# Supplementary material for: RaTrav: a tool for calculating mean first-passage times on biochemical networks
Source: BMC Syst Biol. 2013 Nov 21;7:130. doi: 10.1186/1752-0509-7-130 (PMC4222613; doi:10.1186/1752-0509-7-130)
Supplement: Additional file 1 — RaTrav examples file. File containing RaTrav input and output data for the two case studies presented. [file 1752-0509-7-130-S1.zip]

Archive with 61 entries (57 files):
- SupplementaryFiles/
- SupplementaryFiles/Introduction/
- SupplementaryFiles/Introduction/HI_ratrav_fig1.out
- SupplementaryFiles/Introduction/MC_ratrav_fig1_078.out
- SupplementaryFiles/Introduction/ratrav_fig1.in
- SupplementaryFiles/Introduction/MC_ratrav_fig1.out
- SupplementaryFiles/Introduction/HI_ratrav_fig1_078.out
- SupplementaryFiles/Introduction/ratrav_fig1_078.in
- SupplementaryFiles/Example1/
- SupplementaryFiles/Example1/81d.pdb
- SupplementaryFiles/Example1/100a.pdb
- SupplementaryFiles/Example1/61b.pdb
- SupplementaryFiles/Example1/61a.pdb
- SupplementaryFiles/Example1/59a.pdb
- SupplementaryFiles/Example1/101c.pdb
- SupplementaryFiles/Example1/82a.pdb
- SupplementaryFiles/Example1/61d.pdb
- SupplementaryFiles/Example1/60c.pdb
- SupplementaryFiles/Example1/1KXP.ratrav
- SupplementaryFiles/Example1/79a.pdb
- SupplementaryFiles/Example1/1KXP.info
- SupplementaryFiles/Example1/62b.pdb
- SupplementaryFiles/Example1/60a.pdb
- SupplementaryFiles/Example1/81a.pdb
- SupplementaryFiles/Example1/63a.pdb
- SupplementaryFiles/Example1/81b.pdb
- SupplementaryFiles/Example1/100d.pdb
- SupplementaryFiles/Example1/59b.pdb
- SupplementaryFiles/Example1/40c.pdb
- SupplementaryFiles/Example1/63d.pdb
- SupplementaryFiles/Example1/81c.pdb
- SupplementaryFiles/Example1/22d.pdb
- SupplementaryFiles/Example1/41a.pdb
- SupplementaryFiles/Example1/80a.pdb
- SupplementaryFiles/Example1/99c.pdb
- SupplementaryFiles/Example1/99d.pdb
- SupplementaryFiles/Example1/22c.pdb
- SupplementaryFiles/Example1/59d.pdb
- SupplementaryFiles/Example1/99a.pdb
- SupplementaryFiles/Example1/41d.pdb
- SupplementaryFiles/Example1/1KXP.mfpt
- SupplementaryFiles/Example1/62a.pdb
- SupplementaryFiles/Example1/80c.pdb
- SupplementaryFiles/Example1/80d.pdb
- SupplementaryFiles/Example1/1KXP.gml
- SupplementaryFiles/Example1/1KXP.rmsd
- SupplementaryFiles/Example2/
- SupplementaryFiles/Example2/ratrav_flux_1_plus.in
- SupplementaryFiles/Example2/MC_ratrav_flux_2_minus.out
- SupplementaryFiles/Example2/HI_ratrav_fig4.out
- SupplementaryFiles/Example2/HI_ratrav_flux_2_plus.out
- SupplementaryFiles/Example2/HI_ratrav_flux_1_minus.out
- SupplementaryFiles/Example2/MC_ratrav_flux_1_minus.out
- SupplementaryFiles/Example2/ratrav_flux_2_minus.in
- SupplementaryFiles/Example2/HI_ratrav_flux_2_minus.out
- SupplementaryFiles/Example2/HI_ratrav_flux_1_plus.out
- SupplementaryFiles/Example2/ratrav_flux_1_minus.in
- SupplementaryFiles/Example2/MC_ratrav_flux_2_plus.out
- SupplementaryFiles/Example2/ratrav_flux_2_plus.in
- SupplementaryFiles/Example2/MC_ratrav_flux_1_plus.out
- SupplementaryFiles/Example2/ratrav_fig4.in
