# Supplementary material for: RaTrav: a tool for calculating mean first-passage times on biochemical networks
Source: BMC Syst Biol. 2013 Nov 21;7:130. doi: 10.1186/1752-0509-7-130 (PMC4222613; doi:10.1186/1752-0509-7-130)
Supplement: Additional file 1 — RaTrav examples file. File containing RaTrav input and output data for the two case studies presented. [file 1752-0509-7-130-S1.zip › SupplementaryFiles/Introduction/HI_ratrav_fig1.out]

RaTrav 13.09.16: mean first passage times and node occupancies with Hill's and Monte Carlo algorithms

Copyright (C) 2013 Mieczyslaw Torchala & Przemyslaw Chelminiak
Comments or/and bug reports:
Mieczyslaw.Torchala@gmail.com (RaTrav.13.09.16.cpp and MC.13.09.16.cpp)
Przemyslaw.Chelminiak@amu.edu.pl (HI.13.09.16.cpp)

This program is free software: you can redistribute it and/or modify
it under the terms of the GNU General Public License as published by
the Free Software Foundation, either version 3 of the License, or
(at your option) any later version.

This program is distributed in the hope that it will be useful,
but WITHOUT ANY WARRANTY; without even the implied warranty of
MERCHANTABILITY or FITNESS FOR A PARTICULAR PURPOSE.  See the
GNU General Public License for more details.

You should have received a copy of the GNU General Public License
along with this program. If not, see <http://www.gnu.org/licenses/>.

Started: Sat Sep 14 10:06:18 2013
===== INPUT ======
File ratrav_fig1.in has been successfully opened. 
Method: Hill's algorithm
Advanced input file, probabilities and weights of edges taken from input file
MFPTs for all pairs will be calculated
Number of nodes: 9
===== OUTPUT =====
MFPT | Time in seconds
MFPT FROM 0 TO 1: 1.400 0.0
MFPT FROM 0 TO 2: 29.537 0.0
MFPT FROM 0 TO 3: 137.311 0.0
MFPT FROM 0 TO 4: 32.322 0.0
MFPT FROM 0 TO 5: 17.925 0.0
MFPT FROM 0 TO 6: 43.512 0.0
MFPT FROM 0 TO 7: 80.300 0.0
MFPT FROM 0 TO 8: 83.233 0.0
MFPT FROM 1 TO 0: 63.273 0.0
MFPT FROM 1 TO 2: 28.137 0.0
MFPT FROM 1 TO 3: 135.911 0.0
MFPT FROM 1 TO 4: 30.922 0.0
MFPT FROM 1 TO 5: 16.525 0.0
MFPT FROM 1 TO 6: 42.112 0.0
MFPT FROM 1 TO 7: 78.900 0.0
MFPT FROM 1 TO 8: 81.833 0.0
MFPT FROM 2 TO 0: 67.473 0.0
MFPT FROM 2 TO 1: 4.200 0.0
MFPT FROM 2 TO 3: 140.111 0.0
MFPT FROM 2 TO 4: 35.122 0.0
MFPT FROM 2 TO 5: 20.725 0.0
MFPT FROM 2 TO 6: 46.312 0.0
MFPT FROM 2 TO 7: 83.100 0.0
MFPT FROM 2 TO 8: 86.033 0.0
MFPT FROM 3 TO 0: 78.267 0.0
MFPT FROM 3 TO 1: 14.993 0.0
MFPT FROM 3 TO 2: 43.130 0.0
MFPT FROM 3 TO 4: 2.800 0.0
MFPT FROM 3 TO 5: 15.350 0.0
MFPT FROM 3 TO 6: 40.938 0.0
MFPT FROM 3 TO 7: 77.725 0.0
MFPT FROM 3 TO 8: 80.658 0.0
MFPT FROM 4 TO 0: 75.467 0.0
MFPT FROM 4 TO 1: 12.193 0.0
MFPT FROM 4 TO 2: 40.330 0.0
MFPT FROM 4 TO 3: 104.989 0.0
MFPT FROM 4 TO 5: 12.550 0.0
MFPT FROM 4 TO 6: 38.137 0.0
MFPT FROM 4 TO 7: 74.925 0.0
MFPT FROM 4 TO 8: 77.858 0.0
MFPT FROM 5 TO 0: 95.253 0.0
MFPT FROM 5 TO 1: 31.980 0.0
MFPT FROM 5 TO 2: 60.117 0.0
MFPT FROM 5 TO 3: 146.333 0.0
MFPT FROM 5 TO 4: 41.344 0.0
MFPT FROM 5 TO 6: 25.587 0.0
MFPT FROM 5 TO 7: 62.375 0.0
MFPT FROM 5 TO 8: 65.308 0.0
MFPT FROM 6 TO 0: 110.087 0.0
MFPT FROM 6 TO 1: 46.813 0.0
MFPT FROM 6 TO 2: 74.950 0.0
MFPT FROM 6 TO 3: 161.167 0.0
MFPT FROM 6 TO 4: 56.178 0.0
MFPT FROM 6 TO 5: 14.833 0.0
MFPT FROM 6 TO 7: 36.788 0.0
MFPT FROM 6 TO 8: 39.721 0.0
MFPT FROM 7 TO 0: 113.720 0.0
MFPT FROM 7 TO 1: 50.447 0.0
MFPT FROM 7 TO 2: 78.583 0.0
MFPT FROM 7 TO 3: 164.800 0.0
MFPT FROM 7 TO 4: 59.811 0.0
MFPT FROM 7 TO 5: 18.467 0.0
MFPT FROM 7 TO 6: 3.633 0.0
MFPT FROM 7 TO 8: 43.354 0.0
MFPT FROM 8 TO 0: 110.787 0.0
MFPT FROM 8 TO 1: 47.513 0.0
MFPT FROM 8 TO 2: 75.650 0.0
MFPT FROM 8 TO 3: 161.867 0.0
MFPT FROM 8 TO 4: 56.878 0.0
MFPT FROM 8 TO 5: 15.533 0.0
MFPT FROM 8 TO 6: 0.700 0.0
MFPT FROM 8 TO 7: 37.488 0.0
==================
File HI_ratrav_fig1.out has been successfully saved. 
Total execution time in seconds: 0.04
Finished: Sat Sep 14 10:06:18 2013
NORMAL TERMINATION. CONGRATULATIONS! 
