# Supplementary material for: RaTrav: a tool for calculating mean first-passage times on biochemical networks
Source: BMC Syst Biol. 2013 Nov 21;7:130. doi: 10.1186/1752-0509-7-130 (PMC4222613; doi:10.1186/1752-0509-7-130)
Supplement: Additional file 1 — RaTrav examples file. File containing RaTrav input and output data for the two case studies presented. [file 1752-0509-7-130-S1.zip › SupplementaryFiles/Introduction/ratrav_fig1.in]

WALK 1000000
SIMU 1
NODE 0 1 1.0 1.4
NODE 1 0 1/5 3.1 2 2/5 2.3 4 1/5 0.5 5 1/5 2.5
NODE 2 1 1/2 3.2 2 1/2 1.0
NODE 3 4 1/3 0.8 3 2/3 1.0
NODE 4 3 1/4 0.2 1 1/2 0.3 5 1/4 1.0
NODE 5 4 1/4 10.0 1 1/4 0.1 6 1/2 6.0
NODE 6 5 1/3 1.5 7 1/3 8.0 8 1/3 1.0
NODE 7 6 3/4 3.3 7 1/4 1.0
NODE 8 6 1.0 0.7
