# Supplementary material for: RaTrav: a tool for calculating mean first-passage times on biochemical networks
Source: BMC Syst Biol. 2013 Nov 21;7:130. doi: 10.1186/1752-0509-7-130 (PMC4222613; doi:10.1186/1752-0509-7-130)
Supplement: Additional file 1 — RaTrav examples file. File containing RaTrav input and output data for the two case studies presented. [file 1752-0509-7-130-S1.zip › SupplementaryFiles/Introduction/MC_ratrav_fig1.out]

RaTrav 13.09.16: mean first passage times and node occupancies with Hill's and Monte Carlo algorithms

Copyright (C) 2013 Mieczyslaw Torchala & Przemyslaw Chelminiak
Comments or/and bug reports:
Mieczyslaw.Torchala@gmail.com (RaTrav.13.09.16.cpp and MC.13.09.16.cpp)
Przemyslaw.Chelminiak@amu.edu.pl (HI.13.09.16.cpp)

This program is free software: you can redistribute it and/or modify
it under the terms of the GNU General Public License as published by
the Free Software Foundation, either version 3 of the License, or
(at your option) any later version.

This program is distributed in the hope that it will be useful,
but WITHOUT ANY WARRANTY; without even the implied warranty of
MERCHANTABILITY or FITNESS FOR A PARTICULAR PURPOSE.  See the
GNU General Public License for more details.

You should have received a copy of the GNU General Public License
along with this program. If not, see <http://www.gnu.org/licenses/>.

Started: Sat Sep 14 10:06:19 2013
===== INPUT ======
File ratrav_fig1.in has been successfully opened. 
Method: Monte Carlo algorithm
Advanced input file, probabilities and weights of edges taken from input file
MFPTs for all pairs will be calculated
Number of walkers: 1000000
Number of simulations: 1
Number of nodes: 9
===== OUTPUT =====
MFPT | Time in seconds
MFPT FROM 0 TO 1: 1.400 0.0
MFPT FROM 0 TO 2: 29.535 0.3
MFPT FROM 0 TO 3: 137.164 1.3
MFPT FROM 0 TO 4: 32.340 0.3
MFPT FROM 0 TO 5: 17.931 0.3
MFPT FROM 0 TO 6: 43.518 0.5
MFPT FROM 0 TO 7: 80.208 0.9
MFPT FROM 0 TO 8: 83.240 0.9
MFPT FROM 1 TO 0: 63.087 0.6
MFPT FROM 1 TO 2: 28.169 0.3
MFPT FROM 1 TO 3: 135.877 1.3
MFPT FROM 1 TO 4: 31.014 0.3
MFPT FROM 1 TO 5: 16.513 0.2
MFPT FROM 1 TO 6: 42.168 0.5
MFPT FROM 1 TO 7: 78.929 0.9
MFPT FROM 1 TO 8: 81.903 0.9
MFPT FROM 2 TO 0: 67.644 0.7
MFPT FROM 2 TO 1: 4.201 0.1
MFPT FROM 2 TO 3: 139.951 1.3
MFPT FROM 2 TO 4: 35.136 0.3
MFPT FROM 2 TO 5: 20.707 0.3
MFPT FROM 2 TO 6: 46.343 0.6
MFPT FROM 2 TO 7: 83.203 0.9
MFPT FROM 2 TO 8: 86.121 0.9
MFPT FROM 3 TO 0: 78.310 0.8
MFPT FROM 3 TO 1: 15.011 0.2
MFPT FROM 3 TO 2: 43.164 0.5
MFPT FROM 3 TO 4: 2.800 0.1
MFPT FROM 3 TO 5: 15.349 0.3
MFPT FROM 3 TO 6: 40.985 0.6
MFPT FROM 3 TO 7: 77.727 0.9
MFPT FROM 3 TO 8: 80.661 0.9
MFPT FROM 4 TO 0: 75.520 0.8
MFPT FROM 4 TO 1: 12.215 0.2
MFPT FROM 4 TO 2: 40.287 0.4
MFPT FROM 4 TO 3: 105.156 1.0
MFPT FROM 4 TO 5: 12.536 0.2
MFPT FROM 4 TO 6: 38.101 0.5
MFPT FROM 4 TO 7: 74.944 0.9
MFPT FROM 4 TO 8: 77.737 0.9
MFPT FROM 5 TO 0: 95.281 0.9
MFPT FROM 5 TO 1: 31.952 0.3
MFPT FROM 5 TO 2: 60.159 0.5
MFPT FROM 5 TO 3: 146.429 1.3
MFPT FROM 5 TO 4: 41.329 0.3
MFPT FROM 5 TO 6: 25.580 0.3
MFPT FROM 5 TO 7: 62.333 0.7
MFPT FROM 5 TO 8: 65.285 0.7
MFPT FROM 6 TO 0: 110.145 1.0
MFPT FROM 6 TO 1: 46.866 0.4
MFPT FROM 6 TO 2: 74.903 0.7
MFPT FROM 6 TO 3: 161.377 1.4
MFPT FROM 6 TO 4: 56.145 0.5
MFPT FROM 6 TO 5: 14.829 0.1
MFPT FROM 6 TO 7: 36.814 0.4
MFPT FROM 6 TO 8: 39.682 0.4
MFPT FROM 7 TO 0: 113.670 1.0
MFPT FROM 7 TO 1: 50.404 0.4
MFPT FROM 7 TO 2: 78.494 0.7
MFPT FROM 7 TO 3: 165.023 1.4
MFPT FROM 7 TO 4: 59.818 0.5
MFPT FROM 7 TO 5: 18.491 0.2
MFPT FROM 7 TO 6: 3.633 0.1
MFPT FROM 7 TO 8: 43.403 0.4
MFPT FROM 8 TO 0: 110.756 1.0
MFPT FROM 8 TO 1: 47.540 0.4
MFPT FROM 8 TO 2: 75.710 0.7
MFPT FROM 8 TO 3: 161.914 1.4
MFPT FROM 8 TO 4: 56.832 0.5
MFPT FROM 8 TO 5: 15.527 0.1
MFPT FROM 8 TO 6: 0.700 0.0
MFPT FROM 8 TO 7: 37.565 0.4
==================
File MC_ratrav_fig1.out has been successfully saved. 
Total execution time in seconds: 42.74
Finished: Sat Sep 14 10:07:02 2013
NORMAL TERMINATION. CONGRATULATIONS! 
