# Supplementary material for: RaTrav: a tool for calculating mean first-passage times on biochemical networks
Source: BMC Syst Biol. 2013 Nov 21;7:130. doi: 10.1186/1752-0509-7-130 (PMC4222613; doi:10.1186/1752-0509-7-130)
Supplement: Additional file 1 — RaTrav examples file. File containing RaTrav input and output data for the two case studies presented. [file 1752-0509-7-130-S1.zip › SupplementaryFiles/Example1/81d.pdb]

ATOM      1  N   GLU A   1      11.434  -6.698 102.407  1.00  0.00              
ATOM      2  CA  GLU A   1      11.761  -8.081 102.707  1.00  0.00              
ATOM      3  CB  GLU A   1      11.868  -8.231 104.224  1.00  0.00              
ATOM      4  CG  GLU A   1      12.460  -9.546 104.734  1.00  0.00              
ATOM      5  CD  GLU A   1      13.902  -9.805 104.313  1.00  0.00              
ATOM      6  OE1 GLU A   1      14.789  -9.066 104.741  1.00  0.00              
ATOM      7  OE2 GLU A   1      14.143 -10.757 103.571  1.00  0.00              
ATOM      8  C   GLU A   1      10.707  -9.026 102.139  1.00  0.00              
ATOM      9  O   GLU A   1      10.959 -10.199 101.871  1.00  0.00              
ATOM     10  N   THR A   2       9.517  -8.473 101.936  1.00  0.00              
ATOM     11  CA  THR A   2       8.398  -9.199 101.373  1.00  0.00              
ATOM     12  CB  THR A   2       7.092  -8.488 101.768  1.00  0.00              
ATOM     13  OG1 THR A   2       7.352  -7.086 101.806  1.00  0.00              
ATOM     14  CG2 THR A   2       6.568  -8.986 103.105  1.00  0.00              
ATOM     15  C   THR A   2       8.515  -9.388  99.865  1.00  0.00              
ATOM     16  O   THR A   2       9.026  -8.530  99.138  1.00  0.00              
ATOM     17  N   THR A   3       8.044 -10.540  99.389  1.00  0.00              
ATOM     18  CA  THR A   3       8.117 -10.901  97.983  1.00  0.00              
ATOM     19  CB  THR A   3       7.731 -12.384  97.843  1.00  0.00              
ATOM     20  OG1 THR A   3       6.554 -12.558  98.629  1.00  0.00              
ATOM     21  CG2 THR A   3       8.838 -13.322  98.297  1.00  0.00              
ATOM     22  C   THR A   3       7.222 -10.015  97.126  1.00  0.00              
ATOM     23  O   THR A   3       5.996 -10.140  97.166  1.00  0.00              
ATOM     24  N   ALA A   4       7.848  -9.097  96.387  1.00  0.00              
ATOM     25  CA  ALA A   4       7.146  -8.160  95.523  1.00  0.00              
ATOM     26  CB  ALA A   4       8.162  -7.374  94.708  1.00  0.00              
ATOM     27  C   ALA A   4       6.150  -8.782  94.551  1.00  0.00              
ATOM     28  O   ALA A   4       6.469  -9.719  93.817  1.00  0.00              
ATOM     29  N   LEU A   5       4.925  -8.258  94.565  1.00  0.00              
ATOM     30  CA  LEU A   5       3.842  -8.780  93.748  1.00  0.00              
ATOM     31  CB  LEU A   5       2.498  -8.286  94.270  1.00  0.00              
ATOM     32  CG  LEU A   5       2.024  -8.765  95.629  1.00  0.00              
ATOM     33  CD1 LEU A   5       0.812  -7.978  96.087  1.00  0.00              
ATOM     34  CD2 LEU A   5       1.711 -10.243  95.586  1.00  0.00              
ATOM     35  C   LEU A   5       3.989  -8.332  92.307  1.00  0.00              
ATOM     36  O   LEU A   5       4.280  -7.165  92.042  1.00  0.00              
ATOM     37  N   VAL A   6       3.811  -9.244  91.355  1.00  0.00              
ATOM     38  CA  VAL A   6       3.814  -8.884  89.947  1.00  0.00              
ATOM     39  CB  VAL A   6       4.949  -9.587  89.168  1.00  0.00              
ATOM     40  CG1 VAL A   6       4.984  -9.102  87.726  1.00  0.00              
ATOM     41  CG2 VAL A   6       6.304  -9.333  89.807  1.00  0.00              
ATOM     42  C   VAL A   6       2.450  -9.275  89.402  1.00  0.00              
ATOM     43  O   VAL A   6       2.069 -10.453  89.411  1.00  0.00              
ATOM     44  N   CYS A   7       1.701  -8.275  88.941  1.00  0.00              
ATOM     45  CA  CYS A   7       0.359  -8.497  88.440  1.00  0.00              
ATOM     46  CB  CYS A   7      -0.640  -7.892  89.419  1.00  0.00              
ATOM     47  SG  CYS A   7      -2.372  -8.190  88.989  1.00  0.00              
ATOM     48  C   CYS A   7       0.185  -7.932  87.036  1.00  0.00              
ATOM     49  O   CYS A   7       0.040  -6.724  86.810  1.00  0.00              
ATOM     50  N   ASP A   8       0.215  -8.845  86.067  1.00  0.00              
ATOM     51  CA  ASP A   8       0.023  -8.502  84.670  1.00  0.00              
ATOM     52  CB  ASP A   8       0.785  -9.458  83.755  1.00  0.00              
ATOM     53  CG  ASP A   8       0.718  -9.183  82.254  1.00  0.00              
ATOM     54  OD1 ASP A   8       1.096 -10.078  81.499  1.00  0.00              
ATOM     55  OD2 ASP A   8       0.349  -8.087  81.821  1.00  0.00              
ATOM     56  C   ASP A   8      -1.450  -8.479  84.305  1.00  0.00              
ATOM     57  O   ASP A   8      -2.083  -9.499  84.034  1.00  0.00              
ATOM     58  N   ASN A   9      -1.953  -7.253  84.281  1.00  0.00              
ATOM     59  CA  ASN A   9      -3.348  -6.971  84.000  1.00  0.00              
ATOM     60  CB  ASN A   9      -3.775  -5.697  84.736  1.00  0.00              
ATOM     61  CG  ASN A   9      -3.757  -5.781  86.257  1.00  0.00              
ATOM     62  OD1 ASN A   9      -4.776  -5.600  86.915  1.00  0.00              
ATOM     63  ND2 ASN A   9      -2.635  -6.021  86.918  1.00  0.00              
ATOM     64  C   ASN A   9      -3.512  -6.758  82.501  1.00  0.00              
ATOM     65  O   ASN A   9      -2.811  -5.928  81.914  1.00  0.00              
ATOM     66  N   GLY A  10      -4.393  -7.512  81.843  1.00  0.00              
ATOM     67  CA  GLY A  10      -4.713  -7.270  80.445  1.00  0.00              
ATOM     68  C   GLY A  10      -6.188  -7.522  80.176  1.00  0.00              
ATOM     69  O   GLY A  10      -6.842  -8.249  80.927  1.00  0.00              
ATOM     70  N   SER A  11      -6.712  -6.960  79.080  1.00  0.00              
ATOM     71  CA  SER A  11      -8.124  -7.020  78.703  1.00  0.00              
ATOM     72  CB  SER A  11      -8.262  -6.549  77.262  1.00  0.00              
ATOM     73  OG  SER A  11      -7.477  -5.393  76.990  1.00  0.00              
ATOM     74  C   SER A  11      -8.831  -8.368  78.826  1.00  0.00              
ATOM     75  O   SER A  11     -10.038  -8.439  79.070  1.00  0.00              
ATOM     76  N   GLY A  12      -8.094  -9.460  78.619  1.00  0.00              
ATOM     77  CA  GLY A  12      -8.663 -10.791  78.712  1.00  0.00              
ATOM     78  C   GLY A  12      -8.280 -11.519  79.987  1.00  0.00              
ATOM     79  O   GLY A  12      -9.082 -12.280  80.527  1.00  0.00              
ATOM     80  N   LEU A  13      -7.079 -11.275  80.516  1.00  0.00              
ATOM     81  CA  LEU A  13      -6.494 -12.133  81.535  1.00  0.00              
ATOM     82  CB  LEU A  13      -5.584 -13.195  80.915  1.00  0.00              
ATOM     83  CG  LEU A  13      -6.163 -14.348  80.102  1.00  0.00              
ATOM     84  CD1 LEU A  13      -5.058 -15.068  79.353  1.00  0.00              
ATOM     85  CD2 LEU A  13      -6.931 -15.314  80.987  1.00  0.00              
ATOM     86  C   LEU A  13      -5.660 -11.320  82.506  1.00  0.00              
ATOM     87  O   LEU A  13      -5.037 -10.316  82.143  1.00  0.00              
ATOM     88  N   VAL A  14      -5.689 -11.750  83.764  1.00  0.00              
ATOM     89  CA  VAL A  14      -4.775 -11.254  84.772  1.00  0.00              
ATOM     90  CB  VAL A  14      -5.526 -10.739  86.024  1.00  0.00              
ATOM     91  CG1 VAL A  14      -4.557 -10.237  87.087  1.00  0.00              
ATOM     92  CG2 VAL A  14      -6.462  -9.598  85.659  1.00  0.00              
ATOM     93  C   VAL A  14      -3.850 -12.415  85.113  1.00  0.00              
ATOM     94  O   VAL A  14      -4.289 -13.491  85.533  1.00  0.00              
ATOM     95  N   LYS A  15      -2.563 -12.193  84.852  1.00  0.00              
ATOM     96  CA  LYS A  15      -1.512 -13.113  85.255  1.00  0.00              
ATOM     97  CB  LYS A  15      -0.420 -13.241  84.190  1.00  0.00              
ATOM     98  CG  LYS A  15      -0.856 -13.772  82.828  1.00  0.00              
ATOM     99  CD  LYS A  15      -1.169 -12.643  81.852  1.00  0.00              
ATOM    100  CE  LYS A  15      -1.709 -13.160  80.524  1.00  0.00              
ATOM    101  NZ  LYS A  15      -0.764 -13.996  79.803  1.00  0.00              
ATOM    102  C   LYS A  15      -0.900 -12.557  86.533  1.00  0.00              
ATOM    103  O   LYS A  15      -0.667 -11.350  86.630  1.00  0.00              
ATOM    104  N   ALA A  16      -0.612 -13.388  87.531  1.00  0.00              
ATOM    105  CA  ALA A  16      -0.170 -12.904  88.827  1.00  0.00              
ATOM    106  CB  ALA A  16      -1.374 -12.792  89.742  1.00  0.00              
ATOM    107  C   ALA A  16       0.817 -13.840  89.501  1.00  0.00              
ATOM    108  O   ALA A  16       0.766 -15.063  89.329  1.00  0.00              
ATOM    109  N   GLY A  17       1.736 -13.253  90.266  1.00  0.00              
ATOM    110  CA  GLY A  17       2.702 -14.013  91.038  1.00  0.00              
ATOM    111  C   GLY A  17       3.646 -13.078  91.772  1.00  0.00              
ATOM    112  O   GLY A  17       3.279 -11.956  92.128  1.00  0.00              
ATOM    113  N   PHE A  18       4.882 -13.531  91.968  1.00  0.00              
ATOM    114  CA  PHE A  18       5.866 -12.800  92.747  1.00  0.00              
ATOM    115  CB  PHE A  18       6.209 -13.548  94.039  1.00  0.00              
ATOM    116  CG  PHE A  18       5.030 -13.817  94.964  1.00  0.00              
ATOM    117  CD1 PHE A  18       4.414 -15.053  94.945  1.00  0.00              
ATOM    118  CD2 PHE A  18       4.586 -12.839  95.832  1.00  0.00              
ATOM    119  CE1 PHE A  18       3.357 -15.310  95.793  1.00  0.00              
ATOM    120  CE2 PHE A  18       3.535 -13.109  96.685  1.00  0.00              
ATOM    121  CZ  PHE A  18       2.918 -14.340  96.665  1.00  0.00              
ATOM    122  C   PHE A  18       7.145 -12.628  91.939  1.00  0.00              
ATOM    123  O   PHE A  18       7.453 -13.416  91.038  1.00  0.00              
ATOM    124  N   ALA A  19       7.893 -11.579  92.289  1.00  0.00              
ATOM    125  CA  ALA A  19       9.178 -11.267  91.681  1.00  0.00              
ATOM    126  CB  ALA A  19       9.801 -10.084  92.400  1.00  0.00              
ATOM    127  C   ALA A  19      10.166 -12.416  91.781  1.00  0.00              
ATOM    128  O   ALA A  19      10.391 -12.988  92.850  1.00  0.00              
ATOM    129  N   GLY A  20      10.716 -12.784  90.628  1.00  0.00              
ATOM    130  CA  GLY A  20      11.657 -13.885  90.557  1.00  0.00              
ATOM    131  C   GLY A  20      10.998 -15.172  90.083  1.00  0.00              
ATOM    132  O   GLY A  20      11.697 -16.148  89.805  1.00  0.00              
ATOM    133  N   ASP A  21       9.663 -15.230  89.973  1.00  0.00              
ATOM    134  CA  ASP A  21       9.018 -16.407  89.400  1.00  0.00              
ATOM    135  CB  ASP A  21       7.515 -16.474  89.648  1.00  0.00              
ATOM    136  CG  ASP A  21       7.058 -16.821  91.053  1.00  0.00              
ATOM    137  OD1 ASP A  21       7.535 -17.796  91.636  1.00  0.00              
ATOM    138  OD2 ASP A  21       6.179 -16.134  91.577  1.00  0.00              
ATOM    139  C   ASP A  21       9.217 -16.416  87.896  1.00  0.00              
ATOM    140  O   ASP A  21       9.098 -15.382  87.235  1.00  0.00              
ATOM    141  N   ASP A  22       9.518 -17.591  87.343  1.00  0.00              
ATOM    142  CA  ASP A  22       9.667 -17.750  85.899  1.00  0.00              
ATOM    143  CB  ASP A  22      10.505 -18.995  85.568  1.00  0.00              
ATOM    144  CG  ASP A  22       9.786 -20.323  85.785  1.00  0.00              
ATOM    145  OD1 ASP A  22       9.325 -20.559  86.905  1.00  0.00              
ATOM    146  OD2 ASP A  22       9.682 -21.108  84.846  1.00  0.00              
ATOM    147  C   ASP A  22       8.327 -17.855  85.174  1.00  0.00              
ATOM    148  O   ASP A  22       8.270 -17.796  83.949  1.00  0.00              
ATOM    149  N   ALA A  23       7.244 -18.057  85.925  1.00  0.00              
ATOM    150  CA  ALA A  23       5.919 -18.262  85.369  1.00  0.00              
ATOM    151  CB  ALA A  23       5.668 -19.759  85.228  1.00  0.00              
ATOM    152  C   ALA A  23       4.904 -17.718  86.370  1.00  0.00              
ATOM    153  O   ALA A  23       5.190 -17.734  87.573  1.00  0.00              
ATOM    154  N   PRO A  24       3.749 -17.179  85.951  1.00  0.00              
ATOM    155  CD  PRO A  24       3.433 -16.855  84.563  1.00  0.00              
ATOM    156  CA  PRO A  24       2.688 -16.737  86.851  1.00  0.00              
ATOM    157  CB  PRO A  24       1.719 -16.033  85.923  1.00  0.00              
ATOM    158  CG  PRO A  24       1.926 -16.719  84.598  1.00  0.00              
ATOM    159  C   PRO A  24       2.027 -17.874  87.618  1.00  0.00              
ATOM    160  O   PRO A  24       1.794 -18.964  87.092  1.00  0.00              
ATOM    161  N   ARG A  25       1.725 -17.600  88.885  1.00  0.00              
ATOM    162  CA  ARG A  25       1.123 -18.587  89.763  1.00  0.00              
ATOM    163  CB  ARG A  25       1.510 -18.254  91.197  1.00  0.00              
ATOM    164  CG  ARG A  25       1.133 -19.296  92.245  1.00  0.00              
ATOM    165  CD  ARG A  25       1.965 -19.136  93.516  1.00  0.00              
ATOM    166  NE  ARG A  25       3.326 -19.635  93.342  1.00  0.00              
ATOM    167  CZ  ARG A  25       4.374 -18.851  93.075  1.00  0.00              
ATOM    168  NH1 ARG A  25       5.563 -19.410  92.889  1.00  0.00              
ATOM    169  NH2 ARG A  25       4.244 -17.532  93.004  1.00  0.00              
ATOM    170  C   ARG A  25      -0.389 -18.610  89.578  1.00  0.00              
ATOM    171  O   ARG A  25      -1.021 -19.667  89.610  1.00  0.00              
ATOM    172  N   ALA A  26      -0.986 -17.437  89.368  1.00  0.00              
ATOM    173  CA  ALA A  26      -2.412 -17.343  89.118  1.00  0.00              
ATOM    174  CB  ALA A  26      -3.049 -16.431  90.153  1.00  0.00              
ATOM    175  C   ALA A  26      -2.630 -16.720  87.751  1.00  0.00              
ATOM    176  O   ALA A  26      -2.028 -15.695  87.430  1.00  0.00              
ATOM    177  N   VAL A  27      -3.435 -17.359  86.905  1.00  0.00              
ATOM    178  CA  VAL A  27      -3.849 -16.775  85.638  1.00  0.00              
ATOM    179  CB  VAL A  27      -3.246 -17.492  84.398  1.00  0.00              
ATOM    180  CG1 VAL A  27      -3.614 -16.741  83.124  1.00  0.00              
ATOM    181  CG2 VAL A  27      -1.734 -17.636  84.468  1.00  0.00              
ATOM    182  C   VAL A  27      -5.358 -16.955  85.639  1.00  0.00              
ATOM    183  O   VAL A  27      -5.839 -18.084  85.766  1.00  0.00              
ATOM    184  N   PHE A  28      -6.119 -15.866  85.540  1.00  0.00              
ATOM    185  CA  PHE A  28      -7.571 -15.961  85.493  1.00  0.00              
ATOM    186  CB  PHE A  28      -8.181 -15.926  86.911  1.00  0.00              
ATOM    187  CG  PHE A  28      -8.039 -14.633  87.700  1.00  0.00              
ATOM    188  CD1 PHE A  28      -9.120 -13.778  87.796  1.00  0.00              
ATOM    189  CD2 PHE A  28      -6.855 -14.334  88.346  1.00  0.00              
ATOM    190  CE1 PHE A  28      -9.021 -12.627  88.544  1.00  0.00              
ATOM    191  CE2 PHE A  28      -6.766 -13.182  89.095  1.00  0.00              
ATOM    192  CZ  PHE A  28      -7.846 -12.332  89.196  1.00  0.00              
ATOM    193  C   PHE A  28      -8.156 -14.876  84.593  1.00  0.00              
ATOM    194  O   PHE A  28      -7.522 -13.828  84.446  1.00  0.00              
ATOM    195  N   PRO A  29      -9.315 -15.061  83.938  1.00  0.00              
ATOM    196  CD  PRO A  29     -10.041 -16.325  83.854  1.00  0.00              
ATOM    197  CA  PRO A  29      -9.947 -14.050  83.096  1.00  0.00              
ATOM    198  CB  PRO A  29     -11.134 -14.788  82.501  1.00  0.00              
ATOM    199  CG  PRO A  29     -11.443 -15.866  83.510  1.00  0.00              
ATOM    200  C   PRO A  29     -10.360 -12.764  83.800  1.00  0.00              
ATOM    201  O   PRO A  29     -10.866 -12.773  84.926  1.00  0.00              
ATOM    202  N   SER A  30     -10.160 -11.640  83.113  1.00  0.00              
ATOM    203  CA  SER A  30     -10.487 -10.319  83.628  1.00  0.00              
ATOM    204  CB  SER A  30      -9.684  -9.285  82.845  1.00  0.00              
ATOM    205  OG  SER A  30      -8.303  -9.611  82.864  1.00  0.00              
ATOM    206  C   SER A  30     -11.984 -10.013  83.563  1.00  0.00              
ATOM    207  O   SER A  30     -12.437  -9.046  82.944  1.00  0.00              
ATOM    208  N   ILE A  31     -12.775 -10.854  84.229  1.00  0.00              
ATOM    209  CA  ILE A  31     -14.220 -10.720  84.235  1.00  0.00              
ATOM    210  CB  ILE A  31     -14.958 -11.892  83.536  1.00  0.00              
ATOM    211  CG2 ILE A  31     -14.836 -11.756  82.027  1.00  0.00              
ATOM    212  CG1 ILE A  31     -14.542 -13.271  84.048  1.00  0.00              
ATOM    213  CD1 ILE A  31     -15.380 -14.447  83.507  1.00  0.00              
ATOM    214  C   ILE A  31     -14.733 -10.599  85.656  1.00  0.00              
ATOM    215  O   ILE A  31     -14.129 -11.089  86.614  1.00  0.00              
ATOM    216  N   VAL A  32     -15.851  -9.900  85.780  1.00  0.00              
ATOM    217  CA  VAL A  32     -16.663  -9.930  86.985  1.00  0.00              
ATOM    218  CB  VAL A  32     -16.670  -8.589  87.752  1.00  0.00              
ATOM    219  CG1 VAL A  32     -15.354  -8.358  88.477  1.00  0.00              
ATOM    220  CG2 VAL A  32     -16.945  -7.431  86.811  1.00  0.00              
ATOM    221  C   VAL A  32     -18.070 -10.296  86.541  1.00  0.00              
ATOM    222  O   VAL A  32     -18.461  -9.988  85.412  1.00  0.00              
ATOM    223  N   GLY A  33     -18.851 -10.954  87.389  1.00  0.00              
ATOM    224  CA  GLY A  33     -20.183 -11.375  87.014  1.00  0.00              
ATOM    225  C   GLY A  33     -21.180 -11.064  88.106  1.00  0.00              
ATOM    226  O   GLY A  33     -21.114 -11.611  89.209  1.00  0.00              
ATOM    227  N   ARG A  34     -22.084 -10.140  87.796  1.00  0.00              
ATOM    228  CA  ARG A  34     -23.216  -9.862  88.664  1.00  0.00              
ATOM    229  CB  ARG A  34     -23.668  -8.412  88.520  1.00  0.00              
ATOM    230  CG  ARG A  34     -22.710  -7.445  89.180  1.00  0.00              
ATOM    231  CD  ARG A  34     -23.146  -5.995  89.036  1.00  0.00              
ATOM    232  NE  ARG A  34     -22.292  -5.137  89.846  1.00  0.00              
ATOM    233  CZ  ARG A  34     -21.055  -4.788  89.486  1.00  0.00              
ATOM    234  NH1 ARG A  34     -20.310  -4.110  90.348  1.00  0.00              
ATOM    235  NH2 ARG A  34     -20.584  -5.063  88.274  1.00  0.00              
ATOM    236  C   ARG A  34     -24.349 -10.776  88.225  1.00  0.00              
ATOM    237  O   ARG A  34     -24.503 -10.950  87.014  1.00  0.00              
ATOM    238  N   PRO A  35     -25.149 -11.407  89.097  1.00  0.00              
ATOM    239  CD  PRO A  35     -24.913 -11.501  90.532  1.00  0.00              
ATOM    240  CA  PRO A  35     -26.341 -12.156  88.700  1.00  0.00              
ATOM    241  CB  PRO A  35     -26.916 -12.614  90.030  1.00  0.00              
ATOM    242  CG  PRO A  35     -26.322 -11.680  91.060  1.00  0.00              
ATOM    243  C   PRO A  35     -27.305 -11.297  87.888  1.00  0.00              
ATOM    244  O   PRO A  35     -27.430 -10.098  88.147  1.00  0.00              
ATOM    245  N   ARG A  36     -27.950 -11.892  86.879  1.00  0.00              
ATOM    246  CA  ARG A  36     -28.801 -11.173  85.930  1.00  0.00              
ATOM    247  CB  ARG A  36     -29.694 -12.142  85.165  1.00  0.00              
ATOM    248  CG  ARG A  36     -28.955 -13.092  84.242  1.00  0.00              
ATOM    249  CD  ARG A  36     -29.954 -14.047  83.618  1.00  0.00              
ATOM    250  NE  ARG A  36     -29.280 -15.149  82.951  1.00  0.00              
ATOM    251  CZ  ARG A  36     -29.921 -16.030  82.183  1.00  0.00              
ATOM    252  NH1 ARG A  36     -29.232 -17.046  81.685  1.00  0.00              
ATOM    253  NH2 ARG A  36     -31.216 -15.909  81.905  1.00  0.00              
ATOM    254  C   ARG A  36     -29.687 -10.043  86.446  1.00  0.00              
ATOM    255  O   ARG A  36     -30.295 -10.120  87.515  1.00  0.00              
ATOM    256  N   HIS A  37     -29.676  -8.951  85.676  1.00  0.00              
ATOM    257  CA  HIS A  37     -30.626  -7.847  85.795  1.00  0.00              
ATOM    258  CB  HIS A  37     -32.028  -8.293  85.347  1.00  0.00              
ATOM    259  CG  HIS A  37     -32.085  -8.756  83.900  1.00  0.00              
ATOM    260  ND1 HIS A  37     -32.209 -10.004  83.474  1.00  0.00              
ATOM    261  CD2 HIS A  37     -31.992  -7.928  82.806  1.00  0.00              
ATOM    262  NE2 HIS A  37     -32.055  -8.733  81.778  1.00  0.00              
ATOM    263  CE1 HIS A  37     -32.186  -9.977  82.170  1.00  0.00              
ATOM    264  C   HIS A  37     -30.700  -7.101  87.127  1.00  0.00              
ATOM    265  O   HIS A  37     -31.747  -6.559  87.495  1.00  0.00              
ATOM    266  N   GLN A  38     -29.572  -6.995  87.841  1.00  0.00              
ATOM    267  CA  GLN A  38     -29.500  -6.272  89.113  1.00  0.00              
ATOM    268  CB  GLN A  38     -28.071  -6.253  89.647  1.00  0.00              
ATOM    269  CG  GLN A  38     -27.458  -7.610  89.956  1.00  0.00              
ATOM    270  CD  GLN A  38     -28.284  -8.471  90.900  1.00  0.00              
ATOM    271  OE1 GLN A  38     -28.255  -8.301  92.115  1.00  0.00              
ATOM    272  NE2 GLN A  38     -29.033  -9.434  90.379  1.00  0.00              
ATOM    273  C   GLN A  38     -30.016  -4.837  89.081  1.00  0.00              
ATOM    274  O   GLN A  38     -30.695  -4.382  90.000  1.00  0.00              
ATOM    275  N   GLY A  39     -29.729  -4.129  87.984  1.00  0.00              
ATOM    276  CA  GLY A  39     -30.205  -2.767  87.781  1.00  0.00              
ATOM    277  C   GLY A  39     -31.718  -2.664  87.615  1.00  0.00              
ATOM    278  O   GLY A  39     -32.290  -1.587  87.774  1.00  0.00              
ATOM    279  N   VAL A  40     -32.381  -3.770  87.263  1.00  0.00              
ATOM    280  CA  VAL A  40     -33.833  -3.810  87.176  1.00  0.00              
ATOM    281  CB  VAL A  40     -34.289  -4.794  86.069  1.00  0.00              
ATOM    282  CG1 VAL A  40     -35.805  -4.801  85.917  1.00  0.00              
ATOM    283  CG2 VAL A  40     -33.650  -4.453  84.729  1.00  0.00              
ATOM    284  C   VAL A  40     -34.360  -4.236  88.542  1.00  0.00              
ATOM    285  O   VAL A  40     -35.241  -3.595  89.117  1.00  0.00              
ATOM    286  N   MET A  41     -33.801  -5.313  89.102  1.00  0.00              
ATOM    287  CA  MET A  41     -34.226  -5.824  90.396  1.00  0.00              
ATOM    288  CB  MET A  41     -33.955  -7.324  90.479  1.00  0.00              
ATOM    289  CG  MET A  41     -34.831  -8.149  89.549  1.00  0.00              
ATOM    290  SD  MET A  41     -34.640  -9.928  89.815  1.00  0.00              
ATOM    291  CE  MET A  41     -33.345 -10.261  88.657  1.00  0.00              
ATOM    292  C   MET A  41     -33.596  -5.067  91.564  1.00  0.00              
ATOM    293  O   MET A  41     -32.840  -5.598  92.388  1.00  0.00              
ATOM    294  N   VAL A  42     -33.966  -3.787  91.644  1.00  0.00              
ATOM    295  CA  VAL A  42     -33.421  -2.863  92.629  1.00  0.00              
ATOM    296  CB  VAL A  42     -33.900  -1.415  92.349  1.00  0.00              
ATOM    297  CG1 VAL A  42     -33.295  -0.422  93.335  1.00  0.00              
ATOM    298  CG2 VAL A  42     -33.531  -0.983  90.937  1.00  0.00              
ATOM    299  C   VAL A  42     -33.786  -3.310  94.041  1.00  0.00              
ATOM    300  O   VAL A  42     -34.937  -3.262  94.475  1.00  0.00              
ATOM    301  N   GLY A  43     -32.763  -3.820  94.724  1.00  0.00              
ATOM    302  CA  GLY A  43     -32.895  -4.237  96.108  1.00  0.00              
ATOM    303  C   GLY A  43     -33.243  -5.711  96.258  1.00  0.00              
ATOM    304  O   GLY A  43     -33.542  -6.160  97.367  1.00  0.00              
ATOM    305  N   MET A  44     -33.207  -6.510  95.184  1.00  0.00              
ATOM    306  CA  MET A  44     -33.441  -7.942  95.304  1.00  0.00              
ATOM    307  CB  MET A  44     -33.890  -8.522  93.964  1.00  0.00              
ATOM    308  CG  MET A  44     -34.361  -9.974  93.986  1.00  0.00              
ATOM    309  SD  MET A  44     -35.808 -10.257  95.037  1.00  0.00              
ATOM    310  CE  MET A  44     -35.081 -11.239  96.319  1.00  0.00              
ATOM    311  C   MET A  44     -32.175  -8.615  95.831  1.00  0.00              
ATOM    312  O   MET A  44     -31.353  -9.175  95.103  1.00  0.00              
ATOM    313  N   GLY A  45     -32.014  -8.506  97.149  1.00  0.00              
ATOM    314  CA  GLY A  45     -30.852  -9.047  97.828  1.00  0.00              
ATOM    315  C   GLY A  45     -29.671  -8.103  97.675  1.00  0.00              
ATOM    316  O   GLY A  45     -29.766  -6.914  97.985  1.00  0.00              
ATOM    317  N   GLN A  46     -28.551  -8.620  97.170  1.00  0.00              
ATOM    318  CA  GLN A  46     -27.319  -7.856  97.058  1.00  0.00              
ATOM    319  CB  GLN A  46     -26.326  -8.230  98.160  1.00  0.00              
ATOM    320  CG  GLN A  46     -26.729  -7.844  99.577  1.00  0.00              
ATOM    321  CD  GLN A  46     -25.722  -8.285 100.626  1.00  0.00              
ATOM    322  OE1 GLN A  46     -25.554  -9.469 100.906  1.00  0.00              
ATOM    323  NE2 GLN A  46     -25.011  -7.357 101.250  1.00  0.00              
ATOM    324  C   GLN A  46     -26.669  -8.165  95.721  1.00  0.00              
ATOM    325  O   GLN A  46     -26.731  -9.299  95.239  1.00  0.00              
ATOM    326  N   LYS A  47     -26.015  -7.163  95.127  1.00  0.00              
ATOM    327  CA  LYS A  47     -25.267  -7.344  93.890  1.00  0.00              
ATOM    328  CB  LYS A  47     -24.969  -5.992  93.241  1.00  0.00              
ATOM    329  CG  LYS A  47     -26.209  -5.198  92.874  1.00  0.00              
ATOM    330  CD  LYS A  47     -25.809  -3.895  92.208  1.00  0.00              
ATOM    331  CE  LYS A  47     -27.060  -3.118  91.836  1.00  0.00              
ATOM    332  NZ  LYS A  47     -26.706  -1.870  91.191  1.00  0.00              
ATOM    333  C   LYS A  47     -23.974  -8.106  94.167  1.00  0.00              
ATOM    334  O   LYS A  47     -22.868  -7.559  94.221  1.00  0.00              
ATOM    335  N   ASP A  48     -24.124  -9.412  94.377  1.00  0.00              
ATOM    336  CA  ASP A  48     -23.016 -10.273  94.753  1.00  0.00              
ATOM    337  CB  ASP A  48     -23.581 -11.503  95.477  1.00  0.00              
ATOM    338  CG  ASP A  48     -22.564 -12.519  95.992  1.00  0.00              
ATOM    339  OD1 ASP A  48     -21.429 -12.160  96.309  1.00  0.00              
ATOM    340  OD2 ASP A  48     -22.931 -13.690  96.109  1.00  0.00              
ATOM    341  C   ASP A  48     -22.150 -10.646  93.554  1.00  0.00              
ATOM    342  O   ASP A  48     -22.179 -11.777  93.063  1.00  0.00              
ATOM    343  N   SER A  49     -21.390  -9.665  93.065  1.00  0.00              
ATOM    344  CA  SER A  49     -20.497  -9.865  91.939  1.00  0.00              
ATOM    345  CB  SER A  49     -20.041  -8.525  91.361  1.00  0.00              
ATOM    346  OG  SER A  49     -20.057  -7.434  92.278  1.00  0.00              
ATOM    347  C   SER A  49     -19.318 -10.788  92.205  1.00  0.00              
ATOM    348  O   SER A  49     -18.456 -10.530  93.052  1.00  0.00              
ATOM    349  N   TYR A  50     -19.351 -11.893  91.457  1.00  0.00              
ATOM    350  CA  TYR A  50     -18.328 -12.926  91.509  1.00  0.00              
ATOM    351  CB  TYR A  50     -18.915 -14.265  91.065  1.00  0.00              
ATOM    352  CG  TYR A  50     -20.170 -14.674  91.822  1.00  0.00              
ATOM    353  CD1 TYR A  50     -21.397 -14.575  91.197  1.00  0.00              
ATOM    354  CE1 TYR A  50     -22.553 -14.856  91.892  1.00  0.00              
ATOM    355  CD2 TYR A  50     -20.088 -15.092  93.134  1.00  0.00              
ATOM    356  CE2 TYR A  50     -21.242 -15.373  93.834  1.00  0.00              
ATOM    357  CZ  TYR A  50     -22.466 -15.234  93.213  1.00  0.00              
ATOM    358  OH  TYR A  50     -23.624 -15.432  93.937  1.00  0.00              
ATOM    359  C   TYR A  50     -17.178 -12.551  90.584  1.00  0.00              
ATOM    360  O   TYR A  50     -17.398 -11.871  89.579  1.00  0.00              
ATOM    361  N   VAL A  51     -15.941 -12.969  90.863  1.00  0.00              
ATOM    362  CA  VAL A  51     -14.799 -12.516  90.076  1.00  0.00              
ATOM    363  CB  VAL A  51     -13.785 -11.753  90.970  1.00  0.00              
ATOM    364  CG1 VAL A  51     -12.738 -11.057  90.119  1.00  0.00              
ATOM    365  CG2 VAL A  51     -14.444 -10.719  91.875  1.00  0.00              
ATOM    366  C   VAL A  51     -14.109 -13.671  89.350  1.00  0.00              
ATOM    367  O   VAL A  51     -14.081 -14.804  89.835  1.00  0.00              
ATOM    368  N   GLY A  52     -13.604 -13.401  88.143  1.00  0.00              
ATOM    369  CA  GLY A  52     -12.718 -14.289  87.401  1.00  0.00              
ATOM    370  C   GLY A  52     -13.269 -15.686  87.177  1.00  0.00              
ATOM    371  O   GLY A  52     -14.364 -15.872  86.646  1.00  0.00              
ATOM    372  N   ASP A  53     -12.509 -16.680  87.643  1.00  0.00              
ATOM    373  CA  ASP A  53     -12.933 -18.075  87.576  1.00  0.00              
ATOM    374  CB  ASP A  53     -11.822 -19.024  88.001  1.00  0.00              
ATOM    375  CG  ASP A  53     -10.966 -19.483  86.833  1.00  0.00              
ATOM    376  OD1 ASP A  53     -10.167 -18.683  86.348  1.00  0.00              
ATOM    377  OD2 ASP A  53     -11.095 -20.633  86.420  1.00  0.00              
ATOM    378  C   ASP A  53     -14.180 -18.383  88.385  1.00  0.00              
ATOM    379  O   ASP A  53     -14.978 -19.235  87.998  1.00  0.00              
ATOM    380  N   GLU A  54     -14.383 -17.658  89.489  1.00  0.00              
ATOM    381  CA  GLU A  54     -15.567 -17.807  90.323  1.00  0.00              
ATOM    382  CB  GLU A  54     -15.324 -17.014  91.602  1.00  0.00              
ATOM    383  CG  GLU A  54     -16.431 -16.946  92.642  1.00  0.00              
ATOM    384  CD  GLU A  54     -16.144 -15.895  93.704  1.00  0.00              
ATOM    385  OE1 GLU A  54     -16.079 -14.712  93.358  1.00  0.00              
ATOM    386  OE2 GLU A  54     -15.988 -16.258  94.868  1.00  0.00              
ATOM    387  C   GLU A  54     -16.790 -17.297  89.563  1.00  0.00              
ATOM    388  O   GLU A  54     -17.873 -17.880  89.647  1.00  0.00              
ATOM    389  N   ALA A  55     -16.611 -16.216  88.792  1.00  0.00              
ATOM    390  CA  ALA A  55     -17.651 -15.725  87.898  1.00  0.00              
ATOM    391  CB  ALA A  55     -17.235 -14.405  87.265  1.00  0.00              
ATOM    392  C   ALA A  55     -17.922 -16.712  86.772  1.00  0.00              
ATOM    393  O   ALA A  55     -19.066 -17.100  86.533  1.00  0.00              
ATOM    394  N   GLN A  56     -16.859 -17.182  86.112  1.00  0.00              
ATOM    395  CA  GLN A  56     -16.964 -18.156  85.035  1.00  0.00              
ATOM    396  CB  GLN A  56     -15.570 -18.410  84.469  1.00  0.00              
ATOM    397  CG  GLN A  56     -15.539 -19.260  83.207  1.00  0.00              
ATOM    398  CD  GLN A  56     -14.225 -19.189  82.444  1.00  0.00              
ATOM    399  OE1 GLN A  56     -13.132 -19.088  82.998  1.00  0.00              
ATOM    400  NE2 GLN A  56     -14.313 -19.239  81.123  1.00  0.00              
ATOM    401  C   GLN A  56     -17.648 -19.449  85.477  1.00  0.00              
ATOM    402  O   GLN A  56     -18.448 -20.018  84.733  1.00  0.00              
ATOM    403  N   SER A  57     -17.413 -19.884  86.718  1.00  0.00              
ATOM    404  CA  SER A  57     -18.089 -21.043  87.283  1.00  0.00              
ATOM    405  CB  SER A  57     -17.493 -21.375  88.650  1.00  0.00              
ATOM    406  OG  SER A  57     -17.942 -22.627  89.158  1.00  0.00              
ATOM    407  C   SER A  57     -19.603 -20.878  87.418  1.00  0.00              
ATOM    408  O   SER A  57     -20.297 -21.877  87.625  1.00  0.00              
ATOM    409  N   LYS A  58     -20.145 -19.656  87.360  1.00  0.00              
ATOM    410  CA  LYS A  58     -21.587 -19.449  87.387  1.00  0.00              
ATOM    411  CB  LYS A  58     -21.987 -18.677  88.645  1.00  0.00              
ATOM    412  CG  LYS A  58     -21.649 -19.380  89.949  1.00  0.00              
ATOM    413  CD  LYS A  58     -22.124 -18.552  91.128  1.00  0.00              
ATOM    414  CE  LYS A  58     -21.637 -19.151  92.439  1.00  0.00              
ATOM    415  NZ  LYS A  58     -20.194 -19.050  92.549  1.00  0.00              
ATOM    416  C   LYS A  58     -22.082 -18.702  86.150  1.00  0.00              
ATOM    417  O   LYS A  58     -23.251 -18.310  86.075  1.00  0.00              
ATOM    418  N   ARG A  59     -21.210 -18.575  85.137  1.00  0.00              
ATOM    419  CA  ARG A  59     -21.386 -17.716  83.967  1.00  0.00              
ATOM    420  CB  ARG A  59     -20.397 -18.165  82.894  1.00  0.00              
ATOM    421  CG  ARG A  59     -20.326 -17.244  81.685  1.00  0.00              
ATOM    422  CD  ARG A  59     -19.932 -17.980  80.407  1.00  0.00              
ATOM    423  NE  ARG A  59     -20.786 -19.121  80.080  1.00  0.00              
ATOM    424  CZ  ARG A  59     -22.089 -19.050  79.786  1.00  0.00              
ATOM    425  NH1 ARG A  59     -22.709 -20.163  79.424  1.00  0.00              
ATOM    426  NH2 ARG A  59     -22.784 -17.914  79.864  1.00  0.00              
ATOM    427  C   ARG A  59     -22.785 -17.630  83.357  1.00  0.00              
ATOM    428  O   ARG A  59     -23.259 -16.545  83.016  1.00  0.00              
ATOM    429  N   GLY A  60     -23.469 -18.775  83.265  1.00  0.00              
ATOM    430  CA  GLY A  60     -24.788 -18.878  82.654  1.00  0.00              
ATOM    431  C   GLY A  60     -25.837 -17.943  83.244  1.00  0.00              
ATOM    432  O   GLY A  60     -26.724 -17.481  82.524  1.00  0.00              
ATOM    433  N   ILE A  61     -25.753 -17.638  84.542  1.00  0.00              
ATOM    434  CA  ILE A  61     -26.716 -16.745  85.178  1.00  0.00              
ATOM    435  CB  ILE A  61     -27.291 -17.362  86.480  1.00  0.00              
ATOM    436  CG2 ILE A  61     -28.211 -18.523  86.121  1.00  0.00              
ATOM    437  CG1 ILE A  61     -26.211 -17.751  87.492  1.00  0.00              
ATOM    438  CD1 ILE A  61     -26.735 -18.189  88.873  1.00  0.00              
ATOM    439  C   ILE A  61     -26.155 -15.352  85.448  1.00  0.00              
ATOM    440  O   ILE A  61     -26.774 -14.535  86.143  1.00  0.00              
ATOM    441  N   LEU A  62     -24.981 -15.036  84.894  1.00  0.00              
ATOM    442  CA  LEU A  62     -24.300 -13.813  85.269  1.00  0.00              
ATOM    443  CB  LEU A  62     -22.922 -14.103  85.853  1.00  0.00              
ATOM    444  CG  LEU A  62     -22.772 -15.029  87.052  1.00  0.00              
ATOM    445  CD1 LEU A  62     -21.329 -15.022  87.492  1.00  0.00              
ATOM    446  CD2 LEU A  62     -23.642 -14.615  88.222  1.00  0.00              
ATOM    447  C   LEU A  62     -24.143 -12.805  84.148  1.00  0.00              
ATOM    448  O   LEU A  62     -23.612 -13.086  83.070  1.00  0.00              
ATOM    449  N   THR A  63     -24.619 -11.594  84.419  1.00  0.00              
ATOM    450  CA  THR A  63     -24.262 -10.435  83.623  1.00  0.00              
ATOM    451  CB  THR A  63     -25.228  -9.256  83.888  1.00  0.00              
ATOM    452  OG1 THR A  63     -25.776  -9.397  85.196  1.00  0.00              
ATOM    453  CG2 THR A  63     -26.346  -9.232  82.860  1.00  0.00              
ATOM    454  C   THR A  63     -22.801 -10.083  83.894  1.00  0.00              
ATOM    455  O   THR A  63     -22.433  -9.462  84.899  1.00  0.00              
ATOM    456  N   LEU A  64     -21.970 -10.643  83.013  1.00  0.00              
ATOM    457  CA  LEU A  64     -20.534 -10.418  83.026  1.00  0.00              
ATOM    458  CB  LEU A  64     -19.812 -11.461  82.179  1.00  0.00              
ATOM    459  CG  LEU A  64     -19.893 -12.945  82.507  1.00  0.00              
ATOM    460  CD1 LEU A  64     -19.152 -13.719  81.434  1.00  0.00              
ATOM    461  CD2 LEU A  64     -19.304 -13.262  83.872  1.00  0.00              
ATOM    462  C   LEU A  64     -20.119  -9.043  82.522  1.00  0.00              
ATOM    463  O   LEU A  64     -20.777  -8.438  81.674  1.00  0.00              
ATOM    464  N   LYS A  65     -18.997  -8.559  83.053  1.00  0.00              
ATOM    465  CA  LYS A  65     -18.366  -7.326  82.613  1.00  0.00              
ATOM    466  CB  LYS A  65     -18.569  -6.209  83.629  1.00  0.00              
ATOM    467  CG  LYS A  65     -19.963  -5.645  83.843  1.00  0.00              
ATOM    468  CD  LYS A  65     -19.823  -4.715  85.033  1.00  0.00              
ATOM    469  CE  LYS A  65     -21.060  -3.881  85.318  1.00  0.00              
ATOM    470  NZ  LYS A  65     -20.829  -3.077  86.507  1.00  0.00              
ATOM    471  C   LYS A  65     -16.865  -7.564  82.538  1.00  0.00              
ATOM    472  O   LYS A  65     -16.303  -8.284  83.370  1.00  0.00              
ATOM    473  N   TYR A  66     -16.207  -6.977  81.536  1.00  0.00              
ATOM    474  CA  TYR A  66     -14.755  -6.865  81.533  1.00  0.00              
ATOM    475  CB  TYR A  66     -14.158  -7.000  80.127  1.00  0.00              
ATOM    476  CG  TYR A  66     -14.326  -8.335  79.414  1.00  0.00              
ATOM    477  CD1 TYR A  66     -15.372  -8.510  78.528  1.00  0.00              
ATOM    478  CE1 TYR A  66     -15.425  -9.637  77.731  1.00  0.00              
ATOM    479  CD2 TYR A  66     -13.370  -9.323  79.555  1.00  0.00              
ATOM    480  CE2 TYR A  66     -13.422 -10.453  78.763  1.00  0.00              
ATOM    481  CZ  TYR A  66     -14.434 -10.589  77.834  1.00  0.00              
ATOM    482  OH  TYR A  66     -14.433 -11.666  76.965  1.00  0.00              
ATOM    483  C   TYR A  66     -14.421  -5.467  82.054  1.00  0.00              
ATOM    484  O   TYR A  66     -14.820  -4.484  81.422  1.00  0.00              
ATOM    485  N   PRO A  67     -13.757  -5.288  83.205  1.00  0.00              
ATOM    486  CD  PRO A  67     -13.708  -6.272  84.277  1.00  0.00              
ATOM    487  CA  PRO A  67     -13.295  -3.986  83.690  1.00  0.00              
ATOM    488  CB  PRO A  67     -12.916  -4.266  85.129  1.00  0.00              
ATOM    489  CG  PRO A  67     -13.840  -5.392  85.502  1.00  0.00              
ATOM    490  C   PRO A  67     -12.113  -3.412  82.918  1.00  0.00              
ATOM    491  O   PRO A  67     -11.931  -2.194  82.863  1.00  0.00              
ATOM    492  N   ILE A  68     -11.276  -4.278  82.341  1.00  0.00              
ATOM    493  CA  ILE A  68     -10.161  -3.837  81.519  1.00  0.00              
ATOM    494  CB  ILE A  68      -8.894  -4.691  81.756  1.00  0.00              
ATOM    495  CG2 ILE A  68      -7.713  -3.998  81.079  1.00  0.00              
ATOM    496  CG1 ILE A  68      -8.588  -4.909  83.233  1.00  0.00              
ATOM    497  CD1 ILE A  68      -7.475  -5.937  83.511  1.00  0.00              
ATOM    498  C   ILE A  68     -10.635  -3.991  80.082  1.00  0.00              
ATOM    499  O   ILE A  68     -10.780  -5.106  79.576  1.00  0.00              
ATOM    500  N   GLU A  69     -10.925  -2.877  79.414  1.00  0.00              
ATOM    501  CA  GLU A  69     -11.426  -2.924  78.053  1.00  0.00              
ATOM    502  CB  GLU A  69     -12.813  -2.297  77.969  1.00  0.00              
ATOM    503  CG  GLU A  69     -13.822  -3.180  78.695  1.00  0.00              
ATOM    504  CD  GLU A  69     -15.228  -2.620  78.819  1.00  0.00              
ATOM    505  OE1 GLU A  69     -16.141  -3.190  78.225  1.00  0.00              
ATOM    506  OE2 GLU A  69     -15.410  -1.609  79.503  1.00  0.00              
ATOM    507  C   GLU A  69     -10.447  -2.262  77.104  1.00  0.00              
ATOM    508  O   GLU A  69     -10.113  -1.081  77.220  1.00  0.00              
ATOM    509  N   HIS A  70      -9.945  -3.086  76.179  1.00  0.00              
ATOM    510  CA  HIS A  70      -8.948  -2.684  75.192  1.00  0.00              
ATOM    511  CB  HIS A  70      -9.577  -1.827  74.091  1.00  0.00              
ATOM    512  CG  HIS A  70     -10.551  -2.588  73.207  1.00  0.00              
ATOM    513  ND1 HIS A  70     -11.853  -2.380  73.104  1.00  0.00              
ATOM    514  CD2 HIS A  70     -10.203  -3.612  72.356  1.00  0.00              
ATOM    515  NE2 HIS A  70     -11.327  -3.962  71.786  1.00  0.00              
ATOM    516  CE1 HIS A  70     -12.318  -3.229  72.229  1.00  0.00              
ATOM    517  C   HIS A  70      -7.703  -2.030  75.786  1.00  0.00              
ATOM    518  O   HIS A  70      -7.179  -1.019  75.308  1.00  0.00              
ATOM    519  N   GLY A  71      -7.236  -2.618  76.889  1.00  0.00              
ATOM    520  CA  GLY A  71      -6.106  -2.086  77.628  1.00  0.00              
ATOM    521  C   GLY A  71      -6.510  -1.083  78.699  1.00  0.00              
ATOM    522  O   GLY A  71      -5.920  -1.071  79.780  1.00  0.00              
ATOM    523  N   ILE A  72      -7.527  -0.255  78.449  1.00  0.00              
ATOM    524  CA  ILE A  72      -7.870   0.831  79.355  1.00  0.00              
ATOM    525  CB  ILE A  72      -8.464   2.021  78.562  1.00  0.00              
ATOM    526  CG2 ILE A  72      -8.793   3.184  79.499  1.00  0.00              
ATOM    527  CG1 ILE A  72      -7.492   2.485  77.475  1.00  0.00              
ATOM    528  CD1 ILE A  72      -8.052   3.541  76.501  1.00  0.00              
ATOM    529  C   ILE A  72      -8.830   0.316  80.419  1.00  0.00              
ATOM    530  O   ILE A  72      -9.805  -0.382  80.124  1.00  0.00              
ATOM    531  N   ILE A  73      -8.551   0.629  81.683  1.00  0.00              
ATOM    532  CA  ILE A  73      -9.417   0.182  82.762  1.00  0.00              
ATOM    533  CB  ILE A  73      -8.612  -0.083  84.045  1.00  0.00              
ATOM    534  CG2 ILE A  73      -9.560  -0.588  85.124  1.00  0.00              
ATOM    535  CG1 ILE A  73      -7.497  -1.095  83.793  1.00  0.00              
ATOM    536  CD1 ILE A  73      -6.558  -1.355  84.984  1.00  0.00              
ATOM    537  C   ILE A  73     -10.560   1.164  82.992  1.00  0.00              
ATOM    538  O   ILE A  73     -10.350   2.334  83.334  1.00  0.00              
ATOM    539  N   THR A  74     -11.772   0.649  82.785  1.00  0.00              
ATOM    540  CA  THR A  74     -12.993   1.430  82.869  1.00  0.00              
ATOM    541  CB  THR A  74     -13.899   1.054  81.680  1.00  0.00              
ATOM    542  OG1 THR A  74     -14.055  -0.360  81.753  1.00  0.00              
ATOM    543  CG2 THR A  74     -13.317   1.461  80.332  1.00  0.00              
ATOM    544  C   THR A  74     -13.735   1.268  84.195  1.00  0.00              
ATOM    545  O   THR A  74     -13.811   2.209  84.987  1.00  0.00              
ATOM    546  N   ASN A  75     -14.295   0.085  84.486  1.00  0.00              
ATOM    547  CA  ASN A  75     -15.106  -0.117  85.686  1.00  0.00              
ATOM    548  CB  ASN A  75     -16.119  -1.266  85.470  1.00  0.00              
ATOM    549  CG  ASN A  75     -17.263  -1.376  86.487  1.00  0.00              
ATOM    550  OD1 ASN A  75     -18.393  -1.718  86.144  1.00  0.00              
ATOM    551  ND2 ASN A  75     -17.090  -1.170  87.787  1.00  0.00              
ATOM    552  C   ASN A  75     -14.234  -0.336  86.926  1.00  0.00              
ATOM    553  O   ASN A  75     -14.217  -1.411  87.539  1.00  0.00              
ATOM    554  N   TRP A  76     -13.570   0.742  87.352  1.00  0.00              
ATOM    555  CA  TRP A  76     -12.620   0.738  88.459  1.00  0.00              
ATOM    556  CB  TRP A  76     -12.169   2.157  88.775  1.00  0.00              
ATOM    557  CG  TRP A  76     -11.047   2.598  87.850  1.00  0.00              
ATOM    558  CD2 TRP A  76      -9.708   2.416  88.054  1.00  0.00              
ATOM    559  CE2 TRP A  76      -9.176   2.919  86.907  1.00  0.00              
ATOM    560  CE3 TRP A  76      -9.011   1.545  88.857  1.00  0.00              
ATOM    561  CD1 TRP A  76     -11.292   3.199  86.635  1.00  0.00              
ATOM    562  NE1 TRP A  76     -10.118   3.359  86.063  1.00  0.00              
ATOM    563  CZ2 TRP A  76      -7.911   2.614  86.480  1.00  0.00              
ATOM    564  CZ3 TRP A  76      -7.724   1.237  88.455  1.00  0.00              
ATOM    565  CH2 TRP A  76      -7.182   1.763  87.290  1.00  0.00              
ATOM    566  C   TRP A  76     -12.959   0.010  89.751  1.00  0.00              
ATOM    567  O   TRP A  76     -12.109  -0.707  90.278  1.00  0.00              
ATOM    568  N   ASP A  77     -14.185   0.123  90.271  1.00  0.00              
ATOM    569  CA  ASP A  77     -14.584  -0.636  91.457  1.00  0.00              
ATOM    570  CB  ASP A  77     -15.950  -0.213  91.972  1.00  0.00              
ATOM    571  CG  ASP A  77     -15.886   1.066  92.791  1.00  0.00              
ATOM    572  OD1 ASP A  77     -15.966   0.992  94.015  1.00  0.00              
ATOM    573  OD2 ASP A  77     -15.767   2.133  92.187  1.00  0.00              
ATOM    574  C   ASP A  77     -14.546  -2.146  91.298  1.00  0.00              
ATOM    575  O   ASP A  77     -14.243  -2.894  92.228  1.00  0.00              
ATOM    576  N   ASP A  78     -14.786  -2.595  90.068  1.00  0.00              
ATOM    577  CA  ASP A  78     -14.771  -4.014  89.761  1.00  0.00              
ATOM    578  CB  ASP A  78     -15.642  -4.327  88.558  1.00  0.00              
ATOM    579  CG  ASP A  78     -17.141  -4.132  88.740  1.00  0.00              
ATOM    580  OD1 ASP A  78     -17.601  -3.539  89.721  1.00  0.00              
ATOM    581  OD2 ASP A  78     -17.890  -4.541  87.862  1.00  0.00              
ATOM    582  C   ASP A  78     -13.347  -4.457  89.492  1.00  0.00              
ATOM    583  O   ASP A  78     -12.985  -5.595  89.781  1.00  0.00              
ATOM    584  N   MET A  79     -12.522  -3.551  88.952  1.00  0.00              
ATOM    585  CA  MET A  79     -11.081  -3.757  88.875  1.00  0.00              
ATOM    586  CB  MET A  79     -10.422  -2.555  88.219  1.00  0.00              
ATOM    587  CG  MET A  79      -8.951  -2.736  87.884  1.00  0.00              
ATOM    588  SD  MET A  79      -8.701  -3.860  86.488  1.00  0.00              
ATOM    589  CE  MET A  79      -7.948  -5.220  87.328  1.00  0.00              
ATOM    590  C   MET A  79     -10.494  -3.958  90.270  1.00  0.00              
ATOM    591  O   MET A  79      -9.646  -4.827  90.474  1.00  0.00              
ATOM    592  N   GLU A  80     -10.964  -3.167  91.244  1.00  0.00              
ATOM    593  CA  GLU A  80     -10.651  -3.378  92.652  1.00  0.00              
ATOM    594  CB  GLU A  80     -11.350  -2.352  93.534  1.00  0.00              
ATOM    595  CG  GLU A  80     -10.918  -0.918  93.277  1.00  0.00              
ATOM    596  CD  GLU A  80     -11.660   0.113  94.113  1.00  0.00              
ATOM    597  OE1 GLU A  80     -11.379   0.225  95.305  1.00  0.00              
ATOM    598  OE2 GLU A  80     -12.515   0.811  93.567  1.00  0.00              
ATOM    599  C   GLU A  80     -11.031  -4.777  93.122  1.00  0.00              
ATOM    600  O   GLU A  80     -10.218  -5.446  93.759  1.00  0.00              
ATOM    601  N   LYS A  81     -12.243  -5.253  92.805  1.00  0.00              
ATOM    602  CA  LYS A  81     -12.617  -6.636  93.085  1.00  0.00              
ATOM    603  CB  LYS A  81     -14.097  -6.903  92.814  1.00  0.00              
ATOM    604  CG  LYS A  81     -15.043  -6.528  93.954  1.00  0.00              
ATOM    605  CD  LYS A  81     -16.425  -7.090  93.634  1.00  0.00              
ATOM    606  CE  LYS A  81     -17.406  -7.035  94.804  1.00  0.00              
ATOM    607  NZ  LYS A  81     -18.598  -7.810  94.513  1.00  0.00              
ATOM    608  C   LYS A  81     -11.759  -7.680  92.374  1.00  0.00              
ATOM    609  O   LYS A  81     -11.477  -8.733  92.954  1.00  0.00              
ATOM    610  N   ILE A  82     -11.304  -7.415  91.139  1.00  0.00              
ATOM    611  CA  ILE A  82     -10.339  -8.283  90.471  1.00  0.00              
ATOM    612  CB  ILE A  82     -10.063  -7.894  88.994  1.00  0.00              
ATOM    613  CG2 ILE A  82      -8.955  -8.764  88.395  1.00  0.00              
ATOM    614  CG1 ILE A  82     -11.319  -8.004  88.138  1.00  0.00              
ATOM    615  CD1 ILE A  82     -11.112  -7.634  86.656  1.00  0.00              
ATOM    616  C   ILE A  82      -9.050  -8.324  91.279  1.00  0.00              
ATOM    617  O   ILE A  82      -8.609  -9.415  91.627  1.00  0.00              
ATOM    618  N   TRP A  83      -8.474  -7.175  91.647  1.00  0.00              
ATOM    619  CA  TRP A  83      -7.281  -7.142  92.485  1.00  0.00              
ATOM    620  CB  TRP A  83      -6.811  -5.712  92.717  1.00  0.00              
ATOM    621  CG  TRP A  83      -6.311  -4.991  91.473  1.00  0.00              
ATOM    622  CD2 TRP A  83      -6.449  -3.660  91.200  1.00  0.00              
ATOM    623  CE2 TRP A  83      -5.816  -3.542  90.006  1.00  0.00              
ATOM    624  CE3 TRP A  83      -6.812  -2.573  91.956  1.00  0.00              
ATOM    625  CD1 TRP A  83      -5.624  -5.634  90.460  1.00  0.00              
ATOM    626  NE1 TRP A  83      -5.334  -4.709  89.566  1.00  0.00              
ATOM    627  CZ2 TRP A  83      -5.479  -2.336  89.451  1.00  0.00              
ATOM    628  CZ3 TRP A  83      -6.507  -1.336  91.410  1.00  0.00              
ATOM    629  CH2 TRP A  83      -5.853  -1.222  90.186  1.00  0.00              
ATOM    630  C   TRP A  83      -7.465  -7.831  93.830  1.00  0.00              
ATOM    631  O   TRP A  83      -6.558  -8.509  94.317  1.00  0.00              
ATOM    632  N   HIS A  84      -8.655  -7.695  94.422  1.00  0.00              
ATOM    633  CA  HIS A  84      -9.018  -8.404  95.641  1.00  0.00              
ATOM    634  CB  HIS A  84     -10.428  -7.995  96.065  1.00  0.00              
ATOM    635  CG  HIS A  84     -10.828  -8.453  97.460  1.00  0.00              
ATOM    636  ND1 HIS A  84     -10.472  -7.903  98.610  1.00  0.00              
ATOM    637  CD2 HIS A  84     -11.651  -9.523  97.726  1.00  0.00              
ATOM    638  NE2 HIS A  84     -11.742  -9.554  99.031  1.00  0.00              
ATOM    639  CE1 HIS A  84     -11.039  -8.586  99.566  1.00  0.00              
ATOM    640  C   HIS A  84      -8.927  -9.914  95.438  1.00  0.00              
ATOM    641  O   HIS A  84      -8.373 -10.621  96.280  1.00  0.00              
ATOM    642  N   HIS A  85      -9.428 -10.413  94.302  1.00  0.00              
ATOM    643  CA  HIS A  85      -9.303 -11.818  93.938  1.00  0.00              
ATOM    644  CB  HIS A  85     -10.075 -12.034  92.635  1.00  0.00              
ATOM    645  CG  HIS A  85     -10.510 -13.458  92.323  1.00  0.00              
ATOM    646  ND1 HIS A  85     -10.014 -14.272  91.403  1.00  0.00              
ATOM    647  CD2 HIS A  85     -11.579 -14.085  92.921  1.00  0.00              
ATOM    648  NE2 HIS A  85     -11.665 -15.248  92.327  1.00  0.00              
ATOM    649  CE1 HIS A  85     -10.734 -15.361  91.412  1.00  0.00              
ATOM    650  C   HIS A  85      -7.820 -12.169  93.785  1.00  0.00              
ATOM    651  O   HIS A  85      -7.296 -12.998  94.537  1.00  0.00              
ATOM    652  N   THR A  86      -7.121 -11.462  92.880  1.00  0.00              
ATOM    653  CA  THR A  86      -5.698 -11.624  92.587  1.00  0.00              
ATOM    654  CB  THR A  86      -5.201 -10.392  91.792  1.00  0.00              
ATOM    655  OG1 THR A  86      -6.066 -10.243  90.678  1.00  0.00              
ATOM    656  CG2 THR A  86      -3.768 -10.516  91.304  1.00  0.00              
ATOM    657  C   THR A  86      -4.833 -11.793  93.829  1.00  0.00              
ATOM    658  O   THR A  86      -4.109 -12.780  93.965  1.00  0.00              
ATOM    659  N   PHE A  87      -4.939 -10.844  94.759  1.00  0.00              
ATOM    660  CA  PHE A  87      -4.094 -10.856  95.935  1.00  0.00              
ATOM    661  CB  PHE A  87      -3.925  -9.442  96.491  1.00  0.00              
ATOM    662  CG  PHE A  87      -3.416  -8.416  95.482  1.00  0.00              
ATOM    663  CD1 PHE A  87      -3.976  -7.154  95.469  1.00  0.00              
ATOM    664  CD2 PHE A  87      -2.433  -8.741  94.562  1.00  0.00              
ATOM    665  CE1 PHE A  87      -3.570  -6.232  94.528  1.00  0.00              
ATOM    666  CE2 PHE A  87      -2.037  -7.813  93.622  1.00  0.00              
ATOM    667  CZ  PHE A  87      -2.607  -6.560  93.601  1.00  0.00              
ATOM    668  C   PHE A  87      -4.644 -11.790  96.997  1.00  0.00              
ATOM    669  O   PHE A  87      -3.971 -12.747  97.381  1.00  0.00              
ATOM    670  N   TYR A  88      -5.895 -11.593  97.421  1.00  0.00              
ATOM    671  CA  TYR A  88      -6.380 -12.238  98.630  1.00  0.00              
ATOM    672  CB  TYR A  88      -7.509 -11.438  99.277  1.00  0.00              
ATOM    673  CG  TYR A  88      -7.107 -10.028  99.696  1.00  0.00              
ATOM    674  CD1 TYR A  88      -7.328  -8.977  98.832  1.00  0.00              
ATOM    675  CE1 TYR A  88      -7.028  -7.688  99.210  1.00  0.00              
ATOM    676  CD2 TYR A  88      -6.558  -9.793 100.943  1.00  0.00              
ATOM    677  CE2 TYR A  88      -6.249  -8.502 101.327  1.00  0.00              
ATOM    678  CZ  TYR A  88      -6.492  -7.460 100.456  1.00  0.00              
ATOM    679  OH  TYR A  88      -6.184  -6.163 100.811  1.00  0.00              
ATOM    680  C   TYR A  88      -6.789 -13.695  98.476  1.00  0.00              
ATOM    681  O   TYR A  88      -6.559 -14.462  99.412  1.00  0.00              
ATOM    682  N   ASN A  89      -7.377 -14.147  97.359  1.00  0.00              
ATOM    683  CA  ASN A  89      -7.729 -15.561  97.263  1.00  0.00              
ATOM    684  CB  ASN A  89      -9.215 -15.805  96.933  1.00  0.00              
ATOM    685  CG  ASN A  89      -9.633 -15.758  95.468  1.00  0.00              
ATOM    686  OD1 ASN A  89      -9.024 -15.098  94.636  1.00  0.00              
ATOM    687  ND2 ASN A  89     -10.689 -16.454  95.075  1.00  0.00              
ATOM    688  C   ASN A  89      -6.818 -16.363  96.345  1.00  0.00              
ATOM    689  O   ASN A  89      -6.557 -17.539  96.614  1.00  0.00              
ATOM    690  N   GLU A  90      -6.353 -15.736  95.256  1.00  0.00              
ATOM    691  CA  GLU A  90      -5.431 -16.368  94.323  1.00  0.00              
ATOM    692  CB  GLU A  90      -5.436 -15.638  92.981  1.00  0.00              
ATOM    693  CG  GLU A  90      -6.780 -15.513  92.272  1.00  0.00              
ATOM    694  CD  GLU A  90      -7.374 -16.816  91.764  1.00  0.00              
ATOM    695  OE1 GLU A  90      -7.071 -17.185  90.630  1.00  0.00              
ATOM    696  OE2 GLU A  90      -8.160 -17.442  92.474  1.00  0.00              
ATOM    697  C   GLU A  90      -4.004 -16.443  94.851  1.00  0.00              
ATOM    698  O   GLU A  90      -3.466 -17.536  95.018  1.00  0.00              
ATOM    699  N   LEU A  91      -3.355 -15.301  95.104  1.00  0.00              
ATOM    700  CA  LEU A  91      -2.007 -15.300  95.661  1.00  0.00              
ATOM    701  CB  LEU A  91      -1.243 -14.057  95.219  1.00  0.00              
ATOM    702  CG  LEU A  91      -0.945 -13.915  93.732  1.00  0.00              
ATOM    703  CD1 LEU A  91      -0.295 -12.573  93.454  1.00  0.00              
ATOM    704  CD2 LEU A  91      -0.073 -15.059  93.241  1.00  0.00              
ATOM    705  C   LEU A  91      -1.965 -15.438  97.177  1.00  0.00              
ATOM    706  O   LEU A  91      -0.913 -15.676  97.769  1.00  0.00              
ATOM    707  N   ARG A  92      -3.133 -15.243  97.804  1.00  0.00              
ATOM    708  CA  ARG A  92      -3.400 -15.524  99.213  1.00  0.00              
ATOM    709  CB  ARG A  92      -3.235 -17.017  99.541  1.00  0.00              
ATOM    710  CG  ARG A  92      -4.035 -17.885  98.579  1.00  0.00              
ATOM    711  CD  ARG A  92      -4.189 -19.330  99.014  1.00  0.00              
ATOM    712  NE  ARG A  92      -5.057 -19.464 100.175  1.00  0.00              
ATOM    713  CZ  ARG A  92      -6.386 -19.321 100.125  1.00  0.00              
ATOM    714  NH1 ARG A  92      -7.068 -19.557 101.238  1.00  0.00              
ATOM    715  NH2 ARG A  92      -7.030 -18.910  99.029  1.00  0.00              
ATOM    716  C   ARG A  92      -2.618 -14.635 100.175  1.00  0.00              
ATOM    717  O   ARG A  92      -2.307 -14.991 101.314  1.00  0.00              
ATOM    718  N   VAL A  93      -2.338 -13.417  99.709  1.00  0.00              
ATOM    719  CA  VAL A  93      -1.507 -12.469 100.434  1.00  0.00              
ATOM    720  CB  VAL A  93      -0.102 -12.312  99.796  1.00  0.00              
ATOM    721  CG1 VAL A  93       0.744 -13.562  99.982  1.00  0.00              
ATOM    722  CG2 VAL A  93      -0.176 -11.942  98.320  1.00  0.00              
ATOM    723  C   VAL A  93      -2.185 -11.110 100.508  1.00  0.00              
ATOM    724  O   VAL A  93      -3.065 -10.787  99.706  1.00  0.00              
ATOM    725  N   ALA A  94      -1.776 -10.290 101.475  1.00  0.00              
ATOM    726  CA  ALA A  94      -2.285  -8.935 101.562  1.00  0.00              
ATOM    727  CB  ALA A  94      -2.423  -8.520 103.020  1.00  0.00              
ATOM    728  C   ALA A  94      -1.319  -7.974 100.877  1.00  0.00              
ATOM    729  O   ALA A  94      -0.122  -7.980 101.192  1.00  0.00              
ATOM    730  N   PRO A  95      -1.768  -7.130  99.934  1.00  0.00              
ATOM    731  CD  PRO A  95      -3.102  -7.164  99.354  1.00  0.00              
ATOM    732  CA  PRO A  95      -0.962  -6.088  99.303  1.00  0.00              
ATOM    733  CB  PRO A  95      -1.928  -5.456  98.321  1.00  0.00              
ATOM    734  CG  PRO A  95      -3.286  -5.731  98.906  1.00  0.00              
ATOM    735  C   PRO A  95      -0.395  -5.086 100.302  1.00  0.00              
ATOM    736  O   PRO A  95       0.665  -4.507 100.077  1.00  0.00              
ATOM    737  N   GLU A  96      -1.059  -4.944 101.456  1.00  0.00              
ATOM    738  CA  GLU A  96      -0.550  -4.193 102.599  1.00  0.00              
ATOM    739  CB  GLU A  96      -1.503  -4.299 103.792  1.00  0.00              
ATOM    740  CG  GLU A  96      -2.856  -3.581 103.692  1.00  0.00              
ATOM    741  CD  GLU A  96      -3.989  -4.243 102.907  1.00  0.00              
ATOM    742  OE1 GLU A  96      -5.078  -3.675 102.868  1.00  0.00              
ATOM    743  OE2 GLU A  96      -3.820  -5.342 102.364  1.00  0.00              
ATOM    744  C   GLU A  96       0.842  -4.616 103.067  1.00  0.00              
ATOM    745  O   GLU A  96       1.559  -3.846 103.704  1.00  0.00              
ATOM    746  N   GLU A  97       1.241  -5.855 102.766  1.00  0.00              
ATOM    747  CA  GLU A  97       2.566  -6.343 103.110  1.00  0.00              
ATOM    748  CB  GLU A  97       2.500  -7.834 103.407  1.00  0.00              
ATOM    749  CG  GLU A  97       1.432  -8.295 104.390  1.00  0.00              
ATOM    750  CD  GLU A  97       1.223  -9.802 104.355  1.00  0.00              
ATOM    751  OE1 GLU A  97       0.510 -10.282 103.469  1.00  0.00              
ATOM    752  OE2 GLU A  97       1.771 -10.496 105.208  1.00  0.00              
ATOM    753  C   GLU A  97       3.552  -6.148 101.960  1.00  0.00              
ATOM    754  O   GLU A  97       4.763  -6.091 102.180  1.00  0.00              
ATOM    755  N   HIS A  98       3.077  -6.013 100.718  1.00  0.00              
ATOM    756  CA  HIS A  98       3.897  -6.340  99.562  1.00  0.00              
ATOM    757  CB  HIS A  98       3.302  -7.537  98.830  1.00  0.00              
ATOM    758  CG  HIS A  98       3.295  -8.830  99.628  1.00  0.00              
ATOM    759  ND1 HIS A  98       2.318  -9.318 100.377  1.00  0.00              
ATOM    760  CD2 HIS A  98       4.358  -9.697  99.687  1.00  0.00              
ATOM    761  NE2 HIS A  98       3.967 -10.662 100.475  1.00  0.00              
ATOM    762  CE1 HIS A  98       2.744 -10.441 100.887  1.00  0.00              
ATOM    763  C   HIS A  98       4.102  -5.214  98.554  1.00  0.00              
ATOM    764  O   HIS A  98       3.134  -4.573  98.132  1.00  0.00              
ATOM    765  N   PRO A  99       5.347  -4.932  98.130  1.00  0.00              
ATOM    766  CD  PRO A  99       6.572  -5.401  98.771  1.00  0.00              
ATOM    767  CA  PRO A  99       5.652  -4.011  97.036  1.00  0.00              
ATOM    768  CB  PRO A  99       7.165  -4.060  96.966  1.00  0.00              
ATOM    769  CG  PRO A  99       7.565  -4.318  98.395  1.00  0.00              
ATOM    770  C   PRO A  99       5.005  -4.501  95.746  1.00  0.00              
ATOM    771  O   PRO A  99       5.302  -5.596  95.267  1.00  0.00              
ATOM    772  N   THR A 100       4.083  -3.725  95.183  1.00  0.00              
ATOM    773  CA  THR A 100       3.260  -4.224  94.094  1.00  0.00              
ATOM    774  CB  THR A 100       1.780  -4.040  94.482  1.00  0.00              
ATOM    775  OG1 THR A 100       1.605  -4.730  95.717  1.00  0.00              
ATOM    776  CG2 THR A 100       0.821  -4.619  93.450  1.00  0.00              
ATOM    777  C   THR A 100       3.593  -3.598  92.744  1.00  0.00              
ATOM    778  O   THR A 100       3.702  -2.379  92.606  1.00  0.00              
ATOM    779  N   LEU A 101       3.789  -4.440  91.731  1.00  0.00              
ATOM    780  CA  LEU A 101       3.997  -3.984  90.371  1.00  0.00              
ATOM    781  CB  LEU A 101       5.275  -4.589  89.792  1.00  0.00              
ATOM    782  CG  LEU A 101       5.728  -4.182  88.392  1.00  0.00              
ATOM    783  CD1 LEU A 101       5.899  -2.678  88.276  1.00  0.00              
ATOM    784  CD2 LEU A 101       7.034  -4.867  88.052  1.00  0.00              
ATOM    785  C   LEU A 101       2.792  -4.353  89.521  1.00  0.00              
ATOM    786  O   LEU A 101       2.404  -5.521  89.406  1.00  0.00              
ATOM    787  N   LEU A 102       2.186  -3.320  88.943  1.00  0.00              
ATOM    788  CA  LEU A 102       1.044  -3.486  88.061  1.00  0.00              
ATOM    789  CB  LEU A 102      -0.111  -2.619  88.538  1.00  0.00              
ATOM    790  CG  LEU A 102      -0.743  -2.962  89.880  1.00  0.00              
ATOM    791  CD1 LEU A 102      -1.604  -1.817  90.353  1.00  0.00              
ATOM    792  CD2 LEU A 102      -1.553  -4.244  89.803  1.00  0.00              
ATOM    793  C   LEU A 102       1.437  -3.099  86.646  1.00  0.00              
ATOM    794  O   LEU A 102       2.297  -2.239  86.443  1.00  0.00              
ATOM    795  N   THR A 103       0.842  -3.736  85.641  1.00  0.00              
ATOM    796  CA  THR A 103       1.210  -3.464  84.262  1.00  0.00              
ATOM    797  CB  THR A 103       1.240  -4.791  83.494  1.00  0.00              
ATOM    798  OG1 THR A 103      -0.066  -5.351  83.602  1.00  0.00              
ATOM    799  CG2 THR A 103       2.291  -5.744  84.036  1.00  0.00              
ATOM    800  C   THR A 103       0.327  -2.447  83.549  1.00  0.00              
ATOM    801  O   THR A 103      -0.859  -2.709  83.327  1.00  0.00              
ATOM    802  N   GLU A 104       0.878  -1.293  83.173  1.00  0.00              
ATOM    803  CA  GLU A 104       0.164  -0.348  82.331  1.00  0.00              
ATOM    804  CB  GLU A 104       0.711   1.079  82.493  1.00  0.00              
ATOM    805  CG  GLU A 104       0.041   2.089  81.563  1.00  0.00              
ATOM    806  CD  GLU A 104       0.058   3.537  82.012  1.00  0.00              
ATOM    807  OE1 GLU A 104       1.099   4.194  81.930  1.00  0.00              
ATOM    808  OE2 GLU A 104      -0.993   4.000  82.452  1.00  0.00              
ATOM    809  C   GLU A 104       0.239  -0.787  80.876  1.00  0.00              
ATOM    810  O   GLU A 104       1.318  -1.010  80.321  1.00  0.00              
ATOM    811  N   ALA A 105      -0.935  -0.941  80.268  1.00  0.00              
ATOM    812  CA  ALA A 105      -1.032  -1.106  78.827  1.00  0.00              
ATOM    813  CB  ALA A 105      -2.487  -1.318  78.446  1.00  0.00              
ATOM    814  C   ALA A 105      -0.546   0.153  78.113  1.00  0.00              
ATOM    815  O   ALA A 105      -0.823   1.259  78.592  1.00  0.00              
ATOM    816  N   PRO A 106       0.204   0.072  77.001  1.00  0.00              
ATOM    817  CD  PRO A 106       0.732  -1.166  76.438  1.00  0.00              
ATOM    818  CA  PRO A 106       0.640   1.236  76.231  1.00  0.00              
ATOM    819  CB  PRO A 106       1.306   0.606  75.031  1.00  0.00              
ATOM    820  CG  PRO A 106       1.888  -0.666  75.594  1.00  0.00              
ATOM    821  C   PRO A 106      -0.542   2.118  75.843  1.00  0.00              
ATOM    822  O   PRO A 106      -1.644   1.632  75.590  1.00  0.00              
ATOM    823  N   LEU A 107      -0.333   3.436  75.895  1.00  0.00              
ATOM    824  CA  LEU A 107      -1.373   4.437  75.676  1.00  0.00              
ATOM    825  CB  LEU A 107      -1.901   4.411  74.230  1.00  0.00              
ATOM    826  CG  LEU A 107      -0.934   4.708  73.088  1.00  0.00              
ATOM    827  CD1 LEU A 107      -1.628   4.503  71.755  1.00  0.00              
ATOM    828  CD2 LEU A 107      -0.373   6.118  73.183  1.00  0.00              
ATOM    829  C   LEU A 107      -2.529   4.472  76.680  1.00  0.00              
ATOM    830  O   LEU A 107      -3.472   5.247  76.495  1.00  0.00              
ATOM    831  N   ASN A 108      -2.510   3.679  77.764  1.00  0.00              
ATOM    832  CA  ASN A 108      -3.455   3.866  78.863  1.00  0.00              
ATOM    833  CB  ASN A 108      -3.359   2.719  79.871  1.00  0.00              
ATOM    834  CG  ASN A 108      -4.340   2.826  81.030  1.00  0.00              
ATOM    835  OD1 ASN A 108      -5.525   2.527  80.897  1.00  0.00              
ATOM    836  ND2 ASN A 108      -3.910   3.280  82.198  1.00  0.00              
ATOM    837  C   ASN A 108      -3.147   5.201  79.543  1.00  0.00              
ATOM    838  O   ASN A 108      -1.990   5.438  79.901  1.00  0.00              
ATOM    839  N   PRO A 109      -4.123   6.108  79.710  1.00  0.00              
ATOM    840  CD  PRO A 109      -5.519   5.909  79.328  1.00  0.00              
ATOM    841  CA  PRO A 109      -3.917   7.467  80.202  1.00  0.00              
ATOM    842  CB  PRO A 109      -5.322   8.033  80.232  1.00  0.00              
ATOM    843  CG  PRO A 109      -5.997   7.327  79.088  1.00  0.00              
ATOM    844  C   PRO A 109      -3.242   7.634  81.555  1.00  0.00              
ATOM    845  O   PRO A 109      -3.532   6.936  82.530  1.00  0.00              
ATOM    846  N   LYS A 110      -2.381   8.654  81.599  1.00  0.00              
ATOM    847  CA  LYS A 110      -1.641   9.046  82.795  1.00  0.00              
ATOM    848  CB  LYS A 110      -0.813  10.297  82.487  1.00  0.00              
ATOM    849  CG  LYS A 110       0.219  10.057  81.385  1.00  0.00              
ATOM    850  CD  LYS A 110       1.143  11.246  81.152  1.00  0.00              
ATOM    851  CE  LYS A 110       2.245  10.800  80.199  1.00  0.00              
ATOM    852  NZ  LYS A 110       3.251  11.823  79.971  1.00  0.00              
ATOM    853  C   LYS A 110      -2.528   9.273  84.018  1.00  0.00              
ATOM    854  O   LYS A 110      -2.204   8.862  85.132  1.00  0.00              
ATOM    855  N   ALA A 111      -3.699   9.883  83.799  1.00  0.00              
ATOM    856  CA  ALA A 111      -4.706  10.053  84.840  1.00  0.00              
ATOM    857  CB  ALA A 111      -5.847  10.897  84.298  1.00  0.00              
ATOM    858  C   ALA A 111      -5.298   8.740  85.347  1.00  0.00              
ATOM    859  O   ALA A 111      -5.548   8.579  86.543  1.00  0.00              
ATOM    860  N   ASN A 112      -5.478   7.766  84.448  1.00  0.00              
ATOM    861  CA  ASN A 112      -6.022   6.456  84.791  1.00  0.00              
ATOM    862  CB  ASN A 112      -6.326   5.711  83.488  1.00  0.00              
ATOM    863  CG  ASN A 112      -6.931   4.324  83.631  1.00  0.00              
ATOM    864  OD1 ASN A 112      -6.230   3.341  83.858  1.00  0.00              
ATOM    865  ND2 ASN A 112      -8.241   4.184  83.478  1.00  0.00              
ATOM    866  C   ASN A 112      -5.008   5.710  85.656  1.00  0.00              
ATOM    867  O   ASN A 112      -5.353   5.107  86.675  1.00  0.00              
ATOM    868  N   ARG A 113      -3.730   5.825  85.275  1.00  0.00              
ATOM    869  CA  ARG A 113      -2.608   5.349  86.074  1.00  0.00              
ATOM    870  CB  ARG A 113      -1.330   5.647  85.307  1.00  0.00              
ATOM    871  CG  ARG A 113      -0.038   5.149  85.934  1.00  0.00              
ATOM    872  CD  ARG A 113       1.137   5.496  85.036  1.00  0.00              
ATOM    873  NE  ARG A 113       1.337   6.932  84.912  1.00  0.00              
ATOM    874  CZ  ARG A 113       1.829   7.492  83.805  1.00  0.00              
ATOM    875  NH1 ARG A 113       2.072   8.796  83.808  1.00  0.00              
ATOM    876  NH2 ARG A 113       2.020   6.795  82.686  1.00  0.00              
ATOM    877  C   ARG A 113      -2.560   6.000  87.456  1.00  0.00              
ATOM    878  O   ARG A 113      -2.308   5.329  88.463  1.00  0.00              
ATOM    879  N   GLU A 114      -2.801   7.314  87.530  1.00  0.00              
ATOM    880  CA  GLU A 114      -2.923   8.002  88.808  1.00  0.00              
ATOM    881  CB  GLU A 114      -3.099   9.497  88.611  1.00  0.00              
ATOM    882  CG  GLU A 114      -1.853  10.156  88.048  1.00  0.00              
ATOM    883  CD  GLU A 114      -2.023  11.645  87.813  1.00  0.00              
ATOM    884  OE1 GLU A 114      -1.898  12.413  88.767  1.00  0.00              
ATOM    885  OE2 GLU A 114      -2.271  12.040  86.674  1.00  0.00              
ATOM    886  C   GLU A 114      -4.055   7.464  89.671  1.00  0.00              
ATOM    887  O   GLU A 114      -3.860   7.254  90.868  1.00  0.00              
ATOM    888  N   LYS A 115      -5.230   7.201  89.088  1.00  0.00              
ATOM    889  CA  LYS A 115      -6.327   6.569  89.813  1.00  0.00              
ATOM    890  CB  LYS A 115      -7.605   6.556  88.979  1.00  0.00              
ATOM    891  CG  LYS A 115      -8.285   7.919  88.938  1.00  0.00              
ATOM    892  CD  LYS A 115      -8.759   8.290  90.337  1.00  0.00              
ATOM    893  CE  LYS A 115      -9.282   9.713  90.394  1.00  0.00              
ATOM    894  NZ  LYS A 115      -9.646  10.033  91.760  1.00  0.00              
ATOM    895  C   LYS A 115      -6.008   5.171  90.321  1.00  0.00              
ATOM    896  O   LYS A 115      -6.352   4.824  91.453  1.00  0.00              
ATOM    897  N   MET A 116      -5.311   4.380  89.499  1.00  0.00              
ATOM    898  CA  MET A 116      -4.764   3.091  89.907  1.00  0.00              
ATOM    899  CB  MET A 116      -3.944   2.523  88.750  1.00  0.00              
ATOM    900  CG  MET A 116      -3.339   1.154  88.994  1.00  0.00              
ATOM    901  SD  MET A 116      -2.290   0.608  87.626  1.00  0.00              
ATOM    902  CE  MET A 116      -3.420  -0.440  86.758  1.00  0.00              
ATOM    903  C   MET A 116      -3.893   3.229  91.151  1.00  0.00              
ATOM    904  O   MET A 116      -4.097   2.544  92.155  1.00  0.00              
ATOM    905  N   THR A 117      -2.958   4.181  91.090  1.00  0.00              
ATOM    906  CA  THR A 117      -2.041   4.472  92.183  1.00  0.00              
ATOM    907  CB  THR A 117      -1.058   5.558  91.697  1.00  0.00              
ATOM    908  OG1 THR A 117      -0.435   5.002  90.544  1.00  0.00              
ATOM    909  CG2 THR A 117       0.004   5.957  92.706  1.00  0.00              
ATOM    910  C   THR A 117      -2.792   4.879  93.450  1.00  0.00              
ATOM    911  O   THR A 117      -2.552   4.338  94.533  1.00  0.00              
ATOM    912  N   GLN A 118      -3.765   5.782  93.293  1.00  0.00              
ATOM    913  CA  GLN A 118      -4.606   6.248  94.383  1.00  0.00              
ATOM    914  CB  GLN A 118      -5.563   7.318  93.850  1.00  0.00              
ATOM    915  CG  GLN A 118      -6.564   7.857  94.862  1.00  0.00              
ATOM    916  CD  GLN A 118      -7.016   9.279  94.583  1.00  0.00              
ATOM    917  OE1 GLN A 118      -7.721   9.576  93.620  1.00  0.00              
ATOM    918  NE2 GLN A 118      -6.630  10.213  95.441  1.00  0.00              
ATOM    919  C   GLN A 118      -5.348   5.117  95.086  1.00  0.00              
ATOM    920  O   GLN A 118      -5.337   5.039  96.316  1.00  0.00              
ATOM    921  N   ILE A 119      -5.962   4.214  94.317  1.00  0.00              
ATOM    922  CA  ILE A 119      -6.639   3.056  94.881  1.00  0.00              
ATOM    923  CB  ILE A 119      -7.482   2.379  93.773  1.00  0.00              
ATOM    924  CG2 ILE A 119      -7.964   0.989  94.167  1.00  0.00              
ATOM    925  CG1 ILE A 119      -8.656   3.288  93.414  1.00  0.00              
ATOM    926  CD1 ILE A 119      -9.511   2.831  92.217  1.00  0.00              
ATOM    927  C   ILE A 119      -5.665   2.100  95.568  1.00  0.00              
ATOM    928  O   ILE A 119      -5.922   1.642  96.686  1.00  0.00              
ATOM    929  N   MET A 120      -4.519   1.812  94.947  1.00  0.00              
ATOM    930  CA  MET A 120      -3.551   0.898  95.537  1.00  0.00              
ATOM    931  CB  MET A 120      -2.427   0.581  94.568  1.00  0.00              
ATOM    932  CG  MET A 120      -2.911  -0.218  93.370  1.00  0.00              
ATOM    933  SD  MET A 120      -3.807  -1.721  93.831  1.00  0.00              
ATOM    934  CE  MET A 120      -2.430  -2.758  94.221  1.00  0.00              
ATOM    935  C   MET A 120      -2.977   1.371  96.863  1.00  0.00              
ATOM    936  O   MET A 120      -2.789   0.574  97.786  1.00  0.00              
ATOM    937  N   PHE A 121      -2.712   2.671  96.987  1.00  0.00              
ATOM    938  CA  PHE A 121      -2.257   3.211  98.255  1.00  0.00              
ATOM    939  CB  PHE A 121      -1.418   4.457  98.045  1.00  0.00              
ATOM    940  CG  PHE A 121      -0.070   4.137  97.420  1.00  0.00              
ATOM    941  CD1 PHE A 121       0.139   4.356  96.074  1.00  0.00              
ATOM    942  CD2 PHE A 121       0.945   3.625  98.202  1.00  0.00              
ATOM    943  CE1 PHE A 121       1.364   4.070  95.515  1.00  0.00              
ATOM    944  CE2 PHE A 121       2.167   3.338  97.633  1.00  0.00              
ATOM    945  CZ  PHE A 121       2.377   3.565  96.294  1.00  0.00              
ATOM    946  C   PHE A 121      -3.368   3.468  99.259  1.00  0.00              
ATOM    947  O   PHE A 121      -3.254   3.045 100.406  1.00  0.00              
ATOM    948  N   GLU A 122      -4.470   4.113  98.871  1.00  0.00              
ATOM    949  CA  GLU A 122      -5.527   4.437  99.820  1.00  0.00              
ATOM    950  CB  GLU A 122      -6.335   5.628  99.331  1.00  0.00              
ATOM    951  CG  GLU A 122      -5.518   6.916  99.375  1.00  0.00              
ATOM    952  CD  GLU A 122      -6.191   8.126  98.745  1.00  0.00              
ATOM    953  OE1 GLU A 122      -7.343   8.423  99.055  1.00  0.00              
ATOM    954  OE2 GLU A 122      -5.544   8.792  97.930  1.00  0.00              
ATOM    955  C   GLU A 122      -6.448   3.279 100.176  1.00  0.00              
ATOM    956  O   GLU A 122      -6.831   3.127 101.338  1.00  0.00              
ATOM    957  N   THR A 123      -6.828   2.450  99.202  1.00  0.00              
ATOM    958  CA  THR A 123      -7.689   1.308  99.467  1.00  0.00              
ATOM    959  CB  THR A 123      -8.618   1.059  98.261  1.00  0.00              
ATOM    960  OG1 THR A 123      -9.179   2.326  97.937  1.00  0.00              
ATOM    961  CG2 THR A 123      -9.721   0.053  98.556  1.00  0.00              
ATOM    962  C   THR A 123      -6.842   0.082  99.793  1.00  0.00              
ATOM    963  O   THR A 123      -6.912  -0.435 100.909  1.00  0.00              
ATOM    964  N   PHE A 124      -5.989  -0.376  98.870  1.00  0.00              
ATOM    965  CA  PHE A 124      -5.221  -1.600  99.086  1.00  0.00              
ATOM    966  CB  PHE A 124      -4.793  -2.210  97.755  1.00  0.00              
ATOM    967  CG  PHE A 124      -5.959  -2.855  97.022  1.00  0.00              
ATOM    968  CD1 PHE A 124      -6.294  -4.168  97.295  1.00  0.00              
ATOM    969  CD2 PHE A 124      -6.706  -2.120  96.122  1.00  0.00              
ATOM    970  CE1 PHE A 124      -7.390  -4.737  96.683  1.00  0.00              
ATOM    971  CE2 PHE A 124      -7.803  -2.697  95.518  1.00  0.00              
ATOM    972  CZ  PHE A 124      -8.148  -4.000  95.801  1.00  0.00              
ATOM    973  C   PHE A 124      -4.029  -1.471 100.027  1.00  0.00              
ATOM    974  O   PHE A 124      -3.480  -2.468 100.500  1.00  0.00              
ATOM    975  N   ASN A 125      -3.609  -0.224 100.267  1.00  0.00              
ATOM    976  CA  ASN A 125      -2.622   0.137 101.278  1.00  0.00              
ATOM    977  CB  ASN A 125      -3.200   0.043 102.691  1.00  0.00              
ATOM    978  CG  ASN A 125      -4.100   1.224 103.003  1.00  0.00              
ATOM    979  OD1 ASN A 125      -3.668   2.220 103.583  1.00  0.00              
ATOM    980  ND2 ASN A 125      -5.373   1.161 102.642  1.00  0.00              
ATOM    981  C   ASN A 125      -1.266  -0.536 101.155  1.00  0.00              
ATOM    982  O   ASN A 125      -0.656  -1.004 102.118  1.00  0.00              
ATOM    983  N   VAL A 126      -0.803  -0.566  99.905  1.00  0.00              
ATOM    984  CA  VAL A 126       0.512  -1.104  99.588  1.00  0.00              
ATOM    985  CB  VAL A 126       0.704  -1.276  98.061  1.00  0.00              
ATOM    986  CG1 VAL A 126      -0.247  -2.322  97.519  1.00  0.00              
ATOM    987  CG2 VAL A 126       0.477   0.015  97.300  1.00  0.00              
ATOM    988  C   VAL A 126       1.639  -0.258 100.182  1.00  0.00              
ATOM    989  O   VAL A 126       1.558   0.973 100.142  1.00  0.00              
ATOM    990  N   PRO A 127       2.704  -0.838 100.757  1.00  0.00              
ATOM    991  CD  PRO A 127       2.831  -2.262 101.041  1.00  0.00              
ATOM    992  CA  PRO A 127       3.853  -0.095 101.266  1.00  0.00              
ATOM    993  CB  PRO A 127       4.651  -1.163 101.993  1.00  0.00              
ATOM    994  CG  PRO A 127       4.322  -2.435 101.254  1.00  0.00              
ATOM    995  C   PRO A 127       4.654   0.582 100.159  1.00  0.00              
ATOM    996  O   PRO A 127       5.208   1.665 100.355  1.00  0.00              
ATOM    997  N   ALA A 128       4.690  -0.056  98.985  1.00  0.00              
ATOM    998  CA  ALA A 128       5.397   0.436  97.820  1.00  0.00              
ATOM    999  CB  ALA A 128       6.819  -0.102  97.820  1.00  0.00              
ATOM   1000  C   ALA A 128       4.698  -0.110  96.583  1.00  0.00              
ATOM   1001  O   ALA A 128       4.185  -1.234  96.616  1.00  0.00              
ATOM   1002  N   MET A 129       4.638   0.655  95.492  1.00  0.00              
ATOM   1003  CA  MET A 129       3.961   0.220  94.278  1.00  0.00              
ATOM   1004  CB  MET A 129       2.470   0.530  94.412  1.00  0.00              
ATOM   1005  CG  MET A 129       1.465  -0.234  93.555  1.00  0.00              
ATOM   1006  SD  MET A 129       1.421   0.243  91.813  1.00  0.00              
ATOM   1007  CE  MET A 129       0.465   1.721  91.983  1.00  0.00              
ATOM   1008  C   MET A 129       4.540   0.946  93.073  1.00  0.00              
ATOM   1009  O   MET A 129       5.158   2.005  93.218  1.00  0.00              
ATOM   1010  N   TYR A 130       4.393   0.359  91.882  1.00  0.00              
ATOM   1011  CA  TYR A 130       4.683   1.042  90.631  1.00  0.00              
ATOM   1012  CB  TYR A 130       6.184   1.005  90.300  1.00  0.00              
ATOM   1013  CG  TYR A 130       6.561   1.856  89.094  1.00  0.00              
ATOM   1014  CD1 TYR A 130       7.053   1.246  87.958  1.00  0.00              
ATOM   1015  CE1 TYR A 130       7.317   1.987  86.827  1.00  0.00              
ATOM   1016  CD2 TYR A 130       6.353   3.222  89.110  1.00  0.00              
ATOM   1017  CE2 TYR A 130       6.600   3.965  87.976  1.00  0.00              
ATOM   1018  CZ  TYR A 130       7.074   3.341  86.842  1.00  0.00              
ATOM   1019  OH  TYR A 130       7.315   4.078  85.702  1.00  0.00              
ATOM   1020  C   TYR A 130       3.871   0.411  89.503  1.00  0.00              
ATOM   1021  O   TYR A 130       3.514  -0.770  89.547  1.00  0.00              
ATOM   1022  N   VAL A 131       3.553   1.219  88.489  1.00  0.00              
ATOM   1023  CA  VAL A 131       2.818   0.755  87.325  1.00  0.00              
ATOM   1024  CB  VAL A 131       1.577   1.640  87.055  1.00  0.00              
ATOM   1025  CG1 VAL A 131       0.663   0.938  86.072  1.00  0.00              
ATOM   1026  CG2 VAL A 131       0.795   1.996  88.309  1.00  0.00              
ATOM   1027  C   VAL A 131       3.777   0.824  86.140  1.00  0.00              
ATOM   1028  O   VAL A 131       4.191   1.917  85.750  1.00  0.00              
ATOM   1029  N   ALA A 132       4.162  -0.312  85.556  1.00  0.00              
ATOM   1030  CA  ALA A 132       5.142  -0.332  84.476  1.00  0.00              
ATOM   1031  CB  ALA A 132       6.246  -1.322  84.802  1.00  0.00              
ATOM   1032  C   ALA A 132       4.542  -0.738  83.138  1.00  0.00              
ATOM   1033  O   ALA A 132       3.616  -1.548  83.083  1.00  0.00              
ATOM   1034  N   ILE A 133       5.070  -0.190  82.040  1.00  0.00              
ATOM   1035  CA  ILE A 133       4.487  -0.384  80.718  1.00  0.00              
ATOM   1036  CB  ILE A 133       4.872   0.794  79.784  1.00  0.00              
ATOM   1037  CG2 ILE A 133       4.319   0.599  78.371  1.00  0.00              
ATOM   1038  CG1 ILE A 133       4.363   2.114  80.365  1.00  0.00              
ATOM   1039  CD1 ILE A 133       4.813   3.382  79.611  1.00  0.00              
ATOM   1040  C   ILE A 133       4.813  -1.746  80.107  1.00  0.00              
ATOM   1041  O   ILE A 133       5.974  -2.123  79.912  1.00  0.00              
ATOM   1042  N   GLN A 134       3.726  -2.442  79.755  1.00  0.00              
ATOM   1043  CA  GLN A 134       3.740  -3.806  79.236  1.00  0.00              
ATOM   1044  CB  GLN A 134       2.345  -4.196  78.743  1.00  0.00              
ATOM   1045  CG  GLN A 134       1.366  -4.305  79.904  1.00  0.00              
ATOM   1046  CD  GLN A 134      -0.035  -4.793  79.573  1.00  0.00              
ATOM   1047  OE1 GLN A 134      -0.667  -4.377  78.605  1.00  0.00              
ATOM   1048  NE2 GLN A 134      -0.563  -5.703  80.379  1.00  0.00              
ATOM   1049  C   GLN A 134       4.770  -4.126  78.162  1.00  0.00              
ATOM   1050  O   GLN A 134       5.530  -5.087  78.286  1.00  0.00              
ATOM   1051  N   ALA A 135       4.837  -3.282  77.130  1.00  0.00              
ATOM   1052  CA  ALA A 135       5.799  -3.445  76.049  1.00  0.00              
ATOM   1053  CB  ALA A 135       5.597  -2.330  75.043  1.00  0.00              
ATOM   1054  C   ALA A 135       7.255  -3.395  76.501  1.00  0.00              
ATOM   1055  O   ALA A 135       8.089  -4.183  76.045  1.00  0.00              
ATOM   1056  N   VAL A 136       7.554  -2.501  77.453  1.00  0.00              
ATOM   1057  CA  VAL A 136       8.911  -2.335  77.961  1.00  0.00              
ATOM   1058  CB  VAL A 136       9.039  -1.060  78.834  1.00  0.00              
ATOM   1059  CG1 VAL A 136      10.481  -0.826  79.267  1.00  0.00              
ATOM   1060  CG2 VAL A 136       8.541   0.173  78.091  1.00  0.00              
ATOM   1061  C   VAL A 136       9.276  -3.585  78.753  1.00  0.00              
ATOM   1062  O   VAL A 136      10.380  -4.116  78.627  1.00  0.00              
ATOM   1063  N   LEU A 137       8.309  -4.091  79.525  1.00  0.00              
ATOM   1064  CA  LEU A 137       8.471  -5.335  80.262  1.00  0.00              
ATOM   1065  CB  LEU A 137       7.245  -5.603  81.120  1.00  0.00              
ATOM   1066  CG  LEU A 137       6.901  -4.567  82.176  1.00  0.00              
ATOM   1067  CD1 LEU A 137       5.615  -4.929  82.880  1.00  0.00              
ATOM   1068  CD2 LEU A 137       8.024  -4.442  83.180  1.00  0.00              
ATOM   1069  C   LEU A 137       8.744  -6.524  79.353  1.00  0.00              
ATOM   1070  O   LEU A 137       9.658  -7.302  79.625  1.00  0.00              
ATOM   1071  N   SER A 138       7.997  -6.670  78.255  1.00  0.00              
ATOM   1072  CA  SER A 138       8.296  -7.674  77.243  1.00  0.00              
ATOM   1073  CB  SER A 138       7.257  -7.612  76.148  1.00  0.00              
ATOM   1074  OG  SER A 138       6.000  -8.049  76.639  1.00  0.00              
ATOM   1075  C   SER A 138       9.687  -7.570  76.633  1.00  0.00              
ATOM   1076  O   SER A 138      10.375  -8.585  76.497  1.00  0.00              
ATOM   1077  N   LEU A 139      10.138  -6.355  76.297  1.00  0.00              
ATOM   1078  CA  LEU A 139      11.480  -6.152  75.765  1.00  0.00              
ATOM   1079  CB  LEU A 139      11.643  -4.700  75.340  1.00  0.00              
ATOM   1080  CG  LEU A 139      12.827  -4.322  74.464  1.00  0.00              
ATOM   1081  CD1 LEU A 139      12.734  -4.969  73.091  1.00  0.00              
ATOM   1082  CD2 LEU A 139      12.881  -2.821  74.310  1.00  0.00              
ATOM   1083  C   LEU A 139      12.550  -6.522  76.790  1.00  0.00              
ATOM   1084  O   LEU A 139      13.559  -7.158  76.476  1.00  0.00              
ATOM   1085  N   TYR A 140      12.317  -6.155  78.051  1.00  0.00              
ATOM   1086  CA  TYR A 140      13.203  -6.544  79.135  1.00  0.00              
ATOM   1087  CB  TYR A 140      12.977  -5.643  80.353  1.00  0.00              
ATOM   1088  CG  TYR A 140      13.707  -4.303  80.255  1.00  0.00              
ATOM   1089  CD1 TYR A 140      13.641  -3.528  79.108  1.00  0.00              
ATOM   1090  CE1 TYR A 140      14.415  -2.392  78.985  1.00  0.00              
ATOM   1091  CD2 TYR A 140      14.508  -3.894  81.303  1.00  0.00              
ATOM   1092  CE2 TYR A 140      15.283  -2.757  81.188  1.00  0.00              
ATOM   1093  CZ  TYR A 140      15.249  -2.027  80.019  1.00  0.00              
ATOM   1094  OH  TYR A 140      16.075  -0.929  79.882  1.00  0.00              
ATOM   1095  C   TYR A 140      13.132  -8.030  79.472  1.00  0.00              
ATOM   1096  O   TYR A 140      14.107  -8.597  79.962  1.00  0.00              
ATOM   1097  N   ALA A 141      12.013  -8.702  79.176  1.00  0.00              
ATOM   1098  CA  ALA A 141      11.933 -10.155  79.254  1.00  0.00              
ATOM   1099  CB  ALA A 141      10.498 -10.623  79.111  1.00  0.00              
ATOM   1100  C   ALA A 141      12.724 -10.846  78.153  1.00  0.00              
ATOM   1101  O   ALA A 141      13.319 -11.898  78.389  1.00  0.00              
ATOM   1102  N   SER A 142      12.735 -10.300  76.931  1.00  0.00              
ATOM   1103  CA  SER A 142      13.644 -10.789  75.905  1.00  0.00              
ATOM   1104  CB  SER A 142      13.127 -10.427  74.518  1.00  0.00              
ATOM   1105  OG  SER A 142      12.781  -9.055  74.410  1.00  0.00              
ATOM   1106  C   SER A 142      15.075 -10.298  76.112  1.00  0.00              
ATOM   1107  O   SER A 142      16.016 -10.770  75.471  1.00  0.00              
ATOM   1108  N   GLY A 143      15.249  -9.306  76.986  1.00  0.00              
ATOM   1109  CA  GLY A 143      16.562  -8.906  77.456  1.00  0.00              
ATOM   1110  C   GLY A 143      17.168  -7.785  76.631  1.00  0.00              
ATOM   1111  O   GLY A 143      18.379  -7.580  76.677  1.00  0.00              
ATOM   1112  N   ARG A 144      16.364  -7.033  75.879  1.00  0.00              
ATOM   1113  CA  ARG A 144      16.870  -5.906  75.114  1.00  0.00              
ATOM   1114  CB  ARG A 144      16.329  -5.891  73.684  1.00  0.00              
ATOM   1115  CG  ARG A 144      16.789  -6.951  72.686  1.00  0.00              
ATOM   1116  CD  ARG A 144      16.183  -8.330  72.907  1.00  0.00              
ATOM   1117  NE  ARG A 144      16.386  -9.158  71.729  1.00  0.00              
ATOM   1118  CZ  ARG A 144      16.339 -10.492  71.749  1.00  0.00              
ATOM   1119  NH1 ARG A 144      16.454 -11.139  70.599  1.00  0.00              
ATOM   1120  NH2 ARG A 144      16.239 -11.189  72.875  1.00  0.00              
ATOM   1121  C   ARG A 144      16.460  -4.605  75.789  1.00  0.00              
ATOM   1122  O   ARG A 144      15.456  -4.551  76.501  1.00  0.00              
ATOM   1123  N   THR A 145      17.237  -3.538  75.599  1.00  0.00              
ATOM   1124  CA  THR A 145      16.813  -2.212  76.028  1.00  0.00              
ATOM   1125  CB  THR A 145      17.990  -1.524  76.769  1.00  0.00              
ATOM   1126  OG1 THR A 145      17.437  -0.450  77.523  1.00  0.00              
ATOM   1127  CG2 THR A 145      19.115  -1.043  75.857  1.00  0.00              
ATOM   1128  C   THR A 145      16.244  -1.391  74.863  1.00  0.00              
ATOM   1129  O   THR A 145      15.555  -0.385  75.053  1.00  0.00              
ATOM   1130  N   THR A 146      16.474  -1.850  73.631  1.00  0.00              
ATOM   1131  CA  THR A 146      16.079  -1.138  72.428  1.00  0.00              
ATOM   1132  CB  THR A 146      17.340  -0.543  71.770  1.00  0.00              
ATOM   1133  OG1 THR A 146      17.824   0.438  72.679  1.00  0.00              
ATOM   1134  CG2 THR A 146      17.095   0.075  70.402  1.00  0.00              
ATOM   1135  C   THR A 146      15.404  -2.133  71.496  1.00  0.00              
ATOM   1136  O   THR A 146      15.839  -3.283  71.393  1.00  0.00              
ATOM   1137  N   GLY A 147      14.326  -1.707  70.841  1.00  0.00              
ATOM   1138  CA  GLY A 147      13.674  -2.515  69.829  1.00  0.00              
ATOM   1139  C   GLY A 147      12.229  -2.101  69.643  1.00  0.00              
ATOM   1140  O   GLY A 147      11.719  -1.251  70.377  1.00  0.00              
ATOM   1141  N   ILE A 148      11.548  -2.674  68.654  1.00  0.00              
ATOM   1142  CA  ILE A 148      10.136  -2.391  68.481  1.00  0.00              
ATOM   1143  CB  ILE A 148       9.767  -1.848  67.073  1.00  0.00              
ATOM   1144  CG2 ILE A 148      10.322  -2.706  65.942  1.00  0.00              
ATOM   1145  CG1 ILE A 148       8.259  -1.630  66.968  1.00  0.00              
ATOM   1146  CD1 ILE A 148       7.786  -0.859  65.733  1.00  0.00              
ATOM   1147  C   ILE A 148       9.314  -3.594  68.912  1.00  0.00              
ATOM   1148  O   ILE A 148       9.383  -4.688  68.344  1.00  0.00              
ATOM   1149  N   VAL A 149       8.543  -3.361  69.967  1.00  0.00              
ATOM   1150  CA  VAL A 149       7.730  -4.398  70.565  1.00  0.00              
ATOM   1151  CB  VAL A 149       7.669  -4.220  72.095  1.00  0.00              
ATOM   1152  CG1 VAL A 149       6.880  -5.336  72.756  1.00  0.00              
ATOM   1153  CG2 VAL A 149       9.067  -4.227  72.678  1.00  0.00              
ATOM   1154  C   VAL A 149       6.341  -4.394  69.946  1.00  0.00              
ATOM   1155  O   VAL A 149       5.612  -3.401  69.988  1.00  0.00              
ATOM   1156  N   LEU A 150       5.995  -5.516  69.322  1.00  0.00              
ATOM   1157  CA  LEU A 150       4.637  -5.757  68.880  1.00  0.00              
ATOM   1158  CB  LEU A 150       4.644  -6.635  67.635  1.00  0.00              
ATOM   1159  CG  LEU A 150       3.311  -7.028  67.011  1.00  0.00              
ATOM   1160  CD1 LEU A 150       2.570  -5.815  66.474  1.00  0.00              
ATOM   1161  CD2 LEU A 150       3.552  -8.029  65.901  1.00  0.00              
ATOM   1162  C   LEU A 150       3.943  -6.460  70.037  1.00  0.00              
ATOM   1163  O   LEU A 150       4.265  -7.600  70.377  1.00  0.00              
ATOM   1164  N   ASP A 151       3.030  -5.756  70.696  1.00  0.00              
ATOM   1165  CA  ASP A 151       2.326  -6.289  71.848  1.00  0.00              
ATOM   1166  CB  ASP A 151       2.510  -5.350  73.046  1.00  0.00              
ATOM   1167  CG  ASP A 151       1.768  -5.746  74.320  1.00  0.00              
ATOM   1168  OD1 ASP A 151       1.672  -6.932  74.645  1.00  0.00              
ATOM   1169  OD2 ASP A 151       1.293  -4.840  75.005  1.00  0.00              
ATOM   1170  C   ASP A 151       0.857  -6.541  71.543  1.00  0.00              
ATOM   1171  O   ASP A 151       0.003  -5.668  71.715  1.00  0.00              
ATOM   1172  N   SER A 152       0.581  -7.759  71.088  1.00  0.00              
ATOM   1173  CA  SER A 152      -0.755  -8.177  70.711  1.00  0.00              
ATOM   1174  CB  SER A 152      -0.689  -8.853  69.353  1.00  0.00              
ATOM   1175  OG  SER A 152      -0.392  -7.921  68.327  1.00  0.00              
ATOM   1176  C   SER A 152      -1.372  -9.104  71.751  1.00  0.00              
ATOM   1177  O   SER A 152      -1.060 -10.295  71.837  1.00  0.00              
ATOM   1178  N   GLY A 153      -2.265  -8.558  72.574  1.00  0.00              
ATOM   1179  CA  GLY A 153      -2.883  -9.314  73.652  1.00  0.00              
ATOM   1180  C   GLY A 153      -4.148 -10.044  73.220  1.00  0.00              
ATOM   1181  O   GLY A 153      -4.314 -10.465  72.070  1.00  0.00              
ATOM   1182  N   ASP A 154      -5.056 -10.235  74.181  1.00  0.00              
ATOM   1183  CA  ASP A 154      -6.383 -10.738  73.860  1.00  0.00              
ATOM   1184  CB  ASP A 154      -7.092 -11.348  75.071  1.00  0.00              
ATOM   1185  CG  ASP A 154      -8.519 -11.812  74.776  1.00  0.00              
ATOM   1186  OD1 ASP A 154      -8.709 -12.664  73.909  1.00  0.00              
ATOM   1187  OD2 ASP A 154      -9.434 -11.306  75.430  1.00  0.00              
ATOM   1188  C   ASP A 154      -7.249  -9.645  73.259  1.00  0.00              
ATOM   1189  O   ASP A 154      -7.943  -9.890  72.280  1.00  0.00              
ATOM   1190  N   GLY A 155      -7.217  -8.436  73.811  1.00  0.00              
ATOM   1191  CA  GLY A 155      -8.042  -7.362  73.293  1.00  0.00              
ATOM   1192  C   GLY A 155      -7.282  -6.053  73.296  1.00  0.00              
ATOM   1193  O   GLY A 155      -7.527  -5.212  74.157  1.00  0.00              
ATOM   1194  N   VAL A 156      -6.251  -6.017  72.435  1.00  0.00              
ATOM   1195  CA  VAL A 156      -5.587  -4.828  71.902  1.00  0.00              
ATOM   1196  CB  VAL A 156      -5.369  -3.650  72.905  1.00  0.00              
ATOM   1197  CG1 VAL A 156      -4.278  -3.893  73.948  1.00  0.00              
ATOM   1198  CG2 VAL A 156      -5.204  -2.343  72.148  1.00  0.00              
ATOM   1199  C   VAL A 156      -4.255  -5.263  71.285  1.00  0.00              
ATOM   1200  O   VAL A 156      -3.665  -6.261  71.706  1.00  0.00              
ATOM   1201  N   THR A 157      -3.809  -4.544  70.258  1.00  0.00              
ATOM   1202  CA  THR A 157      -2.460  -4.636  69.730  1.00  0.00              
ATOM   1203  CB  THR A 157      -2.489  -5.086  68.249  1.00  0.00              
ATOM   1204  OG1 THR A 157      -2.858  -6.460  68.260  1.00  0.00              
ATOM   1205  CG2 THR A 157      -1.182  -4.880  67.489  1.00  0.00              
ATOM   1206  C   THR A 157      -1.836  -3.251  69.853  1.00  0.00              
ATOM   1207  O   THR A 157      -2.439  -2.237  69.490  1.00  0.00              
ATOM   1208  N   HIS A 158      -0.623  -3.187  70.391  1.00  0.00              
ATOM   1209  CA  HIS A 158       0.150  -1.959  70.376  1.00  0.00              
ATOM   1210  CB  HIS A 158       0.392  -1.449  71.787  1.00  0.00              
ATOM   1211  CG  HIS A 158      -0.857  -0.887  72.446  1.00  0.00              
ATOM   1212  ND1 HIS A 158      -1.521  -1.409  73.463  1.00  0.00              
ATOM   1213  CD2 HIS A 158      -1.475   0.284  72.073  1.00  0.00              
ATOM   1214  NE2 HIS A 158      -2.489   0.403  72.891  1.00  0.00              
ATOM   1215  CE1 HIS A 158      -2.514  -0.607  73.729  1.00  0.00              
ATOM   1216  C   HIS A 158       1.475  -2.204  69.682  1.00  0.00              
ATOM   1217  O   HIS A 158       2.129  -3.220  69.913  1.00  0.00              
ATOM   1218  N   ASN A 159       1.870  -1.291  68.800  1.00  0.00              
ATOM   1219  CA  ASN A 159       3.136  -1.396  68.093  1.00  0.00              
ATOM   1220  CB  ASN A 159       2.958  -1.158  66.588  1.00  0.00              
ATOM   1221  CG  ASN A 159       1.922  -2.041  65.895  1.00  0.00              
ATOM   1222  OD1 ASN A 159       2.215  -2.798  64.971  1.00  0.00              
ATOM   1223  ND2 ASN A 159       0.641  -1.962  66.231  1.00  0.00              
ATOM   1224  C   ASN A 159       3.970  -0.287  68.714  1.00  0.00              
ATOM   1225  O   ASN A 159       3.708   0.900  68.498  1.00  0.00              
ATOM   1226  N   VAL A 160       4.930  -0.667  69.559  1.00  0.00              
ATOM   1227  CA  VAL A 160       5.646   0.289  70.394  1.00  0.00              
ATOM   1228  CB  VAL A 160       5.440  -0.026  71.901  1.00  0.00              
ATOM   1229  CG1 VAL A 160       6.003   1.088  72.772  1.00  0.00              
ATOM   1230  CG2 VAL A 160       3.984  -0.265  72.263  1.00  0.00              
ATOM   1231  C   VAL A 160       7.140   0.292  70.080  1.00  0.00              
ATOM   1232  O   VAL A 160       7.827  -0.691  70.367  1.00  0.00              
ATOM   1233  N   PRO A 161       7.699   1.340  69.465  1.00  0.00              
ATOM   1234  CD  PRO A 161       6.961   2.312  68.666  1.00  0.00              
ATOM   1235  CA  PRO A 161       9.143   1.522  69.331  1.00  0.00              
ATOM   1236  CB  PRO A 161       9.241   2.539  68.216  1.00  0.00              
ATOM   1237  CG  PRO A 161       8.001   3.375  68.388  1.00  0.00              
ATOM   1238  C   PRO A 161       9.791   1.998  70.628  1.00  0.00              
ATOM   1239  O   PRO A 161       9.331   2.952  71.262  1.00  0.00              
ATOM   1240  N   ILE A 162      10.849   1.322  71.073  1.00  0.00              
ATOM   1241  CA  ILE A 162      11.520   1.660  72.320  1.00  0.00              
ATOM   1242  CB  ILE A 162      11.302   0.535  73.367  1.00  0.00              
ATOM   1243  CG2 ILE A 162      12.017   0.862  74.674  1.00  0.00              
ATOM   1244  CG1 ILE A 162       9.819   0.292  73.636  1.00  0.00              
ATOM   1245  CD1 ILE A 162       9.496  -0.949  74.480  1.00  0.00              
ATOM   1246  C   ILE A 162      13.002   1.865  72.034  1.00  0.00              
ATOM   1247  O   ILE A 162      13.646   1.038  71.381  1.00  0.00              
ATOM   1248  N   TYR A 163      13.553   2.981  72.511  1.00  0.00              
ATOM   1249  CA  TYR A 163      14.970   3.250  72.372  1.00  0.00              
ATOM   1250  CB  TYR A 163      15.195   4.530  71.549  1.00  0.00              
ATOM   1251  CG  TYR A 163      16.584   4.686  70.928  1.00  0.00              
ATOM   1252  CD1 TYR A 163      17.332   3.574  70.593  1.00  0.00              
ATOM   1253  CE1 TYR A 163      18.549   3.708  69.965  1.00  0.00              
ATOM   1254  CD2 TYR A 163      17.079   5.946  70.644  1.00  0.00              
ATOM   1255  CE2 TYR A 163      18.300   6.087  70.009  1.00  0.00              
ATOM   1256  CZ  TYR A 163      19.025   4.963  69.664  1.00  0.00              
ATOM   1257  OH  TYR A 163      20.231   5.077  68.996  1.00  0.00              
ATOM   1258  C   TYR A 163      15.538   3.396  73.776  1.00  0.00              
ATOM   1259  O   TYR A 163      15.145   4.290  74.530  1.00  0.00              
ATOM   1260  N   GLU A 164      16.419   2.456  74.143  1.00  0.00              
ATOM   1261  CA  GLU A 164      17.189   2.487  75.385  1.00  0.00              
ATOM   1262  CB  GLU A 164      18.318   3.510  75.266  1.00  0.00              
ATOM   1263  CG  GLU A 164      19.263   3.207  74.112  1.00  0.00              
ATOM   1264  CD  GLU A 164      20.076   4.412  73.679  1.00  0.00              
ATOM   1265  OE1 GLU A 164      19.498   5.335  73.114  1.00  0.00              
ATOM   1266  OE2 GLU A 164      21.286   4.408  73.909  1.00  0.00              
ATOM   1267  C   GLU A 164      16.350   2.706  76.642  1.00  0.00              
ATOM   1268  O   GLU A 164      16.570   3.620  77.439  1.00  0.00              
ATOM   1269  N   GLY A 165      15.332   1.861  76.799  1.00  0.00              
ATOM   1270  CA  GLY A 165      14.396   1.982  77.902  1.00  0.00              
ATOM   1271  C   GLY A 165      13.201   2.865  77.568  1.00  0.00              
ATOM   1272  O   GLY A 165      12.064   2.493  77.870  1.00  0.00              
ATOM   1273  N   TYR A 166      13.397   4.020  76.921  1.00  0.00              
ATOM   1274  CA  TYR A 166      12.298   4.944  76.700  1.00  0.00              
ATOM   1275  CB  TYR A 166      12.806   6.387  76.608  1.00  0.00              
ATOM   1276  CG  TYR A 166      11.707   7.447  76.639  1.00  0.00              
ATOM   1277  CD1 TYR A 166      10.802   7.484  77.684  1.00  0.00              
ATOM   1278  CE1 TYR A 166       9.825   8.458  77.721  1.00  0.00              
ATOM   1279  CD2 TYR A 166      11.628   8.382  75.626  1.00  0.00              
ATOM   1280  CE2 TYR A 166      10.654   9.359  75.659  1.00  0.00              
ATOM   1281  CZ  TYR A 166       9.761   9.391  76.709  1.00  0.00              
ATOM   1282  OH  TYR A 166       8.788  10.372  76.756  1.00  0.00              
ATOM   1283  C   TYR A 166      11.484   4.575  75.467  1.00  0.00              
ATOM   1284  O   TYR A 166      11.986   4.504  74.342  1.00  0.00              
ATOM   1285  N   ALA A 167      10.203   4.294  75.704  1.00  0.00              
ATOM   1286  CA  ALA A 167       9.241   4.114  74.628  1.00  0.00              
ATOM   1287  CB  ALA A 167       7.918   3.631  75.201  1.00  0.00              
ATOM   1288  C   ALA A 167       8.993   5.443  73.926  1.00  0.00              
ATOM   1289  O   ALA A 167       8.766   6.465  74.577  1.00  0.00              
ATOM   1290  N   LEU A 168       9.062   5.443  72.595  1.00  0.00              
ATOM   1291  CA  LEU A 168       8.939   6.658  71.804  1.00  0.00              
ATOM   1292  CB  LEU A 168       9.693   6.491  70.486  1.00  0.00              
ATOM   1293  CG  LEU A 168      11.196   6.240  70.548  1.00  0.00              
ATOM   1294  CD1 LEU A 168      11.727   5.896  69.169  1.00  0.00              
ATOM   1295  CD2 LEU A 168      11.933   7.438  71.130  1.00  0.00              
ATOM   1296  C   LEU A 168       7.477   7.037  71.571  1.00  0.00              
ATOM   1297  O   LEU A 168       6.829   6.523  70.653  1.00  0.00              
ATOM   1298  N   PRO A 169       6.935   7.988  72.352  1.00  0.00              
ATOM   1299  CD  PRO A 169       7.705   9.019  73.049  1.00  0.00              
ATOM   1300  CA  PRO A 169       5.501   8.250  72.465  1.00  0.00              
ATOM   1301  CB  PRO A 169       5.443   9.398  73.455  1.00  0.00              
ATOM   1302  CG  PRO A 169       6.716  10.159  73.192  1.00  0.00              
ATOM   1303  C   PRO A 169       4.758   8.562  71.172  1.00  0.00              
ATOM   1304  O   PRO A 169       3.617   8.139  70.985  1.00  0.00              
ATOM   1305  N   HIS A 170       5.430   9.260  70.251  1.00  0.00              
ATOM   1306  CA  HIS A 170       4.840   9.655  68.982  1.00  0.00              
ATOM   1307  CB  HIS A 170       5.787  10.593  68.210  1.00  0.00              
ATOM   1308  CG  HIS A 170       7.193  10.056  67.951  1.00  0.00              
ATOM   1309  ND1 HIS A 170       8.246  10.164  68.749  1.00  0.00              
ATOM   1310  CD2 HIS A 170       7.557   9.319  66.848  1.00  0.00              
ATOM   1311  NE2 HIS A 170       8.793   8.963  67.074  1.00  0.00              
ATOM   1312  CE1 HIS A 170       9.205   9.459  68.211  1.00  0.00              
ATOM   1313  C   HIS A 170       4.417   8.480  68.110  1.00  0.00              
ATOM   1314  O   HIS A 170       3.364   8.518  67.471  1.00  0.00              
ATOM   1315  N   ALA A 171       5.200   7.399  68.117  1.00  0.00              
ATOM   1316  CA  ALA A 171       5.002   6.336  67.150  1.00  0.00              
ATOM   1317  CB  ALA A 171       6.350   5.966  66.553  1.00  0.00              
ATOM   1318  C   ALA A 171       4.332   5.086  67.702  1.00  0.00              
ATOM   1319  O   ALA A 171       4.357   4.033  67.065  1.00  0.00              
ATOM   1320  N   ILE A 172       3.694   5.161  68.875  1.00  0.00              
ATOM   1321  CA  ILE A 172       3.016   3.999  69.434  1.00  0.00              
ATOM   1322  CB  ILE A 172       2.793   4.149  70.960  1.00  0.00              
ATOM   1323  CG2 ILE A 172       2.128   2.892  71.520  1.00  0.00              
ATOM   1324  CG1 ILE A 172       4.114   4.403  71.685  1.00  0.00              
ATOM   1325  CD1 ILE A 172       3.990   4.691  73.196  1.00  0.00              
ATOM   1326  C   ILE A 172       1.716   3.757  68.666  1.00  0.00              
ATOM   1327  O   ILE A 172       0.660   4.326  68.958  1.00  0.00              
ATOM   1328  N   MET A 173       1.812   2.924  67.629  1.00  0.00              
ATOM   1329  CA  MET A 173       0.663   2.624  66.792  1.00  0.00              
ATOM   1330  CB  MET A 173       1.082   2.159  65.401  1.00  0.00              
ATOM   1331  CG  MET A 173       1.706   3.240  64.525  1.00  0.00              
ATOM   1332  SD  MET A 173       0.600   4.628  64.165  1.00  0.00              
ATOM   1333  CE  MET A 173       1.434   5.917  65.047  1.00  0.00              
ATOM   1334  C   MET A 173      -0.279   1.616  67.430  1.00  0.00              
ATOM   1335  O   MET A 173       0.038   0.436  67.609  1.00  0.00              
ATOM   1336  N   ARG A 174      -1.445   2.120  67.821  1.00  0.00              
ATOM   1337  CA  ARG A 174      -2.496   1.292  68.382  1.00  0.00              
ATOM   1338  CB  ARG A 174      -3.368   2.148  69.297  1.00  0.00              
ATOM   1339  CG  ARG A 174      -4.473   1.392  70.017  1.00  0.00              
ATOM   1340  CD  ARG A 174      -5.246   2.337  70.914  1.00  0.00              
ATOM   1341  NE  ARG A 174      -6.402   1.663  71.478  1.00  0.00              
ATOM   1342  CZ  ARG A 174      -6.382   1.050  72.661  1.00  0.00              
ATOM   1343  NH1 ARG A 174      -7.486   0.460  73.083  1.00  0.00              
ATOM   1344  NH2 ARG A 174      -5.284   0.944  73.403  1.00  0.00              
ATOM   1345  C   ARG A 174      -3.342   0.651  67.288  1.00  0.00              
ATOM   1346  O   ARG A 174      -3.644   1.264  66.263  1.00  0.00              
ATOM   1347  N   LEU A 175      -3.710  -0.606  67.517  1.00  0.00              
ATOM   1348  CA  LEU A 175      -4.660  -1.318  66.684  1.00  0.00              
ATOM   1349  CB  LEU A 175      -3.904  -2.213  65.695  1.00  0.00              
ATOM   1350  CG  LEU A 175      -4.664  -3.139  64.748  1.00  0.00              
ATOM   1351  CD1 LEU A 175      -5.625  -2.372  63.859  1.00  0.00              
ATOM   1352  CD2 LEU A 175      -3.683  -3.920  63.896  1.00  0.00              
ATOM   1353  C   LEU A 175      -5.492  -2.145  67.653  1.00  0.00              
ATOM   1354  O   LEU A 175      -4.989  -3.083  68.264  1.00  0.00              
ATOM   1355  N   ASP A 176      -6.775  -1.830  67.841  1.00  0.00              
ATOM   1356  CA  ASP A 176      -7.599  -2.521  68.837  1.00  0.00              
ATOM   1357  CB  ASP A 176      -8.916  -1.785  69.076  1.00  0.00              
ATOM   1358  CG  ASP A 176      -8.741  -0.455  69.796  1.00  0.00              
ATOM   1359  OD1 ASP A 176      -9.143  -0.332  70.953  1.00  0.00              
ATOM   1360  OD2 ASP A 176      -8.203   0.469  69.186  1.00  0.00              
ATOM   1361  C   ASP A 176      -7.868  -3.996  68.557  1.00  0.00              
ATOM   1362  O   ASP A 176      -8.222  -4.763  69.451  1.00  0.00              
ATOM   1363  N   LEU A 177      -7.671  -4.392  67.298  1.00  0.00              
ATOM   1364  CA  LEU A 177      -7.787  -5.769  66.847  1.00  0.00              
ATOM   1365  CB  LEU A 177      -7.586  -5.764  65.334  1.00  0.00              
ATOM   1366  CG  LEU A 177      -7.473  -7.037  64.506  1.00  0.00              
ATOM   1367  CD1 LEU A 177      -8.756  -7.845  64.503  1.00  0.00              
ATOM   1368  CD2 LEU A 177      -7.121  -6.647  63.088  1.00  0.00              
ATOM   1369  C   LEU A 177      -6.786  -6.707  67.517  1.00  0.00              
ATOM   1370  O   LEU A 177      -5.571  -6.494  67.472  1.00  0.00              
ATOM   1371  N   ALA A 178      -7.325  -7.738  68.171  1.00  0.00              
ATOM   1372  CA  ALA A 178      -6.535  -8.830  68.718  1.00  0.00              
ATOM   1373  CB  ALA A 178      -5.908  -8.370  70.026  1.00  0.00              
ATOM   1374  C   ALA A 178      -7.385 -10.083  68.955  1.00  0.00              
ATOM   1375  O   ALA A 178      -8.460 -10.220  68.357  1.00  0.00              
ATOM   1376  N   GLY A 179      -6.966 -10.991  69.851  1.00  0.00              
ATOM   1377  CA  GLY A 179      -7.480 -12.352  69.956  1.00  0.00              
ATOM   1378  C   GLY A 179      -8.985 -12.515  70.106  1.00  0.00              
ATOM   1379  O   GLY A 179      -9.565 -13.440  69.528  1.00  0.00              
ATOM   1380  N   ARG A 180      -9.618 -11.619  70.864  1.00  0.00              
ATOM   1381  CA  ARG A 180     -11.056 -11.605  71.086  1.00  0.00              
ATOM   1382  CB  ARG A 180     -11.365 -10.502  72.086  1.00  0.00              
ATOM   1383  CG  ARG A 180     -12.807 -10.418  72.574  1.00  0.00              
ATOM   1384  CD  ARG A 180     -12.918  -9.359  73.664  1.00  0.00              
ATOM   1385  NE  ARG A 180     -12.031  -9.687  74.767  1.00  0.00              
ATOM   1386  CZ  ARG A 180     -11.922  -8.966  75.878  1.00  0.00              
ATOM   1387  NH1 ARG A 180     -11.034  -9.377  76.764  1.00  0.00              
ATOM   1388  NH2 ARG A 180     -12.667  -7.893  76.119  1.00  0.00              
ATOM   1389  C   ARG A 180     -11.789 -11.334  69.783  1.00  0.00              
ATOM   1390  O   ARG A 180     -12.753 -12.019  69.430  1.00  0.00              
ATOM   1391  N   ASP A 181     -11.264 -10.368  69.021  1.00  0.00              
ATOM   1392  CA  ASP A 181     -11.865  -9.966  67.756  1.00  0.00              
ATOM   1393  CB  ASP A 181     -11.176  -8.752  67.145  1.00  0.00              
ATOM   1394  CG  ASP A 181     -11.121  -7.529  68.041  1.00  0.00              
ATOM   1395  OD1 ASP A 181     -10.260  -7.513  68.923  1.00  0.00              
ATOM   1396  OD2 ASP A 181     -11.906  -6.605  67.847  1.00  0.00              
ATOM   1397  C   ASP A 181     -11.741 -11.125  66.784  1.00  0.00              
ATOM   1398  O   ASP A 181     -12.699 -11.456  66.086  1.00  0.00              
ATOM   1399  N   LEU A 182     -10.574 -11.782  66.786  1.00  0.00              
ATOM   1400  CA  LEU A 182     -10.374 -13.001  66.013  1.00  0.00              
ATOM   1401  CB  LEU A 182      -8.942 -13.507  66.106  1.00  0.00              
ATOM   1402  CG  LEU A 182      -7.784 -12.646  65.634  1.00  0.00              
ATOM   1403  CD1 LEU A 182      -6.537 -13.503  65.623  1.00  0.00              
ATOM   1404  CD2 LEU A 182      -8.010 -12.101  64.236  1.00  0.00              
ATOM   1405  C   LEU A 182     -11.308 -14.129  66.426  1.00  0.00              
ATOM   1406  O   LEU A 182     -11.830 -14.829  65.563  1.00  0.00              
ATOM   1407  N   THR A 183     -11.567 -14.301  67.727  1.00  0.00              
ATOM   1408  CA  THR A 183     -12.518 -15.293  68.225  1.00  0.00              
ATOM   1409  CB  THR A 183     -12.512 -15.279  69.770  1.00  0.00              
ATOM   1410  OG1 THR A 183     -11.202 -15.644  70.174  1.00  0.00              
ATOM   1411  CG2 THR A 183     -13.507 -16.234  70.396  1.00  0.00              
ATOM   1412  C   THR A 183     -13.923 -15.010  67.693  1.00  0.00              
ATOM   1413  O   THR A 183     -14.623 -15.900  67.204  1.00  0.00              
ATOM   1414  N   ASP A 184     -14.308 -13.730  67.734  1.00  0.00              
ATOM   1415  CA  ASP A 184     -15.626 -13.291  67.290  1.00  0.00              
ATOM   1416  CB  ASP A 184     -15.866 -11.808  67.612  1.00  0.00              
ATOM   1417  CG  ASP A 184     -15.736 -11.377  69.074  1.00  0.00              
ATOM   1418  OD1 ASP A 184     -15.277 -10.259  69.303  1.00  0.00              
ATOM   1419  OD2 ASP A 184     -16.086 -12.131  69.990  1.00  0.00              
ATOM   1420  C   ASP A 184     -15.785 -13.525  65.790  1.00  0.00              
ATOM   1421  O   ASP A 184     -16.798 -14.045  65.316  1.00  0.00              
ATOM   1422  N   TYR A 185     -14.740 -13.174  65.038  1.00  0.00              
ATOM   1423  CA  TYR A 185     -14.643 -13.471  63.618  1.00  0.00              
ATOM   1424  CB  TYR A 185     -13.424 -12.726  63.067  1.00  0.00              
ATOM   1425  CG  TYR A 185     -12.979 -13.097  61.661  1.00  0.00              
ATOM   1426  CD1 TYR A 185     -13.675 -12.671  60.545  1.00  0.00              
ATOM   1427  CE1 TYR A 185     -13.246 -13.041  59.285  1.00  0.00              
ATOM   1428  CD2 TYR A 185     -11.861 -13.888  61.523  1.00  0.00              
ATOM   1429  CE2 TYR A 185     -11.438 -14.255  60.271  1.00  0.00              
ATOM   1430  CZ  TYR A 185     -12.117 -13.822  59.160  1.00  0.00              
ATOM   1431  OH  TYR A 185     -11.619 -14.157  57.917  1.00  0.00              
ATOM   1432  C   TYR A 185     -14.588 -14.971  63.324  1.00  0.00              
ATOM   1433  O   TYR A 185     -15.103 -15.416  62.296  1.00  0.00              
ATOM   1434  N   LEU A 186     -13.981 -15.782  64.195  1.00  0.00              
ATOM   1435  CA  LEU A 186     -13.950 -17.223  64.007  1.00  0.00              
ATOM   1436  CB  LEU A 186     -12.952 -17.884  64.953  1.00  0.00              
ATOM   1437  CG  LEU A 186     -12.580 -19.347  64.731  1.00  0.00              
ATOM   1438  CD1 LEU A 186     -11.945 -19.572  63.369  1.00  0.00              
ATOM   1439  CD2 LEU A 186     -11.616 -19.798  65.805  1.00  0.00              
ATOM   1440  C   LEU A 186     -15.346 -17.806  64.174  1.00  0.00              
ATOM   1441  O   LEU A 186     -15.711 -18.723  63.437  1.00  0.00              
ATOM   1442  N   MET A 187     -16.154 -17.260  65.097  1.00  0.00              
ATOM   1443  CA  MET A 187     -17.577 -17.584  65.153  1.00  0.00              
ATOM   1444  CB  MET A 187     -18.335 -16.844  66.250  1.00  0.00              
ATOM   1445  CG  MET A 187     -17.877 -17.075  67.676  1.00  0.00              
ATOM   1446  SD  MET A 187     -19.062 -16.423  68.880  1.00  0.00              
ATOM   1447  CE  MET A 187     -18.896 -14.684  68.597  1.00  0.00              
ATOM   1448  C   MET A 187     -18.249 -17.244  63.830  1.00  0.00              
ATOM   1449  O   MET A 187     -18.902 -18.107  63.251  1.00  0.00              
ATOM   1450  N   LYS A 188     -18.046 -16.013  63.335  1.00  0.00              
ATOM   1451  CA  LYS A 188     -18.554 -15.554  62.042  1.00  0.00              
ATOM   1452  CB  LYS A 188     -17.971 -14.161  61.758  1.00  0.00              
ATOM   1453  CG  LYS A 188     -18.269 -13.503  60.413  1.00  0.00              
ATOM   1454  CD  LYS A 188     -17.423 -12.243  60.254  1.00  0.00              
ATOM   1455  CE  LYS A 188     -17.684 -11.601  58.897  1.00  0.00              
ATOM   1456  NZ  LYS A 188     -16.981 -10.338  58.742  1.00  0.00              
ATOM   1457  C   LYS A 188     -18.252 -16.512  60.889  1.00  0.00              
ATOM   1458  O   LYS A 188     -19.163 -16.951  60.182  1.00  0.00              
ATOM   1459  N   ILE A 189     -16.986 -16.884  60.682  1.00  0.00              
ATOM   1460  CA  ILE A 189     -16.647 -17.787  59.590  1.00  0.00              
ATOM   1461  CB  ILE A 189     -15.163 -17.686  59.178  1.00  0.00              
ATOM   1462  CG2 ILE A 189     -14.969 -16.327  58.517  1.00  0.00              
ATOM   1463  CG1 ILE A 189     -14.174 -17.928  60.314  1.00  0.00              
ATOM   1464  CD1 ILE A 189     -12.688 -17.769  59.934  1.00  0.00              
ATOM   1465  C   ILE A 189     -17.113 -19.221  59.819  1.00  0.00              
ATOM   1466  O   ILE A 189     -17.567 -19.884  58.881  1.00  0.00              
ATOM   1467  N   LEU A 190     -17.084 -19.706  61.065  1.00  0.00              
ATOM   1468  CA  LEU A 190     -17.637 -21.017  61.366  1.00  0.00              
ATOM   1469  CB  LEU A 190     -17.158 -21.559  62.710  1.00  0.00              
ATOM   1470  CG  LEU A 190     -15.916 -22.456  62.684  1.00  0.00              
ATOM   1471  CD1 LEU A 190     -14.711 -21.773  62.065  1.00  0.00              
ATOM   1472  CD2 LEU A 190     -15.569 -22.930  64.079  1.00  0.00              
ATOM   1473  C   LEU A 190     -19.149 -21.098  61.230  1.00  0.00              
ATOM   1474  O   LEU A 190     -19.647 -22.149  60.830  1.00  0.00              
ATOM   1475  N   THR A 191     -19.909 -20.021  61.474  1.00  0.00              
ATOM   1476  CA  THR A 191     -21.326 -19.996  61.140  1.00  0.00              
ATOM   1477  CB  THR A 191     -22.071 -18.786  61.747  1.00  0.00              
ATOM   1478  OG1 THR A 191     -21.301 -17.607  61.558  1.00  0.00              
ATOM   1479  CG2 THR A 191     -22.315 -18.989  63.229  1.00  0.00              
ATOM   1480  C   THR A 191     -21.557 -20.084  59.639  1.00  0.00              
ATOM   1481  O   THR A 191     -22.513 -20.716  59.188  1.00  0.00              
ATOM   1482  N   GLU A 192     -20.650 -19.508  58.838  1.00  0.00              
ATOM   1483  CA  GLU A 192     -20.738 -19.634  57.387  1.00  0.00              
ATOM   1484  CB  GLU A 192     -19.823 -18.641  56.666  1.00  0.00              
ATOM   1485  CG  GLU A 192     -19.849 -17.190  57.161  1.00  0.00              
ATOM   1486  CD  GLU A 192     -21.223 -16.597  57.456  1.00  0.00              
ATOM   1487  OE1 GLU A 192     -21.855 -16.084  56.534  1.00  0.00              
ATOM   1488  OE2 GLU A 192     -21.657 -16.648  58.611  1.00  0.00              
ATOM   1489  C   GLU A 192     -20.427 -21.061  56.946  1.00  0.00              
ATOM   1490  O   GLU A 192     -20.932 -21.533  55.928  1.00  0.00              
ATOM   1491  N   ARG A 193     -19.607 -21.773  57.725  1.00  0.00              
ATOM   1492  CA  ARG A 193     -19.447 -23.210  57.563  1.00  0.00              
ATOM   1493  CB  ARG A 193     -17.969 -23.548  57.802  1.00  0.00              
ATOM   1494  CG  ARG A 193     -17.531 -24.924  57.312  1.00  0.00              
ATOM   1495  CD  ARG A 193     -16.048 -25.128  57.559  1.00  0.00              
ATOM   1496  NE  ARG A 193     -15.669 -26.509  57.314  1.00  0.00              
ATOM   1497  CZ  ARG A 193     -14.561 -26.864  56.662  1.00  0.00              
ATOM   1498  NH1 ARG A 193     -14.293 -28.160  56.561  1.00  0.00              
ATOM   1499  NH2 ARG A 193     -13.719 -25.966  56.155  1.00  0.00              
ATOM   1500  C   ARG A 193     -20.405 -23.973  58.497  1.00  0.00              
ATOM   1501  O   ARG A 193     -20.090 -25.037  59.035  1.00  0.00              
ATOM   1502  N   GLY A 194     -21.596 -23.424  58.775  1.00  0.00              
ATOM   1503  CA  GLY A 194     -22.647 -24.128  59.502  1.00  0.00              
ATOM   1504  C   GLY A 194     -22.519 -24.106  61.022  1.00  0.00              
ATOM   1505  O   GLY A 194     -23.523 -23.997  61.736  1.00  0.00              
ATOM   1506  N   TYR A 195     -21.294 -24.179  61.549  1.00  0.00              
ATOM   1507  CA  TYR A 195     -21.049 -24.412  62.965  1.00  0.00              
ATOM   1508  CB  TYR A 195     -19.586 -24.786  63.207  1.00  0.00              
ATOM   1509  CG  TYR A 195     -18.989 -25.825  62.265  1.00  0.00              
ATOM   1510  CD1 TYR A 195     -17.749 -25.569  61.723  1.00  0.00              
ATOM   1511  CE1 TYR A 195     -17.166 -26.484  60.878  1.00  0.00              
ATOM   1512  CD2 TYR A 195     -19.655 -26.997  61.951  1.00  0.00              
ATOM   1513  CE2 TYR A 195     -19.074 -27.915  61.096  1.00  0.00              
ATOM   1514  CZ  TYR A 195     -17.825 -27.655  60.575  1.00  0.00              
ATOM   1515  OH  TYR A 195     -17.197 -28.584  59.763  1.00  0.00              
ATOM   1516  C   TYR A 195     -21.423 -23.184  63.788  1.00  0.00              
ATOM   1517  O   TYR A 195     -20.655 -22.242  64.007  1.00  0.00              
ATOM   1518  N   SER A 196     -22.671 -23.210  64.239  1.00  0.00              
ATOM   1519  CA  SER A 196     -23.275 -22.076  64.908  1.00  0.00              
ATOM   1520  CB  SER A 196     -24.784 -22.179  64.726  1.00  0.00              
ATOM   1521  OG  SER A 196     -25.102 -22.157  63.337  1.00  0.00              
ATOM   1522  C   SER A 196     -22.855 -21.857  66.360  1.00  0.00              
ATOM   1523  O   SER A 196     -23.587 -22.125  67.316  1.00  0.00              
ATOM   1524  N   PHE A 197     -21.643 -21.322  66.530  1.00  0.00              
ATOM   1525  CA  PHE A 197     -21.097 -20.975  67.840  1.00  0.00              
ATOM   1526  CB  PHE A 197     -19.573 -20.848  67.733  1.00  0.00              
ATOM   1527  CG  PHE A 197     -18.851 -22.185  67.671  1.00  0.00              
ATOM   1528  CD1 PHE A 197     -18.739 -22.867  66.478  1.00  0.00              
ATOM   1529  CD2 PHE A 197     -18.315 -22.720  68.824  1.00  0.00              
ATOM   1530  CE1 PHE A 197     -18.105 -24.090  66.449  1.00  0.00              
ATOM   1531  CE2 PHE A 197     -17.678 -23.941  68.787  1.00  0.00              
ATOM   1532  CZ  PHE A 197     -17.576 -24.626  67.599  1.00  0.00              
ATOM   1533  C   PHE A 197     -21.698 -19.730  68.503  1.00  0.00              
ATOM   1534  O   PHE A 197     -21.019 -18.942  69.165  1.00  0.00              
ATOM   1535  N   VAL A 198     -23.020 -19.577  68.437  1.00  0.00              
ATOM   1536  CA  VAL A 198     -23.673 -18.305  68.725  1.00  0.00              
ATOM   1537  CB  VAL A 198     -24.900 -18.116  67.785  1.00  0.00              
ATOM   1538  CG1 VAL A 198     -24.434 -17.928  66.349  1.00  0.00              
ATOM   1539  CG2 VAL A 198     -25.891 -19.276  67.861  1.00  0.00              
ATOM   1540  C   VAL A 198     -24.007 -17.991  70.188  1.00  0.00              
ATOM   1541  O   VAL A 198     -25.094 -17.497  70.497  1.00  0.00              
ATOM   1542  N   THR A 199     -23.078 -18.238  71.121  1.00  0.00              
ATOM   1543  CA  THR A 199     -23.277 -17.927  72.536  1.00  0.00              
ATOM   1544  CB  THR A 199     -24.337 -18.855  73.209  1.00  0.00              
ATOM   1545  OG1 THR A 199     -24.587 -18.308  74.499  1.00  0.00              
ATOM   1546  CG2 THR A 199     -23.914 -20.312  73.339  1.00  0.00              
ATOM   1547  C   THR A 199     -21.943 -17.967  73.279  1.00  0.00              
ATOM   1548  O   THR A 199     -20.950 -18.480  72.763  1.00  0.00              
ATOM   1549  N   THR A 200     -21.938 -17.491  74.526  1.00  0.00              
ATOM   1550  CA  THR A 200     -20.743 -17.281  75.338  1.00  0.00              
ATOM   1551  CB  THR A 200     -21.182 -16.712  76.695  1.00  0.00              
ATOM   1552  OG1 THR A 200     -22.307 -17.501  77.073  1.00  0.00              
ATOM   1553  CG2 THR A 200     -21.539 -15.236  76.633  1.00  0.00              
ATOM   1554  C   THR A 200     -19.865 -18.508  75.557  1.00  0.00              
ATOM   1555  O   THR A 200     -18.665 -18.491  75.272  1.00  0.00              
ATOM   1556  N   ALA A 201     -20.470 -19.590  76.061  1.00  0.00              
ATOM   1557  CA  ALA A 201     -19.785 -20.866  76.239  1.00  0.00              
ATOM   1558  CB  ALA A 201     -20.778 -21.906  76.735  1.00  0.00              
ATOM   1559  C   ALA A 201     -19.172 -21.386  74.942  1.00  0.00              
ATOM   1560  O   ALA A 201     -18.018 -21.818  74.901  1.00  0.00              
ATOM   1561  N   GLU A 202     -19.939 -21.272  73.854  1.00  0.00              
ATOM   1562  CA  GLU A 202     -19.463 -21.629  72.530  1.00  0.00              
ATOM   1563  CB  GLU A 202     -20.615 -21.601  71.540  1.00  0.00              
ATOM   1564  CG  GLU A 202     -21.589 -22.770  71.645  1.00  0.00              
ATOM   1565  CD  GLU A 202     -21.032 -24.097  71.143  1.00  0.00              
ATOM   1566  OE1 GLU A 202     -21.054 -24.326  69.935  1.00  0.00              
ATOM   1567  OE2 GLU A 202     -20.588 -24.898  71.962  1.00  0.00              
ATOM   1568  C   GLU A 202     -18.337 -20.719  72.059  1.00  0.00              
ATOM   1569  O   GLU A 202     -17.407 -21.191  71.407  1.00  0.00              
ATOM   1570  N   ARG A 203     -18.370 -19.430  72.411  1.00  0.00              
ATOM   1571  CA  ARG A 203     -17.298 -18.502  72.084  1.00  0.00              
ATOM   1572  CB  ARG A 203     -17.694 -17.074  72.448  1.00  0.00              
ATOM   1573  CG  ARG A 203     -16.844 -16.039  71.727  1.00  0.00              
ATOM   1574  CD  ARG A 203     -17.142 -14.610  72.151  1.00  0.00              
ATOM   1575  NE  ARG A 203     -16.671 -14.337  73.499  1.00  0.00              
ATOM   1576  CZ  ARG A 203     -16.058 -13.201  73.836  1.00  0.00              
ATOM   1577  NH1 ARG A 203     -15.722 -13.047  75.114  1.00  0.00              
ATOM   1578  NH2 ARG A 203     -15.769 -12.262  72.933  1.00  0.00              
ATOM   1579  C   ARG A 203     -16.016 -18.902  72.810  1.00  0.00              
ATOM   1580  O   ARG A 203     -14.936 -18.879  72.222  1.00  0.00              
ATOM   1581  N   GLU A 204     -16.117 -19.318  74.079  1.00  0.00              
ATOM   1582  CA  GLU A 204     -14.982 -19.882  74.799  1.00  0.00              
ATOM   1583  CB  GLU A 204     -15.357 -20.164  76.249  1.00  0.00              
ATOM   1584  CG  GLU A 204     -15.469 -18.913  77.116  1.00  0.00              
ATOM   1585  CD  GLU A 204     -14.126 -18.277  77.454  1.00  0.00              
ATOM   1586  OE1 GLU A 204     -13.493 -18.712  78.420  1.00  0.00              
ATOM   1587  OE2 GLU A 204     -13.707 -17.342  76.770  1.00  0.00              
ATOM   1588  C   GLU A 204     -14.425 -21.142  74.146  1.00  0.00              
ATOM   1589  O   GLU A 204     -13.207 -21.294  74.027  1.00  0.00              
ATOM   1590  N   ILE A 205     -15.303 -22.043  73.688  1.00  0.00              
ATOM   1591  CA  ILE A 205     -14.869 -23.225  72.950  1.00  0.00              
ATOM   1592  CB  ILE A 205     -16.040 -24.218  72.732  1.00  0.00              
ATOM   1593  CG2 ILE A 205     -15.597 -25.426  71.907  1.00  0.00              
ATOM   1594  CG1 ILE A 205     -16.589 -24.693  74.075  1.00  0.00              
ATOM   1595  CD1 ILE A 205     -17.850 -25.578  73.999  1.00  0.00              
ATOM   1596  C   ILE A 205     -14.187 -22.839  71.639  1.00  0.00              
ATOM   1597  O   ILE A 205     -13.103 -23.348  71.350  1.00  0.00              
ATOM   1598  N   VAL A 206     -14.744 -21.909  70.854  1.00  0.00              
ATOM   1599  CA  VAL A 206     -14.134 -21.505  69.595  1.00  0.00              
ATOM   1600  CB  VAL A 206     -15.152 -20.731  68.716  1.00  0.00              
ATOM   1601  CG1 VAL A 206     -15.251 -19.245  69.000  1.00  0.00              
ATOM   1602  CG2 VAL A 206     -14.890 -20.998  67.251  1.00  0.00              
ATOM   1603  C   VAL A 206     -12.808 -20.772  69.805  1.00  0.00              
ATOM   1604  O   VAL A 206     -11.883 -20.903  69.002  1.00  0.00              
ATOM   1605  N   ARG A 207     -12.681 -20.039  70.918  1.00  0.00              
ATOM   1606  CA  ARG A 207     -11.415 -19.448  71.330  1.00  0.00              
ATOM   1607  CB  ARG A 207     -11.623 -18.605  72.577  1.00  0.00              
ATOM   1608  CG  ARG A 207     -10.476 -17.654  72.889  1.00  0.00              
ATOM   1609  CD  ARG A 207     -10.348 -17.509  74.393  1.00  0.00              
ATOM   1610  NE  ARG A 207      -9.876 -18.767  74.948  1.00  0.00              
ATOM   1611  CZ  ARG A 207     -10.211 -19.215  76.156  1.00  0.00              
ATOM   1612  NH1 ARG A 207      -9.676 -20.363  76.545  1.00  0.00              
ATOM   1613  NH2 ARG A 207     -11.059 -18.557  76.938  1.00  0.00              
ATOM   1614  C   ARG A 207     -10.404 -20.549  71.633  1.00  0.00              
ATOM   1615  O   ARG A 207      -9.245 -20.461  71.227  1.00  0.00              
ATOM   1616  N   ASP A 208     -10.825 -21.616  72.325  1.00  0.00              
ATOM   1617  CA  ASP A 208      -9.968 -22.775  72.550  1.00  0.00              
ATOM   1618  CB  ASP A 208     -10.629 -23.772  73.495  1.00  0.00              
ATOM   1619  CG  ASP A 208      -9.758 -24.983  73.801  1.00  0.00              
ATOM   1620  OD1 ASP A 208     -10.055 -26.073  73.299  1.00  0.00              
ATOM   1621  OD2 ASP A 208      -8.798 -24.848  74.556  1.00  0.00              
ATOM   1622  C   ASP A 208      -9.561 -23.475  71.258  1.00  0.00              
ATOM   1623  O   ASP A 208      -8.420 -23.923  71.139  1.00  0.00              
ATOM   1624  N   ILE A 209     -10.481 -23.569  70.289  1.00  0.00              
ATOM   1625  CA  ILE A 209     -10.180 -24.076  68.952  1.00  0.00              
ATOM   1626  CB  ILE A 209     -11.429 -24.055  68.032  1.00  0.00              
ATOM   1627  CG2 ILE A 209     -11.061 -24.512  66.627  1.00  0.00              
ATOM   1628  CG1 ILE A 209     -12.569 -24.898  68.578  1.00  0.00              
ATOM   1629  CD1 ILE A 209     -13.867 -24.872  67.748  1.00  0.00              
ATOM   1630  C   ILE A 209      -9.075 -23.239  68.321  1.00  0.00              
ATOM   1631  O   ILE A 209      -8.088 -23.779  67.822  1.00  0.00              
ATOM   1632  N   LYS A 210      -9.240 -21.913  68.369  1.00  0.00              
ATOM   1633  CA  LYS A 210      -8.262 -20.971  67.850  1.00  0.00              
ATOM   1634  CB  LYS A 210      -8.768 -19.562  68.126  1.00  0.00              
ATOM   1635  CG  LYS A 210      -8.011 -18.448  67.425  1.00  0.00              
ATOM   1636  CD  LYS A 210      -8.498 -17.075  67.858  1.00  0.00              
ATOM   1637  CE  LYS A 210      -8.257 -16.871  69.345  1.00  0.00              
ATOM   1638  NZ  LYS A 210      -7.787 -15.523  69.582  1.00  0.00              
ATOM   1639  C   LYS A 210      -6.894 -21.203  68.487  1.00  0.00              
ATOM   1640  O   LYS A 210      -5.921 -21.457  67.776  1.00  0.00              
ATOM   1641  N   GLU A 211      -6.840 -21.217  69.825  1.00  0.00              
ATOM   1642  CA  GLU A 211      -5.617 -21.478  70.577  1.00  0.00              
ATOM   1643  CB  GLU A 211      -5.908 -21.523  72.074  1.00  0.00              
ATOM   1644  CG  GLU A 211      -6.406 -20.217  72.678  1.00  0.00              
ATOM   1645  CD  GLU A 211      -6.754 -20.335  74.154  1.00  0.00              
ATOM   1646  OE1 GLU A 211      -5.999 -19.825  74.979  1.00  0.00              
ATOM   1647  OE2 GLU A 211      -7.782 -20.933  74.490  1.00  0.00              
ATOM   1648  C   GLU A 211      -4.912 -22.777  70.199  1.00  0.00              
ATOM   1649  O   GLU A 211      -3.683 -22.828  70.146  1.00  0.00              
ATOM   1650  N   LYS A 212      -5.683 -23.839  69.953  1.00  0.00              
ATOM   1651  CA  LYS A 212      -5.117 -25.117  69.550  1.00  0.00              
ATOM   1652  CB  LYS A 212      -6.078 -26.240  69.907  1.00  0.00              
ATOM   1653  CG  LYS A 212      -6.084 -26.548  71.393  1.00  0.00              
ATOM   1654  CD  LYS A 212      -7.228 -27.489  71.709  1.00  0.00              
ATOM   1655  CE  LYS A 212      -7.153 -27.910  73.165  1.00  0.00              
ATOM   1656  NZ  LYS A 212      -8.433 -28.441  73.588  1.00  0.00              
ATOM   1657  C   LYS A 212      -4.735 -25.233  68.082  1.00  0.00              
ATOM   1658  O   LYS A 212      -3.707 -25.825  67.751  1.00  0.00              
ATOM   1659  N   LEU A 213      -5.546 -24.681  67.177  1.00  0.00              
ATOM   1660  CA  LEU A 213      -5.394 -24.968  65.761  1.00  0.00              
ATOM   1661  CB  LEU A 213      -6.702 -25.497  65.172  1.00  0.00              
ATOM   1662  CG  LEU A 213      -7.286 -26.813  65.673  1.00  0.00              
ATOM   1663  CD1 LEU A 213      -8.562 -27.126  64.911  1.00  0.00              
ATOM   1664  CD2 LEU A 213      -6.294 -27.954  65.510  1.00  0.00              
ATOM   1665  C   LEU A 213      -4.894 -23.840  64.877  1.00  0.00              
ATOM   1666  O   LEU A 213      -4.237 -24.116  63.868  1.00  0.00              
ATOM   1667  N   CYS A 214      -5.166 -22.576  65.210  1.00  0.00              
ATOM   1668  CA  CYS A 214      -4.979 -21.505  64.245  1.00  0.00              
ATOM   1669  CB  CYS A 214      -5.825 -20.289  64.594  1.00  0.00              
ATOM   1670  SG  CYS A 214      -5.172 -19.279  65.946  1.00  0.00              
ATOM   1671  C   CYS A 214      -3.527 -21.094  64.054  1.00  0.00              
ATOM   1672  O   CYS A 214      -2.714 -21.127  64.981  1.00  0.00              
ATOM   1673  N   TYR A 215      -3.206 -20.691  62.827  1.00  0.00              
ATOM   1674  CA  TYR A 215      -1.850 -20.319  62.469  1.00  0.00              
ATOM   1675  CB  TYR A 215      -1.066 -21.522  61.912  1.00  0.00              
ATOM   1676  CG  TYR A 215      -1.680 -22.240  60.714  1.00  0.00              
ATOM   1677  CD1 TYR A 215      -1.240 -21.957  59.434  1.00  0.00              
ATOM   1678  CE1 TYR A 215      -1.778 -22.629  58.356  1.00  0.00              
ATOM   1679  CD2 TYR A 215      -2.657 -23.195  60.916  1.00  0.00              
ATOM   1680  CE2 TYR A 215      -3.195 -23.867  59.842  1.00  0.00              
ATOM   1681  CZ  TYR A 215      -2.753 -23.579  58.570  1.00  0.00              
ATOM   1682  OH  TYR A 215      -3.301 -24.252  57.497  1.00  0.00              
ATOM   1683  C   TYR A 215      -1.881 -19.182  61.465  1.00  0.00              
ATOM   1684  O   TYR A 215      -2.855 -19.020  60.729  1.00  0.00              
ATOM   1685  N   VAL A 216      -0.828 -18.372  61.427  1.00  0.00              
ATOM   1686  CA  VAL A 216      -0.764 -17.273  60.483  1.00  0.00              
ATOM   1687  CB  VAL A 216       0.102 -16.120  61.022  1.00  0.00              
ATOM   1688  CG1 VAL A 216       0.125 -14.960  60.041  1.00  0.00              
ATOM   1689  CG2 VAL A 216      -0.433 -15.622  62.356  1.00  0.00              
ATOM   1690  C   VAL A 216      -0.218 -17.822  59.173  1.00  0.00              
ATOM   1691  O   VAL A 216       0.846 -18.445  59.121  1.00  0.00              
ATOM   1692  N   ALA A 217      -0.998 -17.608  58.114  1.00  0.00              
ATOM   1693  CA  ALA A 217      -0.618 -18.031  56.779  1.00  0.00              
ATOM   1694  CB  ALA A 217      -1.739 -17.691  55.810  1.00  0.00              
ATOM   1695  C   ALA A 217       0.635 -17.326  56.282  1.00  0.00              
ATOM   1696  O   ALA A 217       0.712 -16.098  56.312  1.00  0.00              
ATOM   1697  N   LEU A 218       1.630 -18.091  55.828  1.00  0.00              
ATOM   1698  CA  LEU A 218       2.831 -17.526  55.227  1.00  0.00              
ATOM   1699  CB  LEU A 218       3.899 -18.611  55.083  1.00  0.00              
ATOM   1700  CG  LEU A 218       5.251 -18.280  54.450  1.00  0.00              
ATOM   1701  CD1 LEU A 218       5.969 -17.165  55.194  1.00  0.00              
ATOM   1702  CD2 LEU A 218       6.116 -19.527  54.411  1.00  0.00              
ATOM   1703  C   LEU A 218       2.485 -16.922  53.871  1.00  0.00              
ATOM   1704  O   LEU A 218       2.941 -15.835  53.511  1.00  0.00              
ATOM   1705  N   ASP A 219       1.677 -17.632  53.086  1.00  0.00              
ATOM   1706  CA  ASP A 219       1.095 -17.045  51.898  1.00  0.00              
ATOM   1707  CB  ASP A 219       1.791 -17.491  50.619  1.00  0.00              
ATOM   1708  CG  ASP A 219       1.399 -16.583  49.465  1.00  0.00              
ATOM   1709  OD1 ASP A 219       0.355 -16.809  48.843  1.00  0.00              
ATOM   1710  OD2 ASP A 219       2.135 -15.625  49.220  1.00  0.00              
ATOM   1711  C   ASP A 219      -0.365 -17.440  51.848  1.00  0.00              
ATOM   1712  O   ASP A 219      -0.715 -18.575  51.515  1.00  0.00              
ATOM   1713  N   PHE A 220      -1.202 -16.456  52.178  1.00  0.00              
ATOM   1714  CA  PHE A 220      -2.644 -16.631  52.250  1.00  0.00              
ATOM   1715  CB  PHE A 220      -3.303 -15.284  52.552  1.00  0.00              
ATOM   1716  CG  PHE A 220      -4.811 -15.340  52.769  1.00  0.00              
ATOM   1717  CD1 PHE A 220      -5.353 -16.179  53.728  1.00  0.00              
ATOM   1718  CD2 PHE A 220      -5.637 -14.541  52.002  1.00  0.00              
ATOM   1719  CE1 PHE A 220      -6.718 -16.215  53.914  1.00  0.00              
ATOM   1720  CE2 PHE A 220      -7.002 -14.585  52.197  1.00  0.00              
ATOM   1721  CZ  PHE A 220      -7.542 -15.418  53.151  1.00  0.00              
ATOM   1722  C   PHE A 220      -3.267 -17.258  51.011  1.00  0.00              
ATOM   1723  O   PHE A 220      -3.936 -18.283  51.124  1.00  0.00              
ATOM   1724  N   GLU A 221      -3.023 -16.693  49.825  1.00  0.00              
ATOM   1725  CA  GLU A 221      -3.694 -17.151  48.620  1.00  0.00              
ATOM   1726  CB  GLU A 221      -3.508 -16.137  47.495  1.00  0.00              
ATOM   1727  CG  GLU A 221      -4.489 -16.302  46.331  1.00  0.00              
ATOM   1728  CD  GLU A 221      -5.960 -16.183  46.721  1.00  0.00              
ATOM   1729  OE1 GLU A 221      -6.390 -15.088  47.081  1.00  0.00              
ATOM   1730  OE2 GLU A 221      -6.670 -17.186  46.665  1.00  0.00              
ATOM   1731  C   GLU A 221      -3.246 -18.543  48.191  1.00  0.00              
ATOM   1732  O   GLU A 221      -4.079 -19.366  47.808  1.00  0.00              
ATOM   1733  N   ASN A 222      -1.941 -18.830  48.280  1.00  0.00              
ATOM   1734  CA  ASN A 222      -1.423 -20.165  48.003  1.00  0.00              
ATOM   1735  CB  ASN A 222       0.102 -20.166  48.114  1.00  0.00              
ATOM   1736  CG  ASN A 222       0.760 -21.534  47.988  1.00  0.00              
ATOM   1737  OD1 ASN A 222       1.514 -21.946  48.864  1.00  0.00              
ATOM   1738  ND2 ASN A 222       0.527 -22.296  46.928  1.00  0.00              
ATOM   1739  C   ASN A 222      -2.032 -21.210  48.930  1.00  0.00              
ATOM   1740  O   ASN A 222      -2.539 -22.236  48.469  1.00  0.00              
ATOM   1741  N   GLU A 223      -2.034 -20.919  50.234  1.00  0.00              
ATOM   1742  CA  GLU A 223      -2.643 -21.809  51.209  1.00  0.00              
ATOM   1743  CB  GLU A 223      -2.326 -21.343  52.614  1.00  0.00              
ATOM   1744  CG  GLU A 223      -0.874 -21.638  52.961  1.00  0.00              
ATOM   1745  CD  GLU A 223      -0.403 -20.977  54.243  1.00  0.00              
ATOM   1746  OE1 GLU A 223      -0.949 -21.253  55.310  1.00  0.00              
ATOM   1747  OE2 GLU A 223       0.524 -20.165  54.180  1.00  0.00              
ATOM   1748  C   GLU A 223      -4.142 -21.978  51.014  1.00  0.00              
ATOM   1749  O   GLU A 223      -4.656 -23.093  51.131  1.00  0.00              
ATOM   1750  N   MET A 224      -4.847 -20.894  50.672  1.00  0.00              
ATOM   1751  CA  MET A 224      -6.268 -20.943  50.361  1.00  0.00              
ATOM   1752  CB  MET A 224      -6.817 -19.531  50.146  1.00  0.00              
ATOM   1753  CG  MET A 224      -8.322 -19.471  49.916  1.00  0.00              
ATOM   1754  SD  MET A 224      -8.969 -17.782  49.865  1.00  0.00              
ATOM   1755  CE  MET A 224      -9.820 -17.769  51.416  1.00  0.00              
ATOM   1756  C   MET A 224      -6.534 -21.828  49.151  1.00  0.00              
ATOM   1757  O   MET A 224      -7.480 -22.616  49.172  1.00  0.00              
ATOM   1758  N   ALA A 225      -5.688 -21.756  48.117  1.00  0.00              
ATOM   1759  CA  ALA A 225      -5.782 -22.657  46.977  1.00  0.00              
ATOM   1760  CB  ALA A 225      -4.689 -22.339  45.967  1.00  0.00              
ATOM   1761  C   ALA A 225      -5.643 -24.121  47.379  1.00  0.00              
ATOM   1762  O   ALA A 225      -6.436 -24.958  46.940  1.00  0.00              
ATOM   1763  N   THR A 226      -4.675 -24.459  48.240  1.00  0.00              
ATOM   1764  CA  THR A 226      -4.564 -25.812  48.772  1.00  0.00              
ATOM   1765  CB  THR A 226      -3.172 -26.045  49.386  1.00  0.00              
ATOM   1766  OG1 THR A 226      -2.809 -24.867  50.097  1.00  0.00              
ATOM   1767  CG2 THR A 226      -2.140 -26.357  48.316  1.00  0.00              
ATOM   1768  C   THR A 226      -5.666 -26.223  49.745  1.00  0.00              
ATOM   1769  O   THR A 226      -5.984 -27.406  49.866  1.00  0.00              
ATOM   1770  N   ALA A 227      -6.270 -25.267  50.456  1.00  0.00              
ATOM   1771  CA  ALA A 227      -7.396 -25.556  51.332  1.00  0.00              
ATOM   1772  CB  ALA A 227      -7.603 -24.407  52.298  1.00  0.00              
ATOM   1773  C   ALA A 227      -8.694 -25.753  50.558  1.00  0.00              
ATOM   1774  O   ALA A 227      -9.578 -26.493  50.988  1.00  0.00              
ATOM   1775  N   ALA A 228      -8.828 -25.069  49.417  1.00  0.00              
ATOM   1776  CA  ALA A 228      -9.927 -25.302  48.492  1.00  0.00              
ATOM   1777  CB  ALA A 228      -9.962 -24.195  47.448  1.00  0.00              
ATOM   1778  C   ALA A 228      -9.730 -26.623  47.761  1.00  0.00              
ATOM   1779  O   ALA A 228     -10.664 -27.407  47.591  1.00  0.00              
ATOM   1780  N   SER A 229      -8.493 -26.907  47.348  1.00  0.00              
ATOM   1781  CA  SER A 229      -8.156 -28.185  46.739  1.00  0.00              
ATOM   1782  CB  SER A 229      -6.965 -27.994  45.799  1.00  0.00              
ATOM   1783  OG  SER A 229      -7.121 -26.852  44.965  1.00  0.00              
ATOM   1784  C   SER A 229      -7.825 -29.170  47.860  1.00  0.00              
ATOM   1785  O   SER A 229      -6.731 -29.733  47.941  1.00  0.00              
ATOM   1786  N   SER A 230      -8.804 -29.395  48.740  1.00  0.00              
ATOM   1787  CA  SER A 230      -8.601 -30.077  50.006  1.00  0.00              
ATOM   1788  CB  SER A 230      -9.816 -29.809  50.890  1.00  0.00              
ATOM   1789  OG  SER A 230     -11.023 -29.778  50.136  1.00  0.00              
ATOM   1790  C   SER A 230      -8.223 -31.555  49.972  1.00  0.00              
ATOM   1791  O   SER A 230      -9.027 -32.467  50.172  1.00  0.00              
ATOM   1792  N   SER A 231      -6.942 -31.784  49.690  1.00  0.00              
ATOM   1793  CA  SER A 231      -6.328 -33.094  49.818  1.00  0.00              
ATOM   1794  CB  SER A 231      -4.994 -33.056  49.078  1.00  0.00              
ATOM   1795  OG  SER A 231      -4.191 -31.962  49.520  1.00  0.00              
ATOM   1796  C   SER A 231      -6.087 -33.440  51.282  1.00  0.00              
ATOM   1797  O   SER A 231      -6.297 -34.559  51.748  1.00  0.00              
ATOM   1798  N   SER A 232      -5.630 -32.412  51.997  1.00  0.00              
ATOM   1799  CA  SER A 232      -5.078 -32.573  53.329  1.00  0.00              
ATOM   1800  CB  SER A 232      -3.616 -33.002  53.188  1.00  0.00              
ATOM   1801  OG  SER A 232      -2.972 -32.342  52.096  1.00  0.00              
ATOM   1802  C   SER A 232      -5.179 -31.351  54.233  1.00  0.00              
ATOM   1803  O   SER A 232      -5.232 -31.500  55.455  1.00  0.00              
ATOM   1804  N   LEU A 233      -5.228 -30.127  53.693  1.00  0.00              
ATOM   1805  CA  LEU A 233      -5.171 -28.930  54.519  1.00  0.00              
ATOM   1806  CB  LEU A 233      -4.600 -27.769  53.696  1.00  0.00              
ATOM   1807  CG  LEU A 233      -4.123 -26.516  54.427  1.00  0.00              
ATOM   1808  CD1 LEU A 233      -2.931 -26.832  55.318  1.00  0.00              
ATOM   1809  CD2 LEU A 233      -3.738 -25.439  53.432  1.00  0.00              
ATOM   1810  C   LEU A 233      -6.499 -28.564  55.187  1.00  0.00              
ATOM   1811  O   LEU A 233      -7.215 -27.649  54.772  1.00  0.00              
ATOM   1812  N   GLU A 234      -6.842 -29.342  56.219  1.00  0.00              
ATOM   1813  CA  GLU A 234      -7.929 -29.045  57.140  1.00  0.00              
ATOM   1814  CB  GLU A 234      -9.310 -29.150  56.487  1.00  0.00              
ATOM   1815  CG  GLU A 234      -9.815 -30.450  55.879  1.00  0.00              
ATOM   1816  CD  GLU A 234     -11.136 -30.251  55.145  1.00  0.00              
ATOM   1817  OE1 GLU A 234     -11.213 -30.607  53.971  1.00  0.00              
ATOM   1818  OE2 GLU A 234     -12.090 -29.726  55.733  1.00  0.00              
ATOM   1819  C   GLU A 234      -7.851 -29.955  58.357  1.00  0.00              
ATOM   1820  O   GLU A 234      -7.297 -31.053  58.264  1.00  0.00              
ATOM   1821  N   LYS A 235      -8.380 -29.532  59.508  1.00  0.00              
ATOM   1822  CA  LYS A 235      -8.296 -30.351  60.703  1.00  0.00              
ATOM   1823  CB  LYS A 235      -7.262 -29.776  61.684  1.00  0.00              
ATOM   1824  CG  LYS A 235      -6.923 -30.668  62.883  1.00  0.00              
ATOM   1825  CD  LYS A 235      -6.479 -32.057  62.435  1.00  0.00              
ATOM   1826  CE  LYS A 235      -6.597 -33.037  63.587  1.00  0.00              
ATOM   1827  NZ  LYS A 235      -6.906 -34.363  63.083  1.00  0.00              
ATOM   1828  C   LYS A 235      -9.643 -30.589  61.372  1.00  0.00              
ATOM   1829  O   LYS A 235     -10.536 -29.742  61.404  1.00  0.00              
ATOM   1830  N   SER A 236      -9.757 -31.817  61.869  1.00  0.00              
ATOM   1831  CA  SER A 236     -10.918 -32.320  62.569  1.00  0.00              
ATOM   1832  CB  SER A 236     -10.883 -33.834  62.369  1.00  0.00              
ATOM   1833  OG  SER A 236      -9.601 -34.341  62.747  1.00  0.00              
ATOM   1834  C   SER A 236     -10.876 -31.969  64.056  1.00  0.00              
ATOM   1835  O   SER A 236     -10.135 -32.607  64.813  1.00  0.00              
ATOM   1836  N   TYR A 237     -11.634 -30.975  64.519  1.00  0.00              
ATOM   1837  CA  TYR A 237     -11.689 -30.682  65.944  1.00  0.00              
ATOM   1838  CB  TYR A 237     -11.798 -29.171  66.198  1.00  0.00              
ATOM   1839  CG  TYR A 237     -11.782 -28.766  67.672  1.00  0.00              
ATOM   1840  CD1 TYR A 237     -10.584 -28.520  68.318  1.00  0.00              
ATOM   1841  CE1 TYR A 237     -10.577 -28.156  69.652  1.00  0.00              
ATOM   1842  CD2 TYR A 237     -12.972 -28.648  68.367  1.00  0.00              
ATOM   1843  CE2 TYR A 237     -12.969 -28.301  69.701  1.00  0.00              
ATOM   1844  CZ  TYR A 237     -11.772 -28.047  70.332  1.00  0.00              
ATOM   1845  OH  TYR A 237     -11.794 -27.670  71.660  1.00  0.00              
ATOM   1846  C   TYR A 237     -12.895 -31.411  66.517  1.00  0.00              
ATOM   1847  O   TYR A 237     -14.016 -31.227  66.043  1.00  0.00              
ATOM   1848  N   GLU A 238     -12.704 -32.252  67.532  1.00  0.00              
ATOM   1849  CA  GLU A 238     -13.845 -32.844  68.204  1.00  0.00              
ATOM   1850  CB  GLU A 238     -13.528 -34.223  68.772  1.00  0.00              
ATOM   1851  CG  GLU A 238     -14.811 -34.927  69.211  1.00  0.00              
ATOM   1852  CD  GLU A 238     -14.618 -36.282  69.870  1.00  0.00              
ATOM   1853  OE1 GLU A 238     -14.131 -37.203  69.214  1.00  0.00              
ATOM   1854  OE2 GLU A 238     -14.969 -36.414  71.041  1.00  0.00              
ATOM   1855  C   GLU A 238     -14.314 -31.912  69.310  1.00  0.00              
ATOM   1856  O   GLU A 238     -13.595 -31.647  70.277  1.00  0.00              
ATOM   1857  N   LEU A 239     -15.515 -31.366  69.130  1.00  0.00              
ATOM   1858  CA  LEU A 239     -16.203 -30.648  70.191  1.00  0.00              
ATOM   1859  CB  LEU A 239     -17.493 -30.023  69.666  1.00  0.00              
ATOM   1860  CG  LEU A 239     -17.423 -28.935  68.608  1.00  0.00              
ATOM   1861  CD1 LEU A 239     -18.825 -28.500  68.216  1.00  0.00              
ATOM   1862  CD2 LEU A 239     -16.638 -27.745  69.120  1.00  0.00              
ATOM   1863  C   LEU A 239     -16.543 -31.604  71.331  1.00  0.00              
ATOM   1864  O   LEU A 239     -16.964 -32.731  71.051  1.00  0.00              
ATOM   1865  N   PRO A 240     -16.424 -31.219  72.615  1.00  0.00              
ATOM   1866  CD  PRO A 240     -15.984 -29.889  73.034  1.00  0.00              
ATOM   1867  CA  PRO A 240     -16.649 -32.077  73.785  1.00  0.00              
ATOM   1868  CB  PRO A 240     -16.600 -31.087  74.928  1.00  0.00              
ATOM   1869  CG  PRO A 240     -15.549 -30.112  74.470  1.00  0.00              
ATOM   1870  C   PRO A 240     -17.924 -32.917  73.835  1.00  0.00              
ATOM   1871  O   PRO A 240     -17.996 -33.912  74.553  1.00  0.00              
ATOM   1872  N   ASP A 241     -18.942 -32.547  73.053  1.00  0.00              
ATOM   1873  CA  ASP A 241     -20.174 -33.320  72.949  1.00  0.00              
ATOM   1874  CB  ASP A 241     -21.363 -32.371  72.706  1.00  0.00              
ATOM   1875  CG  ASP A 241     -21.473 -31.817  71.287  1.00  0.00              
ATOM   1876  OD1 ASP A 241     -20.452 -31.417  70.719  1.00  0.00              
ATOM   1877  OD2 ASP A 241     -22.576 -31.775  70.744  1.00  0.00              
ATOM   1878  C   ASP A 241     -20.105 -34.365  71.831  1.00  0.00              
ATOM   1879  O   ASP A 241     -21.137 -34.858  71.376  1.00  0.00              
ATOM   1880  N   GLY A 242     -18.913 -34.664  71.309  1.00  0.00              
ATOM   1881  CA  GLY A 242     -18.746 -35.683  70.286  1.00  0.00              
ATOM   1882  C   GLY A 242     -18.656 -35.125  68.872  1.00  0.00              
ATOM   1883  O   GLY A 242     -18.208 -35.833  67.967  1.00  0.00              
ATOM   1884  N   GLN A 243     -19.027 -33.862  68.630  1.00  0.00              
ATOM   1885  CA  GLN A 243     -19.081 -33.339  67.271  1.00  0.00              
ATOM   1886  CB  GLN A 243     -19.931 -32.078  67.182  1.00  0.00              
ATOM   1887  CG  GLN A 243     -21.425 -32.308  67.334  1.00  0.00              
ATOM   1888  CD  GLN A 243     -22.239 -31.040  67.117  1.00  0.00              
ATOM   1889  OE1 GLN A 243     -22.169 -30.397  66.074  1.00  0.00              
ATOM   1890  NE2 GLN A 243     -23.049 -30.622  68.078  1.00  0.00              
ATOM   1891  C   GLN A 243     -17.713 -33.084  66.654  1.00  0.00              
ATOM   1892  O   GLN A 243     -17.073 -32.056  66.884  1.00  0.00              
ATOM   1893  N   VAL A 244     -17.234 -34.068  65.891  1.00  0.00              
ATOM   1894  CA  VAL A 244     -16.006 -33.919  65.121  1.00  0.00              
ATOM   1895  CB  VAL A 244     -15.468 -35.289  64.630  1.00  0.00              
ATOM   1896  CG1 VAL A 244     -14.076 -35.126  64.038  1.00  0.00              
ATOM   1897  CG2 VAL A 244     -15.420 -36.331  65.738  1.00  0.00              
ATOM   1898  C   VAL A 244     -16.259 -32.971  63.948  1.00  0.00              
ATOM   1899  O   VAL A 244     -16.733 -33.364  62.880  1.00  0.00              
ATOM   1900  N   ILE A 245     -15.987 -31.687  64.175  1.00  0.00              
ATOM   1901  CA  ILE A 245     -16.176 -30.670  63.153  1.00  0.00              
ATOM   1902  CB  ILE A 245     -16.629 -29.316  63.754  1.00  0.00              
ATOM   1903  CG2 ILE A 245     -18.003 -29.506  64.388  1.00  0.00              
ATOM   1904  CG1 ILE A 245     -15.638 -28.691  64.732  1.00  0.00              
ATOM   1905  CD1 ILE A 245     -15.986 -27.249  65.147  1.00  0.00              
ATOM   1906  C   ILE A 245     -14.936 -30.502  62.282  1.00  0.00              
ATOM   1907  O   ILE A 245     -13.801 -30.658  62.741  1.00  0.00              
ATOM   1908  N   THR A 246     -15.144 -30.182  61.005  1.00  0.00              
ATOM   1909  CA  THR A 246     -14.035 -30.034  60.074  1.00  0.00              
ATOM   1910  CB  THR A 246     -14.359 -30.668  58.699  1.00  0.00              
ATOM   1911  OG1 THR A 246     -15.499 -30.016  58.134  1.00  0.00              
ATOM   1912  CG2 THR A 246     -14.578 -32.169  58.802  1.00  0.00              
ATOM   1913  C   THR A 246     -13.713 -28.553  59.947  1.00  0.00              
ATOM   1914  O   THR A 246     -14.629 -27.749  59.774  1.00  0.00              
ATOM   1915  N   ILE A 247     -12.463 -28.123  60.096  1.00  0.00              
ATOM   1916  CA  ILE A 247     -12.126 -26.716  59.943  1.00  0.00              
ATOM   1917  CB  ILE A 247     -11.724 -26.111  61.311  1.00  0.00              
ATOM   1918  CG2 ILE A 247     -11.369 -24.637  61.161  1.00  0.00              
ATOM   1919  CG1 ILE A 247     -12.865 -26.245  62.315  1.00  0.00              
ATOM   1920  CD1 ILE A 247     -12.480 -26.000  63.776  1.00  0.00              
ATOM   1921  C   ILE A 247     -11.018 -26.626  58.907  1.00  0.00              
ATOM   1922  O   ILE A 247      -9.916 -27.146  59.102  1.00  0.00              
ATOM   1923  N   GLY A 248     -11.349 -26.014  57.769  1.00  0.00              
ATOM   1924  CA  GLY A 248     -10.411 -25.871  56.669  1.00  0.00              
ATOM   1925  C   GLY A 248      -9.643 -24.566  56.715  1.00  0.00              
ATOM   1926  O   GLY A 248      -8.959 -24.243  57.689  1.00  0.00              
ATOM   1927  N   ASN A 249      -9.847 -23.775  55.654  1.00  0.00              
ATOM   1928  CA  ASN A 249      -9.133 -22.519  55.438  1.00  0.00              
ATOM   1929  CB  ASN A 249      -9.632 -21.811  54.164  1.00  0.00              
ATOM   1930  CG  ASN A 249     -11.056 -21.267  54.198  1.00  0.00              
ATOM   1931  OD1 ASN A 249     -11.837 -21.522  55.114  1.00  0.00              
ATOM   1932  ND2 ASN A 249     -11.466 -20.475  53.219  1.00  0.00              
ATOM   1933  C   ASN A 249      -9.174 -21.555  56.617  1.00  0.00              
ATOM   1934  O   ASN A 249      -8.225 -20.813  56.879  1.00  0.00              
ATOM   1935  N   GLU A 250     -10.287 -21.646  57.356  1.00  0.00              
ATOM   1936  CA  GLU A 250     -10.552 -20.900  58.578  1.00  0.00              
ATOM   1937  CB  GLU A 250     -11.779 -21.468  59.294  1.00  0.00              
ATOM   1938  CG  GLU A 250     -13.150 -21.359  58.603  1.00  0.00              
ATOM   1939  CD  GLU A 250     -13.506 -22.358  57.503  1.00  0.00              
ATOM   1940  OE1 GLU A 250     -12.849 -23.397  57.364  1.00  0.00              
ATOM   1941  OE2 GLU A 250     -14.462 -22.105  56.770  1.00  0.00              
ATOM   1942  C   GLU A 250      -9.383 -20.855  59.558  1.00  0.00              
ATOM   1943  O   GLU A 250      -9.145 -19.826  60.194  1.00  0.00              
ATOM   1944  N   ARG A 251      -8.610 -21.948  59.630  1.00  0.00              
ATOM   1945  CA  ARG A 251      -7.438 -22.041  60.493  1.00  0.00              
ATOM   1946  CB  ARG A 251      -6.793 -23.410  60.355  1.00  0.00              
ATOM   1947  CG  ARG A 251      -7.628 -24.570  60.876  1.00  0.00              
ATOM   1948  CD  ARG A 251      -6.821 -25.859  60.828  1.00  0.00              
ATOM   1949  NE  ARG A 251      -5.660 -25.756  61.698  1.00  0.00              
ATOM   1950  CZ  ARG A 251      -4.664 -26.639  61.715  1.00  0.00              
ATOM   1951  NH1 ARG A 251      -3.654 -26.391  62.533  1.00  0.00              
ATOM   1952  NH2 ARG A 251      -4.664 -27.722  60.945  1.00  0.00              
ATOM   1953  C   ARG A 251      -6.368 -20.980  60.259  1.00  0.00              
ATOM   1954  O   ARG A 251      -5.663 -20.589  61.192  1.00  0.00              
ATOM   1955  N   PHE A 252      -6.216 -20.518  59.015  1.00  0.00              
ATOM   1956  CA  PHE A 252      -5.327 -19.401  58.724  1.00  0.00              
ATOM   1957  CB  PHE A 252      -4.300 -19.750  57.640  1.00  0.00              
ATOM   1958  CG  PHE A 252      -4.854 -20.339  56.350  1.00  0.00              
ATOM   1959  CD1 PHE A 252      -5.261 -19.511  55.323  1.00  0.00              
ATOM   1960  CD2 PHE A 252      -4.939 -21.710  56.213  1.00  0.00              
ATOM   1961  CE1 PHE A 252      -5.768 -20.059  54.166  1.00  0.00              
ATOM   1962  CE2 PHE A 252      -5.440 -22.251  55.051  1.00  0.00              
ATOM   1963  CZ  PHE A 252      -5.859 -21.426  54.032  1.00  0.00              
ATOM   1964  C   PHE A 252      -6.075 -18.114  58.403  1.00  0.00              
ATOM   1965  O   PHE A 252      -5.624 -17.009  58.710  1.00  0.00              
ATOM   1966  N   ARG A 253      -7.261 -18.271  57.807  1.00  0.00              
ATOM   1967  CA  ARG A 253      -8.177 -17.184  57.490  1.00  0.00              
ATOM   1968  CB  ARG A 253      -9.361 -17.817  56.769  1.00  0.00              
ATOM   1969  CG  ARG A 253     -10.584 -17.011  56.377  1.00  0.00              
ATOM   1970  CD  ARG A 253     -11.524 -18.039  55.776  1.00  0.00              
ATOM   1971  NE  ARG A 253     -12.884 -17.561  55.617  1.00  0.00              
ATOM   1972  CZ  ARG A 253     -13.920 -18.398  55.515  1.00  0.00              
ATOM   1973  NH1 ARG A 253     -15.139 -17.886  55.432  1.00  0.00              
ATOM   1974  NH2 ARG A 253     -13.763 -19.719  55.463  1.00  0.00              
ATOM   1975  C   ARG A 253      -8.618 -16.383  58.712  1.00  0.00              
ATOM   1976  O   ARG A 253      -8.958 -15.203  58.588  1.00  0.00              
ATOM   1977  N   CYS A 254      -8.639 -17.004  59.899  1.00  0.00              
ATOM   1978  CA  CYS A 254      -8.837 -16.267  61.136  1.00  0.00              
ATOM   1979  CB  CYS A 254      -9.330 -17.176  62.265  1.00  0.00              
ATOM   1980  SG  CYS A 254      -9.551 -16.330  63.850  1.00  0.00              
ATOM   1981  C   CYS A 254      -7.644 -15.389  61.525  1.00  0.00              
ATOM   1982  O   CYS A 254      -7.841 -14.169  61.511  1.00  0.00              
ATOM   1983  N   PRO A 255      -6.404 -15.841  61.823  1.00  0.00              
ATOM   1984  CD  PRO A 255      -6.003 -17.237  61.984  1.00  0.00              
ATOM   1985  CA  PRO A 255      -5.264 -14.973  62.128  1.00  0.00              
ATOM   1986  CB  PRO A 255      -4.134 -15.946  62.353  1.00  0.00              
ATOM   1987  CG  PRO A 255      -4.832 -17.136  62.935  1.00  0.00              
ATOM   1988  C   PRO A 255      -4.910 -13.986  61.025  1.00  0.00              
ATOM   1989  O   PRO A 255      -4.381 -12.907  61.300  1.00  0.00              
ATOM   1990  N   GLU A 256      -5.228 -14.325  59.769  1.00  0.00              
ATOM   1991  CA  GLU A 256      -5.069 -13.419  58.641  1.00  0.00              
ATOM   1992  CB  GLU A 256      -5.633 -14.067  57.383  1.00  0.00              
ATOM   1993  CG  GLU A 256      -5.322 -13.340  56.076  1.00  0.00              
ATOM   1994  CD  GLU A 256      -3.847 -13.223  55.726  1.00  0.00              
ATOM   1995  OE1 GLU A 256      -3.111 -14.203  55.854  1.00  0.00              
ATOM   1996  OE2 GLU A 256      -3.421 -12.152  55.286  1.00  0.00              
ATOM   1997  C   GLU A 256      -5.710 -12.051  58.848  1.00  0.00              
ATOM   1998  O   GLU A 256      -5.194 -11.061  58.329  1.00  0.00              
ATOM   1999  N   THR A 257      -6.788 -11.961  59.633  1.00  0.00              
ATOM   2000  CA  THR A 257      -7.434 -10.692  59.945  1.00  0.00              
ATOM   2001  CB  THR A 257      -8.672 -10.918  60.825  1.00  0.00              
ATOM   2002  OG1 THR A 257      -9.307 -12.085  60.326  1.00  0.00              
ATOM   2003  CG2 THR A 257      -9.644  -9.752  60.760  1.00  0.00              
ATOM   2004  C   THR A 257      -6.493  -9.692  60.615  1.00  0.00              
ATOM   2005  O   THR A 257      -6.653  -8.484  60.451  1.00  0.00              
ATOM   2006  N   LEU A 258      -5.459 -10.160  61.327  1.00  0.00              
ATOM   2007  CA  LEU A 258      -4.447  -9.277  61.899  1.00  0.00              
ATOM   2008  CB  LEU A 258      -3.488 -10.076  62.770  1.00  0.00              
ATOM   2009  CG  LEU A 258      -4.030 -10.832  63.977  1.00  0.00              
ATOM   2010  CD1 LEU A 258      -2.942 -11.720  64.555  1.00  0.00              
ATOM   2011  CD2 LEU A 258      -4.590  -9.884  65.028  1.00  0.00              
ATOM   2012  C   LEU A 258      -3.649  -8.542  60.824  1.00  0.00              
ATOM   2013  O   LEU A 258      -3.109  -7.457  61.045  1.00  0.00              
ATOM   2014  N   PHE A 259      -3.558  -9.154  59.643  1.00  0.00              
ATOM   2015  CA  PHE A 259      -2.918  -8.548  58.490  1.00  0.00              
ATOM   2016  CB  PHE A 259      -2.118  -9.606  57.722  1.00  0.00              
ATOM   2017  CG  PHE A 259      -0.919 -10.126  58.507  1.00  0.00              
ATOM   2018  CD1 PHE A 259       0.342  -9.637  58.231  1.00  0.00              
ATOM   2019  CD2 PHE A 259      -1.094 -11.033  59.537  1.00  0.00              
ATOM   2020  CE1 PHE A 259       1.415 -10.019  59.008  1.00  0.00              
ATOM   2021  CE2 PHE A 259      -0.016 -11.404  60.314  1.00  0.00              
ATOM   2022  CZ  PHE A 259       1.237 -10.895  60.055  1.00  0.00              
ATOM   2023  C   PHE A 259      -3.941  -7.869  57.587  1.00  0.00              
ATOM   2024  O   PHE A 259      -3.638  -6.856  56.956  1.00  0.00              
ATOM   2025  N   GLN A 260      -5.166  -8.405  57.527  1.00  0.00              
ATOM   2026  CA  GLN A 260      -6.254  -7.847  56.734  1.00  0.00              
ATOM   2027  CB  GLN A 260      -6.613  -8.798  55.588  1.00  0.00              
ATOM   2028  CG  GLN A 260      -5.544  -8.966  54.518  1.00  0.00              
ATOM   2029  CD  GLN A 260      -5.935  -9.952  53.429  1.00  0.00              
ATOM   2030  OE1 GLN A 260      -6.940  -9.800  52.740  1.00  0.00              
ATOM   2031  NE2 GLN A 260      -5.157 -11.003  53.219  1.00  0.00              
ATOM   2032  C   GLN A 260      -7.490  -7.564  57.600  1.00  0.00              
ATOM   2033  O   GLN A 260      -8.432  -8.366  57.630  1.00  0.00              
ATOM   2034  N   PRO A 261      -7.565  -6.425  58.315  1.00  0.00              
ATOM   2035  CD  PRO A 261      -6.540  -5.387  58.331  1.00  0.00              
ATOM   2036  CA  PRO A 261      -8.671  -6.068  59.217  1.00  0.00              
ATOM   2037  CB  PRO A 261      -8.214  -4.736  59.776  1.00  0.00              
ATOM   2038  CG  PRO A 261      -6.714  -4.812  59.719  1.00  0.00              
ATOM   2039  C   PRO A 261     -10.044  -5.967  58.549  1.00  0.00              
ATOM   2040  O   PRO A 261     -11.109  -6.061  59.176  1.00  0.00              
ATOM   2041  N   SER A 262      -9.996  -5.809  57.226  1.00  0.00              
ATOM   2042  CA  SER A 262     -11.139  -5.822  56.332  1.00  0.00              
ATOM   2043  CB  SER A 262     -10.599  -5.689  54.911  1.00  0.00              
ATOM   2044  OG  SER A 262      -9.363  -6.387  54.767  1.00  0.00              
ATOM   2045  C   SER A 262     -12.040  -7.046  56.445  1.00  0.00              
ATOM   2046  O   SER A 262     -13.231  -6.965  56.149  1.00  0.00              
ATOM   2047  N   PHE A 263     -11.499  -8.183  56.899  1.00  0.00              
ATOM   2048  CA  PHE A 263     -12.295  -9.381  57.135  1.00  0.00              
ATOM   2049  CB  PHE A 263     -11.385 -10.550  57.470  1.00  0.00              
ATOM   2050  CG  PHE A 263     -10.504 -11.060  56.339  1.00  0.00              
ATOM   2051  CD1 PHE A 263      -9.438 -11.873  56.659  1.00  0.00              
ATOM   2052  CD2 PHE A 263     -10.779 -10.768  55.013  1.00  0.00              
ATOM   2053  CE1 PHE A 263      -8.668 -12.409  55.652  1.00  0.00              
ATOM   2054  CE2 PHE A 263      -9.996 -11.304  54.014  1.00  0.00              
ATOM   2055  CZ  PHE A 263      -8.943 -12.130  54.333  1.00  0.00              
ATOM   2056  C   PHE A 263     -13.351  -9.240  58.226  1.00  0.00              
ATOM   2057  O   PHE A 263     -14.389  -9.904  58.194  1.00  0.00              
ATOM   2058  N   ILE A 264     -13.082  -8.407  59.234  1.00  0.00              
ATOM   2059  CA  ILE A 264     -14.115  -7.991  60.174  1.00  0.00              
ATOM   2060  CB  ILE A 264     -13.491  -7.694  61.562  1.00  0.00              
ATOM   2061  CG2 ILE A 264     -14.447  -6.957  62.502  1.00  0.00              
ATOM   2062  CG1 ILE A 264     -13.029  -9.002  62.189  1.00  0.00              
ATOM   2063  CD1 ILE A 264     -12.305  -8.864  63.540  1.00  0.00              
ATOM   2064  C   ILE A 264     -14.832  -6.782  59.581  1.00  0.00              
ATOM   2065  O   ILE A 264     -16.059  -6.679  59.616  1.00  0.00              
ATOM   2066  N   GLY A 265     -14.045  -5.872  59.004  1.00  0.00              
ATOM   2067  CA  GLY A 265     -14.575  -4.645  58.434  1.00  0.00              
ATOM   2068  C   GLY A 265     -13.808  -3.416  58.898  1.00  0.00              
ATOM   2069  O   GLY A 265     -14.224  -2.281  58.657  1.00  0.00              
ATOM   2070  N   MET A 266     -12.664  -3.605  59.563  1.00  0.00              
ATOM   2071  CA  MET A 266     -11.888  -2.486  60.066  1.00  0.00              
ATOM   2072  CB  MET A 266     -10.960  -2.917  61.197  1.00  0.00              
ATOM   2073  CG  MET A 266     -11.654  -3.435  62.448  1.00  0.00              
ATOM   2074  SD  MET A 266     -10.472  -4.030  63.684  1.00  0.00              
ATOM   2075  CE  MET A 266     -10.063  -2.506  64.486  1.00  0.00              
ATOM   2076  C   MET A 266     -11.066  -1.892  58.933  1.00  0.00              
ATOM   2077  O   MET A 266     -10.351  -2.595  58.216  1.00  0.00              
ATOM   2078  N   GLU A 267     -11.192  -0.576  58.766  1.00  0.00              
ATOM   2079  CA  GLU A 267     -10.409   0.165  57.783  1.00  0.00              
ATOM   2080  CB  GLU A 267     -11.119   1.471  57.444  1.00  0.00              
ATOM   2081  CG  GLU A 267     -12.484   1.277  56.795  1.00  0.00              
ATOM   2082  CD  GLU A 267     -13.176   2.586  56.448  1.00  0.00              
ATOM   2083  OE1 GLU A 267     -13.800   3.176  57.329  1.00  0.00              
ATOM   2084  OE2 GLU A 267     -13.090   3.013  55.297  1.00  0.00              
ATOM   2085  C   GLU A 267      -8.977   0.461  58.228  1.00  0.00              
ATOM   2086  O   GLU A 267      -8.189   1.062  57.497  1.00  0.00              
ATOM   2087  N   SER A 268      -8.643   0.073  59.460  1.00  0.00              
ATOM   2088  CA  SER A 268      -7.320   0.241  60.033  1.00  0.00              
ATOM   2089  CB  SER A 268      -7.412  -0.172  61.492  1.00  0.00              
ATOM   2090  OG  SER A 268      -8.572   0.383  62.105  1.00  0.00              
ATOM   2091  C   SER A 268      -6.252  -0.597  59.332  1.00  0.00              
ATOM   2092  O   SER A 268      -6.540  -1.639  58.740  1.00  0.00              
ATOM   2093  N   ALA A 269      -5.002  -0.135  59.397  1.00  0.00              
ATOM   2094  CA  ALA A 269      -3.876  -0.862  58.829  1.00  0.00              
ATOM   2095  CB  ALA A 269      -2.652   0.039  58.838  1.00  0.00              
ATOM   2096  C   ALA A 269      -3.540  -2.116  59.631  1.00  0.00              
ATOM   2097  O   ALA A 269      -3.698  -2.143  60.854  1.00  0.00              
ATOM   2098  N   GLY A 270      -3.085  -3.166  58.944  1.00  0.00              
ATOM   2099  CA  GLY A 270      -2.751  -4.425  59.593  1.00  0.00              
ATOM   2100  C   GLY A 270      -1.421  -4.376  60.332  1.00  0.00              
ATOM   2101  O   GLY A 270      -0.557  -3.555  60.016  1.00  0.00              
ATOM   2102  N   ILE A 271      -1.240  -5.324  61.261  1.00  0.00              
ATOM   2103  CA  ILE A 271      -0.084  -5.430  62.153  1.00  0.00              
ATOM   2104  CB  ILE A 271      -0.169  -6.816  62.859  1.00  0.00              
ATOM   2105  CG2 ILE A 271       1.164  -7.476  63.199  1.00  0.00              
ATOM   2106  CG1 ILE A 271      -1.077  -6.676  64.075  1.00  0.00              
ATOM   2107  CD1 ILE A 271      -1.253  -7.933  64.949  1.00  0.00              
ATOM   2108  C   ILE A 271       1.292  -5.120  61.561  1.00  0.00              
ATOM   2109  O   ILE A 271       2.080  -4.349  62.121  1.00  0.00              
ATOM   2110  N   HIS A 272       1.536  -5.708  60.386  1.00  0.00              
ATOM   2111  CA  HIS A 272       2.753  -5.485  59.622  1.00  0.00              
ATOM   2112  CB  HIS A 272       2.761  -6.382  58.376  1.00  0.00              
ATOM   2113  CG  HIS A 272       1.598  -6.200  57.402  1.00  0.00              
ATOM   2114  ND1 HIS A 272       0.308  -6.457  57.588  1.00  0.00              
ATOM   2115  CD2 HIS A 272       1.753  -5.708  56.128  1.00  0.00              
ATOM   2116  NE2 HIS A 272       0.547  -5.683  55.625  1.00  0.00              
ATOM   2117  CE1 HIS A 272      -0.325  -6.126  56.494  1.00  0.00              
ATOM   2118  C   HIS A 272       2.952  -4.020  59.248  1.00  0.00              
ATOM   2119  O   HIS A 272       4.019  -3.440  59.462  1.00  0.00              
ATOM   2120  N   GLU A 273       1.874  -3.399  58.761  1.00  0.00              
ATOM   2121  CA  GLU A 273       1.894  -2.005  58.361  1.00  0.00              
ATOM   2122  CB  GLU A 273       0.620  -1.602  57.658  1.00  0.00              
ATOM   2123  CG  GLU A 273       0.304  -2.294  56.352  1.00  0.00              
ATOM   2124  CD  GLU A 273      -1.053  -1.845  55.847  1.00  0.00              
ATOM   2125  OE1 GLU A 273      -2.041  -2.518  56.144  1.00  0.00              
ATOM   2126  OE2 GLU A 273      -1.120  -0.794  55.205  1.00  0.00              
ATOM   2127  C   GLU A 273       2.006  -1.115  59.580  1.00  0.00              
ATOM   2128  O   GLU A 273       2.734  -0.129  59.526  1.00  0.00              
ATOM   2129  N   THR A 274       1.302  -1.411  60.677  1.00  0.00              
ATOM   2130  CA  THR A 274       1.394  -0.593  61.875  1.00  0.00              
ATOM   2131  CB  THR A 274       0.294  -0.968  62.887  1.00  0.00              
ATOM   2132  OG1 THR A 274       0.257  -2.386  62.984  1.00  0.00              
ATOM   2133  CG2 THR A 274      -1.063  -0.428  62.479  1.00  0.00              
ATOM   2134  C   THR A 274       2.791  -0.624  62.484  1.00  0.00              
ATOM   2135  O   THR A 274       3.317   0.418  62.885  1.00  0.00              
ATOM   2136  N   THR A 275       3.430  -1.801  62.478  1.00  0.00              
ATOM   2137  CA  THR A 275       4.807  -1.949  62.932  1.00  0.00              
ATOM   2138  CB  THR A 275       5.210  -3.444  62.922  1.00  0.00              
ATOM   2139  OG1 THR A 275       4.323  -4.125  63.803  1.00  0.00              
ATOM   2140  CG2 THR A 275       6.634  -3.672  63.404  1.00  0.00              
ATOM   2141  C   THR A 275       5.729  -1.109  62.048  1.00  0.00              
ATOM   2142  O   THR A 275       6.487  -0.271  62.543  1.00  0.00              
ATOM   2143  N   TYR A 276       5.608  -1.276  60.724  1.00  0.00              
ATOM   2144  CA  TYR A 276       6.389  -0.511  59.763  1.00  0.00              
ATOM   2145  CB  TYR A 276       6.022  -0.978  58.354  1.00  0.00              
ATOM   2146  CG  TYR A 276       6.813  -0.332  57.225  1.00  0.00              
ATOM   2147  CD1 TYR A 276       8.189  -0.230  57.308  1.00  0.00              
ATOM   2148  CE1 TYR A 276       8.896   0.339  56.275  1.00  0.00              
ATOM   2149  CD2 TYR A 276       6.144   0.139  56.113  1.00  0.00              
ATOM   2150  CE2 TYR A 276       6.853   0.688  55.067  1.00  0.00              
ATOM   2151  CZ  TYR A 276       8.227   0.770  55.154  1.00  0.00              
ATOM   2152  OH  TYR A 276       8.959   1.231  54.081  1.00  0.00              
ATOM   2153  C   TYR A 276       6.198   0.998  59.898  1.00  0.00              
ATOM   2154  O   TYR A 276       7.171   1.752  59.938  1.00  0.00              
ATOM   2155  N   ASN A 277       4.948   1.449  60.018  1.00  0.00              
ATOM   2156  CA  ASN A 277       4.627   2.863  60.150  1.00  0.00              
ATOM   2157  CB  ASN A 277       3.124   3.114  60.041  1.00  0.00              
ATOM   2158  CG  ASN A 277       2.618   3.217  58.605  1.00  0.00              
ATOM   2159  OD1 ASN A 277       2.600   4.295  58.017  1.00  0.00              
ATOM   2160  ND2 ASN A 277       2.181   2.144  57.960  1.00  0.00              
ATOM   2161  C   ASN A 277       5.170   3.463  61.437  1.00  0.00              
ATOM   2162  O   ASN A 277       5.582   4.624  61.445  1.00  0.00              
ATOM   2163  N   SER A 278       5.227   2.674  62.520  1.00  0.00              
ATOM   2164  CA  SER A 278       5.893   3.095  63.747  1.00  0.00              
ATOM   2165  CB  SER A 278       5.783   2.023  64.825  1.00  0.00              
ATOM   2166  OG  SER A 278       4.455   1.619  65.120  1.00  0.00              
ATOM   2167  C   SER A 278       7.372   3.375  63.493  1.00  0.00              
ATOM   2168  O   SER A 278       7.879   4.448  63.830  1.00  0.00              
ATOM   2169  N   ILE A 279       8.056   2.433  62.826  1.00  0.00              
ATOM   2170  CA  ILE A 279       9.477   2.572  62.517  1.00  0.00              
ATOM   2171  CB  ILE A 279      10.035   1.267  61.893  1.00  0.00              
ATOM   2172  CG2 ILE A 279      11.540   1.383  61.693  1.00  0.00              
ATOM   2173  CG1 ILE A 279       9.769   0.064  62.788  1.00  0.00              
ATOM   2174  CD1 ILE A 279      10.012  -1.310  62.134  1.00  0.00              
ATOM   2175  C   ILE A 279       9.717   3.775  61.605  1.00  0.00              
ATOM   2176  O   ILE A 279      10.634   4.558  61.840  1.00  0.00              
ATOM   2177  N   MET A 280       8.869   3.955  60.588  1.00  0.00              
ATOM   2178  CA  MET A 280       8.917   5.121  59.713  1.00  0.00              
ATOM   2179  CB  MET A 280       7.898   4.982  58.591  1.00  0.00              
ATOM   2180  CG  MET A 280       8.294   4.005  57.496  1.00  0.00              
ATOM   2181  SD  MET A 280       9.621   4.630  56.434  1.00  0.00              
ATOM   2182  CE  MET A 280      10.930   3.522  56.870  1.00  0.00              
ATOM   2183  C   MET A 280       8.695   6.450  60.421  1.00  0.00              
ATOM   2184  O   MET A 280       9.337   7.447  60.086  1.00  0.00              
ATOM   2185  N   LYS A 281       7.784   6.491  61.400  1.00  0.00              
ATOM   2186  CA  LYS A 281       7.539   7.704  62.166  1.00  0.00              
ATOM   2187  CB  LYS A 281       6.233   7.563  62.936  1.00  0.00              
ATOM   2188  CG  LYS A 281       5.618   8.892  63.344  1.00  0.00              
ATOM   2189  CD  LYS A 281       4.305   8.633  64.053  1.00  0.00              
ATOM   2190  CE  LYS A 281       3.623   9.943  64.399  1.00  0.00              
ATOM   2191  NZ  LYS A 281       2.444   9.682  65.200  1.00  0.00              
ATOM   2192  C   LYS A 281       8.700   8.019  63.107  1.00  0.00              
ATOM   2193  O   LYS A 281       8.957   9.183  63.426  1.00  0.00              
ATOM   2194  N   CYS A 282       9.411   6.987  63.575  1.00  0.00              
ATOM   2195  CA  CYS A 282      10.669   7.183  64.282  1.00  0.00              
ATOM   2196  CB  CYS A 282      11.164   5.867  64.850  1.00  0.00              
ATOM   2197  SG  CYS A 282      10.024   5.179  66.074  1.00  0.00              
ATOM   2198  C   CYS A 282      11.743   7.787  63.383  1.00  0.00              
ATOM   2199  O   CYS A 282      11.825   7.502  62.186  1.00  0.00              
ATOM   2200  N   ASP A 283      12.600   8.632  63.961  1.00  0.00              
ATOM   2201  CA  ASP A 283      13.544   9.420  63.180  1.00  0.00              
ATOM   2202  CB  ASP A 283      14.095  10.580  64.022  1.00  0.00              
ATOM   2203  CG  ASP A 283      15.178  11.438  63.365  1.00  0.00              
ATOM   2204  OD1 ASP A 283      14.993  11.852  62.222  1.00  0.00              
ATOM   2205  OD2 ASP A 283      16.182  11.722  64.021  1.00  0.00              
ATOM   2206  C   ASP A 283      14.679   8.650  62.520  1.00  0.00              
ATOM   2207  O   ASP A 283      15.742   8.445  63.113  1.00  0.00              
ATOM   2208  N   ILE A 284      14.393   8.189  61.297  1.00  0.00              
ATOM   2209  CA  ILE A 284      15.357   7.933  60.224  1.00  0.00              
ATOM   2210  CB  ILE A 284      15.634   9.260  59.459  1.00  0.00              
ATOM   2211  CG2 ILE A 284      16.444   8.998  58.190  1.00  0.00              
ATOM   2212  CG1 ILE A 284      14.341   9.972  59.087  1.00  0.00              
ATOM   2213  CD1 ILE A 284      14.533  11.467  58.810  1.00  0.00              
ATOM   2214  C   ILE A 284      16.656   7.230  60.612  1.00  0.00              
ATOM   2215  O   ILE A 284      16.844   6.030  60.412  1.00  0.00              
ATOM   2216  N   ASP A 285      17.511   8.014  61.267  1.00  0.00              
ATOM   2217  CA  ASP A 285      18.884   7.671  61.608  1.00  0.00              
ATOM   2218  CB  ASP A 285      19.558   8.850  62.343  1.00  0.00              
ATOM   2219  CG  ASP A 285      19.379  10.227  61.701  1.00  0.00              
ATOM   2220  OD1 ASP A 285      20.343  10.859  61.284  1.00  0.00              
ATOM   2221  OD2 ASP A 285      18.234  10.678  61.621  1.00  0.00              
ATOM   2222  C   ASP A 285      18.894   6.449  62.517  1.00  0.00              
ATOM   2223  O   ASP A 285      19.710   5.544  62.352  1.00  0.00              
ATOM   2224  N   ILE A 286      17.938   6.386  63.451  1.00  0.00              
ATOM   2225  CA  ILE A 286      17.898   5.318  64.446  1.00  0.00              
ATOM   2226  CB  ILE A 286      17.264   5.813  65.771  1.00  0.00              
ATOM   2227  CG2 ILE A 286      18.118   6.943  66.338  1.00  0.00              
ATOM   2228  CG1 ILE A 286      15.796   6.223  65.626  1.00  0.00              
ATOM   2229  CD1 ILE A 286      15.075   6.528  66.954  1.00  0.00              
ATOM   2230  C   ILE A 286      17.212   4.028  63.998  1.00  0.00              
ATOM   2231  O   ILE A 286      17.313   3.005  64.684  1.00  0.00              
ATOM   2232  N   ARG A 287      16.543   4.033  62.836  1.00  0.00              
ATOM   2233  CA  ARG A 287      15.615   2.970  62.453  1.00  0.00              
ATOM   2234  CB  ARG A 287      14.989   3.252  61.092  1.00  0.00              
ATOM   2235  CG  ARG A 287      13.982   4.393  61.106  1.00  0.00              
ATOM   2236  CD  ARG A 287      13.413   4.593  59.709  1.00  0.00              
ATOM   2237  NE  ARG A 287      12.487   5.715  59.667  1.00  0.00              
ATOM   2238  CZ  ARG A 287      12.505   6.633  58.695  1.00  0.00              
ATOM   2239  NH1 ARG A 287      11.624   7.623  58.730  1.00  0.00              
ATOM   2240  NH2 ARG A 287      13.386   6.580  57.701  1.00  0.00              
ATOM   2241  C   ARG A 287      16.138   1.539  62.479  1.00  0.00              
ATOM   2242  O   ARG A 287      15.401   0.625  62.857  1.00  0.00              
ATOM   2243  N   LYS A 288      17.418   1.333  62.140  1.00  0.00              
ATOM   2244  CA  LYS A 288      18.039   0.010  62.156  1.00  0.00              
ATOM   2245  CB  LYS A 288      19.506   0.099  61.731  1.00  0.00              
ATOM   2246  CG  LYS A 288      20.172  -1.270  61.615  1.00  0.00              
ATOM   2247  CD  LYS A 288      21.682  -1.154  61.558  1.00  0.00              
ATOM   2248  CE  LYS A 288      22.291  -2.540  61.698  1.00  0.00              
ATOM   2249  NZ  LYS A 288      23.739  -2.473  61.767  1.00  0.00              
ATOM   2250  C   LYS A 288      17.956  -0.647  63.532  1.00  0.00              
ATOM   2251  O   LYS A 288      17.648  -1.835  63.647  1.00  0.00              
ATOM   2252  N   ASP A 289      18.156   0.158  64.583  1.00  0.00              
ATOM   2253  CA  ASP A 289      18.148  -0.314  65.966  1.00  0.00              
ATOM   2254  CB  ASP A 289      18.425   0.835  66.947  1.00  0.00              
ATOM   2255  CG  ASP A 289      19.765   1.558  66.830  1.00  0.00              
ATOM   2256  OD1 ASP A 289      20.369   1.840  67.869  1.00  0.00              
ATOM   2257  OD2 ASP A 289      20.173   1.895  65.718  1.00  0.00              
ATOM   2258  C   ASP A 289      16.806  -0.943  66.331  1.00  0.00              
ATOM   2259  O   ASP A 289      16.733  -1.892  67.116  1.00  0.00              
ATOM   2260  N   LEU A 290      15.736  -0.409  65.729  1.00  0.00              
ATOM   2261  CA  LEU A 290      14.396  -0.948  65.891  1.00  0.00              
ATOM   2262  CB  LEU A 290      13.352   0.118  65.583  1.00  0.00              
ATOM   2263  CG  LEU A 290      13.374   1.424  66.366  1.00  0.00              
ATOM   2264  CD1 LEU A 290      12.355   2.376  65.775  1.00  0.00              
ATOM   2265  CD2 LEU A 290      13.111   1.200  67.847  1.00  0.00              
ATOM   2266  C   LEU A 290      14.179  -2.146  64.977  1.00  0.00              
ATOM   2267  O   LEU A 290      13.737  -3.196  65.444  1.00  0.00              
ATOM   2268  N   TYR A 291      14.517  -2.013  63.683  1.00  0.00              
ATOM   2269  CA  TYR A 291      14.378  -3.084  62.696  1.00  0.00              
ATOM   2270  CB  TYR A 291      14.992  -2.687  61.354  1.00  0.00              
ATOM   2271  CG  TYR A 291      14.106  -1.870  60.425  1.00  0.00              
ATOM   2272  CD1 TYR A 291      12.902  -2.382  59.980  1.00  0.00              
ATOM   2273  CE1 TYR A 291      12.158  -1.688  59.048  1.00  0.00              
ATOM   2274  CD2 TYR A 291      14.551  -0.649  59.961  1.00  0.00              
ATOM   2275  CE2 TYR A 291      13.810   0.050  59.032  1.00  0.00              
ATOM   2276  CZ  TYR A 291      12.621  -0.479  58.578  1.00  0.00              
ATOM   2277  OH  TYR A 291      11.882   0.212  57.641  1.00  0.00              
ATOM   2278  C   TYR A 291      15.002  -4.409  63.105  1.00  0.00              
ATOM   2279  O   TYR A 291      14.405  -5.471  62.927  1.00  0.00              
ATOM   2280  N   ALA A 292      16.203  -4.340  63.684  1.00  0.00              
ATOM   2281  CA  ALA A 292      16.911  -5.518  64.159  1.00  0.00              
ATOM   2282  CB  ALA A 292      18.334  -5.122  64.519  1.00  0.00              
ATOM   2283  C   ALA A 292      16.294  -6.187  65.381  1.00  0.00              
ATOM   2284  O   ALA A 292      16.651  -7.318  65.715  1.00  0.00              
ATOM   2285  N   ASN A 293      15.368  -5.520  66.076  1.00  0.00              
ATOM   2286  CA  ASN A 293      14.802  -6.060  67.300  1.00  0.00              
ATOM   2287  CB  ASN A 293      15.396  -5.371  68.540  1.00  0.00              
ATOM   2288  CG  ASN A 293      16.905  -5.450  68.694  1.00  0.00              
ATOM   2289  OD1 ASN A 293      17.462  -6.435  69.171  1.00  0.00              
ATOM   2290  ND2 ASN A 293      17.624  -4.409  68.294  1.00  0.00              
ATOM   2291  C   ASN A 293      13.286  -5.901  67.286  1.00  0.00              
ATOM   2292  O   ASN A 293      12.700  -5.201  68.122  1.00  0.00              
ATOM   2293  N   ASN A 294      12.595  -6.525  66.327  1.00  0.00              
ATOM   2294  CA  ASN A 294      11.141  -6.475  66.343  1.00  0.00              
ATOM   2295  CB  ASN A 294      10.531  -6.447  64.943  1.00  0.00              
ATOM   2296  CG  ASN A 294       9.008  -6.306  64.915  1.00  0.00              
ATOM   2297  OD1 ASN A 294       8.355  -6.799  64.002  1.00  0.00              
ATOM   2298  ND2 ASN A 294       8.334  -5.646  65.852  1.00  0.00              
ATOM   2299  C   ASN A 294      10.587  -7.611  67.189  1.00  0.00              
ATOM   2300  O   ASN A 294      10.269  -8.700  66.710  1.00  0.00              
ATOM   2301  N   VAL A 295      10.490  -7.330  68.486  1.00  0.00              
ATOM   2302  CA  VAL A 295      10.126  -8.340  69.466  1.00  0.00              
ATOM   2303  CB  VAL A 295      10.766  -8.009  70.837  1.00  0.00              
ATOM   2304  CG1 VAL A 295      10.364  -9.008  71.915  1.00  0.00              
ATOM   2305  CG2 VAL A 295      12.285  -8.004  70.721  1.00  0.00              
ATOM   2306  C   VAL A 295       8.611  -8.447  69.562  1.00  0.00              
ATOM   2307  O   VAL A 295       7.922  -7.472  69.862  1.00  0.00              
ATOM   2308  N   MET A 296       8.074  -9.628  69.271  1.00  0.00              
ATOM   2309  CA  MET A 296       6.650  -9.871  69.432  1.00  0.00              
ATOM   2310  CB  MET A 296       6.175 -10.916  68.442  1.00  0.00              
ATOM   2311  CG  MET A 296       6.245 -10.412  67.011  1.00  0.00              
ATOM   2312  SD  MET A 296       5.459 -11.554  65.853  1.00  0.00              
ATOM   2313  CE  MET A 296       6.815 -12.675  65.707  1.00  0.00              
ATOM   2314  C   MET A 296       6.302 -10.289  70.852  1.00  0.00              
ATOM   2315  O   MET A 296       7.116 -10.903  71.543  1.00  0.00              
ATOM   2316  N   SER A 297       5.091  -9.966  71.308  1.00  0.00              
ATOM   2317  CA  SER A 297       4.680 -10.206  72.680  1.00  0.00              
ATOM   2318  CB  SER A 297       5.274  -9.127  73.569  1.00  0.00              
ATOM   2319  OG  SER A 297       4.958  -7.820  73.110  1.00  0.00              
ATOM   2320  C   SER A 297       3.166 -10.199  72.814  1.00  0.00              
ATOM   2321  O   SER A 297       2.463  -9.546  72.039  1.00  0.00              
ATOM   2322  N   GLY A 298       2.663 -10.930  73.805  1.00  0.00              
ATOM   2323  CA  GLY A 298       1.237 -11.044  74.030  1.00  0.00              
ATOM   2324  C   GLY A 298       0.675 -12.351  73.489  1.00  0.00              
ATOM   2325  O   GLY A 298       1.394 -13.266  73.069  1.00  0.00              
ATOM   2326  N   GLY A 299      -0.656 -12.387  73.457  1.00  0.00              
ATOM   2327  CA  GLY A 299      -1.408 -13.598  73.189  1.00  0.00              
ATOM   2328  C   GLY A 299      -1.504 -13.900  71.704  1.00  0.00              
ATOM   2329  O   GLY A 299      -1.164 -15.002  71.269  1.00  0.00              
ATOM   2330  N   THR A 300      -1.914 -12.919  70.891  1.00  0.00              
ATOM   2331  CA  THR A 300      -2.161 -13.155  69.471  1.00  0.00              
ATOM   2332  CB  THR A 300      -2.857 -11.960  68.787  1.00  0.00              
ATOM   2333  OG1 THR A 300      -3.008 -10.898  69.723  1.00  0.00              
ATOM   2334  CG2 THR A 300      -4.205 -12.364  68.245  1.00  0.00              
ATOM   2335  C   THR A 300      -0.882 -13.516  68.722  1.00  0.00              
ATOM   2336  O   THR A 300      -0.867 -14.316  67.786  1.00  0.00              
ATOM   2337  N   THR A 301       0.228 -12.969  69.212  1.00  0.00              
ATOM   2338  CA  THR A 301       1.557 -13.268  68.710  1.00  0.00              
ATOM   2339  CB  THR A 301       2.531 -12.271  69.345  1.00  0.00              
ATOM   2340  OG1 THR A 301       2.131 -12.118  70.703  1.00  0.00              
ATOM   2341  CG2 THR A 301       2.480 -10.925  68.641  1.00  0.00              
ATOM   2342  C   THR A 301       2.046 -14.700  68.897  1.00  0.00              
ATOM   2343  O   THR A 301       3.089 -15.066  68.352  1.00  0.00              
ATOM   2344  N   MET A 302       1.330 -15.537  69.658  1.00  0.00              
ATOM   2345  CA  MET A 302       1.722 -16.928  69.847  1.00  0.00              
ATOM   2346  CB  MET A 302       0.974 -17.553  71.021  1.00  0.00              
ATOM   2347  CG  MET A 302       1.370 -16.996  72.383  1.00  0.00              
ATOM   2348  SD  MET A 302       3.093 -17.333  72.823  1.00  0.00              
ATOM   2349  CE  MET A 302       2.894 -18.794  73.800  1.00  0.00              
ATOM   2350  C   MET A 302       1.556 -17.810  68.615  1.00  0.00              
ATOM   2351  O   MET A 302       2.250 -18.820  68.481  1.00  0.00              
ATOM   2352  N   TYR A 303       0.676 -17.421  67.683  1.00  0.00              
ATOM   2353  CA  TYR A 303       0.274 -18.284  66.576  1.00  0.00              
ATOM   2354  CB  TYR A 303      -0.867 -17.654  65.768  1.00  0.00              
ATOM   2355  CG  TYR A 303      -2.110 -17.266  66.562  1.00  0.00              
ATOM   2356  CD1 TYR A 303      -2.848 -16.182  66.135  1.00  0.00              
ATOM   2357  CE1 TYR A 303      -3.918 -15.739  66.881  1.00  0.00              
ATOM   2358  CD2 TYR A 303      -2.474 -17.939  67.717  1.00  0.00              
ATOM   2359  CE2 TYR A 303      -3.541 -17.496  68.469  1.00  0.00              
ATOM   2360  CZ  TYR A 303      -4.243 -16.385  68.053  1.00  0.00              
ATOM   2361  OH  TYR A 303      -5.276 -15.903  68.831  1.00  0.00              
ATOM   2362  C   TYR A 303       1.402 -18.664  65.619  1.00  0.00              
ATOM   2363  O   TYR A 303       2.140 -17.788  65.159  1.00  0.00              
ATOM   2364  N   PRO A 304       1.581 -19.955  65.288  1.00  0.00              
ATOM   2365  CD  PRO A 304       0.795 -21.067  65.817  1.00  0.00              
ATOM   2366  CA  PRO A 304       2.620 -20.439  64.380  1.00  0.00              
ATOM   2367  CB  PRO A 304       2.285 -21.910  64.244  1.00  0.00              
ATOM   2368  CG  PRO A 304       1.713 -22.252  65.595  1.00  0.00              
ATOM   2369  C   PRO A 304       2.608 -19.743  63.025  1.00  0.00              
ATOM   2370  O   PRO A 304       1.550 -19.459  62.462  1.00  0.00              
ATOM   2371  N   GLY A 305       3.796 -19.413  62.519  1.00  0.00              
ATOM   2372  CA  GLY A 305       3.913 -18.756  61.229  1.00  0.00              
ATOM   2373  C   GLY A 305       4.085 -17.247  61.332  1.00  0.00              
ATOM   2374  O   GLY A 305       4.738 -16.660  60.464  1.00  0.00              
ATOM   2375  N   ILE A 306       3.572 -16.604  62.397  1.00  0.00              
ATOM   2376  CA  ILE A 306       3.551 -15.146  62.508  1.00  0.00              
ATOM   2377  CB  ILE A 306       2.863 -14.686  63.827  1.00  0.00              
ATOM   2378  CG2 ILE A 306       3.694 -15.018  65.065  1.00  0.00              
ATOM   2379  CG1 ILE A 306       2.510 -13.199  63.773  1.00  0.00              
ATOM   2380  CD1 ILE A 306       1.594 -12.701  64.908  1.00  0.00              
ATOM   2381  C   ILE A 306       4.895 -14.457  62.286  1.00  0.00              
ATOM   2382  O   ILE A 306       4.958 -13.462  61.568  1.00  0.00              
ATOM   2383  N   ALA A 307       5.984 -15.014  62.829  1.00  0.00              
ATOM   2384  CA  ALA A 307       7.325 -14.482  62.622  1.00  0.00              
ATOM   2385  CB  ALA A 307       8.332 -15.346  63.368  1.00  0.00              
ATOM   2386  C   ALA A 307       7.731 -14.470  61.156  1.00  0.00              
ATOM   2387  O   ALA A 307       8.237 -13.474  60.639  1.00  0.00              
ATOM   2388  N   ASP A 308       7.407 -15.570  60.470  1.00  0.00              
ATOM   2389  CA  ASP A 308       7.819 -15.793  59.090  1.00  0.00              
ATOM   2390  CB  ASP A 308       7.504 -17.222  58.638  1.00  0.00              
ATOM   2391  CG  ASP A 308       8.096 -18.317  59.510  1.00  0.00              
ATOM   2392  OD1 ASP A 308       9.039 -18.976  59.080  1.00  0.00              
ATOM   2393  OD2 ASP A 308       7.601 -18.504  60.624  1.00  0.00              
ATOM   2394  C   ASP A 308       7.061 -14.835  58.188  1.00  0.00              
ATOM   2395  O   ASP A 308       7.643 -14.155  57.341  1.00  0.00              
ATOM   2396  N   ARG A 309       5.745 -14.765  58.414  1.00  0.00              
ATOM   2397  CA  ARG A 309       4.875 -13.873  57.669  1.00  0.00              
ATOM   2398  CB  ARG A 309       3.422 -14.186  58.015  1.00  0.00              
ATOM   2399  CG  ARG A 309       2.384 -13.294  57.350  1.00  0.00              
ATOM   2400  CD  ARG A 309       2.399 -13.367  55.827  1.00  0.00              
ATOM   2401  NE  ARG A 309       1.453 -12.408  55.284  1.00  0.00              
ATOM   2402  CZ  ARG A 309       0.138 -12.615  55.263  1.00  0.00              
ATOM   2403  NH1 ARG A 309      -0.645 -11.598  54.931  1.00  0.00              
ATOM   2404  NH2 ARG A 309      -0.378 -13.806  55.545  1.00  0.00              
ATOM   2405  C   ARG A 309       5.206 -12.404  57.912  1.00  0.00              
ATOM   2406  O   ARG A 309       5.348 -11.650  56.949  1.00  0.00              
ATOM   2407  N   MET A 310       5.357 -11.983  59.173  1.00  0.00              
ATOM   2408  CA  MET A 310       5.761 -10.620  59.502  1.00  0.00              
ATOM   2409  CB  MET A 310       5.907 -10.439  61.008  1.00  0.00              
ATOM   2410  CG  MET A 310       4.618 -10.112  61.739  1.00  0.00              
ATOM   2411  SD  MET A 310       3.977  -8.486  61.272  1.00  0.00              
ATOM   2412  CE  MET A 310       5.003  -7.472  62.299  1.00  0.00              
ATOM   2413  C   MET A 310       7.065 -10.218  58.834  1.00  0.00              
ATOM   2414  O   MET A 310       7.156  -9.142  58.238  1.00  0.00              
ATOM   2415  N   GLN A 311       8.061 -11.112  58.912  1.00  0.00              
ATOM   2416  CA  GLN A 311       9.350 -10.919  58.265  1.00  0.00              
ATOM   2417  CB  GLN A 311      10.236 -12.134  58.538  1.00  0.00              
ATOM   2418  CG  GLN A 311      11.702 -12.020  58.141  1.00  0.00              
ATOM   2419  CD  GLN A 311      12.519 -11.013  58.941  1.00  0.00              
ATOM   2420  OE1 GLN A 311      12.516 -10.971  60.172  1.00  0.00              
ATOM   2421  NE2 GLN A 311      13.256 -10.165  58.242  1.00  0.00              
ATOM   2422  C   GLN A 311       9.171 -10.693  56.770  1.00  0.00              
ATOM   2423  O   GLN A 311       9.614  -9.663  56.263  1.00  0.00              
ATOM   2424  N   LYS A 312       8.454 -11.605  56.095  1.00  0.00              
ATOM   2425  CA  LYS A 312       8.134 -11.499  54.674  1.00  0.00              
ATOM   2426  CB  LYS A 312       7.226 -12.674  54.287  1.00  0.00              
ATOM   2427  CG  LYS A 312       6.669 -12.688  52.867  1.00  0.00              
ATOM   2428  CD  LYS A 312       5.757 -13.891  52.698  1.00  0.00              
ATOM   2429  CE  LYS A 312       4.983 -13.814  51.390  1.00  0.00              
ATOM   2430  NZ  LYS A 312       4.156 -14.996  51.239  1.00  0.00              
ATOM   2431  C   LYS A 312       7.485 -10.166  54.305  1.00  0.00              
ATOM   2432  O   LYS A 312       7.976  -9.449  53.423  1.00  0.00              
ATOM   2433  N   GLU A 313       6.414  -9.812  55.025  1.00  0.00              
ATOM   2434  CA  GLU A 313       5.683  -8.573  54.803  1.00  0.00              
ATOM   2435  CB  GLU A 313       4.518  -8.457  55.781  1.00  0.00              
ATOM   2436  CG  GLU A 313       3.359  -9.431  55.558  1.00  0.00              
ATOM   2437  CD  GLU A 313       2.303  -9.046  54.523  1.00  0.00              
ATOM   2438  OE1 GLU A 313       2.627  -8.469  53.486  1.00  0.00              
ATOM   2439  OE2 GLU A 313       1.130  -9.349  54.760  1.00  0.00              
ATOM   2440  C   GLU A 313       6.568  -7.344  54.927  1.00  0.00              
ATOM   2441  O   GLU A 313       6.621  -6.529  54.003  1.00  0.00              
ATOM   2442  N   ILE A 314       7.322  -7.213  56.023  1.00  0.00              
ATOM   2443  CA  ILE A 314       8.169  -6.044  56.198  1.00  0.00              
ATOM   2444  CB  ILE A 314       8.565  -5.838  57.683  1.00  0.00              
ATOM   2445  CG2 ILE A 314       9.491  -4.636  57.872  1.00  0.00              
ATOM   2446  CG1 ILE A 314       7.284  -5.623  58.495  1.00  0.00              
ATOM   2447  CD1 ILE A 314       7.460  -5.363  60.003  1.00  0.00              
ATOM   2448  C   ILE A 314       9.332  -6.035  55.208  1.00  0.00              
ATOM   2449  O   ILE A 314       9.661  -4.964  54.698  1.00  0.00              
ATOM   2450  N   THR A 315       9.922  -7.178  54.826  1.00  0.00              
ATOM   2451  CA  THR A 315      10.903  -7.193  53.744  1.00  0.00              
ATOM   2452  CB  THR A 315      11.662  -8.533  53.644  1.00  0.00              
ATOM   2453  OG1 THR A 315      10.730  -9.606  53.704  1.00  0.00              
ATOM   2454  CG2 THR A 315      12.693  -8.666  54.754  1.00  0.00              
ATOM   2455  C   THR A 315      10.349  -6.791  52.378  1.00  0.00              
ATOM   2456  O   THR A 315      11.107  -6.431  51.477  1.00  0.00              
ATOM   2457  N   ALA A 316       9.028  -6.881  52.191  1.00  0.00              
ATOM   2458  CA  ALA A 316       8.389  -6.331  51.005  1.00  0.00              
ATOM   2459  CB  ALA A 316       7.096  -7.085  50.730  1.00  0.00              
ATOM   2460  C   ALA A 316       8.047  -4.851  51.158  1.00  0.00              
ATOM   2461  O   ALA A 316       8.105  -4.089  50.193  1.00  0.00              
ATOM   2462  N   LEU A 317       7.674  -4.421  52.368  1.00  0.00              
ATOM   2463  CA  LEU A 317       7.302  -3.035  52.627  1.00  0.00              
ATOM   2464  CB  LEU A 317       6.488  -2.943  53.912  1.00  0.00              
ATOM   2465  CG  LEU A 317       5.106  -3.571  53.994  1.00  0.00              
ATOM   2466  CD1 LEU A 317       4.602  -3.494  55.424  1.00  0.00              
ATOM   2467  CD2 LEU A 317       4.133  -2.899  53.040  1.00  0.00              
ATOM   2468  C   LEU A 317       8.460  -2.049  52.733  1.00  0.00              
ATOM   2469  O   LEU A 317       8.330  -0.872  52.371  1.00  0.00              
ATOM   2470  N   ALA A 318       9.576  -2.543  53.272  1.00  0.00              
ATOM   2471  CA  ALA A 318      10.737  -1.736  53.610  1.00  0.00              
ATOM   2472  CB  ALA A 318      11.142  -2.069  55.041  1.00  0.00              
ATOM   2473  C   ALA A 318      11.943  -2.055  52.732  1.00  0.00              
ATOM   2474  O   ALA A 318      12.005  -3.151  52.172  1.00  0.00              
ATOM   2475  N   PRO A 319      12.926  -1.152  52.563  1.00  0.00              
ATOM   2476  CD  PRO A 319      12.838   0.263  52.913  1.00  0.00              
ATOM   2477  CA  PRO A 319      14.177  -1.435  51.865  1.00  0.00              
ATOM   2478  CB  PRO A 319      14.891  -0.092  51.878  1.00  0.00              
ATOM   2479  CG  PRO A 319      14.299   0.640  53.058  1.00  0.00              
ATOM   2480  C   PRO A 319      15.005  -2.550  52.497  1.00  0.00              
ATOM   2481  O   PRO A 319      15.492  -2.460  53.629  1.00  0.00              
ATOM   2482  N   SER A 320      15.206  -3.605  51.706  1.00  0.00              
ATOM   2483  CA  SER A 320      15.870  -4.833  52.125  1.00  0.00              
ATOM   2484  CB  SER A 320      15.760  -5.826  50.974  1.00  0.00              
ATOM   2485  OG  SER A 320      15.943  -5.170  49.722  1.00  0.00              
ATOM   2486  C   SER A 320      17.314  -4.721  52.609  1.00  0.00              
ATOM   2487  O   SER A 320      17.887  -5.675  53.136  1.00  0.00              
ATOM   2488  N   THR A 321      17.920  -3.546  52.433  1.00  0.00              
ATOM   2489  CA  THR A 321      19.218  -3.218  52.998  1.00  0.00              
ATOM   2490  CB  THR A 321      19.696  -1.902  52.356  1.00  0.00              
ATOM   2491  OG1 THR A 321      18.560  -1.041  52.277  1.00  0.00              
ATOM   2492  CG2 THR A 321      20.302  -2.129  50.981  1.00  0.00              
ATOM   2493  C   THR A 321      19.213  -3.112  54.520  1.00  0.00              
ATOM   2494  O   THR A 321      20.249  -3.267  55.169  1.00  0.00              
ATOM   2495  N   MET A 322      18.048  -2.824  55.108  1.00  0.00              
ATOM   2496  CA  MET A 322      17.930  -2.710  56.552  1.00  0.00              
ATOM   2497  CB  MET A 322      16.700  -1.892  56.935  1.00  0.00              
ATOM   2498  CG  MET A 322      16.700  -0.473  56.379  1.00  0.00              
ATOM   2499  SD  MET A 322      18.140   0.499  56.889  1.00  0.00              
ATOM   2500  CE  MET A 322      17.446   1.383  58.256  1.00  0.00              
ATOM   2501  C   MET A 322      17.837  -4.095  57.174  1.00  0.00              
ATOM   2502  O   MET A 322      17.057  -4.940  56.727  1.00  0.00              
ATOM   2503  N   LYS A 323      18.641  -4.354  58.208  1.00  0.00              
ATOM   2504  CA  LYS A 323      18.605  -5.636  58.895  1.00  0.00              
ATOM   2505  CB  LYS A 323      19.866  -5.825  59.739  1.00  0.00              
ATOM   2506  CG  LYS A 323      19.986  -7.225  60.341  1.00  0.00              
ATOM   2507  CD  LYS A 323      21.314  -7.441  61.055  1.00  0.00              
ATOM   2508  CE  LYS A 323      22.474  -7.478  60.068  1.00  0.00              
ATOM   2509  NZ  LYS A 323      23.717  -7.768  60.754  1.00  0.00              
ATOM   2510  C   LYS A 323      17.334  -5.747  59.732  1.00  0.00              
ATOM   2511  O   LYS A 323      17.248  -5.305  60.878  1.00  0.00              
ATOM   2512  N   ILE A 324      16.305  -6.275  59.075  1.00  0.00              
ATOM   2513  CA  ILE A 324      15.026  -6.547  59.710  1.00  0.00              
ATOM   2514  CB  ILE A 324      13.899  -6.507  58.648  1.00  0.00              
ATOM   2515  CG2 ILE A 324      12.541  -6.694  59.320  1.00  0.00              
ATOM   2516  CG1 ILE A 324      13.915  -5.200  57.859  1.00  0.00              
ATOM   2517  CD1 ILE A 324      13.062  -5.192  56.578  1.00  0.00              
ATOM   2518  C   ILE A 324      15.107  -7.918  60.370  1.00  0.00              
ATOM   2519  O   ILE A 324      15.369  -8.917  59.695  1.00  0.00              
ATOM   2520  N   LYS A 325      14.895  -7.985  61.683  1.00  0.00              
ATOM   2521  CA  LYS A 325      14.878  -9.245  62.403  1.00  0.00              
ATOM   2522  CB  LYS A 325      16.174  -9.414  63.190  1.00  0.00              
ATOM   2523  CG  LYS A 325      16.307 -10.740  63.926  1.00  0.00              
ATOM   2524  CD  LYS A 325      17.579 -10.727  64.755  1.00  0.00              
ATOM   2525  CE  LYS A 325      17.691 -12.004  65.570  1.00  0.00              
ATOM   2526  NZ  LYS A 325      18.888 -11.968  66.387  1.00  0.00              
ATOM   2527  C   LYS A 325      13.667  -9.239  63.325  1.00  0.00              
ATOM   2528  O   LYS A 325      13.580  -8.483  64.301  1.00  0.00              
ATOM   2529  N   ILE A 326      12.686 -10.061  62.953  1.00  0.00              
ATOM   2530  CA  ILE A 326      11.467 -10.180  63.733  1.00  0.00              
ATOM   2531  CB  ILE A 326      10.235 -10.132  62.804  1.00  0.00              
ATOM   2532  CG2 ILE A 326       8.931 -10.268  63.587  1.00  0.00              
ATOM   2533  CG1 ILE A 326      10.285  -8.804  62.046  1.00  0.00              
ATOM   2534  CD1 ILE A 326       9.147  -8.488  61.075  1.00  0.00              
ATOM   2535  C   ILE A 326      11.534 -11.404  64.635  1.00  0.00              
ATOM   2536  O   ILE A 326      11.605 -12.557  64.208  1.00  0.00              
ATOM   2537  N   ILE A 327      11.522 -11.095  65.927  1.00  0.00              
ATOM   2538  CA  ILE A 327      11.859 -12.038  66.977  1.00  0.00              
ATOM   2539  CB  ILE A 327      12.827 -11.340  67.969  1.00  0.00              
ATOM   2540  CG2 ILE A 327      13.270 -12.305  69.066  1.00  0.00              
ATOM   2541  CG1 ILE A 327      14.047 -10.770  67.249  1.00  0.00              
ATOM   2542  CD1 ILE A 327      14.861  -9.748  68.061  1.00  0.00              
ATOM   2543  C   ILE A 327      10.581 -12.471  67.682  1.00  0.00              
ATOM   2544  O   ILE A 327       9.798 -11.641  68.149  1.00  0.00              
ATOM   2545  N   ALA A 328      10.356 -13.783  67.756  1.00  0.00              
ATOM   2546  CA  ALA A 328       9.274 -14.326  68.560  1.00  0.00              
ATOM   2547  CB  ALA A 328       8.468 -15.320  67.730  1.00  0.00              
ATOM   2548  C   ALA A 328       9.855 -15.056  69.770  1.00  0.00              
ATOM   2549  O   ALA A 328      10.380 -16.163  69.622  1.00  0.00              
ATOM   2550  N   PRO A 329       9.869 -14.471  70.977  1.00  0.00              
ATOM   2551  CD  PRO A 329       9.649 -13.047  71.222  1.00  0.00              
ATOM   2552  CA  PRO A 329      10.297 -15.157  72.190  1.00  0.00              
ATOM   2553  CB  PRO A 329      10.475 -14.015  73.179  1.00  0.00              
ATOM   2554  CG  PRO A 329       9.485 -12.973  72.729  1.00  0.00              
ATOM   2555  C   PRO A 329       9.280 -16.206  72.646  1.00  0.00              
ATOM   2556  O   PRO A 329       8.108 -15.872  72.834  1.00  0.00              
ATOM   2557  N   PRO A 330       9.647 -17.478  72.877  1.00  0.00              
ATOM   2558  CD  PRO A 330      11.022 -17.959  72.794  1.00  0.00              
ATOM   2559  CA  PRO A 330       8.733 -18.574  73.225  1.00  0.00              
ATOM   2560  CB  PRO A 330       9.689 -19.684  73.602  1.00  0.00              
ATOM   2561  CG  PRO A 330      10.842 -19.459  72.661  1.00  0.00              
ATOM   2562  C   PRO A 330       7.701 -18.338  74.328  1.00  0.00              
ATOM   2563  O   PRO A 330       6.682 -19.023  74.402  1.00  0.00              
ATOM   2564  N   GLU A 331       7.940 -17.337  75.175  1.00  0.00              
ATOM   2565  CA  GLU A 331       7.046 -17.004  76.268  1.00  0.00              
ATOM   2566  CB  GLU A 331       7.833 -16.853  77.585  1.00  0.00              
ATOM   2567  CG  GLU A 331       8.968 -15.821  77.657  1.00  0.00              
ATOM   2568  CD  GLU A 331      10.299 -16.289  77.087  1.00  0.00              
ATOM   2569  OE1 GLU A 331      10.479 -16.194  75.871  1.00  0.00              
ATOM   2570  OE2 GLU A 331      11.143 -16.756  77.847  1.00  0.00              
ATOM   2571  C   GLU A 331       6.177 -15.776  75.994  1.00  0.00              
ATOM   2572  O   GLU A 331       5.671 -15.165  76.937  1.00  0.00              
ATOM   2573  N   ARG A 332       5.979 -15.403  74.718  1.00  0.00              
ATOM   2574  CA  ARG A 332       5.152 -14.268  74.295  1.00  0.00              
ATOM   2575  CB  ARG A 332       4.711 -14.456  72.848  1.00  0.00              
ATOM   2576  CG  ARG A 332       5.729 -13.990  71.822  1.00  0.00              
ATOM   2577  CD  ARG A 332       5.587 -14.757  70.518  1.00  0.00              
ATOM   2578  NE  ARG A 332       6.090 -16.113  70.674  1.00  0.00              
ATOM   2579  CZ  ARG A 332       5.709 -17.135  69.908  1.00  0.00              
ATOM   2580  NH1 ARG A 332       6.235 -18.327  70.147  1.00  0.00              
ATOM   2581  NH2 ARG A 332       4.827 -16.998  68.922  1.00  0.00              
ATOM   2582  C   ARG A 332       3.937 -13.902  75.140  1.00  0.00              
ATOM   2583  O   ARG A 332       3.845 -12.764  75.608  1.00  0.00              
ATOM   2584  N   LYS A 333       3.045 -14.860  75.411  1.00  0.00              
ATOM   2585  CA  LYS A 333       1.858 -14.649  76.235  1.00  0.00              
ATOM   2586  CB  LYS A 333       1.081 -15.962  76.291  1.00  0.00              
ATOM   2587  CG  LYS A 333      -0.303 -15.857  76.910  1.00  0.00              
ATOM   2588  CD  LYS A 333      -0.792 -17.234  77.307  1.00  0.00              
ATOM   2589  CE  LYS A 333      -2.045 -17.083  78.149  1.00  0.00              
ATOM   2590  NZ  LYS A 333      -2.338 -18.314  78.857  1.00  0.00              
ATOM   2591  C   LYS A 333       2.152 -14.163  77.658  1.00  0.00              
ATOM   2592  O   LYS A 333       1.381 -13.405  78.256  1.00  0.00              
ATOM   2593  N   TYR A 334       3.274 -14.610  78.223  1.00  0.00              
ATOM   2594  CA  TYR A 334       3.643 -14.260  79.586  1.00  0.00              
ATOM   2595  CB  TYR A 334       3.971 -15.525  80.383  1.00  0.00              
ATOM   2596  CG  TYR A 334       2.826 -16.526  80.462  1.00  0.00              
ATOM   2597  CD1 TYR A 334       1.595 -16.142  80.959  1.00  0.00              
ATOM   2598  CE1 TYR A 334       0.549 -17.040  80.982  1.00  0.00              
ATOM   2599  CD2 TYR A 334       3.020 -17.817  80.011  1.00  0.00              
ATOM   2600  CE2 TYR A 334       1.976 -18.719  80.035  1.00  0.00              
ATOM   2601  CZ  TYR A 334       0.744 -18.318  80.506  1.00  0.00              
ATOM   2602  OH  TYR A 334      -0.320 -19.200  80.482  1.00  0.00              
ATOM   2603  C   TYR A 334       4.810 -13.284  79.666  1.00  0.00              
ATOM   2604  O   TYR A 334       5.153 -12.834  80.761  1.00  0.00              
ATOM   2605  N   SER A 335       5.414 -12.925  78.523  1.00  0.00              
ATOM   2606  CA  SER A 335       6.582 -12.048  78.447  1.00  0.00              
ATOM   2607  CB  SER A 335       6.830 -11.629  77.001  1.00  0.00              
ATOM   2608  OG  SER A 335       5.733 -10.890  76.467  1.00  0.00              
ATOM   2609  C   SER A 335       6.526 -10.799  79.318  1.00  0.00              
ATOM   2610  O   SER A 335       7.460 -10.504  80.061  1.00  0.00              
ATOM   2611  N   VAL A 336       5.390 -10.098  79.247  1.00  0.00              
ATOM   2612  CA  VAL A 336       5.107  -8.935  80.078  1.00  0.00              
ATOM   2613  CB  VAL A 336       3.665  -8.441  79.826  1.00  0.00              
ATOM   2614  CG1 VAL A 336       3.405  -7.193  80.642  1.00  0.00              
ATOM   2615  CG2 VAL A 336       3.358  -8.161  78.364  1.00  0.00              
ATOM   2616  C   VAL A 336       5.280  -9.253  81.563  1.00  0.00              
ATOM   2617  O   VAL A 336       5.985  -8.548  82.289  1.00  0.00              
ATOM   2618  N   TRP A 337       4.662 -10.355  82.003  1.00  0.00              
ATOM   2619  CA  TRP A 337       4.689 -10.748  83.400  1.00  0.00              
ATOM   2620  CB  TRP A 337       3.738 -11.929  83.637  1.00  0.00              
ATOM   2621  CG  TRP A 337       3.562 -12.265  85.112  1.00  0.00              
ATOM   2622  CD2 TRP A 337       4.241 -13.211  85.833  1.00  0.00              
ATOM   2623  CE2 TRP A 337       3.803 -12.963  87.097  1.00  0.00              
ATOM   2624  CE3 TRP A 337       5.411 -13.889  85.589  1.00  0.00              
ATOM   2625  CD1 TRP A 337       2.732 -11.520  85.920  1.00  0.00              
ATOM   2626  NE1 TRP A 337       2.916 -11.965  87.142  1.00  0.00              
ATOM   2627  CZ2 TRP A 337       4.507 -13.339  88.209  1.00  0.00              
ATOM   2628  CZ3 TRP A 337       6.118 -14.312  86.698  1.00  0.00              
ATOM   2629  CH2 TRP A 337       5.676 -14.037  87.985  1.00  0.00              
ATOM   2630  C   TRP A 337       6.110 -11.116  83.809  1.00  0.00              
ATOM   2631  O   TRP A 337       6.577 -10.697  84.867  1.00  0.00              
ATOM   2632  N   ILE A 338       6.811 -11.889  82.973  1.00  0.00              
ATOM   2633  CA  ILE A 338       8.168 -12.334  83.271  1.00  0.00              
ATOM   2634  CB  ILE A 338       8.605 -13.412  82.249  1.00  0.00              
ATOM   2635  CG2 ILE A 338      10.054 -13.848  82.464  1.00  0.00              
ATOM   2636  CG1 ILE A 338       7.671 -14.616  82.359  1.00  0.00              
ATOM   2637  CD1 ILE A 338       7.870 -15.708  81.294  1.00  0.00              
ATOM   2638  C   ILE A 338       9.132 -11.153  83.350  1.00  0.00              
ATOM   2639  O   ILE A 338       9.914 -11.051  84.298  1.00  0.00              
ATOM   2640  N   GLY A 339       9.038 -10.217  82.401  1.00  0.00              
ATOM   2641  CA  GLY A 339       9.804  -8.979  82.437  1.00  0.00              
ATOM   2642  C   GLY A 339       9.511  -8.174  83.691  1.00  0.00              
ATOM   2643  O   GLY A 339      10.421  -7.643  84.326  1.00  0.00              
ATOM   2644  N   GLY A 340       8.230  -8.120  84.074  1.00  0.00              
ATOM   2645  CA  GLY A 340       7.812  -7.537  85.339  1.00  0.00              
ATOM   2646  C   GLY A 340       8.434  -8.234  86.542  1.00  0.00              
ATOM   2647  O   GLY A 340       8.896  -7.574  87.471  1.00  0.00              
ATOM   2648  N   SER A 341       8.483  -9.568  86.521  1.00  0.00              
ATOM   2649  CA  SER A 341       9.065 -10.371  87.587  1.00  0.00              
ATOM   2650  CB  SER A 341       8.853 -11.846  87.260  1.00  0.00              
ATOM   2651  OG  SER A 341       9.267 -12.762  88.264  1.00  0.00              
ATOM   2652  C   SER A 341      10.545 -10.061  87.774  1.00  0.00              
ATOM   2653  O   SER A 341      11.003  -9.865  88.901  1.00  0.00              
ATOM   2654  N   ILE A 342      11.285  -9.969  86.661  1.00  0.00              
ATOM   2655  CA  ILE A 342      12.697  -9.606  86.694  1.00  0.00              
ATOM   2656  CB  ILE A 342      13.356  -9.783  85.302  1.00  0.00              
ATOM   2657  CG2 ILE A 342      14.857  -9.527  85.412  1.00  0.00              
ATOM   2658  CG1 ILE A 342      13.139 -11.180  84.727  1.00  0.00              
ATOM   2659  CD1 ILE A 342      13.514 -11.315  83.236  1.00  0.00              
ATOM   2660  C   ILE A 342      12.853  -8.167  87.182  1.00  0.00              
ATOM   2661  O   ILE A 342      13.660  -7.896  88.075  1.00  0.00              
ATOM   2662  N   LEU A 343      12.046  -7.249  86.633  1.00  0.00              
ATOM   2663  CA  LEU A 343      12.119  -5.833  86.966  1.00  0.00              
ATOM   2664  CB  LEU A 343      11.117  -5.030  86.145  1.00  0.00              
ATOM   2665  CG  LEU A 343      11.372  -3.538  85.983  1.00  0.00              
ATOM   2666  CD1 LEU A 343      12.453  -3.294  84.943  1.00  0.00              
ATOM   2667  CD2 LEU A 343      10.111  -2.829  85.539  1.00  0.00              
ATOM   2668  C   LEU A 343      11.873  -5.586  88.448  1.00  0.00              
ATOM   2669  O   LEU A 343      12.642  -4.878  89.097  1.00  0.00              
ATOM   2670  N   ALA A 344      10.846  -6.222  89.018  1.00  0.00              
ATOM   2671  CA  ALA A 344      10.520  -6.076  90.428  1.00  0.00              
ATOM   2672  CB  ALA A 344       9.257  -6.858  90.740  1.00  0.00              
ATOM   2673  C   ALA A 344      11.615  -6.532  91.386  1.00  0.00              
ATOM   2674  O   ALA A 344      11.643  -6.101  92.539  1.00  0.00              
ATOM   2675  N   SER A 345      12.535  -7.396  90.944  1.00  0.00              
ATOM   2676  CA  SER A 345      13.710  -7.729  91.733  1.00  0.00              
ATOM   2677  CB  SER A 345      14.089  -9.190  91.494  1.00  0.00              
ATOM   2678  OG  SER A 345      13.920  -9.616  90.147  1.00  0.00              
ATOM   2679  C   SER A 345      14.927  -6.818  91.561  1.00  0.00              
ATOM   2680  O   SER A 345      15.919  -6.978  92.274  1.00  0.00              
ATOM   2681  N   LEU A 346      14.903  -5.842  90.645  1.00  0.00              
ATOM   2682  CA  LEU A 346      16.083  -5.031  90.366  1.00  0.00              
ATOM   2683  CB  LEU A 346      15.988  -4.372  88.992  1.00  0.00              
ATOM   2684  CG  LEU A 346      15.708  -5.227  87.762  1.00  0.00              
ATOM   2685  CD1 LEU A 346      15.653  -4.361  86.525  1.00  0.00              
ATOM   2686  CD2 LEU A 346      16.736  -6.317  87.576  1.00  0.00              
ATOM   2687  C   LEU A 346      16.320  -3.954  91.416  1.00  0.00              
ATOM   2688  O   LEU A 346      15.426  -3.159  91.724  1.00  0.00              
ATOM   2689  N   SER A 347      17.536  -3.909  91.967  1.00  0.00              
ATOM   2690  CA  SER A 347      17.916  -2.948  92.997  1.00  0.00              
ATOM   2691  CB  SER A 347      19.362  -3.196  93.392  1.00  0.00              
ATOM   2692  OG  SER A 347      19.624  -4.593  93.455  1.00  0.00              
ATOM   2693  C   SER A 347      17.725  -1.483  92.616  1.00  0.00              
ATOM   2694  O   SER A 347      17.324  -0.667  93.451  1.00  0.00              
ATOM   2695  N   THR A 348      17.975  -1.124  91.353  1.00  0.00              
ATOM   2696  CA  THR A 348      17.672   0.212  90.862  1.00  0.00              
ATOM   2697  CB  THR A 348      18.324   0.439  89.492  1.00  0.00              
ATOM   2698  OG1 THR A 348      18.124  -0.746  88.728  1.00  0.00              
ATOM   2699  CG2 THR A 348      19.802   0.747  89.635  1.00  0.00              
ATOM   2700  C   THR A 348      16.171   0.464  90.821  1.00  0.00              
ATOM   2701  O   THR A 348      15.688   1.494  91.292  1.00  0.00              
ATOM   2702  N   PHE A 349      15.411  -0.524  90.338  1.00  0.00              
ATOM   2703  CA  PHE A 349      13.958  -0.446  90.318  1.00  0.00              
ATOM   2704  CB  PHE A 349      13.380  -1.655  89.592  1.00  0.00              
ATOM   2705  CG  PHE A 349      11.882  -1.553  89.363  1.00  0.00              
ATOM   2706  CD1 PHE A 349      11.389  -0.617  88.476  1.00  0.00              
ATOM   2707  CD2 PHE A 349      11.021  -2.367  90.073  1.00  0.00              
ATOM   2708  CE1 PHE A 349      10.029  -0.486  88.320  1.00  0.00              
ATOM   2709  CE2 PHE A 349       9.663  -2.235  89.899  1.00  0.00              
ATOM   2710  CZ  PHE A 349       9.168  -1.293  89.029  1.00  0.00              
ATOM   2711  C   PHE A 349      13.358  -0.321  91.716  1.00  0.00              
ATOM   2712  O   PHE A 349      12.287   0.270  91.879  1.00  0.00              
ATOM   2713  N   GLN A 350      14.045  -0.812  92.753  1.00  0.00              
ATOM   2714  CA  GLN A 350      13.604  -0.595  94.127  1.00  0.00              
ATOM   2715  CB  GLN A 350      14.485  -1.316  95.148  1.00  0.00              
ATOM   2716  CG  GLN A 350      14.699  -2.815  94.931  1.00  0.00              
ATOM   2717  CD  GLN A 350      13.445  -3.624  94.632  1.00  0.00              
ATOM   2718  OE1 GLN A 350      12.649  -3.953  95.508  1.00  0.00              
ATOM   2719  NE2 GLN A 350      13.217  -3.960  93.372  1.00  0.00              
ATOM   2720  C   GLN A 350      13.490   0.881  94.502  1.00  0.00              
ATOM   2721  O   GLN A 350      12.710   1.242  95.381  1.00  0.00              
ATOM   2722  N   GLN A 351      14.228   1.759  93.810  1.00  0.00              
ATOM   2723  CA  GLN A 351      14.112   3.197  94.021  1.00  0.00              
ATOM   2724  CB  GLN A 351      15.386   3.930  93.583  1.00  0.00              
ATOM   2725  CG  GLN A 351      16.738   3.260  93.864  1.00  0.00              
ATOM   2726  CD  GLN A 351      16.936   2.729  95.277  1.00  0.00              
ATOM   2727  OE1 GLN A 351      16.975   3.468  96.256  1.00  0.00              
ATOM   2728  NE2 GLN A 351      17.079   1.419  95.431  1.00  0.00              
ATOM   2729  C   GLN A 351      12.916   3.761  93.252  1.00  0.00              
ATOM   2730  O   GLN A 351      12.383   4.824  93.580  1.00  0.00              
ATOM   2731  N   MET A 352      12.486   3.056  92.198  1.00  0.00              
ATOM   2732  CA  MET A 352      11.304   3.418  91.428  1.00  0.00              
ATOM   2733  CB  MET A 352      11.377   2.862  90.010  1.00  0.00              
ATOM   2734  CG  MET A 352      12.354   3.549  89.068  1.00  0.00              
ATOM   2735  SD  MET A 352      14.088   3.495  89.583  1.00  0.00              
ATOM   2736  CE  MET A 352      14.370   5.225  89.831  1.00  0.00              
ATOM   2737  C   MET A 352      10.005   2.958  92.076  1.00  0.00              
ATOM   2738  O   MET A 352       8.919   3.332  91.625  1.00  0.00              
ATOM   2739  N   TRP A 353      10.079   2.109  93.110  1.00  0.00              
ATOM   2740  CA  TRP A 353       8.920   1.842  93.947  1.00  0.00              
ATOM   2741  CB  TRP A 353       9.192   0.801  95.031  1.00  0.00              
ATOM   2742  CG  TRP A 353       9.426  -0.642  94.605  1.00  0.00              
ATOM   2743  CD2 TRP A 353       8.786  -1.384  93.644  1.00  0.00              
ATOM   2744  CE2 TRP A 353       9.378  -2.604  93.789  1.00  0.00              
ATOM   2745  CE3 TRP A 353       7.560  -1.253  93.037  1.00  0.00              
ATOM   2746  CD1 TRP A 353      10.359  -1.399  95.275  1.00  0.00              
ATOM   2747  NE1 TRP A 353      10.299  -2.605  94.757  1.00  0.00              
ATOM   2748  CZ2 TRP A 353       8.819  -3.775  93.342  1.00  0.00              
ATOM   2749  CZ3 TRP A 353       6.987  -2.414  92.547  1.00  0.00              
ATOM   2750  CH2 TRP A 353       7.602  -3.652  92.695  1.00  0.00              
ATOM   2751  C   TRP A 353       8.478   3.113  94.656  1.00  0.00              
ATOM   2752  O   TRP A 353       9.218   3.695  95.453  1.00  0.00              
ATOM   2753  N   ILE A 354       7.263   3.563  94.354  1.00  0.00              
ATOM   2754  CA  ILE A 354       6.674   4.683  95.068  1.00  0.00              
ATOM   2755  CB  ILE A 354       5.428   5.208  94.321  1.00  0.00              
ATOM   2756  CG2 ILE A 354       4.858   6.408  95.068  1.00  0.00              
ATOM   2757  CG1 ILE A 354       5.728   5.562  92.870  1.00  0.00              
ATOM   2758  CD1 ILE A 354       4.471   5.764  92.005  1.00  0.00              
ATOM   2759  C   ILE A 354       6.264   4.109  96.416  1.00  0.00              
ATOM   2760  O   ILE A 354       5.443   3.191  96.460  1.00  0.00              
ATOM   2761  N   THR A 355       6.865   4.554  97.519  1.00  0.00              
ATOM   2762  CA  THR A 355       6.382   4.162  98.834  1.00  0.00              
ATOM   2763  CB  THR A 355       7.448   4.417  99.917  1.00  0.00              
ATOM   2764  OG1 THR A 355       7.745   5.810  99.881  1.00  0.00              
ATOM   2765  CG2 THR A 355       8.692   3.564  99.723  1.00  0.00              
ATOM   2766  C   THR A 355       5.090   4.890  99.180  1.00  0.00              
ATOM   2767  O   THR A 355       4.783   5.925  98.578  1.00  0.00              
ATOM   2768  N   LYS A 356       4.317   4.393 100.155  1.00  0.00              
ATOM   2769  CA  LYS A 356       3.176   5.145 100.669  1.00  0.00              
ATOM   2770  CB  LYS A 356       2.379   4.333 101.692  1.00  0.00              
ATOM   2771  CG  LYS A 356       1.008   4.958 101.936  1.00  0.00              
ATOM   2772  CD  LYS A 356       0.119   4.154 102.869  1.00  0.00              
ATOM   2773  CE  LYS A 356      -1.153   4.962 103.083  1.00  0.00              
ATOM   2774  NZ  LYS A 356      -2.059   4.315 104.012  1.00  0.00              
ATOM   2775  C   LYS A 356       3.628   6.488 101.243  1.00  0.00              
ATOM   2776  O   LYS A 356       2.938   7.497 101.112  1.00  0.00              
ATOM   2777  N   GLN A 357       4.833   6.514 101.823  1.00  0.00              
ATOM   2778  CA  GLN A 357       5.519   7.732 102.237  1.00  0.00              
ATOM   2779  CB  GLN A 357       6.869   7.292 102.839  1.00  0.00              
ATOM   2780  CG  GLN A 357       7.972   8.303 103.164  1.00  0.00              
ATOM   2781  CD  GLN A 357       8.850   8.681 101.976  1.00  0.00              
ATOM   2782  OE1 GLN A 357       9.434   7.835 101.298  1.00  0.00              
ATOM   2783  NE2 GLN A 357       8.951   9.961 101.653  1.00  0.00              
ATOM   2784  C   GLN A 357       5.664   8.730 101.085  1.00  0.00              
ATOM   2785  O   GLN A 357       5.202   9.872 101.177  1.00  0.00              
ATOM   2786  N   GLU A 358       6.272   8.302  99.973  1.00  0.00              
ATOM   2787  CA  GLU A 358       6.443   9.153  98.801  1.00  0.00              
ATOM   2788  CB  GLU A 358       7.284   8.439  97.761  1.00  0.00              
ATOM   2789  CG  GLU A 358       8.765   8.473  98.100  1.00  0.00              
ATOM   2790  CD  GLU A 358       9.584   7.443  97.341  1.00  0.00              
ATOM   2791  OE1 GLU A 358      10.370   7.821  96.472  1.00  0.00              
ATOM   2792  OE2 GLU A 358       9.435   6.256  97.628  1.00  0.00              
ATOM   2793  C   GLU A 358       5.124   9.608  98.195  1.00  0.00              
ATOM   2794  O   GLU A 358       4.967  10.776  97.835  1.00  0.00              
ATOM   2795  N   TYR A 359       4.155   8.690  98.126  1.00  0.00              
ATOM   2796  CA  TYR A 359       2.792   9.011  97.729  1.00  0.00              
ATOM   2797  CB  TYR A 359       1.942   7.737  97.755  1.00  0.00              
ATOM   2798  CG  TYR A 359       0.502   7.935  97.300  1.00  0.00              
ATOM   2799  CD1 TYR A 359       0.221   8.035  95.953  1.00  0.00              
ATOM   2800  CE1 TYR A 359      -1.070   8.283  95.542  1.00  0.00              
ATOM   2801  CD2 TYR A 359      -0.510   8.049  98.236  1.00  0.00              
ATOM   2802  CE2 TYR A 359      -1.800   8.310  97.826  1.00  0.00              
ATOM   2803  CZ  TYR A 359      -2.063   8.442  96.481  1.00  0.00              
ATOM   2804  OH  TYR A 359      -3.335   8.768  96.061  1.00  0.00              
ATOM   2805  C   TYR A 359       2.183  10.066  98.648  1.00  0.00              
ATOM   2806  O   TYR A 359       1.564  11.021  98.180  1.00  0.00              
ATOM   2807  N   ASP A 360       2.379   9.933  99.962  1.00  0.00              
ATOM   2808  CA  ASP A 360       1.783  10.851 100.925  1.00  0.00              
ATOM   2809  CB  ASP A 360       1.851  10.318 102.357  1.00  0.00              
ATOM   2810  CG  ASP A 360       0.967   9.110 102.655  1.00  0.00              
ATOM   2811  OD1 ASP A 360       1.263   8.404 103.618  1.00  0.00              
ATOM   2812  OD2 ASP A 360      -0.016   8.872 101.951  1.00  0.00              
ATOM   2813  C   ASP A 360       2.397  12.236 100.879  1.00  0.00              
ATOM   2814  O   ASP A 360       1.753  13.223 101.228  1.00  0.00              
ATOM   2815  N   GLU A 361       3.661  12.306 100.455  1.00  0.00              
ATOM   2816  CA  GLU A 361       4.283  13.583 100.167  1.00  0.00              
ATOM   2817  CB  GLU A 361       5.803  13.470 100.259  1.00  0.00              
ATOM   2818  CG  GLU A 361       6.368  13.642 101.674  1.00  0.00              
ATOM   2819  CD  GLU A 361       6.080  12.530 102.677  1.00  0.00              
ATOM   2820  OE1 GLU A 361       6.952  11.689 102.874  1.00  0.00              
ATOM   2821  OE2 GLU A 361       5.011  12.517 103.284  1.00  0.00              
ATOM   2822  C   GLU A 361       3.866  14.201  98.838  1.00  0.00              
ATOM   2823  O   GLU A 361       3.511  15.377  98.794  1.00  0.00              
ATOM   2824  N   ALA A 362       3.876  13.433  97.742  1.00  0.00              
ATOM   2825  CA  ALA A 362       3.722  14.014  96.415  1.00  0.00              
ATOM   2826  CB  ALA A 362       4.887  13.550  95.558  1.00  0.00              
ATOM   2827  C   ALA A 362       2.429  13.743  95.651  1.00  0.00              
ATOM   2828  O   ALA A 362       2.261  14.216  94.520  1.00  0.00              
ATOM   2829  N   GLY A 363       1.494  12.986  96.232  1.00  0.00              
ATOM   2830  CA  GLY A 363       0.207  12.698  95.607  1.00  0.00              
ATOM   2831  C   GLY A 363       0.286  11.727  94.427  1.00  0.00              
ATOM   2832  O   GLY A 363       1.381  11.316  94.035  1.00  0.00              
ATOM   2833  N   PRO A 364      -0.835  11.342  93.788  1.00  0.00              
ATOM   2834  CD  PRO A 364      -2.183  11.780  94.140  1.00  0.00              
ATOM   2835  CA  PRO A 364      -0.865  10.433  92.635  1.00  0.00              
ATOM   2836  CB  PRO A 364      -2.348  10.321  92.330  1.00  0.00              
ATOM   2837  CG  PRO A 364      -2.928  11.620  92.828  1.00  0.00              
ATOM   2838  C   PRO A 364      -0.047  10.890  91.429  1.00  0.00              
ATOM   2839  O   PRO A 364       0.362  10.098  90.578  1.00  0.00              
ATOM   2840  N   SER A 365       0.222  12.194  91.379  1.00  0.00              
ATOM   2841  CA  SER A 365       1.145  12.815  90.446  1.00  0.00              
ATOM   2842  CB  SER A 365       1.250  14.295  90.815  1.00  0.00              
ATOM   2843  OG  SER A 365       0.848  14.548  92.162  1.00  0.00              
ATOM   2844  C   SER A 365       2.527  12.180  90.365  1.00  0.00              
ATOM   2845  O   SER A 365       3.096  12.080  89.273  1.00  0.00              
ATOM   2846  N   ILE A 366       3.038  11.666  91.495  1.00  0.00              
ATOM   2847  CA  ILE A 366       4.400  11.149  91.588  1.00  0.00              
ATOM   2848  CB  ILE A 366       4.720  10.748  93.052  1.00  0.00              
ATOM   2849  CG2 ILE A 366       3.910   9.527  93.479  1.00  0.00              
ATOM   2850  CG1 ILE A 366       6.223  10.545  93.263  1.00  0.00              
ATOM   2851  CD1 ILE A 366       6.681  10.251  94.698  1.00  0.00              
ATOM   2852  C   ILE A 366       4.766  10.038  90.602  1.00  0.00              
ATOM   2853  O   ILE A 366       5.950   9.847  90.316  1.00  0.00              
ATOM   2854  N   VAL A 367       3.794   9.332  90.006  1.00  0.00              
ATOM   2855  CA  VAL A 367       4.089   8.285  89.026  1.00  0.00              
ATOM   2856  CB  VAL A 367       2.829   7.562  88.497  1.00  0.00              
ATOM   2857  CG1 VAL A 367       3.246   6.226  87.903  1.00  0.00              
ATOM   2858  CG2 VAL A 367       1.775   7.319  89.562  1.00  0.00              
ATOM   2859  C   VAL A 367       4.880   8.853  87.846  1.00  0.00              
ATOM   2860  O   VAL A 367       5.796   8.214  87.333  1.00  0.00              
ATOM   2861  N   HIS A 368       4.599  10.110  87.480  1.00  0.00              
ATOM   2862  CA  HIS A 368       5.322  10.798  86.414  1.00  0.00              
ATOM   2863  CB  HIS A 368       4.699  12.161  86.136  1.00  0.00              
ATOM   2864  CG  HIS A 368       3.236  12.047  85.749  1.00  0.00              
ATOM   2865  ND1 HIS A 368       2.205  12.008  86.576  1.00  0.00              
ATOM   2866  CD2 HIS A 368       2.781  11.881  84.466  1.00  0.00              
ATOM   2867  NE2 HIS A 368       1.489  11.719  84.598  1.00  0.00              
ATOM   2868  CE1 HIS A 368       1.137  11.801  85.858  1.00  0.00              
ATOM   2869  C   HIS A 368       6.798  10.991  86.734  1.00  0.00              
ATOM   2870  O   HIS A 368       7.632  11.040  85.836  1.00  0.00              
ATOM   2871  N   ARG A 369       7.127  11.050  88.026  1.00  0.00              
ATOM   2872  CA  ARG A 369       8.489  11.239  88.498  1.00  0.00              
ATOM   2873  CB  ARG A 369       8.453  11.935  89.861  1.00  0.00              
ATOM   2874  CG  ARG A 369       7.744  13.290  89.905  1.00  0.00              
ATOM   2875  CD  ARG A 369       8.629  14.495  89.573  1.00  0.00              
ATOM   2876  NE  ARG A 369       9.261  14.448  88.261  1.00  0.00              
ATOM   2877  CZ  ARG A 369       8.623  14.691  87.114  1.00  0.00              
ATOM   2878  NH1 ARG A 369       9.318  14.618  85.992  1.00  0.00              
ATOM   2879  NH2 ARG A 369       7.333  15.010  87.068  1.00  0.00              
ATOM   2880  C   ARG A 369       9.230   9.912  88.631  1.00  0.00              
ATOM   2881  O   ARG A 369      10.401   9.893  89.019  1.00  0.00              
ATOM   2882  N   LYS A 370       8.596   8.776  88.320  1.00  0.00              
ATOM   2883  CA  LYS A 370       9.232   7.476  88.456  1.00  0.00              
ATOM   2884  CB  LYS A 370       8.535   6.650  89.535  1.00  0.00              
ATOM   2885  CG  LYS A 370       8.563   7.165  90.967  1.00  0.00              
ATOM   2886  CD  LYS A 370       9.937   7.041  91.601  1.00  0.00              
ATOM   2887  CE  LYS A 370       9.804   7.365  93.077  1.00  0.00              
ATOM   2888  NZ  LYS A 370      11.070   7.210  93.769  1.00  0.00              
ATOM   2889  C   LYS A 370       9.148   6.701  87.150  1.00  0.00              
ATOM   2890  O   LYS A 370       8.066   6.536  86.588  1.00  0.00              
ATOM   2891  N   CYS A 371      10.278   6.230  86.622  1.00  0.00              
ATOM   2892  CA  CYS A 371      10.290   5.229  85.559  1.00  0.00              
ATOM   2893  CB  CYS A 371       9.938   5.797  84.176  1.00  0.00              
ATOM   2894  SG  CYS A 371      11.068   7.044  83.514  1.00  0.00              
ATOM   2895  C   CYS A 371      11.613   4.481  85.496  1.00  0.00              
ATOM   2896  O   CYS A 371      12.645   5.088  85.816  1.00  0.00              
ATOM   2897  OXT CYS A 371      11.606   3.298  85.182  1.00  0.00              
TER    2898      CYS A 371
ATOM   2899  N   ASP B   1      54.943  20.952  69.388  1.00  0.00              
ATOM   2900  CA  ASP B   1      55.310  19.772  70.169  1.00  0.00              
ATOM   2901  CB  ASP B   1      56.800  19.833  70.555  1.00  0.00              
ATOM   2902  CG  ASP B   1      57.332  18.698  71.442  1.00  0.00              
ATOM   2903  OD1 ASP B   1      57.142  17.527  71.116  1.00  0.00              
ATOM   2904  OD2 ASP B   1      57.921  19.003  72.479  1.00  0.00              
ATOM   2905  C   ASP B   1      54.439  19.569  71.404  1.00  0.00              
ATOM   2906  O   ASP B   1      54.464  18.522  72.051  1.00  0.00              
ATOM   2907  N   TYR B   2      53.616  20.580  71.691  1.00  0.00              
ATOM   2908  CA  TYR B   2      52.681  20.545  72.812  1.00  0.00              
ATOM   2909  CB  TYR B   2      51.879  21.851  72.869  1.00  0.00              
ATOM   2910  CG  TYR B   2      50.912  21.944  74.046  1.00  0.00              
ATOM   2911  CD1 TYR B   2      51.397  22.045  75.337  1.00  0.00              
ATOM   2912  CE1 TYR B   2      50.521  22.072  76.402  1.00  0.00              
ATOM   2913  CD2 TYR B   2      49.550  21.892  73.818  1.00  0.00              
ATOM   2914  CE2 TYR B   2      48.671  21.916  74.880  1.00  0.00              
ATOM   2915  CZ  TYR B   2      49.165  22.001  76.165  1.00  0.00              
ATOM   2916  OH  TYR B   2      48.290  22.015  77.233  1.00  0.00              
ATOM   2917  C   TYR B   2      51.743  19.343  72.735  1.00  0.00              
ATOM   2918  O   TYR B   2      51.480  18.685  73.742  1.00  0.00              
ATOM   2919  N   GLU B   3      51.277  19.038  71.519  1.00  0.00              
ATOM   2920  CA  GLU B   3      50.450  17.870  71.258  1.00  0.00              
ATOM   2921  CB  GLU B   3      50.096  17.822  69.775  1.00  0.00              
ATOM   2922  CG  GLU B   3      49.066  16.756  69.412  1.00  0.00              
ATOM   2923  CD  GLU B   3      48.771  16.674  67.923  1.00  0.00              
ATOM   2924  OE1 GLU B   3      49.510  15.995  67.212  1.00  0.00              
ATOM   2925  OE2 GLU B   3      47.807  17.294  67.478  1.00  0.00              
ATOM   2926  C   GLU B   3      51.153  16.583  71.679  1.00  0.00              
ATOM   2927  O   GLU B   3      50.557  15.763  72.375  1.00  0.00              
ATOM   2928  N   LYS B   4      52.435  16.419  71.326  1.00  0.00              
ATOM   2929  CA  LYS B   4      53.182  15.220  71.678  1.00  0.00              
ATOM   2930  CB  LYS B   4      54.527  15.191  70.946  1.00  0.00              
ATOM   2931  CG  LYS B   4      55.390  13.940  71.139  1.00  0.00              
ATOM   2932  CD  LYS B   4      54.688  12.668  70.672  1.00  0.00              
ATOM   2933  CE  LYS B   4      55.608  11.464  70.806  1.00  0.00              
ATOM   2934  NZ  LYS B   4      54.887  10.244  70.501  1.00  0.00              
ATOM   2935  C   LYS B   4      53.366  15.139  73.188  1.00  0.00              
ATOM   2936  O   LYS B   4      53.185  14.072  73.771  1.00  0.00              
ATOM   2937  N   ASN B   5      53.649  16.273  73.843  1.00  0.00              
ATOM   2938  CA  ASN B   5      53.715  16.330  75.302  1.00  0.00              
ATOM   2939  CB  ASN B   5      54.081  17.722  75.804  1.00  0.00              
ATOM   2940  CG  ASN B   5      55.554  18.056  75.650  1.00  0.00              
ATOM   2941  OD1 ASN B   5      56.341  17.969  76.588  1.00  0.00              
ATOM   2942  ND2 ASN B   5      55.985  18.457  74.466  1.00  0.00              
ATOM   2943  C   ASN B   5      52.414  15.902  75.965  1.00  0.00              
ATOM   2944  O   ASN B   5      52.425  15.110  76.908  1.00  0.00              
ATOM   2945  N   LYS B   6      51.282  16.386  75.442  1.00  0.00              
ATOM   2946  CA  LYS B   6      49.963  16.007  75.929  1.00  0.00              
ATOM   2947  CB  LYS B   6      48.904  16.837  75.209  1.00  0.00              
ATOM   2948  CG  LYS B   6      47.490  16.666  75.743  1.00  0.00              
ATOM   2949  CD  LYS B   6      46.529  17.497  74.914  1.00  0.00              
ATOM   2950  CE  LYS B   6      45.114  17.305  75.429  1.00  0.00              
ATOM   2951  NZ  LYS B   6      44.177  18.068  74.629  1.00  0.00              
ATOM   2952  C   LYS B   6      49.707  14.515  75.729  1.00  0.00              
ATOM   2953  O   LYS B   6      49.221  13.842  76.637  1.00  0.00              
ATOM   2954  N   VAL B   7      50.069  13.972  74.563  1.00  0.00              
ATOM   2955  CA  VAL B   7      49.952  12.546  74.274  1.00  0.00              
ATOM   2956  CB  VAL B   7      50.318  12.321  72.783  1.00  0.00              
ATOM   2957  CG1 VAL B   7      50.480  10.865  72.395  1.00  0.00              
ATOM   2958  CG2 VAL B   7      49.210  12.890  71.910  1.00  0.00              
ATOM   2959  C   VAL B   7      50.784  11.703  75.243  1.00  0.00              
ATOM   2960  O   VAL B   7      50.285  10.730  75.816  1.00  0.00              
ATOM   2961  N   CYS B   8      52.039  12.103  75.482  1.00  0.00              
ATOM   2962  CA  CYS B   8      52.898  11.464  76.472  1.00  0.00              
ATOM   2963  CB  CYS B   8      54.276  12.112  76.494  1.00  0.00              
ATOM   2964  SG  CYS B   8      55.136  12.111  74.902  1.00  0.00              
ATOM   2965  C   CYS B   8      52.313  11.534  77.878  1.00  0.00              
ATOM   2966  O   CYS B   8      52.377  10.565  78.642  1.00  0.00              
ATOM   2967  N   LYS B   9      51.720  12.683  78.221  1.00  0.00              
ATOM   2968  CA  LYS B   9      51.046  12.871  79.497  1.00  0.00              
ATOM   2969  CB  LYS B   9      50.592  14.321  79.636  1.00  0.00              
ATOM   2970  CG  LYS B   9      50.031  14.685  81.002  1.00  0.00              
ATOM   2971  CD  LYS B   9      49.643  16.152  81.015  1.00  0.00              
ATOM   2972  CE  LYS B   9      49.124  16.532  82.390  1.00  0.00              
ATOM   2973  NZ  LYS B   9      48.783  17.940  82.428  1.00  0.00              
ATOM   2974  C   LYS B   9      49.863  11.921  79.624  1.00  0.00              
ATOM   2975  O   LYS B   9      49.721  11.265  80.653  1.00  0.00              
ATOM   2976  N   GLU B  10      49.035  11.778  78.582  1.00  0.00              
ATOM   2977  CA  GLU B  10      47.920  10.841  78.610  1.00  0.00              
ATOM   2978  CB  GLU B  10      47.051  10.958  77.359  1.00  0.00              
ATOM   2979  CG  GLU B  10      46.435  12.335  77.110  1.00  0.00              
ATOM   2980  CD  GLU B  10      45.640  12.907  78.276  1.00  0.00              
ATOM   2981  OE1 GLU B  10      44.536  12.427  78.533  1.00  0.00              
ATOM   2982  OE2 GLU B  10      46.128  13.834  78.921  1.00  0.00              
ATOM   2983  C   GLU B  10      48.385   9.401  78.778  1.00  0.00              
ATOM   2984  O   GLU B  10      47.841   8.671  79.604  1.00  0.00              
ATOM   2985  N   PHE B  11      49.425   9.001  78.040  1.00  0.00              
ATOM   2986  CA  PHE B  11      50.013   7.673  78.164  1.00  0.00              
ATOM   2987  CB  PHE B  11      51.187   7.574  77.197  1.00  0.00              
ATOM   2988  CG  PHE B  11      51.795   6.189  77.015  1.00  0.00              
ATOM   2989  CD1 PHE B  11      51.173   5.268  76.195  1.00  0.00              
ATOM   2990  CD2 PHE B  11      52.994   5.873  77.627  1.00  0.00              
ATOM   2991  CE1 PHE B  11      51.760   4.041  75.975  1.00  0.00              
ATOM   2992  CE2 PHE B  11      53.569   4.639  77.407  1.00  0.00              
ATOM   2993  CZ  PHE B  11      52.955   3.724  76.581  1.00  0.00              
ATOM   2994  C   PHE B  11      50.478   7.374  79.586  1.00  0.00              
ATOM   2995  O   PHE B  11      50.109   6.350  80.162  1.00  0.00              
ATOM   2996  N   SER B  12      51.264   8.281  80.170  1.00  0.00              
ATOM   2997  CA  SER B  12      51.806   8.076  81.504  1.00  0.00              
ATOM   2998  CB  SER B  12      52.966   9.034  81.757  1.00  0.00              
ATOM   2999  OG  SER B  12      52.655  10.381  81.428  1.00  0.00              
ATOM   3000  C   SER B  12      50.771   8.167  82.619  1.00  0.00              
ATOM   3001  O   SER B  12      50.733   7.317  83.508  1.00  0.00              
ATOM   3002  N   HIS B  13      49.908   9.186  82.570  1.00  0.00              
ATOM   3003  CA  HIS B  13      48.878   9.391  83.579  1.00  0.00              
ATOM   3004  CB  HIS B  13      48.266  10.785  83.414  1.00  0.00              
ATOM   3005  CG  HIS B  13      47.332  11.248  84.528  1.00  0.00              
ATOM   3006  ND1 HIS B  13      46.673  10.528  85.427  1.00  0.00              
ATOM   3007  CD2 HIS B  13      47.026  12.572  84.743  1.00  0.00              
ATOM   3008  NE2 HIS B  13      46.201  12.570  85.758  1.00  0.00              
ATOM   3009  CE1 HIS B  13      45.985  11.346  86.173  1.00  0.00              
ATOM   3010  C   HIS B  13      47.783   8.332  83.531  1.00  0.00              
ATOM   3011  O   HIS B  13      47.277   7.930  84.582  1.00  0.00              
ATOM   3012  N   LEU B  14      47.366   7.897  82.340  1.00  0.00              
ATOM   3013  CA  LEU B  14      46.313   6.900  82.238  1.00  0.00              
ATOM   3014  CB  LEU B  14      45.467   7.127  80.990  1.00  0.00              
ATOM   3015  CG  LEU B  14      44.690   8.429  80.848  1.00  0.00              
ATOM   3016  CD1 LEU B  14      44.078   8.507  79.462  1.00  0.00              
ATOM   3017  CD2 LEU B  14      43.622   8.559  81.922  1.00  0.00              
ATOM   3018  C   LEU B  14      46.821   5.468  82.246  1.00  0.00              
ATOM   3019  O   LEU B  14      46.120   4.568  82.712  1.00  0.00              
ATOM   3020  N   GLY B  15      48.031   5.224  81.740  1.00  0.00              
ATOM   3021  CA  GLY B  15      48.534   3.869  81.594  1.00  0.00              
ATOM   3022  C   GLY B  15      48.276   3.367  80.183  1.00  0.00              
ATOM   3023  O   GLY B  15      47.240   3.666  79.581  1.00  0.00              
ATOM   3024  N   LYS B  16      49.215   2.559  79.675  1.00  0.00              
ATOM   3025  CA  LYS B  16      49.244   2.101  78.289  1.00  0.00              
ATOM   3026  CB  LYS B  16      50.311   1.013  78.136  1.00  0.00              
ATOM   3027  CG  LYS B  16      50.505   0.509  76.710  1.00  0.00              
ATOM   3028  CD  LYS B  16      51.662  -0.468  76.641  1.00  0.00              
ATOM   3029  CE  LYS B  16      51.788  -0.992  75.221  1.00  0.00              
ATOM   3030  NZ  LYS B  16      52.965  -1.829  75.099  1.00  0.00              
ATOM   3031  C   LYS B  16      47.911   1.641  77.708  1.00  0.00              
ATOM   3032  O   LYS B  16      47.412   2.269  76.777  1.00  0.00              
ATOM   3033  N   GLU B  17      47.286   0.612  78.294  1.00  0.00              
ATOM   3034  CA  GLU B  17      46.017   0.076  77.810  1.00  0.00              
ATOM   3035  CB  GLU B  17      45.635  -1.144  78.648  1.00  0.00              
ATOM   3036  CG  GLU B  17      44.431  -1.921  78.119  1.00  0.00              
ATOM   3037  CD  GLU B  17      43.967  -3.053  79.022  1.00  0.00              
ATOM   3038  OE1 GLU B  17      43.469  -2.781  80.113  1.00  0.00              
ATOM   3039  OE2 GLU B  17      44.095  -4.215  78.631  1.00  0.00              
ATOM   3040  C   GLU B  17      44.888   1.107  77.839  1.00  0.00              
ATOM   3041  O   GLU B  17      43.994   1.110  76.987  1.00  0.00              
ATOM   3042  N   ASP B  18      44.938   2.023  78.809  1.00  0.00              
ATOM   3043  CA  ASP B  18      43.921   3.058  78.953  1.00  0.00              
ATOM   3044  CB  ASP B  18      44.024   3.769  80.299  1.00  0.00              
ATOM   3045  CG  ASP B  18      43.868   2.867  81.516  1.00  0.00              
ATOM   3046  OD1 ASP B  18      42.929   3.071  82.282  1.00  0.00              
ATOM   3047  OD2 ASP B  18      44.676   1.947  81.678  1.00  0.00              
ATOM   3048  C   ASP B  18      44.095   4.071  77.835  1.00  0.00              
ATOM   3049  O   ASP B  18      43.115   4.513  77.234  1.00  0.00              
ATOM   3050  N   PHE B  19      45.351   4.400  77.512  1.00  0.00              
ATOM   3051  CA  PHE B  19      45.667   5.230  76.361  1.00  0.00              
ATOM   3052  CB  PHE B  19      47.160   5.572  76.349  1.00  0.00              
ATOM   3053  CG  PHE B  19      47.582   6.483  75.202  1.00  0.00              
ATOM   3054  CD1 PHE B  19      47.206   7.813  75.199  1.00  0.00              
ATOM   3055  CD2 PHE B  19      48.313   5.966  74.148  1.00  0.00              
ATOM   3056  CE1 PHE B  19      47.546   8.615  74.130  1.00  0.00              
ATOM   3057  CE2 PHE B  19      48.646   6.775  73.084  1.00  0.00              
ATOM   3058  CZ  PHE B  19      48.259   8.096  73.072  1.00  0.00              
ATOM   3059  C   PHE B  19      45.256   4.541  75.061  1.00  0.00              
ATOM   3060  O   PHE B  19      44.726   5.205  74.168  1.00  0.00              
ATOM   3061  N   THR B  20      45.477   3.227  74.927  1.00  0.00              
ATOM   3062  CA  THR B  20      45.003   2.451  73.786  1.00  0.00              
ATOM   3063  CB  THR B  20      45.403   0.968  73.949  1.00  0.00              
ATOM   3064  OG1 THR B  20      46.772   0.960  74.332  1.00  0.00              
ATOM   3065  CG2 THR B  20      45.222   0.151  72.679  1.00  0.00              
ATOM   3066  C   THR B  20      43.487   2.568  73.648  1.00  0.00              
ATOM   3067  O   THR B  20      42.979   2.837  72.561  1.00  0.00              
ATOM   3068  N   SER B  21      42.766   2.434  74.765  1.00  0.00              
ATOM   3069  CA  SER B  21      41.314   2.541  74.781  1.00  0.00              
ATOM   3070  CB  SER B  21      40.793   2.191  76.169  1.00  0.00              
ATOM   3071  OG  SER B  21      41.213   0.890  76.565  1.00  0.00              
ATOM   3072  C   SER B  21      40.835   3.930  74.367  1.00  0.00              
ATOM   3073  O   SER B  21      39.958   4.061  73.509  1.00  0.00              
ATOM   3074  N   LEU B  22      41.456   4.976  74.931  1.00  0.00              
ATOM   3075  CA  LEU B  22      41.170   6.360  74.572  1.00  0.00              
ATOM   3076  CB  LEU B  22      42.052   7.300  75.395  1.00  0.00              
ATOM   3077  CG  LEU B  22      41.901   8.811  75.229  1.00  0.00              
ATOM   3078  CD1 LEU B  22      40.567   9.290  75.780  1.00  0.00              
ATOM   3079  CD2 LEU B  22      43.041   9.530  75.929  1.00  0.00              
ATOM   3080  C   LEU B  22      41.407   6.609  73.087  1.00  0.00              
ATOM   3081  O   LEU B  22      40.550   7.161  72.396  1.00  0.00              
ATOM   3082  N   SER B  23      42.556   6.149  72.583  1.00  0.00              
ATOM   3083  CA  SER B  23      42.909   6.309  71.183  1.00  0.00              
ATOM   3084  CB  SER B  23      44.352   5.883  70.945  1.00  0.00              
ATOM   3085  OG  SER B  23      45.256   6.580  71.793  1.00  0.00              
ATOM   3086  C   SER B  23      41.975   5.524  70.272  1.00  0.00              
ATOM   3087  O   SER B  23      41.639   5.991  69.184  1.00  0.00              
ATOM   3088  N   LEU B  24      41.508   4.347  70.708  1.00  0.00              
ATOM   3089  CA  LEU B  24      40.553   3.551  69.950  1.00  0.00              
ATOM   3090  CB  LEU B  24      40.340   2.205  70.633  1.00  0.00              
ATOM   3091  CG  LEU B  24      39.554   1.107  69.932  1.00  0.00              
ATOM   3092  CD1 LEU B  24      40.268   0.610  68.685  1.00  0.00              
ATOM   3093  CD2 LEU B  24      39.383  -0.050  70.889  1.00  0.00              
ATOM   3094  C   LEU B  24      39.234   4.292  69.791  1.00  0.00              
ATOM   3095  O   LEU B  24      38.741   4.430  68.669  1.00  0.00              
ATOM   3096  N   VAL B  25      38.693   4.814  70.900  1.00  0.00              
ATOM   3097  CA  VAL B  25      37.483   5.631  70.877  1.00  0.00              
ATOM   3098  CB  VAL B  25      37.092   6.038  72.323  1.00  0.00              
ATOM   3099  CG1 VAL B  25      35.915   7.002  72.370  1.00  0.00              
ATOM   3100  CG2 VAL B  25      36.717   4.805  73.131  1.00  0.00              
ATOM   3101  C   VAL B  25      37.674   6.855  69.983  1.00  0.00              
ATOM   3102  O   VAL B  25      36.847   7.135  69.113  1.00  0.00              
ATOM   3103  N   LEU B  26      38.805   7.546  70.160  1.00  0.00              
ATOM   3104  CA  LEU B  26      39.148   8.733  69.391  1.00  0.00              
ATOM   3105  CB  LEU B  26      40.488   9.276  69.877  1.00  0.00              
ATOM   3106  CG  LEU B  26      40.994  10.617  69.368  1.00  0.00              
ATOM   3107  CD1 LEU B  26      40.102  11.751  69.851  1.00  0.00              
ATOM   3108  CD2 LEU B  26      42.420  10.838  69.839  1.00  0.00              
ATOM   3109  C   LEU B  26      39.198   8.472  67.890  1.00  0.00              
ATOM   3110  O   LEU B  26      38.487   9.126  67.127  1.00  0.00              
ATOM   3111  N   TYR B  27      39.986   7.497  67.429  1.00  0.00              
ATOM   3112  CA  TYR B  27      40.072   7.210  66.006  1.00  0.00              
ATOM   3113  CB  TYR B  27      41.291   6.353  65.682  1.00  0.00              
ATOM   3114  CG  TYR B  27      42.596   7.116  65.874  1.00  0.00              
ATOM   3115  CD1 TYR B  27      43.540   6.650  66.766  1.00  0.00              
ATOM   3116  CE1 TYR B  27      44.705   7.356  66.973  1.00  0.00              
ATOM   3117  CD2 TYR B  27      42.826   8.284  65.172  1.00  0.00              
ATOM   3118  CE2 TYR B  27      43.992   8.993  65.372  1.00  0.00              
ATOM   3119  CZ  TYR B  27      44.921   8.524  66.275  1.00  0.00              
ATOM   3120  OH  TYR B  27      46.088   9.231  66.482  1.00  0.00              
ATOM   3121  C   TYR B  27      38.799   6.619  65.424  1.00  0.00              
ATOM   3122  O   TYR B  27      38.483   6.871  64.261  1.00  0.00              
ATOM   3123  N   SER B  28      38.024   5.877  66.223  1.00  0.00              
ATOM   3124  CA  SER B  28      36.712   5.429  65.785  1.00  0.00              
ATOM   3125  CB  SER B  28      36.134   4.400  66.746  1.00  0.00              
ATOM   3126  OG  SER B  28      36.985   3.270  66.866  1.00  0.00              
ATOM   3127  C   SER B  28      35.740   6.592  65.608  1.00  0.00              
ATOM   3128  O   SER B  28      35.021   6.636  64.610  1.00  0.00              
ATOM   3129  N   ARG B  29      35.720   7.570  66.526  1.00  0.00              
ATOM   3130  CA  ARG B  29      34.845   8.727  66.374  1.00  0.00              
ATOM   3131  CB  ARG B  29      34.671   9.501  67.693  1.00  0.00              
ATOM   3132  CG  ARG B  29      35.807  10.411  68.155  1.00  0.00              
ATOM   3133  CD  ARG B  29      35.616  10.941  69.571  1.00  0.00              
ATOM   3134  NE  ARG B  29      34.410  11.739  69.727  1.00  0.00              
ATOM   3135  CZ  ARG B  29      34.385  13.070  69.647  1.00  0.00              
ATOM   3136  NH1 ARG B  29      33.215  13.669  69.802  1.00  0.00              
ATOM   3137  NH2 ARG B  29      35.487  13.787  69.444  1.00  0.00              
ATOM   3138  C   ARG B  29      35.307   9.635  65.237  1.00  0.00              
ATOM   3139  O   ARG B  29      34.483  10.206  64.527  1.00  0.00              
ATOM   3140  N   LYS B  30      36.625   9.759  65.032  1.00  0.00              
ATOM   3141  CA  LYS B  30      37.174  10.503  63.907  1.00  0.00              
ATOM   3142  CB  LYS B  30      38.684  10.647  64.022  1.00  0.00              
ATOM   3143  CG  LYS B  30      39.167  11.623  65.077  1.00  0.00              
ATOM   3144  CD  LYS B  30      40.684  11.563  65.098  1.00  0.00              
ATOM   3145  CE  LYS B  30      41.244  12.565  66.088  1.00  0.00              
ATOM   3146  NZ  LYS B  30      42.683  12.425  66.181  1.00  0.00              
ATOM   3147  C   LYS B  30      36.864   9.873  62.559  1.00  0.00              
ATOM   3148  O   LYS B  30      36.445  10.571  61.632  1.00  0.00              
ATOM   3149  N   PHE B  31      37.056   8.557  62.430  1.00  0.00              
ATOM   3150  CA  PHE B  31      36.857   7.869  61.164  1.00  0.00              
ATOM   3151  CB  PHE B  31      38.119   7.071  60.791  1.00  0.00              
ATOM   3152  CG  PHE B  31      39.415   7.865  60.683  1.00  0.00              
ATOM   3153  CD1 PHE B  31      40.235   8.006  61.786  1.00  0.00              
ATOM   3154  CD2 PHE B  31      39.786   8.418  59.476  1.00  0.00              
ATOM   3155  CE1 PHE B  31      41.420   8.703  61.676  1.00  0.00              
ATOM   3156  CE2 PHE B  31      40.971   9.116  59.374  1.00  0.00              
ATOM   3157  CZ  PHE B  31      41.789   9.259  60.472  1.00  0.00              
ATOM   3158  C   PHE B  31      35.645   6.935  61.234  1.00  0.00              
ATOM   3159  O   PHE B  31      35.819   5.722  61.388  1.00  0.00              
ATOM   3160  N   PRO B  32      34.392   7.400  61.068  1.00  0.00              
ATOM   3161  CD  PRO B  32      34.050   8.745  60.610  1.00  0.00              
ATOM   3162  CA  PRO B  32      33.185   6.581  61.213  1.00  0.00              
ATOM   3163  CB  PRO B  32      32.072   7.589  60.996  1.00  0.00              
ATOM   3164  CG  PRO B  32      32.665   8.568  60.018  1.00  0.00              
ATOM   3165  C   PRO B  32      33.079   5.394  60.256  1.00  0.00              
ATOM   3166  O   PRO B  32      32.411   4.399  60.535  1.00  0.00              
ATOM   3167  N   SER B  33      33.748   5.501  59.107  1.00  0.00              
ATOM   3168  CA  SER B  33      33.791   4.444  58.112  1.00  0.00              
ATOM   3169  CB  SER B  33      33.925   5.104  56.746  1.00  0.00              
ATOM   3170  OG  SER B  33      33.013   6.188  56.621  1.00  0.00              
ATOM   3171  C   SER B  33      34.937   3.456  58.317  1.00  0.00              
ATOM   3172  O   SER B  33      35.016   2.446  57.614  1.00  0.00              
ATOM   3173  N   GLY B  34      35.843   3.710  59.269  1.00  0.00              
ATOM   3174  CA  GLY B  34      37.022   2.878  59.448  1.00  0.00              
ATOM   3175  C   GLY B  34      36.669   1.563  60.118  1.00  0.00              
ATOM   3176  O   GLY B  34      36.056   1.550  61.188  1.00  0.00              
ATOM   3177  N   THR B  35      37.042   0.443  59.496  1.00  0.00              
ATOM   3178  CA  THR B  35      36.736  -0.861  60.064  1.00  0.00              
ATOM   3179  CB  THR B  35      36.764  -1.992  59.011  1.00  0.00              
ATOM   3180  OG1 THR B  35      38.068  -2.053  58.451  1.00  0.00              
ATOM   3181  CG2 THR B  35      35.714  -1.785  57.931  1.00  0.00              
ATOM   3182  C   THR B  35      37.635  -1.186  61.251  1.00  0.00              
ATOM   3183  O   THR B  35      38.739  -0.643  61.378  1.00  0.00              
ATOM   3184  N   PHE B  36      37.146  -2.095  62.105  1.00  0.00              
ATOM   3185  CA  PHE B  36      37.797  -2.494  63.346  1.00  0.00              
ATOM   3186  CB  PHE B  36      37.130  -3.770  63.876  1.00  0.00              
ATOM   3187  CG  PHE B  36      37.687  -4.285  65.198  1.00  0.00              
ATOM   3188  CD1 PHE B  36      38.227  -5.557  65.256  1.00  0.00              
ATOM   3189  CD2 PHE B  36      37.686  -3.480  66.322  1.00  0.00              
ATOM   3190  CE1 PHE B  36      38.781  -6.012  66.434  1.00  0.00              
ATOM   3191  CE2 PHE B  36      38.249  -3.943  67.491  1.00  0.00              
ATOM   3192  CZ  PHE B  36      38.796  -5.205  67.550  1.00  0.00              
ATOM   3193  C   PHE B  36      39.309  -2.655  63.267  1.00  0.00              
ATOM   3194  O   PHE B  36      40.027  -1.889  63.904  1.00  0.00              
ATOM   3195  N   GLU B  37      39.810  -3.575  62.436  1.00  0.00              
ATOM   3196  CA  GLU B  37      41.240  -3.819  62.361  1.00  0.00              
ATOM   3197  CB  GLU B  37      41.534  -5.097  61.574  1.00  0.00              
ATOM   3198  CG  GLU B  37      42.975  -5.616  61.688  1.00  0.00              
ATOM   3199  CD  GLU B  37      43.467  -5.854  63.114  1.00  0.00              
ATOM   3200  OE1 GLU B  37      44.390  -5.159  63.550  1.00  0.00              
ATOM   3201  OE2 GLU B  37      42.934  -6.733  63.789  1.00  0.00              
ATOM   3202  C   GLU B  37      42.028  -2.630  61.819  1.00  0.00              
ATOM   3203  O   GLU B  37      43.176  -2.444  62.223  1.00  0.00              
ATOM   3204  N   GLN B  38      41.427  -1.790  60.965  1.00  0.00              
ATOM   3205  CA  GLN B  38      42.084  -0.576  60.496  1.00  0.00              
ATOM   3206  CB  GLN B  38      41.231   0.169  59.478  1.00  0.00              
ATOM   3207  CG  GLN B  38      41.116  -0.446  58.099  1.00  0.00              
ATOM   3208  CD  GLN B  38      40.196   0.368  57.202  1.00  0.00              
ATOM   3209  OE1 GLN B  38      38.971   0.296  57.312  1.00  0.00              
ATOM   3210  NE2 GLN B  38      40.712   1.198  56.307  1.00  0.00              
ATOM   3211  C   GLN B  38      42.349   0.361  61.664  1.00  0.00              
ATOM   3212  O   GLN B  38      43.466   0.850  61.864  1.00  0.00              
ATOM   3213  N   VAL B  39      41.301   0.568  62.471  1.00  0.00              
ATOM   3214  CA  VAL B  39      41.393   1.415  63.651  1.00  0.00              
ATOM   3215  CB  VAL B  39      40.000   1.630  64.294  1.00  0.00              
ATOM   3216  CG1 VAL B  39      40.076   2.579  65.480  1.00  0.00              
ATOM   3217  CG2 VAL B  39      39.022   2.218  63.285  1.00  0.00              
ATOM   3218  C   VAL B  39      42.394   0.796  64.623  1.00  0.00              
ATOM   3219  O   VAL B  39      43.321   1.477  65.056  1.00  0.00              
ATOM   3220  N   SER B  40      42.280  -0.504  64.918  1.00  0.00              
ATOM   3221  CA  SER B  40      43.231  -1.218  65.759  1.00  0.00              
ATOM   3222  CB  SER B  40      42.817  -2.678  65.880  1.00  0.00              
ATOM   3223  OG  SER B  40      41.479  -2.804  66.341  1.00  0.00              
ATOM   3224  C   SER B  40      44.680  -1.145  65.289  1.00  0.00              
ATOM   3225  O   SER B  40      45.583  -1.117  66.129  1.00  0.00              
ATOM   3226  N   GLN B  41      44.955  -1.124  63.978  1.00  0.00              
ATOM   3227  CA  GLN B  41      46.309  -0.910  63.484  1.00  0.00              
ATOM   3228  CB  GLN B  41      46.433  -1.209  61.992  1.00  0.00              
ATOM   3229  CG  GLN B  41      46.414  -2.692  61.643  1.00  0.00              
ATOM   3230  CD  GLN B  41      47.543  -3.488  62.283  1.00  0.00              
ATOM   3231  OE1 GLN B  41      48.718  -3.326  61.966  1.00  0.00              
ATOM   3232  NE2 GLN B  41      47.237  -4.381  63.213  1.00  0.00              
ATOM   3233  C   GLN B  41      46.812   0.496  63.765  1.00  0.00              
ATOM   3234  O   GLN B  41      47.906   0.665  64.311  1.00  0.00              
ATOM   3235  N   LEU B  42      45.997   1.509  63.442  1.00  0.00              
ATOM   3236  CA  LEU B  42      46.376   2.896  63.676  1.00  0.00              
ATOM   3237  CB  LEU B  42      45.327   3.854  63.113  1.00  0.00              
ATOM   3238  CG  LEU B  42      45.640   5.350  63.093  1.00  0.00              
ATOM   3239  CD1 LEU B  42      46.880   5.652  62.262  1.00  0.00              
ATOM   3240  CD2 LEU B  42      44.460   6.122  62.539  1.00  0.00              
ATOM   3241  C   LEU B  42      46.618   3.173  65.152  1.00  0.00              
ATOM   3242  O   LEU B  42      47.660   3.715  65.516  1.00  0.00              
ATOM   3243  N   VAL B  43      45.689   2.738  66.007  1.00  0.00              
ATOM   3244  CA  VAL B  43      45.797   2.885  67.453  1.00  0.00              
ATOM   3245  CB  VAL B  43      44.525   2.322  68.126  1.00  0.00              
ATOM   3246  CG1 VAL B  43      44.595   2.338  69.643  1.00  0.00              
ATOM   3247  CG2 VAL B  43      43.332   3.153  67.704  1.00  0.00              
ATOM   3248  C   VAL B  43      47.056   2.218  67.993  1.00  0.00              
ATOM   3249  O   VAL B  43      47.827   2.854  68.711  1.00  0.00              
ATOM   3250  N   LYS B  44      47.294   0.958  67.606  1.00  0.00              
ATOM   3251  CA  LYS B  44      48.471   0.195  68.013  1.00  0.00              
ATOM   3252  CB  LYS B  44      48.436  -1.115  67.245  1.00  0.00              
ATOM   3253  CG  LYS B  44      49.345  -2.247  67.679  1.00  0.00              
ATOM   3254  CD  LYS B  44      49.210  -3.453  66.743  1.00  0.00              
ATOM   3255  CE  LYS B  44      47.844  -4.152  66.747  1.00  0.00              
ATOM   3256  NZ  LYS B  44      46.865  -3.519  65.877  1.00  0.00              
ATOM   3257  C   LYS B  44      49.761   0.941  67.687  1.00  0.00              
ATOM   3258  O   LYS B  44      50.653   1.111  68.525  1.00  0.00              
ATOM   3259  N   GLU B  45      49.829   1.444  66.453  1.00  0.00              
ATOM   3260  CA  GLU B  45      50.996   2.180  66.014  1.00  0.00              
ATOM   3261  CB  GLU B  45      51.064   2.193  64.495  1.00  0.00              
ATOM   3262  CG  GLU B  45      51.339   0.755  64.055  1.00  0.00              
ATOM   3263  CD  GLU B  45      51.392   0.509  62.559  1.00  0.00              
ATOM   3264  OE1 GLU B  45      52.440   0.731  61.950  1.00  0.00              
ATOM   3265  OE2 GLU B  45      50.399   0.059  61.986  1.00  0.00              
ATOM   3266  C   GLU B  45      51.135   3.553  66.660  1.00  0.00              
ATOM   3267  O   GLU B  45      52.257   3.935  66.996  1.00  0.00              
ATOM   3268  N   VAL B  46      50.040   4.273  66.933  1.00  0.00              
ATOM   3269  CA  VAL B  46      50.083   5.517  67.701  1.00  0.00              
ATOM   3270  CB  VAL B  46      48.708   6.233  67.656  1.00  0.00              
ATOM   3271  CG1 VAL B  46      48.611   7.441  68.582  1.00  0.00              
ATOM   3272  CG2 VAL B  46      48.469   6.726  66.237  1.00  0.00              
ATOM   3273  C   VAL B  46      50.573   5.274  69.129  1.00  0.00              
ATOM   3274  O   VAL B  46      51.352   6.062  69.680  1.00  0.00              
ATOM   3275  N   VAL B  47      50.164   4.151  69.728  1.00  0.00              
ATOM   3276  CA  VAL B  47      50.695   3.729  71.015  1.00  0.00              
ATOM   3277  CB  VAL B  47      49.943   2.490  71.561  1.00  0.00              
ATOM   3278  CG1 VAL B  47      50.525   1.975  72.871  1.00  0.00              
ATOM   3279  CG2 VAL B  47      48.491   2.858  71.822  1.00  0.00              
ATOM   3280  C   VAL B  47      52.201   3.502  70.908  1.00  0.00              
ATOM   3281  O   VAL B  47      52.928   3.982  71.776  1.00  0.00              
ATOM   3282  N   SER B  48      52.719   2.853  69.856  1.00  0.00              
ATOM   3283  CA  SER B  48      54.165   2.721  69.695  1.00  0.00              
ATOM   3284  CB  SER B  48      54.518   1.700  68.612  1.00  0.00              
ATOM   3285  OG  SER B  48      54.409   2.185  67.278  1.00  0.00              
ATOM   3286  C   SER B  48      54.885   4.047  69.435  1.00  0.00              
ATOM   3287  O   SER B  48      56.051   4.206  69.813  1.00  0.00              
ATOM   3288  N   LEU B  49      54.226   5.016  68.778  1.00  0.00              
ATOM   3289  CA  LEU B  49      54.776   6.361  68.609  1.00  0.00              
ATOM   3290  CB  LEU B  49      53.855   7.282  67.811  1.00  0.00              
ATOM   3291  CG  LEU B  49      53.342   6.941  66.423  1.00  0.00              
ATOM   3292  CD1 LEU B  49      52.419   8.049  65.955  1.00  0.00              
ATOM   3293  CD2 LEU B  49      54.464   6.740  65.428  1.00  0.00              
ATOM   3294  C   LEU B  49      54.974   7.026  69.961  1.00  0.00              
ATOM   3295  O   LEU B  49      55.960   7.724  70.213  1.00  0.00              
ATOM   3296  N   THR B  50      54.004   6.811  70.847  1.00  0.00              
ATOM   3297  CA  THR B  50      54.055   7.387  72.176  1.00  0.00              
ATOM   3298  CB  THR B  50      52.655   7.354  72.802  1.00  0.00              
ATOM   3299  OG1 THR B  50      51.761   7.870  71.819  1.00  0.00              
ATOM   3300  CG2 THR B  50      52.592   8.250  74.019  1.00  0.00              
ATOM   3301  C   THR B  50      55.098   6.663  73.023  1.00  0.00              
ATOM   3302  O   THR B  50      56.062   7.271  73.484  1.00  0.00              
ATOM   3303  N   GLU B  51      54.956   5.340  73.151  1.00  0.00              
ATOM   3304  CA  GLU B  51      55.841   4.484  73.929  1.00  0.00              
ATOM   3305  CB  GLU B  51      55.400   3.039  73.711  1.00  0.00              
ATOM   3306  CG  GLU B  51      56.132   1.968  74.513  1.00  0.00              
ATOM   3307  CD  GLU B  51      55.645   0.555  74.227  1.00  0.00              
ATOM   3308  OE1 GLU B  51      55.690   0.122  73.075  1.00  0.00              
ATOM   3309  OE2 GLU B  51      55.217  -0.124  75.162  1.00  0.00              
ATOM   3310  C   GLU B  51      57.319   4.651  73.588  1.00  0.00              
ATOM   3311  O   GLU B  51      58.156   4.716  74.488  1.00  0.00              
ATOM   3312  N   ALA B  52      57.653   4.722  72.295  1.00  0.00              
ATOM   3313  CA  ALA B  52      59.025   4.987  71.902  1.00  0.00              
ATOM   3314  CB  ALA B  52      59.248   4.582  70.452  1.00  0.00              
ATOM   3315  C   ALA B  52      59.388   6.459  72.045  1.00  0.00              
ATOM   3316  O   ALA B  52      60.299   6.810  72.795  1.00  0.00              
ATOM   3317  N   CYS B  53      58.655   7.367  71.398  1.00  0.00              
ATOM   3318  CA  CYS B  53      59.134   8.732  71.264  1.00  0.00              
ATOM   3319  CB  CYS B  53      58.662   9.297  69.941  1.00  0.00              
ATOM   3320  SG  CYS B  53      59.252   8.203  68.623  1.00  0.00              
ATOM   3321  C   CYS B  53      58.872   9.663  72.439  1.00  0.00              
ATOM   3322  O   CYS B  53      59.304  10.816  72.435  1.00  0.00              
ATOM   3323  N   CYS B  54      58.185   9.174  73.474  1.00  0.00              
ATOM   3324  CA  CYS B  54      58.140   9.871  74.751  1.00  0.00              
ATOM   3325  CB  CYS B  54      56.804   9.643  75.442  1.00  0.00              
ATOM   3326  SG  CYS B  54      55.372  10.156  74.462  1.00  0.00              
ATOM   3327  C   CYS B  54      59.257   9.435  75.695  1.00  0.00              
ATOM   3328  O   CYS B  54      59.384   9.988  76.790  1.00  0.00              
ATOM   3329  N   ALA B  55      60.080   8.445  75.322  1.00  0.00              
ATOM   3330  CA  ALA B  55      61.129   7.955  76.205  1.00  0.00              
ATOM   3331  CB  ALA B  55      61.717   6.662  75.660  1.00  0.00              
ATOM   3332  C   ALA B  55      62.280   8.934  76.394  1.00  0.00              
ATOM   3333  O   ALA B  55      62.625   9.720  75.505  1.00  0.00              
ATOM   3334  N   GLU B  56      62.888   8.875  77.581  1.00  0.00              
ATOM   3335  CA  GLU B  56      64.008   9.734  77.931  1.00  0.00              
ATOM   3336  CB  GLU B  56      64.360   9.525  79.402  1.00  0.00              
ATOM   3337  CG  GLU B  56      65.376  10.517  79.959  1.00  0.00              
ATOM   3338  CD  GLU B  56      65.729  10.263  81.416  1.00  0.00              
ATOM   3339  OE1 GLU B  56      66.719   9.581  81.676  1.00  0.00              
ATOM   3340  OE2 GLU B  56      65.012  10.751  82.290  1.00  0.00              
ATOM   3341  C   GLU B  56      65.200   9.437  77.026  1.00  0.00              
ATOM   3342  O   GLU B  56      65.878   8.416  77.147  1.00  0.00              
ATOM   3343  N   GLY B  57      65.396  10.339  76.065  1.00  0.00              
ATOM   3344  CA  GLY B  57      66.485  10.221  75.112  1.00  0.00              
ATOM   3345  C   GLY B  57      66.016   9.796  73.727  1.00  0.00              
ATOM   3346  O   GLY B  57      66.837   9.452  72.875  1.00  0.00              
ATOM   3347  N   ALA B  58      64.703   9.791  73.472  1.00  0.00              
ATOM   3348  CA  ALA B  58      64.184   9.538  72.136  1.00  0.00              
ATOM   3349  CB  ALA B  58      62.682   9.342  72.201  1.00  0.00              
ATOM   3350  C   ALA B  58      64.454  10.700  71.188  1.00  0.00              
ATOM   3351  O   ALA B  58      64.496  11.864  71.593  1.00  0.00              
ATOM   3352  N   ASP B  59      64.636  10.383  69.904  1.00  0.00              
ATOM   3353  CA  ASP B  59      65.004  11.377  68.906  1.00  0.00              
ATOM   3354  CB  ASP B  59      65.526  10.683  67.644  1.00  0.00              
ATOM   3355  CG  ASP B  59      66.024  11.661  66.588  1.00  0.00              
ATOM   3356  OD1 ASP B  59      65.221  12.116  65.774  1.00  0.00              
ATOM   3357  OD2 ASP B  59      67.208  11.985  66.595  1.00  0.00              
ATOM   3358  C   ASP B  59      63.856  12.324  68.551  1.00  0.00              
ATOM   3359  O   ASP B  59      62.840  11.865  68.023  1.00  0.00              
ATOM   3360  N   PRO B  60      63.996  13.647  68.744  1.00  0.00              
ATOM   3361  CD  PRO B  60      65.200  14.284  69.274  1.00  0.00              
ATOM   3362  CA  PRO B  60      62.953  14.648  68.505  1.00  0.00              
ATOM   3363  CB  PRO B  60      63.675  15.954  68.759  1.00  0.00              
ATOM   3364  CG  PRO B  60      64.662  15.587  69.833  1.00  0.00              
ATOM   3365  C   PRO B  60      62.295  14.649  67.130  1.00  0.00              
ATOM   3366  O   PRO B  60      61.129  15.021  67.003  1.00  0.00              
ATOM   3367  N   ASP B  61      62.988  14.208  66.074  1.00  0.00              
ATOM   3368  CA  ASP B  61      62.408  14.184  64.734  1.00  0.00              
ATOM   3369  CB  ASP B  61      63.431  13.822  63.660  1.00  0.00              
ATOM   3370  CG  ASP B  61      64.534  14.851  63.480  1.00  0.00              
ATOM   3371  OD1 ASP B  61      64.601  15.468  62.419  1.00  0.00              
ATOM   3372  OD2 ASP B  61      65.322  15.038  64.410  1.00  0.00              
ATOM   3373  C   ASP B  61      61.234  13.227  64.615  1.00  0.00              
ATOM   3374  O   ASP B  61      60.349  13.455  63.791  1.00  0.00              
ATOM   3375  N   CYS B  62      61.183  12.200  65.478  1.00  0.00              
ATOM   3376  CA  CYS B  62      60.157  11.161  65.459  1.00  0.00              
ATOM   3377  CB  CYS B  62      60.230  10.345  66.742  1.00  0.00              
ATOM   3378  SG  CYS B  62      58.833   9.209  66.929  1.00  0.00              
ATOM   3379  C   CYS B  62      58.720  11.620  65.246  1.00  0.00              
ATOM   3380  O   CYS B  62      58.023  11.067  64.392  1.00  0.00              
ATOM   3381  N   TYR B  63      58.279  12.665  65.955  1.00  0.00              
ATOM   3382  CA  TYR B  63      56.914  13.155  65.811  1.00  0.00              
ATOM   3383  CB  TYR B  63      56.491  14.053  66.984  1.00  0.00              
ATOM   3384  CG  TYR B  63      57.461  15.148  67.414  1.00  0.00              
ATOM   3385  CD1 TYR B  63      57.554  16.328  66.702  1.00  0.00              
ATOM   3386  CE1 TYR B  63      58.360  17.348  67.162  1.00  0.00              
ATOM   3387  CD2 TYR B  63      58.200  14.973  68.567  1.00  0.00              
ATOM   3388  CE2 TYR B  63      59.007  15.991  69.032  1.00  0.00              
ATOM   3389  CZ  TYR B  63      59.069  17.177  68.333  1.00  0.00              
ATOM   3390  OH  TYR B  63      59.828  18.220  68.828  1.00  0.00              
ATOM   3391  C   TYR B  63      56.576  13.780  64.459  1.00  0.00              
ATOM   3392  O   TYR B  63      55.415  14.078  64.171  1.00  0.00              
ATOM   3393  N   ASP B  64      57.584  13.996  63.610  1.00  0.00              
ATOM   3394  CA  ASP B  64      57.352  14.245  62.197  1.00  0.00              
ATOM   3395  CB  ASP B  64      58.138  15.456  61.703  1.00  0.00              
ATOM   3396  CG  ASP B  64      57.922  15.740  60.220  1.00  0.00              
ATOM   3397  OD1 ASP B  64      56.858  16.250  59.860  1.00  0.00              
ATOM   3398  OD2 ASP B  64      58.829  15.468  59.435  1.00  0.00              
ATOM   3399  C   ASP B  64      57.704  13.027  61.350  1.00  0.00              
ATOM   3400  O   ASP B  64      56.980  12.704  60.411  1.00  0.00              
ATOM   3401  N   THR B  65      58.816  12.351  61.645  1.00  0.00              
ATOM   3402  CA  THR B  65      59.295  11.232  60.845  1.00  0.00              
ATOM   3403  CB  THR B  65      60.745  10.903  61.253  1.00  0.00              
ATOM   3404  OG1 THR B  65      61.433  12.149  61.271  1.00  0.00              
ATOM   3405  CG2 THR B  65      61.434   9.951  60.285  1.00  0.00              
ATOM   3406  C   THR B  65      58.405   9.997  60.935  1.00  0.00              
ATOM   3407  O   THR B  65      57.883   9.543  59.916  1.00  0.00              
ATOM   3408  N   ARG B  66      58.181   9.450  62.137  1.00  0.00              
ATOM   3409  CA  ARG B  66      57.393   8.233  62.293  1.00  0.00              
ATOM   3410  CB  ARG B  66      57.504   7.654  63.696  1.00  0.00              
ATOM   3411  CG  ARG B  66      58.828   6.969  64.011  1.00  0.00              
ATOM   3412  CD  ARG B  66      58.730   6.186  65.320  1.00  0.00              
ATOM   3413  NE  ARG B  66      57.790   5.078  65.212  1.00  0.00              
ATOM   3414  CZ  ARG B  66      57.216   4.491  66.266  1.00  0.00              
ATOM   3415  NH1 ARG B  66      56.351   3.512  66.028  1.00  0.00              
ATOM   3416  NH2 ARG B  66      57.488   4.869  67.514  1.00  0.00              
ATOM   3417  C   ARG B  66      55.927   8.442  61.944  1.00  0.00              
ATOM   3418  O   ARG B  66      55.275   7.552  61.394  1.00  0.00              
ATOM   3419  N   THR B  67      55.405   9.639  62.216  1.00  0.00              
ATOM   3420  CA  THR B  67      54.067  10.011  61.788  1.00  0.00              
ATOM   3421  CB  THR B  67      53.657  11.339  62.436  1.00  0.00              
ATOM   3422  OG1 THR B  67      54.799  12.176  62.332  1.00  0.00              
ATOM   3423  CG2 THR B  67      53.248  11.177  63.890  1.00  0.00              
ATOM   3424  C   THR B  67      53.968  10.070  60.269  1.00  0.00              
ATOM   3425  O   THR B  67      53.055   9.471  59.701  1.00  0.00              
ATOM   3426  N   SER B  68      54.918  10.723  59.583  1.00  0.00              
ATOM   3427  CA  SER B  68      54.957  10.704  58.125  1.00  0.00              
ATOM   3428  CB  SER B  68      56.011  11.664  57.578  1.00  0.00              
ATOM   3429  OG  SER B  68      55.887  11.866  56.174  1.00  0.00              
ATOM   3430  C   SER B  68      55.201   9.306  57.556  1.00  0.00              
ATOM   3431  O   SER B  68      54.793   9.028  56.424  1.00  0.00              
ATOM   3432  N   ALA B  69      55.874   8.415  58.293  1.00  0.00              
ATOM   3433  CA  ALA B  69      55.966   7.013  57.910  1.00  0.00              
ATOM   3434  CB  ALA B  69      56.915   6.268  58.836  1.00  0.00              
ATOM   3435  C   ALA B  69      54.603   6.338  57.988  1.00  0.00              
ATOM   3436  O   ALA B  69      54.233   5.580  57.088  1.00  0.00              
ATOM   3437  N   LEU B  70      53.815   6.632  59.030  1.00  0.00              
ATOM   3438  CA  LEU B  70      52.436   6.166  59.090  1.00  0.00              
ATOM   3439  CB  LEU B  70      51.789   6.426  60.448  1.00  0.00              
ATOM   3440  CG  LEU B  70      52.380   5.809  61.711  1.00  0.00              
ATOM   3441  CD1 LEU B  70      51.413   6.029  62.860  1.00  0.00              
ATOM   3442  CD2 LEU B  70      52.640   4.319  61.556  1.00  0.00              
ATOM   3443  C   LEU B  70      51.572   6.774  57.992  1.00  0.00              
ATOM   3444  O   LEU B  70      50.658   6.116  57.492  1.00  0.00              
ATOM   3445  N   SER B  71      51.834   8.019  57.580  1.00  0.00              
ATOM   3446  CA  SER B  71      51.207   8.600  56.400  1.00  0.00              
ATOM   3447  CB  SER B  71      51.653  10.042  56.232  1.00  0.00              
ATOM   3448  OG  SER B  71      51.499  10.764  57.446  1.00  0.00              
ATOM   3449  C   SER B  71      51.546   7.810  55.141  1.00  0.00              
ATOM   3450  O   SER B  71      50.650   7.453  54.376  1.00  0.00              
ATOM   3451  N   ALA B  72      52.825   7.469  54.937  1.00  0.00              
ATOM   3452  CA  ALA B  72      53.233   6.623  53.821  1.00  0.00              
ATOM   3453  CB  ALA B  72      54.740   6.422  53.852  1.00  0.00              
ATOM   3454  C   ALA B  72      52.573   5.248  53.855  1.00  0.00              
ATOM   3455  O   ALA B  72      52.162   4.722  52.820  1.00  0.00              
ATOM   3456  N   LYS B  73      52.420   4.673  55.053  1.00  0.00              
ATOM   3457  CA  LYS B  73      51.694   3.423  55.228  1.00  0.00              
ATOM   3458  CB  LYS B  73      51.928   2.898  56.638  1.00  0.00              
ATOM   3459  CG  LYS B  73      51.729   1.397  56.765  1.00  0.00              
ATOM   3460  CD  LYS B  73      51.890   0.979  58.215  1.00  0.00              
ATOM   3461  CE  LYS B  73      51.796  -0.531  58.339  1.00  0.00              
ATOM   3462  NZ  LYS B  73      51.765  -0.919  59.735  1.00  0.00              
ATOM   3463  C   LYS B  73      50.200   3.600  54.952  1.00  0.00              
ATOM   3464  O   LYS B  73      49.564   2.713  54.383  1.00  0.00              
ATOM   3465  N   SER B  74      49.618   4.757  55.296  1.00  0.00              
ATOM   3466  CA  SER B  74      48.238   5.082  54.939  1.00  0.00              
ATOM   3467  CB  SER B  74      47.814   6.426  55.524  1.00  0.00              
ATOM   3468  OG  SER B  74      47.930   6.486  56.938  1.00  0.00              
ATOM   3469  C   SER B  74      48.072   5.148  53.426  1.00  0.00              
ATOM   3470  O   SER B  74      47.043   4.749  52.879  1.00  0.00              
ATOM   3471  N   CYS B  75      49.118   5.626  52.746  1.00  0.00              
ATOM   3472  CA  CYS B  75      49.170   5.663  51.295  1.00  0.00              
ATOM   3473  CB  CYS B  75      50.196   6.701  50.869  1.00  0.00              
ATOM   3474  SG  CYS B  75      49.728   8.351  51.439  1.00  0.00              
ATOM   3475  C   CYS B  75      49.452   4.333  50.602  1.00  0.00              
ATOM   3476  O   CYS B  75      49.647   4.299  49.383  1.00  0.00              
ATOM   3477  N   GLU B  76      49.492   3.211  51.332  1.00  0.00              
ATOM   3478  CA  GLU B  76      49.595   1.899  50.711  1.00  0.00              
ATOM   3479  CB  GLU B  76      49.858   0.850  51.787  1.00  0.00              
ATOM   3480  CG  GLU B  76      50.290  -0.518  51.263  1.00  0.00              
ATOM   3481  CD  GLU B  76      50.445  -1.622  52.308  1.00  0.00              
ATOM   3482  OE1 GLU B  76      50.768  -1.343  53.465  1.00  0.00              
ATOM   3483  OE2 GLU B  76      50.273  -2.782  51.934  1.00  0.00              
ATOM   3484  C   GLU B  76      48.284   1.587  49.992  1.00  0.00              
ATOM   3485  O   GLU B  76      47.208   1.964  50.457  1.00  0.00              
ATOM   3486  N   SER B  77      48.364   0.889  48.855  1.00  0.00              
ATOM   3487  CA  SER B  77      47.195   0.458  48.095  1.00  0.00              
ATOM   3488  CB  SER B  77      47.686  -0.349  46.896  1.00  0.00              
ATOM   3489  OG  SER B  77      48.560  -1.398  47.314  1.00  0.00              
ATOM   3490  C   SER B  77      46.270  -0.394  48.958  1.00  0.00              
ATOM   3491  O   SER B  77      45.072  -0.151  49.113  1.00  0.00              
ATOM   3492  N   ASN B  78      46.894  -1.398  49.570  1.00  0.00              
ATOM   3493  CA  ASN B  78      46.243  -2.228  50.564  1.00  0.00              
ATOM   3494  CB  ASN B  78      46.862  -3.628  50.548  1.00  0.00              
ATOM   3495  CG  ASN B  78      46.638  -4.388  49.247  1.00  0.00              
ATOM   3496  OD1 ASN B  78      45.967  -5.415  49.221  1.00  0.00              
ATOM   3497  ND2 ASN B  78      47.166  -3.948  48.109  1.00  0.00              
ATOM   3498  C   ASN B  78      46.486  -1.515  51.887  1.00  0.00              
ATOM   3499  O   ASN B  78      47.385  -1.856  52.658  1.00  0.00              
ATOM   3500  N   SER B  79      45.732  -0.435  52.101  1.00  0.00              
ATOM   3501  CA  SER B  79      45.919   0.408  53.271  1.00  0.00              
ATOM   3502  CB  SER B  79      45.189   1.736  53.102  1.00  0.00              
ATOM   3503  OG  SER B  79      45.572   2.672  54.101  1.00  0.00              
ATOM   3504  C   SER B  79      45.473  -0.268  54.563  1.00  0.00              
ATOM   3505  O   SER B  79      44.331  -0.724  54.664  1.00  0.00              
ATOM   3506  N   PRO B  80      46.345  -0.370  55.575  1.00  0.00              
ATOM   3507  CD  PRO B  80      47.785  -0.139  55.462  1.00  0.00              
ATOM   3508  CA  PRO B  80      45.994  -0.882  56.895  1.00  0.00              
ATOM   3509  CB  PRO B  80      47.348  -1.245  57.469  1.00  0.00              
ATOM   3510  CG  PRO B  80      48.252  -0.180  56.903  1.00  0.00              
ATOM   3511  C   PRO B  80      45.265   0.131  57.772  1.00  0.00              
ATOM   3512  O   PRO B  80      44.752  -0.225  58.832  1.00  0.00              
ATOM   3513  N   PHE B  81      45.197   1.400  57.358  1.00  0.00              
ATOM   3514  CA  PHE B  81      44.698   2.461  58.215  1.00  0.00              
ATOM   3515  CB  PHE B  81      45.717   3.602  58.254  1.00  0.00              
ATOM   3516  CG  PHE B  81      47.019   3.266  58.974  1.00  0.00              
ATOM   3517  CD1 PHE B  81      48.176   3.917  58.604  1.00  0.00              
ATOM   3518  CD2 PHE B  81      47.053   2.347  60.008  1.00  0.00              
ATOM   3519  CE1 PHE B  81      49.352   3.669  59.275  1.00  0.00              
ATOM   3520  CE2 PHE B  81      48.236   2.099  60.666  1.00  0.00              
ATOM   3521  CZ  PHE B  81      49.384   2.764  60.307  1.00  0.00              
ATOM   3522  C   PHE B  81      43.335   2.978  57.776  1.00  0.00              
ATOM   3523  O   PHE B  81      42.968   2.790  56.612  1.00  0.00              
ATOM   3524  N   PRO B  82      42.510   3.579  58.649  1.00  0.00              
ATOM   3525  CD  PRO B  82      42.667   3.564  60.103  1.00  0.00              
ATOM   3526  CA  PRO B  82      41.261   4.219  58.259  1.00  0.00              
ATOM   3527  CB  PRO B  82      40.531   4.356  59.579  1.00  0.00              
ATOM   3528  CG  PRO B  82      41.625   4.549  60.593  1.00  0.00              
ATOM   3529  C   PRO B  82      41.514   5.546  57.553  1.00  0.00              
ATOM   3530  O   PRO B  82      42.295   6.387  58.003  1.00  0.00              
ATOM   3531  N   VAL B  83      40.863   5.718  56.406  1.00  0.00              
ATOM   3532  CA  VAL B  83      41.110   6.874  55.558  1.00  0.00              
ATOM   3533  CB  VAL B  83      41.412   6.434  54.099  1.00  0.00              
ATOM   3534  CG1 VAL B  83      42.718   5.650  54.037  1.00  0.00              
ATOM   3535  CG2 VAL B  83      40.278   5.621  53.484  1.00  0.00              
ATOM   3536  C   VAL B  83      39.991   7.910  55.611  1.00  0.00              
ATOM   3537  O   VAL B  83      38.969   7.732  56.284  1.00  0.00              
ATOM   3538  N   HIS B  84      40.187   9.028  54.915  1.00  0.00              
ATOM   3539  CA  HIS B  84      39.158  10.040  54.775  1.00  0.00              
ATOM   3540  CB  HIS B  84      39.544  11.287  55.567  1.00  0.00              
ATOM   3541  CG  HIS B  84      38.834  11.362  56.910  1.00  0.00              
ATOM   3542  ND1 HIS B  84      38.115  10.416  57.501  1.00  0.00              
ATOM   3543  CD2 HIS B  84      38.779  12.496  57.683  1.00  0.00              
ATOM   3544  NE2 HIS B  84      37.999  12.180  58.685  1.00  0.00              
ATOM   3545  CE1 HIS B  84      37.592  10.941  58.577  1.00  0.00              
ATOM   3546  C   HIS B  84      38.923  10.366  53.305  1.00  0.00              
ATOM   3547  O   HIS B  84      39.815  10.112  52.487  1.00  0.00              
ATOM   3548  N   PRO B  85      37.750  10.877  52.889  1.00  0.00              
ATOM   3549  CD  PRO B  85      36.527  10.911  53.690  1.00  0.00              
ATOM   3550  CA  PRO B  85      37.471  11.288  51.513  1.00  0.00              
ATOM   3551  CB  PRO B  85      36.036  11.778  51.596  1.00  0.00              
ATOM   3552  CG  PRO B  85      35.436  10.873  52.638  1.00  0.00              
ATOM   3553  C   PRO B  85      38.433  12.356  50.993  1.00  0.00              
ATOM   3554  O   PRO B  85      38.185  13.561  51.041  1.00  0.00              
ATOM   3555  N   GLY B  86      39.582  11.865  50.531  1.00  0.00              
ATOM   3556  CA  GLY B  86      40.634  12.712  50.004  1.00  0.00              
ATOM   3557  C   GLY B  86      42.018  12.108  50.191  1.00  0.00              
ATOM   3558  O   GLY B  86      42.912  12.411  49.399  1.00  0.00              
ATOM   3559  N   THR B  87      42.216  11.222  51.183  1.00  0.00              
ATOM   3560  CA  THR B  87      43.523  10.657  51.524  1.00  0.00              
ATOM   3561  CB  THR B  87      43.356   9.563  52.602  1.00  0.00              
ATOM   3562  OG1 THR B  87      42.539  10.134  53.618  1.00  0.00              
ATOM   3563  CG2 THR B  87      44.679   9.123  53.221  1.00  0.00              
ATOM   3564  C   THR B  87      44.328  10.127  50.338  1.00  0.00              
ATOM   3565  O   THR B  87      45.529  10.378  50.252  1.00  0.00              
ATOM   3566  N   ALA B  88      43.676   9.452  49.384  1.00  0.00              
ATOM   3567  CA  ALA B  88      44.328   9.002  48.158  1.00  0.00              
ATOM   3568  CB  ALA B  88      43.313   8.280  47.285  1.00  0.00              
ATOM   3569  C   ALA B  88      44.921  10.143  47.335  1.00  0.00              
ATOM   3570  O   ALA B  88      46.066  10.066  46.886  1.00  0.00              
ATOM   3571  N   GLU B  89      44.176  11.247  47.195  1.00  0.00              
ATOM   3572  CA  GLU B  89      44.650  12.395  46.440  1.00  0.00              
ATOM   3573  CB  GLU B  89      43.492  13.325  46.072  1.00  0.00              
ATOM   3574  CG  GLU B  89      43.852  14.514  45.171  1.00  0.00              
ATOM   3575  CD  GLU B  89      44.534  14.152  43.854  1.00  0.00              
ATOM   3576  OE1 GLU B  89      43.866  13.619  42.969  1.00  0.00              
ATOM   3577  OE2 GLU B  89      45.729  14.413  43.718  1.00  0.00              
ATOM   3578  C   GLU B  89      45.734  13.130  47.221  1.00  0.00              
ATOM   3579  O   GLU B  89      46.668  13.674  46.625  1.00  0.00              
ATOM   3580  N   CYS B  90      45.631  13.129  48.555  1.00  0.00              
ATOM   3581  CA  CYS B  90      46.720  13.585  49.404  1.00  0.00              
ATOM   3582  CB  CYS B  90      46.359  13.479  50.879  1.00  0.00              
ATOM   3583  SG  CYS B  90      44.836  14.333  51.358  1.00  0.00              
ATOM   3584  C   CYS B  90      47.975  12.762  49.140  1.00  0.00              
ATOM   3585  O   CYS B  90      49.049  13.323  48.946  1.00  0.00              
ATOM   3586  N   CYS B  91      47.851  11.433  49.052  1.00  0.00              
ATOM   3587  CA  CYS B  91      48.973  10.555  48.756  1.00  0.00              
ATOM   3588  CB  CYS B  91      48.539   9.105  48.806  1.00  0.00              
ATOM   3589  SG  CYS B  91      47.986   8.637  50.462  1.00  0.00              
ATOM   3590  C   CYS B  91      49.672  10.838  47.435  1.00  0.00              
ATOM   3591  O   CYS B  91      50.897  10.731  47.353  1.00  0.00              
ATOM   3592  N   THR B  92      48.930  11.222  46.392  1.00  0.00              
ATOM   3593  CA  THR B  92      49.540  11.671  45.149  1.00  0.00              
ATOM   3594  CB  THR B  92      48.507  11.667  44.007  1.00  0.00              
ATOM   3595  OG1 THR B  92      47.249  12.053  44.548  1.00  0.00              
ATOM   3596  CG2 THR B  92      48.405  10.296  43.361  1.00  0.00              
ATOM   3597  C   THR B  92      50.283  13.003  45.220  1.00  0.00              
ATOM   3598  O   THR B  92      51.053  13.337  44.319  1.00  0.00              
ATOM   3599  N   LYS B  93      50.075  13.792  46.277  1.00  0.00              
ATOM   3600  CA  LYS B  93      50.776  15.052  46.446  1.00  0.00              
ATOM   3601  CB  LYS B  93      49.774  16.165  46.763  1.00  0.00              
ATOM   3602  CG  LYS B  93      48.723  16.430  45.690  1.00  0.00              
ATOM   3603  CD  LYS B  93      49.364  16.882  44.386  1.00  0.00              
ATOM   3604  CE  LYS B  93      48.297  17.079  43.325  1.00  0.00              
ATOM   3605  NZ  LYS B  93      48.912  17.433  42.060  1.00  0.00              
ATOM   3606  C   LYS B  93      51.793  14.884  47.568  1.00  0.00              
ATOM   3607  O   LYS B  93      51.454  14.911  48.747  1.00  0.00              
ATOM   3608  N   GLU B  94      53.078  14.783  47.239  1.00  0.00              
ATOM   3609  CA  GLU B  94      54.059  14.209  48.153  1.00  0.00              
ATOM   3610  CB  GLU B  94      55.357  13.913  47.407  1.00  0.00              
ATOM   3611  CG  GLU B  94      55.349  12.620  46.585  1.00  0.00              
ATOM   3612  CD  GLU B  94      54.265  12.509  45.518  1.00  0.00              
ATOM   3613  OE1 GLU B  94      54.213  13.366  44.637  1.00  0.00              
ATOM   3614  OE2 GLU B  94      53.487  11.560  45.585  1.00  0.00              
ATOM   3615  C   GLU B  94      54.378  14.903  49.473  1.00  0.00              
ATOM   3616  O   GLU B  94      54.450  16.132  49.590  1.00  0.00              
ATOM   3617  N   GLY B  95      54.521  14.047  50.490  1.00  0.00              
ATOM   3618  CA  GLY B  95      55.116  14.396  51.773  1.00  0.00              
ATOM   3619  C   GLY B  95      54.403  15.510  52.521  1.00  0.00              
ATOM   3620  O   GLY B  95      53.402  15.300  53.205  1.00  0.00              
ATOM   3621  N   LEU B  96      54.923  16.724  52.342  1.00  0.00              
ATOM   3622  CA  LEU B  96      54.404  17.900  53.023  1.00  0.00              
ATOM   3623  CB  LEU B  96      55.360  19.075  52.854  1.00  0.00              
ATOM   3624  CG  LEU B  96      56.767  18.953  53.430  1.00  0.00              
ATOM   3625  CD1 LEU B  96      57.602  20.152  53.018  1.00  0.00              
ATOM   3626  CD2 LEU B  96      56.733  18.815  54.946  1.00  0.00              
ATOM   3627  C   LEU B  96      53.026  18.283  52.507  1.00  0.00              
ATOM   3628  O   LEU B  96      52.147  18.682  53.274  1.00  0.00              
ATOM   3629  N   GLU B  97      52.823  18.098  51.197  1.00  0.00              
ATOM   3630  CA  GLU B  97      51.551  18.411  50.561  1.00  0.00              
ATOM   3631  CB  GLU B  97      51.663  18.272  49.052  1.00  0.00              
ATOM   3632  CG  GLU B  97      52.802  19.025  48.376  1.00  0.00              
ATOM   3633  CD  GLU B  97      52.917  18.693  46.895  1.00  0.00              
ATOM   3634  OE1 GLU B  97      52.472  19.494  46.075  1.00  0.00              
ATOM   3635  OE2 GLU B  97      53.443  17.629  46.559  1.00  0.00              
ATOM   3636  C   GLU B  97      50.496  17.438  51.078  1.00  0.00              
ATOM   3637  O   GLU B  97      49.404  17.840  51.473  1.00  0.00              
ATOM   3638  N   ARG B  98      50.853  16.150  51.083  1.00  0.00              
ATOM   3639  CA  ARG B  98      50.105  15.074  51.720  1.00  0.00              
ATOM   3640  CB  ARG B  98      51.000  13.844  51.672  1.00  0.00              
ATOM   3641  CG  ARG B  98      50.460  12.497  52.111  1.00  0.00              
ATOM   3642  CD  ARG B  98      51.559  11.468  51.875  1.00  0.00              
ATOM   3643  NE  ARG B  98      51.877  11.345  50.458  1.00  0.00              
ATOM   3644  CZ  ARG B  98      53.085  11.021  50.001  1.00  0.00              
ATOM   3645  NH1 ARG B  98      53.226  10.792  48.703  1.00  0.00              
ATOM   3646  NH2 ARG B  98      54.147  10.991  50.802  1.00  0.00              
ATOM   3647  C   ARG B  98      49.699  15.383  53.154  1.00  0.00              
ATOM   3648  O   ARG B  98      48.522  15.273  53.501  1.00  0.00              
ATOM   3649  N   LYS B  99      50.665  15.801  53.978  1.00  0.00              
ATOM   3650  CA  LYS B  99      50.428  16.157  55.371  1.00  0.00              
ATOM   3651  CB  LYS B  99      51.764  16.544  56.004  1.00  0.00              
ATOM   3652  CG  LYS B  99      51.756  16.714  57.515  1.00  0.00              
ATOM   3653  CD  LYS B  99      53.149  17.108  57.981  1.00  0.00              
ATOM   3654  CE  LYS B  99      53.164  17.272  59.491  1.00  0.00              
ATOM   3655  NZ  LYS B  99      54.462  17.730  59.947  1.00  0.00              
ATOM   3656  C   LYS B  99      49.408  17.286  55.504  1.00  0.00              
ATOM   3657  O   LYS B  99      48.433  17.164  56.250  1.00  0.00              
ATOM   3658  N   LEU B 100      49.595  18.365  54.734  1.00  0.00              
ATOM   3659  CA  LEU B 100      48.680  19.501  54.724  1.00  0.00              
ATOM   3660  CB  LEU B 100      49.282  20.584  53.821  1.00  0.00              
ATOM   3661  CG  LEU B 100      48.748  22.018  53.772  1.00  0.00              
ATOM   3662  CD1 LEU B 100      49.864  22.950  53.337  1.00  0.00              
ATOM   3663  CD2 LEU B 100      47.539  22.178  52.859  1.00  0.00              
ATOM   3664  C   LEU B 100      47.282  19.088  54.264  1.00  0.00              
ATOM   3665  O   LEU B 100      46.275  19.450  54.876  1.00  0.00              
ATOM   3666  N   CYS B 101      47.227  18.288  53.197  1.00  0.00              
ATOM   3667  CA  CYS B 101      45.988  17.768  52.638  1.00  0.00              
ATOM   3668  CB  CYS B 101      46.337  16.941  51.408  1.00  0.00              
ATOM   3669  SG  CYS B 101      44.978  16.159  50.506  1.00  0.00              
ATOM   3670  C   CYS B 101      45.221  16.940  53.661  1.00  0.00              
ATOM   3671  O   CYS B 101      44.029  17.171  53.869  1.00  0.00              
ATOM   3672  N   MET B 102      45.898  16.023  54.363  1.00  0.00              
ATOM   3673  CA  MET B 102      45.269  15.252  55.426  1.00  0.00              
ATOM   3674  CB  MET B 102      46.175  14.149  55.949  1.00  0.00              
ATOM   3675  CG  MET B 102      46.420  13.038  54.941  1.00  0.00              
ATOM   3676  SD  MET B 102      47.405  11.694  55.644  1.00  0.00              
ATOM   3677  CE  MET B 102      48.973  12.512  55.693  1.00  0.00              
ATOM   3678  C   MET B 102      44.811  16.123  56.585  1.00  0.00              
ATOM   3679  O   MET B 102      43.713  15.928  57.104  1.00  0.00              
ATOM   3680  N   ALA B 103      45.613  17.122  56.972  1.00  0.00              
ATOM   3681  CA  ALA B 103      45.212  18.086  57.990  1.00  0.00              
ATOM   3682  CB  ALA B 103      46.355  19.054  58.256  1.00  0.00              
ATOM   3683  C   ALA B 103      43.989  18.910  57.595  1.00  0.00              
ATOM   3684  O   ALA B 103      43.242  19.382  58.453  1.00  0.00              
ATOM   3685  N   ALA B 104      43.774  19.100  56.290  1.00  0.00              
ATOM   3686  CA  ALA B 104      42.565  19.736  55.790  1.00  0.00              
ATOM   3687  CB  ALA B 104      42.854  20.336  54.421  1.00  0.00              
ATOM   3688  C   ALA B 104      41.361  18.805  55.651  1.00  0.00              
ATOM   3689  O   ALA B 104      40.247  19.277  55.404  1.00  0.00              
ATOM   3690  N   LEU B 105      41.524  17.486  55.805  1.00  0.00              
ATOM   3691  CA  LEU B 105      40.416  16.558  55.623  1.00  0.00              
ATOM   3692  CB  LEU B 105      40.907  15.152  55.304  1.00  0.00              
ATOM   3693  CG  LEU B 105      41.622  14.943  53.976  1.00  0.00              
ATOM   3694  CD1 LEU B 105      42.142  13.525  53.881  1.00  0.00              
ATOM   3695  CD2 LEU B 105      40.714  15.269  52.802  1.00  0.00              
ATOM   3696  C   LEU B 105      39.441  16.524  56.787  1.00  0.00              
ATOM   3697  O   LEU B 105      39.795  16.302  57.946  1.00  0.00              
ATOM   3698  N   LYS B 106      38.178  16.754  56.438  1.00  0.00              
ATOM   3699  CA  LYS B 106      37.111  16.875  57.416  1.00  0.00              
ATOM   3700  CB  LYS B 106      35.969  17.702  56.839  1.00  0.00              
ATOM   3701  CG  LYS B 106      36.347  19.127  56.470  1.00  0.00              
ATOM   3702  CD  LYS B 106      35.148  19.801  55.829  1.00  0.00              
ATOM   3703  CE  LYS B 106      35.503  21.217  55.416  1.00  0.00              
ATOM   3704  NZ  LYS B 106      34.364  21.850  54.780  1.00  0.00              
ATOM   3705  C   LYS B 106      36.548  15.539  57.872  1.00  0.00              
ATOM   3706  O   LYS B 106      36.324  14.627  57.070  1.00  0.00              
ATOM   3707  N   HIS B 107      36.317  15.443  59.185  1.00  0.00              
ATOM   3708  CA  HIS B 107      35.510  14.380  59.770  1.00  0.00              
ATOM   3709  CB  HIS B 107      35.433  14.573  61.295  1.00  0.00              
ATOM   3710  CG  HIS B 107      34.372  13.734  62.004  1.00  0.00              
ATOM   3711  ND1 HIS B 107      34.280  12.414  62.064  1.00  0.00              
ATOM   3712  CD2 HIS B 107      33.264  14.271  62.623  1.00  0.00              
ATOM   3713  NE2 HIS B 107      32.548  13.240  62.990  1.00  0.00              
ATOM   3714  CE1 HIS B 107      33.154  12.126  62.660  1.00  0.00              
ATOM   3715  C   HIS B 107      34.111  14.386  59.162  1.00  0.00              
ATOM   3716  O   HIS B 107      33.506  15.443  58.968  1.00  0.00              
ATOM   3717  N   GLN B 108      33.601  13.197  58.849  1.00  0.00              
ATOM   3718  CA  GLN B 108      32.261  13.065  58.305  1.00  0.00              
ATOM   3719  CB  GLN B 108      32.226  11.948  57.258  1.00  0.00              
ATOM   3720  CG  GLN B 108      33.248  12.084  56.128  1.00  0.00              
ATOM   3721  CD  GLN B 108      33.118  13.358  55.306  1.00  0.00              
ATOM   3722  OE1 GLN B 108      32.164  13.548  54.556  1.00  0.00              
ATOM   3723  NE2 GLN B 108      34.063  14.282  55.403  1.00  0.00              
ATOM   3724  C   GLN B 108      31.310  12.760  59.459  1.00  0.00              
ATOM   3725  O   GLN B 108      31.411  11.679  60.043  1.00  0.00              
ATOM   3726  N   PRO B 109      30.407  13.670  59.865  1.00  0.00              
ATOM   3727  CD  PRO B 109      30.286  15.020  59.327  1.00  0.00              
ATOM   3728  CA  PRO B 109      29.470  13.473  60.971  1.00  0.00              
ATOM   3729  CB  PRO B 109      28.682  14.769  60.982  1.00  0.00              
ATOM   3730  CG  PRO B 109      29.684  15.780  60.493  1.00  0.00              
ATOM   3731  C   PRO B 109      28.559  12.268  60.783  1.00  0.00              
ATOM   3732  O   PRO B 109      27.843  12.147  59.784  1.00  0.00              
ATOM   3733  N   GLN B 110      28.593  11.354  61.756  1.00  0.00              
ATOM   3734  CA  GLN B 110      27.825  10.126  61.659  1.00  0.00              
ATOM   3735  CB  GLN B 110      28.348   9.067  62.627  1.00  0.00              
ATOM   3736  CG  GLN B 110      27.673   7.703  62.475  1.00  0.00              
ATOM   3737  CD  GLN B 110      27.831   7.037  61.118  1.00  0.00              
ATOM   3738  OE1 GLN B 110      27.145   7.382  60.154  1.00  0.00              
ATOM   3739  NE2 GLN B 110      28.732   6.071  61.009  1.00  0.00              
ATOM   3740  C   GLN B 110      26.320  10.330  61.798  1.00  0.00              
ATOM   3741  O   GLN B 110      25.734  10.429  62.883  1.00  0.00              
ATOM   3742  N   GLU B 111      25.736  10.431  60.607  1.00  0.00              
ATOM   3743  CA  GLU B 111      24.298  10.538  60.440  1.00  0.00              
ATOM   3744  CB  GLU B 111      23.988  11.348  59.185  1.00  0.00              
ATOM   3745  CG  GLU B 111      24.584  12.757  59.210  1.00  0.00              
ATOM   3746  CD  GLU B 111      24.280  13.633  58.001  1.00  0.00              
ATOM   3747  OE1 GLU B 111      24.288  13.162  56.862  1.00  0.00              
ATOM   3748  OE2 GLU B 111      24.027  14.823  58.185  1.00  0.00              
ATOM   3749  C   GLU B 111      23.587   9.189  60.384  1.00  0.00              
ATOM   3750  O   GLU B 111      22.361   9.138  60.459  1.00  0.00              
ATOM   3751  N   PHE B 112      24.283   8.056  60.232  1.00  0.00              
ATOM   3752  CA  PHE B 112      23.611   6.763  60.243  1.00  0.00              
ATOM   3753  CB  PHE B 112      23.541   6.155  58.837  1.00  0.00              
ATOM   3754  CG  PHE B 112      22.541   6.868  57.936  1.00  0.00              
ATOM   3755  CD1 PHE B 112      22.987   7.724  56.947  1.00  0.00              
ATOM   3756  CD2 PHE B 112      21.184   6.680  58.133  1.00  0.00              
ATOM   3757  CE1 PHE B 112      22.071   8.403  56.169  1.00  0.00              
ATOM   3758  CE2 PHE B 112      20.278   7.364  57.349  1.00  0.00              
ATOM   3759  CZ  PHE B 112      20.720   8.226  56.370  1.00  0.00              
ATOM   3760  C   PHE B 112      24.205   5.786  61.253  1.00  0.00              
ATOM   3761  O   PHE B 112      25.110   5.011  60.931  1.00  0.00              
ATOM   3762  N   PRO B 113      23.745   5.799  62.513  1.00  0.00              
ATOM   3763  CD  PRO B 113      22.797   6.766  63.057  1.00  0.00              
ATOM   3764  CA  PRO B 113      24.205   4.884  63.544  1.00  0.00              
ATOM   3765  CB  PRO B 113      23.632   5.485  64.814  1.00  0.00              
ATOM   3766  CG  PRO B 113      22.355   6.143  64.368  1.00  0.00              
ATOM   3767  C   PRO B 113      23.774   3.442  63.305  1.00  0.00              
ATOM   3768  O   PRO B 113      22.676   3.005  63.652  1.00  0.00              
ATOM   3769  N   THR B 114      24.681   2.657  62.727  1.00  0.00              
ATOM   3770  CA  THR B 114      24.455   1.235  62.493  1.00  0.00              
ATOM   3771  CB  THR B 114      25.410   0.718  61.381  1.00  0.00              
ATOM   3772  OG1 THR B 114      26.758   0.914  61.800  1.00  0.00              
ATOM   3773  CG2 THR B 114      25.154   1.397  60.042  1.00  0.00              
ATOM   3774  C   THR B 114      24.526   0.363  63.755  1.00  0.00              
ATOM   3775  O   THR B 114      24.779  -0.845  63.694  1.00  0.00              
ATOM   3776  N   TYR B 115      24.217   0.947  64.917  1.00  0.00              
ATOM   3777  CA  TYR B 115      24.493   0.340  66.201  1.00  0.00              
ATOM   3778  CB  TYR B 115      24.624   1.435  67.269  1.00  0.00              
ATOM   3779  CG  TYR B 115      24.845   0.933  68.694  1.00  0.00              
ATOM   3780  CD1 TYR B 115      25.984   0.220  69.019  1.00  0.00              
ATOM   3781  CE1 TYR B 115      26.135  -0.306  70.285  1.00  0.00              
ATOM   3782  CD2 TYR B 115      23.873   1.156  69.651  1.00  0.00              
ATOM   3783  CE2 TYR B 115      24.024   0.641  70.922  1.00  0.00              
ATOM   3784  CZ  TYR B 115      25.150  -0.094  71.227  1.00  0.00              
ATOM   3785  OH  TYR B 115      25.299  -0.617  72.496  1.00  0.00              
ATOM   3786  C   TYR B 115      23.402  -0.649  66.570  1.00  0.00              
ATOM   3787  O   TYR B 115      22.202  -0.378  66.480  1.00  0.00              
ATOM   3788  N   VAL B 116      23.871  -1.813  67.002  1.00  0.00              
ATOM   3789  CA  VAL B 116      23.005  -2.818  67.577  1.00  0.00              
ATOM   3790  CB  VAL B 116      22.533  -3.840  66.503  1.00  0.00              
ATOM   3791  CG1 VAL B 116      23.670  -4.599  65.827  1.00  0.00              
ATOM   3792  CG2 VAL B 116      21.498  -4.788  67.090  1.00  0.00              
ATOM   3793  C   VAL B 116      23.770  -3.450  68.731  1.00  0.00              
ATOM   3794  O   VAL B 116      24.959  -3.756  68.623  1.00  0.00              
ATOM   3795  N   GLU B 117      23.102  -3.575  69.875  1.00  0.00              
ATOM   3796  CA  GLU B 117      23.692  -4.247  71.017  1.00  0.00              
ATOM   3797  CB  GLU B 117      23.030  -3.763  72.306  1.00  0.00              
ATOM   3798  CG  GLU B 117      23.749  -4.258  73.562  1.00  0.00              
ATOM   3799  CD  GLU B 117      23.095  -3.980  74.913  1.00  0.00              
ATOM   3800  OE1 GLU B 117      23.653  -4.443  75.915  1.00  0.00              
ATOM   3801  OE2 GLU B 117      22.064  -3.311  74.989  1.00  0.00              
ATOM   3802  C   GLU B 117      23.465  -5.746  70.834  1.00  0.00              
ATOM   3803  O   GLU B 117      22.354  -6.140  70.467  1.00  0.00              
ATOM   3804  N   PRO B 118      24.467  -6.619  71.018  1.00  0.00              
ATOM   3805  CD  PRO B 118      25.886  -6.273  71.006  1.00  0.00              
ATOM   3806  CA  PRO B 118      24.280  -8.068  71.068  1.00  0.00              
ATOM   3807  CB  PRO B 118      25.696  -8.580  71.236  1.00  0.00              
ATOM   3808  CG  PRO B 118      26.522  -7.555  70.503  1.00  0.00              
ATOM   3809  C   PRO B 118      23.407  -8.474  72.251  1.00  0.00              
ATOM   3810  O   PRO B 118      23.255  -7.717  73.216  1.00  0.00              
ATOM   3811  N   THR B 119      22.812  -9.667  72.203  1.00  0.00              
ATOM   3812  CA  THR B 119      22.003 -10.131  73.320  1.00  0.00              
ATOM   3813  CB  THR B 119      21.008 -11.237  72.918  1.00  0.00              
ATOM   3814  OG1 THR B 119      21.739 -12.291  72.307  1.00  0.00              
ATOM   3815  CG2 THR B 119      19.952 -10.700  71.968  1.00  0.00              
ATOM   3816  C   THR B 119      22.884 -10.562  74.485  1.00  0.00              
ATOM   3817  O   THR B 119      24.014 -11.022  74.301  1.00  0.00              
ATOM   3818  N   ASN B 120      22.349 -10.407  75.696  1.00  0.00              
ATOM   3819  CA  ASN B 120      23.058 -10.618  76.957  1.00  0.00              
ATOM   3820  CB  ASN B 120      22.063 -10.521  78.119  1.00  0.00              
ATOM   3821  CG  ASN B 120      21.354  -9.171  78.167  1.00  0.00              
ATOM   3822  OD1 ASN B 120      21.048  -8.581  77.130  1.00  0.00              
ATOM   3823  ND2 ASN B 120      21.048  -8.601  79.320  1.00  0.00              
ATOM   3824  C   ASN B 120      23.909 -11.875  77.066  1.00  0.00              
ATOM   3825  O   ASN B 120      25.032 -11.837  77.575  1.00  0.00              
ATOM   3826  N   ASP B 121      23.402 -12.990  76.526  1.00  0.00              
ATOM   3827  CA  ASP B 121      24.181 -14.218  76.429  1.00  0.00              
ATOM   3828  CB  ASP B 121      23.334 -15.392  75.936  1.00  0.00              
ATOM   3829  CG  ASP B 121      24.136 -16.679  75.749  1.00  0.00              
ATOM   3830  OD1 ASP B 121      24.492 -17.313  76.742  1.00  0.00              
ATOM   3831  OD2 ASP B 121      24.398 -17.043  74.603  1.00  0.00              
ATOM   3832  C   ASP B 121      25.393 -14.059  75.523  1.00  0.00              
ATOM   3833  O   ASP B 121      26.478 -14.494  75.896  1.00  0.00              
ATOM   3834  N   GLU B 122      25.238 -13.432  74.351  1.00  0.00              
ATOM   3835  CA  GLU B 122      26.339 -13.248  73.411  1.00  0.00              
ATOM   3836  CB  GLU B 122      25.856 -12.641  72.103  1.00  0.00              
ATOM   3837  CG  GLU B 122      24.846 -13.471  71.330  1.00  0.00              
ATOM   3838  CD  GLU B 122      24.355 -12.759  70.080  1.00  0.00              
ATOM   3839  OE1 GLU B 122      23.540 -11.837  70.206  1.00  0.00              
ATOM   3840  OE2 GLU B 122      24.779 -13.117  68.984  1.00  0.00              
ATOM   3841  C   GLU B 122      27.395 -12.322  73.992  1.00  0.00              
ATOM   3842  O   GLU B 122      28.592 -12.563  73.830  1.00  0.00              
ATOM   3843  N   ILE B 123      26.931 -11.275  74.689  1.00  0.00              
ATOM   3844  CA  ILE B 123      27.791 -10.338  75.406  1.00  0.00              
ATOM   3845  CB  ILE B 123      26.926  -9.300  76.171  1.00  0.00              
ATOM   3846  CG2 ILE B 123      27.807  -8.342  76.954  1.00  0.00              
ATOM   3847  CG1 ILE B 123      26.013  -8.499  75.255  1.00  0.00              
ATOM   3848  CD1 ILE B 123      25.014  -7.600  76.013  1.00  0.00              
ATOM   3849  C   ILE B 123      28.693 -11.103  76.371  1.00  0.00              
ATOM   3850  O   ILE B 123      29.923 -11.042  76.270  1.00  0.00              
ATOM   3851  N   CYS B 124      28.070 -11.873  77.273  1.00  0.00              
ATOM   3852  CA  CYS B 124      28.819 -12.691  78.211  1.00  0.00              
ATOM   3853  CB  CYS B 124      27.910 -13.338  79.243  1.00  0.00              
ATOM   3854  SG  CYS B 124      27.227 -12.120  80.393  1.00  0.00              
ATOM   3855  C   CYS B 124      29.697 -13.745  77.561  1.00  0.00              
ATOM   3856  O   CYS B 124      30.839 -13.908  77.981  1.00  0.00              
ATOM   3857  N   GLU B 125      29.225 -14.437  76.517  1.00  0.00              
ATOM   3858  CA  GLU B 125      30.027 -15.440  75.833  1.00  0.00              
ATOM   3859  CB  GLU B 125      29.206 -16.229  74.817  1.00  0.00              
ATOM   3860  CG  GLU B 125      28.195 -17.184  75.449  1.00  0.00              
ATOM   3861  CD  GLU B 125      28.815 -18.223  76.373  1.00  0.00              
ATOM   3862  OE1 GLU B 125      29.463 -19.148  75.877  1.00  0.00              
ATOM   3863  OE2 GLU B 125      28.666 -18.103  77.588  1.00  0.00              
ATOM   3864  C   GLU B 125      31.272 -14.880  75.170  1.00  0.00              
ATOM   3865  O   GLU B 125      32.358 -15.412  75.385  1.00  0.00              
ATOM   3866  N   ALA B 126      31.149 -13.784  74.413  1.00  0.00              
ATOM   3867  CA  ALA B 126      32.299 -13.152  73.778  1.00  0.00              
ATOM   3868  CB  ALA B 126      31.837 -11.937  72.990  1.00  0.00              
ATOM   3869  C   ALA B 126      33.323 -12.690  74.809  1.00  0.00              
ATOM   3870  O   ALA B 126      34.515 -12.989  74.701  1.00  0.00              
ATOM   3871  N   PHE B 127      32.828 -12.033  75.865  1.00  0.00              
ATOM   3872  CA  PHE B 127      33.667 -11.567  76.957  1.00  0.00              
ATOM   3873  CB  PHE B 127      32.819 -10.710  77.885  1.00  0.00              
ATOM   3874  CG  PHE B 127      33.571  -9.583  78.577  1.00  0.00              
ATOM   3875  CD1 PHE B 127      33.855  -8.422  77.880  1.00  0.00              
ATOM   3876  CD2 PHE B 127      33.903  -9.688  79.914  1.00  0.00              
ATOM   3877  CE1 PHE B 127      34.447  -7.359  78.530  1.00  0.00              
ATOM   3878  CE2 PHE B 127      34.495  -8.618  80.556  1.00  0.00              
ATOM   3879  CZ  PHE B 127      34.762  -7.454  79.868  1.00  0.00              
ATOM   3880  C   PHE B 127      34.302 -12.719  77.736  1.00  0.00              
ATOM   3881  O   PHE B 127      35.421 -12.590  78.230  1.00  0.00              
ATOM   3882  N   ARG B 128      33.610 -13.858  77.855  1.00  0.00              
ATOM   3883  CA  ARG B 128      34.148 -15.049  78.500  1.00  0.00              
ATOM   3884  CB  ARG B 128      33.025 -16.061  78.732  1.00  0.00              
ATOM   3885  CG  ARG B 128      33.445 -17.327  79.468  1.00  0.00              
ATOM   3886  CD  ARG B 128      32.359 -18.404  79.455  1.00  0.00              
ATOM   3887  NE  ARG B 128      31.935 -18.829  78.123  1.00  0.00              
ATOM   3888  CZ  ARG B 128      32.711 -19.485  77.252  1.00  0.00              
ATOM   3889  NH1 ARG B 128      32.182 -19.859  76.096  1.00  0.00              
ATOM   3890  NH2 ARG B 128      33.984 -19.774  77.508  1.00  0.00              
ATOM   3891  C   ARG B 128      35.251 -15.685  77.661  1.00  0.00              
ATOM   3892  O   ARG B 128      36.286 -16.092  78.191  1.00  0.00              
ATOM   3893  N   LYS B 129      35.034 -15.782  76.345  1.00  0.00              
ATOM   3894  CA  LYS B 129      36.017 -16.348  75.431  1.00  0.00              
ATOM   3895  CB  LYS B 129      35.410 -16.530  74.045  1.00  0.00              
ATOM   3896  CG  LYS B 129      34.320 -17.591  74.040  1.00  0.00              
ATOM   3897  CD  LYS B 129      33.595 -17.618  72.709  1.00  0.00              
ATOM   3898  CE  LYS B 129      32.445 -18.607  72.788  1.00  0.00              
ATOM   3899  NZ  LYS B 129      31.725 -18.650  71.531  1.00  0.00              
ATOM   3900  C   LYS B 129      37.280 -15.503  75.353  1.00  0.00              
ATOM   3901  O   LYS B 129      38.392 -16.035  75.345  1.00  0.00              
ATOM   3902  N   ASP B 130      37.112 -14.179  75.282  1.00  0.00              
ATOM   3903  CA  ASP B 130      38.207 -13.234  75.447  1.00  0.00              
ATOM   3904  CB  ASP B 130      39.153 -13.198  74.232  1.00  0.00              
ATOM   3905  CG  ASP B 130      40.195 -12.091  74.328  1.00  0.00              
ATOM   3906  OD1 ASP B 130      40.130 -11.152  73.535  1.00  0.00              
ATOM   3907  OD2 ASP B 130      41.039 -12.128  75.220  1.00  0.00              
ATOM   3908  C   ASP B 130      37.654 -11.837  75.699  1.00  0.00              
ATOM   3909  O   ASP B 130      37.099 -11.242  74.775  1.00  0.00              
ATOM   3910  N   PRO B 131      37.835 -11.236  76.884  1.00  0.00              
ATOM   3911  CD  PRO B 131      38.595 -11.804  77.995  1.00  0.00              
ATOM   3912  CA  PRO B 131      37.312  -9.914  77.225  1.00  0.00              
ATOM   3913  CB  PRO B 131      37.824  -9.705  78.640  1.00  0.00              
ATOM   3914  CG  PRO B 131      39.062 -10.563  78.728  1.00  0.00              
ATOM   3915  C   PRO B 131      37.719  -8.781  76.288  1.00  0.00              
ATOM   3916  O   PRO B 131      36.905  -7.926  75.928  1.00  0.00              
ATOM   3917  N   LYS B 132      38.982  -8.831  75.848  1.00  0.00              
ATOM   3918  CA  LYS B 132      39.580  -7.793  75.022  1.00  0.00              
ATOM   3919  CB  LYS B 132      41.054  -8.096  74.739  1.00  0.00              
ATOM   3920  CG  LYS B 132      41.914  -8.415  75.960  1.00  0.00              
ATOM   3921  CD  LYS B 132      41.987  -7.265  76.954  1.00  0.00              
ATOM   3922  CE  LYS B 132      42.739  -7.734  78.187  1.00  0.00              
ATOM   3923  NZ  LYS B 132      42.826  -6.674  79.171  1.00  0.00              
ATOM   3924  C   LYS B 132      38.842  -7.595  73.708  1.00  0.00              
ATOM   3925  O   LYS B 132      38.520  -6.457  73.372  1.00  0.00              
ATOM   3926  N   GLU B 133      38.509  -8.672  72.980  1.00  0.00              
ATOM   3927  CA  GLU B 133      37.773  -8.542  71.728  1.00  0.00              
ATOM   3928  CB  GLU B 133      37.683  -9.863  70.935  1.00  0.00              
ATOM   3929  CG  GLU B 133      37.332 -11.186  71.629  1.00  0.00              
ATOM   3930  CD  GLU B 133      35.861 -11.557  71.783  1.00  0.00              
ATOM   3931  OE1 GLU B 133      35.446 -12.550  71.191  1.00  0.00              
ATOM   3932  OE2 GLU B 133      35.128 -10.862  72.482  1.00  0.00              
ATOM   3933  C   GLU B 133      36.427  -7.842  71.838  1.00  0.00              
ATOM   3934  O   GLU B 133      36.142  -6.955  71.032  1.00  0.00              
ATOM   3935  N   TYR B 134      35.613  -8.168  72.849  1.00  0.00              
ATOM   3936  CA  TYR B 134      34.328  -7.510  73.032  1.00  0.00              
ATOM   3937  CB  TYR B 134      33.463  -8.236  74.067  1.00  0.00              
ATOM   3938  CG  TYR B 134      32.006  -7.785  74.028  1.00  0.00              
ATOM   3939  CD1 TYR B 134      31.210  -8.152  72.960  1.00  0.00              
ATOM   3940  CE1 TYR B 134      29.919  -7.678  72.863  1.00  0.00              
ATOM   3941  CD2 TYR B 134      31.498  -6.969  75.022  1.00  0.00              
ATOM   3942  CE2 TYR B 134      30.207  -6.490  74.925  1.00  0.00              
ATOM   3943  CZ  TYR B 134      29.428  -6.842  73.842  1.00  0.00              
ATOM   3944  OH  TYR B 134      28.137  -6.365  73.720  1.00  0.00              
ATOM   3945  C   TYR B 134      34.527  -6.059  73.437  1.00  0.00              
ATOM   3946  O   TYR B 134      33.870  -5.170  72.893  1.00  0.00              
ATOM   3947  N   ALA B 135      35.461  -5.815  74.365  1.00  0.00              
ATOM   3948  CA  ALA B 135      35.786  -4.466  74.804  1.00  0.00              
ATOM   3949  CB  ALA B 135      36.940  -4.521  75.796  1.00  0.00              
ATOM   3950  C   ALA B 135      36.198  -3.559  73.652  1.00  0.00              
ATOM   3951  O   ALA B 135      35.631  -2.483  73.444  1.00  0.00              
ATOM   3952  N   ASN B 136      37.151  -4.041  72.853  1.00  0.00              
ATOM   3953  CA  ASN B 136      37.658  -3.303  71.712  1.00  0.00              
ATOM   3954  CB  ASN B 136      38.910  -3.962  71.134  1.00  0.00              
ATOM   3955  CG  ASN B 136      40.143  -3.918  72.031  1.00  0.00              
ATOM   3956  OD1 ASN B 136      40.952  -4.841  72.034  1.00  0.00              
ATOM   3957  ND2 ASN B 136      40.384  -2.875  72.815  1.00  0.00              
ATOM   3958  C   ASN B 136      36.616  -3.121  70.623  1.00  0.00              
ATOM   3959  O   ASN B 136      36.459  -2.014  70.105  1.00  0.00              
ATOM   3960  N   GLN B 137      35.862  -4.176  70.289  1.00  0.00              
ATOM   3961  CA  GLN B 137      34.830  -4.089  69.266  1.00  0.00              
ATOM   3962  CB  GLN B 137      34.308  -5.484  68.917  1.00  0.00              
ATOM   3963  CG  GLN B 137      33.566  -5.611  67.587  1.00  0.00              
ATOM   3964  CD  GLN B 137      32.047  -5.595  67.689  1.00  0.00              
ATOM   3965  OE1 GLN B 137      31.403  -6.639  67.746  1.00  0.00              
ATOM   3966  NE2 GLN B 137      31.407  -4.436  67.721  1.00  0.00              
ATOM   3967  C   GLN B 137      33.696  -3.162  69.686  1.00  0.00              
ATOM   3968  O   GLN B 137      33.109  -2.501  68.827  1.00  0.00              
ATOM   3969  N   PHE B 138      33.368  -3.084  70.981  1.00  0.00              
ATOM   3970  CA  PHE B 138      32.386  -2.121  71.456  1.00  0.00              
ATOM   3971  CB  PHE B 138      31.960  -2.425  72.895  1.00  0.00              
ATOM   3972  CG  PHE B 138      30.788  -1.565  73.352  1.00  0.00              
ATOM   3973  CD1 PHE B 138      29.525  -1.804  72.842  1.00  0.00              
ATOM   3974  CD2 PHE B 138      30.998  -0.514  74.225  1.00  0.00              
ATOM   3975  CE1 PHE B 138      28.483  -0.970  73.186  1.00  0.00              
ATOM   3976  CE2 PHE B 138      29.949   0.318  74.556  1.00  0.00              
ATOM   3977  CZ  PHE B 138      28.695   0.093  74.035  1.00  0.00              
ATOM   3978  C   PHE B 138      32.924  -0.697  71.347  1.00  0.00              
ATOM   3979  O   PHE B 138      32.255   0.171  70.778  1.00  0.00              
ATOM   3980  N   MET B 139      34.140  -0.459  71.862  1.00  0.00              
ATOM   3981  CA  MET B 139      34.773   0.857  71.793  1.00  0.00              
ATOM   3982  CB  MET B 139      36.104   0.884  72.534  1.00  0.00              
ATOM   3983  CG  MET B 139      35.989   0.754  74.044  1.00  0.00              
ATOM   3984  SD  MET B 139      37.565   1.050  74.882  1.00  0.00              
ATOM   3985  CE  MET B 139      38.222  -0.593  74.895  1.00  0.00              
ATOM   3986  C   MET B 139      34.994   1.362  70.373  1.00  0.00              
ATOM   3987  O   MET B 139      35.096   2.565  70.137  1.00  0.00              
ATOM   3988  N   TRP B 140      35.116   0.429  69.428  1.00  0.00              
ATOM   3989  CA  TRP B 140      34.970   0.739  68.020  1.00  0.00              
ATOM   3990  CB  TRP B 140      35.493  -0.450  67.200  1.00  0.00              
ATOM   3991  CG  TRP B 140      35.251  -0.368  65.699  1.00  0.00              
ATOM   3992  CD2 TRP B 140      34.343  -1.096  64.981  1.00  0.00              
ATOM   3993  CE2 TRP B 140      34.482  -0.589  63.733  1.00  0.00              
ATOM   3994  CE3 TRP B 140      33.620  -2.234  65.241  1.00  0.00              
ATOM   3995  CD1 TRP B 140      35.911   0.534  64.890  1.00  0.00              
ATOM   3996  NE1 TRP B 140      35.413   0.370  63.679  1.00  0.00              
ATOM   3997  CZ2 TRP B 140      33.906  -1.150  62.622  1.00  0.00              
ATOM   3998  CZ3 TRP B 140      33.010  -2.819  64.141  1.00  0.00              
ATOM   3999  CH2 TRP B 140      33.149  -2.287  62.860  1.00  0.00              
ATOM   4000  C   TRP B 140      33.511   1.083  67.711  1.00  0.00              
ATOM   4001  O   TRP B 140      33.178   2.264  67.597  1.00  0.00              
ATOM   4002  N   GLU B 141      32.619   0.076  67.695  1.00  0.00              
ATOM   4003  CA  GLU B 141      31.278   0.170  67.118  1.00  0.00              
ATOM   4004  CB  GLU B 141      30.467  -1.098  67.398  1.00  0.00              
ATOM   4005  CG  GLU B 141      29.182  -1.214  66.563  1.00  0.00              
ATOM   4006  CD  GLU B 141      28.219  -2.336  66.942  1.00  0.00              
ATOM   4007  OE1 GLU B 141      28.671  -3.424  67.305  1.00  0.00              
ATOM   4008  OE2 GLU B 141      27.010  -2.107  66.862  1.00  0.00              
ATOM   4009  C   GLU B 141      30.472   1.373  67.578  1.00  0.00              
ATOM   4010  O   GLU B 141      29.915   2.104  66.749  1.00  0.00              
ATOM   4011  N   TYR B 142      30.456   1.594  68.897  1.00  0.00              
ATOM   4012  CA  TYR B 142      29.685   2.677  69.478  1.00  0.00              
ATOM   4013  CB  TYR B 142      29.694   2.576  71.004  1.00  0.00              
ATOM   4014  CG  TYR B 142      28.588   3.385  71.669  1.00  0.00              
ATOM   4015  CD1 TYR B 142      27.288   2.918  71.648  1.00  0.00              
ATOM   4016  CE1 TYR B 142      26.270   3.667  72.203  1.00  0.00              
ATOM   4017  CD2 TYR B 142      28.877   4.594  72.268  1.00  0.00              
ATOM   4018  CE2 TYR B 142      27.862   5.348  72.819  1.00  0.00              
ATOM   4019  CZ  TYR B 142      26.565   4.884  72.777  1.00  0.00              
ATOM   4020  OH  TYR B 142      25.552   5.653  73.317  1.00  0.00              
ATOM   4021  C   TYR B 142      30.245   4.015  69.011  1.00  0.00              
ATOM   4022  O   TYR B 142      29.491   4.859  68.529  1.00  0.00              
ATOM   4023  N   SER B 143      31.566   4.204  69.057  1.00  0.00              
ATOM   4024  CA  SER B 143      32.165   5.466  68.661  1.00  0.00              
ATOM   4025  CB  SER B 143      33.567   5.559  69.232  1.00  0.00              
ATOM   4026  OG  SER B 143      33.500   5.431  70.647  1.00  0.00              
ATOM   4027  C   SER B 143      32.141   5.701  67.154  1.00  0.00              
ATOM   4028  O   SER B 143      31.935   6.838  66.733  1.00  0.00              
ATOM   4029  N   THR B 144      32.289   4.673  66.307  1.00  0.00              
ATOM   4030  CA  THR B 144      32.081   4.817  64.867  1.00  0.00              
ATOM   4031  CB  THR B 144      32.476   3.536  64.107  1.00  0.00              
ATOM   4032  OG1 THR B 144      32.103   2.424  64.915  1.00  0.00              
ATOM   4033  CG2 THR B 144      33.951   3.504  63.757  1.00  0.00              
ATOM   4034  C   THR B 144      30.654   5.200  64.491  1.00  0.00              
ATOM   4035  O   THR B 144      30.391   5.809  63.450  1.00  0.00              
ATOM   4036  N   ASN B 145      29.709   4.812  65.350  1.00  0.00              
ATOM   4037  CA  ASN B 145      28.314   5.131  65.120  1.00  0.00              
ATOM   4038  CB  ASN B 145      27.444   3.941  65.464  1.00  0.00              
ATOM   4039  CG  ASN B 145      27.573   2.873  64.395  1.00  0.00              
ATOM   4040  OD1 ASN B 145      27.293   3.117  63.221  1.00  0.00              
ATOM   4041  ND2 ASN B 145      28.026   1.675  64.713  1.00  0.00              
ATOM   4042  C   ASN B 145      27.829   6.381  65.825  1.00  0.00              
ATOM   4043  O   ASN B 145      26.815   6.968  65.446  1.00  0.00              
ATOM   4044  N   TYR B 146      28.540   6.804  66.868  1.00  0.00              
ATOM   4045  CA  TYR B 146      28.219   8.033  67.563  1.00  0.00              
ATOM   4046  CB  TYR B 146      27.635   7.725  68.950  1.00  0.00              
ATOM   4047  CG  TYR B 146      26.319   6.961  68.860  1.00  0.00              
ATOM   4048  CD1 TYR B 146      26.299   5.598  69.074  1.00  0.00              
ATOM   4049  CE1 TYR B 146      25.132   4.886  68.892  1.00  0.00              
ATOM   4050  CD2 TYR B 146      25.162   7.618  68.488  1.00  0.00              
ATOM   4051  CE2 TYR B 146      23.993   6.911  68.303  1.00  0.00              
ATOM   4052  CZ  TYR B 146      23.986   5.548  68.512  1.00  0.00              
ATOM   4053  OH  TYR B 146      22.811   4.837  68.371  1.00  0.00              
ATOM   4054  C   TYR B 146      29.450   8.931  67.608  1.00  0.00              
ATOM   4055  O   TYR B 146      29.988   9.286  68.656  1.00  0.00              
ATOM   4056  N   GLY B 147      29.860   9.318  66.396  1.00  0.00              
ATOM   4057  CA  GLY B 147      31.067  10.104  66.173  1.00  0.00              
ATOM   4058  C   GLY B 147      30.986  11.512  66.744  1.00  0.00              
ATOM   4059  O   GLY B 147      31.890  11.970  67.438  1.00  0.00              
ATOM   4060  N   GLN B 148      29.872  12.199  66.485  1.00  0.00              
ATOM   4061  CA  GLN B 148      29.667  13.555  66.972  1.00  0.00              
ATOM   4062  CB  GLN B 148      28.752  14.325  66.026  1.00  0.00              
ATOM   4063  CG  GLN B 148      29.498  15.020  64.894  1.00  0.00              
ATOM   4064  CD  GLN B 148      30.370  16.177  65.364  1.00  0.00              
ATOM   4065  OE1 GLN B 148      31.591  16.083  65.429  1.00  0.00              
ATOM   4066  NE2 GLN B 148      29.798  17.327  65.694  1.00  0.00              
ATOM   4067  C   GLN B 148      29.142  13.629  68.399  1.00  0.00              
ATOM   4068  O   GLN B 148      28.861  14.715  68.913  1.00  0.00              
ATOM   4069  N   ALA B 149      28.964  12.481  69.059  1.00  0.00              
ATOM   4070  CA  ALA B 149      28.710  12.462  70.491  1.00  0.00              
ATOM   4071  CB  ALA B 149      28.321  11.059  70.926  1.00  0.00              
ATOM   4072  C   ALA B 149      30.004  12.835  71.210  1.00  0.00              
ATOM   4073  O   ALA B 149      31.075  12.418  70.759  1.00  0.00              
ATOM   4074  N   PRO B 150      29.984  13.631  72.291  1.00  0.00              
ATOM   4075  CD  PRO B 150      28.782  14.242  72.847  1.00  0.00              
ATOM   4076  CA  PRO B 150      31.173  14.051  73.026  1.00  0.00              
ATOM   4077  CB  PRO B 150      30.586  14.771  74.220  1.00  0.00              
ATOM   4078  CG  PRO B 150      29.322  15.383  73.684  1.00  0.00              
ATOM   4079  C   PRO B 150      32.065  12.901  73.473  1.00  0.00              
ATOM   4080  O   PRO B 150      31.594  11.918  74.055  1.00  0.00              
ATOM   4081  N   LEU B 151      33.361  13.034  73.161  1.00  0.00              
ATOM   4082  CA  LEU B 151      34.412  12.133  73.627  1.00  0.00              
ATOM   4083  CB  LEU B 151      35.773  12.785  73.373  1.00  0.00              
ATOM   4084  CG  LEU B 151      37.072  12.065  73.739  1.00  0.00              
ATOM   4085  CD1 LEU B 151      37.239  10.764  72.968  1.00  0.00              
ATOM   4086  CD2 LEU B 151      38.254  12.976  73.466  1.00  0.00              
ATOM   4087  C   LEU B 151      34.278  11.739  75.095  1.00  0.00              
ATOM   4088  O   LEU B 151      34.415  10.563  75.438  1.00  0.00              
ATOM   4089  N   SER B 152      33.958  12.724  75.941  1.00  0.00              
ATOM   4090  CA  SER B 152      33.616  12.511  77.340  1.00  0.00              
ATOM   4091  CB  SER B 152      33.116  13.838  77.896  1.00  0.00              
ATOM   4092  OG  SER B 152      32.072  14.362  77.076  1.00  0.00              
ATOM   4093  C   SER B 152      32.558  11.430  77.534  1.00  0.00              
ATOM   4094  O   SER B 152      32.824  10.383  78.130  1.00  0.00              
ATOM   4095  N   LEU B 153      31.379  11.675  76.947  1.00  0.00              
ATOM   4096  CA  LEU B 153      30.245  10.768  77.016  1.00  0.00              
ATOM   4097  CB  LEU B 153      29.041  11.331  76.275  1.00  0.00              
ATOM   4098  CG  LEU B 153      28.298  12.483  76.925  1.00  0.00              
ATOM   4099  CD1 LEU B 153      27.168  12.961  76.035  1.00  0.00              
ATOM   4100  CD2 LEU B 153      27.757  12.063  78.280  1.00  0.00              
ATOM   4101  C   LEU B 153      30.548   9.373  76.506  1.00  0.00              
ATOM   4102  O   LEU B 153      30.211   8.388  77.168  1.00  0.00              
ATOM   4103  N   LEU B 154      31.241   9.303  75.365  1.00  0.00              
ATOM   4104  CA  LEU B 154      31.688   8.038  74.803  1.00  0.00              
ATOM   4105  CB  LEU B 154      32.418   8.266  73.483  1.00  0.00              
ATOM   4106  CG  LEU B 154      31.637   8.825  72.298  1.00  0.00              
ATOM   4107  CD1 LEU B 154      32.579   9.158  71.162  1.00  0.00              
ATOM   4108  CD2 LEU B 154      30.582   7.846  71.820  1.00  0.00              
ATOM   4109  C   LEU B 154      32.571   7.261  75.771  1.00  0.00              
ATOM   4110  O   LEU B 154      32.225   6.136  76.129  1.00  0.00              
ATOM   4111  N   VAL B 155      33.653   7.868  76.278  1.00  0.00              
ATOM   4112  CA  VAL B 155      34.577   7.203  77.194  1.00  0.00              
ATOM   4113  CB  VAL B 155      35.852   8.075  77.377  1.00  0.00              
ATOM   4114  CG1 VAL B 155      36.855   7.500  78.368  1.00  0.00              
ATOM   4115  CG2 VAL B 155      36.574   8.207  76.043  1.00  0.00              
ATOM   4116  C   VAL B 155      33.914   6.839  78.525  1.00  0.00              
ATOM   4117  O   VAL B 155      34.267   5.828  79.144  1.00  0.00              
ATOM   4118  N   SER B 156      32.951   7.635  79.008  1.00  0.00              
ATOM   4119  CA  SER B 156      32.164   7.234  80.163  1.00  0.00              
ATOM   4120  CB  SER B 156      31.380   8.406  80.746  1.00  0.00              
ATOM   4121  OG  SER B 156      30.688   9.189  79.783  1.00  0.00              
ATOM   4122  C   SER B 156      31.236   6.065  79.867  1.00  0.00              
ATOM   4123  O   SER B 156      31.127   5.141  80.678  1.00  0.00              
ATOM   4124  N   TYR B 157      30.598   6.066  78.688  1.00  0.00              
ATOM   4125  CA  TYR B 157      29.630   5.038  78.346  1.00  0.00              
ATOM   4126  CB  TYR B 157      28.833   5.399  77.091  1.00  0.00              
ATOM   4127  CG  TYR B 157      27.660   4.457  76.856  1.00  0.00              
ATOM   4128  CD1 TYR B 157      26.508   4.610  77.599  1.00  0.00              
ATOM   4129  CE1 TYR B 157      25.456   3.740  77.419  1.00  0.00              
ATOM   4130  CD2 TYR B 157      27.759   3.435  75.930  1.00  0.00              
ATOM   4131  CE2 TYR B 157      26.706   2.564  75.746  1.00  0.00              
ATOM   4132  CZ  TYR B 157      25.555   2.734  76.483  1.00  0.00              
ATOM   4133  OH  TYR B 157      24.480   1.896  76.267  1.00  0.00              
ATOM   4134  C   TYR B 157      30.321   3.701  78.149  1.00  0.00              
ATOM   4135  O   TYR B 157      29.876   2.705  78.717  1.00  0.00              
ATOM   4136  N   THR B 158      31.416   3.668  77.383  1.00  0.00              
ATOM   4137  CA  THR B 158      32.152   2.440  77.121  1.00  0.00              
ATOM   4138  CB  THR B 158      33.323   2.721  76.165  1.00  0.00              
ATOM   4139  OG1 THR B 158      34.051   3.806  76.730  1.00  0.00              
ATOM   4140  CG2 THR B 158      32.855   3.041  74.750  1.00  0.00              
ATOM   4141  C   THR B 158      32.654   1.811  78.413  1.00  0.00              
ATOM   4142  O   THR B 158      32.461   0.620  78.651  1.00  0.00              
ATOM   4143  N   LYS B 159      33.248   2.647  79.272  1.00  0.00              
ATOM   4144  CA  LYS B 159      33.694   2.249  80.599  1.00  0.00              
ATOM   4145  CB  LYS B 159      34.233   3.482  81.297  1.00  0.00              
ATOM   4146  CG  LYS B 159      34.988   3.270  82.597  1.00  0.00              
ATOM   4147  CD  LYS B 159      35.411   4.598  83.224  1.00  0.00              
ATOM   4148  CE  LYS B 159      36.384   5.414  82.371  1.00  0.00              
ATOM   4149  NZ  LYS B 159      35.710   6.269  81.408  1.00  0.00              
ATOM   4150  C   LYS B 159      32.562   1.647  81.425  1.00  0.00              
ATOM   4151  O   LYS B 159      32.681   0.525  81.922  1.00  0.00              
ATOM   4152  N   SER B 160      31.435   2.363  81.524  1.00  0.00              
ATOM   4153  CA  SER B 160      30.290   1.907  82.301  1.00  0.00              
ATOM   4154  CB  SER B 160      29.209   2.979  82.337  1.00  0.00              
ATOM   4155  OG  SER B 160      29.698   4.197  82.883  1.00  0.00              
ATOM   4156  C   SER B 160      29.703   0.608  81.763  1.00  0.00              
ATOM   4157  O   SER B 160      29.395  -0.307  82.527  1.00  0.00              
ATOM   4158  N   TYR B 161      29.607   0.502  80.433  1.00  0.00              
ATOM   4159  CA  TYR B 161      29.107  -0.688  79.767  1.00  0.00              
ATOM   4160  CB  TYR B 161      28.997  -0.430  78.260  1.00  0.00              
ATOM   4161  CG  TYR B 161      28.372  -1.572  77.469  1.00  0.00              
ATOM   4162  CD1 TYR B 161      26.999  -1.702  77.420  1.00  0.00              
ATOM   4163  CE1 TYR B 161      26.435  -2.773  76.760  1.00  0.00              
ATOM   4164  CD2 TYR B 161      29.181  -2.491  76.827  1.00  0.00              
ATOM   4165  CE2 TYR B 161      28.620  -3.559  76.165  1.00  0.00              
ATOM   4166  CZ  TYR B 161      27.251  -3.702  76.152  1.00  0.00              
ATOM   4167  OH  TYR B 161      26.696  -4.803  75.532  1.00  0.00              
ATOM   4168  C   TYR B 161      30.020  -1.876  80.039  1.00  0.00              
ATOM   4169  O   TYR B 161      29.546  -2.941  80.428  1.00  0.00              
ATOM   4170  N   LEU B 162      31.334  -1.715  79.871  1.00  0.00              
ATOM   4171  CA  LEU B 162      32.267  -2.810  80.091  1.00  0.00              
ATOM   4172  CB  LEU B 162      33.630  -2.480  79.501  1.00  0.00              
ATOM   4173  CG  LEU B 162      33.660  -2.248  77.993  1.00  0.00              
ATOM   4174  CD1 LEU B 162      35.021  -1.734  77.563  1.00  0.00              
ATOM   4175  CD2 LEU B 162      33.239  -3.496  77.231  1.00  0.00              
ATOM   4176  C   LEU B 162      32.374  -3.216  81.553  1.00  0.00              
ATOM   4177  O   LEU B 162      32.554  -4.396  81.860  1.00  0.00              
ATOM   4178  N   SER B 163      32.214  -2.253  82.469  1.00  0.00              
ATOM   4179  CA  SER B 163      32.089  -2.546  83.889  1.00  0.00              
ATOM   4180  CB  SER B 163      32.036  -1.247  84.692  1.00  0.00              
ATOM   4181  OG  SER B 163      32.214  -1.440  86.090  1.00  0.00              
ATOM   4182  C   SER B 163      30.831  -3.374  84.138  1.00  0.00              
ATOM   4183  O   SER B 163      30.882  -4.360  84.873  1.00  0.00              
ATOM   4184  N   MET B 164      29.713  -2.995  83.504  1.00  0.00              
ATOM   4185  CA  MET B 164      28.463  -3.741  83.565  1.00  0.00              
ATOM   4186  CB  MET B 164      27.388  -2.974  82.790  1.00  0.00              
ATOM   4187  CG  MET B 164      26.017  -3.625  82.685  1.00  0.00              
ATOM   4188  SD  MET B 164      24.799  -2.540  81.898  1.00  0.00              
ATOM   4189  CE  MET B 164      24.913  -3.099  80.224  1.00  0.00              
ATOM   4190  C   MET B 164      28.617  -5.160  83.032  1.00  0.00              
ATOM   4191  O   MET B 164      28.100  -6.105  83.624  1.00  0.00              
ATOM   4192  N   VAL B 165      29.342  -5.349  81.925  1.00  0.00              
ATOM   4193  CA  VAL B 165      29.614  -6.685  81.407  1.00  0.00              
ATOM   4194  CB  VAL B 165      30.320  -6.634  80.034  1.00  0.00              
ATOM   4195  CG1 VAL B 165      30.452  -8.032  79.460  1.00  0.00              
ATOM   4196  CG2 VAL B 165      29.551  -5.789  79.034  1.00  0.00              
ATOM   4197  C   VAL B 165      30.438  -7.484  82.414  1.00  0.00              
ATOM   4198  O   VAL B 165      30.094  -8.621  82.743  1.00  0.00              
ATOM   4199  N   GLY B 166      31.497  -6.859  82.943  1.00  0.00              
ATOM   4200  CA  GLY B 166      32.375  -7.470  83.930  1.00  0.00              
ATOM   4201  C   GLY B 166      31.636  -7.965  85.166  1.00  0.00              
ATOM   4202  O   GLY B 166      31.810  -9.118  85.572  1.00  0.00              
ATOM   4203  N   SER B 167      30.786  -7.122  85.760  1.00  0.00              
ATOM   4204  CA  SER B 167      29.991  -7.514  86.913  1.00  0.00              
ATOM   4205  CB  SER B 167      29.299  -6.289  87.505  1.00  0.00              
ATOM   4206  OG  SER B 167      28.626  -5.560  86.487  1.00  0.00              
ATOM   4207  C   SER B 167      28.957  -8.567  86.537  1.00  0.00              
ATOM   4208  O   SER B 167      28.958  -9.683  87.060  1.00  0.00              
ATOM   4209  N   CYS B 168      28.102  -8.238  85.567  1.00  0.00              
ATOM   4210  CA  CYS B 168      26.988  -9.095  85.210  1.00  0.00              
ATOM   4211  CB  CYS B 168      26.100  -8.415  84.199  1.00  0.00              
ATOM   4212  SG  CYS B 168      25.530  -6.820  84.838  1.00  0.00              
ATOM   4213  C   CYS B 168      27.359 -10.491  84.754  1.00  0.00              
ATOM   4214  O   CYS B 168      26.785 -11.459  85.257  1.00  0.00              
ATOM   4215  N   CYS B 169      28.369 -10.636  83.896  1.00  0.00              
ATOM   4216  CA  CYS B 169      28.802 -11.956  83.468  1.00  0.00              
ATOM   4217  CB  CYS B 169      29.666 -11.849  82.222  1.00  0.00              
ATOM   4218  SG  CYS B 169      28.811 -10.967  80.890  1.00  0.00              
ATOM   4219  C   CYS B 169      29.512 -12.763  84.553  1.00  0.00              
ATOM   4220  O   CYS B 169      29.790 -13.946  84.355  1.00  0.00              
ATOM   4221  N   THR B 170      29.830 -12.164  85.708  1.00  0.00              
ATOM   4222  CA  THR B 170      30.317 -12.930  86.847  1.00  0.00              
ATOM   4223  CB  THR B 170      31.657 -12.368  87.377  1.00  0.00              
ATOM   4224  OG1 THR B 170      31.492 -10.978  87.633  1.00  0.00              
ATOM   4225  CG2 THR B 170      32.803 -12.609  86.407  1.00  0.00              
ATOM   4226  C   THR B 170      29.284 -13.053  87.967  1.00  0.00              
ATOM   4227  O   THR B 170      29.496 -13.779  88.942  1.00  0.00              
ATOM   4228  N   SER B 171      28.147 -12.359  87.848  1.00  0.00              
ATOM   4229  CA  SER B 171      27.128 -12.361  88.887  1.00  0.00              
ATOM   4230  CB  SER B 171      26.236 -11.128  88.735  1.00  0.00              
ATOM   4231  OG  SER B 171      25.333 -11.210  87.638  1.00  0.00              
ATOM   4232  C   SER B 171      26.269 -13.623  88.904  1.00  0.00              
ATOM   4233  O   SER B 171      26.275 -14.424  87.967  1.00  0.00              
ATOM   4234  N   ALA B 172      25.480 -13.772  89.974  1.00  0.00              
ATOM   4235  CA  ALA B 172      24.515 -14.858  90.101  1.00  0.00              
ATOM   4236  CB  ALA B 172      23.852 -14.772  91.467  1.00  0.00              
ATOM   4237  C   ALA B 172      23.405 -14.847  89.053  1.00  0.00              
ATOM   4238  O   ALA B 172      22.813 -15.887  88.762  1.00  0.00              
ATOM   4239  N   SER B 173      23.097 -13.680  88.478  1.00  0.00              
ATOM   4240  CA  SER B 173      22.125 -13.589  87.405  1.00  0.00              
ATOM   4241  CB  SER B 173      20.708 -13.391  87.946  1.00  0.00              
ATOM   4242  OG  SER B 173      19.735 -13.313  86.907  1.00  0.00              
ATOM   4243  C   SER B 173      22.518 -12.462  86.459  1.00  0.00              
ATOM   4244  O   SER B 173      22.260 -11.283  86.739  1.00  0.00              
ATOM   4245  N   PRO B 174      23.153 -12.791  85.320  1.00  0.00              
ATOM   4246  CD  PRO B 174      23.638 -14.131  84.991  1.00  0.00              
ATOM   4247  CA  PRO B 174      23.530 -11.842  84.279  1.00  0.00              
ATOM   4248  CB  PRO B 174      24.051 -12.736  83.174  1.00  0.00              
ATOM   4249  CG  PRO B 174      24.701 -13.855  83.943  1.00  0.00              
ATOM   4250  C   PRO B 174      22.360 -10.994  83.809  1.00  0.00              
ATOM   4251  O   PRO B 174      22.499  -9.780  83.688  1.00  0.00              
ATOM   4252  N   THR B 175      21.191 -11.605  83.590  1.00  0.00              
ATOM   4253  CA  THR B 175      19.981 -10.903  83.186  1.00  0.00              
ATOM   4254  CB  THR B 175      18.850 -11.935  83.029  1.00  0.00              
ATOM   4255  OG1 THR B 175      19.423 -13.021  82.306  1.00  0.00              
ATOM   4256  CG2 THR B 175      17.649 -11.378  82.275  1.00  0.00              
ATOM   4257  C   THR B 175      19.588  -9.816  84.183  1.00  0.00              
ATOM   4258  O   THR B 175      19.427  -8.658  83.794  1.00  0.00              
ATOM   4259  N   VAL B 176      19.495 -10.159  85.476  1.00  0.00              
ATOM   4260  CA  VAL B 176      19.117  -9.203  86.512  1.00  0.00              
ATOM   4261  CB  VAL B 176      18.930  -9.942  87.865  1.00  0.00              
ATOM   4262  CG1 VAL B 176      18.772  -9.017  89.067  1.00  0.00              
ATOM   4263  CG2 VAL B 176      17.682 -10.808  87.783  1.00  0.00              
ATOM   4264  C   VAL B 176      20.131  -8.067  86.601  1.00  0.00              
ATOM   4265  O   VAL B 176      19.764  -6.890  86.562  1.00  0.00              
ATOM   4266  N   CYS B 177      21.417  -8.422  86.656  1.00  0.00              
ATOM   4267  CA  CYS B 177      22.490  -7.443  86.722  1.00  0.00              
ATOM   4268  CB  CYS B 177      23.804  -8.187  86.863  1.00  0.00              
ATOM   4269  SG  CYS B 177      25.281  -7.144  86.817  1.00  0.00              
ATOM   4270  C   CYS B 177      22.517  -6.494  85.526  1.00  0.00              
ATOM   4271  O   CYS B 177      22.545  -5.273  85.706  1.00  0.00              
ATOM   4272  N   PHE B 178      22.469  -7.029  84.297  1.00  0.00              
ATOM   4273  CA  PHE B 178      22.425  -6.212  83.092  1.00  0.00              
ATOM   4274  CB  PHE B 178      22.381  -7.044  81.813  1.00  0.00              
ATOM   4275  CG  PHE B 178      23.718  -7.558  81.296  1.00  0.00              
ATOM   4276  CD1 PHE B 178      23.905  -8.912  81.095  1.00  0.00              
ATOM   4277  CD2 PHE B 178      24.730  -6.673  80.978  1.00  0.00              
ATOM   4278  CE1 PHE B 178      25.095  -9.375  80.574  1.00  0.00              
ATOM   4279  CE2 PHE B 178      25.917  -7.144  80.457  1.00  0.00              
ATOM   4280  CZ  PHE B 178      26.102  -8.493  80.256  1.00  0.00              
ATOM   4281  C   PHE B 178      21.224  -5.288  83.092  1.00  0.00              
ATOM   4282  O   PHE B 178      21.385  -4.085  82.909  1.00  0.00              
ATOM   4283  N   LEU B 179      20.025  -5.817  83.355  1.00  0.00              
ATOM   4284  CA  LEU B 179      18.816  -5.010  83.351  1.00  0.00              
ATOM   4285  CB  LEU B 179      17.581  -5.895  83.449  1.00  0.00              
ATOM   4286  CG  LEU B 179      16.963  -6.467  82.170  1.00  0.00              
ATOM   4287  CD1 LEU B 179      17.948  -7.197  81.266  1.00  0.00              
ATOM   4288  CD2 LEU B 179      15.818  -7.380  82.552  1.00  0.00              
ATOM   4289  C   LEU B 179      18.787  -3.911  84.404  1.00  0.00              
ATOM   4290  O   LEU B 179      18.414  -2.779  84.080  1.00  0.00              
ATOM   4291  N   LYS B 180      19.219  -4.182  85.646  1.00  0.00              
ATOM   4292  CA  LYS B 180      19.287  -3.132  86.658  1.00  0.00              
ATOM   4293  CB  LYS B 180      19.617  -3.643  88.067  1.00  0.00              
ATOM   4294  CG  LYS B 180      21.020  -4.183  88.314  1.00  0.00              
ATOM   4295  CD  LYS B 180      21.348  -4.262  89.794  1.00  0.00              
ATOM   4296  CE  LYS B 180      21.454  -2.893  90.466  1.00  0.00              
ATOM   4297  NZ  LYS B 180      22.584  -2.102  90.011  1.00  0.00              
ATOM   4298  C   LYS B 180      20.269  -2.034  86.276  1.00  0.00              
ATOM   4299  O   LYS B 180      19.988  -0.842  86.457  1.00  0.00              
ATOM   4300  N   GLU B 181      21.407  -2.450  85.709  1.00  0.00              
ATOM   4301  CA  GLU B 181      22.401  -1.506  85.251  1.00  0.00              
ATOM   4302  CB  GLU B 181      23.772  -2.146  85.135  1.00  0.00              
ATOM   4303  CG  GLU B 181      24.335  -2.530  86.501  1.00  0.00              
ATOM   4304  CD  GLU B 181      25.808  -2.904  86.495  1.00  0.00              
ATOM   4305  OE1 GLU B 181      26.639  -2.045  86.201  1.00  0.00              
ATOM   4306  OE2 GLU B 181      26.141  -4.048  86.807  1.00  0.00              
ATOM   4307  C   GLU B 181      22.000  -0.779  83.979  1.00  0.00              
ATOM   4308  O   GLU B 181      22.410   0.360  83.779  1.00  0.00              
ATOM   4309  N   ARG B 182      21.161  -1.372  83.127  1.00  0.00              
ATOM   4310  CA  ARG B 182      20.580  -0.661  81.998  1.00  0.00              
ATOM   4311  CB  ARG B 182      19.882  -1.617  81.043  1.00  0.00              
ATOM   4312  CG  ARG B 182      20.894  -2.394  80.219  1.00  0.00              
ATOM   4313  CD  ARG B 182      20.212  -3.518  79.467  1.00  0.00              
ATOM   4314  NE  ARG B 182      21.173  -4.256  78.664  1.00  0.00              
ATOM   4315  CZ  ARG B 182      20.880  -5.427  78.101  1.00  0.00              
ATOM   4316  NH1 ARG B 182      21.769  -6.014  77.317  1.00  0.00              
ATOM   4317  NH2 ARG B 182      19.729  -6.050  78.327  1.00  0.00              
ATOM   4318  C   ARG B 182      19.626   0.424  82.466  1.00  0.00              
ATOM   4319  O   ARG B 182      19.631   1.518  81.902  1.00  0.00              
ATOM   4320  N   LEU B 183      18.842   0.166  83.523  1.00  0.00              
ATOM   4321  CA  LEU B 183      18.027   1.207  84.141  1.00  0.00              
ATOM   4322  CB  LEU B 183      17.195   0.670  85.300  1.00  0.00              
ATOM   4323  CG  LEU B 183      16.089  -0.345  85.055  1.00  0.00              
ATOM   4324  CD1 LEU B 183      15.422  -0.666  86.379  1.00  0.00              
ATOM   4325  CD2 LEU B 183      15.051   0.178  84.074  1.00  0.00              
ATOM   4326  C   LEU B 183      18.842   2.392  84.645  1.00  0.00              
ATOM   4327  O   LEU B 183      18.469   3.542  84.410  1.00  0.00              
ATOM   4328  N   GLN B 184      19.967   2.148  85.328  1.00  0.00              
ATOM   4329  CA  GLN B 184      20.818   3.247  85.770  1.00  0.00              
ATOM   4330  CB  GLN B 184      21.693   2.831  86.960  1.00  0.00              
ATOM   4331  CG  GLN B 184      22.701   1.720  86.713  1.00  0.00              
ATOM   4332  CD  GLN B 184      23.228   1.054  87.975  1.00  0.00              
ATOM   4333  OE1 GLN B 184      22.853  -0.069  88.319  1.00  0.00              
ATOM   4334  NE2 GLN B 184      24.122   1.698  88.709  1.00  0.00              
ATOM   4335  C   GLN B 184      21.626   3.899  84.648  1.00  0.00              
ATOM   4336  O   GLN B 184      21.869   5.106  84.675  1.00  0.00              
ATOM   4337  N   LEU B 185      22.039   3.131  83.633  1.00  0.00              
ATOM   4338  CA  LEU B 185      22.722   3.682  82.470  1.00  0.00              
ATOM   4339  CB  LEU B 185      23.500   2.609  81.706  1.00  0.00              
ATOM   4340  CG  LEU B 185      24.981   2.367  82.006  1.00  0.00              
ATOM   4341  CD1 LEU B 185      25.238   1.985  83.456  1.00  0.00              
ATOM   4342  CD2 LEU B 185      25.510   1.285  81.081  1.00  0.00              
ATOM   4343  C   LEU B 185      21.813   4.419  81.496  1.00  0.00              
ATOM   4344  O   LEU B 185      22.302   5.272  80.754  1.00  0.00              
ATOM   4345  N   LYS B 186      20.504   4.121  81.496  1.00  0.00              
ATOM   4346  CA  LYS B 186      19.498   4.714  80.613  1.00  0.00              
ATOM   4347  CB  LYS B 186      18.111   4.475  81.218  1.00  0.00              
ATOM   4348  CG  LYS B 186      16.930   5.009  80.418  1.00  0.00              
ATOM   4349  CD  LYS B 186      15.626   4.804  81.175  1.00  0.00              
ATOM   4350  CE  LYS B 186      14.475   5.519  80.476  1.00  0.00              
ATOM   4351  NZ  LYS B 186      14.693   6.954  80.468  1.00  0.00              
ATOM   4352  C   LYS B 186      19.677   6.193  80.281  1.00  0.00              
ATOM   4353  O   LYS B 186      19.730   6.566  79.108  1.00  0.00              
ATOM   4354  N   HIS B 187      19.844   7.031  81.310  1.00  0.00              
ATOM   4355  CA  HIS B 187      20.037   8.464  81.127  1.00  0.00              
ATOM   4356  CB  HIS B 187      20.083   9.155  82.488  1.00  0.00              
ATOM   4357  CG  HIS B 187      20.036  10.678  82.428  1.00  0.00              
ATOM   4358  ND1 HIS B 187      20.853  11.509  81.792  1.00  0.00              
ATOM   4359  CD2 HIS B 187      19.100  11.428  83.099  1.00  0.00              
ATOM   4360  NE2 HIS B 187      19.416  12.671  82.842  1.00  0.00              
ATOM   4361  CE1 HIS B 187      20.470  12.726  82.068  1.00  0.00              
ATOM   4362  C   HIS B 187      21.310   8.769  80.343  1.00  0.00              
ATOM   4363  O   HIS B 187      21.295   9.610  79.444  1.00  0.00              
ATOM   4364  N   LEU B 188      22.412   8.079  80.658  1.00  0.00              
ATOM   4365  CA  LEU B 188      23.691   8.284  79.989  1.00  0.00              
ATOM   4366  CB  LEU B 188      24.785   7.531  80.752  1.00  0.00              
ATOM   4367  CG  LEU B 188      26.236   7.551  80.271  1.00  0.00              
ATOM   4368  CD1 LEU B 188      26.826   8.950  80.333  1.00  0.00              
ATOM   4369  CD2 LEU B 188      27.070   6.603  81.116  1.00  0.00              
ATOM   4370  C   LEU B 188      23.616   7.789  78.549  1.00  0.00              
ATOM   4371  O   LEU B 188      24.150   8.414  77.630  1.00  0.00              
ATOM   4372  N   SER B 189      22.909   6.671  78.363  1.00  0.00              
ATOM   4373  CA  SER B 189      22.709   6.052  77.065  1.00  0.00              
ATOM   4374  CB  SER B 189      21.933   4.750  77.271  1.00  0.00              
ATOM   4375  OG  SER B 189      22.390   3.691  76.439  1.00  0.00              
ATOM   4376  C   SER B 189      21.961   7.005  76.140  1.00  0.00              
ATOM   4377  O   SER B 189      22.505   7.417  75.112  1.00  0.00              
ATOM   4378  N   LEU B 190      20.755   7.420  76.555  1.00  0.00              
ATOM   4379  CA  LEU B 190      19.928   8.347  75.794  1.00  0.00              
ATOM   4380  CB  LEU B 190      18.613   8.627  76.513  1.00  0.00              
ATOM   4381  CG  LEU B 190      17.563   7.527  76.601  1.00  0.00              
ATOM   4382  CD1 LEU B 190      16.442   7.959  77.529  1.00  0.00              
ATOM   4383  CD2 LEU B 190      17.015   7.183  75.225  1.00  0.00              
ATOM   4384  C   LEU B 190      20.629   9.665  75.507  1.00  0.00              
ATOM   4385  O   LEU B 190      20.583  10.153  74.375  1.00  0.00              
ATOM   4386  N   LEU B 191      21.307  10.215  76.524  1.00  0.00              
ATOM   4387  CA  LEU B 191      22.136  11.402  76.374  1.00  0.00              
ATOM   4388  CB  LEU B 191      22.800  11.713  77.716  1.00  0.00              
ATOM   4389  CG  LEU B 191      23.858  12.790  77.920  1.00  0.00              
ATOM   4390  CD1 LEU B 191      23.413  14.168  77.459  1.00  0.00              
ATOM   4391  CD2 LEU B 191      24.223  12.817  79.392  1.00  0.00              
ATOM   4392  C   LEU B 191      23.170  11.247  75.267  1.00  0.00              
ATOM   4393  O   LEU B 191      23.131  12.018  74.311  1.00  0.00              
ATOM   4394  N   THR B 192      24.026  10.221  75.320  1.00  0.00              
ATOM   4395  CA  THR B 192      25.098  10.051  74.344  1.00  0.00              
ATOM   4396  CB  THR B 192      25.992   8.855  74.738  1.00  0.00              
ATOM   4397  OG1 THR B 192      26.380   9.086  76.089  1.00  0.00              
ATOM   4398  CG2 THR B 192      27.250   8.756  73.890  1.00  0.00              
ATOM   4399  C   THR B 192      24.563   9.918  72.916  1.00  0.00              
ATOM   4400  O   THR B 192      25.070  10.556  71.987  1.00  0.00              
ATOM   4401  N   THR B 193      23.483   9.147  72.740  1.00  0.00              
ATOM   4402  CA  THR B 193      22.833   9.024  71.444  1.00  0.00              
ATOM   4403  CB  THR B 193      21.772   7.910  71.498  1.00  0.00              
ATOM   4404  OG1 THR B 193      21.011   8.074  72.687  1.00  0.00              
ATOM   4405  CG2 THR B 193      22.432   6.545  71.534  1.00  0.00              
ATOM   4406  C   THR B 193      22.243  10.329  70.917  1.00  0.00              
ATOM   4407  O   THR B 193      22.443  10.705  69.758  1.00  0.00              
ATOM   4408  N   LEU B 194      21.566  11.061  71.808  1.00  0.00              
ATOM   4409  CA  LEU B 194      20.864  12.284  71.450  1.00  0.00              
ATOM   4410  CB  LEU B 194      20.011  12.697  72.642  1.00  0.00              
ATOM   4411  CG  LEU B 194      19.022  13.845  72.599  1.00  0.00              
ATOM   4412  CD1 LEU B 194      17.957  13.639  71.533  1.00  0.00              
ATOM   4413  CD2 LEU B 194      18.371  13.937  73.966  1.00  0.00              
ATOM   4414  C   LEU B 194      21.862  13.375  71.082  1.00  0.00              
ATOM   4415  O   LEU B 194      21.700  14.070  70.074  1.00  0.00              
ATOM   4416  N   SER B 195      22.926  13.482  71.885  1.00  0.00              
ATOM   4417  CA  SER B 195      24.031  14.381  71.618  1.00  0.00              
ATOM   4418  CB  SER B 195      25.069  14.285  72.720  1.00  0.00              
ATOM   4419  OG  SER B 195      24.508  14.655  73.971  1.00  0.00              
ATOM   4420  C   SER B 195      24.676  14.154  70.261  1.00  0.00              
ATOM   4421  O   SER B 195      24.950  15.140  69.580  1.00  0.00              
ATOM   4422  N   ASN B 196      24.877  12.906  69.804  1.00  0.00              
ATOM   4423  CA  ASN B 196      25.375  12.675  68.449  1.00  0.00              
ATOM   4424  CB  ASN B 196      25.527  11.195  68.116  1.00  0.00              
ATOM   4425  CG  ASN B 196      26.191  10.964  66.760  1.00  0.00              
ATOM   4426  OD1 ASN B 196      27.410  11.053  66.632  1.00  0.00              
ATOM   4427  ND2 ASN B 196      25.474  10.674  65.685  1.00  0.00              
ATOM   4428  C   ASN B 196      24.467  13.297  67.402  1.00  0.00              
ATOM   4429  O   ASN B 196      24.941  13.970  66.485  1.00  0.00              
ATOM   4430  N   ARG B 197      23.152  13.116  67.554  1.00  0.00              
ATOM   4431  CA  ARG B 197      22.234  13.633  66.562  1.00  0.00              
ATOM   4432  CB  ARG B 197      20.853  13.003  66.698  1.00  0.00              
ATOM   4433  CG  ARG B 197      20.060  13.028  65.388  1.00  0.00              
ATOM   4434  CD  ARG B 197      20.875  12.572  64.171  1.00  0.00              
ATOM   4435  NE  ARG B 197      21.475  11.255  64.346  1.00  0.00              
ATOM   4436  CZ  ARG B 197      22.739  10.995  64.000  1.00  0.00              
ATOM   4437  NH1 ARG B 197      23.230   9.778  64.160  1.00  0.00              
ATOM   4438  NH2 ARG B 197      23.584  11.918  63.561  1.00  0.00              
ATOM   4439  C   ARG B 197      22.198  15.153  66.536  1.00  0.00              
ATOM   4440  O   ARG B 197      22.469  15.741  65.485  1.00  0.00              
ATOM   4441  N   VAL B 198      21.985  15.811  67.678  1.00  0.00              
ATOM   4442  CA  VAL B 198      21.984  17.269  67.708  1.00  0.00              
ATOM   4443  CB  VAL B 198      21.416  17.835  69.034  1.00  0.00              
ATOM   4444  CG1 VAL B 198      19.942  17.479  69.149  1.00  0.00              
ATOM   4445  CG2 VAL B 198      22.156  17.346  70.271  1.00  0.00              
ATOM   4446  C   VAL B 198      23.334  17.888  67.338  1.00  0.00              
ATOM   4447  O   VAL B 198      23.387  18.860  66.580  1.00  0.00              
ATOM   4448  N   CYS B 199      24.452  17.311  67.797  1.00  0.00              
ATOM   4449  CA  CYS B 199      25.773  17.801  67.425  1.00  0.00              
ATOM   4450  CB  CYS B 199      26.849  17.285  68.369  1.00  0.00              
ATOM   4451  SG  CYS B 199      26.563  17.731  70.100  1.00  0.00              
ATOM   4452  C   CYS B 199      26.165  17.481  65.987  1.00  0.00              
ATOM   4453  O   CYS B 199      27.011  18.178  65.418  1.00  0.00              
ATOM   4454  N   SER B 200      25.608  16.437  65.359  1.00  0.00              
ATOM   4455  CA  SER B 200      25.811  16.225  63.930  1.00  0.00              
ATOM   4456  CB  SER B 200      25.417  14.821  63.468  1.00  0.00              
ATOM   4457  OG  SER B 200      24.054  14.489  63.698  1.00  0.00              
ATOM   4458  C   SER B 200      25.087  17.282  63.113  1.00  0.00              
ATOM   4459  O   SER B 200      25.661  17.815  62.166  1.00  0.00              
ATOM   4460  N   GLN B 201      23.850  17.625  63.499  1.00  0.00              
ATOM   4461  CA  GLN B 201      23.116  18.726  62.883  1.00  0.00              
ATOM   4462  CB  GLN B 201      21.714  18.838  63.487  1.00  0.00              
ATOM   4463  CG  GLN B 201      20.851  17.628  63.132  1.00  0.00              
ATOM   4464  CD  GLN B 201      19.473  17.551  63.780  1.00  0.00              
ATOM   4465  OE1 GLN B 201      19.088  18.311  64.670  1.00  0.00              
ATOM   4466  NE2 GLN B 201      18.650  16.620  63.319  1.00  0.00              
ATOM   4467  C   GLN B 201      23.871  20.046  63.009  1.00  0.00              
ATOM   4468  O   GLN B 201      24.055  20.764  62.021  1.00  0.00              
ATOM   4469  N   TYR B 202      24.370  20.323  64.221  1.00  0.00              
ATOM   4470  CA  TYR B 202      25.246  21.458  64.482  1.00  0.00              
ATOM   4471  CB  TYR B 202      25.650  21.446  65.962  1.00  0.00              
ATOM   4472  CG  TYR B 202      26.594  22.558  66.407  1.00  0.00              
ATOM   4473  CD1 TYR B 202      26.159  23.869  66.471  1.00  0.00              
ATOM   4474  CE1 TYR B 202      27.038  24.868  66.835  1.00  0.00              
ATOM   4475  CD2 TYR B 202      27.900  22.242  66.729  1.00  0.00              
ATOM   4476  CE2 TYR B 202      28.782  23.239  67.085  1.00  0.00              
ATOM   4477  CZ  TYR B 202      28.348  24.546  67.123  1.00  0.00              
ATOM   4478  OH  TYR B 202      29.257  25.538  67.432  1.00  0.00              
ATOM   4479  C   TYR B 202      26.477  21.492  63.580  1.00  0.00              
ATOM   4480  O   TYR B 202      26.743  22.510  62.937  1.00  0.00              
ATOM   4481  N   ALA B 203      27.231  20.390  63.512  1.00  0.00              
ATOM   4482  CA  ALA B 203      28.431  20.324  62.688  1.00  0.00              
ATOM   4483  CB  ALA B 203      29.144  19.004  62.921  1.00  0.00              
ATOM   4484  C   ALA B 203      28.161  20.425  61.193  1.00  0.00              
ATOM   4485  O   ALA B 203      28.895  21.092  60.465  1.00  0.00              
ATOM   4486  N   ALA B 204      27.091  19.774  60.733  1.00  0.00              
ATOM   4487  CA  ALA B 204      26.732  19.761  59.325  1.00  0.00              
ATOM   4488  CB  ALA B 204      25.638  18.736  59.097  1.00  0.00              
ATOM   4489  C   ALA B 204      26.217  21.101  58.821  1.00  0.00              
ATOM   4490  O   ALA B 204      26.447  21.465  57.668  1.00  0.00              
ATOM   4491  N   TYR B 205      25.492  21.835  59.669  1.00  0.00              
ATOM   4492  CA  TYR B 205      25.013  23.152  59.294  1.00  0.00              
ATOM   4493  CB  TYR B 205      23.643  23.410  59.906  1.00  0.00              
ATOM   4494  CG  TYR B 205      22.484  22.762  59.160  1.00  0.00              
ATOM   4495  CD1 TYR B 205      21.362  22.379  59.865  1.00  0.00              
ATOM   4496  CE1 TYR B 205      20.260  21.896  59.192  1.00  0.00              
ATOM   4497  CD2 TYR B 205      22.517  22.621  57.783  1.00  0.00              
ATOM   4498  CE2 TYR B 205      21.420  22.136  57.106  1.00  0.00              
ATOM   4499  CZ  TYR B 205      20.294  21.791  57.818  1.00  0.00              
ATOM   4500  OH  TYR B 205      19.185  21.334  57.142  1.00  0.00              
ATOM   4501  C   TYR B 205      25.939  24.316  59.605  1.00  0.00              
ATOM   4502  O   TYR B 205      26.045  25.257  58.816  1.00  0.00              
ATOM   4503  N   GLY B 206      26.632  24.274  60.743  1.00  0.00              
ATOM   4504  CA  GLY B 206      27.376  25.428  61.220  1.00  0.00              
ATOM   4505  C   GLY B 206      26.474  26.308  62.074  1.00  0.00              
ATOM   4506  O   GLY B 206      25.290  26.482  61.776  1.00  0.00              
ATOM   4507  N   GLU B 207      27.055  26.915  63.114  1.00  0.00              
ATOM   4508  CA  GLU B 207      26.324  27.549  64.208  1.00  0.00              
ATOM   4509  CB  GLU B 207      27.305  28.348  65.059  1.00  0.00              
ATOM   4510  CG  GLU B 207      26.746  28.812  66.401  1.00  0.00              
ATOM   4511  CD  GLU B 207      27.821  29.246  67.382  1.00  0.00              
ATOM   4512  OE1 GLU B 207      28.579  28.381  67.823  1.00  0.00              
ATOM   4513  OE2 GLU B 207      27.905  30.434  67.684  1.00  0.00              
ATOM   4514  C   GLU B 207      25.091  28.381  63.866  1.00  0.00              
ATOM   4515  O   GLU B 207      24.011  28.088  64.379  1.00  0.00              
ATOM   4516  N   LYS B 208      25.202  29.375  62.975  1.00  0.00              
ATOM   4517  CA  LYS B 208      24.062  30.203  62.595  1.00  0.00              
ATOM   4518  CB  LYS B 208      24.506  31.343  61.676  1.00  0.00              
ATOM   4519  CG  LYS B 208      23.392  32.345  61.384  1.00  0.00              
ATOM   4520  CD  LYS B 208      23.830  33.401  60.384  1.00  0.00              
ATOM   4521  CE  LYS B 208      22.655  34.322  60.095  1.00  0.00              
ATOM   4522  NZ  LYS B 208      23.027  35.348  59.140  1.00  0.00              
ATOM   4523  C   LYS B 208      22.966  29.385  61.917  1.00  0.00              
ATOM   4524  O   LYS B 208      21.784  29.533  62.229  1.00  0.00              
ATOM   4525  N   LYS B 209      23.349  28.460  61.033  1.00  0.00              
ATOM   4526  CA  LYS B 209      22.378  27.684  60.282  1.00  0.00              
ATOM   4527  CB  LYS B 209      23.055  27.096  59.055  1.00  0.00              
ATOM   4528  CG  LYS B 209      22.098  26.634  57.970  1.00  0.00              
ATOM   4529  CD  LYS B 209      22.925  26.222  56.769  1.00  0.00              
ATOM   4530  CE  LYS B 209      22.038  25.957  55.569  1.00  0.00              
ATOM   4531  NZ  LYS B 209      22.856  25.837  54.377  1.00  0.00              
ATOM   4532  C   LYS B 209      21.772  26.602  61.171  1.00  0.00              
ATOM   4533  O   LYS B 209      20.617  26.220  60.991  1.00  0.00              
ATOM   4534  N   SER B 210      22.521  26.117  62.168  1.00  0.00              
ATOM   4535  CA  SER B 210      21.990  25.213  63.177  1.00  0.00              
ATOM   4536  CB  SER B 210      23.120  24.626  64.014  1.00  0.00              
ATOM   4537  OG  SER B 210      22.694  23.547  64.839  1.00  0.00              
ATOM   4538  C   SER B 210      21.010  25.949  64.084  1.00  0.00              
ATOM   4539  O   SER B 210      19.986  25.384  64.465  1.00  0.00              
ATOM   4540  N   ARG B 211      21.309  27.203  64.440  1.00  0.00              
ATOM   4541  CA  ARG B 211      20.412  28.063  65.201  1.00  0.00              
ATOM   4542  CB  ARG B 211      21.141  29.380  65.437  1.00  0.00              
ATOM   4543  CG  ARG B 211      20.434  30.488  66.188  1.00  0.00              
ATOM   4544  CD  ARG B 211      21.362  31.692  66.097  1.00  0.00              
ATOM   4545  NE  ARG B 211      20.738  32.912  66.583  1.00  0.00              
ATOM   4546  CZ  ARG B 211      19.875  33.624  65.857  1.00  0.00              
ATOM   4547  NH1 ARG B 211      19.303  34.676  66.425  1.00  0.00              
ATOM   4548  NH2 ARG B 211      19.609  33.329  64.588  1.00  0.00              
ATOM   4549  C   ARG B 211      19.105  28.274  64.443  1.00  0.00              
ATOM   4550  O   ARG B 211      18.018  28.097  64.998  1.00  0.00              
ATOM   4551  N   LEU B 212      19.216  28.607  63.152  1.00  0.00              
ATOM   4552  CA  LEU B 212      18.065  28.682  62.265  1.00  0.00              
ATOM   4553  CB  LEU B 212      18.464  29.167  60.874  1.00  0.00              
ATOM   4554  CG  LEU B 212      18.393  30.659  60.547  1.00  0.00              
ATOM   4555  CD1 LEU B 212      19.218  31.518  61.496  1.00  0.00              
ATOM   4556  CD2 LEU B 212      18.840  30.877  59.113  1.00  0.00              
ATOM   4557  C   LEU B 212      17.308  27.367  62.162  1.00  0.00              
ATOM   4558  O   LEU B 212      16.089  27.375  62.296  1.00  0.00              
ATOM   4559  N   SER B 213      17.987  26.227  61.983  1.00  0.00              
ATOM   4560  CA  SER B 213      17.353  24.913  61.969  1.00  0.00              
ATOM   4561  CB  SER B 213      18.401  23.824  61.742  1.00  0.00              
ATOM   4562  OG  SER B 213      17.884  22.498  61.678  1.00  0.00              
ATOM   4563  C   SER B 213      16.593  24.637  63.259  1.00  0.00              
ATOM   4564  O   SER B 213      15.462  24.155  63.217  1.00  0.00              
ATOM   4565  N   ASN B 214      17.190  24.966  64.409  1.00  0.00              
ATOM   4566  CA  ASN B 214      16.536  24.815  65.702  1.00  0.00              
ATOM   4567  CB  ASN B 214      17.495  25.157  66.846  1.00  0.00              
ATOM   4568  CG  ASN B 214      18.580  24.109  67.081  1.00  0.00              
ATOM   4569  OD1 ASN B 214      18.343  22.907  66.995  1.00  0.00              
ATOM   4570  ND2 ASN B 214      19.813  24.482  67.400  1.00  0.00              
ATOM   4571  C   ASN B 214      15.280  25.670  65.787  1.00  0.00              
ATOM   4572  O   ASN B 214      14.223  25.194  66.205  1.00  0.00              
ATOM   4573  N   LEU B 215      15.374  26.920  65.322  1.00  0.00              
ATOM   4574  CA  LEU B 215      14.232  27.819  65.223  1.00  0.00              
ATOM   4575  CB  LEU B 215      14.718  29.175  64.717  1.00  0.00              
ATOM   4576  CG  LEU B 215      13.778  30.370  64.646  1.00  0.00              
ATOM   4577  CD1 LEU B 215      13.332  30.795  66.033  1.00  0.00              
ATOM   4578  CD2 LEU B 215      14.492  31.525  63.974  1.00  0.00              
ATOM   4579  C   LEU B 215      13.139  27.265  64.309  1.00  0.00              
ATOM   4580  O   LEU B 215      11.959  27.327  64.656  1.00  0.00              
ATOM   4581  N   ILE B 216      13.516  26.688  63.161  1.00  0.00              
ATOM   4582  CA  ILE B 216      12.580  26.063  62.231  1.00  0.00              
ATOM   4583  CB  ILE B 216      13.300  25.634  60.923  1.00  0.00              
ATOM   4584  CG2 ILE B 216      12.364  24.857  60.002  1.00  0.00              
ATOM   4585  CG1 ILE B 216      13.856  26.839  60.175  1.00  0.00              
ATOM   4586  CD1 ILE B 216      14.781  26.500  58.990  1.00  0.00              
ATOM   4587  C   ILE B 216      11.880  24.879  62.890  1.00  0.00              
ATOM   4588  O   ILE B 216      10.655  24.778  62.822  1.00  0.00              
ATOM   4589  N   LYS B 217      12.634  24.000  63.562  1.00  0.00              
ATOM   4590  CA  LYS B 217      12.062  22.865  64.275  1.00  0.00              
ATOM   4591  CB  LYS B 217      13.137  22.009  64.939  1.00  0.00              
ATOM   4592  CG  LYS B 217      14.025  21.312  63.926  1.00  0.00              
ATOM   4593  CD  LYS B 217      14.998  20.358  64.591  1.00  0.00              
ATOM   4594  CE  LYS B 217      15.797  19.714  63.476  1.00  0.00              
ATOM   4595  NZ  LYS B 217      16.466  18.505  63.909  1.00  0.00              
ATOM   4596  C   LYS B 217      11.054  23.315  65.318  1.00  0.00              
ATOM   4597  O   LYS B 217       9.917  22.844  65.325  1.00  0.00              
ATOM   4598  N   LEU B 218      11.435  24.291  66.149  1.00  0.00              
ATOM   4599  CA  LEU B 218      10.532  24.862  67.138  1.00  0.00              
ATOM   4600  CB  LEU B 218      11.272  25.869  68.009  1.00  0.00              
ATOM   4601  CG  LEU B 218      12.411  25.358  68.884  1.00  0.00              
ATOM   4602  CD1 LEU B 218      13.177  26.522  69.478  1.00  0.00              
ATOM   4603  CD2 LEU B 218      11.905  24.416  69.962  1.00  0.00              
ATOM   4604  C   LEU B 218       9.301  25.511  66.517  1.00  0.00              
ATOM   4605  O   LEU B 218       8.199  25.359  67.039  1.00  0.00              
ATOM   4606  N   ALA B 219       9.462  26.198  65.381  1.00  0.00              
ATOM   4607  CA  ALA B 219       8.347  26.789  64.653  1.00  0.00              
ATOM   4608  CB  ALA B 219       8.872  27.591  63.475  1.00  0.00              
ATOM   4609  C   ALA B 219       7.382  25.764  64.075  1.00  0.00              
ATOM   4610  O   ALA B 219       6.167  25.947  64.123  1.00  0.00              
ATOM   4611  N   GLN B 220       7.904  24.667  63.520  1.00  0.00              
ATOM   4612  CA  GLN B 220       7.051  23.658  62.911  1.00  0.00              
ATOM   4613  CB  GLN B 220       7.795  22.883  61.824  1.00  0.00              
ATOM   4614  CG  GLN B 220       8.269  23.845  60.740  1.00  0.00              
ATOM   4615  CD  GLN B 220       8.700  23.234  59.417  1.00  0.00              
ATOM   4616  OE1 GLN B 220       9.502  22.303  59.327  1.00  0.00              
ATOM   4617  NE2 GLN B 220       8.165  23.794  58.341  1.00  0.00              
ATOM   4618  C   GLN B 220       6.416  22.730  63.937  1.00  0.00              
ATOM   4619  O   GLN B 220       5.307  22.234  63.737  1.00  0.00              
ATOM   4620  N   LYS B 221       7.105  22.485  65.053  1.00  0.00              
ATOM   4621  CA  LYS B 221       6.531  21.749  66.170  1.00  0.00              
ATOM   4622  CB  LYS B 221       7.629  21.203  67.070  1.00  0.00              
ATOM   4623  CG  LYS B 221       8.423  20.085  66.414  1.00  0.00              
ATOM   4624  CD  LYS B 221       9.639  19.748  67.257  1.00  0.00              
ATOM   4625  CE  LYS B 221      10.397  18.588  66.634  1.00  0.00              
ATOM   4626  NZ  LYS B 221      11.523  18.233  67.473  1.00  0.00              
ATOM   4627  C   LYS B 221       5.559  22.595  66.983  1.00  0.00              
ATOM   4628  O   LYS B 221       4.567  22.075  67.498  1.00  0.00              
ATOM   4629  N   VAL B 222       5.816  23.900  67.140  1.00  0.00              
ATOM   4630  CA  VAL B 222       4.875  24.799  67.796  1.00  0.00              
ATOM   4631  CB  VAL B 222       5.347  25.249  69.207  1.00  0.00              
ATOM   4632  CG1 VAL B 222       4.211  25.966  69.912  1.00  0.00              
ATOM   4633  CG2 VAL B 222       5.807  24.115  70.097  1.00  0.00              
ATOM   4634  C   VAL B 222       4.599  26.027  66.920  1.00  0.00              
ATOM   4635  O   VAL B 222       5.223  27.079  67.095  1.00  0.00              
ATOM   4636  N   PRO B 223       3.654  25.970  65.969  1.00  0.00              
ATOM   4637  CD  PRO B 223       3.019  24.749  65.484  1.00  0.00              
ATOM   4638  CA  PRO B 223       3.230  27.127  65.186  1.00  0.00              
ATOM   4639  CB  PRO B 223       2.360  26.500  64.116  1.00  0.00              
ATOM   4640  CG  PRO B 223       1.789  25.271  64.771  1.00  0.00              
ATOM   4641  C   PRO B 223       2.490  28.177  66.009  1.00  0.00              
ATOM   4642  O   PRO B 223       2.524  29.367  65.699  1.00  0.00              
ATOM   4643  N   THR B 224       1.860  27.755  67.107  1.00  0.00              
ATOM   4644  CA  THR B 224       1.078  28.611  67.987  1.00  0.00              
ATOM   4645  CB  THR B 224       0.188  27.699  68.856  1.00  0.00              
ATOM   4646  OG1 THR B 224       0.975  26.560  69.208  1.00  0.00              
ATOM   4647  CG2 THR B 224      -1.071  27.272  68.119  1.00  0.00              
ATOM   4648  C   THR B 224       1.860  29.593  68.859  1.00  0.00              
ATOM   4649  O   THR B 224       1.269  30.385  69.596  1.00  0.00              
ATOM   4650  N   ALA B 225       3.192  29.558  68.798  1.00  0.00              
ATOM   4651  CA  ALA B 225       4.029  30.422  69.615  1.00  0.00              
ATOM   4652  CB  ALA B 225       5.369  29.724  69.793  1.00  0.00              
ATOM   4653  C   ALA B 225       4.282  31.793  68.989  1.00  0.00              
ATOM   4654  O   ALA B 225       3.672  32.172  67.985  1.00  0.00              
ATOM   4655  N   ASP B 226       5.166  32.585  69.600  1.00  0.00              
ATOM   4656  CA  ASP B 226       5.723  33.758  68.941  1.00  0.00              
ATOM   4657  CB  ASP B 226       5.177  35.056  69.547  1.00  0.00              
ATOM   4658  CG  ASP B 226       5.194  36.278  68.623  1.00  0.00              
ATOM   4659  OD1 ASP B 226       5.987  36.342  67.675  1.00  0.00              
ATOM   4660  OD2 ASP B 226       4.393  37.181  68.850  1.00  0.00              
ATOM   4661  C   ASP B 226       7.237  33.697  69.110  1.00  0.00              
ATOM   4662  O   ASP B 226       7.735  32.967  69.974  1.00  0.00              
ATOM   4663  N   LEU B 227       7.986  34.468  68.311  1.00  0.00              
ATOM   4664  CA  LEU B 227       9.445  34.522  68.334  1.00  0.00              
ATOM   4665  CB  LEU B 227       9.919  35.677  67.455  1.00  0.00              
ATOM   4666  CG  LEU B 227      11.403  35.767  67.119  1.00  0.00              
ATOM   4667  CD1 LEU B 227      11.792  34.656  66.156  1.00  0.00              
ATOM   4668  CD2 LEU B 227      11.737  37.120  66.519  1.00  0.00              
ATOM   4669  C   LEU B 227      10.055  34.667  69.725  1.00  0.00              
ATOM   4670  O   LEU B 227      11.069  34.050  70.045  1.00  0.00              
ATOM   4671  N   GLU B 228       9.371  35.421  70.588  1.00  0.00              
ATOM   4672  CA  GLU B 228       9.804  35.673  71.957  1.00  0.00              
ATOM   4673  CB  GLU B 228       8.885  36.707  72.614  1.00  0.00              
ATOM   4674  CG  GLU B 228       8.955  38.146  72.073  1.00  0.00              
ATOM   4675  CD  GLU B 228       8.555  38.367  70.616  1.00  0.00              
ATOM   4676  OE1 GLU B 228       9.167  39.203  69.957  1.00  0.00              
ATOM   4677  OE2 GLU B 228       7.649  37.683  70.126  1.00  0.00              
ATOM   4678  C   GLU B 228       9.852  34.411  72.816  1.00  0.00              
ATOM   4679  O   GLU B 228      10.532  34.366  73.839  1.00  0.00              
ATOM   4680  N   ASP B 229       9.117  33.372  72.408  1.00  0.00              
ATOM   4681  CA  ASP B 229       9.193  32.074  73.059  1.00  0.00              
ATOM   4682  CB  ASP B 229       7.924  31.241  72.889  1.00  0.00              
ATOM   4683  CG  ASP B 229       6.646  31.848  73.434  1.00  0.00              
ATOM   4684  OD1 ASP B 229       6.601  32.249  74.597  1.00  0.00              
ATOM   4685  OD2 ASP B 229       5.672  31.911  72.676  1.00  0.00              
ATOM   4686  C   ASP B 229      10.323  31.275  72.438  1.00  0.00              
ATOM   4687  O   ASP B 229      11.242  30.834  73.128  1.00  0.00              
ATOM   4688  N   VAL B 230      10.262  31.115  71.113  1.00  0.00              
ATOM   4689  CA  VAL B 230      11.130  30.181  70.411  1.00  0.00              
ATOM   4690  CB  VAL B 230      10.530  29.745  69.053  1.00  0.00              
ATOM   4691  CG1 VAL B 230       9.258  28.945  69.275  1.00  0.00              
ATOM   4692  CG2 VAL B 230      10.235  30.921  68.138  1.00  0.00              
ATOM   4693  C   VAL B 230      12.584  30.611  70.258  1.00  0.00              
ATOM   4694  O   VAL B 230      13.486  29.807  70.495  1.00  0.00              
ATOM   4695  N   LEU B 231      12.852  31.874  69.907  1.00  0.00              
ATOM   4696  CA  LEU B 231      14.213  32.343  69.685  1.00  0.00              
ATOM   4697  CB  LEU B 231      14.241  33.751  69.081  1.00  0.00              
ATOM   4698  CG  LEU B 231      15.581  34.341  68.648  1.00  0.00              
ATOM   4699  CD1 LEU B 231      16.221  33.488  67.561  1.00  0.00              
ATOM   4700  CD2 LEU B 231      15.398  35.772  68.176  1.00  0.00              
ATOM   4701  C   LEU B 231      15.132  32.242  70.903  1.00  0.00              
ATOM   4702  O   LEU B 231      16.255  31.781  70.698  1.00  0.00              
ATOM   4703  N   PRO B 232      14.787  32.592  72.161  1.00  0.00              
ATOM   4704  CD  PRO B 232      13.629  33.401  72.539  1.00  0.00              
ATOM   4705  CA  PRO B 232      15.619  32.332  73.337  1.00  0.00              
ATOM   4706  CB  PRO B 232      14.721  32.746  74.481  1.00  0.00              
ATOM   4707  CG  PRO B 232      14.009  33.937  73.905  1.00  0.00              
ATOM   4708  C   PRO B 232      16.038  30.872  73.460  1.00  0.00              
ATOM   4709  O   PRO B 232      17.182  30.570  73.801  1.00  0.00              
ATOM   4710  N   LEU B 233      15.124  29.960  73.113  1.00  0.00              
ATOM   4711  CA  LEU B 233      15.401  28.533  73.153  1.00  0.00              
ATOM   4712  CB  LEU B 233      14.115  27.730  72.998  1.00  0.00              
ATOM   4713  CG  LEU B 233      12.919  28.126  73.847  1.00  0.00              
ATOM   4714  CD1 LEU B 233      11.727  27.259  73.514  1.00  0.00              
ATOM   4715  CD2 LEU B 233      13.247  28.056  75.320  1.00  0.00              
ATOM   4716  C   LEU B 233      16.365  28.163  72.038  1.00  0.00              
ATOM   4717  O   LEU B 233      17.362  27.485  72.285  1.00  0.00              
ATOM   4718  N   ALA B 234      16.101  28.656  70.820  1.00  0.00              
ATOM   4719  CA  ALA B 234      16.968  28.444  69.667  1.00  0.00              
ATOM   4720  CB  ALA B 234      16.385  29.138  68.447  1.00  0.00              
ATOM   4721  C   ALA B 234      18.381  28.975  69.868  1.00  0.00              
ATOM   4722  O   ALA B 234      19.342  28.388  69.369  1.00  0.00              
ATOM   4723  N   GLU B 235      18.529  30.084  70.603  1.00  0.00              
ATOM   4724  CA  GLU B 235      19.834  30.552  71.047  1.00  0.00              
ATOM   4725  CB  GLU B 235      19.734  31.895  71.776  1.00  0.00              
ATOM   4726  CG  GLU B 235      19.163  33.088  71.010  1.00  0.00              
ATOM   4727  CD  GLU B 235      19.990  33.680  69.874  1.00  0.00              
ATOM   4728  OE1 GLU B 235      19.469  34.559  69.186  1.00  0.00              
ATOM   4729  OE2 GLU B 235      21.144  33.305  69.664  1.00  0.00              
ATOM   4730  C   GLU B 235      20.435  29.539  72.013  1.00  0.00              
ATOM   4731  O   GLU B 235      21.483  28.949  71.745  1.00  0.00              
ATOM   4732  N   ASP B 236      19.718  29.297  73.118  1.00  0.00              
ATOM   4733  CA  ASP B 236      20.183  28.470  74.224  1.00  0.00              
ATOM   4734  CB  ASP B 236      19.087  28.403  75.290  1.00  0.00              
ATOM   4735  CG  ASP B 236      19.313  27.432  76.441  1.00  0.00              
ATOM   4736  OD1 ASP B 236      20.015  27.756  77.399  1.00  0.00              
ATOM   4737  OD2 ASP B 236      18.736  26.350  76.390  1.00  0.00              
ATOM   4738  C   ASP B 236      20.656  27.083  73.819  1.00  0.00              
ATOM   4739  O   ASP B 236      21.761  26.705  74.200  1.00  0.00              
ATOM   4740  N   ILE B 237      19.879  26.338  73.025  1.00  0.00              
ATOM   4741  CA  ILE B 237      20.287  25.019  72.555  1.00  0.00              
ATOM   4742  CB  ILE B 237      19.120  24.273  71.845  1.00  0.00              
ATOM   4743  CG2 ILE B 237      18.588  25.047  70.645  1.00  0.00              
ATOM   4744  CG1 ILE B 237      19.503  22.840  71.471  1.00  0.00              
ATOM   4745  CD1 ILE B 237      18.390  22.017  70.790  1.00  0.00              
ATOM   4746  C   ILE B 237      21.547  25.072  71.692  1.00  0.00              
ATOM   4747  O   ILE B 237      22.467  24.279  71.899  1.00  0.00              
ATOM   4748  N   THR B 238      21.649  26.033  70.767  1.00  0.00              
ATOM   4749  CA  THR B 238      22.808  26.131  69.891  1.00  0.00              
ATOM   4750  CB  THR B 238      22.529  27.120  68.745  1.00  0.00              
ATOM   4751  OG1 THR B 238      21.250  26.767  68.226  1.00  0.00              
ATOM   4752  CG2 THR B 238      23.558  27.012  67.631  1.00  0.00              
ATOM   4753  C   THR B 238      24.058  26.511  70.684  1.00  0.00              
ATOM   4754  O   THR B 238      25.145  25.986  70.433  1.00  0.00              
ATOM   4755  N   ASN B 239      23.886  27.376  71.693  1.00  0.00              
ATOM   4756  CA  ASN B 239      24.952  27.724  72.626  1.00  0.00              
ATOM   4757  CB  ASN B 239      24.505  28.786  73.630  1.00  0.00              
ATOM   4758  CG  ASN B 239      24.208  30.153  73.029  1.00  0.00              
ATOM   4759  OD1 ASN B 239      24.869  30.632  72.113  1.00  0.00              
ATOM   4760  ND2 ASN B 239      23.194  30.845  73.530  1.00  0.00              
ATOM   4761  C   ASN B 239      25.448  26.505  73.390  1.00  0.00              
ATOM   4762  O   ASN B 239      26.657  26.271  73.481  1.00  0.00              
ATOM   4763  N   ILE B 240      24.503  25.704  73.901  1.00  0.00              
ATOM   4764  CA  ILE B 240      24.784  24.426  74.549  1.00  0.00              
ATOM   4765  CB  ILE B 240      23.426  23.815  74.991  1.00  0.00              
ATOM   4766  CG2 ILE B 240      23.446  22.301  75.189  1.00  0.00              
ATOM   4767  CG1 ILE B 240      22.916  24.559  76.218  1.00  0.00              
ATOM   4768  CD1 ILE B 240      21.483  24.195  76.645  1.00  0.00              
ATOM   4769  C   ILE B 240      25.592  23.495  73.646  1.00  0.00              
ATOM   4770  O   ILE B 240      26.573  22.890  74.087  1.00  0.00              
ATOM   4771  N   LEU B 241      25.199  23.411  72.371  1.00  0.00              
ATOM   4772  CA  LEU B 241      25.933  22.642  71.377  1.00  0.00              
ATOM   4773  CB  LEU B 241      25.221  22.700  70.028  1.00  0.00              
ATOM   4774  CG  LEU B 241      23.837  22.069  69.935  1.00  0.00              
ATOM   4775  CD1 LEU B 241      23.145  22.431  68.633  1.00  0.00              
ATOM   4776  CD2 LEU B 241      23.931  20.570  70.111  1.00  0.00              
ATOM   4777  C   LEU B 241      27.379  23.101  71.244  1.00  0.00              
ATOM   4778  O   LEU B 241      28.295  22.300  71.446  1.00  0.00              
ATOM   4779  N   SER B 242      27.610  24.396  70.990  1.00  0.00              
ATOM   4780  CA  SER B 242      28.962  24.939  70.929  1.00  0.00              
ATOM   4781  CB  SER B 242      28.924  26.413  70.549  1.00  0.00              
ATOM   4782  OG  SER B 242      27.825  27.115  71.113  1.00  0.00              
ATOM   4783  C   SER B 242      29.793  24.760  72.193  1.00  0.00              
ATOM   4784  O   SER B 242      31.007  24.566  72.130  1.00  0.00              
ATOM   4785  N   LYS B 243      29.130  24.813  73.351  1.00  0.00              
ATOM   4786  CA  LYS B 243      29.801  24.655  74.627  1.00  0.00              
ATOM   4787  CB  LYS B 243      28.884  25.196  75.724  1.00  0.00              
ATOM   4788  CG  LYS B 243      29.486  25.262  77.119  1.00  0.00              
ATOM   4789  CD  LYS B 243      28.519  25.967  78.058  1.00  0.00              
ATOM   4790  CE  LYS B 243      29.100  26.041  79.462  1.00  0.00              
ATOM   4791  NZ  LYS B 243      29.074  24.744  80.111  1.00  0.00              
ATOM   4792  C   LYS B 243      30.187  23.203  74.895  1.00  0.00              
ATOM   4793  O   LYS B 243      31.306  22.924  75.326  1.00  0.00              
ATOM   4794  N   CYS B 244      29.294  22.250  74.615  1.00  0.00              
ATOM   4795  CA  CYS B 244      29.492  20.903  75.120  1.00  0.00              
ATOM   4796  CB  CYS B 244      28.351  20.567  76.066  1.00  0.00              
ATOM   4797  SG  CYS B 244      28.138  21.873  77.305  1.00  0.00              
ATOM   4798  C   CYS B 244      29.718  19.777  74.120  1.00  0.00              
ATOM   4799  O   CYS B 244      30.243  18.729  74.519  1.00  0.00              
ATOM   4800  N   CYS B 245      29.392  19.950  72.828  1.00  0.00              
ATOM   4801  CA  CYS B 245      29.528  18.883  71.834  1.00  0.00              
ATOM   4802  CB  CYS B 245      29.098  19.331  70.445  1.00  0.00              
ATOM   4803  SG  CYS B 245      27.317  19.596  70.272  1.00  0.00              
ATOM   4804  C   CYS B 245      30.911  18.258  71.711  1.00  0.00              
ATOM   4805  O   CYS B 245      31.038  17.059  71.471  1.00  0.00              
ATOM   4806  N   GLU B 246      31.977  19.043  71.871  1.00  0.00              
ATOM   4807  CA  GLU B 246      33.314  18.478  71.888  1.00  0.00              
ATOM   4808  CB  GLU B 246      34.179  19.094  70.784  1.00  0.00              
ATOM   4809  CG  GLU B 246      33.819  18.601  69.379  1.00  0.00              
ATOM   4810  CD  GLU B 246      33.966  17.093  69.192  1.00  0.00              
ATOM   4811  OE1 GLU B 246      35.092  16.591  69.178  1.00  0.00              
ATOM   4812  OE2 GLU B 246      32.957  16.401  69.079  1.00  0.00              
ATOM   4813  C   GLU B 246      33.972  18.535  73.261  1.00  0.00              
ATOM   4814  O   GLU B 246      35.141  18.897  73.418  1.00  0.00              
ATOM   4815  N   SER B 247      33.202  18.174  74.290  1.00  0.00              
ATOM   4816  CA  SER B 247      33.768  18.022  75.617  1.00  0.00              
ATOM   4817  CB  SER B 247      32.676  18.032  76.682  1.00  0.00              
ATOM   4818  OG  SER B 247      31.630  17.104  76.423  1.00  0.00              
ATOM   4819  C   SER B 247      34.619  16.759  75.690  1.00  0.00              
ATOM   4820  O   SER B 247      34.147  15.636  75.489  1.00  0.00              
ATOM   4821  N   ALA B 248      35.918  16.974  75.903  1.00  0.00              
ATOM   4822  CA  ALA B 248      36.864  15.882  76.064  1.00  0.00              
ATOM   4823  CB  ALA B 248      38.282  16.425  75.971  1.00  0.00              
ATOM   4824  C   ALA B 248      36.731  15.150  77.394  1.00  0.00              
ATOM   4825  O   ALA B 248      36.741  13.921  77.436  1.00  0.00              
ATOM   4826  N   SER B 249      36.600  15.898  78.491  1.00  0.00              
ATOM   4827  CA  SER B 249      36.507  15.313  79.817  1.00  0.00              
ATOM   4828  CB  SER B 249      37.754  15.720  80.596  1.00  0.00              
ATOM   4829  OG  SER B 249      37.922  17.136  80.539  1.00  0.00              
ATOM   4830  C   SER B 249      35.233  15.731  80.543  1.00  0.00              
ATOM   4831  O   SER B 249      34.297  14.942  80.691  1.00  0.00              
ATOM   4832  N   GLU B 250      35.154  16.987  80.992  1.00  0.00              
ATOM   4833  CA  GLU B 250      33.989  17.471  81.713  1.00  0.00              
ATOM   4834  CB  GLU B 250      34.362  18.722  82.517  1.00  0.00              
ATOM   4835  CG  GLU B 250      33.305  19.227  83.505  1.00  0.00              
ATOM   4836  CD  GLU B 250      32.935  18.242  84.608  1.00  0.00              
ATOM   4837  OE1 GLU B 250      33.747  18.011  85.502  1.00  0.00              
ATOM   4838  OE2 GLU B 250      31.824  17.709  84.564  1.00  0.00              
ATOM   4839  C   GLU B 250      32.827  17.724  80.757  1.00  0.00              
ATOM   4840  O   GLU B 250      32.682  18.794  80.158  1.00  0.00              
ATOM   4841  N   ASP B 251      32.009  16.686  80.574  1.00  0.00              
ATOM   4842  CA  ASP B 251      30.790  16.826  79.795  1.00  0.00              
ATOM   4843  CB  ASP B 251      30.131  15.482  79.478  1.00  0.00              
ATOM   4844  CG  ASP B 251      28.875  15.669  78.636  1.00  0.00              
ATOM   4845  OD1 ASP B 251      27.771  15.492  79.152  1.00  0.00              
ATOM   4846  OD2 ASP B 251      28.983  16.059  77.474  1.00  0.00              
ATOM   4847  C   ASP B 251      29.769  17.732  80.463  1.00  0.00              
ATOM   4848  O   ASP B 251      29.067  17.333  81.393  1.00  0.00              
ATOM   4849  N   CYS B 252      29.683  18.968  79.983  1.00  0.00              
ATOM   4850  CA  CYS B 252      28.631  19.863  80.432  1.00  0.00              
ATOM   4851  CB  CYS B 252      29.010  21.314  80.192  1.00  0.00              
ATOM   4852  SG  CYS B 252      29.707  21.692  78.564  1.00  0.00              
ATOM   4853  C   CYS B 252      27.233  19.568  79.906  1.00  0.00              
ATOM   4854  O   CYS B 252      26.251  19.947  80.547  1.00  0.00              
ATOM   4855  N   MET B 253      27.107  18.850  78.779  1.00  0.00              
ATOM   4856  CA  MET B 253      25.823  18.556  78.138  1.00  0.00              
ATOM   4857  CB  MET B 253      26.064  17.639  76.940  1.00  0.00              
ATOM   4858  CG  MET B 253      24.912  17.496  75.961  1.00  0.00              
ATOM   4859  SD  MET B 253      24.541  19.033  75.081  1.00  0.00              
ATOM   4860  CE  MET B 253      25.534  18.799  73.634  1.00  0.00              
ATOM   4861  C   MET B 253      24.791  17.938  79.078  1.00  0.00              
ATOM   4862  O   MET B 253      23.616  18.314  79.062  1.00  0.00              
ATOM   4863  N   ALA B 254      25.261  17.031  79.943  1.00  0.00              
ATOM   4864  CA  ALA B 254      24.460  16.441  81.008  1.00  0.00              
ATOM   4865  CB  ALA B 254      25.362  15.570  81.869  1.00  0.00              
ATOM   4866  C   ALA B 254      23.770  17.428  81.946  1.00  0.00              
ATOM   4867  O   ALA B 254      22.703  17.130  82.480  1.00  0.00              
ATOM   4868  N   LYS B 255      24.368  18.601  82.175  1.00  0.00              
ATOM   4869  CA  LYS B 255      23.741  19.643  82.978  1.00  0.00              
ATOM   4870  CB  LYS B 255      24.767  20.456  83.777  1.00  0.00              
ATOM   4871  CG  LYS B 255      25.756  19.686  84.652  1.00  0.00              
ATOM   4872  CD  LYS B 255      27.008  19.367  83.851  1.00  0.00              
ATOM   4873  CE  LYS B 255      28.056  18.628  84.660  1.00  0.00              
ATOM   4874  NZ  LYS B 255      29.238  18.450  83.840  1.00  0.00              
ATOM   4875  C   LYS B 255      22.968  20.600  82.077  1.00  0.00              
ATOM   4876  O   LYS B 255      21.883  21.076  82.420  1.00  0.00              
ATOM   4877  N   GLU B 256      23.531  20.869  80.893  1.00  0.00              
ATOM   4878  CA  GLU B 256      22.968  21.819  79.948  1.00  0.00              
ATOM   4879  CB  GLU B 256      23.875  21.990  78.741  1.00  0.00              
ATOM   4880  CG  GLU B 256      25.287  22.522  78.956  1.00  0.00              
ATOM   4881  CD  GLU B 256      25.439  23.876  79.632  1.00  0.00              
ATOM   4882  OE1 GLU B 256      24.702  24.810  79.315  1.00  0.00              
ATOM   4883  OE2 GLU B 256      26.333  23.993  80.472  1.00  0.00              
ATOM   4884  C   GLU B 256      21.583  21.449  79.439  1.00  0.00              
ATOM   4885  O   GLU B 256      20.672  22.277  79.490  1.00  0.00              
ATOM   4886  N   LEU B 257      21.392  20.214  78.958  1.00  0.00              
ATOM   4887  CA  LEU B 257      20.098  19.804  78.425  1.00  0.00              
ATOM   4888  CB  LEU B 257      20.163  18.455  77.704  1.00  0.00              
ATOM   4889  CG  LEU B 257      21.025  18.350  76.452  1.00  0.00              
ATOM   4890  CD1 LEU B 257      20.961  16.939  75.895  1.00  0.00              
ATOM   4891  CD2 LEU B 257      20.589  19.350  75.391  1.00  0.00              
ATOM   4892  C   LEU B 257      18.946  19.859  79.427  1.00  0.00              
ATOM   4893  O   LEU B 257      17.872  20.303  79.022  1.00  0.00              
ATOM   4894  N   PRO B 258      19.073  19.481  80.716  1.00  0.00              
ATOM   4895  CD  PRO B 258      20.000  18.464  81.211  1.00  0.00              
ATOM   4896  CA  PRO B 258      18.105  19.803  81.761  1.00  0.00              
ATOM   4897  CB  PRO B 258      18.799  19.326  83.016  1.00  0.00              
ATOM   4898  CG  PRO B 258      19.398  18.034  82.537  1.00  0.00              
ATOM   4899  C   PRO B 258      17.727  21.277  81.837  1.00  0.00              
ATOM   4900  O   PRO B 258      16.538  21.616  81.838  1.00  0.00              
ATOM   4901  N   GLU B 259      18.732  22.162  81.841  1.00  0.00              
ATOM   4902  CA  GLU B 259      18.494  23.597  81.830  1.00  0.00              
ATOM   4903  CB  GLU B 259      19.829  24.329  82.012  1.00  0.00              
ATOM   4904  CG  GLU B 259      19.817  25.862  81.980  1.00  0.00              
ATOM   4905  CD  GLU B 259      18.808  26.546  82.897  1.00  0.00              
ATOM   4906  OE1 GLU B 259      18.824  26.309  84.105  1.00  0.00              
ATOM   4907  OE2 GLU B 259      18.014  27.334  82.381  1.00  0.00              
ATOM   4908  C   GLU B 259      17.753  24.044  80.572  1.00  0.00              
ATOM   4909  O   GLU B 259      16.873  24.907  80.653  1.00  0.00              
ATOM   4910  N   HIS B 260      18.072  23.445  79.419  1.00  0.00              
ATOM   4911  CA  HIS B 260      17.325  23.691  78.196  1.00  0.00              
ATOM   4912  CB  HIS B 260      17.936  22.964  76.996  1.00  0.00              
ATOM   4913  CG  HIS B 260      17.225  23.289  75.688  1.00  0.00              
ATOM   4914  ND1 HIS B 260      16.888  24.487  75.239  1.00  0.00              
ATOM   4915  CD2 HIS B 260      16.752  22.351  74.804  1.00  0.00              
ATOM   4916  NE2 HIS B 260      16.137  23.044  73.880  1.00  0.00              
ATOM   4917  CE1 HIS B 260      16.212  24.327  74.136  1.00  0.00              
ATOM   4918  C   HIS B 260      15.868  23.286  78.356  1.00  0.00              
ATOM   4919  O   HIS B 260      14.989  24.101  78.083  1.00  0.00              
ATOM   4920  N   THR B 261      15.578  22.070  78.830  1.00  0.00              
ATOM   4921  CA  THR B 261      14.203  21.627  79.014  1.00  0.00              
ATOM   4922  CB  THR B 261      14.132  20.137  79.355  1.00  0.00              
ATOM   4923  OG1 THR B 261      15.201  19.841  80.244  1.00  0.00              
ATOM   4924  CG2 THR B 261      14.235  19.302  78.096  1.00  0.00              
ATOM   4925  C   THR B 261      13.363  22.444  79.984  1.00  0.00              
ATOM   4926  O   THR B 261      12.151  22.554  79.793  1.00  0.00              
ATOM   4927  N   VAL B 262      13.990  23.049  81.004  1.00  0.00              
ATOM   4928  CA  VAL B 262      13.300  23.988  81.886  1.00  0.00              
ATOM   4929  CB  VAL B 262      14.237  24.480  83.019  1.00  0.00              
ATOM   4930  CG1 VAL B 262      13.565  25.514  83.915  1.00  0.00              
ATOM   4931  CG2 VAL B 262      14.671  23.313  83.892  1.00  0.00              
ATOM   4932  C   VAL B 262      12.764  25.154  81.058  1.00  0.00              
ATOM   4933  O   VAL B 262      11.558  25.420  81.054  1.00  0.00              
ATOM   4934  N   LYS B 263      13.651  25.797  80.288  1.00  0.00              
ATOM   4935  CA  LYS B 263      13.266  26.899  79.416  1.00  0.00              
ATOM   4936  CB  LYS B 263      14.484  27.469  78.699  1.00  0.00              
ATOM   4937  CG  LYS B 263      15.556  28.116  79.556  1.00  0.00              
ATOM   4938  CD  LYS B 263      16.539  28.768  78.594  1.00  0.00
[truncated: 120,880 more chars]
