# Supplementary material for: RaTrav: a tool for calculating mean first-passage times on biochemical networks
Source: BMC Syst Biol. 2013 Nov 21;7:130. doi: 10.1186/1752-0509-7-130 (PMC4222613; doi:10.1186/1752-0509-7-130)
Supplement: Additional file 1 — RaTrav examples file. File containing RaTrav input and output data for the two case studies presented. [file 1752-0509-7-130-S1.zip › SupplementaryFiles/Example1/100a.pdb]

ATOM      1  N   GLU A   1      11.447  -6.514 102.386  1.00  0.00              
ATOM      2  CA  GLU A   1      11.773  -7.891 102.712  1.00  0.00              
ATOM      3  CB  GLU A   1      11.858  -8.019 104.232  1.00  0.00              
ATOM      4  CG  GLU A   1      12.440  -9.327 104.770  1.00  0.00              
ATOM      5  CD  GLU A   1      13.888  -9.594 104.373  1.00  0.00              
ATOM      6  OE1 GLU A   1      14.769  -8.847 104.799  1.00  0.00              
ATOM      7  OE2 GLU A   1      14.139 -10.560 103.654  1.00  0.00              
ATOM      8  C   GLU A   1      10.726  -8.846 102.144  1.00  0.00              
ATOM      9  O   GLU A   1      10.988 -10.017 101.879  1.00  0.00              
ATOM     10  N   THR A   2       9.534  -8.300 101.938  1.00  0.00              
ATOM     11  CA  THR A   2       8.421  -9.033 101.370  1.00  0.00              
ATOM     12  CB  THR A   2       7.110  -8.328 101.762  1.00  0.00              
ATOM     13  OG1 THR A   2       7.365  -6.925 101.810  1.00  0.00              
ATOM     14  CG2 THR A   2       6.581  -8.835 103.093  1.00  0.00              
ATOM     15  C   THR A   2       8.547  -9.216  99.863  1.00  0.00              
ATOM     16  O   THR A   2       9.063  -8.356  99.142  1.00  0.00              
ATOM     17  N   THR A   3       8.077 -10.366  99.379  1.00  0.00              
ATOM     18  CA  THR A   3       8.166 -10.727  97.974  1.00  0.00              
ATOM     19  CB  THR A   3       7.765 -12.206  97.829  1.00  0.00              
ATOM     20  OG1 THR A   3       6.577 -12.367  98.600  1.00  0.00              
ATOM     21  CG2 THR A   3       8.856 -13.156  98.295  1.00  0.00              
ATOM     22  C   THR A   3       7.296  -9.833  97.100  1.00  0.00              
ATOM     23  O   THR A   3       6.067  -9.920  97.148  1.00  0.00              
ATOM     24  N   ALA A   4       7.945  -8.956  96.333  1.00  0.00              
ATOM     25  CA  ALA A   4       7.262  -8.015  95.457  1.00  0.00              
ATOM     26  CB  ALA A   4       8.292  -7.258  94.631  1.00  0.00              
ATOM     27  C   ALA A   4       6.256  -8.635  94.493  1.00  0.00              
ATOM     28  O   ALA A   4       6.569  -9.563  93.745  1.00  0.00              
ATOM     29  N   LEU A   5       5.029  -8.118  94.534  1.00  0.00              
ATOM     30  CA  LEU A   5       3.938  -8.623  93.717  1.00  0.00              
ATOM     31  CB  LEU A   5       2.602  -8.099  94.232  1.00  0.00              
ATOM     32  CG  LEU A   5       2.083  -8.586  95.573  1.00  0.00              
ATOM     33  CD1 LEU A   5       0.917  -7.737  96.038  1.00  0.00              
ATOM     34  CD2 LEU A   5       1.673 -10.038  95.484  1.00  0.00              
ATOM     35  C   LEU A   5       4.098  -8.177  92.276  1.00  0.00              
ATOM     36  O   LEU A   5       4.361  -7.004  92.013  1.00  0.00              
ATOM     37  N   VAL A   6       3.966  -9.095  91.323  1.00  0.00              
ATOM     38  CA  VAL A   6       3.966  -8.731  89.916  1.00  0.00              
ATOM     39  CB  VAL A   6       5.100  -9.431  89.132  1.00  0.00              
ATOM     40  CG1 VAL A   6       5.131  -8.944  87.690  1.00  0.00              
ATOM     41  CG2 VAL A   6       6.457  -9.169  89.764  1.00  0.00              
ATOM     42  C   VAL A   6       2.598  -9.122  89.382  1.00  0.00              
ATOM     43  O   VAL A   6       2.213 -10.298  89.409  1.00  0.00              
ATOM     44  N   CYS A   7       1.845  -8.125  88.919  1.00  0.00              
ATOM     45  CA  CYS A   7       0.504  -8.361  88.421  1.00  0.00              
ATOM     46  CB  CYS A   7      -0.502  -7.754  89.392  1.00  0.00              
ATOM     47  SG  CYS A   7      -2.229  -8.108  88.982  1.00  0.00              
ATOM     48  C   CYS A   7       0.323  -7.820  87.008  1.00  0.00              
ATOM     49  O   CYS A   7       0.187  -6.615  86.757  1.00  0.00              
ATOM     50  N   ASP A   8       0.339  -8.762  86.066  1.00  0.00              
ATOM     51  CA  ASP A   8       0.164  -8.461  84.657  1.00  0.00              
ATOM     52  CB  ASP A   8       0.935  -9.450  83.786  1.00  0.00              
ATOM     53  CG  ASP A   8       0.932  -9.202  82.279  1.00  0.00              
ATOM     54  OD1 ASP A   8       1.357 -10.103  81.558  1.00  0.00              
ATOM     55  OD2 ASP A   8       0.567  -8.119  81.811  1.00  0.00              
ATOM     56  C   ASP A   8      -1.304  -8.444  84.274  1.00  0.00              
ATOM     57  O   ASP A   8      -1.930  -9.466  83.992  1.00  0.00              
ATOM     58  N   ASN A   9      -1.818  -7.222  84.250  1.00  0.00              
ATOM     59  CA  ASN A   9      -3.217  -6.956  83.964  1.00  0.00              
ATOM     60  CB  ASN A   9      -3.665  -5.691  84.700  1.00  0.00              
ATOM     61  CG  ASN A   9      -3.651  -5.789  86.220  1.00  0.00              
ATOM     62  OD1 ASN A   9      -4.683  -5.685  86.875  1.00  0.00              
ATOM     63  ND2 ASN A   9      -2.516  -5.962  86.882  1.00  0.00              
ATOM     64  C   ASN A   9      -3.394  -6.747  82.466  1.00  0.00              
ATOM     65  O   ASN A   9      -2.663  -5.956  81.864  1.00  0.00              
ATOM     66  N   GLY A  10      -4.322  -7.461  81.828  1.00  0.00              
ATOM     67  CA  GLY A  10      -4.654  -7.211  80.434  1.00  0.00              
ATOM     68  C   GLY A  10      -6.130  -7.464  80.173  1.00  0.00              
ATOM     69  O   GLY A  10      -6.784  -8.176  80.939  1.00  0.00              
ATOM     70  N   SER A  11      -6.657  -6.924  79.065  1.00  0.00              
ATOM     71  CA  SER A  11      -8.072  -6.983  78.699  1.00  0.00              
ATOM     72  CB  SER A  11      -8.222  -6.535  77.251  1.00  0.00              
ATOM     73  OG  SER A  11      -7.452  -5.374  76.955  1.00  0.00              
ATOM     74  C   SER A  11      -8.781  -8.326  78.848  1.00  0.00              
ATOM     75  O   SER A  11      -9.985  -8.389  79.107  1.00  0.00              
ATOM     76  N   GLY A  12      -8.050  -9.423  78.651  1.00  0.00              
ATOM     77  CA  GLY A  12      -8.627 -10.750  78.757  1.00  0.00              
ATOM     78  C   GLY A  12      -8.224 -11.484  80.023  1.00  0.00              
ATOM     79  O   GLY A  12      -9.007 -12.274  80.549  1.00  0.00              
ATOM     80  N   LEU A  13      -7.031 -11.218  80.560  1.00  0.00              
ATOM     81  CA  LEU A  13      -6.434 -12.073  81.574  1.00  0.00              
ATOM     82  CB  LEU A  13      -5.516 -13.125  80.947  1.00  0.00              
ATOM     83  CG  LEU A  13      -6.081 -14.282  80.130  1.00  0.00              
ATOM     84  CD1 LEU A  13      -4.966 -14.990  79.386  1.00  0.00              
ATOM     85  CD2 LEU A  13      -6.840 -15.259  81.011  1.00  0.00              
ATOM     86  C   LEU A  13      -5.603 -11.254  82.544  1.00  0.00              
ATOM     87  O   LEU A  13      -4.992 -10.244  82.180  1.00  0.00              
ATOM     88  N   VAL A  14      -5.621 -11.686  83.801  1.00  0.00              
ATOM     89  CA  VAL A  14      -4.702 -11.185  84.803  1.00  0.00              
ATOM     90  CB  VAL A  14      -5.448 -10.664  86.056  1.00  0.00              
ATOM     91  CG1 VAL A  14      -4.477 -10.177  87.124  1.00  0.00              
ATOM     92  CG2 VAL A  14      -6.367  -9.509  85.690  1.00  0.00              
ATOM     93  C   VAL A  14      -3.775 -12.345  85.144  1.00  0.00              
ATOM     94  O   VAL A  14      -4.213 -13.423  85.559  1.00  0.00              
ATOM     95  N   LYS A  15      -2.487 -12.120  84.889  1.00  0.00              
ATOM     96  CA  LYS A  15      -1.434 -13.037  85.291  1.00  0.00              
ATOM     97  CB  LYS A  15      -0.350 -13.173  84.219  1.00  0.00              
ATOM     98  CG  LYS A  15      -0.799 -13.693  82.858  1.00  0.00              
ATOM     99  CD  LYS A  15      -1.102 -12.555  81.890  1.00  0.00              
ATOM    100  CE  LYS A  15      -1.639 -13.066  80.558  1.00  0.00              
ATOM    101  NZ  LYS A  15      -0.693 -13.908  79.846  1.00  0.00              
ATOM    102  C   LYS A  15      -0.808 -12.465  86.555  1.00  0.00              
ATOM    103  O   LYS A  15      -0.574 -11.257  86.634  1.00  0.00              
ATOM    104  N   ALA A  16      -0.511 -13.283  87.562  1.00  0.00              
ATOM    105  CA  ALA A  16      -0.054 -12.779  88.844  1.00  0.00              
ATOM    106  CB  ALA A  16      -1.253 -12.610  89.758  1.00  0.00              
ATOM    107  C   ALA A  16       0.911 -13.718  89.545  1.00  0.00              
ATOM    108  O   ALA A  16       0.837 -14.943  89.404  1.00  0.00              
ATOM    109  N   GLY A  17       1.835 -13.127  90.300  1.00  0.00              
ATOM    110  CA  GLY A  17       2.783 -13.882  91.098  1.00  0.00              
ATOM    111  C   GLY A  17       3.747 -12.940  91.795  1.00  0.00              
ATOM    112  O   GLY A  17       3.403 -11.797  92.107  1.00  0.00              
ATOM    113  N   PHE A  18       4.976 -13.406  92.006  1.00  0.00              
ATOM    114  CA  PHE A  18       5.973 -12.657  92.751  1.00  0.00              
ATOM    115  CB  PHE A  18       6.323 -13.365  94.063  1.00  0.00              
ATOM    116  CG  PHE A  18       5.142 -13.614  94.992  1.00  0.00              
ATOM    117  CD1 PHE A  18       4.586 -14.876  95.063  1.00  0.00              
ATOM    118  CD2 PHE A  18       4.633 -12.590  95.766  1.00  0.00              
ATOM    119  CE1 PHE A  18       3.519 -15.112  95.905  1.00  0.00              
ATOM    120  CE2 PHE A  18       3.573 -12.838  96.614  1.00  0.00              
ATOM    121  CZ  PHE A  18       3.013 -14.094  96.682  1.00  0.00              
ATOM    122  C   PHE A  18       7.244 -12.518  91.928  1.00  0.00              
ATOM    123  O   PHE A  18       7.552 -13.353  91.068  1.00  0.00              
ATOM    124  N   ALA A  19       7.985 -11.445  92.210  1.00  0.00              
ATOM    125  CA  ALA A  19       9.266 -11.169  91.579  1.00  0.00              
ATOM    126  CB  ALA A  19       9.872  -9.920  92.193  1.00  0.00              
ATOM    127  C   ALA A  19      10.263 -12.300  91.773  1.00  0.00              
ATOM    128  O   ALA A  19      10.459 -12.808  92.879  1.00  0.00              
ATOM    129  N   GLY A  20      10.859 -12.724  90.663  1.00  0.00              
ATOM    130  CA  GLY A  20      11.767 -13.854  90.674  1.00  0.00              
ATOM    131  C   GLY A  20      11.094 -15.138  90.209  1.00  0.00              
ATOM    132  O   GLY A  20      11.784 -16.125  89.945  1.00  0.00              
ATOM    133  N   ASP A  21       9.758 -15.186  90.089  1.00  0.00              
ATOM    134  CA  ASP A  21       9.104 -16.372  89.542  1.00  0.00              
ATOM    135  CB  ASP A  21       7.599 -16.422  89.785  1.00  0.00              
ATOM    136  CG  ASP A  21       7.128 -16.734  91.194  1.00  0.00              
ATOM    137  OD1 ASP A  21       7.598 -17.695  91.806  1.00  0.00              
ATOM    138  OD2 ASP A  21       6.243 -16.036  91.694  1.00  0.00              
ATOM    139  C   ASP A  21       9.304 -16.421  88.038  1.00  0.00              
ATOM    140  O   ASP A  21       9.191 -15.403  87.352  1.00  0.00              
ATOM    141  N   ASP A  22       9.590 -17.609  87.507  1.00  0.00              
ATOM    142  CA  ASP A  22       9.746 -17.793  86.066  1.00  0.00              
ATOM    143  CB  ASP A  22      10.516 -19.086  85.757  1.00  0.00              
ATOM    144  CG  ASP A  22       9.721 -20.368  85.984  1.00  0.00              
ATOM    145  OD1 ASP A  22       9.238 -20.564  87.102  1.00  0.00              
ATOM    146  OD2 ASP A  22       9.581 -21.157  85.053  1.00  0.00              
ATOM    147  C   ASP A  22       8.413 -17.827  85.322  1.00  0.00              
ATOM    148  O   ASP A  22       8.373 -17.715  84.099  1.00  0.00              
ATOM    149  N   ALA A  23       7.317 -18.023  86.054  1.00  0.00              
ATOM    150  CA  ALA A  23       5.993 -18.176  85.477  1.00  0.00              
ATOM    151  CB  ALA A  23       5.704 -19.663  85.294  1.00  0.00              
ATOM    152  C   ALA A  23       4.978 -17.631  86.476  1.00  0.00              
ATOM    153  O   ALA A  23       5.255 -17.662  87.681  1.00  0.00              
ATOM    154  N   PRO A  24       3.832 -17.073  86.054  1.00  0.00              
ATOM    155  CD  PRO A  24       3.532 -16.725  84.668  1.00  0.00              
ATOM    156  CA  PRO A  24       2.769 -16.630  86.951  1.00  0.00              
ATOM    157  CB  PRO A  24       1.817 -15.902  86.024  1.00  0.00              
ATOM    158  CG  PRO A  24       2.026 -16.573  84.692  1.00  0.00              
ATOM    159  C   PRO A  24       2.088 -17.766  87.701  1.00  0.00              
ATOM    160  O   PRO A  24       1.851 -18.850  87.165  1.00  0.00              
ATOM    161  N   ARG A  25       1.772 -17.494  88.964  1.00  0.00              
ATOM    162  CA  ARG A  25       1.157 -18.479  89.836  1.00  0.00              
ATOM    163  CB  ARG A  25       1.542 -18.145  91.270  1.00  0.00              
ATOM    164  CG  ARG A  25       1.154 -19.173  92.327  1.00  0.00              
ATOM    165  CD  ARG A  25       1.958 -18.975  93.611  1.00  0.00              
ATOM    166  NE  ARG A  25       3.326 -19.466  93.481  1.00  0.00              
ATOM    167  CZ  ARG A  25       4.375 -18.682  93.213  1.00  0.00              
ATOM    168  NH1 ARG A  25       5.570 -19.241  93.069  1.00  0.00              
ATOM    169  NH2 ARG A  25       4.241 -17.366  93.102  1.00  0.00              
ATOM    170  C   ARG A  25      -0.354 -18.485  89.643  1.00  0.00              
ATOM    171  O   ARG A  25      -0.997 -19.535  89.661  1.00  0.00              
ATOM    172  N   ALA A  26      -0.938 -17.302  89.443  1.00  0.00              
ATOM    173  CA  ALA A  26      -2.360 -17.192  89.181  1.00  0.00              
ATOM    174  CB  ALA A  26      -2.990 -16.246  90.191  1.00  0.00              
ATOM    175  C   ALA A  26      -2.559 -16.595  87.799  1.00  0.00              
ATOM    176  O   ALA A  26      -1.956 -15.574  87.468  1.00  0.00              
ATOM    177  N   VAL A  27      -3.347 -17.254  86.952  1.00  0.00              
ATOM    178  CA  VAL A  27      -3.753 -16.692  85.672  1.00  0.00              
ATOM    179  CB  VAL A  27      -3.130 -17.418  84.448  1.00  0.00              
ATOM    180  CG1 VAL A  27      -3.498 -16.692  83.160  1.00  0.00              
ATOM    181  CG2 VAL A  27      -1.617 -17.538  84.532  1.00  0.00              
ATOM    182  C   VAL A  27      -5.260 -16.889  85.662  1.00  0.00              
ATOM    183  O   VAL A  27      -5.730 -18.022  85.791  1.00  0.00              
ATOM    184  N   PHE A  28      -6.032 -15.808  85.553  1.00  0.00              
ATOM    185  CA  PHE A  28      -7.482 -15.919  85.496  1.00  0.00              
ATOM    186  CB  PHE A  28      -8.103 -15.909  86.910  1.00  0.00              
ATOM    187  CG  PHE A  28      -7.968 -14.628  87.721  1.00  0.00              
ATOM    188  CD1 PHE A  28      -9.049 -13.775  87.819  1.00  0.00              
ATOM    189  CD2 PHE A  28      -6.791 -14.341  88.384  1.00  0.00              
ATOM    190  CE1 PHE A  28      -8.958 -12.637  88.588  1.00  0.00              
ATOM    191  CE2 PHE A  28      -6.709 -13.201  89.153  1.00  0.00              
ATOM    192  CZ  PHE A  28      -7.790 -12.354  89.257  1.00  0.00              
ATOM    193  C   PHE A  28      -8.076 -14.833  84.604  1.00  0.00              
ATOM    194  O   PHE A  28      -7.456 -13.773  84.473  1.00  0.00              
ATOM    195  N   PRO A  29      -9.227 -15.031  83.940  1.00  0.00              
ATOM    196  CD  PRO A  29      -9.928 -16.307  83.833  1.00  0.00              
ATOM    197  CA  PRO A  29      -9.871 -14.024  83.102  1.00  0.00              
ATOM    198  CB  PRO A  29     -11.050 -14.772  82.504  1.00  0.00              
ATOM    199  CG  PRO A  29     -11.338 -15.868  83.499  1.00  0.00              
ATOM    200  C   PRO A  29     -10.297 -12.742  83.807  1.00  0.00              
ATOM    201  O   PRO A  29     -10.815 -12.756  84.927  1.00  0.00              
ATOM    202  N   SER A  30     -10.086 -11.616  83.126  1.00  0.00              
ATOM    203  CA  SER A  30     -10.435 -10.296  83.632  1.00  0.00              
ATOM    204  CB  SER A  30      -9.639  -9.254  82.850  1.00  0.00              
ATOM    205  OG  SER A  30      -8.253  -9.560  82.869  1.00  0.00              
ATOM    206  C   SER A  30     -11.935 -10.011  83.550  1.00  0.00              
ATOM    207  O   SER A  30     -12.395  -9.068  82.900  1.00  0.00              
ATOM    208  N   ILE A  31     -12.722 -10.842  84.232  1.00  0.00              
ATOM    209  CA  ILE A  31     -14.168 -10.720  84.232  1.00  0.00              
ATOM    210  CB  ILE A  31     -14.895 -11.898  83.529  1.00  0.00              
ATOM    211  CG2 ILE A  31     -14.770 -11.760  82.021  1.00  0.00              
ATOM    212  CG1 ILE A  31     -14.467 -13.274  84.040  1.00  0.00              
ATOM    213  CD1 ILE A  31     -15.288 -14.458  83.492  1.00  0.00              
ATOM    214  C   ILE A  31     -14.684 -10.603  85.652  1.00  0.00              
ATOM    215  O   ILE A  31     -14.082 -11.099  86.606  1.00  0.00              
ATOM    216  N   VAL A  32     -15.800  -9.901  85.785  1.00  0.00              
ATOM    217  CA  VAL A  32     -16.613  -9.955  86.988  1.00  0.00              
ATOM    218  CB  VAL A  32     -16.657  -8.619  87.763  1.00  0.00              
ATOM    219  CG1 VAL A  32     -15.330  -8.335  88.449  1.00  0.00              
ATOM    220  CG2 VAL A  32     -17.020  -7.466  86.846  1.00  0.00              
ATOM    221  C   VAL A  32     -18.010 -10.361  86.544  1.00  0.00              
ATOM    222  O   VAL A  32     -18.400 -10.086  85.407  1.00  0.00              
ATOM    223  N   GLY A  33     -18.780 -11.018  87.403  1.00  0.00              
ATOM    224  CA  GLY A  33     -20.104 -11.468  87.032  1.00  0.00              
ATOM    225  C   GLY A  33     -21.105 -11.181  88.128  1.00  0.00              
ATOM    226  O   GLY A  33     -21.020 -11.724  89.232  1.00  0.00              
ATOM    227  N   ARG A  34     -22.035 -10.280  87.821  1.00  0.00              
ATOM    228  CA  ARG A  34     -23.166 -10.025  88.696  1.00  0.00              
ATOM    229  CB  ARG A  34     -23.649  -8.583  88.551  1.00  0.00              
ATOM    230  CG  ARG A  34     -22.708  -7.601  89.216  1.00  0.00              
ATOM    231  CD  ARG A  34     -23.138  -6.150  89.061  1.00  0.00              
ATOM    232  NE  ARG A  34     -22.296  -5.295  89.886  1.00  0.00              
ATOM    233  CZ  ARG A  34     -21.051  -4.948  89.550  1.00  0.00              
ATOM    234  NH1 ARG A  34     -20.313  -4.300  90.441  1.00  0.00              
ATOM    235  NH2 ARG A  34     -20.572  -5.180  88.331  1.00  0.00              
ATOM    236  C   ARG A  34     -24.281 -10.969  88.279  1.00  0.00              
ATOM    237  O   ARG A  34     -24.449 -11.159  87.072  1.00  0.00              
ATOM    238  N   PRO A  35     -25.051 -11.612  89.170  1.00  0.00              
ATOM    239  CD  PRO A  35     -24.784 -11.692  90.601  1.00  0.00              
ATOM    240  CA  PRO A  35     -26.230 -12.395  88.801  1.00  0.00              
ATOM    241  CB  PRO A  35     -26.768 -12.858  90.145  1.00  0.00              
ATOM    242  CG  PRO A  35     -26.178 -11.902  91.157  1.00  0.00              
ATOM    243  C   PRO A  35     -27.232 -11.568  88.002  1.00  0.00              
ATOM    244  O   PRO A  35     -27.371 -10.366  88.242  1.00  0.00              
ATOM    245  N   ARG A  36     -27.897 -12.190  87.023  1.00  0.00              
ATOM    246  CA  ARG A  36     -28.796 -11.501  86.097  1.00  0.00              
ATOM    247  CB  ARG A  36     -29.677 -12.499  85.358  1.00  0.00              
ATOM    248  CG  ARG A  36     -28.932 -13.415  84.407  1.00  0.00              
ATOM    249  CD  ARG A  36     -29.911 -14.403  83.803  1.00  0.00              
ATOM    250  NE  ARG A  36     -29.215 -15.469  83.102  1.00  0.00              
ATOM    251  CZ  ARG A  36     -29.846 -16.369  82.347  1.00  0.00              
ATOM    252  NH1 ARG A  36     -29.133 -17.351  81.816  1.00  0.00              
ATOM    253  NH2 ARG A  36     -31.153 -16.299  82.114  1.00  0.00              
ATOM    254  C   ARG A  36     -29.704 -10.399  86.636  1.00  0.00              
ATOM    255  O   ARG A  36     -30.260 -10.479  87.733  1.00  0.00              
ATOM    256  N   HIS A  37     -29.768  -9.322  85.847  1.00  0.00              
ATOM    257  CA  HIS A  37     -30.758  -8.255  85.979  1.00  0.00              
ATOM    258  CB  HIS A  37     -32.142  -8.756  85.537  1.00  0.00              
ATOM    259  CG  HIS A  37     -32.189  -9.209  84.086  1.00  0.00              
ATOM    260  ND1 HIS A  37     -32.247 -10.456  83.649  1.00  0.00              
ATOM    261  CD2 HIS A  37     -32.149  -8.365  83.001  1.00  0.00              
ATOM    262  NE2 HIS A  37     -32.177  -9.162  81.964  1.00  0.00              
ATOM    263  CE1 HIS A  37     -32.236 -10.415  82.344  1.00  0.00              
ATOM    264  C   HIS A  37     -30.852  -7.517  87.314  1.00  0.00              
ATOM    265  O   HIS A  37     -31.919  -7.030  87.699  1.00  0.00              
ATOM    266  N   GLN A  38     -29.719  -7.356  88.008  1.00  0.00              
ATOM    267  CA  GLN A  38     -29.663  -6.647  89.288  1.00  0.00              
ATOM    268  CB  GLN A  38     -28.228  -6.565  89.796  1.00  0.00              
ATOM    269  CG  GLN A  38     -27.540  -7.897  90.059  1.00  0.00              
ATOM    270  CD  GLN A  38     -28.296  -8.817  91.005  1.00  0.00              
ATOM    271  OE1 GLN A  38     -28.227  -8.680  92.222  1.00  0.00              
ATOM    272  NE2 GLN A  38     -29.026  -9.796  90.486  1.00  0.00              
ATOM    273  C   GLN A  38     -30.250  -5.240  89.285  1.00  0.00              
ATOM    274  O   GLN A  38     -30.929  -4.828  90.224  1.00  0.00              
ATOM    275  N   GLY A  39     -30.024  -4.507  88.190  1.00  0.00              
ATOM    276  CA  GLY A  39     -30.573  -3.169  88.013  1.00  0.00              
ATOM    277  C   GLY A  39     -32.092  -3.143  87.875  1.00  0.00              
ATOM    278  O   GLY A  39     -32.716  -2.098  88.055  1.00  0.00              
ATOM    279  N   VAL A  40     -32.704  -4.278  87.524  1.00  0.00              
ATOM    280  CA  VAL A  40     -34.153  -4.393  87.468  1.00  0.00              
ATOM    281  CB  VAL A  40     -34.582  -5.386  86.358  1.00  0.00              
ATOM    282  CG1 VAL A  40     -36.098  -5.472  86.240  1.00  0.00              
ATOM    283  CG2 VAL A  40     -33.993  -4.994  85.009  1.00  0.00              
ATOM    284  C   VAL A  40     -34.623  -4.866  88.840  1.00  0.00              
ATOM    285  O   VAL A  40     -35.514  -4.272  89.451  1.00  0.00              
ATOM    286  N   MET A  41     -34.004  -5.927  89.364  1.00  0.00              
ATOM    287  CA  MET A  41     -34.371  -6.481  90.657  1.00  0.00              
ATOM    288  CB  MET A  41     -34.035  -7.970  90.698  1.00  0.00              
ATOM    289  CG  MET A  41     -34.899  -8.811  89.771  1.00  0.00              
ATOM    290  SD  MET A  41     -34.618 -10.586  89.987  1.00  0.00              
ATOM    291  CE  MET A  41     -33.350 -10.832  88.778  1.00  0.00              
ATOM    292  C   MET A  41     -33.737  -5.723  91.823  1.00  0.00              
ATOM    293  O   MET A  41     -32.945  -6.242  92.618  1.00  0.00              
ATOM    294  N   VAL A  42     -34.147  -4.456  91.934  1.00  0.00              
ATOM    295  CA  VAL A  42     -33.610  -3.533  92.924  1.00  0.00              
ATOM    296  CB  VAL A  42     -34.137  -2.095  92.681  1.00  0.00              
ATOM    297  CG1 VAL A  42     -33.536  -1.101  93.669  1.00  0.00              
ATOM    298  CG2 VAL A  42     -33.817  -1.627  91.268  1.00  0.00              
ATOM    299  C   VAL A  42     -33.935  -4.015  94.333  1.00  0.00              
ATOM    300  O   VAL A  42     -35.081  -4.016  94.784  1.00  0.00              
ATOM    301  N   GLY A  43     -32.885  -4.498  94.993  1.00  0.00              
ATOM    302  CA  GLY A  43     -32.985  -4.945  96.370  1.00  0.00              
ATOM    303  C   GLY A  43     -33.271  -6.435  96.495  1.00  0.00              
ATOM    304  O   GLY A  43     -33.543  -6.916  97.598  1.00  0.00              
ATOM    305  N   MET A  44     -33.212  -7.212  95.407  1.00  0.00              
ATOM    306  CA  MET A  44     -33.370  -8.656  95.504  1.00  0.00              
ATOM    307  CB  MET A  44     -33.799  -9.238  94.158  1.00  0.00              
ATOM    308  CG  MET A  44     -34.192 -10.714  94.162  1.00  0.00              
ATOM    309  SD  MET A  44     -35.613 -11.089  95.220  1.00  0.00              
ATOM    310  CE  MET A  44     -34.823 -12.048  96.482  1.00  0.00              
ATOM    311  C   MET A  44     -32.064  -9.266  96.009  1.00  0.00              
ATOM    312  O   MET A  44     -31.218  -9.765  95.264  1.00  0.00              
ATOM    313  N   GLY A  45     -31.898  -9.171  97.327  1.00  0.00              
ATOM    314  CA  GLY A  45     -30.697  -9.647  97.986  1.00  0.00              
ATOM    315  C   GLY A  45     -29.580  -8.628  97.833  1.00  0.00              
ATOM    316  O   GLY A  45     -29.740  -7.455  98.175  1.00  0.00              
ATOM    317  N   GLN A  46     -28.445  -9.064  97.289  1.00  0.00              
ATOM    318  CA  GLN A  46     -27.263  -8.226  97.160  1.00  0.00              
ATOM    319  CB  GLN A  46     -26.227  -8.547  98.240  1.00  0.00              
ATOM    320  CG  GLN A  46     -26.616  -8.203  99.672  1.00  0.00              
ATOM    321  CD  GLN A  46     -25.561  -8.613 100.687  1.00  0.00              
ATOM    322  OE1 GLN A  46     -25.321  -9.791 100.931  1.00  0.00              
ATOM    323  NE2 GLN A  46     -24.888  -7.664 101.320  1.00  0.00              
ATOM    324  C   GLN A  46     -26.621  -8.505  95.813  1.00  0.00              
ATOM    325  O   GLN A  46     -26.648  -9.639  95.329  1.00  0.00              
ATOM    326  N   LYS A  47     -26.008  -7.481  95.212  1.00  0.00              
ATOM    327  CA  LYS A  47     -25.275  -7.633  93.961  1.00  0.00              
ATOM    328  CB  LYS A  47     -25.049  -6.269  93.308  1.00  0.00              
ATOM    329  CG  LYS A  47     -26.326  -5.515  92.980  1.00  0.00              
ATOM    330  CD  LYS A  47     -25.984  -4.192  92.320  1.00  0.00              
ATOM    331  CE  LYS A  47     -27.264  -3.448  91.983  1.00  0.00              
ATOM    332  NZ  LYS A  47     -26.960  -2.179  91.352  1.00  0.00              
ATOM    333  C   LYS A  47     -23.942  -8.336  94.213  1.00  0.00              
ATOM    334  O   LYS A  47     -22.857  -7.749  94.199  1.00  0.00              
ATOM    335  N   ASP A  48     -24.031  -9.639  94.475  1.00  0.00              
ATOM    336  CA  ASP A  48     -22.874 -10.443  94.834  1.00  0.00              
ATOM    337  CB  ASP A  48     -23.362 -11.677  95.608  1.00  0.00              
ATOM    338  CG  ASP A  48     -22.289 -12.659  96.074  1.00  0.00              
ATOM    339  OD1 ASP A  48     -21.173 -12.249  96.398  1.00  0.00              
ATOM    340  OD2 ASP A  48     -22.591 -13.851  96.147  1.00  0.00              
ATOM    341  C   ASP A  48     -22.027 -10.809  93.618  1.00  0.00              
ATOM    342  O   ASP A  48     -22.035 -11.949  93.149  1.00  0.00              
ATOM    343  N   SER A  49     -21.308  -9.818  93.087  1.00  0.00              
ATOM    344  CA  SER A  49     -20.436 -10.021  91.945  1.00  0.00              
ATOM    345  CB  SER A  49     -20.025  -8.687  91.317  1.00  0.00              
ATOM    346  OG  SER A  49     -20.086  -7.559  92.187  1.00  0.00              
ATOM    347  C   SER A  49     -19.225 -10.899  92.212  1.00  0.00              
ATOM    348  O   SER A  49     -18.376 -10.603  93.060  1.00  0.00              
ATOM    349  N   TYR A  50     -19.225 -12.006  91.466  1.00  0.00              
ATOM    350  CA  TYR A  50     -18.180 -13.017  91.515  1.00  0.00              
ATOM    351  CB  TYR A  50     -18.738 -14.370  91.072  1.00  0.00              
ATOM    352  CG  TYR A  50     -19.975 -14.814  91.837  1.00  0.00              
ATOM    353  CD1 TYR A  50     -21.213 -14.715  91.236  1.00  0.00              
ATOM    354  CE1 TYR A  50     -22.354 -15.018  91.948  1.00  0.00              
ATOM    355  CD2 TYR A  50     -19.864 -15.258  93.139  1.00  0.00              
ATOM    356  CE2 TYR A  50     -21.002 -15.560  93.855  1.00  0.00              
ATOM    357  CZ  TYR A  50     -22.238 -15.417  93.260  1.00  0.00              
ATOM    358  OH  TYR A  50     -23.379 -15.628  94.006  1.00  0.00              
ATOM    359  C   TYR A  50     -17.050 -12.622  90.574  1.00  0.00              
ATOM    360  O   TYR A  50     -17.299 -11.960  89.564  1.00  0.00              
ATOM    361  N   VAL A  51     -15.802 -13.008  90.848  1.00  0.00              
ATOM    362  CA  VAL A  51     -14.678 -12.544  90.043  1.00  0.00              
ATOM    363  CB  VAL A  51     -13.672 -11.752  90.919  1.00  0.00              
ATOM    364  CG1 VAL A  51     -12.634 -11.061  90.052  1.00  0.00              
ATOM    365  CG2 VAL A  51     -14.343 -10.707  91.802  1.00  0.00              
ATOM    366  C   VAL A  51     -13.975 -13.690  89.317  1.00  0.00              
ATOM    367  O   VAL A  51     -13.907 -14.817  89.813  1.00  0.00              
ATOM    368  N   GLY A  52     -13.503 -13.420  88.097  1.00  0.00              
ATOM    369  CA  GLY A  52     -12.607 -14.293  87.349  1.00  0.00              
ATOM    370  C   GLY A  52     -13.135 -15.700  87.134  1.00  0.00              
ATOM    371  O   GLY A  52     -14.235 -15.905  86.622  1.00  0.00              
ATOM    372  N   ASP A  53     -12.350 -16.681  87.584  1.00  0.00              
ATOM    373  CA  ASP A  53     -12.751 -18.083  87.526  1.00  0.00              
ATOM    374  CB  ASP A  53     -11.621 -19.009  87.948  1.00  0.00              
ATOM    375  CG  ASP A  53     -10.804 -19.509  86.768  1.00  0.00              
ATOM    376  OD1 ASP A  53     -10.012 -18.731  86.238  1.00  0.00              
ATOM    377  OD2 ASP A  53     -10.956 -20.669  86.393  1.00  0.00              
ATOM    378  C   ASP A  53     -13.986 -18.409  88.346  1.00  0.00              
ATOM    379  O   ASP A  53     -14.780 -19.268  87.966  1.00  0.00              
ATOM    380  N   GLU A  54     -14.183 -17.687  89.453  1.00  0.00              
ATOM    381  CA  GLU A  54     -15.351 -17.850  90.305  1.00  0.00              
ATOM    382  CB  GLU A  54     -15.094 -17.052  91.577  1.00  0.00              
ATOM    383  CG  GLU A  54     -16.175 -16.995  92.643  1.00  0.00              
ATOM    384  CD  GLU A  54     -15.870 -15.938  93.694  1.00  0.00              
ATOM    385  OE1 GLU A  54     -15.862 -14.753  93.349  1.00  0.00              
ATOM    386  OE2 GLU A  54     -15.642 -16.297  94.847  1.00  0.00              
ATOM    387  C   GLU A  54     -16.595 -17.356  89.565  1.00  0.00              
ATOM    388  O   GLU A  54     -17.674 -17.939  89.687  1.00  0.00              
ATOM    389  N   ALA A  55     -16.438 -16.286  88.773  1.00  0.00              
ATOM    390  CA  ALA A  55     -17.500 -15.816  87.894  1.00  0.00              
ATOM    391  CB  ALA A  55     -17.119 -14.487  87.256  1.00  0.00              
ATOM    392  C   ALA A  55     -17.766 -16.808  86.771  1.00  0.00              
ATOM    393  O   ALA A  55     -18.906 -17.214  86.543  1.00  0.00              
ATOM    394  N   GLN A  56     -16.703 -17.260  86.099  1.00  0.00              
ATOM    395  CA  GLN A  56     -16.802 -18.229  85.018  1.00  0.00              
ATOM    396  CB  GLN A  56     -15.409 -18.460  84.441  1.00  0.00              
ATOM    397  CG  GLN A  56     -15.374 -19.314  83.183  1.00  0.00              
ATOM    398  CD  GLN A  56     -14.067 -19.222  82.410  1.00  0.00              
ATOM    399  OE1 GLN A  56     -12.970 -19.113  82.955  1.00  0.00              
ATOM    400  NE2 GLN A  56     -14.167 -19.265  81.089  1.00  0.00              
ATOM    401  C   GLN A  56     -17.464 -19.534  85.457  1.00  0.00              
ATOM    402  O   GLN A  56     -18.265 -20.108  84.717  1.00  0.00              
ATOM    403  N   SER A  57     -17.210 -19.974  86.692  1.00  0.00              
ATOM    404  CA  SER A  57     -17.865 -21.145  87.257  1.00  0.00              
ATOM    405  CB  SER A  57     -17.255 -21.474  88.618  1.00  0.00              
ATOM    406  OG  SER A  57     -17.682 -22.734  89.123  1.00  0.00              
ATOM    407  C   SER A  57     -19.381 -21.004  87.402  1.00  0.00              
ATOM    408  O   SER A  57     -20.058 -22.012  87.617  1.00  0.00              
ATOM    409  N   LYS A  58     -19.940 -19.790  87.345  1.00  0.00              
ATOM    410  CA  LYS A  58     -21.384 -19.600  87.388  1.00  0.00              
ATOM    411  CB  LYS A  58     -21.777 -18.835  88.653  1.00  0.00              
ATOM    412  CG  LYS A  58     -21.393 -19.524  89.951  1.00  0.00              
ATOM    413  CD  LYS A  58     -21.852 -18.699  91.138  1.00  0.00              
ATOM    414  CE  LYS A  58     -21.295 -19.264  92.437  1.00  0.00              
ATOM    415  NZ  LYS A  58     -19.852 -19.114  92.489  1.00  0.00              
ATOM    416  C   LYS A  58     -21.897 -18.853  86.158  1.00  0.00              
ATOM    417  O   LYS A  58     -23.068 -18.466  86.097  1.00  0.00              
ATOM    418  N   ARG A  59     -21.039 -18.721  85.134  1.00  0.00              
ATOM    419  CA  ARG A  59     -21.236 -17.857  83.970  1.00  0.00              
ATOM    420  CB  ARG A  59     -20.248 -18.280  82.885  1.00  0.00              
ATOM    421  CG  ARG A  59     -20.191 -17.331  81.697  1.00  0.00              
ATOM    422  CD  ARG A  59     -19.826 -18.037  80.393  1.00  0.00              
ATOM    423  NE  ARG A  59     -20.698 -19.159  80.047  1.00  0.00              
ATOM    424  CZ  ARG A  59     -22.002 -19.064  79.764  1.00  0.00              
ATOM    425  NH1 ARG A  59     -22.635 -20.155  79.360  1.00  0.00              
ATOM    426  NH2 ARG A  59     -22.689 -17.928  79.899  1.00  0.00              
ATOM    427  C   ARG A  59     -22.640 -17.794  83.369  1.00  0.00              
ATOM    428  O   ARG A  59     -23.132 -16.717  83.025  1.00  0.00              
ATOM    429  N   GLY A  60     -23.309 -18.948  83.289  1.00  0.00              
ATOM    430  CA  GLY A  60     -24.632 -19.072  82.691  1.00  0.00              
ATOM    431  C   GLY A  60     -25.688 -18.152  83.292  1.00  0.00              
ATOM    432  O   GLY A  60     -26.590 -17.703  82.584  1.00  0.00              
ATOM    433  N   ILE A  61     -25.591 -17.845  84.590  1.00  0.00              
ATOM    434  CA  ILE A  61     -26.556 -16.965  85.238  1.00  0.00              
ATOM    435  CB  ILE A  61     -27.112 -17.592  86.543  1.00  0.00              
ATOM    436  CG2 ILE A  61     -28.023 -18.761  86.190  1.00  0.00              
ATOM    437  CG1 ILE A  61     -26.019 -17.972  87.544  1.00  0.00              
ATOM    438  CD1 ILE A  61     -26.526 -18.415  88.930  1.00  0.00              
ATOM    439  C   ILE A  61     -26.006 -15.567  85.508  1.00  0.00              
ATOM    440  O   ILE A  61     -26.623 -14.763  86.220  1.00  0.00              
ATOM    441  N   LEU A  62     -24.845 -15.233  84.937  1.00  0.00              
ATOM    442  CA  LEU A  62     -24.175 -14.002  85.305  1.00  0.00              
ATOM    443  CB  LEU A  62     -22.788 -14.272  85.877  1.00  0.00              
ATOM    444  CG  LEU A  62     -22.614 -15.185  87.082  1.00  0.00              
ATOM    445  CD1 LEU A  62     -21.169 -15.147  87.513  1.00  0.00              
ATOM    446  CD2 LEU A  62     -23.480 -14.775  88.256  1.00  0.00              
ATOM    447  C   LEU A  62     -24.044 -12.989  84.185  1.00  0.00              
ATOM    448  O   LEU A  62     -23.518 -13.258  83.102  1.00  0.00              
ATOM    449  N   THR A  63     -24.540 -11.788  84.465  1.00  0.00              
ATOM    450  CA  THR A  63     -24.213 -10.619  83.671  1.00  0.00              
ATOM    451  CB  THR A  63     -25.202  -9.462  83.949  1.00  0.00              
ATOM    452  OG1 THR A  63     -25.748  -9.629  85.255  1.00  0.00              
ATOM    453  CG2 THR A  63     -26.319  -9.447  82.920  1.00  0.00              
ATOM    454  C   THR A  63     -22.758 -10.236  83.930  1.00  0.00              
ATOM    455  O   THR A  63     -22.396  -9.620  84.940  1.00  0.00              
ATOM    456  N   LEU A  64     -21.922 -10.758  83.031  1.00  0.00              
ATOM    457  CA  LEU A  64     -20.490 -10.508  83.045  1.00  0.00              
ATOM    458  CB  LEU A  64     -19.750 -11.537  82.195  1.00  0.00              
ATOM    459  CG  LEU A  64     -19.804 -13.023  82.521  1.00  0.00              
ATOM    460  CD1 LEU A  64     -19.045 -13.782  81.450  1.00  0.00              
ATOM    461  CD2 LEU A  64     -19.214 -13.330  83.887  1.00  0.00              
ATOM    462  C   LEU A  64     -20.092  -9.126  82.548  1.00  0.00              
ATOM    463  O   LEU A  64     -20.771  -8.516  81.720  1.00  0.00              
ATOM    464  N   LYS A  65     -18.964  -8.638  83.062  1.00  0.00              
ATOM    465  CA  LYS A  65     -18.345  -7.400  82.616  1.00  0.00              
ATOM    466  CB  LYS A  65     -18.535  -6.282  83.633  1.00  0.00              
ATOM    467  CG  LYS A  65     -19.925  -5.727  83.882  1.00  0.00              
ATOM    468  CD  LYS A  65     -19.751  -4.769  85.044  1.00  0.00              
ATOM    469  CE  LYS A  65     -20.992  -3.956  85.358  1.00  0.00              
ATOM    470  NZ  LYS A  65     -20.739  -3.142  86.536  1.00  0.00              
ATOM    471  C   LYS A  65     -16.844  -7.628  82.523  1.00  0.00              
ATOM    472  O   LYS A  65     -16.271  -8.350  83.344  1.00  0.00              
ATOM    473  N   TYR A  66     -16.197  -7.026  81.522  1.00  0.00              
ATOM    474  CA  TYR A  66     -14.746  -6.904  81.506  1.00  0.00              
ATOM    475  CB  TYR A  66     -14.168  -7.010  80.093  1.00  0.00              
ATOM    476  CG  TYR A  66     -14.342  -8.336  79.370  1.00  0.00              
ATOM    477  CD1 TYR A  66     -15.382  -8.495  78.475  1.00  0.00              
ATOM    478  CE1 TYR A  66     -15.441  -9.622  77.682  1.00  0.00              
ATOM    479  CD2 TYR A  66     -13.395  -9.329  79.524  1.00  0.00              
ATOM    480  CE2 TYR A  66     -13.453 -10.460  78.737  1.00  0.00              
ATOM    481  CZ  TYR A  66     -14.460 -10.582  77.804  1.00  0.00              
ATOM    482  OH  TYR A  66     -14.460 -11.668  76.952  1.00  0.00              
ATOM    483  C   TYR A  66     -14.409  -5.513  82.040  1.00  0.00              
ATOM    484  O   TYR A  66     -14.780  -4.524  81.403  1.00  0.00              
ATOM    485  N   PRO A  67     -13.767  -5.346  83.205  1.00  0.00              
ATOM    486  CD  PRO A  67     -13.730  -6.341  84.268  1.00  0.00              
ATOM    487  CA  PRO A  67     -13.318  -4.048  83.712  1.00  0.00              
ATOM    488  CB  PRO A  67     -12.969  -4.341  85.155  1.00  0.00              
ATOM    489  CG  PRO A  67     -13.897  -5.474  85.497  1.00  0.00              
ATOM    490  C   PRO A  67     -12.126  -3.457  82.968  1.00  0.00              
ATOM    491  O   PRO A  67     -11.931  -2.240  82.968  1.00  0.00              
ATOM    492  N   ILE A  68     -11.294  -4.305  82.357  1.00  0.00              
ATOM    493  CA  ILE A  68     -10.178  -3.839  81.548  1.00  0.00              
ATOM    494  CB  ILE A  68      -8.896  -4.669  81.793  1.00  0.00              
ATOM    495  CG2 ILE A  68      -7.726  -3.951  81.125  1.00  0.00              
ATOM    496  CG1 ILE A  68      -8.595  -4.887  83.271  1.00  0.00              
ATOM    497  CD1 ILE A  68      -7.458  -5.891  83.548  1.00  0.00              
ATOM    498  C   ILE A  68     -10.635  -4.006  80.107  1.00  0.00              
ATOM    499  O   ILE A  68     -10.794  -5.128  79.619  1.00  0.00              
ATOM    500  N   GLU A  69     -10.893  -2.901  79.411  1.00  0.00              
ATOM    501  CA  GLU A  69     -11.370  -2.965  78.042  1.00  0.00              
ATOM    502  CB  GLU A  69     -12.769  -2.369  77.934  1.00  0.00              
ATOM    503  CG  GLU A  69     -13.775  -3.278  78.632  1.00  0.00              
ATOM    504  CD  GLU A  69     -15.182  -2.723  78.776  1.00  0.00              
ATOM    505  OE1 GLU A  69     -16.100  -3.297  78.194  1.00  0.00              
ATOM    506  OE2 GLU A  69     -15.359  -1.715  79.465  1.00  0.00              
ATOM    507  C   GLU A  69     -10.392  -2.279  77.108  1.00  0.00              
ATOM    508  O   GLU A  69     -10.077  -1.096  77.243  1.00  0.00              
ATOM    509  N   HIS A  70      -9.871  -3.082  76.175  1.00  0.00              
ATOM    510  CA  HIS A  70      -8.876  -2.652  75.199  1.00  0.00              
ATOM    511  CB  HIS A  70      -9.515  -1.798  74.099  1.00  0.00              
ATOM    512  CG  HIS A  70     -10.452  -2.577  73.191  1.00  0.00              
ATOM    513  ND1 HIS A  70     -11.756  -2.396  73.051  1.00  0.00              
ATOM    514  CD2 HIS A  70     -10.062  -3.594  72.350  1.00  0.00              
ATOM    515  NE2 HIS A  70     -11.162  -3.968  71.750  1.00  0.00              
ATOM    516  CE1 HIS A  70     -12.180  -3.255  72.165  1.00  0.00              
ATOM    517  C   HIS A  70      -7.647  -1.981  75.809  1.00  0.00              
ATOM    518  O   HIS A  70      -7.148  -0.947  75.355  1.00  0.00              
ATOM    519  N   GLY A  71      -7.167  -2.583  76.899  1.00  0.00              
ATOM    520  CA  GLY A  71      -6.053  -2.042  77.655  1.00  0.00              
ATOM    521  C   GLY A  71      -6.479  -1.052  78.731  1.00  0.00              
ATOM    522  O   GLY A  71      -5.886  -1.026  79.810  1.00  0.00              
ATOM    523  N   ILE A  72      -7.522  -0.253  78.487  1.00  0.00              
ATOM    524  CA  ILE A  72      -7.887   0.829  79.388  1.00  0.00              
ATOM    525  CB  ILE A  72      -8.494   2.005  78.584  1.00  0.00              
ATOM    526  CG2 ILE A  72      -8.847   3.168  79.511  1.00  0.00              
ATOM    527  CG1 ILE A  72      -7.522   2.474  77.499  1.00  0.00              
ATOM    528  CD1 ILE A  72      -8.094   3.503  76.502  1.00  0.00              
ATOM    529  C   ILE A  72      -8.844   0.302  80.448  1.00  0.00              
ATOM    530  O   ILE A  72      -9.825  -0.385  80.150  1.00  0.00              
ATOM    531  N   ILE A  73      -8.551   0.595  81.714  1.00  0.00              
ATOM    532  CA  ILE A  73      -9.410   0.147  82.798  1.00  0.00              
ATOM    533  CB  ILE A  73      -8.602  -0.045  84.093  1.00  0.00              
ATOM    534  CG2 ILE A  73      -9.539  -0.541  85.185  1.00  0.00              
ATOM    535  CG1 ILE A  73      -7.447  -1.023  83.890  1.00  0.00              
ATOM    536  CD1 ILE A  73      -6.489  -1.171  85.087  1.00  0.00              
ATOM    537  C   ILE A  73     -10.574   1.113  82.989  1.00  0.00              
ATOM    538  O   ILE A  73     -10.388   2.292  83.310  1.00  0.00              
ATOM    539  N   THR A  74     -11.778   0.585  82.773  1.00  0.00              
ATOM    540  CA  THR A  74     -13.003   1.361  82.831  1.00  0.00              
ATOM    541  CB  THR A  74     -13.900   0.955  81.645  1.00  0.00              
ATOM    542  OG1 THR A  74     -14.038  -0.460  81.736  1.00  0.00              
ATOM    543  CG2 THR A  74     -13.317   1.352  80.295  1.00  0.00              
ATOM    544  C   THR A  74     -13.747   1.215  84.157  1.00  0.00              
ATOM    545  O   THR A  74     -13.844   2.169  84.931  1.00  0.00              
ATOM    546  N   ASN A  75     -14.277   0.025  84.469  1.00  0.00              
ATOM    547  CA  ASN A  75     -15.094  -0.167  85.665  1.00  0.00              
ATOM    548  CB  ASN A  75     -16.093  -1.327  85.453  1.00  0.00              
ATOM    549  CG  ASN A  75     -17.258  -1.403  86.446  1.00  0.00              
ATOM    550  OD1 ASN A  75     -18.401  -1.665  86.075  1.00  0.00              
ATOM    551  ND2 ASN A  75     -17.090  -1.242  87.752  1.00  0.00              
ATOM    552  C   ASN A  75     -14.227  -0.367  86.911  1.00  0.00              
ATOM    553  O   ASN A  75     -14.211  -1.433  87.539  1.00  0.00              
ATOM    554  N   TRP A  76     -13.563   0.718  87.321  1.00  0.00              
ATOM    555  CA  TRP A  76     -12.611   0.730  88.428  1.00  0.00              
ATOM    556  CB  TRP A  76     -12.173   2.155  88.732  1.00  0.00              
ATOM    557  CG  TRP A  76     -11.051   2.600  87.808  1.00  0.00              
ATOM    558  CD2 TRP A  76      -9.710   2.476  88.041  1.00  0.00              
ATOM    559  CE2 TRP A  76      -9.175   2.950  86.884  1.00  0.00              
ATOM    560  CE3 TRP A  76      -8.998   1.664  88.892  1.00  0.00              
ATOM    561  CD1 TRP A  76     -11.295   3.140  86.565  1.00  0.00              
ATOM    562  NE1 TRP A  76     -10.118   3.320  86.006  1.00  0.00              
ATOM    563  CZ2 TRP A  76      -7.892   2.674  86.491  1.00  0.00              
ATOM    564  CZ3 TRP A  76      -7.693   1.388  88.527  1.00  0.00              
ATOM    565  CH2 TRP A  76      -7.149   1.886  87.349  1.00  0.00              
ATOM    566  C   TRP A  76     -12.942   0.009  89.726  1.00  0.00              
ATOM    567  O   TRP A  76     -12.087  -0.698  90.257  1.00  0.00              
ATOM    568  N   ASP A  77     -14.169   0.116  90.245  1.00  0.00              
ATOM    569  CA  ASP A  77     -14.562  -0.635  91.438  1.00  0.00              
ATOM    570  CB  ASP A  77     -15.927  -0.211  91.955  1.00  0.00              
ATOM    571  CG  ASP A  77     -15.860   1.070  92.769  1.00  0.00              
ATOM    572  OD1 ASP A  77     -15.925   0.999  93.994  1.00  0.00              
ATOM    573  OD2 ASP A  77     -15.753   2.136  92.160  1.00  0.00              
ATOM    574  C   ASP A  77     -14.523  -2.146  91.287  1.00  0.00              
ATOM    575  O   ASP A  77     -14.211  -2.889  92.218  1.00  0.00              
ATOM    576  N   ASP A  78     -14.773  -2.601  90.062  1.00  0.00              
ATOM    577  CA  ASP A  78     -14.753  -4.021  89.762  1.00  0.00              
ATOM    578  CB  ASP A  78     -15.647  -4.350  88.580  1.00  0.00              
ATOM    579  CG  ASP A  78     -17.145  -4.189  88.803  1.00  0.00              
ATOM    580  OD1 ASP A  78     -17.597  -3.694  89.840  1.00  0.00              
ATOM    581  OD2 ASP A  78     -17.904  -4.531  87.904  1.00  0.00              
ATOM    582  C   ASP A  78     -13.333  -4.464  89.476  1.00  0.00              
ATOM    583  O   ASP A  78     -12.972  -5.605  89.752  1.00  0.00              
ATOM    584  N   MET A  79     -12.509  -3.558  88.934  1.00  0.00              
ATOM    585  CA  MET A  79     -11.067  -3.759  88.861  1.00  0.00              
ATOM    586  CB  MET A  79     -10.405  -2.558  88.206  1.00  0.00              
ATOM    587  CG  MET A  79      -8.920  -2.719  87.917  1.00  0.00              
ATOM    588  SD  MET A  79      -8.607  -3.823  86.518  1.00  0.00              
ATOM    589  CE  MET A  79      -7.887  -5.199  87.362  1.00  0.00              
ATOM    590  C   MET A  79     -10.485  -3.949  90.259  1.00  0.00              
ATOM    591  O   MET A  79      -9.635  -4.815  90.470  1.00  0.00              
ATOM    592  N   GLU A  80     -10.957  -3.154  91.228  1.00  0.00              
ATOM    593  CA  GLU A  80     -10.640  -3.359  92.635  1.00  0.00              
ATOM    594  CB  GLU A  80     -11.323  -2.324  93.516  1.00  0.00              
ATOM    595  CG  GLU A  80     -10.876  -0.898  93.244  1.00  0.00              
ATOM    596  CD  GLU A  80     -11.619   0.146  94.062  1.00  0.00              
ATOM    597  OE1 GLU A  80     -11.338   0.279  95.251  1.00  0.00              
ATOM    598  OE2 GLU A  80     -12.475   0.833  93.503  1.00  0.00              
ATOM    599  C   GLU A  80     -11.033  -4.750  93.114  1.00  0.00              
ATOM    600  O   GLU A  80     -10.216  -5.421  93.744  1.00  0.00              
ATOM    601  N   LYS A  81     -12.253  -5.223  92.815  1.00  0.00              
ATOM    602  CA  LYS A  81     -12.617  -6.612  93.085  1.00  0.00              
ATOM    603  CB  LYS A  81     -14.085  -6.906  92.784  1.00  0.00              
ATOM    604  CG  LYS A  81     -15.053  -6.619  93.927  1.00  0.00              
ATOM    605  CD  LYS A  81     -16.402  -7.227  93.556  1.00  0.00              
ATOM    606  CE  LYS A  81     -17.378  -7.293  94.721  1.00  0.00              
ATOM    607  NZ  LYS A  81     -18.577  -8.027  94.346  1.00  0.00              
ATOM    608  C   LYS A  81     -11.742  -7.643  92.375  1.00  0.00              
ATOM    609  O   LYS A  81     -11.461  -8.696  92.954  1.00  0.00              
ATOM    610  N   ILE A  82     -11.276  -7.380  91.144  1.00  0.00              
ATOM    611  CA  ILE A  82     -10.309  -8.253  90.484  1.00  0.00              
ATOM    612  CB  ILE A  82     -10.029  -7.878  89.003  1.00  0.00              
ATOM    613  CG2 ILE A  82      -8.937  -8.768  88.405  1.00  0.00              
ATOM    614  CG1 ILE A  82     -11.287  -7.972  88.147  1.00  0.00              
ATOM    615  CD1 ILE A  82     -11.079  -7.596  86.666  1.00  0.00              
ATOM    616  C   ILE A  82      -9.020  -8.290  91.291  1.00  0.00              
ATOM    617  O   ILE A  82      -8.586  -9.378  91.657  1.00  0.00              
ATOM    618  N   TRP A  83      -8.432  -7.139  91.636  1.00  0.00              
ATOM    619  CA  TRP A  83      -7.233  -7.098  92.466  1.00  0.00              
ATOM    620  CB  TRP A  83      -6.758  -5.665  92.676  1.00  0.00              
ATOM    621  CG  TRP A  83      -6.232  -4.970  91.426  1.00  0.00              
ATOM    622  CD2 TRP A  83      -6.336  -3.640  91.131  1.00  0.00              
ATOM    623  CE2 TRP A  83      -5.690  -3.554  89.940  1.00  0.00              
ATOM    624  CE3 TRP A  83      -6.693  -2.531  91.858  1.00  0.00              
ATOM    625  CD1 TRP A  83      -5.551  -5.643  90.428  1.00  0.00              
ATOM    626  NE1 TRP A  83      -5.232  -4.739  89.522  1.00  0.00              
ATOM    627  CZ2 TRP A  83      -5.335  -2.364  89.359  1.00  0.00              
ATOM    628  CZ3 TRP A  83      -6.369  -1.310  91.286  1.00  0.00              
ATOM    629  CH2 TRP A  83      -5.704  -1.230  90.065  1.00  0.00              
ATOM    630  C   TRP A  83      -7.411  -7.776  93.819  1.00  0.00              
ATOM    631  O   TRP A  83      -6.502  -8.445  94.313  1.00  0.00              
ATOM    632  N   HIS A  84      -8.605  -7.644  94.406  1.00  0.00              
ATOM    633  CA  HIS A  84      -8.969  -8.351  95.624  1.00  0.00              
ATOM    634  CB  HIS A  84     -10.380  -7.942  96.044  1.00  0.00              
ATOM    635  CG  HIS A  84     -10.794  -8.412  97.430  1.00  0.00              
ATOM    636  ND1 HIS A  84     -10.443  -7.876  98.589  1.00  0.00              
ATOM    637  CD2 HIS A  84     -11.627  -9.478  97.678  1.00  0.00              
ATOM    638  NE2 HIS A  84     -11.729  -9.523  98.982  1.00  0.00              
ATOM    639  CE1 HIS A  84     -11.023  -8.566  99.533  1.00  0.00              
ATOM    640  C   HIS A  84      -8.876  -9.862  95.428  1.00  0.00              
ATOM    641  O   HIS A  84      -8.319 -10.563  96.273  1.00  0.00              
ATOM    642  N   HIS A  85      -9.380 -10.371  94.298  1.00  0.00              
ATOM    643  CA  HIS A  85      -9.258 -11.782  93.950  1.00  0.00              
ATOM    644  CB  HIS A  85     -10.032 -12.016  92.651  1.00  0.00              
ATOM    645  CG  HIS A  85     -10.485 -13.440  92.370  1.00  0.00              
ATOM    646  ND1 HIS A  85     -10.021 -14.271  91.448  1.00  0.00              
ATOM    647  CD2 HIS A  85     -11.543 -14.050  93.006  1.00  0.00              
ATOM    648  NE2 HIS A  85     -11.655 -15.220  92.430  1.00  0.00              
ATOM    649  CE1 HIS A  85     -10.751 -15.353  91.491  1.00  0.00              
ATOM    650  C   HIS A  85      -7.775 -12.132  93.796  1.00  0.00              
ATOM    651  O   HIS A  85      -7.249 -12.956  94.551  1.00  0.00              
ATOM    652  N   THR A  86      -7.081 -11.429  92.884  1.00  0.00              
ATOM    653  CA  THR A  86      -5.658 -11.585  92.591  1.00  0.00              
ATOM    654  CB  THR A  86      -5.172 -10.349  91.795  1.00  0.00              
ATOM    655  OG1 THR A  86      -6.034 -10.214  90.676  1.00  0.00              
ATOM    656  CG2 THR A  86      -3.735 -10.453  91.313  1.00  0.00              
ATOM    657  C   THR A  86      -4.791 -11.752  93.832  1.00  0.00              
ATOM    658  O   THR A  86      -4.076 -12.745  93.972  1.00  0.00              
ATOM    659  N   PHE A  87      -4.888 -10.797  94.756  1.00  0.00              
ATOM    660  CA  PHE A  87      -4.042 -10.811  95.931  1.00  0.00              
ATOM    661  CB  PHE A  87      -3.849  -9.395  96.474  1.00  0.00              
ATOM    662  CG  PHE A  87      -3.322  -8.391  95.453  1.00  0.00              
ATOM    663  CD1 PHE A  87      -3.884  -7.131  95.400  1.00  0.00              
ATOM    664  CD2 PHE A  87      -2.324  -8.736  94.558  1.00  0.00              
ATOM    665  CE1 PHE A  87      -3.468  -6.233  94.441  1.00  0.00              
ATOM    666  CE2 PHE A  87      -1.916  -7.831  93.599  1.00  0.00              
ATOM    667  CZ  PHE A  87      -2.489  -6.582  93.537  1.00  0.00              
ATOM    668  C   PHE A  87      -4.600 -11.729  97.004  1.00  0.00              
ATOM    669  O   PHE A  87      -3.933 -12.687  97.396  1.00  0.00              
ATOM    670  N   TYR A  88      -5.848 -11.519  97.429  1.00  0.00              
ATOM    671  CA  TYR A  88      -6.334 -12.147  98.647  1.00  0.00              
ATOM    672  CB  TYR A  88      -7.469 -11.343  99.279  1.00  0.00              
ATOM    673  CG  TYR A  88      -7.075  -9.927  99.682  1.00  0.00              
ATOM    674  CD1 TYR A  88      -7.289  -8.889  98.801  1.00  0.00              
ATOM    675  CE1 TYR A  88      -6.999  -7.593  99.164  1.00  0.00              
ATOM    676  CD2 TYR A  88      -6.542  -9.672 100.932  1.00  0.00              
ATOM    677  CE2 TYR A  88      -6.243  -8.375 101.302  1.00  0.00              
ATOM    678  CZ  TYR A  88      -6.480  -7.346 100.414  1.00  0.00              
ATOM    679  OH  TYR A  88      -6.182  -6.043 100.754  1.00  0.00              
ATOM    680  C   TYR A  88      -6.736 -13.608  98.517  1.00  0.00              
ATOM    681  O   TYR A  88      -6.486 -14.362  99.459  1.00  0.00              
ATOM    682  N   ASN A  89      -7.338 -14.077  97.414  1.00  0.00              
ATOM    683  CA  ASN A  89      -7.680 -15.495  97.340  1.00  0.00              
ATOM    684  CB  ASN A  89      -9.167 -15.754  97.020  1.00  0.00              
ATOM    685  CG  ASN A  89      -9.591 -15.707  95.557  1.00  0.00              
ATOM    686  OD1 ASN A  89      -8.994 -15.034  94.727  1.00  0.00              
ATOM    687  ND2 ASN A  89     -10.639 -16.414  95.162  1.00  0.00              
ATOM    688  C   ASN A  89      -6.769 -16.293  96.418  1.00  0.00              
ATOM    689  O   ASN A  89      -6.498 -17.466  96.682  1.00  0.00              
ATOM    690  N   GLU A  90      -6.308 -15.681  95.323  1.00  0.00              
ATOM    691  CA  GLU A  90      -5.395 -16.337  94.397  1.00  0.00              
ATOM    692  CB  GLU A  90      -5.413 -15.640  93.040  1.00  0.00              
ATOM    693  CG  GLU A  90      -6.772 -15.489  92.364  1.00  0.00              
ATOM    694  CD  GLU A  90      -7.425 -16.778  91.892  1.00  0.00              
ATOM    695  OE1 GLU A  90      -7.230 -17.128  90.728  1.00  0.00              
ATOM    696  OE2 GLU A  90      -8.150 -17.411  92.658  1.00  0.00              
ATOM    697  C   GLU A  90      -3.963 -16.403  94.916  1.00  0.00              
ATOM    698  O   GLU A  90      -3.426 -17.492  95.110  1.00  0.00              
ATOM    699  N   LEU A  91      -3.311 -15.255  95.136  1.00  0.00              
ATOM    700  CA  LEU A  91      -1.959 -15.240  95.683  1.00  0.00              
ATOM    701  CB  LEU A  91      -1.209 -13.993  95.230  1.00  0.00              
ATOM    702  CG  LEU A  91      -0.919 -13.849  93.742  1.00  0.00              
ATOM    703  CD1 LEU A  91      -0.283 -12.501  93.464  1.00  0.00              
ATOM    704  CD2 LEU A  91      -0.037 -14.983  93.247  1.00  0.00              
ATOM    705  C   LEU A  91      -1.906 -15.365  97.199  1.00  0.00              
ATOM    706  O   LEU A  91      -0.848 -15.595  97.786  1.00  0.00              
ATOM    707  N   ARG A  92      -3.070 -15.170  97.831  1.00  0.00              
ATOM    708  CA  ARG A  92      -3.330 -15.442  99.244  1.00  0.00              
ATOM    709  CB  ARG A  92      -3.164 -16.933  99.582  1.00  0.00              
ATOM    710  CG  ARG A  92      -3.947 -17.805  98.609  1.00  0.00              
ATOM    711  CD  ARG A  92      -4.152 -19.243  99.047  1.00  0.00              
ATOM    712  NE  ARG A  92      -5.070 -19.352 100.171  1.00  0.00              
ATOM    713  CZ  ARG A  92      -6.392 -19.174 100.074  1.00  0.00              
ATOM    714  NH1 ARG A  92      -7.127 -19.404 101.151  1.00  0.00              
ATOM    715  NH2 ARG A  92      -6.989 -18.736  98.966  1.00  0.00              
ATOM    716  C   ARG A  92      -2.545 -14.542 100.194  1.00  0.00              
ATOM    717  O   ARG A  92      -2.220 -14.888 101.332  1.00  0.00              
ATOM    718  N   VAL A  93      -2.278 -13.324  99.716  1.00  0.00              
ATOM    719  CA  VAL A  93      -1.452 -12.363 100.428  1.00  0.00              
ATOM    720  CB  VAL A  93      -0.052 -12.195  99.779  1.00  0.00              
ATOM    721  CG1 VAL A  93       0.806 -13.436  99.965  1.00  0.00              
ATOM    722  CG2 VAL A  93      -0.137 -11.829  98.302  1.00  0.00              
ATOM    723  C   VAL A  93      -2.143 -11.010 100.496  1.00  0.00              
ATOM    724  O   VAL A  93      -3.026 -10.699  99.692  1.00  0.00              
ATOM    725  N   ALA A  94      -1.745 -10.183 101.461  1.00  0.00              
ATOM    726  CA  ALA A  94      -2.264  -8.831 101.539  1.00  0.00              
ATOM    727  CB  ALA A  94      -2.409  -8.407 102.994  1.00  0.00              
ATOM    728  C   ALA A  94      -1.301  -7.869 100.852  1.00  0.00              
ATOM    729  O   ALA A  94      -0.104  -7.869 101.167  1.00  0.00              
ATOM    730  N   PRO A  95      -1.751  -7.029  99.906  1.00  0.00              
ATOM    731  CD  PRO A  95      -3.082  -7.074  99.318  1.00  0.00              
ATOM    732  CA  PRO A  95      -0.948  -5.984  99.276  1.00  0.00              
ATOM    733  CB  PRO A  95      -1.912  -5.360  98.287  1.00  0.00              
ATOM    734  CG  PRO A  95      -3.272  -5.644  98.862  1.00  0.00              
ATOM    735  C   PRO A  95      -0.391  -4.978 100.277  1.00  0.00              
ATOM    736  O   PRO A  95       0.670  -4.397 100.057  1.00  0.00              
ATOM    737  N   GLU A  96      -1.063  -4.836 101.426  1.00  0.00              
ATOM    738  CA  GLU A  96      -0.561  -4.086 102.574  1.00  0.00              
ATOM    739  CB  GLU A  96      -1.521  -4.194 103.761  1.00  0.00              
ATOM    740  CG  GLU A  96      -2.869  -3.467 103.660  1.00  0.00              
ATOM    741  CD  GLU A  96      -3.999  -4.113 102.858  1.00  0.00              
ATOM    742  OE1 GLU A  96      -5.079  -3.531 102.805  1.00  0.00              
ATOM    743  OE2 GLU A  96      -3.836  -5.214 102.316  1.00  0.00              
ATOM    744  C   GLU A  96       0.827  -4.505 103.053  1.00  0.00              
ATOM    745  O   GLU A  96       1.528  -3.738 103.713  1.00  0.00              
ATOM    746  N   GLU A  97       1.244  -5.734 102.739  1.00  0.00              
ATOM    747  CA  GLU A  97       2.571  -6.211 103.092  1.00  0.00              
ATOM    748  CB  GLU A  97       2.514  -7.703 103.388  1.00  0.00              
ATOM    749  CG  GLU A  97       1.446  -8.168 104.370  1.00  0.00              
ATOM    750  CD  GLU A  97       1.248  -9.676 104.338  1.00  0.00              
ATOM    751  OE1 GLU A  97       0.536 -10.163 103.454  1.00  0.00              
ATOM    752  OE2 GLU A  97       1.801 -10.364 105.193  1.00  0.00              
ATOM    753  C   GLU A  97       3.566  -6.006 101.952  1.00  0.00              
ATOM    754  O   GLU A  97       4.774  -5.942 102.185  1.00  0.00              
ATOM    755  N   HIS A  98       3.104  -5.868 100.705  1.00  0.00              
ATOM    756  CA  HIS A  98       3.940  -6.187  99.558  1.00  0.00              
ATOM    757  CB  HIS A  98       3.355  -7.382  98.812  1.00  0.00              
ATOM    758  CG  HIS A  98       3.339  -8.679  99.604  1.00  0.00              
ATOM    759  ND1 HIS A  98       2.358  -9.165 100.349  1.00  0.00              
ATOM    760  CD2 HIS A  98       4.398  -9.551  99.662  1.00  0.00              
ATOM    761  NE2 HIS A  98       4.001 -10.517 100.445  1.00  0.00              
ATOM    762  CE1 HIS A  98       2.779 -10.292 100.856  1.00  0.00              
ATOM    763  C   HIS A  98       4.165  -5.059  98.556  1.00  0.00              
ATOM    764  O   HIS A  98       3.208  -4.403  98.132  1.00  0.00              
ATOM    765  N   PRO A  99       5.416  -4.794  98.139  1.00  0.00              
ATOM    766  CD  PRO A  99       6.631  -5.279  98.786  1.00  0.00              
ATOM    767  CA  PRO A  99       5.740  -3.877  97.047  1.00  0.00              
ATOM    768  CB  PRO A  99       7.253  -3.946  96.985  1.00  0.00              
ATOM    769  CG  PRO A  99       7.641  -4.210  98.416  1.00  0.00              
ATOM    770  C   PRO A  99       5.096  -4.364  95.755  1.00  0.00              
ATOM    771  O   PRO A  99       5.386  -5.462  95.277  1.00  0.00              
ATOM    772  N   THR A 100       4.181  -3.581  95.192  1.00  0.00              
ATOM    773  CA  THR A 100       3.365  -4.067  94.093  1.00  0.00              
ATOM    774  CB  THR A 100       1.885  -3.848  94.457  1.00  0.00              
ATOM    775  OG1 THR A 100       1.678  -4.512  95.703  1.00  0.00              
ATOM    776  CG2 THR A 100       0.930  -4.431  93.422  1.00  0.00              
ATOM    777  C   THR A 100       3.735  -3.445  92.750  1.00  0.00              
ATOM    778  O   THR A 100       3.900  -2.230  92.628  1.00  0.00              
ATOM    779  N   LEU A 101       3.895  -4.284  91.728  1.00  0.00              
ATOM    780  CA  LEU A 101       4.144  -3.828  90.374  1.00  0.00              
ATOM    781  CB  LEU A 101       5.407  -4.478  89.814  1.00  0.00              
ATOM    782  CG  LEU A 101       5.918  -4.025  88.450  1.00  0.00              
ATOM    783  CD1 LEU A 101       6.290  -2.554  88.469  1.00  0.00              
ATOM    784  CD2 LEU A 101       7.128  -4.841  88.050  1.00  0.00              
ATOM    785  C   LEU A 101       2.946  -4.173  89.503  1.00  0.00              
ATOM    786  O   LEU A 101       2.550  -5.337  89.369  1.00  0.00              
ATOM    787  N   LEU A 102       2.355  -3.131  88.923  1.00  0.00              
ATOM    788  CA  LEU A 102       1.204  -3.293  88.052  1.00  0.00              
ATOM    789  CB  LEU A 102       0.043  -2.447  88.554  1.00  0.00              
ATOM    790  CG  LEU A 102      -0.602  -2.859  89.869  1.00  0.00              
ATOM    791  CD1 LEU A 102      -1.472  -1.745  90.394  1.00  0.00              
ATOM    792  CD2 LEU A 102      -1.410  -4.135  89.714  1.00  0.00              
ATOM    793  C   LEU A 102       1.555  -2.914  86.625  1.00  0.00              
ATOM    794  O   LEU A 102       2.231  -1.912  86.375  1.00  0.00              
ATOM    795  N   THR A 103       1.120  -3.735  85.671  1.00  0.00              
ATOM    796  CA  THR A 103       1.459  -3.507  84.277  1.00  0.00              
ATOM    797  CB  THR A 103       1.535  -4.858  83.551  1.00  0.00              
ATOM    798  OG1 THR A 103       0.241  -5.449  83.647  1.00  0.00              
ATOM    799  CG2 THR A 103       2.601  -5.767  84.144  1.00  0.00              
ATOM    800  C   THR A 103       0.511  -2.557  83.557  1.00  0.00              
ATOM    801  O   THR A 103      -0.663  -2.887  83.358  1.00  0.00              
ATOM    802  N   GLU A 104       0.991  -1.385  83.148  1.00  0.00              
ATOM    803  CA  GLU A 104       0.193  -0.482  82.340  1.00  0.00              
ATOM    804  CB  GLU A 104       0.628   0.967  82.540  1.00  0.00              
ATOM    805  CG  GLU A 104      -0.276   1.938  81.790  1.00  0.00              
ATOM    806  CD  GLU A 104      -0.047   3.418  82.034  1.00  0.00              
ATOM    807  OE1 GLU A 104       1.086   3.896  81.931  1.00  0.00              
ATOM    808  OE2 GLU A 104      -1.028   4.093  82.335  1.00  0.00              
ATOM    809  C   GLU A 104       0.302  -0.854  80.868  1.00  0.00              
ATOM    810  O   GLU A 104       1.397  -1.041  80.328  1.00  0.00              
ATOM    811  N   ALA A 105      -0.858  -0.979  80.227  1.00  0.00              
ATOM    812  CA  ALA A 105      -0.928  -1.085  78.779  1.00  0.00              
ATOM    813  CB  ALA A 105      -2.379  -1.268  78.363  1.00  0.00              
ATOM    814  C   ALA A 105      -0.413   0.187  78.107  1.00  0.00              
ATOM    815  O   ALA A 105      -0.659   1.286  78.621  1.00  0.00              
ATOM    816  N   PRO A 106       0.331   0.115  76.991  1.00  0.00              
ATOM    817  CD  PRO A 106       0.866  -1.119  76.424  1.00  0.00              
ATOM    818  CA  PRO A 106       0.779   1.284  76.237  1.00  0.00              
ATOM    819  CB  PRO A 106       1.443   0.664  75.029  1.00  0.00              
ATOM    820  CG  PRO A 106       2.021  -0.615  75.581  1.00  0.00              
ATOM    821  C   PRO A 106      -0.387   2.188  75.849  1.00  0.00              
ATOM    822  O   PRO A 106      -1.504   1.725  75.621  1.00  0.00              
ATOM    823  N   LEU A 107      -0.145   3.502  75.863  1.00  0.00              
ATOM    824  CA  LEU A 107      -1.151   4.526  75.591  1.00  0.00              
ATOM    825  CB  LEU A 107      -1.667   4.453  74.142  1.00  0.00              
ATOM    826  CG  LEU A 107      -0.683   4.643  72.992  1.00  0.00              
ATOM    827  CD1 LEU A 107      -1.379   4.382  71.670  1.00  0.00              
ATOM    828  CD2 LEU A 107      -0.067   6.033  73.005  1.00  0.00              
ATOM    829  C   LEU A 107      -2.320   4.632  76.575  1.00  0.00              
ATOM    830  O   LEU A 107      -3.218   5.452  76.368  1.00  0.00              
ATOM    831  N   ASN A 108      -2.355   3.847  77.663  1.00  0.00              
ATOM    832  CA  ASN A 108      -3.349   4.031  78.718  1.00  0.00              
ATOM    833  CB  ASN A 108      -3.275   2.877  79.716  1.00  0.00              
ATOM    834  CG  ASN A 108      -4.302   2.945  80.838  1.00  0.00              
ATOM    835  OD1 ASN A 108      -5.482   2.668  80.644  1.00  0.00              
ATOM    836  ND2 ASN A 108      -3.920   3.348  82.041  1.00  0.00              
ATOM    837  C   ASN A 108      -3.117   5.370  79.422  1.00  0.00              
ATOM    838  O   ASN A 108      -1.978   5.658  79.801  1.00  0.00              
ATOM    839  N   PRO A 109      -4.137   6.227  79.595  1.00  0.00              
ATOM    840  CD  PRO A 109      -5.506   5.984  79.149  1.00  0.00              
ATOM    841  CA  PRO A 109      -4.007   7.579  80.135  1.00  0.00              
ATOM    842  CB  PRO A 109      -5.435   8.085  80.124  1.00  0.00              
ATOM    843  CG  PRO A 109      -6.034   7.387  78.933  1.00  0.00              
ATOM    844  C   PRO A 109      -3.386   7.754  81.515  1.00  0.00              
ATOM    845  O   PRO A 109      -3.647   7.002  82.459  1.00  0.00              
ATOM    846  N   LYS A 110      -2.617   8.845  81.613  1.00  0.00              
ATOM    847  CA  LYS A 110      -1.954   9.275  82.842  1.00  0.00              
ATOM    848  CB  LYS A 110      -1.328  10.653  82.651  1.00  0.00              
ATOM    849  CG  LYS A 110      -0.271  10.731  81.562  1.00  0.00              
ATOM    850  CD  LYS A 110       0.304  12.135  81.524  1.00  0.00              
ATOM    851  CE  LYS A 110       1.440  12.206  80.521  1.00  0.00              
ATOM    852  NZ  LYS A 110       2.018  13.535  80.516  1.00  0.00              
ATOM    853  C   LYS A 110      -2.885   9.344  84.046  1.00  0.00              
ATOM    854  O   LYS A 110      -2.565   8.850  85.125  1.00  0.00              
ATOM    855  N   ALA A 111      -4.075   9.923  83.850  1.00  0.00              
ATOM    856  CA  ALA A 111      -5.101   9.987  84.882  1.00  0.00              
ATOM    857  CB  ALA A 111      -6.310  10.732  84.342  1.00  0.00              
ATOM    858  C   ALA A 111      -5.578   8.618  85.352  1.00  0.00              
ATOM    859  O   ALA A 111      -5.820   8.412  86.541  1.00  0.00              
ATOM    860  N   ASN A 112      -5.654   7.651  84.431  1.00  0.00              
ATOM    861  CA  ASN A 112      -6.096   6.296  84.736  1.00  0.00              
ATOM    862  CB  ASN A 112      -6.339   5.570  83.414  1.00  0.00              
ATOM    863  CG  ASN A 112      -6.947   4.184  83.528  1.00  0.00              
ATOM    864  OD1 ASN A 112      -6.250   3.190  83.711  1.00  0.00              
ATOM    865  ND2 ASN A 112      -8.260   4.066  83.391  1.00  0.00              
ATOM    866  C   ASN A 112      -5.025   5.606  85.578  1.00  0.00              
ATOM    867  O   ASN A 112      -5.322   4.976  86.595  1.00  0.00              
ATOM    868  N   ARG A 113      -3.758   5.802  85.191  1.00  0.00              
ATOM    869  CA  ARG A 113      -2.606   5.373  85.975  1.00  0.00              
ATOM    870  CB  ARG A 113      -1.346   5.736  85.199  1.00  0.00              
ATOM    871  CG  ARG A 113      -0.017   5.371  85.843  1.00  0.00              
ATOM    872  CD  ARG A 113       1.132   5.637  84.883  1.00  0.00              
ATOM    873  NE  ARG A 113       1.261   7.042  84.527  1.00  0.00              
ATOM    874  CZ  ARG A 113       1.660   7.436  83.316  1.00  0.00              
ATOM    875  NH1 ARG A 113       1.827   8.731  83.094  1.00  0.00              
ATOM    876  NH2 ARG A 113       1.858   6.577  82.319  1.00  0.00              
ATOM    877  C   ARG A 113      -2.574   6.000  87.368  1.00  0.00              
ATOM    878  O   ARG A 113      -2.274   5.336  88.366  1.00  0.00              
ATOM    879  N   GLU A 114      -2.899   7.292  87.455  1.00  0.00              
ATOM    880  CA  GLU A 114      -2.998   7.976  88.733  1.00  0.00              
ATOM    881  CB  GLU A 114      -3.122   9.476  88.532  1.00  0.00              
ATOM    882  CG  GLU A 114      -1.816  10.055  88.009  1.00  0.00              
ATOM    883  CD  GLU A 114      -1.874  11.545  87.734  1.00  0.00              
ATOM    884  OE1 GLU A 114      -1.616  12.323  88.653  1.00  0.00              
ATOM    885  OE2 GLU A 114      -2.167  11.927  86.601  1.00  0.00              
ATOM    886  C   GLU A 114      -4.125   7.448  89.606  1.00  0.00              
ATOM    887  O   GLU A 114      -3.940   7.313  90.814  1.00  0.00              
ATOM    888  N   LYS A 115      -5.280   7.107  89.025  1.00  0.00              
ATOM    889  CA  LYS A 115      -6.347   6.444  89.764  1.00  0.00              
ATOM    890  CB  LYS A 115      -7.633   6.377  88.945  1.00  0.00              
ATOM    891  CG  LYS A 115      -8.351   7.720  88.880  1.00  0.00              
ATOM    892  CD  LYS A 115      -8.808   8.122  90.276  1.00  0.00              
ATOM    893  CE  LYS A 115      -9.350   9.538  90.300  1.00  0.00              
ATOM    894  NZ  LYS A 115      -9.701   9.894  91.661  1.00  0.00              
ATOM    895  C   LYS A 115      -5.962   5.062  90.264  1.00  0.00              
ATOM    896  O   LYS A 115      -6.283   4.702  91.398  1.00  0.00              
ATOM    897  N   MET A 116      -5.237   4.300  89.436  1.00  0.00              
ATOM    898  CA  MET A 116      -4.620   3.042  89.845  1.00  0.00              
ATOM    899  CB  MET A 116      -3.785   2.516  88.676  1.00  0.00              
ATOM    900  CG  MET A 116      -3.069   1.198  88.902  1.00  0.00              
ATOM    901  SD  MET A 116      -1.983   0.759  87.522  1.00  0.00              
ATOM    902  CE  MET A 116      -3.051  -0.324  86.619  1.00  0.00              
ATOM    903  C   MET A 116      -3.748   3.230  91.084  1.00  0.00              
ATOM    904  O   MET A 116      -3.920   2.548  92.096  1.00  0.00              
ATOM    905  N   THR A 117      -2.857   4.223  91.010  1.00  0.00              
ATOM    906  CA  THR A 117      -1.952   4.566  92.099  1.00  0.00              
ATOM    907  CB  THR A 117      -1.012   5.690  91.601  1.00  0.00              
ATOM    908  OG1 THR A 117      -0.372   5.167  90.441  1.00  0.00              
ATOM    909  CG2 THR A 117       0.047   6.117  92.603  1.00  0.00              
ATOM    910  C   THR A 117      -2.720   4.952  93.366  1.00  0.00              
ATOM    911  O   THR A 117      -2.480   4.406  94.448  1.00  0.00              
ATOM    912  N   GLN A 118      -3.709   5.838  93.213  1.00  0.00              
ATOM    913  CA  GLN A 118      -4.552   6.295  94.306  1.00  0.00              
ATOM    914  CB  GLN A 118      -5.520   7.357  93.779  1.00  0.00              
ATOM    915  CG  GLN A 118      -6.535   7.871  94.790  1.00  0.00              
ATOM    916  CD  GLN A 118      -7.049   9.270  94.497  1.00  0.00              
ATOM    917  OE1 GLN A 118      -7.768   9.526  93.532  1.00  0.00              
ATOM    918  NE2 GLN A 118      -6.699  10.226  95.345  1.00  0.00              
ATOM    919  C   GLN A 118      -5.286   5.161  95.011  1.00  0.00              
ATOM    920  O   GLN A 118      -5.273   5.089  96.240  1.00  0.00              
ATOM    921  N   ILE A 119      -5.899   4.252  94.249  1.00  0.00              
ATOM    922  CA  ILE A 119      -6.585   3.103  94.822  1.00  0.00              
ATOM    923  CB  ILE A 119      -7.449   2.438  93.724  1.00  0.00              
ATOM    924  CG2 ILE A 119      -7.910   1.034  94.094  1.00  0.00              
ATOM    925  CG1 ILE A 119      -8.636   3.350  93.418  1.00  0.00              
ATOM    926  CD1 ILE A 119      -9.531   2.917  92.243  1.00  0.00              
ATOM    927  C   ILE A 119      -5.619   2.143  95.511  1.00  0.00              
ATOM    928  O   ILE A 119      -5.889   1.681  96.624  1.00  0.00              
ATOM    929  N   MET A 120      -4.465   1.857  94.903  1.00  0.00              
ATOM    930  CA  MET A 120      -3.501   0.955  95.518  1.00  0.00              
ATOM    931  CB  MET A 120      -2.371   0.611  94.565  1.00  0.00              
ATOM    932  CG  MET A 120      -2.859  -0.218  93.389  1.00  0.00              
ATOM    933  SD  MET A 120      -3.764  -1.703  93.889  1.00  0.00              
ATOM    934  CE  MET A 120      -2.392  -2.756  94.251  1.00  0.00              
ATOM    935  C   MET A 120      -2.938   1.456  96.838  1.00  0.00              
ATOM    936  O   MET A 120      -2.755   0.677  97.777  1.00  0.00              
ATOM    937  N   PHE A 121      -2.676   2.759  96.941  1.00  0.00              
ATOM    938  CA  PHE A 121      -2.241   3.325  98.205  1.00  0.00              
ATOM    939  CB  PHE A 121      -1.434   4.590  97.982  1.00  0.00              
ATOM    940  CG  PHE A 121      -0.072   4.293  97.376  1.00  0.00              
ATOM    941  CD1 PHE A 121       0.162   4.546  96.041  1.00  0.00              
ATOM    942  CD2 PHE A 121       0.930   3.768  98.165  1.00  0.00              
ATOM    943  CE1 PHE A 121       1.401   4.284  95.499  1.00  0.00              
ATOM    944  CE2 PHE A 121       2.165   3.504  97.614  1.00  0.00              
ATOM    945  CZ  PHE A 121       2.401   3.767  96.286  1.00  0.00              
ATOM    946  C   PHE A 121      -3.358   3.568  99.205  1.00  0.00              
ATOM    947  O   PHE A 121      -3.245   3.152 100.354  1.00  0.00              
ATOM    948  N   GLU A 122      -4.464   4.199  98.808  1.00  0.00              
ATOM    949  CA  GLU A 122      -5.528   4.526  99.748  1.00  0.00              
ATOM    950  CB  GLU A 122      -6.324   5.722  99.251  1.00  0.00              
ATOM    951  CG  GLU A 122      -5.498   7.004  99.301  1.00  0.00              
ATOM    952  CD  GLU A 122      -6.166   8.221  98.680  1.00  0.00              
ATOM    953  OE1 GLU A 122      -7.304   8.540  99.022  1.00  0.00              
ATOM    954  OE2 GLU A 122      -5.532   8.869  97.842  1.00  0.00              
ATOM    955  C   GLU A 122      -6.461   3.373 100.093  1.00  0.00              
ATOM    956  O   GLU A 122      -6.866   3.232 101.248  1.00  0.00              
ATOM    957  N   THR A 123      -6.827   2.536  99.120  1.00  0.00              
ATOM    958  CA  THR A 123      -7.698   1.401  99.381  1.00  0.00              
ATOM    959  CB  THR A 123      -8.615   1.148  98.167  1.00  0.00              
ATOM    960  OG1 THR A 123      -9.171   2.415  97.831  1.00  0.00              
ATOM    961  CG2 THR A 123      -9.723   0.145  98.459  1.00  0.00              
ATOM    962  C   THR A 123      -6.859   0.173  99.721  1.00  0.00              
ATOM    963  O   THR A 123      -6.932  -0.331 100.843  1.00  0.00              
ATOM    964  N   PHE A 124      -6.008  -0.298  98.803  1.00  0.00              
ATOM    965  CA  PHE A 124      -5.240  -1.519  99.030  1.00  0.00              
ATOM    966  CB  PHE A 124      -4.798  -2.130  97.704  1.00  0.00              
ATOM    967  CG  PHE A 124      -5.955  -2.782  96.964  1.00  0.00              
ATOM    968  CD1 PHE A 124      -6.284  -4.097  97.234  1.00  0.00              
ATOM    969  CD2 PHE A 124      -6.700  -2.051  96.058  1.00  0.00              
ATOM    970  CE1 PHE A 124      -7.373  -4.672  96.614  1.00  0.00              
ATOM    971  CE2 PHE A 124      -7.789  -2.635  95.446  1.00  0.00              
ATOM    972  CZ  PHE A 124      -8.128  -3.940  95.727  1.00  0.00              
ATOM    973  C   PHE A 124      -4.054  -1.379  99.977  1.00  0.00              
ATOM    974  O   PHE A 124      -3.486  -2.372 100.438  1.00  0.00              
ATOM    975  N   ASN A 125      -3.661  -0.126 100.234  1.00  0.00              
ATOM    976  CA  ASN A 125      -2.681   0.242 101.247  1.00  0.00              
ATOM    977  CB  ASN A 125      -3.266   0.157 102.657  1.00  0.00              
ATOM    978  CG  ASN A 125      -4.161   1.346 102.958  1.00  0.00              
ATOM    979  OD1 ASN A 125      -3.726   2.343 103.531  1.00  0.00              
ATOM    980  ND2 ASN A 125      -5.433   1.288 102.591  1.00  0.00              
ATOM    981  C   ASN A 125      -1.323  -0.426 101.134  1.00  0.00              
ATOM    982  O   ASN A 125      -0.723  -0.900 102.101  1.00  0.00              
ATOM    983  N   VAL A 126      -0.847  -0.450  99.888  1.00  0.00              
ATOM    984  CA  VAL A 126       0.472  -0.986  99.587  1.00  0.00              
ATOM    985  CB  VAL A 126       0.688  -1.161  98.062  1.00  0.00              
ATOM    986  CG1 VAL A 126      -0.275  -2.187  97.504  1.00  0.00              
ATOM    987  CG2 VAL A 126       0.514   0.134  97.294  1.00  0.00              
ATOM    988  C   VAL A 126       1.580  -0.130 100.200  1.00  0.00              
ATOM    989  O   VAL A 126       1.494   1.100 100.154  1.00  0.00              
ATOM    990  N   PRO A 127       2.634  -0.705 100.799  1.00  0.00              
ATOM    991  CD  PRO A 127       2.770  -2.130 101.075  1.00  0.00              
ATOM    992  CA  PRO A 127       3.765   0.045 101.334  1.00  0.00              
ATOM    993  CB  PRO A 127       4.557  -1.019 102.074  1.00  0.00              
ATOM    994  CG  PRO A 127       4.258  -2.291 101.322  1.00  0.00              
ATOM    995  C   PRO A 127       4.578   0.726 100.239  1.00  0.00              
ATOM    996  O   PRO A 127       5.103   1.823 100.437  1.00  0.00              
ATOM    997  N   ALA A 128       4.649   0.076  99.073  1.00  0.00              
ATOM    998  CA  ALA A 128       5.383   0.561  97.922  1.00  0.00              
ATOM    999  CB  ALA A 128       6.801   0.016  97.963  1.00  0.00              
ATOM   1000  C   ALA A 128       4.714   0.018  96.667  1.00  0.00              
ATOM   1001  O   ALA A 128       4.210  -1.111  96.678  1.00  0.00              
ATOM   1002  N   MET A 129       4.671   0.793  95.582  1.00  0.00              
ATOM   1003  CA  MET A 129       4.029   0.365  94.348  1.00  0.00              
ATOM   1004  CB  MET A 129       2.544   0.717  94.417  1.00  0.00              
ATOM   1005  CG  MET A 129       1.570  -0.063  93.541  1.00  0.00              
ATOM   1006  SD  MET A 129       1.595   0.372  91.787  1.00  0.00              
ATOM   1007  CE  MET A 129       0.451   1.719  91.849  1.00  0.00              
ATOM   1008  C   MET A 129       4.680   1.066  93.164  1.00  0.00              
ATOM   1009  O   MET A 129       5.309   2.114  93.328  1.00  0.00              
ATOM   1010  N   TYR A 130       4.577   0.475  91.972  1.00  0.00              
ATOM   1011  CA  TYR A 130       4.989   1.124  90.738  1.00  0.00              
ATOM   1012  CB  TYR A 130       6.487   0.920  90.489  1.00  0.00              
ATOM   1013  CG  TYR A 130       7.060   1.704  89.315  1.00  0.00              
ATOM   1014  CD1 TYR A 130       7.669   1.021  88.282  1.00  0.00              
ATOM   1015  CE1 TYR A 130       8.208   1.713  87.218  1.00  0.00              
ATOM   1016  CD2 TYR A 130       6.980   3.083  89.285  1.00  0.00              
ATOM   1017  CE2 TYR A 130       7.518   3.779  88.222  1.00  0.00              
ATOM   1018  CZ  TYR A 130       8.134   3.088  87.201  1.00  0.00              
ATOM   1019  OH  TYR A 130       8.705   3.777  86.152  1.00  0.00              
ATOM   1020  C   TYR A 130       4.174   0.555  89.584  1.00  0.00              
ATOM   1021  O   TYR A 130       3.767  -0.611  89.582  1.00  0.00              
ATOM   1022  N   VAL A 131       3.918   1.413  88.599  1.00  0.00              
ATOM   1023  CA  VAL A 131       3.183   1.026  87.408  1.00  0.00              
ATOM   1024  CB  VAL A 131       2.069   2.049  87.084  1.00  0.00              
ATOM   1025  CG1 VAL A 131       1.147   1.482  86.024  1.00  0.00              
ATOM   1026  CG2 VAL A 131       1.241   2.444  88.298  1.00  0.00              
ATOM   1027  C   VAL A 131       4.213   0.994  86.286  1.00  0.00              
ATOM   1028  O   VAL A 131       4.930   1.977  86.086  1.00  0.00              
ATOM   1029  N   ALA A 132       4.326  -0.114  85.552  1.00  0.00              
ATOM   1030  CA  ALA A 132       5.321  -0.233  84.496  1.00  0.00              
ATOM   1031  CB  ALA A 132       6.347  -1.286  84.876  1.00  0.00              
ATOM   1032  C   ALA A 132       4.693  -0.649  83.175  1.00  0.00              
ATOM   1033  O   ALA A 132       3.764  -1.458  83.147  1.00  0.00              
ATOM   1034  N   ILE A 133       5.191  -0.099  82.065  1.00  0.00              
ATOM   1035  CA  ILE A 133       4.589  -0.320  80.757  1.00  0.00              
ATOM   1036  CB  ILE A 133       4.927   0.858  79.805  1.00  0.00              
ATOM   1037  CG2 ILE A 133       4.404   0.618  78.388  1.00  0.00              
ATOM   1038  CG1 ILE A 133       4.351   2.159  80.364  1.00  0.00              
ATOM   1039  CD1 ILE A 133       4.731   3.437  79.589  1.00  0.00              
ATOM   1040  C   ILE A 133       4.948  -1.680  80.165  1.00  0.00              
ATOM   1041  O   ILE A 133       6.118  -2.037  79.989  1.00  0.00              
ATOM   1042  N   GLN A 134       3.877  -2.397  79.813  1.00  0.00              
ATOM   1043  CA  GLN A 134       3.922  -3.765  79.308  1.00  0.00              
ATOM   1044  CB  GLN A 134       2.537  -4.183  78.806  1.00  0.00              
ATOM   1045  CG  GLN A 134       1.560  -4.303  79.968  1.00  0.00              
ATOM   1046  CD  GLN A 134       0.159  -4.788  79.638  1.00  0.00              
ATOM   1047  OE1 GLN A 134      -0.483  -4.350  78.686  1.00  0.00              
ATOM   1048  NE2 GLN A 134      -0.356  -5.720  80.427  1.00  0.00              
ATOM   1049  C   GLN A 134       4.969  -4.066  78.246  1.00  0.00              
ATOM   1050  O   GLN A 134       5.761  -5.001  78.382  1.00  0.00              
ATOM   1051  N   ALA A 135       5.014  -3.220  77.214  1.00  0.00              
ATOM   1052  CA  ALA A 135       5.975  -3.355  76.130  1.00  0.00              
ATOM   1053  CB  ALA A 135       5.744  -2.233  75.139  1.00  0.00              
ATOM   1054  C   ALA A 135       7.432  -3.278  76.575  1.00  0.00              
ATOM   1055  O   ALA A 135       8.279  -4.047  76.112  1.00  0.00              
ATOM   1056  N   VAL A 136       7.719  -2.380  77.527  1.00  0.00              
ATOM   1057  CA  VAL A 136       9.077  -2.175  78.018  1.00  0.00              
ATOM   1058  CB  VAL A 136       9.166  -0.898  78.891  1.00  0.00              
ATOM   1059  CG1 VAL A 136      10.591  -0.641  79.368  1.00  0.00              
ATOM   1060  CG2 VAL A 136       8.672   0.322  78.123  1.00  0.00              
ATOM   1061  C   VAL A 136       9.499  -3.412  78.803  1.00  0.00              
ATOM   1062  O   VAL A 136      10.616  -3.914  78.649  1.00  0.00              
ATOM   1063  N   LEU A 137       8.562  -3.933  79.605  1.00  0.00              
ATOM   1064  CA  LEU A 137       8.781  -5.163  80.349  1.00  0.00              
ATOM   1065  CB  LEU A 137       7.601  -5.452  81.267  1.00  0.00              
ATOM   1066  CG  LEU A 137       7.287  -4.436  82.358  1.00  0.00              
ATOM   1067  CD1 LEU A 137       6.021  -4.834  83.085  1.00  0.00              
ATOM   1068  CD2 LEU A 137       8.441  -4.298  83.337  1.00  0.00              
ATOM   1069  C   LEU A 137       9.047  -6.351  79.434  1.00  0.00              
ATOM   1070  O   LEU A 137       9.995  -7.095  79.677  1.00  0.00              
ATOM   1071  N   SER A 138       8.265  -6.531  78.363  1.00  0.00              
ATOM   1072  CA  SER A 138       8.562  -7.534  77.348  1.00  0.00              
ATOM   1073  CB  SER A 138       7.488  -7.528  76.278  1.00  0.00              
ATOM   1074  OG  SER A 138       6.259  -8.014  76.792  1.00  0.00              
ATOM   1075  C   SER A 138       9.928  -7.389  76.687  1.00  0.00              
ATOM   1076  O   SER A 138      10.642  -8.383  76.535  1.00  0.00              
ATOM   1077  N   LEU A 139      10.332  -6.166  76.321  1.00  0.00              
ATOM   1078  CA  LEU A 139      11.625  -5.952  75.684  1.00  0.00              
ATOM   1079  CB  LEU A 139      11.725  -4.525  75.161  1.00  0.00              
ATOM   1080  CG  LEU A 139      12.746  -4.259  74.063  1.00  0.00              
ATOM   1081  CD1 LEU A 139      12.350  -4.939  72.763  1.00  0.00              
ATOM   1082  CD2 LEU A 139      12.890  -2.779  73.812  1.00  0.00              
ATOM   1083  C   LEU A 139      12.783  -6.259  76.632  1.00  0.00              
ATOM   1084  O   LEU A 139      13.716  -6.986  76.280  1.00  0.00              
ATOM   1085  N   TYR A 140      12.733  -5.755  77.869  1.00  0.00              
ATOM   1086  CA  TYR A 140      13.730  -6.124  78.863  1.00  0.00              
ATOM   1087  CB  TYR A 140      13.793  -5.102  79.996  1.00  0.00              
ATOM   1088  CG  TYR A 140      14.761  -3.960  79.695  1.00  0.00              
ATOM   1089  CD1 TYR A 140      14.382  -2.906  78.885  1.00  0.00              
ATOM   1090  CE1 TYR A 140      15.281  -1.894  78.605  1.00  0.00              
ATOM   1091  CD2 TYR A 140      16.035  -3.992  80.229  1.00  0.00              
ATOM   1092  CE2 TYR A 140      16.934  -2.980  79.959  1.00  0.00              
ATOM   1093  CZ  TYR A 140      16.548  -1.934  79.148  1.00  0.00              
ATOM   1094  OH  TYR A 140      17.438  -0.905  78.897  1.00  0.00              
ATOM   1095  C   TYR A 140      13.613  -7.556  79.381  1.00  0.00              
ATOM   1096  O   TYR A 140      14.564  -8.073  79.966  1.00  0.00              
ATOM   1097  N   ALA A 141      12.480  -8.238  79.163  1.00  0.00              
ATOM   1098  CA  ALA A 141      12.394  -9.681  79.360  1.00  0.00              
ATOM   1099  CB  ALA A 141      10.958 -10.171  79.272  1.00  0.00              
ATOM   1100  C   ALA A 141      13.175 -10.443  78.299  1.00  0.00              
ATOM   1101  O   ALA A 141      13.829 -11.439  78.610  1.00  0.00              
ATOM   1102  N   SER A 142      13.122 -10.014  77.032  1.00  0.00              
ATOM   1103  CA  SER A 142      13.996 -10.582  76.016  1.00  0.00              
ATOM   1104  CB  SER A 142      13.384 -10.390  74.632  1.00  0.00              
ATOM   1105  OG  SER A 142      12.983  -9.048  74.398  1.00  0.00              
ATOM   1106  C   SER A 142      15.419 -10.029  76.082  1.00  0.00              
ATOM   1107  O   SER A 142      16.323 -10.493  75.381  1.00  0.00              
ATOM   1108  N   GLY A 143      15.626  -8.995  76.901  1.00  0.00              
ATOM   1109  CA  GLY A 143      16.953  -8.481  77.202  1.00  0.00              
ATOM   1110  C   GLY A 143      17.345  -7.319  76.303  1.00  0.00              
ATOM   1111  O   GLY A 143      18.469  -6.814  76.370  1.00  0.00              
ATOM   1112  N   ARG A 144      16.413  -6.883  75.454  1.00  0.00              
ATOM   1113  CA  ARG A 144      16.664  -5.808  74.517  1.00  0.00              
ATOM   1114  CB  ARG A 144      15.839  -5.981  73.248  1.00  0.00              
ATOM   1115  CG  ARG A 144      16.327  -6.983  72.216  1.00  0.00              
ATOM   1116  CD  ARG A 144      16.214  -8.441  72.623  1.00  0.00              
ATOM   1117  NE  ARG A 144      16.708  -9.279  71.546  1.00  0.00              
ATOM   1118  CZ  ARG A 144      17.038 -10.561  71.708  1.00  0.00              
ATOM   1119  NH1 ARG A 144      17.429 -11.238  70.638  1.00  0.00              
ATOM   1120  NH2 ARG A 144      17.010 -11.163  72.894  1.00  0.00              
ATOM   1121  C   ARG A 144      16.355  -4.455  75.136  1.00  0.00              
ATOM   1122  O   ARG A 144      15.598  -4.332  76.101  1.00  0.00              
ATOM   1123  N   THR A 145      16.948  -3.423  74.544  1.00  0.00              
ATOM   1124  CA  THR A 145      16.798  -2.066  75.041  1.00  0.00              
ATOM   1125  CB  THR A 145      18.175  -1.644  75.587  1.00  0.00              
ATOM   1126  OG1 THR A 145      18.005  -0.414  76.275  1.00  0.00              
ATOM   1127  CG2 THR A 145      19.277  -1.552  74.535  1.00  0.00              
ATOM   1128  C   THR A 145      16.241  -1.107  73.990  1.00  0.00              
ATOM   1129  O   THR A 145      15.453  -0.202  74.287  1.00  0.00              
ATOM   1130  N   THR A 146      16.628  -1.332  72.735  1.00  0.00              
ATOM   1131  CA  THR A 146      16.223  -0.495  71.628  1.00  0.00              
ATOM   1132  CB  THR A 146      17.428   0.337  71.149  1.00  0.00              
ATOM   1133  OG1 THR A 146      17.880   1.071  72.286  1.00  0.00              
ATOM   1134  CG2 THR A 146      17.053   1.301  70.035  1.00  0.00              
ATOM   1135  C   THR A 146      15.745  -1.470  70.563  1.00  0.00              
ATOM   1136  O   THR A 146      16.493  -2.345  70.119  1.00  0.00              
ATOM   1137  N   GLY A 147      14.475  -1.342  70.195  1.00  0.00              
ATOM   1138  CA  GLY A 147      13.831  -2.266  69.283  1.00  0.00              
ATOM   1139  C   GLY A 147      12.341  -1.983  69.236  1.00  0.00              
ATOM   1140  O   GLY A 147      11.862  -1.074  69.919  1.00  0.00              
ATOM   1141  N   ILE A 148      11.575  -2.731  68.445  1.00  0.00              
ATOM   1142  CA  ILE A 148      10.148  -2.477  68.362  1.00  0.00              
ATOM   1143  CB  ILE A 148       9.711  -1.940  66.970  1.00  0.00              
ATOM   1144  CG2 ILE A 148      10.215  -2.807  65.824  1.00  0.00              
ATOM   1145  CG1 ILE A 148       8.201  -1.717  66.911  1.00  0.00              
ATOM   1146  CD1 ILE A 148       7.715  -0.906  65.705  1.00  0.00              
ATOM   1147  C   ILE A 148       9.340  -3.670  68.847  1.00  0.00              
ATOM   1148  O   ILE A 148       9.446  -4.791  68.345  1.00  0.00              
ATOM   1149  N   VAL A 149       8.535  -3.392  69.867  1.00  0.00              
ATOM   1150  CA  VAL A 149       7.700  -4.401  70.487  1.00  0.00              
ATOM   1151  CB  VAL A 149       7.505  -4.098  71.987  1.00  0.00              
ATOM   1152  CG1 VAL A 149       6.698  -5.180  72.679  1.00  0.00              
ATOM   1153  CG2 VAL A 149       8.840  -3.993  72.688  1.00  0.00              
ATOM   1154  C   VAL A 149       6.357  -4.457  69.776  1.00  0.00              
ATOM   1155  O   VAL A 149       5.663  -3.449  69.637  1.00  0.00              
ATOM   1156  N   LEU A 150       6.002  -5.640  69.287  1.00  0.00              
ATOM   1157  CA  LEU A 150       4.647  -5.893  68.841  1.00  0.00              
ATOM   1158  CB  LEU A 150       4.649  -6.831  67.642  1.00  0.00              
ATOM   1159  CG  LEU A 150       3.312  -7.167  66.995  1.00  0.00              
ATOM   1160  CD1 LEU A 150       2.675  -5.933  66.377  1.00  0.00              
ATOM   1161  CD2 LEU A 150       3.514  -8.239  65.944  1.00  0.00              
ATOM   1162  C   LEU A 150       3.940  -6.526  70.030  1.00  0.00              
ATOM   1163  O   LEU A 150       4.231  -7.659  70.421  1.00  0.00              
ATOM   1164  N   ASP A 151       3.059  -5.760  70.664  1.00  0.00              
ATOM   1165  CA  ASP A 151       2.332  -6.214  71.837  1.00  0.00              
ATOM   1166  CB  ASP A 151       2.456  -5.169  72.954  1.00  0.00              
ATOM   1167  CG  ASP A 151       1.576  -5.416  74.174  1.00  0.00              
ATOM   1168  OD1 ASP A 151       1.628  -6.498  74.760  1.00  0.00              
ATOM   1169  OD2 ASP A 151       0.840  -4.498  74.548  1.00  0.00              
ATOM   1170  C   ASP A 151       0.878  -6.520  71.507  1.00  0.00              
ATOM   1171  O   ASP A 151       0.008  -5.653  71.605  1.00  0.00              
ATOM   1172  N   SER A 152       0.615  -7.764  71.121  1.00  0.00              
ATOM   1173  CA  SER A 152      -0.717  -8.194  70.739  1.00  0.00              
ATOM   1174  CB  SER A 152      -0.649  -8.858  69.375  1.00  0.00              
ATOM   1175  OG  SER A 152      -0.342  -7.913  68.364  1.00  0.00              
ATOM   1176  C   SER A 152      -1.334  -9.125  71.774  1.00  0.00              
ATOM   1177  O   SER A 152      -1.017 -10.315  71.860  1.00  0.00              
ATOM   1178  N   GLY A 153      -2.231  -8.580  72.594  1.00  0.00              
ATOM   1179  CA  GLY A 153      -2.842  -9.335  73.677  1.00  0.00              
ATOM   1180  C   GLY A 153      -4.113 -10.059  73.253  1.00  0.00              
ATOM   1181  O   GLY A 153      -4.278 -10.499  72.110  1.00  0.00              
ATOM   1182  N   ASP A 154      -5.026 -10.223  74.215  1.00  0.00              
ATOM   1183  CA  ASP A 154      -6.357 -10.721  73.901  1.00  0.00              
ATOM   1184  CB  ASP A 154      -7.069 -11.311  75.118  1.00  0.00              
ATOM   1185  CG  ASP A 154      -8.499 -11.770  74.828  1.00  0.00              
ATOM   1186  OD1 ASP A 154      -8.697 -12.628  73.968  1.00  0.00              
ATOM   1187  OD2 ASP A 154      -9.410 -11.253  75.478  1.00  0.00              
ATOM   1188  C   ASP A 154      -7.217  -9.629  73.289  1.00  0.00              
ATOM   1189  O   ASP A 154      -7.927  -9.888  72.324  1.00  0.00              
ATOM   1190  N   GLY A 155      -7.165  -8.407  73.811  1.00  0.00              
ATOM   1191  CA  GLY A 155      -7.976  -7.333  73.268  1.00  0.00              
ATOM   1192  C   GLY A 155      -7.208  -6.029  73.275  1.00  0.00              
ATOM   1193  O   GLY A 155      -7.470  -5.178  74.124  1.00  0.00              
ATOM   1194  N   VAL A 156      -6.160  -5.997  72.439  1.00  0.00              
ATOM   1195  CA  VAL A 156      -5.484  -4.809  71.919  1.00  0.00              
ATOM   1196  CB  VAL A 156      -5.240  -3.654  72.941  1.00  0.00              
ATOM   1197  CG1 VAL A 156      -4.160  -3.941  73.982  1.00  0.00              
ATOM   1198  CG2 VAL A 156      -5.031  -2.344  72.204  1.00  0.00              
ATOM   1199  C   VAL A 156      -4.164  -5.247  71.279  1.00  0.00              
ATOM   1200  O   VAL A 156      -3.569  -6.247  71.692  1.00  0.00              
ATOM   1201  N   THR A 157      -3.745  -4.538  70.234  1.00  0.00              
ATOM   1202  CA  THR A 157      -2.401  -4.612  69.690  1.00  0.00              
ATOM   1203  CB  THR A 157      -2.425  -5.067  68.211  1.00  0.00              
ATOM   1204  OG1 THR A 157      -2.791  -6.441  68.231  1.00  0.00              
ATOM   1205  CG2 THR A 157      -1.113  -4.869  67.457  1.00  0.00              
ATOM   1206  C   THR A 157      -1.780  -3.225  69.809  1.00  0.00              
ATOM   1207  O   THR A 157      -2.378  -2.212  69.434  1.00  0.00              
ATOM   1208  N   HIS A 158      -0.573  -3.163  70.361  1.00  0.00              
ATOM   1209  CA  HIS A 158       0.204  -1.939  70.362  1.00  0.00              
ATOM   1210  CB  HIS A 158       0.467  -1.455  71.780  1.00  0.00              
ATOM   1211  CG  HIS A 158      -0.772  -0.939  72.494  1.00  0.00              
ATOM   1212  ND1 HIS A 158      -1.325  -1.442  73.585  1.00  0.00              
ATOM   1213  CD2 HIS A 158      -1.486   0.173  72.112  1.00  0.00              
ATOM   1214  NE2 HIS A 158      -2.437   0.282  73.003  1.00  0.00              
ATOM   1215  CE1 HIS A 158      -2.339  -0.681  73.891  1.00  0.00              
ATOM   1216  C   HIS A 158       1.522  -2.194  69.657  1.00  0.00              
ATOM   1217  O   HIS A 158       2.200  -3.187  69.921  1.00  0.00              
ATOM   1218  N   ASN A 159       1.882  -1.311  68.730  1.00  0.00              
ATOM   1219  CA  ASN A 159       3.137  -1.421  68.003  1.00  0.00              
ATOM   1220  CB  ASN A 159       2.943  -1.177  66.503  1.00  0.00              
ATOM   1221  CG  ASN A 159       1.904  -2.064  65.825  1.00  0.00              
ATOM   1222  OD1 ASN A 159       2.197  -2.836  64.913  1.00  0.00              
ATOM   1223  ND2 ASN A 159       0.625  -1.969  66.161  1.00  0.00              
ATOM   1224  C   ASN A 159       3.984  -0.316  68.612  1.00  0.00              
ATOM   1225  O   ASN A 159       3.749   0.873  68.381  1.00  0.00              
ATOM   1226  N   VAL A 160       4.931  -0.713  69.463  1.00  0.00              
ATOM   1227  CA  VAL A 160       5.647   0.222  70.318  1.00  0.00              
ATOM   1228  CB  VAL A 160       5.494  -0.176  71.810  1.00  0.00              
ATOM   1229  CG1 VAL A 160       6.053   0.908  72.717  1.00  0.00              
ATOM   1230  CG2 VAL A 160       4.055  -0.463  72.202  1.00  0.00              
ATOM   1231  C   VAL A 160       7.129   0.281  69.952  1.00  0.00              
ATOM   1232  O   VAL A 160       7.862  -0.676  70.214  1.00  0.00              
ATOM   1233  N   PRO A 161       7.625   1.351  69.320  1.00  0.00              
ATOM   1234  CD  PRO A 161       6.821   2.323  68.586  1.00  0.00              
ATOM   1235  CA  PRO A 161       9.053   1.578  69.121  1.00  0.00              
ATOM   1236  CB  PRO A 161       9.072   2.602  68.009  1.00  0.00              
ATOM   1237  CG  PRO A 161       7.822   3.408  68.249  1.00  0.00              
ATOM   1238  C   PRO A 161       9.729   2.065  70.399  1.00  0.00              
ATOM   1239  O   PRO A 161       9.293   3.025  71.043  1.00  0.00              
ATOM   1240  N   ILE A 162      10.789   1.373  70.809  1.00  0.00              
ATOM   1241  CA  ILE A 162      11.477   1.685  72.049  1.00  0.00              
ATOM   1242  CB  ILE A 162      11.283   0.525  73.062  1.00  0.00              
ATOM   1243  CG2 ILE A 162      12.088   0.756  74.331  1.00  0.00              
ATOM   1244  CG1 ILE A 162       9.810   0.334  73.418  1.00  0.00              
ATOM   1245  CD1 ILE A 162       9.495  -0.809  74.398  1.00  0.00              
ATOM   1246  C   ILE A 162      12.947   1.970  71.770  1.00  0.00              
ATOM   1247  O   ILE A 162      13.603   1.286  70.979  1.00  0.00              
ATOM   1248  N   TYR A 163      13.455   3.010  72.427  1.00  0.00              
ATOM   1249  CA  TYR A 163      14.845   3.410  72.343  1.00  0.00              
ATOM   1250  CB  TYR A 163      14.896   4.796  71.688  1.00  0.00              
ATOM   1251  CG  TYR A 163      16.258   5.421  71.386  1.00  0.00              
ATOM   1252  CD1 TYR A 163      17.420   4.674  71.294  1.00  0.00              
ATOM   1253  CE1 TYR A 163      18.610   5.277  70.938  1.00  0.00              
ATOM   1254  CD2 TYR A 163      16.303   6.779  71.142  1.00  0.00              
ATOM   1255  CE2 TYR A 163      17.486   7.384  70.774  1.00  0.00              
ATOM   1256  CZ  TYR A 163      18.629   6.629  70.666  1.00  0.00              
ATOM   1257  OH  TYR A 163      19.807   7.227  70.255  1.00  0.00              
ATOM   1258  C   TYR A 163      15.333   3.467  73.784  1.00  0.00              
ATOM   1259  O   TYR A 163      14.756   4.188  74.599  1.00  0.00              
ATOM   1260  N   GLU A 164      16.352   2.673  74.137  1.00  0.00              
ATOM   1261  CA  GLU A 164      16.986   2.701  75.456  1.00  0.00              
ATOM   1262  CB  GLU A 164      17.653   4.056  75.701  1.00  0.00              
ATOM   1263  CG  GLU A 164      18.826   4.420  74.806  1.00  0.00              
ATOM   1264  CD  GLU A 164      19.276   5.854  75.030  1.00  0.00              
ATOM   1265  OE1 GLU A 164      18.514   6.765  74.700  1.00  0.00              
ATOM   1266  OE2 GLU A 164      20.384   6.059  75.529  1.00  0.00              
ATOM   1267  C   GLU A 164      16.069   2.368  76.637  1.00  0.00              
ATOM   1268  O   GLU A 164      16.367   2.692  77.789  1.00  0.00              
ATOM   1269  N   GLY A 165      14.948   1.687  76.394  1.00  0.00              
ATOM   1270  CA  GLY A 165      13.924   1.517  77.416  1.00  0.00              
ATOM   1271  C   GLY A 165      12.791   2.533  77.315  1.00  0.00              
ATOM   1272  O   GLY A 165      11.675   2.264  77.764  1.00  0.00              
ATOM   1273  N   TYR A 166      13.021   3.702  76.711  1.00  0.00              
ATOM   1274  CA  TYR A 166      11.982   4.706  76.537  1.00  0.00              
ATOM   1275  CB  TYR A 166      12.627   6.092  76.381  1.00  0.00              
ATOM   1276  CG  TYR A 166      11.667   7.247  76.113  1.00  0.00              
ATOM   1277  CD1 TYR A 166      10.866   7.748  77.123  1.00  0.00              
ATOM   1278  CE1 TYR A 166      10.013   8.804  76.866  1.00  0.00              
ATOM   1279  CD2 TYR A 166      11.613   7.799  74.847  1.00  0.00              
ATOM   1280  CE2 TYR A 166      10.760   8.849  74.586  1.00  0.00              
ATOM   1281  CZ  TYR A 166       9.969   9.346  75.598  1.00  0.00              
ATOM   1282  OH  TYR A 166       9.120  10.404  75.330  1.00  0.00              
ATOM   1283  C   TYR A 166      11.124   4.357  75.326  1.00  0.00              
ATOM   1284  O   TYR A 166      11.603   4.288  74.191  1.00  0.00              
ATOM   1285  N   ALA A 167       9.843   4.091  75.575  1.00  0.00              
ATOM   1286  CA  ALA A 167       8.867   3.951  74.505  1.00  0.00              
ATOM   1287  CB  ALA A 167       7.556   3.449  75.089  1.00  0.00              
ATOM   1288  C   ALA A 167       8.607   5.309  73.865  1.00  0.00              
ATOM   1289  O   ALA A 167       8.367   6.288  74.572  1.00  0.00              
ATOM   1290  N   LEU A 168       8.682   5.397  72.535  1.00  0.00              
ATOM   1291  CA  LEU A 168       8.503   6.654  71.820  1.00  0.00              
ATOM   1292  CB  LEU A 168       9.267   6.594  70.495  1.00  0.00              
ATOM   1293  CG  LEU A 168      10.783   6.417  70.520  1.00  0.00              
ATOM   1294  CD1 LEU A 168      11.294   6.068  69.135  1.00  0.00              
ATOM   1295  CD2 LEU A 168      11.479   7.659  71.052  1.00  0.00              
ATOM   1296  C   LEU A 168       7.023   6.970  71.585  1.00  0.00              
ATOM   1297  O   LEU A 168       6.446   6.524  70.587  1.00  0.00              
ATOM   1298  N   PRO A 169       6.372   7.783  72.439  1.00  0.00              
ATOM   1299  CD  PRO A 169       7.026   8.765  73.300  1.00  0.00              
ATOM   1300  CA  PRO A 169       4.917   7.935  72.492  1.00  0.00              
ATOM   1301  CB  PRO A 169       4.713   8.921  73.629  1.00  0.00              
ATOM   1302  CG  PRO A 169       5.944   9.788  73.586  1.00  0.00              
ATOM   1303  C   PRO A 169       4.258   8.376  71.193  1.00  0.00              
ATOM   1304  O   PRO A 169       3.247   7.813  70.773  1.00  0.00              
ATOM   1305  N   HIS A 170       4.892   9.341  70.520  1.00  0.00              
ATOM   1306  CA  HIS A 170       4.465   9.833  69.219  1.00  0.00              
ATOM   1307  CB  HIS A 170       5.435  10.916  68.721  1.00  0.00              
ATOM   1308  CG  HIS A 170       6.919  10.562  68.819  1.00  0.00              
ATOM   1309  ND1 HIS A 170       7.711  10.708  69.873  1.00  0.00              
ATOM   1310  CD2 HIS A 170       7.661  10.011  67.800  1.00  0.00              
ATOM   1311  NE2 HIS A 170       8.854   9.841  68.310  1.00  0.00              
ATOM   1312  CE1 HIS A 170       8.891  10.258  69.549  1.00  0.00              
ATOM   1313  C   HIS A 170       4.288   8.756  68.156  1.00  0.00              
ATOM   1314  O   HIS A 170       3.393   8.858  67.315  1.00  0.00              
ATOM   1315  N   ALA A 171       5.101   7.699  68.203  1.00  0.00              
ATOM   1316  CA  ALA A 171       5.075   6.689  67.162  1.00  0.00              
ATOM   1317  CB  ALA A 171       6.505   6.430  66.713  1.00  0.00              
ATOM   1318  C   ALA A 171       4.423   5.371  67.569  1.00  0.00              
ATOM   1319  O   ALA A 171       4.455   4.404  66.802  1.00  0.00              
ATOM   1320  N   ILE A 172       3.797   5.281  68.751  1.00  0.00              
ATOM   1321  CA  ILE A 172       3.149   4.041  69.167  1.00  0.00              
ATOM   1322  CB  ILE A 172       2.890   3.994  70.695  1.00  0.00              
ATOM   1323  CG2 ILE A 172       2.209   2.678  71.080  1.00  0.00              
ATOM   1324  CG1 ILE A 172       4.185   4.153  71.484  1.00  0.00              
ATOM   1325  CD1 ILE A 172       4.002   4.259  73.012  1.00  0.00              
ATOM   1326  C   ILE A 172       1.858   3.843  68.377  1.00  0.00              
ATOM   1327  O   ILE A 172       0.879   4.574  68.548  1.00  0.00              
ATOM   1328  N   MET A 173       1.851   2.850  67.487  1.00  0.00              
ATOM   1329  CA  MET A 173       0.681   2.599  66.663  1.00  0.00              
ATOM   1330  CB  MET A 173       1.056   2.120  65.266  1.00  0.00              
ATOM   1331  CG  MET A 173       1.700   3.174  64.374  1.00  0.00              
ATOM   1332  SD  MET A 173       0.657   4.620  64.057  1.00  0.00              
ATOM   1333  CE  MET A 173       1.625   5.869  64.856  1.00  0.00              
ATOM   1334  C   MET A 173      -0.262   1.611  67.325  1.00  0.00              
ATOM   1335  O   MET A 173       0.061   0.439  67.541  1.00  0.00              
ATOM   1336  N   ARG A 174      -1.436   2.114  67.693  1.00  0.00              
ATOM   1337  CA  ARG A 174      -2.468   1.288  68.290  1.00  0.00              
ATOM   1338  CB  ARG A 174      -3.307   2.138  69.238  1.00  0.00              
ATOM   1339  CG  ARG A 174      -4.387   1.372  69.984  1.00  0.00              
ATOM   1340  CD  ARG A 174      -5.134   2.309  70.909  1.00  0.00              
ATOM   1341  NE  ARG A 174      -6.291   1.640  71.474  1.00  0.00              
ATOM   1342  CZ  ARG A 174      -6.276   1.039  72.663  1.00  0.00              
ATOM   1343  NH1 ARG A 174      -7.390   0.473  73.090  1.00  0.00              
ATOM   1344  NH2 ARG A 174      -5.176   0.911  73.399  1.00  0.00              
ATOM   1345  C   ARG A 174      -3.348   0.650  67.222  1.00  0.00              
ATOM   1346  O   ARG A 174      -3.712   1.275  66.224  1.00  0.00              
ATOM   1347  N   LEU A 175      -3.672  -0.620  67.443  1.00  0.00              
ATOM   1348  CA  LEU A 175      -4.627  -1.349  66.634  1.00  0.00              
ATOM   1349  CB  LEU A 175      -3.874  -2.281  65.678  1.00  0.00              
ATOM   1350  CG  LEU A 175      -4.634  -3.263  64.791  1.00  0.00              
ATOM   1351  CD1 LEU A 175      -5.572  -2.551  63.833  1.00  0.00              
ATOM   1352  CD2 LEU A 175      -3.653  -4.125  64.019  1.00  0.00              
ATOM   1353  C   LEU A 175      -5.456  -2.141  67.635  1.00  0.00              
ATOM   1354  O   LEU A 175      -4.953  -3.067  68.262  1.00  0.00              
ATOM   1355  N   ASP A 176      -6.735  -1.811  67.836  1.00  0.00              
ATOM   1356  CA  ASP A 176      -7.550  -2.483  68.852  1.00  0.00              
ATOM   1357  CB  ASP A 176      -8.868  -1.747  69.087  1.00  0.00              
ATOM   1358  CG  ASP A 176      -8.690  -0.412  69.796  1.00  0.00              
ATOM   1359  OD1 ASP A 176      -9.066  -0.288  70.962  1.00  0.00              
ATOM   1360  OD2 ASP A 176      -8.173   0.514  69.170  1.00  0.00              
ATOM   1361  C   ASP A 176      -7.819  -3.964  68.605  1.00  0.00              
ATOM   1362  O   ASP A 176      -8.163  -4.714  69.517  1.00  0.00              
ATOM   1363  N   LEU A 177      -7.632  -4.384  67.352  1.00  0.00              
ATOM   1364  CA  LEU A 177      -7.744  -5.770  66.927  1.00  0.00              
ATOM   1365  CB  LEU A 177      -7.533  -5.792  65.415  1.00  0.00              
ATOM   1366  CG  LEU A 177      -7.387  -7.082  64.619  1.00  0.00              
ATOM   1367  CD1 LEU A 177      -8.666  -7.893  64.598  1.00  0.00              
ATOM   1368  CD2 LEU A 177      -6.995  -6.725  63.203  1.00  0.00              
ATOM   1369  C   LEU A 177      -6.748  -6.699  67.616  1.00  0.00              
ATOM   1370  O   LEU A 177      -5.537  -6.457  67.617  1.00  0.00              
ATOM   1371  N   ALA A 178      -7.285  -7.758  68.225  1.00  0.00              
ATOM   1372  CA  ALA A 178      -6.495  -8.851  68.770  1.00  0.00              
ATOM   1373  CB  ALA A 178      -5.859  -8.400  70.078  1.00  0.00              
ATOM   1374  C   ALA A 178      -7.358 -10.095  69.006  1.00  0.00              
ATOM   1375  O   ALA A 178      -8.435 -10.217  68.407  1.00  0.00              
ATOM   1376  N   GLY A 179      -6.952 -11.008  69.903  1.00  0.00              
ATOM   1377  CA  GLY A 179      -7.484 -12.362  70.008  1.00  0.00              
ATOM   1378  C   GLY A 179      -8.992 -12.506  70.148  1.00  0.00              
ATOM   1379  O   GLY A 179      -9.582 -13.418  69.560  1.00  0.00              
ATOM   1380  N   ARG A 180      -9.613 -11.607  70.911  1.00  0.00              
ATOM   1381  CA  ARG A 180     -11.051 -11.566  71.131  1.00  0.00              
ATOM   1382  CB  ARG A 180     -11.337 -10.456  72.130  1.00  0.00              
ATOM   1383  CG  ARG A 180     -12.775 -10.335  72.621  1.00  0.00              
ATOM   1384  CD  ARG A 180     -12.860  -9.265  73.702  1.00  0.00              
ATOM   1385  NE  ARG A 180     -11.979  -9.603  74.808  1.00  0.00              
ATOM   1386  CZ  ARG A 180     -11.876  -8.891  75.925  1.00  0.00              
ATOM   1387  NH1 ARG A 180     -10.999  -9.316  76.816  1.00  0.00              
ATOM   1388  NH2 ARG A 180     -12.613  -7.813  76.167  1.00  0.00              
ATOM   1389  C   ARG A 180     -11.780 -11.282  69.827  1.00  0.00              
ATOM   1390  O   ARG A 180     -12.753 -11.953  69.473  1.00  0.00              
ATOM   1391  N   ASP A 181     -11.243 -10.321  69.068  1.00  0.00              
ATOM   1392  CA  ASP A 181     -11.845  -9.904  67.809  1.00  0.00              
ATOM   1393  CB  ASP A 181     -11.154  -8.687  67.205  1.00  0.00              
ATOM   1394  CG  ASP A 181     -11.082  -7.475  68.114  1.00  0.00              
ATOM   1395  OD1 ASP A 181     -10.205  -7.471  68.980  1.00  0.00              
ATOM   1396  OD2 ASP A 181     -11.871  -6.549  67.946  1.00  0.00              
ATOM   1397  C   ASP A 181     -11.729 -11.054  66.827  1.00  0.00              
ATOM   1398  O   ASP A 181     -12.691 -11.376  66.131  1.00  0.00              
ATOM   1399  N   LEU A 182     -10.565 -11.717  66.819  1.00  0.00              
ATOM   1400  CA  LEU A 182     -10.373 -12.930  66.036  1.00  0.00              
ATOM   1401  CB  LEU A 182      -8.943 -13.441  66.123  1.00  0.00              
ATOM   1402  CG  LEU A 182      -7.786 -12.581  65.647  1.00  0.00              
ATOM   1403  CD1 LEU A 182      -6.536 -13.432  65.650  1.00  0.00              
ATOM   1404  CD2 LEU A 182      -8.010 -12.050  64.244  1.00  0.00              
ATOM   1405  C   LEU A 182     -11.311 -14.059  66.440  1.00  0.00              
ATOM   1406  O   LEU A 182     -11.827 -14.757  65.573  1.00  0.00              
ATOM   1407  N   THR A 183     -11.578 -14.234  67.740  1.00  0.00              
ATOM   1408  CA  THR A 183     -12.538 -15.222  68.227  1.00  0.00              
ATOM   1409  CB  THR A 183     -12.531 -15.226  69.771  1.00  0.00              
ATOM   1410  OG1 THR A 183     -11.227 -15.620  70.166  1.00  0.00              
ATOM   1411  CG2 THR A 183     -13.543 -16.168  70.390  1.00  0.00              
ATOM   1412  C   THR A 183     -13.940 -14.922  67.698  1.00  0.00              
ATOM   1413  O   THR A 183     -14.645 -15.802  67.199  1.00  0.00              
ATOM   1414  N   ASP A 184     -14.317 -13.641  67.754  1.00  0.00              
ATOM   1415  CA  ASP A 184     -15.633 -13.191  67.312  1.00  0.00              
ATOM   1416  CB  ASP A 184     -15.864 -11.711  67.652  1.00  0.00              
ATOM   1417  CG  ASP A 184     -15.735 -11.302  69.121  1.00  0.00              
ATOM   1418  OD1 ASP A 184     -15.288 -10.183  69.367  1.00  0.00              
ATOM   1419  OD2 ASP A 184     -16.072 -12.074  70.026  1.00  0.00              
ATOM   1420  C   ASP A 184     -15.790 -13.406  65.810  1.00  0.00              
ATOM   1421  O   ASP A 184     -16.812 -13.896  65.324  1.00  0.00              
ATOM   1422  N   TYR A 185     -14.731 -13.075  65.068  1.00  0.00              
ATOM   1423  CA  TYR A 185     -14.630 -13.361  63.647  1.00  0.00              
ATOM   1424  CB  TYR A 185     -13.391 -12.639  63.112  1.00  0.00              
ATOM   1425  CG  TYR A 185     -12.952 -12.998  61.701  1.00  0.00              
ATOM   1426  CD1 TYR A 185     -13.646 -12.550  60.592  1.00  0.00              
ATOM   1427  CE1 TYR A 185     -13.219 -12.902  59.326  1.00  0.00              
ATOM   1428  CD2 TYR A 185     -11.840 -13.795  61.551  1.00  0.00              
ATOM   1429  CE2 TYR A 185     -11.420 -14.145  60.292  1.00  0.00              
ATOM   1430  CZ  TYR A 185     -12.095 -13.688  59.189  1.00  0.00              
ATOM   1431  OH  TYR A 185     -11.599 -14.006  57.941  1.00  0.00              
ATOM   1432  C   TYR A 185     -14.600 -14.859  63.344  1.00  0.00              
ATOM   1433  O   TYR A 185     -15.135 -15.289  62.321  1.00  0.00              
ATOM   1434  N   LEU A 186     -13.992 -15.682  64.202  1.00  0.00              
ATOM   1435  CA  LEU A 186     -13.981 -17.123  64.007  1.00  0.00              
ATOM   1436  CB  LEU A 186     -12.994 -17.799  64.955  1.00  0.00              
ATOM   1437  CG  LEU A 186     -12.631 -19.265  64.732  1.00  0.00              
ATOM   1438  CD1 LEU A 186     -11.986 -19.491  63.375  1.00  0.00              
ATOM   1439  CD2 LEU A 186     -11.676 -19.723  65.812  1.00  0.00              
ATOM   1440  C   LEU A 186     -15.385 -17.689  64.167  1.00  0.00              
ATOM   1441  O   LEU A 186     -15.763 -18.592  63.420  1.00  0.00              
ATOM   1442  N   MET A 187     -16.185 -17.141  65.097  1.00  0.00              
ATOM   1443  CA  MET A 187     -17.612 -17.445  65.152  1.00  0.00              
ATOM   1444  CB  MET A 187     -18.358 -16.697  66.254  1.00  0.00              
ATOM   1445  CG  MET A 187     -17.916 -16.950  67.682  1.00  0.00              
ATOM   1446  SD  MET A 187     -19.108 -16.303  68.881  1.00  0.00              
ATOM   1447  CE  MET A 187     -18.886 -14.560  68.664  1.00  0.00              
ATOM   1448  C   MET A 187     -18.284 -17.092  63.832  1.00  0.00              
ATOM   1449  O   MET A 187     -18.962 -17.939  63.258  1.00  0.00              
ATOM   1450  N   LYS A 188     -18.053 -15.868  63.331  1.00  0.00              
ATOM   1451  CA  LYS A 188     -18.563 -15.403  62.041  1.00  0.00              
ATOM   1452  CB  LYS A 188     -17.980 -14.008  61.766  1.00  0.00              
ATOM   1453  CG  LYS A 188     -18.267 -13.344  60.422  1.00  0.00              
ATOM   1454  CD  LYS A 188     -17.426 -12.076  60.293  1.00  0.00              
ATOM   1455  CE  LYS A 188     -17.669 -11.408  58.946  1.00  0.00              
ATOM   1456  NZ  LYS A 188     -16.897 -10.185  58.793  1.00  0.00              
ATOM   1457  C   LYS A 188     -18.262 -16.355  60.883  1.00  0.00              
ATOM   1458  O   LYS A 188     -19.174 -16.794  60.175  1.00  0.00              
ATOM   1459  N   ILE A 189     -16.996 -16.724  60.672  1.00  0.00              
ATOM   1460  CA  ILE A 189     -16.653 -17.620  59.575  1.00  0.00              
ATOM   1461  CB  ILE A 189     -15.163 -17.532  59.181  1.00  0.00              
ATOM   1462  CG2 ILE A 189     -14.944 -16.169  58.536  1.00  0.00              
ATOM   1463  CG1 ILE A 189     -14.187 -17.798  60.322  1.00  0.00              
ATOM   1464  CD1 ILE A 189     -12.696 -17.668  59.950  1.00  0.00              
ATOM   1465  C   ILE A 189     -17.133 -19.051  59.789  1.00  0.00              
ATOM   1466  O   ILE A 189     -17.576 -19.708  58.842  1.00  0.00              
ATOM   1467  N   LEU A 190     -17.125 -19.540  61.034  1.00  0.00              
ATOM   1468  CA  LEU A 190     -17.706 -20.840  61.327  1.00  0.00              
ATOM   1469  CB  LEU A 190     -17.253 -21.396  62.673  1.00  0.00              
ATOM   1470  CG  LEU A 190     -16.030 -22.318  62.661  1.00  0.00              
ATOM   1471  CD1 LEU A 190     -14.796 -21.648  62.085  1.00  0.00              
ATOM   1472  CD2 LEU A 190     -15.731 -22.821  64.057  1.00  0.00              
ATOM   1473  C   LEU A 190     -19.219 -20.889  61.182  1.00  0.00              
ATOM   1474  O   LEU A 190     -19.734 -21.928  60.771  1.00  0.00              
ATOM   1475  N   THR A 191     -19.963 -19.802  61.434  1.00  0.00              
ATOM   1476  CA  THR A 191     -21.381 -19.760  61.103  1.00  0.00              
ATOM   1477  CB  THR A 191     -22.118 -18.548  61.716  1.00  0.00              
ATOM   1478  OG1 THR A 191     -21.333 -17.375  61.546  1.00  0.00              
ATOM   1479  CG2 THR A 191     -22.386 -18.762  63.193  1.00  0.00              
ATOM   1480  C   THR A 191     -21.612 -19.838  59.602  1.00  0.00              
ATOM   1481  O   THR A 191     -22.571 -20.463  59.146  1.00  0.00              
ATOM   1482  N   GLU A 192     -20.699 -19.265  58.806  1.00  0.00              
ATOM   1483  CA  GLU A 192     -20.783 -19.384  57.355  1.00  0.00              
ATOM   1484  CB  GLU A 192     -19.853 -18.399  56.641  1.00  0.00              
ATOM   1485  CG  GLU A 192     -19.860 -16.949  57.144  1.00  0.00              
ATOM   1486  CD  GLU A 192     -21.226 -16.344  57.455  1.00  0.00              
ATOM   1487  OE1 GLU A 192     -21.866 -15.829  56.541  1.00  0.00              
ATOM   1488  OE2 GLU A 192     -21.645 -16.389  58.616  1.00  0.00              
ATOM   1489  C   GLU A 192     -20.489 -20.813  56.905  1.00  0.00              
ATOM   1490  O   GLU A 192     -21.002 -21.272  55.886  1.00  0.00              
ATOM   1491  N   ARG A 193     -19.676 -21.540  57.677  1.00  0.00              
ATOM   1492  CA  ARG A 193     -19.530 -22.978  57.502  1.00  0.00              
ATOM   1493  CB  ARG A 193     -18.054 -23.331  57.732  1.00  0.00              
ATOM   1494  CG  ARG A 193     -17.626 -24.709  57.238  1.00  0.00              
ATOM   1495  CD  ARG A 193     -16.144 -24.925  57.485  1.00  0.00              
ATOM   1496  NE  ARG A 193     -15.775 -26.310  57.254  1.00  0.00              
ATOM   1497  CZ  ARG A 193     -14.674 -26.683  56.600  1.00  0.00              
ATOM   1498  NH1 ARG A 193     -14.424 -27.983  56.502  1.00  0.00              
ATOM   1499  NH2 ARG A 193     -13.822 -25.798  56.088  1.00  0.00              
ATOM   1500  C   ARG A 193     -20.492 -23.742  58.430  1.00  0.00              
ATOM   1501  O   ARG A 193     -20.188 -24.817  58.953  1.00  0.00              
ATOM   1502  N   GLY A 194     -21.675 -23.183  58.721  1.00  0.00              
ATOM   1503  CA  GLY A 194     -22.732 -23.885  59.441  1.00  0.00              
ATOM   1504  C   GLY A 194     -22.602 -23.885  60.961  1.00  0.00              
ATOM   1505  O   GLY A 194     -23.605 -23.786  61.678  1.00  0.00              
ATOM   1506  N   TYR A 195     -21.378 -23.963  61.487  1.00  0.00              
ATOM   1507  CA  TYR A 195     -21.137 -24.213  62.901  1.00  0.00              
ATOM   1508  CB  TYR A 195     -19.681 -24.610  63.140  1.00  0.00              
ATOM   1509  CG  TYR A 195     -19.107 -25.653  62.189  1.00  0.00              
ATOM   1510  CD1 TYR A 195     -17.881 -25.399  61.616  1.00  0.00              
ATOM   1511  CE1 TYR A 195     -17.317 -26.319  60.764  1.00  0.00              
ATOM   1512  CD2 TYR A 195     -19.780 -26.827  61.898  1.00  0.00              
ATOM   1513  CE2 TYR A 195     -19.217 -27.751  61.037  1.00  0.00              
ATOM   1514  CZ  TYR A 195     -17.980 -27.495  60.487  1.00  0.00              
ATOM   1515  OH  TYR A 195     -17.366 -28.431  59.673  1.00  0.00              
ATOM   1516  C   TYR A 195     -21.495 -22.987  63.734  1.00  0.00              
ATOM   1517  O   TYR A 195     -20.718 -22.053  63.955  1.00  0.00              
ATOM   1518  N   SER A 196     -22.740 -23.009  64.196  1.00  0.00              
ATOM   1519  CA  SER A 196     -23.334 -21.870  64.863  1.00  0.00              
ATOM   1520  CB  SER A 196     -24.842 -21.955  64.674  1.00  0.00              
ATOM   1521  OG  SER A 196     -25.154 -21.937  63.283  1.00  0.00              
ATOM   1522  C   SER A 196     -22.920 -21.670  66.319  1.00  0.00              
ATOM   1523  O   SER A 196     -23.658 -21.946  67.268  1.00  0.00              
ATOM   1524  N   PHE A 197     -21.705 -21.145  66.501  1.00  0.00              
ATOM   1525  CA  PHE A 197     -21.162 -20.827  67.820  1.00  0.00              
ATOM   1526  CB  PHE A 197     -19.636 -20.713  67.722  1.00  0.00              
ATOM   1527  CG  PHE A 197     -18.929 -22.057  67.655  1.00  0.00              
ATOM   1528  CD1 PHE A 197     -18.880 -22.767  66.473  1.00  0.00              
ATOM   1529  CD2 PHE A 197     -18.343 -22.574  68.792  1.00  0.00              
ATOM   1530  CE1 PHE A 197     -18.262 -23.998  66.443  1.00  0.00              
ATOM   1531  CE2 PHE A 197     -17.723 -23.803  68.753  1.00  0.00              
ATOM   1532  CZ  PHE A 197     -17.685 -24.516  67.578  1.00  0.00              
ATOM   1533  C   PHE A 197     -21.758 -19.595  68.510  1.00  0.00              
ATOM   1534  O   PHE A 197     -21.074 -18.817  69.179  1.00  0.00              
ATOM   1535  N   VAL A 198     -23.081 -19.445  68.458  1.00  0.00              
ATOM   1536  CA  VAL A 198     -23.739 -18.188  68.795  1.00  0.00              
ATOM   1537  CB  VAL A 198     -24.978 -17.975  67.878  1.00  0.00              
ATOM   1538  CG1 VAL A 198     -24.530 -17.746  66.443  1.00  0.00              
ATOM   1539  CG2 VAL A 198     -25.966 -19.138  67.933  1.00  0.00              
ATOM   1540  C   VAL A 198     -24.056 -17.934  70.273  1.00  0.00              
ATOM   1541  O   VAL A 198     -25.145 -17.472  70.622  1.00  0.00              
ATOM   1542  N   THR A 199     -23.108 -18.201  71.179  1.00  0.00              
ATOM   1543  CA  THR A 199     -23.291 -17.923  72.600  1.00  0.00              
ATOM   1544  CB  THR A 199     -24.294 -18.909  73.269  1.00  0.00              
ATOM   1545  OG1 THR A 199     -24.637 -18.307  74.510  1.00  0.00              
ATOM   1546  CG2 THR A 199     -23.774 -20.323  73.494  1.00  0.00              
ATOM   1547  C   THR A 199     -21.944 -17.907  73.318  1.00  0.00              
ATOM   1548  O   THR A 199     -20.930 -18.329  72.762  1.00  0.00              
ATOM   1549  N   THR A 200     -21.941 -17.479  74.581  1.00  0.00              
ATOM   1550  CA  THR A 200     -20.740 -17.228  75.369  1.00  0.00              
ATOM   1551  CB  THR A 200     -21.168 -16.634  76.719  1.00  0.00              
ATOM   1552  OG1 THR A 200     -22.295 -17.409  77.118  1.00  0.00              
ATOM   1553  CG2 THR A 200     -21.521 -15.158  76.631  1.00  0.00              
ATOM   1554  C   THR A 200     -19.859 -18.451  75.591  1.00  0.00              
ATOM   1555  O   THR A 200     -18.657 -18.429  75.317  1.00  0.00              
ATOM   1556  N   ALA A 201     -20.471 -19.536  76.081  1.00  0.00              
ATOM   1557  CA  ALA A 201     -19.791 -20.817  76.240  1.00  0.00              
ATOM   1558  CB  ALA A 201     -20.786 -21.859  76.725  1.00  0.00              
ATOM   1559  C   ALA A 201     -19.189 -21.319  74.931  1.00  0.00              
ATOM   1560  O   ALA A 201     -18.032 -21.741  74.876  1.00  0.00              
ATOM   1561  N   GLU A 202     -19.965 -21.204  73.849  1.00  0.00              
ATOM   1562  CA  GLU A 202     -19.492 -21.537  72.516  1.00  0.00              
ATOM   1563  CB  GLU A 202     -20.644 -21.490  71.526  1.00  0.00              
ATOM   1564  CG  GLU A 202     -21.596 -22.681  71.576  1.00  0.00              
ATOM   1565  CD  GLU A 202     -21.044 -23.955  70.950  1.00  0.00              
ATOM   1566  OE1 GLU A 202     -21.178 -24.119  69.739  1.00  0.00              
ATOM   1567  OE2 GLU A 202     -20.491 -24.781  71.674  1.00  0.00              
ATOM   1568  C   GLU A 202     -18.364 -20.626  72.053  1.00  0.00              
ATOM   1569  O   GLU A 202     -17.439 -21.094  71.394  1.00  0.00              
ATOM   1570  N   ARG A 203     -18.389 -19.341  72.419  1.00  0.00              
ATOM   1571  CA  ARG A 203     -17.314 -18.414  72.098  1.00  0.00              
ATOM   1572  CB  ARG A 203     -17.701 -16.992  72.486  1.00  0.00              
ATOM   1573  CG  ARG A 203     -16.864 -15.955  71.757  1.00  0.00              
ATOM   1574  CD  ARG A 203     -17.167 -14.532  72.190  1.00  0.00              
ATOM   1575  NE  ARG A 203     -16.677 -14.270  73.531  1.00  0.00              
ATOM   1576  CZ  ARG A 203     -16.037 -13.148  73.858  1.00  0.00              
ATOM   1577  NH1 ARG A 203     -15.694 -13.004  75.130  1.00  0.00              
ATOM   1578  NH2 ARG A 203     -15.724 -12.216  72.958  1.00  0.00              
ATOM   1579  C   ARG A 203     -16.031 -18.831  72.811  1.00  0.00              
ATOM   1580  O   ARG A 203     -14.955 -18.814  72.215  1.00  0.00              
ATOM   1581  N   GLU A 204     -16.129 -19.256  74.077  1.00  0.00              
ATOM   1582  CA  GLU A 204     -14.995 -19.836  74.786  1.00  0.00              
ATOM   1583  CB  GLU A 204     -15.364 -20.124  76.236  1.00  0.00              
ATOM   1584  CG  GLU A 204     -15.469 -18.876  77.108  1.00  0.00              
ATOM   1585  CD  GLU A 204     -14.124 -18.235  77.429  1.00  0.00              
ATOM   1586  OE1 GLU A 204     -13.468 -18.681  78.375  1.00  0.00              
ATOM   1587  OE2 GLU A 204     -13.725 -17.287  76.751  1.00  0.00              
ATOM   1588  C   GLU A 204     -14.455 -21.098  74.122  1.00  0.00              
ATOM   1589  O   GLU A 204     -13.240 -21.256  73.988  1.00  0.00              
ATOM   1590  N   ILE A 205     -15.343 -21.991  73.667  1.00  0.00              
ATOM   1591  CA  ILE A 205     -14.927 -23.175  72.923  1.00  0.00              
ATOM   1592  CB  ILE A 205     -16.113 -24.151  72.706  1.00  0.00              
ATOM   1593  CG2 ILE A 205     -15.689 -25.367  71.882  1.00  0.00              
ATOM   1594  CG1 ILE A 205     -16.668 -24.620  74.050  1.00  0.00              
ATOM   1595  CD1 ILE A 205     -17.956 -25.465  73.973  1.00  0.00              
ATOM   1596  C   ILE A 205     -14.246 -22.792  71.610  1.00  0.00              
ATOM   1597  O   ILE A 205     -13.174 -23.318  71.310  1.00  0.00              
ATOM   1598  N   VAL A 206     -14.792 -21.846  70.837  1.00  0.00              
ATOM   1599  CA  VAL A 206     -14.187 -21.445  69.575  1.00  0.00              
ATOM   1600  CB  VAL A 206     -15.201 -20.661  68.701  1.00  0.00              
ATOM   1601  CG1 VAL A 206     -15.293 -19.176  68.990  1.00  0.00              
ATOM   1602  CG2 VAL A 206     -14.945 -20.928  67.234  1.00  0.00              
ATOM   1603  C   VAL A 206     -12.854 -20.725  69.780  1.00  0.00              
ATOM   1604  O   VAL A 206     -11.931 -20.871  68.977  1.00  0.00              
ATOM   1605  N   ARG A 207     -12.717 -19.986  70.888  1.00  0.00              
ATOM   1606  CA  ARG A 207     -11.444 -19.404  71.292  1.00  0.00              
ATOM   1607  CB  ARG A 207     -11.639 -18.554  72.536  1.00  0.00              
ATOM   1608  CG  ARG A 207     -10.478 -17.618  72.839  1.00  0.00              
ATOM   1609  CD  ARG A 207     -10.336 -17.472  74.342  1.00  0.00              
ATOM   1610  NE  ARG A 207      -9.881 -18.736  74.898  1.00  0.00              
ATOM   1611  CZ  ARG A 207     -10.222 -19.176  76.107  1.00  0.00              
ATOM   1612  NH1 ARG A 207      -9.705 -20.328  76.503  1.00  0.00              
ATOM   1613  NH2 ARG A 207     -11.063 -18.503  76.884  1.00  0.00              
ATOM   1614  C   ARG A 207     -10.441 -20.513  71.596  1.00  0.00              
ATOM   1615  O   ARG A 207      -9.279 -20.432  71.196  1.00  0.00              
ATOM   1616  N   ASP A 208     -10.875 -21.577  72.283  1.00  0.00              
ATOM   1617  CA  ASP A 208     -10.033 -22.747  72.505  1.00  0.00              
ATOM   1618  CB  ASP A 208     -10.711 -23.738  73.446  1.00  0.00              
ATOM   1619  CG  ASP A 208      -9.866 -24.970  73.739  1.00  0.00              
ATOM   1620  OD1 ASP A 208     -10.177 -26.045  73.213  1.00  0.00              
ATOM   1621  OD2 ASP A 208      -8.914 -24.868  74.509  1.00  0.00              
ATOM   1622  C   ASP A 208      -9.632 -23.448  71.212  1.00  0.00              
ATOM   1623  O   ASP A 208      -8.495 -23.905  71.092  1.00  0.00              
ATOM   1624  N   ILE A 209     -10.553 -23.533  70.243  1.00  0.00              
ATOM   1625  CA  ILE A 209     -10.254 -24.042  68.906  1.00  0.00              
ATOM   1626  CB  ILE A 209     -11.499 -24.010  67.981  1.00  0.00              
ATOM   1627  CG2 ILE A 209     -11.132 -24.480  66.580  1.00  0.00              
ATOM   1628  CG1 ILE A 209     -12.652 -24.836  68.525  1.00  0.00              
ATOM   1629  CD1 ILE A 209     -13.947 -24.795  67.690  1.00  0.00              
ATOM   1630  C   ILE A 209      -9.140 -23.212  68.278  1.00  0.00              
ATOM   1631  O   ILE A 209      -8.159 -23.760  67.777  1.00  0.00              
ATOM   1632  N   LYS A 210      -9.290 -21.885  68.332  1.00  0.00              
ATOM   1633  CA  LYS A 210      -8.300 -20.952  67.821  1.00  0.00              
ATOM   1634  CB  LYS A 210      -8.793 -19.540  68.102  1.00  0.00              
ATOM   1635  CG  LYS A 210      -8.027 -18.427  67.409  1.00  0.00              
ATOM   1636  CD  LYS A 210      -8.511 -17.053  67.843  1.00  0.00              
ATOM   1637  CE  LYS A 210      -8.280 -16.856  69.332  1.00  0.00              
ATOM   1638  NZ  LYS A 210      -7.808 -15.511  69.580  1.00  0.00              
ATOM   1639  C   LYS A 210      -6.938 -21.202  68.463  1.00  0.00              
ATOM   1640  O   LYS A 210      -5.963 -21.452  67.754  1.00  0.00              
ATOM   1641  N   GLU A 211      -6.888 -21.235  69.801  1.00  0.00              
ATOM   1642  CA  GLU A 211      -5.667 -21.515  70.552  1.00  0.00              
ATOM   1643  CB  GLU A 211      -5.959 -21.562  72.047  1.00  0.00              
ATOM   1644  CG  GLU A 211      -6.435 -20.251  72.657  1.00  0.00              
ATOM   1645  CD  GLU A 211      -6.782 -20.371  74.133  1.00  0.00              
ATOM   1646  OE1 GLU A 211      -6.016 -19.880  74.959  1.00  0.00              
ATOM   1647  OE2 GLU A 211      -7.820 -20.952  74.467  1.00  0.00              
ATOM   1648  C   GLU A 211      -4.976 -22.819  70.169  1.00  0.00              
ATOM   1649  O   GLU A 211      -3.748 -22.888  70.133  1.00  0.00              
ATOM   1650  N   LYS A 212      -5.759 -23.868  69.900  1.00  0.00              
ATOM   1651  CA  LYS A 212      -5.205 -25.148  69.488  1.00  0.00              
ATOM   1652  CB  LYS A 212      -6.180 -26.264  69.832  1.00  0.00              
ATOM   1653  CG  LYS A 212      -6.203 -26.577  71.316  1.00  0.00              
ATOM   1654  CD  LYS A 212      -7.364 -27.501  71.620  1.00  0.00              
ATOM   1655  CE  LYS A 212      -7.306 -27.925  73.075  1.00  0.00              
ATOM   1656  NZ  LYS A 212      -8.597 -28.436  73.490  1.00  0.00              
ATOM   1657  C   LYS A 212      -4.822 -25.253  68.019  1.00  0.00              
ATOM   1658  O   LYS A 212      -3.796 -25.845  67.682  1.00  0.00              
ATOM   1659  N   LEU A 213      -5.632 -24.689  67.122  1.00  0.00              
ATOM   1660  CA  LEU A 213      -5.488 -24.964  65.703  1.00  0.00              
ATOM   1661  CB  LEU A 213      -6.806 -25.463  65.112  1.00  0.00              
ATOM   1662  CG  LEU A 213      -7.419 -26.769  65.606  1.00  0.00              
ATOM   1663  CD1 LEU A 213      -8.700 -27.051  64.841  1.00  0.00              
ATOM   1664  CD2 LEU A 213      -6.453 -27.931  65.439  1.00  0.00              
ATOM   1665  C   LEU A 213      -4.975 -23.832  64.832  1.00  0.00              
ATOM   1666  O   LEU A 213      -4.324 -24.104  63.819  1.00  0.00              
ATOM   1667  N   CYS A 214      -5.232 -22.568  65.181  1.00  0.00              
ATOM   1668  CA  CYS A 214      -5.039 -21.489  64.226  1.00  0.00              
ATOM   1669  CB  CYS A 214      -5.867 -20.268  64.594  1.00  0.00              
ATOM   1670  SG  CYS A 214      -5.187 -19.269  65.941  1.00  0.00              
ATOM   1671  C   CYS A 214      -3.583 -21.092  64.034  1.00  0.00              
ATOM   1672  O   CYS A 214      -2.768 -21.138  64.959  1.00  0.00              
ATOM   1673  N   TYR A 215      -3.263 -20.688  62.807  1.00  0.00              
ATOM   1674  CA  TYR A 215      -1.905 -20.326  62.447  1.00  0.00              
ATOM   1675  CB  TYR A 215      -1.134 -21.530  61.877  1.00  0.00              
ATOM   1676  CG  TYR A 215      -1.766 -22.247  60.688  1.00  0.00              
ATOM   1677  CD1 TYR A 215      -1.355 -21.955  59.400  1.00  0.00              
ATOM   1678  CE1 TYR A 215      -1.910 -22.628  58.332  1.00  0.00              
ATOM   1679  CD2 TYR A 215      -2.730 -23.211  60.906  1.00  0.00              
ATOM   1680  CE2 TYR A 215      -3.285 -23.884  59.841  1.00  0.00              
ATOM   1681  CZ  TYR A 215      -2.873 -23.587  58.562  1.00  0.00              
ATOM   1682  OH  TYR A 215      -3.438 -24.260  57.499  1.00  0.00              
ATOM   1683  C   TYR A 215      -1.932 -19.181  61.452  1.00  0.00              
ATOM   1684  O   TYR A 215      -2.910 -19.005  60.723  1.00  0.00              
ATOM   1685  N   VAL A 216      -0.873 -18.380  61.413  1.00  0.00              
ATOM   1686  CA  VAL A 216      -0.804 -17.282  60.468  1.00  0.00              
ATOM   1687  CB  VAL A 216       0.068 -16.130  61.002  1.00  0.00              
ATOM   1688  CG1 VAL A 216       0.083 -14.969  60.022  1.00  0.00              
ATOM   1689  CG2 VAL A 216      -0.456 -15.633  62.340  1.00  0.00              
ATOM   1690  C   VAL A 216      -0.261 -17.839  59.161  1.00  0.00              
ATOM   1691  O   VAL A 216       0.793 -18.478  59.115  1.00  0.00              
ATOM   1692  N   ALA A 217      -1.032 -17.614  58.099  1.00  0.00              
ATOM   1693  CA  ALA A 217      -0.655 -18.049  56.766  1.00  0.00              
ATOM   1694  CB  ALA A 217      -1.764 -17.689  55.791  1.00  0.00              
ATOM   1695  C   ALA A 217       0.614 -17.368  56.274  1.00  0.00              
ATOM   1696  O   ALA A 217       0.714 -16.143  56.304  1.00  0.00              
ATOM   1697  N   LEU A 218       1.596 -18.152  55.825  1.00  0.00              
ATOM   1698  CA  LEU A 218       2.809 -17.608  55.228  1.00  0.00              
ATOM   1699  CB  LEU A 218       3.858 -18.710  55.085  1.00  0.00              
ATOM   1700  CG  LEU A 218       5.221 -18.394  54.468  1.00  0.00              
ATOM   1701  CD1 LEU A 218       5.951 -17.302  55.236  1.00  0.00              
ATOM   1702  CD2 LEU A 218       6.066 -19.653  54.416  1.00  0.00              
ATOM   1703  C   LEU A 218       2.476 -16.998  53.871  1.00  0.00              
ATOM   1704  O   LEU A 218       2.953 -15.921  53.511  1.00  0.00              
ATOM   1705  N   ASP A 219       1.652 -17.691  53.086  1.00  0.00              
ATOM   1706  CA  ASP A 219       1.083 -17.091  51.898  1.00  0.00              
ATOM   1707  CB  ASP A 219       1.774 -17.545  50.620  1.00  0.00              
ATOM   1708  CG  ASP A 219       1.401 -16.626  49.468  1.00  0.00              
ATOM   1709  OD1 ASP A 219       0.353 -16.830  48.845  1.00  0.00              
ATOM   1710  OD2 ASP A 219       2.156 -15.684  49.224  1.00  0.00              
ATOM   1711  C   ASP A 219      -0.384 -17.459  51.843  1.00  0.00              
ATOM   1712  O   ASP A 219      -0.753 -18.587  51.508  1.00  0.00              
ATOM   1713  N   PHE A 220      -1.203 -16.460  52.172  1.00  0.00              
ATOM   1714  CA  PHE A 220      -2.647 -16.609  52.240  1.00  0.00              
ATOM   1715  CB  PHE A 220      -3.279 -15.250  52.549  1.00  0.00              
ATOM   1716  CG  PHE A 220      -4.787 -15.277  52.776  1.00  0.00              
ATOM   1717  CD1 PHE A 220      -5.342 -16.128  53.716  1.00  0.00              
ATOM   1718  CD2 PHE A 220      -5.597 -14.433  52.041  1.00  0.00              
ATOM   1719  CE1 PHE A 220      -6.706 -16.131  53.916  1.00  0.00              
ATOM   1720  CE2 PHE A 220      -6.960 -14.444  52.250  1.00  0.00              
ATOM   1721  CZ  PHE A 220      -7.515 -15.289  53.186  1.00  0.00              
ATOM   1722  C   PHE A 220      -3.280 -17.218  50.996  1.00  0.00              
ATOM   1723  O   PHE A 220      -3.974 -18.227  51.104  1.00  0.00              
ATOM   1724  N   GLU A 221      -3.015 -16.658  49.812  1.00  0.00              
ATOM   1725  CA  GLU A 221      -3.688 -17.101  48.602  1.00  0.00              
ATOM   1726  CB  GLU A 221      -3.473 -16.090  47.478  1.00  0.00              
ATOM   1727  CG  GLU A 221      -4.443 -16.240  46.303  1.00  0.00              
ATOM   1728  CD  GLU A 221      -5.916 -16.091  46.675  1.00  0.00              
ATOM   1729  OE1 GLU A 221      -6.330 -14.987  47.028  1.00  0.00              
ATOM   1730  OE2 GLU A 221      -6.644 -17.080  46.613  1.00  0.00              
ATOM   1731  C   GLU A 221      -3.264 -18.501  48.175  1.00  0.00              
ATOM   1732  O   GLU A 221      -4.112 -19.308  47.792  1.00  0.00              
ATOM   1733  N   ASN A 222      -1.966 -18.812  48.264  1.00  0.00              
ATOM   1734  CA  ASN A 222      -1.470 -20.154  47.984  1.00  0.00              
ATOM   1735  CB  ASN A 222       0.054 -20.182  48.096  1.00  0.00              
ATOM   1736  CG  ASN A 222       0.691 -21.561  47.975  1.00  0.00              
ATOM   1737  OD1 ASN A 222       1.451 -21.975  48.844  1.00  0.00              
ATOM   1738  ND2 ASN A 222       0.433 -22.331  46.926  1.00  0.00              
ATOM   1739  C   ASN A 222      -2.098 -21.192  48.906  1.00  0.00              
ATOM   1740  O   ASN A 222      -2.620 -22.208  48.442  1.00  0.00              
ATOM   1741  N   GLU A 223      -2.099 -20.904  50.211  1.00  0.00              
ATOM   1742  CA  GLU A 223      -2.726 -21.785  51.182  1.00  0.00              
ATOM   1743  CB  GLU A 223      -2.407 -21.327  52.590  1.00  0.00              
ATOM   1744  CG  GLU A 223      -0.963 -21.649  52.946  1.00  0.00              
ATOM   1745  CD  GLU A 223      -0.490 -20.999  54.232  1.00  0.00              
ATOM   1746  OE1 GLU A 223      -1.053 -21.263  55.294  1.00  0.00              
ATOM   1747  OE2 GLU A 223       0.455 -20.208  54.179  1.00  0.00              
ATOM   1748  C   GLU A 223      -4.227 -21.928  50.983  1.00  0.00              
ATOM   1749  O   GLU A 223      -4.759 -23.036  51.094  1.00  0.00              
ATOM   1750  N   MET A 224      -4.914 -20.831  50.645  1.00  0.00              
ATOM   1751  CA  MET A 224      -6.335 -20.858  50.331  1.00  0.00              
ATOM   1752  CB  MET A 224      -6.864 -19.438  50.123  1.00  0.00              
ATOM   1753  CG  MET A 224      -8.368 -19.355  49.901  1.00  0.00              
ATOM   1754  SD  MET A 224      -8.989 -17.656  49.853  1.00  0.00              
ATOM   1755  CE  MET A 224      -9.793 -17.617  51.429  1.00  0.00              
ATOM   1756  C   MET A 224      -6.612 -21.732  49.116  1.00  0.00              
ATOM   1757  O   MET A 224      -7.570 -22.506  49.129  1.00  0.00              
ATOM   1758  N   ALA A 225      -5.762 -21.667  48.084  1.00  0.00              
ATOM   1759  CA  ALA A 225      -5.867 -22.558  46.937  1.00  0.00              
ATOM   1760  CB  ALA A 225      -4.768 -22.249  45.932  1.00  0.00              
ATOM   1761  C   ALA A 225      -5.750 -24.027  47.328  1.00  0.00              
ATOM   1762  O   ALA A 225      -6.554 -24.849  46.878  1.00  0.00              
ATOM   1763  N   THR A 226      -4.791 -24.384  48.190  1.00  0.00              
ATOM   1764  CA  THR A 226      -4.704 -25.742  48.715  1.00  0.00              
ATOM   1765  CB  THR A 226      -3.320 -26.001  49.334  1.00  0.00              
ATOM   1766  OG1 THR A 226      -2.943 -24.836  50.058  1.00  0.00              
ATOM   1767  CG2 THR A 226      -2.286 -26.318  48.266  1.00  0.00              
ATOM   1768  C   THR A 226      -5.818 -26.141  49.679  1.00  0.00              
ATOM   1769  O   THR A 226      -6.161 -27.318  49.787  1.00  0.00              
ATOM   1770  N   ALA A 227      -6.404 -25.179  50.398  1.00  0.00              
ATOM   1771  CA  ALA A 227      -7.539 -25.454  51.268  1.00  0.00              
ATOM   1772  CB  ALA A 227      -7.728 -24.305  52.240  1.00  0.00              
ATOM   1773  C   ALA A 227      -8.836 -25.625  50.489  1.00  0.00              
ATOM   1774  O   ALA A 227      -9.739 -26.343  50.918  1.00  0.00              
ATOM   1775  N   ALA A 228      -8.951 -24.943  49.345  1.00  0.00              
ATOM   1776  CA  ALA A 228     -10.048 -25.159  48.414  1.00  0.00              
ATOM   1777  CB  ALA A 228     -10.065 -24.048  47.374  1.00  0.00              
ATOM   1778  C   ALA A 228      -9.866 -26.480  47.680  1.00  0.00              
ATOM   1779  O   ALA A 228     -10.808 -27.253  47.507  1.00  0.00              
ATOM   1780  N   SER A 229      -8.631 -26.777  47.267  1.00  0.00              
ATOM   1781  CA  SER A 229      -8.310 -28.054  46.648  1.00  0.00              
ATOM   1782  CB  SER A 229      -7.119 -27.869  45.706  1.00  0.00              
ATOM   1783  OG  SER A 229      -7.263 -26.716  44.884  1.00  0.00              
ATOM   1784  C   SER A 229      -7.986 -29.050  47.762  1.00  0.00              
ATOM   1785  O   SER A 229      -6.901 -29.633  47.829  1.00  0.00              
ATOM   1786  N   SER A 230      -8.960 -29.263  48.649  1.00  0.00              
ATOM   1787  CA  SER A 230      -8.754 -29.943  49.916  1.00  0.00              
ATOM   1788  CB  SER A 230      -9.960 -29.663  50.807  1.00  0.00              
ATOM   1789  OG  SER A 230     -11.175 -29.655  50.065  1.00  0.00              
ATOM   1790  C   SER A 230      -8.390 -31.425  49.885  1.00  0.00              
ATOM   1791  O   SER A 230      -9.202 -32.327  50.096  1.00  0.00              
ATOM   1792  N   SER A 231      -7.113 -31.670  49.596  1.00  0.00              
ATOM   1793  CA  SER A 231      -6.514 -32.987  49.727  1.00  0.00              
ATOM   1794  CB  SER A 231      -5.171 -32.963  49.003  1.00  0.00              
ATOM   1795  OG  SER A 231      -4.356 -31.886  49.466  1.00  0.00              
ATOM   1796  C   SER A 231      -6.297 -33.339  51.193  1.00  0.00              
ATOM   1797  O   SER A 231      -6.546 -34.450  51.659  1.00  0.00              
ATOM   1798  N   SER A 232      -5.813 -32.324  51.910  1.00  0.00              
ATOM   1799  CA  SER A 232      -5.291 -32.498  53.251  1.00  0.00              
ATOM   1800  CB  SER A 232      -3.835 -32.954  53.134  1.00  0.00              
ATOM   1801  OG  SER A 232      -3.161 -32.312  52.050  1.00  0.00              
ATOM   1802  C   SER A 232      -5.385 -31.277  54.156  1.00  0.00              
ATOM   1803  O   SER A 232      -5.436 -31.427  55.378  1.00  0.00              
ATOM   1804  N   LEU A 233      -5.431 -30.051  53.620  1.00  0.00              
ATOM   1805  CA  LEU A 233      -5.360 -28.857  54.450  1.00  0.00              
ATOM   1806  CB  LEU A 233      -4.772 -27.700  53.633  1.00  0.00              
ATOM   1807  CG  LEU A 233      -4.281 -26.458  54.374  1.00  0.00              
ATOM   1808  CD1 LEU A 233      -3.110 -26.798  55.282  1.00  0.00              
ATOM   1809  CD2 LEU A 233      -3.861 -25.387  53.386  1.00  0.00              
ATOM   1810  C   LEU A 233      -6.685 -28.479  55.115  1.00  0.00              
ATOM   1811  O   LEU A 233      -7.391 -27.554  54.704  1.00  0.00              
ATOM   1812  N   GLU A 234      -7.034 -29.260  56.142  1.00  0.00              
ATOM   1813  CA  GLU A 234      -8.121 -28.962  57.063  1.00  0.00              
ATOM   1814  CB  GLU A 234      -9.501 -29.056  56.406  1.00  0.00              
ATOM   1815  CG  GLU A 234     -10.009 -30.349  55.784  1.00  0.00              
ATOM   1816  CD  GLU A 234     -11.326 -30.141  55.045  1.00  0.00              
ATOM   1817  OE1 GLU A 234     -11.404 -30.502  53.873  1.00  0.00              
ATOM   1818  OE2 GLU A 234     -12.275 -29.602  55.628  1.00  0.00              
ATOM   1819  C   GLU A 234      -8.048 -29.883  58.272  1.00  0.00              
ATOM   1820  O   GLU A 234      -7.512 -30.988  58.167  1.00  0.00              
ATOM   1821  N   LYS A 235      -8.562 -29.461  59.429  1.00  0.00              
ATOM   1822  CA  LYS A 235      -8.488 -30.292  60.616  1.00  0.00              
ATOM   1823  CB  LYS A 235      -7.457 -29.735  61.609  1.00  0.00              
ATOM   1824  CG  LYS A 235      -7.132 -30.640  62.802  1.00  0.00              
ATOM   1825  CD  LYS A 235      -6.697 -32.029  62.344  1.00  0.00              
ATOM   1826  CE  LYS A 235      -6.819 -33.020  63.487  1.00  0.00              
ATOM   1827  NZ  LYS A 235      -7.126 -34.342  62.971  1.00  0.00              
ATOM   1828  C   LYS A 235      -9.841 -30.527  61.274  1.00  0.00              
ATOM   1829  O   LYS A 235     -10.728 -29.674  61.314  1.00  0.00              
ATOM   1830  N   SER A 236      -9.967 -31.761  61.752  1.00  0.00              
ATOM   1831  CA  SER A 236     -11.129 -32.262  62.451  1.00  0.00              
ATOM   1832  CB  SER A 236     -11.100 -33.777  62.246  1.00  0.00              
ATOM   1833  OG  SER A 236      -9.818 -34.289  62.621  1.00  0.00              
ATOM   1834  C   SER A 236     -11.080 -31.915  63.939  1.00  0.00              
ATOM   1835  O   SER A 236     -10.348 -32.566  64.694  1.00  0.00              
ATOM   1836  N   TYR A 237     -11.818 -30.908  64.405  1.00  0.00              
ATOM   1837  CA  TYR A 237     -11.865 -30.618  65.831  1.00  0.00              
ATOM   1838  CB  TYR A 237     -11.948 -29.106  66.091  1.00  0.00              
ATOM   1839  CG  TYR A 237     -11.920 -28.709  67.567  1.00  0.00              
ATOM   1840  CD1 TYR A 237     -10.716 -28.476  68.206  1.00  0.00              
ATOM   1841  CE1 TYR A 237     -10.697 -28.123  69.543  1.00  0.00              
ATOM   1842  CD2 TYR A 237     -13.104 -28.586  68.270  1.00  0.00              
ATOM   1843  CE2 TYR A 237     -13.090 -28.250  69.606  1.00  0.00              
ATOM   1844  CZ  TYR A 237     -11.888 -28.011  70.232  1.00  0.00              
ATOM   1845  OH  TYR A 237     -11.899 -27.645  71.562  1.00  0.00              
ATOM   1846  C   TYR A 237     -13.079 -31.331  66.405  1.00  0.00              
ATOM   1847  O   TYR A 237     -14.202 -31.115  65.948  1.00  0.00              
ATOM   1848  N   GLU A 238     -12.894 -32.194  67.402  1.00  0.00              
ATOM   1849  CA  GLU A 238     -14.038 -32.775  68.078  1.00  0.00              
ATOM   1850  CB  GLU A 238     -13.736 -34.161  68.634  1.00  0.00              
ATOM   1851  CG  GLU A 238     -15.024 -34.854  69.075  1.00  0.00              
ATOM   1852  CD  GLU A 238     -14.844 -36.219  69.716  1.00  0.00              
ATOM   1853  OE1 GLU A 238     -14.367 -37.137  69.048  1.00  0.00              
ATOM   1854  OE2 GLU A 238     -15.193 -36.362  70.886  1.00  0.00              
ATOM   1855  C   GLU A 238     -14.492 -31.843  69.191  1.00  0.00              
ATOM   1856  O   GLU A 238     -13.771 -31.601  70.161  1.00  0.00              
ATOM   1857  N   LEU A 239     -15.682 -31.272  69.013  1.00  0.00              
ATOM   1858  CA  LEU A 239     -16.360 -30.555  70.080  1.00  0.00              
ATOM   1859  CB  LEU A 239     -17.641 -29.906  69.563  1.00  0.00              
ATOM   1860  CG  LEU A 239     -17.560 -28.808  68.517  1.00  0.00              
ATOM   1861  CD1 LEU A 239     -18.956 -28.340  68.146  1.00  0.00              
ATOM   1862  CD2 LEU A 239     -16.745 -27.641  69.035  1.00  0.00              
ATOM   1863  C   LEU A 239     -16.714 -31.516  71.211  1.00  0.00              
ATOM   1864  O   LEU A 239     -17.155 -32.633  70.922  1.00  0.00              
ATOM   1865  N   PRO A 240     -16.585 -31.145  72.499  1.00  0.00              
ATOM   1866  CD  PRO A 240     -16.125 -29.826  72.928  1.00  0.00              
ATOM   1867  CA  PRO A 240     -16.819 -32.010  73.661  1.00  0.00              
ATOM   1868  CB  PRO A 240     -16.753 -31.031  74.813  1.00  0.00              
ATOM   1869  CG  PRO A 240     -15.690 -30.067  74.361  1.00  0.00              
ATOM   1870  C   PRO A 240     -18.104 -32.835  73.707  1.00  0.00              
ATOM   1871  O   PRO A 240     -18.186 -33.835  74.417  1.00  0.00              
ATOM   1872  N   ASP A 241     -19.119 -32.446  72.932  1.00  0.00              
ATOM   1873  CA  ASP A 241     -20.361 -33.203  72.823  1.00  0.00              
ATOM   1874  CB  ASP A 241     -21.538 -32.239  72.586  1.00  0.00              
ATOM   1875  CG  ASP A 241     -21.640 -31.672  71.172  1.00  0.00              
ATOM   1876  OD1 ASP A 241     -20.613 -31.278  70.609  1.00  0.00              
ATOM   1877  OD2 ASP A 241     -22.741 -31.612  70.628  1.00  0.00              
ATOM   1878  C   ASP A 241     -20.304 -34.242  71.698  1.00  0.00              
ATOM   1879  O   ASP A 241     -21.342 -34.717  71.238  1.00  0.00              
ATOM   1880  N   GLY A 242     -19.116 -34.555  71.176  1.00  0.00              
ATOM   1881  CA  GLY A 242     -18.961 -35.568  70.146  1.00  0.00              
ATOM   1882  C   GLY A 242     -18.870 -34.999  68.736  1.00  0.00              
ATOM   1883  O   GLY A 242     -18.437 -35.705  67.823  1.00  0.00              
ATOM   1884  N   GLN A 243     -19.224 -33.728  68.508  1.00  0.00              
ATOM   1885  CA  GLN A 243     -19.274 -33.191  67.154  1.00  0.00              
ATOM   1886  CB  GLN A 243     -20.106 -31.917  67.079  1.00  0.00              
ATOM   1887  CG  GLN A 243     -21.604 -32.128  67.219  1.00  0.00              
ATOM   1888  CD  GLN A 243     -22.396 -30.846  67.010  1.00  0.00              
ATOM   1889  OE1 GLN A 243     -22.315 -30.198  65.970  1.00  0.00              
ATOM   1890  NE2 GLN A 243     -23.198 -30.419  67.973  1.00  0.00              
ATOM   1891  C   GLN A 243     -17.903 -32.947  66.538  1.00  0.00              
ATOM   1892  O   GLN A 243     -17.253 -31.926  66.771  1.00  0.00              
ATOM   1893  N   VAL A 244     -17.435 -33.933  65.772  1.00  0.00              
ATOM   1894  CA  VAL A 244     -16.207 -33.792  64.998  1.00  0.00              
ATOM   1895  CB  VAL A 244     -15.691 -35.165  64.492  1.00  0.00              
ATOM   1896  CG1 VAL A 244     -14.299 -35.017  63.897  1.00  0.00              
ATOM   1897  CG2 VAL A 244     -15.655 -36.220  65.589  1.00  0.00              
ATOM   1898  C   VAL A 244     -16.450 -32.827  63.837  1.00  0.00              
ATOM   1899  O   VAL A 244     -16.916 -33.205  62.760  1.00  0.00              
ATOM   1900  N   ILE A 245     -16.178 -31.546  64.081  1.00  0.00              
ATOM   1901  CA  ILE A 245     -16.353 -30.518  63.068  1.00  0.00              
ATOM   1902  CB  ILE A 245     -16.775 -29.158  63.681  1.00  0.00              
ATOM   1903  CG2 ILE A 245     -18.143 -29.325  64.333  1.00  0.00              
ATOM   1904  CG1 ILE A 245     -15.761 -28.552  64.648  1.00  0.00              
ATOM   1905  CD1 ILE A 245     -16.080 -27.106  65.073  1.00  0.00              
ATOM   1906  C   ILE A 245     -15.117 -30.370  62.190  1.00  0.00              
ATOM   1907  O   ILE A 245     -13.982 -30.544  62.642  1.00  0.00              
ATOM   1908  N   THR A 246     -15.326 -30.049  60.913  1.00  0.00              
ATOM   1909  CA  THR A 246     -14.217 -29.908  59.980  1.00  0.00              
ATOM   1910  CB  THR A 246     -14.551 -30.525  58.600  1.00  0.00              
ATOM   1911  OG1 THR A 246     -15.677 -29.845  58.039  1.00  0.00              
ATOM   1912  CG2 THR A 246     -14.802 -32.022  58.691  1.00  0.00              
ATOM   1913  C   THR A 246     -13.878 -28.429  59.865  1.00  0.00              
ATOM   1914  O   THR A 246     -14.786 -27.614  59.704  1.00  0.00              
ATOM   1915  N   ILE A 247     -12.622 -28.014  60.008  1.00  0.00              
ATOM   1916  CA  ILE A 247     -12.270 -26.609  59.866  1.00  0.00              
ATOM   1917  CB  ILE A 247     -11.859 -26.018  61.238  1.00  0.00              
ATOM   1918  CG2 ILE A 247     -11.491 -24.547  61.097  1.00  0.00              
ATOM   1919  CG1 ILE A 247     -12.993 -26.151  62.251  1.00  0.00              
ATOM   1920  CD1 ILE A 247     -12.597 -25.888  63.706  1.00  0.00              
ATOM   1921  C   ILE A 247     -11.158 -26.521  58.835  1.00  0.00              
ATOM   1922  O   ILE A 247     -10.067 -27.065  59.027  1.00  0.00              
ATOM   1923  N   GLY A 248     -11.464 -25.880  57.707  1.00  0.00              
ATOM   1924  CA  GLY A 248     -10.517 -25.746  56.613  1.00  0.00              
ATOM   1925  C   GLY A 248      -9.734 -24.451  56.666  1.00  0.00              
ATOM   1926  O   GLY A 248      -9.043 -24.142  57.641  1.00  0.00              
ATOM   1927  N   ASN A 249      -9.930 -23.652  55.610  1.00  0.00              
ATOM   1928  CA  ASN A 249      -9.206 -22.400  55.402  1.00  0.00              
ATOM   1929  CB  ASN A 249      -9.697 -21.679  54.134  1.00  0.00              
ATOM   1930  CG  ASN A 249     -11.121 -21.133  54.169  1.00  0.00              
ATOM   1931  OD1 ASN A 249     -11.902 -21.391  55.084  1.00  0.00              
ATOM   1932  ND2 ASN A 249     -11.531 -20.336  53.194  1.00  0.00              
ATOM   1933  C   ASN A 249      -9.239 -21.446  56.590  1.00  0.00              
ATOM   1934  O   ASN A 249      -8.280 -20.721  56.861  1.00  0.00              
ATOM   1935  N   GLU A 250     -10.356 -21.526  57.323  1.00  0.00              
ATOM   1936  CA  GLU A 250     -10.612 -20.794  58.555  1.00  0.00              
ATOM   1937  CB  GLU A 250     -11.840 -21.362  59.272  1.00  0.00              
ATOM   1938  CG  GLU A 250     -13.216 -21.237  58.596  1.00  0.00              
ATOM   1939  CD  GLU A 250     -13.581 -22.211  57.477  1.00  0.00              
ATOM   1940  OE1 GLU A 250     -12.936 -23.256  57.322  1.00  0.00              
ATOM   1941  OE2 GLU A 250     -14.532 -21.934  56.746  1.00  0.00              
ATOM   1942  C   GLU A 250      -9.442 -20.767  59.535  1.00  0.00              
ATOM   1943  O   GLU A 250      -9.195 -19.745  60.179  1.00  0.00              
ATOM   1944  N   ARG A 251      -8.680 -21.867  59.599  1.00  0.00              
ATOM   1945  CA  ARG A 251      -7.512 -21.979  60.466  1.00  0.00              
ATOM   1946  CB  ARG A 251      -6.882 -23.354  60.320  1.00  0.00              
ATOM   1947  CG  ARG A 251      -7.733 -24.508  60.829  1.00  0.00              
ATOM   1948  CD  ARG A 251      -6.943 -25.806  60.775  1.00  0.00              
ATOM   1949  NE  ARG A 251      -5.782 -25.723  61.648  1.00  0.00              
ATOM   1950  CZ  ARG A 251      -4.802 -26.623  61.667  1.00  0.00              
ATOM   1951  NH1 ARG A 251      -3.789 -26.392  62.487  1.00  0.00              
ATOM   1952  NH2 ARG A 251      -4.818 -27.706  60.898  1.00  0.00              
ATOM   1953  C   ARG A 251      -6.430 -20.928  60.240  1.00  0.00              
ATOM   1954  O   ARG A 251      -5.724 -20.548  61.177  1.00  0.00              
ATOM   1955  N   PHE A 252      -6.271 -20.463  58.998  1.00  0.00              
ATOM   1956  CA  PHE A 252      -5.374 -19.353  58.713  1.00  0.00              
ATOM   1957  CB  PHE A 252      -4.351 -19.702  57.626  1.00  0.00              
ATOM   1958  CG  PHE A 252      -4.907 -20.288  56.336  1.00  0.00              
ATOM   1959  CD1 PHE A 252      -5.314 -19.457  55.310  1.00  0.00              
ATOM   1960  CD2 PHE A 252      -4.995 -21.658  56.197  1.00  0.00              
ATOM   1961  CE1 PHE A 252      -5.822 -20.003  54.152  1.00  0.00              
ATOM   1962  CE2 PHE A 252      -5.498 -22.196  55.034  1.00  0.00              
ATOM   1963  CZ  PHE A 252      -5.916 -21.369  54.016  1.00  0.00              
ATOM   1964  C   PHE A 252      -6.111 -18.057  58.400  1.00  0.00              
ATOM   1965  O   PHE A 252      -5.653 -16.961  58.726  1.00  0.00              
ATOM   1966  N   ARG A 253      -7.294 -18.196  57.795  1.00  0.00              
ATOM   1967  CA  ARG A 253      -8.199 -17.097  57.484  1.00  0.00              
ATOM   1968  CB  ARG A 253      -9.388 -17.711  56.753  1.00  0.00              
ATOM   1969  CG  ARG A 253     -10.609 -16.891  56.377  1.00  0.00              
ATOM   1970  CD  ARG A 253     -11.551 -17.897  55.744  1.00  0.00              
ATOM   1971  NE  ARG A 253     -12.913 -17.414  55.610  1.00  0.00              
ATOM   1972  CZ  ARG A 253     -13.953 -18.247  55.523  1.00  0.00              
ATOM   1973  NH1 ARG A 253     -15.173 -17.734  55.464  1.00  0.00              
ATOM   1974  NH2 ARG A 253     -13.800 -19.568  55.462  1.00  0.00              
ATOM   1975  C   ARG A 253      -8.635 -16.302  58.713  1.00  0.00              
ATOM   1976  O   ARG A 253      -8.966 -15.118  58.596  1.00  0.00              
ATOM   1977  N   CYS A 254      -8.661 -16.932  59.894  1.00  0.00              
ATOM   1978  CA  CYS A 254      -8.849 -16.201  61.136  1.00  0.00              
ATOM   1979  CB  CYS A 254      -9.351 -17.111  62.261  1.00  0.00              
ATOM   1980  SG  CYS A 254      -9.568 -16.270  63.848  1.00  0.00              
ATOM   1981  C   CYS A 254      -7.646 -15.338  61.528  1.00  0.00              
ATOM   1982  O   CYS A 254      -7.826 -14.115  61.499  1.00  0.00              
ATOM   1983  N   PRO A 255      -6.414 -15.803  61.842  1.00  0.00              
ATOM   1984  CD  PRO A 255      -6.026 -17.203  61.994  1.00  0.00              
ATOM   1985  CA  PRO A 255      -5.269 -14.947  62.162  1.00  0.00              
ATOM   1986  CB  PRO A 255      -4.153 -15.932  62.407  1.00  0.00              
ATOM   1987  CG  PRO A 255      -4.872 -17.119  62.967  1.00  0.00              
ATOM   1988  C   PRO A 255      -4.886 -13.968  61.062  1.00  0.00              
ATOM   1989  O   PRO A 255      -4.340 -12.899  61.342  1.00  0.00              
ATOM   1990  N   GLU A 256      -5.196 -14.303  59.803  1.00  0.00              
ATOM   1991  CA  GLU A 256      -5.015 -13.401  58.675  1.00  0.00              
ATOM   1992  CB  GLU A 256      -5.584 -14.043  57.416  1.00  0.00              
ATOM   1993  CG  GLU A 256      -5.267 -13.322  56.107  1.00  0.00              
ATOM   1994  CD  GLU A 256      -3.793 -13.221  55.750  1.00  0.00              
ATOM   1995  OE1 GLU A 256      -3.066 -14.207  55.881  1.00  0.00              
ATOM   1996  OE2 GLU A 256      -3.360 -12.158  55.297  1.00  0.00              
ATOM   1997  C   GLU A 256      -5.642 -12.027  58.879  1.00  0.00              
ATOM   1998  O   GLU A 256      -5.112 -11.041  58.366  1.00  0.00              
ATOM   1999  N   THR A 257      -6.725 -11.929  59.655  1.00  0.00              
ATOM   2000  CA  THR A 257      -7.354 -10.654  59.975  1.00  0.00              
ATOM   2001  CB  THR A 257      -8.599 -10.870  60.844  1.00  0.00              
ATOM   2002  OG1 THR A 257      -9.262 -12.007  60.312  1.00  0.00              
ATOM   2003  CG2 THR A 257      -9.539  -9.678  60.803  1.00  0.00              
ATOM   2004  C   THR A 257      -6.400  -9.677  60.661  1.00  0.00              
ATOM   2005  O   THR A 257      -6.524  -8.467  60.484  1.00  0.00              
ATOM   2006  N   LEU A 258      -5.393 -10.167  61.397  1.00  0.00              
ATOM   2007  CA  LEU A 258      -4.368  -9.306  61.981  1.00  0.00              
ATOM   2008  CB  LEU A 258      -3.429 -10.122  62.859  1.00  0.00              
ATOM   2009  CG  LEU A 258      -3.983 -10.836  64.086  1.00  0.00              
ATOM   2010  CD1 LEU A 258      -2.926 -11.767  64.655  1.00  0.00              
ATOM   2011  CD2 LEU A 258      -4.474  -9.847  65.134  1.00  0.00              
ATOM   2012  C   LEU A 258      -3.545  -8.580  60.921  1.00  0.00              
ATOM   2013  O   LEU A 258      -2.969  -7.520  61.167  1.00  0.00              
ATOM   2014  N   PHE A 259      -3.472  -9.171  59.727  1.00  0.00              
ATOM   2015  CA  PHE A 259      -2.813  -8.563  58.586  1.00  0.00              
ATOM   2016  CB  PHE A 259      -2.027  -9.628  57.811  1.00  0.00              
ATOM   2017  CG  PHE A 259      -0.824 -10.163  58.582  1.00  0.00              
ATOM   2018  CD1 PHE A 259       0.446  -9.739  58.244  1.00  0.00              
ATOM   2019  CD2 PHE A 259      -0.997 -11.017  59.656  1.00  0.00              
ATOM   2020  CE1 PHE A 259       1.529 -10.130  59.002  1.00  0.00              
ATOM   2021  CE2 PHE A 259       0.091 -11.398  60.413  1.00  0.00              
ATOM   2022  CZ  PHE A 259       1.353 -10.952  60.092  1.00  0.00              
ATOM   2023  C   PHE A 259      -3.817  -7.855  57.683  1.00  0.00              
ATOM   2024  O   PHE A 259      -3.492  -6.835  57.076  1.00  0.00              
ATOM   2025  N   GLN A 260      -5.050  -8.371  57.593  1.00  0.00              
ATOM   2026  CA  GLN A 260      -6.115  -7.780  56.793  1.00  0.00              
ATOM   2027  CB  GLN A 260      -6.460  -8.691  55.611  1.00  0.00              
ATOM   2028  CG  GLN A 260      -5.366  -8.862  54.567  1.00  0.00              
ATOM   2029  CD  GLN A 260      -5.764  -9.800  53.438  1.00  0.00              
ATOM   2030  OE1 GLN A 260      -6.730  -9.576  52.713  1.00  0.00              
ATOM   2031  NE2 GLN A 260      -5.036 -10.887  53.235  1.00  0.00              
ATOM   2032  C   GLN A 260      -7.370  -7.511  57.637  1.00  0.00              
ATOM   2033  O   GLN A 260      -8.317  -8.308  57.629  1.00  0.00              
ATOM   2034  N   PRO A 261      -7.457  -6.391  58.378  1.00  0.00              
ATOM   2035  CD  PRO A 261      -6.417  -5.372  58.468  1.00  0.00              
ATOM   2036  CA  PRO A 261      -8.581  -6.053  59.263  1.00  0.00              
ATOM   2037  CB  PRO A 261      -8.124  -4.751  59.882  1.00  0.00              
ATOM   2038  CG  PRO A 261      -6.625  -4.852  59.872  1.00  0.00              
ATOM   2039  C   PRO A 261      -9.940  -5.909  58.577  1.00  0.00              
ATOM   2040  O   PRO A 261     -11.011  -5.981  59.197  1.00  0.00              
ATOM   2041  N   SER A 262      -9.881  -5.743  57.254  1.00  0.00              
ATOM   2042  CA  SER A 262     -11.025  -5.738  56.361  1.00  0.00              
ATOM   2043  CB  SER A 262     -10.493  -5.609  54.939  1.00  0.00              
ATOM   2044  OG  SER A 262      -9.280  -6.344  54.787  1.00  0.00              
ATOM   2045  C   SER A 262     -11.934  -6.956  56.481  1.00  0.00              
ATOM   2046  O   SER A 262     -13.133  -6.856  56.224  1.00  0.00              
ATOM   2047  N   PHE A 263     -11.394  -8.105  56.909  1.00  0.00              
ATOM   2048  CA  PHE A 263     -12.200  -9.297  57.153  1.00  0.00              
ATOM   2049  CB  PHE A 263     -11.299 -10.480  57.469  1.00  0.00              
ATOM   2050  CG  PHE A 263     -10.431 -10.975  56.320  1.00  0.00              
ATOM   2051  CD1 PHE A 263      -9.255 -11.631  56.617  1.00  0.00              
ATOM   2052  CD2 PHE A 263     -10.812 -10.799  55.000  1.00  0.00              
ATOM   2053  CE1 PHE A 263      -8.470 -12.113  55.594  1.00  0.00              
ATOM   2054  CE2 PHE A 263     -10.014 -11.281  53.984  1.00  0.00              
ATOM   2055  CZ  PHE A 263      -8.844 -11.939  54.281  1.00  0.00              
ATOM   2056  C   PHE A 263     -13.247  -9.152  58.254  1.00  0.00              
ATOM   2057  O   PHE A 263     -14.281  -9.826  58.247  1.00  0.00              
ATOM   2058  N   ILE A 264     -12.976  -8.293  59.240  1.00  0.00              
ATOM   2059  CA  ILE A 264     -14.006  -7.880  60.182  1.00  0.00              
ATOM   2060  CB  ILE A 264     -13.393  -7.618  61.581  1.00  0.00              
ATOM   2061  CG2 ILE A 264     -14.378  -6.950  62.541  1.00  0.00              
ATOM   2062  CG1 ILE A 264     -12.894  -8.933  62.167  1.00  0.00              
ATOM   2063  CD1 ILE A 264     -12.165  -8.820  63.518  1.00  0.00              
ATOM   2064  C   ILE A 264     -14.713  -6.653  59.613  1.00  0.00              
ATOM   2065  O   ILE A 264     -15.937  -6.535  59.675  1.00  0.00              
ATOM   2066  N   GLY A 265     -13.926  -5.747  59.031  1.00  0.00              
ATOM   2067  CA  GLY A 265     -14.448  -4.502  58.495  1.00  0.00              
ATOM   2068  C   GLY A 265     -13.659  -3.293  58.973  1.00  0.00              
ATOM   2069  O   GLY A 265     -14.057  -2.151  58.734  1.00  0.00              
ATOM   2070  N   MET A 266     -12.525  -3.506  59.647  1.00  0.00              
ATOM   2071  CA  MET A 266     -11.733  -2.401  60.158  1.00  0.00              
ATOM   2072  CB  MET A 266     -10.819  -2.851  61.292  1.00  0.00              
ATOM   2073  CG  MET A 266     -11.529  -3.360  62.536  1.00  0.00              
ATOM   2074  SD  MET A 266     -10.365  -3.986  63.773  1.00  0.00              
ATOM   2075  CE  MET A 266      -9.935  -2.476  64.591  1.00  0.00              
ATOM   2076  C   MET A 266     -10.896  -1.809  59.034  1.00  0.00              
ATOM   2077  O   MET A 266     -10.179  -2.514  58.322  1.00  0.00              
ATOM   2078  N   GLU A 267     -11.020  -0.492  58.867  1.00  0.00              
ATOM   2079  CA  GLU A 267     -10.219   0.249  57.899  1.00  0.00              
ATOM   2080  CB  GLU A 267     -10.922   1.555  57.546  1.00  0.00              
ATOM   2081  CG  GLU A 267     -12.277   1.354  56.878  1.00  0.00              
ATOM   2082  CD  GLU A 267     -12.977   2.658  56.527  1.00  0.00              
ATOM   2083  OE1 GLU A 267     -13.621   3.235  57.401  1.00  0.00              
ATOM   2084  OE2 GLU A 267     -12.876   3.093  55.381  1.00  0.00              
ATOM   2085  C   GLU A 267      -8.798   0.543  58.378  1.00  0.00              
ATOM   2086  O   GLU A 267      -7.981   1.109  57.650  1.00  0.00              
ATOM   2087  N   SER A 268      -8.504   0.194  59.631  1.00  0.00              
ATOM   2088  CA  SER A 268      -7.187   0.347  60.222  1.00  0.00              
ATOM   2089  CB  SER A 268      -7.309   0.005  61.697  1.00  0.00              
ATOM   2090  OG  SER A 268      -8.440   0.651  62.271  1.00  0.00              
ATOM   2091  C   SER A 268      -6.152  -0.566  59.571  1.00  0.00              
ATOM   2092  O   SER A 268      -6.473  -1.650  59.081  1.00  0.00              
ATOM   2093  N   ALA A 269      -4.894  -0.123  59.560  1.00  0.00              
ATOM   2094  CA  ALA A 269      -3.802  -0.919  59.022  1.00  0.00              
ATOM   2095  CB  ALA A 269      -2.556  -0.054  58.928  1.00  0.00              
ATOM   2096  C   ALA A 269      -3.482  -2.109  59.918  1.00  0.00              
ATOM   2097  O   ALA A 269      -3.526  -2.008  61.146  1.00  0.00              
ATOM   2098  N   GLY A 270      -3.183  -3.251  59.300  1.00  0.00              
ATOM   2099  CA  GLY A 270      -2.838  -4.461  60.027  1.00  0.00              
ATOM   2100  C   GLY A 270      -1.425  -4.432  60.589  1.00  0.00              
ATOM   2101  O   GLY A 270      -0.568  -3.667  60.139  1.00  0.00              
ATOM   2102  N   ILE A 271      -1.197  -5.363  61.521  1.00  0.00              
ATOM   2103  CA  ILE A 271       0.016  -5.499  62.326  1.00  0.00              
ATOM   2104  CB  ILE A 271      -0.016  -6.934  62.932  1.00  0.00              
ATOM   2105  CG2 ILE A 271       1.335  -7.616  63.114  1.00  0.00              
ATOM   2106  CG1 ILE A 271      -0.835  -6.892  64.218  1.00  0.00              
ATOM   2107  CD1 ILE A 271      -0.932  -8.215  65.004  1.00  0.00              
ATOM   2108  C   ILE A 271       1.352  -5.114  61.690  1.00  0.00              
ATOM   2109  O   ILE A 271       2.096  -4.282  62.222  1.00  0.00              
ATOM   2110  N   HIS A 272       1.619  -5.695  60.517  1.00  0.00              
ATOM   2111  CA  HIS A 272       2.832  -5.430  59.759  1.00  0.00              
ATOM   2112  CB  HIS A 272       2.924  -6.374  58.553  1.00  0.00              
ATOM   2113  CG  HIS A 272       1.787  -6.285  57.538  1.00  0.00              
ATOM   2114  ND1 HIS A 272       0.507  -6.601  57.692  1.00  0.00              
ATOM   2115  CD2 HIS A 272       1.964  -5.855  56.244  1.00  0.00              
ATOM   2116  NE2 HIS A 272       0.781  -5.933  55.695  1.00  0.00              
ATOM   2117  CE1 HIS A 272      -0.098  -6.378  56.557  1.00  0.00              
ATOM   2118  C   HIS A 272       2.952  -3.973  59.329  1.00  0.00              
ATOM   2119  O   HIS A 272       3.997  -3.344  59.499  1.00  0.00              
ATOM   2120  N   GLU A 273       1.838  -3.417  58.843  1.00  0.00              
ATOM   2121  CA  GLU A 273       1.789  -2.045  58.367  1.00  0.00              
ATOM   2122  CB  GLU A 273       0.487  -1.776  57.638  1.00  0.00              
ATOM   2123  CG  GLU A 273       0.290  -2.636  56.404  1.00  0.00              
ATOM   2124  CD  GLU A 273      -1.158  -2.730  55.959  1.00  0.00              
ATOM   2125  OE1 GLU A 273      -1.974  -3.290  56.690  1.00  0.00              
ATOM   2126  OE2 GLU A 273      -1.476  -2.242  54.875  1.00  0.00              
ATOM   2127  C   GLU A 273       1.891  -1.097  59.547  1.00  0.00              
ATOM   2128  O   GLU A 273       2.583  -0.086  59.456  1.00  0.00              
ATOM   2129  N   THR A 274       1.233  -1.396  60.673  1.00  0.00              
ATOM   2130  CA  THR A 274       1.365  -0.569  61.861  1.00  0.00              
ATOM   2131  CB  THR A 274       0.306  -0.933  62.913  1.00  0.00              
ATOM   2132  OG1 THR A 274       0.212  -2.351  62.968  1.00  0.00              
ATOM   2133  CG2 THR A 274      -1.039  -0.301  62.611  1.00  0.00              
ATOM   2134  C   THR A 274       2.779  -0.563  62.432  1.00  0.00              
ATOM   2135  O   THR A 274       3.288   0.502  62.783  1.00  0.00              
ATOM   2136  N   THR A 275       3.449  -1.725  62.456  1.00  0.00              
ATOM   2137  CA  THR A 275       4.845  -1.821  62.875  1.00  0.00              
ATOM   2138  CB  THR A 275       5.269  -3.311  62.890  1.00  0.00              
ATOM   2139  OG1 THR A 275       4.472  -3.944  63.885  1.00  0.00              
ATOM   2140  CG2 THR A 275       6.737  -3.536  63.223  1.00  0.00              
ATOM   2141  C   THR A 275       5.735  -0.980  61.957  1.00  0.00              
ATOM   2142  O   THR A 275       6.549  -0.174  62.417  1.00  0.00              
ATOM   2143  N   TYR A 276       5.528  -1.130  60.643  1.00  0.00              
ATOM   2144  CA  TYR A 276       6.200  -0.330  59.628  1.00  0.00              
ATOM   2145  CB  TYR A 276       5.682  -0.777  58.261  1.00  0.00              
ATOM   2146  CG  TYR A 276       6.279  -0.107  57.032  1.00  0.00              
ATOM   2147  CD1 TYR A 276       7.600  -0.322  56.687  1.00  0.00              
ATOM   2148  CE1 TYR A 276       8.084   0.168  55.492  1.00  0.00              
ATOM   2149  CD2 TYR A 276       5.460   0.646  56.212  1.00  0.00              
ATOM   2150  CE2 TYR A 276       5.941   1.138  55.018  1.00  0.00              
ATOM   2151  CZ  TYR A 276       7.242   0.869  54.654  1.00  0.00              
ATOM   2152  OH  TYR A 276       7.694   1.287  53.419  1.00  0.00              
ATOM   2153  C   TYR A 276       5.975   1.164  59.840  1.00  0.00              
ATOM   2154  O   TYR A 276       6.933   1.933  59.810  1.00  0.00              
ATOM   2155  N   ASN A 277       4.732   1.584  60.103  1.00  0.00              
ATOM   2156  CA  ASN A 277       4.402   2.984  60.346  1.00  0.00              
ATOM   2157  CB  ASN A 277       2.897   3.202  60.477  1.00  0.00              
ATOM   2158  CG  ASN A 277       2.122   3.057  59.176  1.00  0.00              
ATOM   2159  OD1 ASN A 277       2.463   3.619  58.139  1.00  0.00              
ATOM   2160  ND2 ASN A 277       1.038   2.296  59.173  1.00  0.00              
ATOM   2161  C   ASN A 277       5.089   3.550  61.579  1.00  0.00              
ATOM   2162  O   ASN A 277       5.625   4.659  61.531  1.00  0.00              
ATOM   2163  N   SER A 278       5.106   2.788  62.682  1.00  0.00              
ATOM   2164  CA  SER A 278       5.865   3.152  63.870  1.00  0.00              
ATOM   2165  CB  SER A 278       5.767   2.053  64.912  1.00  0.00              
ATOM   2166  OG  SER A 278       4.465   1.956  65.460  1.00  0.00              
ATOM   2167  C   SER A 278       7.331   3.419  63.563  1.00  0.00              
ATOM   2168  O   SER A 278       7.862   4.470  63.923  1.00  0.00              
ATOM   2169  N   ILE A 279       7.970   2.496  62.833  1.00  0.00              
ATOM   2170  CA  ILE A 279       9.355   2.668  62.416  1.00  0.00              
ATOM   2171  CB  ILE A 279       9.869   1.368  61.754  1.00  0.00              
ATOM   2172  CG2 ILE A 279      11.289   1.532  61.227  1.00  0.00              
ATOM   2173  CG1 ILE A 279       9.837   0.228  62.768  1.00  0.00              
ATOM   2174  CD1 ILE A 279      10.032  -1.183  62.186  1.00  0.00              
ATOM   2175  C   ILE A 279       9.503   3.899  61.522  1.00  0.00              
ATOM   2176  O   ILE A 279      10.357   4.741  61.790  1.00  0.00              
ATOM   2177  N   MET A 280       8.623   4.068  60.528  1.00  0.00              
ATOM   2178  CA  MET A 280       8.650   5.213  59.624  1.00  0.00              
ATOM   2179  CB  MET A 280       7.635   5.052  58.496  1.00  0.00              
ATOM   2180  CG  MET A 280       7.966   3.977  57.469  1.00  0.00              
ATOM   2181  SD  MET A 280       9.526   4.257  56.593  1.00  0.00              
ATOM   2182  CE  MET A 280      10.477   2.919  57.255  1.00  0.00              
ATOM   2183  C   MET A 280       8.452   6.578  60.273  1.00  0.00              
ATOM   2184  O   MET A 280       8.877   7.599  59.719  1.00  0.00              
ATOM   2185  N   LYS A 281       7.798   6.623  61.437  1.00  0.00              
ATOM   2186  CA  LYS A 281       7.676   7.860  62.194  1.00  0.00              
ATOM   2187  CB  LYS A 281       6.318   7.866  62.888  1.00  0.00              
ATOM   2188  CG  LYS A 281       5.832   9.251  63.287  1.00  0.00              
ATOM   2189  CD  LYS A 281       4.487   9.137  63.974  1.00  0.00              
ATOM   2190  CE  LYS A 281       4.001  10.513  64.391  1.00  0.00              
ATOM   2191  NZ  LYS A 281       2.776  10.384  65.154  1.00  0.00              
ATOM   2192  C   LYS A 281       8.818   8.051  63.197  1.00  0.00              
ATOM   2193  O   LYS A 281       8.961   9.114  63.805  1.00  0.00              
ATOM   2194  N   CYS A 282       9.664   7.038  63.402  1.00  0.00              
ATOM   2195  CA  CYS A 282      10.780   7.143  64.330  1.00  0.00              
ATOM   2196  CB  CYS A 282      11.168   5.764  64.832  1.00  0.00              
ATOM   2197  SG  CYS A 282       9.946   5.084  65.976  1.00  0.00              
ATOM   2198  C   CYS A 282      12.007   7.839  63.756  1.00  0.00              
ATOM   2199  O   CYS A 282      12.057   8.205  62.578  1.00  0.00              
ATOM   2200  N   ASP A 283      13.022   8.040  64.601  1.00  0.00              
ATOM   2201  CA  ASP A 283      14.295   8.596  64.168  1.00  0.00              
ATOM   2202  CB  ASP A 283      15.191   8.858  65.390  1.00  0.00              
ATOM   2203  CG  ASP A 283      16.472   9.665  65.162  1.00  0.00              
ATOM   2204  OD1 ASP A 283      16.853  10.411  66.066  1.00  0.00              
ATOM   2205  OD2 ASP A 283      17.109   9.555  64.113  1.00  0.00              
ATOM   2206  C   ASP A 283      14.976   7.640  63.197  1.00  0.00              
ATOM   2207  O   ASP A 283      15.318   6.520  63.578  1.00  0.00              
ATOM   2208  N   ILE A 284      15.190   8.096  61.953  1.00  0.00              
ATOM   2209  CA  ILE A 284      15.895   7.345  60.909  1.00  0.00              
ATOM   2210  CB  ILE A 284      16.204   8.265  59.688  1.00  0.00              
ATOM   2211  CG2 ILE A 284      17.150   7.612  58.676  1.00  0.00              
ATOM   2212  CG1 ILE A 284      14.908   8.675  58.995  1.00  0.00              
ATOM   2213  CD1 ILE A 284      15.055   9.696  57.847  1.00  0.00              
ATOM   2214  C   ILE A 284      17.150   6.644  61.415  1.00  0.00              
ATOM   2215  O   ILE A 284      17.382   5.453  61.197  1.00  0.00              
ATOM   2216  N   ASP A 285      17.909   7.388  62.212  1.00  0.00              
ATOM   2217  CA  ASP A 285      19.188   6.917  62.699  1.00  0.00              
ATOM   2218  CB  ASP A 285      20.038   8.103  63.112  1.00  0.00              
ATOM   2219  CG  ASP A 285      20.449   8.965  61.930  1.00  0.00              
ATOM   2220  OD1 ASP A 285      21.619   8.944  61.558  1.00  0.00              
ATOM   2221  OD2 ASP A 285      19.585   9.622  61.349  1.00  0.00              
ATOM   2222  C   ASP A 285      19.150   5.849  63.779  1.00  0.00              
ATOM   2223  O   ASP A 285      20.206   5.409  64.234  1.00  0.00              
ATOM   2224  N   ILE A 286      17.961   5.421  64.221  1.00  0.00              
ATOM   2225  CA  ILE A 286      17.843   4.247  65.080  1.00  0.00              
ATOM   2226  CB  ILE A 286      17.177   4.551  66.448  1.00  0.00              
ATOM   2227  CG2 ILE A 286      18.067   5.494  67.235  1.00  0.00              
ATOM   2228  CG1 ILE A 286      15.744   5.066  66.339  1.00  0.00              
ATOM   2229  CD1 ILE A 286      14.987   5.206  67.673  1.00  0.00              
ATOM   2230  C   ILE A 286      17.102   3.101  64.397  1.00  0.00              
ATOM   2231  O   ILE A 286      16.976   2.010  64.965  1.00  0.00              
ATOM   2232  N   ARG A 287      16.629   3.297  63.159  1.00  0.00              
ATOM   2233  CA  ARG A 287      15.733   2.340  62.521  1.00  0.00              
ATOM   2234  CB  ARG A 287      15.200   2.857  61.195  1.00  0.00              
ATOM   2235  CG  ARG A 287      14.243   4.007  61.429  1.00  0.00              
ATOM   2236  CD  ARG A 287      13.697   4.572  60.133  1.00  0.00              
ATOM   2237  NE  ARG A 287      12.993   5.804  60.442  1.00  0.00              
ATOM   2238  CZ  ARG A 287      12.104   6.371  59.631  1.00  0.00              
ATOM   2239  NH1 ARG A 287      11.481   7.454  60.068  1.00  0.00              
ATOM   2240  NH2 ARG A 287      11.861   5.907  58.411  1.00  0.00              
ATOM   2241  C   ARG A 287      16.281   0.935  62.352  1.00  0.00              
ATOM   2242  O   ARG A 287      15.526  -0.025  62.490  1.00  0.00              
ATOM   2243  N   LYS A 288      17.589   0.783  62.116  1.00  0.00              
ATOM   2244  CA  LYS A 288      18.203  -0.536  62.039  1.00  0.00              
ATOM   2245  CB  LYS A 288      19.651  -0.418  61.582  1.00  0.00              
ATOM   2246  CG  LYS A 288      20.254  -1.722  61.074  1.00  0.00              
ATOM   2247  CD  LYS A 288      21.524  -2.003  61.848  1.00  0.00              
ATOM   2248  CE  LYS A 288      22.372  -3.076  61.198  1.00  0.00              
ATOM   2249  NZ  LYS A 288      23.640  -3.167  61.902  1.00  0.00              
ATOM   2250  C   LYS A 288      18.130  -1.251  63.387  1.00  0.00              
ATOM   2251  O   LYS A 288      17.884  -2.455  63.432  1.00  0.00              
ATOM   2252  N   ASP A 289      18.276  -0.514  64.499  1.00  0.00              
ATOM   2253  CA  ASP A 289      18.168  -1.083  65.843  1.00  0.00              
ATOM   2254  CB  ASP A 289      18.385  -0.053  66.947  1.00  0.00              
ATOM   2255  CG  ASP A 289      19.728   0.649  66.995  1.00  0.00              
ATOM   2256  OD1 ASP A 289      20.570   0.247  67.801  1.00  0.00              
ATOM   2257  OD2 ASP A 289      19.912   1.618  66.260  1.00  0.00              
ATOM   2258  C   ASP A 289      16.765  -1.625  66.065  1.00  0.00              
ATOM   2259  O   ASP A 289      16.580  -2.713  66.614  1.00  0.00              
ATOM   2260  N   LEU A 290      15.775  -0.839  65.620  1.00  0.00              
ATOM   2261  CA  LEU A 290      14.373  -1.222  65.701  1.00  0.00              
ATOM   2262  CB  LEU A 290      13.469  -0.074  65.254  1.00  0.00              
ATOM   2263  CG  LEU A 290      13.562   1.280  65.948  1.00  0.00              
ATOM   2264  CD1 LEU A 290      12.690   2.280  65.215  1.00  0.00              
ATOM   2265  CD2 LEU A 290      13.165   1.202  67.412  1.00  0.00              
ATOM   2266  C   LEU A 290      14.081  -2.458  64.860  1.00  0.00              
ATOM   2267  O   LEU A 290      13.573  -3.454  65.377  1.00  0.00              
ATOM   2268  N   TYR A 291      14.454  -2.415  63.575  1.00  0.00              
ATOM   2269  CA  TYR A 291      14.278  -3.525  62.648  1.00  0.00              
ATOM   2270  CB  TYR A 291      14.846  -3.193  61.271  1.00  0.00              
ATOM   2271  CG  TYR A 291      13.949  -2.355  60.373  1.00  0.00              
ATOM   2272  CD1 TYR A 291      12.681  -2.796  60.047  1.00  0.00              
ATOM   2273  CE1 TYR A 291      11.903  -2.071  59.170  1.00  0.00              
ATOM   2274  CD2 TYR A 291      14.431  -1.179  59.836  1.00  0.00              
ATOM   2275  CE2 TYR A 291      13.656  -0.448  58.962  1.00  0.00              
ATOM   2276  CZ  TYR A 291      12.397  -0.902  58.636  1.00  0.00              
ATOM   2277  OH  TYR A 291      11.615  -0.174  57.764  1.00  0.00              
ATOM   2278  C   TYR A 291      14.912  -4.824  63.114  1.00  0.00              
ATOM   2279  O   TYR A 291      14.282  -5.878  63.038  1.00  0.00              
ATOM   2280  N   ALA A 292      16.149  -4.755  63.613  1.00  0.00              
ATOM   2281  CA  ALA A 292      16.847  -5.925  64.124  1.00  0.00              
ATOM   2282  CB  ALA A 292      18.297  -5.566  64.409  1.00  0.00              
ATOM   2283  C   ALA A 292      16.261  -6.503  65.404  1.00  0.00              
ATOM   2284  O   ALA A 292      16.559  -7.643  65.766  1.00  0.00              
ATOM   2285  N   ASN A 293      15.431  -5.739  66.120  1.00  0.00              
ATOM   2286  CA  ASN A 293      14.853  -6.217  67.362  1.00  0.00              
ATOM   2287  CB  ASN A 293      15.484  -5.510  68.569  1.00  0.00              
ATOM   2288  CG  ASN A 293      16.988  -5.689  68.707  1.00  0.00              
ATOM   2289  OD1 ASN A 293      17.488  -6.726  69.135  1.00  0.00              
ATOM   2290  ND2 ASN A 293      17.761  -4.677  68.344  1.00  0.00              
ATOM   2291  C   ASN A 293      13.343  -6.019  67.344  1.00  0.00              
ATOM   2292  O   ASN A 293      12.766  -5.317  68.185  1.00  0.00              
ATOM   2293  N   ASN A 294      12.656  -6.617  66.364  1.00  0.00              
ATOM   2294  CA  ASN A 294      11.203  -6.563  66.371  1.00  0.00              
ATOM   2295  CB  ASN A 294      10.602  -6.550  64.966  1.00  0.00              
ATOM   2296  CG  ASN A 294       9.079  -6.408  64.920  1.00  0.00              
ATOM   2297  OD1 ASN A 294       8.440  -6.874  63.982  1.00  0.00              
ATOM   2298  ND2 ASN A 294       8.385  -5.778  65.863  1.00  0.00              
ATOM   2299  C   ASN A 294      10.659  -7.704  67.217  1.00  0.00              
ATOM   2300  O   ASN A 294      10.375  -8.803  66.740  1.00  0.00              
ATOM   2301  N   VAL A 295      10.539  -7.420  68.511  1.00  0.00              
ATOM   2302  CA  VAL A 295      10.184  -8.434  69.491  1.00  0.00              
ATOM   2303  CB  VAL A 295      10.867  -8.135  70.848  1.00  0.00              
ATOM   2304  CG1 VAL A 295      10.465  -9.131  71.930  1.00  0.00              
ATOM   2305  CG2 VAL A 295      12.381  -8.180  70.692  1.00  0.00              
ATOM   2306  C   VAL A 295       8.671  -8.521  69.626  1.00  0.00              
ATOM   2307  O   VAL A 295       7.996  -7.531  69.914  1.00  0.00              
ATOM   2308  N   MET A 296       8.123  -9.707  69.382  1.00  0.00              
ATOM   2309  CA  MET A 296       6.701  -9.938  69.572  1.00  0.00              
ATOM   2310  CB  MET A 296       6.210 -11.011  68.620  1.00  0.00              
ATOM   2311  CG  MET A 296       6.238 -10.534  67.178  1.00  0.00              
ATOM   2312  SD  MET A 296       5.405 -11.685  66.061  1.00  0.00              
ATOM   2313  CE  MET A 296       6.794 -12.731  65.753  1.00  0.00              
ATOM   2314  C   MET A 296       6.356 -10.301  71.008  1.00  0.00              
ATOM   2315  O   MET A 296       7.173 -10.880  71.725  1.00  0.00              
ATOM   2316  N   SER A 297       5.140  -9.968  71.446  1.00  0.00              
ATOM   2317  CA  SER A 297       4.718 -10.165  72.823  1.00  0.00              
ATOM   2318  CB  SER A 297       5.290  -9.045  73.682  1.00  0.00              
ATOM   2319  OG  SER A 297       4.959  -7.763  73.168  1.00  0.00              
ATOM   2320  C   SER A 297       3.201 -10.173  72.933  1.00  0.00              
ATOM   2321  O   SER A 297       2.505  -9.518  72.153  1.00  0.00              
ATOM   2322  N   GLY A 298       2.684 -10.915  73.908  1.00  0.00              
ATOM   2323  CA  GLY A 298       1.255 -11.036  74.112  1.00  0.00              
ATOM   2324  C   GLY A 298       0.703 -12.349  73.575  1.00  0.00              
ATOM   2325  O   GLY A 298       1.431 -13.269  73.185  1.00  0.00              
ATOM   2326  N   GLY A 299      -0.626 -12.383  73.511  1.00  0.00              
ATOM   2327  CA  GLY A 299      -1.375 -13.597  73.246  1.00  0.00              
ATOM   2328  C   GLY A 299      -1.467 -13.905  71.761  1.00  0.00              
ATOM   2329  O   GLY A 299      -1.109 -15.003  71.331  1.00  0.00              
ATOM   2330  N   THR A 300      -1.891 -12.933  70.944  1.00  0.00              
ATOM   2331  CA  THR A 300      -2.131 -13.176  69.524  1.00  0.00              
ATOM   2332  CB  THR A 300      -2.844 -11.996  68.835  1.00  0.00              
ATOM   2333  OG1 THR A 300      -2.965 -10.914  69.751  1.00  0.00              
ATOM   2334  CG2 THR A 300      -4.210 -12.408  68.343  1.00  0.00              
ATOM   2335  C   THR A 300      -0.848 -13.523  68.776  1.00  0.00              
ATOM   2336  O   THR A 300      -0.821 -14.322  67.839  1.00  0.00              
ATOM   2337  N   THR A 301       0.254 -12.964  69.273  1.00  0.00              
ATOM   2338  CA  THR A 301       1.591 -13.253  68.786  1.00  0.00              
ATOM   2339  CB  THR A 301       2.552 -12.262  69.453  1.00  0.00              
ATOM   2340  OG1 THR A 301       2.130 -12.121  70.805  1.00  0.00              
ATOM   2341  CG2 THR A 301       2.511 -10.910  68.761  1.00  0.00              
ATOM   2342  C   THR A 301       2.079 -14.688  68.956  1.00  0.00              
ATOM   2343  O   THR A 301       3.118 -15.050  68.402  1.00  0.00              
ATOM   2344  N   MET A 302       1.366 -15.532  69.712  1.00  0.00              
ATOM   2345  CA  MET A 302       1.758 -16.924  69.892  1.00  0.00              
ATOM   2346  CB  MET A 302       1.045 -17.535  71.096  1.00  0.00              
ATOM   2347  CG  MET A 302       1.479 -16.963  72.440  1.00  0.00              
ATOM   2348  SD  MET A 302       3.209 -17.315  72.843  1.00  0.00              
ATOM   2349  CE  MET A 302       3.008 -18.724  73.895  1.00  0.00              
ATOM   2350  C   MET A 302       1.544 -17.815  68.673  1.00  0.00              
ATOM   2351  O   MET A 302       2.169 -18.873  68.568  1.00  0.00              
ATOM   2352  N   TYR A 303       0.696 -17.399  67.724  1.00  0.00              
ATOM   2353  CA  TYR A 303       0.276 -18.262  66.622  1.00  0.00              
ATOM   2354  CB  TYR A 303      -0.843 -17.610  65.802  1.00  0.00              
ATOM   2355  CG  TYR A 303      -2.097 -17.229  66.580  1.00  0.00              
ATOM   2356  CD1 TYR A 303      -2.835 -16.147  66.147  1.00  0.00              
ATOM   2357  CE1 TYR A 303      -3.919 -15.715  66.879  1.00  0.00              
ATOM   2358  CD2 TYR A 303      -2.474 -17.910  67.725  1.00  0.00              
ATOM   2359  CE2 TYR A 303      -3.554 -17.477  68.464  1.00  0.00              
ATOM   2360  CZ  TYR A 303      -4.257 -16.369  68.042  1.00  0.00              
ATOM   2361  OH  TYR A 303      -5.303 -15.898  68.809  1.00  0.00              
ATOM   2362  C   TYR A 303       1.393 -18.694  65.675  1.00  0.00              
ATOM   2363  O   TYR A 303       2.180 -17.855  65.228  1.00  0.00              
ATOM   2364  N   PRO A 304       1.511 -19.990  65.338  1.00  0.00              
ATOM   2365  CD  PRO A 304       0.683 -21.069  65.872  1.00  0.00              
ATOM   2366  CA  PRO A 304       2.522 -20.516  64.422  1.00  0.00              
ATOM   2367  CB  PRO A 304       2.123 -21.970  64.283  1.00  0.00              
ATOM   2368  CG  PRO A 304       1.548 -22.292  65.636  1.00  0.00              
ATOM   2369  C   PRO A 304       2.524 -19.810  63.072  1.00  0.00              
ATOM   2370  O   PRO A 304       1.471 -19.492  62.515  1.00  0.00              
ATOM   2371  N   GLY A 305       3.717 -19.505  62.566  1.00  0.00              
ATOM   2372  CA  GLY A 305       3.846 -18.840  61.281  1.00  0.00              
ATOM   2373  C   GLY A 305       4.024 -17.333  61.391  1.00  0.00              
ATOM   2374  O   GLY A 305       4.673 -16.746  60.520  1.00  0.00              
ATOM   2375  N   ILE A 306       3.525 -16.688  62.462  1.00  0.00              
ATOM   2376  CA  ILE A 306       3.512 -15.228  62.569  1.00  0.00              
ATOM   2377  CB  ILE A 306       2.823 -14.756  63.884  1.00  0.00              
ATOM   2378  CG2 ILE A 306       3.658 -15.068  65.125  1.00  0.00              
ATOM   2379  CG1 ILE A 306       2.468 -13.270  63.814  1.00  0.00              
ATOM   2380  CD1 ILE A 306       1.557 -12.760  64.949  1.00  0.00              
ATOM   2381  C   ILE A 306       4.863 -14.554  62.350  1.00  0.00              
ATOM   2382  O   ILE A 306       4.939 -13.560  61.631  1.00  0.00              
ATOM   2383  N   ALA A 307       5.944 -15.123  62.896  1.00  0.00              
ATOM   2384  CA  ALA A 307       7.291 -14.607  62.691  1.00  0.00              
ATOM   2385  CB  ALA A 307       8.284 -15.474  63.451  1.00  0.00              
ATOM   2386  C   ALA A 307       7.706 -14.615  61.228  1.00  0.00              
ATOM   2387  O   ALA A 307       8.244 -13.638  60.709  1.00  0.00              
ATOM   2388  N   ASP A 308       7.359 -15.709  60.543  1.00  0.00              
ATOM   2389  CA  ASP A 308       7.776 -15.947  59.167  1.00  0.00              
ATOM   2390  CB  ASP A 308       7.441 -17.371  58.718  1.00  0.00              
ATOM   2391  CG  ASP A 308       8.021 -18.470  59.592  1.00  0.00              
ATOM   2392  OD1 ASP A 308       8.961 -19.137  59.166  1.00  0.00              
ATOM   2393  OD2 ASP A 308       7.520 -18.653  60.705  1.00  0.00              
ATOM   2394  C   ASP A 308       7.041 -14.980  58.256  1.00  0.00              
ATOM   2395  O   ASP A 308       7.641 -14.310  57.414  1.00  0.00              
ATOM   2396  N   ARG A 309       5.724 -14.892  58.466  1.00  0.00              
ATOM   2397  CA  ARG A 309       4.878 -13.985  57.713  1.00  0.00              
ATOM   2398  CB  ARG A 309       3.415 -14.281  58.029  1.00  0.00              
ATOM   2399  CG  ARG A 309       2.402 -13.371  57.349  1.00  0.00              
ATOM   2400  CD  ARG A 309       2.443 -13.428  55.825  1.00  0.00              
ATOM   2401  NE  ARG A 309       1.510 -12.459  55.277  1.00  0.00              
ATOM   2402  CZ  ARG A 309       0.192 -12.651  55.254  1.00  0.00              
ATOM   2403  NH1 ARG A 309      -0.581 -11.627  54.921  1.00  0.00              
ATOM   2404  NH2 ARG A 309      -0.336 -13.837  55.532  1.00  0.00              
ATOM   2405  C   ARG A 309       5.225 -12.523  57.970  1.00  0.00              
ATOM   2406  O   ARG A 309       5.360 -11.760  57.015  1.00  0.00              
ATOM   2407  N   MET A 310       5.399 -12.114  59.233  1.00  0.00              
ATOM   2408  CA  MET A 310       5.833 -10.762  59.565  1.00  0.00              
ATOM   2409  CB  MET A 310       5.986 -10.584  61.070  1.00  0.00              
ATOM   2410  CG  MET A 310       4.708 -10.194  61.790  1.00  0.00              
ATOM   2411  SD  MET A 310       4.143  -8.546  61.301  1.00  0.00              
ATOM   2412  CE  MET A 310       5.139  -7.567  62.390  1.00  0.00              
ATOM   2413  C   MET A 310       7.144 -10.388  58.894  1.00  0.00              
ATOM   2414  O   MET A 310       7.254  -9.314  58.298  1.00  0.00              
ATOM   2415  N   GLN A 311       8.124 -11.299  58.967  1.00  0.00              
ATOM   2416  CA  GLN A 311       9.416 -11.123  58.320  1.00  0.00              
ATOM   2417  CB  GLN A 311      10.288 -12.345  58.602  1.00  0.00              
ATOM   2418  CG  GLN A 311      11.757 -12.250  58.205  1.00  0.00              
ATOM   2419  CD  GLN A 311      12.586 -11.250  59.001  1.00  0.00              
ATOM   2420  OE1 GLN A 311      12.585 -11.203  60.232  1.00  0.00              
ATOM   2421  NE2 GLN A 311      13.333 -10.414  58.297  1.00  0.00              
ATOM   2422  C   GLN A 311       9.240 -10.903  56.822  1.00  0.00              
ATOM   2423  O   GLN A 311       9.719  -9.896  56.304  1.00  0.00              
ATOM   2424  N   LYS A 312       8.493 -11.796  56.155  1.00  0.00              
ATOM   2425  CA  LYS A 312       8.174 -11.688  54.734  1.00  0.00              
ATOM   2426  CB  LYS A 312       7.255 -12.851  54.342  1.00  0.00              
ATOM   2427  CG  LYS A 312       6.716 -12.851  52.915  1.00  0.00              
ATOM   2428  CD  LYS A 312       5.789 -14.039  52.726  1.00  0.00              
ATOM   2429  CE  LYS A 312       5.031 -13.939  51.410  1.00  0.00              
ATOM   2430  NZ  LYS A 312       4.187 -15.106  51.242  1.00  0.00              
ATOM   2431  C   LYS A 312       7.539 -10.348  54.365  1.00  0.00              
ATOM   2432  O   LYS A 312       8.035  -9.639  53.481  1.00  0.00              
ATOM   2433  N   GLU A 313       6.469  -9.982  55.081  1.00  0.00              
ATOM   2434  CA  GLU A 313       5.760  -8.731  54.864  1.00  0.00              
ATOM   2435  CB  GLU A 313       4.594  -8.591  55.837  1.00  0.00              
ATOM   2436  CG  GLU A 313       3.399  -9.509  55.572  1.00  0.00              
ATOM   2437  CD  GLU A 313       2.369  -9.055  54.537  1.00  0.00              
ATOM   2438  OE1 GLU A 313       2.714  -8.386  53.563  1.00  0.00              
ATOM   2439  OE2 GLU A 313       1.195  -9.394  54.712  1.00  0.00              
ATOM   2440  C   GLU A 313       6.673  -7.525  54.997  1.00  0.00              
ATOM   2441  O   GLU A 313       6.768  -6.725  54.066  1.00  0.00              
ATOM   2442  N   ILE A 314       7.414  -7.410  56.103  1.00  0.00              
ATOM   2443  CA  ILE A 314       8.284  -6.261  56.292  1.00  0.00              
ATOM   2444  CB  ILE A 314       8.665  -6.069  57.781  1.00  0.00              
ATOM   2445  CG2 ILE A 314       9.613  -4.889  57.987  1.00  0.00              
ATOM   2446  CG1 ILE A 314       7.377  -5.825  58.573  1.00  0.00              
ATOM   2447  CD1 ILE A 314       7.537  -5.572  60.083  1.00  0.00              
ATOM   2448  C   ILE A 314       9.453  -6.260  55.309  1.00  0.00              
ATOM   2449  O   ILE A 314       9.821  -5.184  54.839  1.00  0.00              
ATOM   2450  N   THR A 315      10.010  -7.404  54.887  1.00  0.00              
ATOM   2451  CA  THR A 315      10.969  -7.406  53.784  1.00  0.00              
ATOM   2452  CB  THR A 315      11.717  -8.749  53.641  1.00  0.00              
ATOM   2453  OG1 THR A 315      10.781  -9.817  53.709  1.00  0.00              
ATOM   2454  CG2 THR A 315      12.776  -8.908  54.721  1.00  0.00              
ATOM   2455  C   THR A 315      10.379  -6.975  52.442  1.00  0.00              
ATOM   2456  O   THR A 315      11.104  -6.543  51.546  1.00  0.00              
ATOM   2457  N   ALA A 316       9.058  -7.108  52.273  1.00  0.00              
ATOM   2458  CA  ALA A 316       8.380  -6.567  51.105  1.00  0.00              
ATOM   2459  CB  ALA A 316       7.150  -7.414  50.805  1.00  0.00              
ATOM   2460  C   ALA A 316       7.924  -5.121  51.295  1.00  0.00              
ATOM   2461  O   ALA A 316       7.554  -4.448  50.330  1.00  0.00              
ATOM   2462  N   LEU A 317       7.879  -4.629  52.535  1.00  0.00              
ATOM   2463  CA  LEU A 317       7.534  -3.241  52.808  1.00  0.00              
ATOM   2464  CB  LEU A 317       6.745  -3.128  54.110  1.00  0.00              
ATOM   2465  CG  LEU A 317       5.397  -3.822  54.268  1.00  0.00              
ATOM   2466  CD1 LEU A 317       4.915  -3.671  55.698  1.00  0.00              
ATOM   2467  CD2 LEU A 317       4.363  -3.291  53.293  1.00  0.00              
ATOM   2468  C   LEU A 317       8.738  -2.310  52.888  1.00  0.00              
ATOM   2469  O   LEU A 317       8.671  -1.149  52.478  1.00  0.00              
ATOM   2470  N   ALA A 318       9.853  -2.789  53.432  1.00  0.00              
ATOM   2471  CA  ALA A 318      11.004  -1.948  53.716  1.00  0.00              
ATOM   2472  CB  ALA A 318      11.436  -2.208  55.150  1.00  0.00              
ATOM   2473  C   ALA A 318      12.186  -2.272  52.809  1.00  0.00              
ATOM   2474  O   ALA A 318      12.275  -3.403  52.328  1.00  0.00              
ATOM   2475  N   PRO A 319      13.109  -1.340  52.518  1.00  0.00              
ATOM   2476  CD  PRO A 319      12.962   0.091  52.764  1.00  0.00              
ATOM   2477  CA  PRO A 319      14.340  -1.612  51.782  1.00  0.00              
ATOM   2478  CB  PRO A 319      15.011  -0.251  51.715  1.00  0.00              
ATOM   2479  CG  PRO A 319      14.408   0.539  52.851  1.00  0.00              
ATOM   2480  C   PRO A 319      15.229  -2.671  52.426  1.00  0.00              
ATOM   2481  O   PRO A 319      15.641  -2.580  53.587  1.00  0.00              
ATOM   2482  N   SER A 320      15.569  -3.669  51.611  1.00  0.00              
ATOM   2483  CA  SER A 320      16.305  -4.852  52.033  1.00  0.00              
ATOM   2484  CB  SER A 320      16.300  -5.832  50.866  1.00  0.00              
ATOM   2485  OG  SER A 320      16.468  -5.150  49.626  1.00  0.00              
ATOM   2486  C   SER A 320      17.722  -4.641  52.563  1.00  0.00              
ATOM   2487  O   SER A 320      18.374  -5.576  53.029  1.00  0.00              
ATOM   2488  N   THR A 321      18.217  -3.405  52.495  1.00  0.00              
ATOM   2489  CA  THR A 321      19.474  -3.010  53.106  1.00  0.00              
ATOM   2490  CB  THR A 321      19.872  -1.631  52.547  1.00  0.00              
ATOM   2491  OG1 THR A 321      18.674  -0.862  52.444  1.00  0.00              
ATOM   2492  CG2 THR A 321      20.557  -1.743  51.194  1.00  0.00              
ATOM   2493  C   THR A 321      19.407  -2.982  54.630  1.00  0.00              
ATOM   2494  O   THR A 321      20.422  -3.137  55.312  1.00  0.00              
ATOM   2495  N   MET A 322      18.208  -2.779  55.184  1.00  0.00              
ATOM   2496  CA  MET A 322      18.032  -2.731  56.625  1.00  0.00              
ATOM   2497  CB  MET A 322      16.799  -1.910  56.988  1.00  0.00              
ATOM   2498  CG  MET A 322      16.844  -0.473  56.478  1.00  0.00              
ATOM   2499  SD  MET A 322      18.293   0.449  57.052  1.00  0.00              
ATOM   2500  CE  MET A 322      17.580   1.315  58.420  1.00  0.00              
ATOM   2501  C   MET A 322      17.917  -4.132  57.207  1.00  0.00              
ATOM   2502  O   MET A 322      17.137  -4.961  56.729  1.00  0.00              
ATOM   2503  N   LYS A 323      18.702  -4.420  58.248  1.00  0.00              
ATOM   2504  CA  LYS A 323      18.671  -5.725  58.892  1.00  0.00              
ATOM   2505  CB  LYS A 323      19.922  -5.921  59.749  1.00  0.00              
ATOM   2506  CG  LYS A 323      20.055  -7.326  60.334  1.00  0.00              
ATOM   2507  CD  LYS A 323      21.359  -7.518  61.097  1.00  0.00              
ATOM   2508  CE  LYS A 323      22.559  -7.509  60.159  1.00  0.00              
ATOM   2509  NZ  LYS A 323      23.779  -7.780  60.895  1.00  0.00              
ATOM   2510  C   LYS A 323      17.393  -5.897  59.707  1.00  0.00              
ATOM   2511  O   LYS A 323      17.277  -5.473  60.857  1.00  0.00              
ATOM   2512  N   ILE A 324      16.393  -6.468  59.041  1.00  0.00              
ATOM   2513  CA  ILE A 324      15.120  -6.791  59.667  1.00  0.00              
ATOM   2514  CB  ILE A 324      13.997  -6.766  58.599  1.00  0.00              
ATOM   2515  CG2 ILE A 324      12.640  -6.992  59.261  1.00  0.00              
ATOM   2516  CG1 ILE A 324      13.988  -5.449  57.827  1.00  0.00              
ATOM   2517  CD1 ILE A 324      13.143  -5.444  56.542  1.00  0.00              
ATOM   2518  C   ILE A 324      15.219  -8.163  60.328  1.00  0.00              
ATOM   2519  O   ILE A 324      15.512  -9.155  59.657  1.00  0.00              
ATOM   2520  N   LYS A 325      14.976  -8.236  61.635  1.00  0.00              
ATOM   2521  CA  LYS A 325      14.954  -9.491  62.366  1.00  0.00              
ATOM   2522  CB  LYS A 325      16.270  -9.687  63.115  1.00  0.00              
ATOM   2523  CG  LYS A 325      16.378 -11.000  63.877  1.00  0.00              
ATOM   2524  CD  LYS A 325      17.685 -11.029  64.649  1.00  0.00              
ATOM   2525  CE  LYS A 325      17.772 -12.297  65.481  1.00  0.00              
ATOM   2526  NZ  LYS A 325      19.018 -12.323  66.221  1.00  0.00              
ATOM   2527  C   LYS A 325      13.773  -9.449  63.328  1.00  0.00              
ATOM   2528  O   LYS A 325      13.729  -8.684  64.299  1.00  0.00              
ATOM   2529  N   ILE A 326      12.765 -10.257  63.003  1.00  0.00              
ATOM   2530  CA  ILE A 326      11.563 -10.322  63.815  1.00  0.00              
ATOM   2531  CB  ILE A 326      10.314 -10.274  62.909  1.00  0.00              
ATOM   2532  CG2 ILE A 326       9.022 -10.355  63.718  1.00  0.00              
ATOM   2533  CG1 ILE A 326      10.380  -8.971  62.110  1.00  0.00              
ATOM   2534  CD1 ILE A 326       9.243  -8.677  61.132  1.00  0.00              
ATOM   2535  C   ILE A 326      11.617 -11.512  64.763  1.00  0.00              
ATOM   2536  O   ILE A 326      11.597 -12.683  64.378  1.00  0.00              
ATOM   2537  N   ILE A 327      11.702 -11.159  66.042  1.00  0.00              
ATOM   2538  CA  ILE A 327      11.996 -12.099  67.108  1.00  0.00              
ATOM   2539  CB  ILE A 327      12.978 -11.434  68.110  1.00  0.00              
ATOM   2540  CG2 ILE A 327      13.367 -12.414  69.215  1.00  0.00              
ATOM   2541  CG1 ILE A 327      14.230 -10.908  67.408  1.00  0.00              
ATOM   2542  CD1 ILE A 327      15.138 -10.013  68.273  1.00  0.00              
ATOM   2543  C   ILE A 327      10.701 -12.503  67.802  1.00  0.00              
ATOM   2544  O   ILE A 327       9.936 -11.659  68.276  1.00  0.00              
ATOM   2545  N   ALA A 328      10.441 -13.809  67.859  1.00  0.00              
ATOM   2546  CA  ALA A 328       9.341 -14.336  68.650  1.00  0.00              
ATOM   2547  CB  ALA A 328       8.518 -15.302  67.806  1.00  0.00              
ATOM   2548  C   ALA A 328       9.897 -15.091  69.855  1.00  0.00              
ATOM   2549  O   ALA A 328      10.414 -16.200  69.696  1.00  0.00              
ATOM   2550  N   PRO A 329       9.896 -14.527  71.072  1.00  0.00              
ATOM   2551  CD  PRO A 329       9.678 -13.107  71.337  1.00  0.00              
ATOM   2552  CA  PRO A 329      10.307 -15.235  72.280  1.00  0.00              
ATOM   2553  CB  PRO A 329      10.492 -14.108  73.283  1.00  0.00              
ATOM   2554  CG  PRO A 329       9.511 -13.052  72.845  1.00  0.00              
ATOM   2555  C   PRO A 329       9.280 -16.280  72.722  1.00  0.00              
ATOM   2556  O   PRO A 329       8.106 -15.943  72.889  1.00  0.00              
ATOM   2557  N   PRO A 330       9.638 -17.551  72.968  1.00  0.00              
ATOM   2558  CD  PRO A 330      11.009 -18.045  72.883  1.00  0.00              
ATOM   2559  CA  PRO A 330       8.715 -18.638  73.324  1.00  0.00              
ATOM   2560  CB  PRO A 330       9.662 -19.754  73.706  1.00  0.00              
ATOM   2561  CG  PRO A 330      10.814 -19.545  72.760  1.00  0.00              
ATOM   2562  C   PRO A 330       7.692 -18.382  74.431  1.00  0.00              
ATOM   2563  O   PRO A 330       6.671 -19.061  74.523  1.00  0.00              
ATOM   2564  N   GLU A 331       7.942 -17.371  75.264  1.00  0.00              
ATOM   2565  CA  GLU A 331       7.055 -17.014  76.354  1.00  0.00              
ATOM   2566  CB  GLU A 331       7.837 -16.913  77.679  1.00  0.00              
ATOM   2567  CG  GLU A 331       9.012 -15.929  77.770  1.00  0.00              
ATOM   2568  CD  GLU A 331      10.323 -16.431  77.185  1.00  0.00              
ATOM   2569  OE1 GLU A 331      10.505 -16.311  75.971  1.00  0.00              
ATOM   2570  OE2 GLU A 331      11.151 -16.947  77.930  1.00  0.00              
ATOM   2571  C   GLU A 331       6.247 -15.744  76.082  1.00  0.00              
ATOM   2572  O   GLU A 331       5.801 -15.086  77.025  1.00  0.00              
ATOM   2573  N   ARG A 332       6.035 -15.386  74.804  1.00  0.00              
ATOM   2574  CA  ARG A 332       5.245 -14.226  74.379  1.00  0.00              
ATOM   2575  CB  ARG A 332       4.777 -14.413  72.940  1.00  0.00              
ATOM   2576  CG  ARG A 332       5.784 -13.978  71.891  1.00  0.00              
ATOM   2577  CD  ARG A 332       5.597 -14.751  70.595  1.00  0.00              
ATOM   2578  NE  ARG A 332       6.086 -16.112  70.746  1.00  0.00              
ATOM   2579  CZ  ARG A 332       5.735 -17.118  69.944  1.00  0.00              
ATOM   2580  NH1 ARG A 332       6.256 -18.313  70.177  1.00  0.00              
ATOM   2581  NH2 ARG A 332       4.882 -16.963  68.936  1.00  0.00              
ATOM   2582  C   ARG A 332       4.050 -13.828  75.238  1.00  0.00              
ATOM   2583  O   ARG A 332       3.983 -12.688  75.704  1.00  0.00              
ATOM   2584  N   LYS A 333       3.153 -14.777  75.520  1.00  0.00              
ATOM   2585  CA  LYS A 333       1.973 -14.556  76.351  1.00  0.00              
ATOM   2586  CB  LYS A 333       1.199 -15.869  76.415  1.00  0.00              
ATOM   2587  CG  LYS A 333      -0.191 -15.766  77.018  1.00  0.00              
ATOM   2588  CD  LYS A 333      -0.676 -17.147  77.410  1.00  0.00              
ATOM   2589  CE  LYS A 333      -1.939 -17.008  78.239  1.00  0.00              
ATOM   2590  NZ  LYS A 333      -2.218 -18.239  78.952  1.00  0.00              
ATOM   2591  C   LYS A 333       2.276 -14.062  77.770  1.00  0.00              
ATOM   2592  O   LYS A 333       1.497 -13.315  78.371  1.00  0.00              
ATOM   2593  N   TYR A 334       3.412 -14.486  78.328  1.00  0.00              
ATOM   2594  CA  TYR A 334       3.785 -14.125  79.688  1.00  0.00              
ATOM   2595  CB  TYR A 334       4.096 -15.386  80.499  1.00  0.00              
ATOM   2596  CG  TYR A 334       2.950 -16.387  80.571  1.00  0.00              
ATOM   2597  CD1 TYR A 334       1.713 -16.003  81.052  1.00  0.00              
ATOM   2598  CE1 TYR A 334       0.669 -16.904  81.073  1.00  0.00              
ATOM   2599  CD2 TYR A 334       3.152 -17.680  80.132  1.00  0.00              
ATOM   2600  CE2 TYR A 334       2.111 -18.586  80.153  1.00  0.00              
ATOM   2601  CZ  TYR A 334       0.873 -18.185  80.610  1.00  0.00              
ATOM   2602  OH  TYR A 334      -0.187 -19.073  80.586  1.00  0.00              
ATOM   2603  C   TYR A 334       4.969 -13.168  79.760  1.00  0.00              
ATOM   2604  O   TYR A 334       5.318 -12.708  80.849  1.00  0.00              
ATOM   2605  N   SER A 335       5.586 -12.837  78.615  1.00  0.00              
ATOM   2606  CA  SER A 335       6.774 -11.986  78.530  1.00  0.00              
ATOM   2607  CB  SER A 335       7.018 -11.586  77.078  1.00  0.00              
ATOM   2608  OG  SER A 335       5.925 -10.842  76.544  1.00  0.00              
ATOM   2609  C   SER A 335       6.765 -10.729  79.393  1.00  0.00              
ATOM   2610  O   SER A 335       7.727 -10.438  80.102  1.00  0.00              
ATOM   2611  N   VAL A 336       5.635 -10.015  79.343  1.00  0.00              
ATOM   2612  CA  VAL A 336       5.377  -8.844  80.172  1.00  0.00              
ATOM   2613  CB  VAL A 336       3.931  -8.346  79.945  1.00  0.00              
ATOM   2614  CG1 VAL A 336       3.684  -7.104  80.775  1.00  0.00              
ATOM   2615  CG2 VAL A 336       3.599  -8.064  78.489  1.00  0.00              
ATOM   2616  C   VAL A 336       5.568  -9.155  81.655  1.00  0.00              
ATOM   2617  O   VAL A 336       6.316  -8.476  82.364  1.00  0.00              
ATOM   2618  N   TRP A 337       4.903 -10.224  82.106  1.00  0.00              
ATOM   2619  CA  TRP A 337       4.916 -10.618  83.504  1.00  0.00              
ATOM   2620  CB  TRP A 337       3.946 -11.788  83.722  1.00  0.00              
ATOM   2621  CG  TRP A 337       3.751 -12.145  85.189  1.00  0.00              
ATOM   2622  CD2 TRP A 337       4.415 -13.105  85.904  1.00  0.00              
ATOM   2623  CE2 TRP A 337       3.959 -12.877  87.165  1.00  0.00              
ATOM   2624  CE3 TRP A 337       5.579 -13.794  85.663  1.00  0.00              
ATOM   2625  CD1 TRP A 337       2.911 -11.410  85.997  1.00  0.00              
ATOM   2626  NE1 TRP A 337       3.075 -11.876  87.213  1.00  0.00              
ATOM   2627  CZ2 TRP A 337       4.638 -13.287  88.280  1.00  0.00              
ATOM   2628  CZ3 TRP A 337       6.260 -14.252  86.774  1.00  0.00              
ATOM   2629  CH2 TRP A 337       5.800 -13.998  88.059  1.00  0.00              
ATOM   2630  C   TRP A 337       6.328 -11.011  83.914  1.00  0.00              
ATOM   2631  O   TRP A 337       6.803 -10.611  84.977  1.00  0.00              
ATOM   2632  N   ILE A 338       7.009 -11.786  83.065  1.00  0.00              
ATOM   2633  CA  ILE A 338       8.367 -12.240  83.337  1.00  0.00              
ATOM   2634  CB  ILE A 338       8.776 -13.313  82.300  1.00  0.00              
ATOM   2635  CG2 ILE A 338      10.235 -13.742  82.455  1.00  0.00              
ATOM   2636  CG1 ILE A 338       7.850 -14.520  82.448  1.00  0.00              
ATOM   2637  CD1 ILE A 338       8.013 -15.622  81.387  1.00  0.00              
ATOM   2638  C   ILE A 338       9.336 -11.063  83.418  1.00  0.00              
ATOM   2639  O   ILE A 338      10.145 -10.999  84.344  1.00  0.00              
ATOM   2640  N   GLY A 339       9.222 -10.093  82.505  1.00  0.00              
ATOM   2641  CA  GLY A 339       9.992  -8.856  82.563  1.00  0.00              
ATOM   2642  C   GLY A 339       9.762  -8.105  83.864  1.00  0.00              
ATOM   2643  O   GLY A 339      10.709  -7.668  84.521  1.00  0.00              
ATOM   2644  N   GLY A 340       8.490  -7.997  84.261  1.00  0.00              
ATOM   2645  CA  GLY A 340       8.122  -7.467  85.565  1.00  0.00              
ATOM   2646  C   GLY A 340       8.795  -8.217  86.708  1.00  0.00              
ATOM   2647  O   GLY A 340       9.385  -7.604  87.595  1.00  0.00              
ATOM   2648  N   SER A 341       8.760  -9.550  86.660  1.00  0.00              
ATOM   2649  CA  SER A 341       9.358 -10.410  87.671  1.00  0.00              
ATOM   2650  CB  SER A 341       9.000 -11.854  87.345  1.00  0.00              
ATOM   2651  OG  SER A 341       9.377 -12.793  88.340  1.00  0.00              
ATOM   2652  C   SER A 341      10.871 -10.246  87.777  1.00  0.00              
ATOM   2653  O   SER A 341      11.431 -10.327  88.875  1.00  0.00              
ATOM   2654  N   ILE A 342      11.546 -10.014  86.643  1.00  0.00              
ATOM   2655  CA  ILE A 342      12.971  -9.710  86.632  1.00  0.00              
ATOM   2656  CB  ILE A 342      13.533  -9.718  85.183  1.00  0.00              
ATOM   2657  CG2 ILE A 342      15.003  -9.296  85.157  1.00  0.00              
ATOM   2658  CG1 ILE A 342      13.376 -11.084  84.524  1.00  0.00              
ATOM   2659  CD1 ILE A 342      13.671 -11.097  83.008  1.00  0.00              
ATOM   2660  C   ILE A 342      13.183  -8.353  87.295  1.00  0.00              
ATOM   2661  O   ILE A 342      13.768  -8.269  88.377  1.00  0.00              
ATOM   2662  N   LEU A 343      12.628  -7.298  86.688  1.00  0.00              
ATOM   2663  CA  LEU A 343      12.904  -5.931  87.104  1.00  0.00              
ATOM   2664  CB  LEU A 343      12.256  -4.922  86.158  1.00  0.00              
ATOM   2665  CG  LEU A 343      13.006  -4.508  84.888  1.00  0.00              
ATOM   2666  CD1 LEU A 343      13.260  -5.668  83.938  1.00  0.00              
ATOM   2667  CD2 LEU A 343      12.224  -3.431  84.163  1.00  0.00              
ATOM   2668  C   LEU A 343      12.526  -5.641  88.547  1.00  0.00              
ATOM   2669  O   LEU A 343      13.326  -5.079  89.294  1.00  0.00              
ATOM   2670  N   ALA A 344      11.354  -6.107  88.989  1.00  0.00              
ATOM   2671  CA  ALA A 344      10.898  -5.915  90.359  1.00  0.00              
ATOM   2672  CB  ALA A 344       9.505  -6.498  90.533  1.00  0.00              
ATOM   2673  C   ALA A 344      11.780  -6.519  91.446  1.00  0.00              
ATOM   2674  O   ALA A 344      11.605  -6.190  92.620  1.00  0.00              
ATOM   2675  N   SER A 345      12.737  -7.392  91.112  1.00  0.00              
ATOM   2676  CA  SER A 345      13.678  -7.883  92.109  1.00  0.00              
ATOM   2677  CB  SER A 345      14.010  -9.354  91.847  1.00  0.00              
ATOM   2678  OG  SER A 345      14.642  -9.617  90.600  1.00  0.00              
ATOM   2679  C   SER A 345      14.946  -7.039  92.211  1.00  0.00              
ATOM   2680  O   SER A 345      15.653  -7.066  93.220  1.00  0.00              
ATOM   2681  N   LEU A 346      15.227  -6.231  91.182  1.00  0.00              
ATOM   2682  CA  LEU A 346      16.501  -5.542  91.064  1.00  0.00              
ATOM   2683  CB  LEU A 346      16.791  -5.290  89.590  1.00  0.00              
ATOM   2684  CG  LEU A 346      17.094  -6.528  88.751  1.00  0.00              
ATOM   2685  CD1 LEU A 346      17.019  -6.221  87.270  1.00  0.00              
ATOM   2686  CD2 LEU A 346      18.452  -7.106  89.114  1.00  0.00              
ATOM   2687  C   LEU A 346      16.619  -4.266  91.890  1.00  0.00              
ATOM   2688  O   LEU A 346      15.691  -3.451  91.962  1.00  0.00              
ATOM   2689  N   SER A 347      17.792  -4.067  92.492  1.00  0.00              
ATOM   2690  CA  SER A 347      17.995  -3.048  93.512  1.00  0.00              
ATOM   2691  CB  SER A 347      19.286  -3.337  94.272  1.00  0.00              
ATOM   2692  OG  SER A 347      20.311  -3.803  93.406  1.00  0.00              
ATOM   2693  C   SER A 347      17.907  -1.599  93.054  1.00  0.00              
ATOM   2694  O   SER A 347      17.464  -0.737  93.820  1.00  0.00              
ATOM   2695  N   THR A 348      18.281  -1.296  91.806  1.00  0.00              
ATOM   2696  CA  THR A 348      18.026   0.026  91.255  1.00  0.00              
ATOM   2697  CB  THR A 348      18.923   0.356  90.045  1.00  0.00              
ATOM   2698  OG1 THR A 348      19.081  -0.823  89.260  1.00  0.00              
ATOM   2699  CG2 THR A 348      20.270   0.900  90.491  1.00  0.00              
ATOM   2700  C   THR A 348      16.548   0.243  90.959  1.00  0.00              
ATOM   2701  O   THR A 348      16.013   1.320  91.223  1.00  0.00              
ATOM   2702  N   PHE A 349      15.843  -0.801  90.506  1.00  0.00              
ATOM   2703  CA  PHE A 349      14.408  -0.711  90.261  1.00  0.00              
ATOM   2704  CB  PHE A 349      13.911  -1.953  89.534  1.00  0.00              
ATOM   2705  CG  PHE A 349      12.517  -1.818  88.930  1.00  0.00              
ATOM   2706  CD1 PHE A 349      12.363  -1.246  87.682  1.00  0.00              
ATOM   2707  CD2 PHE A 349      11.412  -2.294  89.614  1.00  0.00              
ATOM   2708  CE1 PHE A 349      11.108  -1.167  87.116  1.00  0.00              
ATOM   2709  CE2 PHE A 349      10.162  -2.210  89.040  1.00  0.00              
ATOM   2710  CZ  PHE A 349      10.009  -1.652  87.790  1.00  0.00              
ATOM   2711  C   PHE A 349      13.646  -0.526  91.566  1.00  0.00              
ATOM   2712  O   PHE A 349      12.581   0.093  91.577  1.00  0.00              
ATOM   2713  N   GLN A 350      14.194  -1.012  92.689  1.00  0.00              
ATOM   2714  CA  GLN A 350      13.619  -0.741  94.003  1.00  0.00              
ATOM   2715  CB  GLN A 350      14.425  -1.367  95.142  1.00  0.00              
ATOM   2716  CG  GLN A 350      14.706  -2.866  95.060  1.00  0.00              
ATOM   2717  CD  GLN A 350      13.502  -3.744  94.763  1.00  0.00              
ATOM   2718  OE1 GLN A 350      12.674  -4.032  95.624  1.00  0.00              
ATOM   2719  NE2 GLN A 350      13.356  -4.192  93.526  1.00  0.00              
ATOM   2720  C   GLN A 350      13.455   0.749  94.289  1.00  0.00              
ATOM   2721  O   GLN A 350      12.517   1.151  94.976  1.00  0.00              
ATOM   2722  N   GLN A 351      14.309   1.600  93.704  1.00  0.00              
ATOM   2723  CA  GLN A 351      14.208   3.041  93.902  1.00  0.00              
ATOM   2724  CB  GLN A 351      15.488   3.755  93.455  1.00  0.00              
ATOM   2725  CG  GLN A 351      16.820   3.123  93.878  1.00  0.00              
ATOM   2726  CD  GLN A 351      16.936   2.749  95.349  1.00  0.00              
ATOM   2727  OE1 GLN A 351      16.906   3.590  96.242  1.00  0.00              
ATOM   2728  NE2 GLN A 351      17.082   1.466  95.654  1.00  0.00              
ATOM   2729  C   GLN A 351      13.003   3.626  93.162  1.00  0.00              
ATOM   2730  O   GLN A 351      12.524   4.716  93.482  1.00  0.00              
ATOM   2731  N   MET A 352      12.493   2.899  92.159  1.00  0.00              
ATOM   2732  CA  MET A 352      11.269   3.270  91.465  1.00  0.00              
ATOM   2733  CB  MET A 352      11.185   2.616  90.085  1.00  0.00              
ATOM   2734  CG  MET A 352      12.162   3.117  89.028  1.00  0.00              
ATOM   2735  SD  MET A 352      13.903   2.785  89.395  1.00  0.00              
ATOM   2736  CE  MET A 352      14.507   4.442  89.548  1.00  0.00              
ATOM   2737  C   MET A 352      10.015   2.918  92.256  1.00  0.00              
ATOM   2738  O   MET A 352       8.921   3.342  91.877  1.00  0.00              
ATOM   2739  N   TRP A 353      10.115   2.143  93.348  1.00  0.00              
ATOM   2740  CA  TRP A 353       8.954   1.876  94.183  1.00  0.00              
ATOM   2741  CB  TRP A 353       9.197   0.804  95.246  1.00  0.00              
ATOM   2742  CG  TRP A 353       9.482  -0.621  94.789  1.00  0.00              
ATOM   2743  CD2 TRP A 353       8.935  -1.333  93.750  1.00  0.00              
ATOM   2744  CE2 TRP A 353       9.556  -2.540  93.878  1.00  0.00              
ATOM   2745  CE3 TRP A 353       7.752  -1.213  93.062  1.00  0.00              
ATOM   2746  CD1 TRP A 353      10.386  -1.385  95.491  1.00  0.00              
ATOM   2747  NE1 TRP A 353      10.401  -2.564  94.912  1.00  0.00              
ATOM   2748  CZ2 TRP A 353       9.078  -3.702  93.328  1.00  0.00              
ATOM   2749  CZ3 TRP A 353       7.261  -2.364  92.469  1.00  0.00              
ATOM   2750  CH2 TRP A 353       7.911  -3.586  92.595  1.00  0.00              
ATOM   2751  C   TRP A 353       8.534   3.146  94.904  1.00  0.00              
ATOM   2752  O   TRP A 353       9.253   3.681  95.751  1.00  0.00              
ATOM   2753  N   ILE A 354       7.355   3.642  94.541  1.00  0.00              
ATOM   2754  CA  ILE A 354       6.755   4.771  95.231  1.00  0.00              
ATOM   2755  CB  ILE A 354       5.539   5.295  94.437  1.00  0.00              
ATOM   2756  CG2 ILE A 354       4.958   6.510  95.148  1.00  0.00              
ATOM   2757  CG1 ILE A 354       5.886   5.620  92.990  1.00  0.00              
ATOM   2758  CD1 ILE A 354       4.658   5.773  92.076  1.00  0.00              
ATOM   2759  C   ILE A 354       6.292   4.210  96.567  1.00  0.00              
ATOM   2760  O   ILE A 354       5.446   3.314  96.589  1.00  0.00              
ATOM   2761  N   THR A 355       6.872   4.642  97.685  1.00  0.00              
ATOM   2762  CA  THR A 355       6.339   4.277  98.988  1.00  0.00              
ATOM   2763  CB  THR A 355       7.375   4.538 100.098  1.00  0.00              
ATOM   2764  OG1 THR A 355       7.718   5.918 100.010  1.00  0.00              
ATOM   2765  CG2 THR A 355       8.594   3.636  99.980  1.00  0.00              
ATOM   2766  C   THR A 355       5.042   5.025  99.274  1.00  0.00              
ATOM   2767  O   THR A 355       4.764   6.047  98.636  1.00  0.00              
ATOM   2768  N   LYS A 356       4.223   4.560 100.227  1.00  0.00              
ATOM   2769  CA  LYS A 356       3.068   5.334 100.677  1.00  0.00              
ATOM   2770  CB  LYS A 356       2.236   4.560 101.699  1.00  0.00              
ATOM   2771  CG  LYS A 356       0.857   5.189 101.880  1.00  0.00              
ATOM   2772  CD  LYS A 356      -0.041   4.401 102.817  1.00  0.00              
ATOM   2773  CE  LYS A 356      -1.334   5.185 102.988  1.00  0.00              
ATOM   2774  NZ  LYS A 356      -2.239   4.534 103.916  1.00  0.00              
ATOM   2775  C   LYS A 356       3.505   6.692 101.226  1.00  0.00              
ATOM   2776  O   LYS A 356       2.820   7.698 101.056  1.00  0.00              
ATOM   2777  N   GLN A 357       4.694   6.720 101.836  1.00  0.00              
ATOM   2778  CA  GLN A 357       5.405   7.939 102.194  1.00  0.00              
ATOM   2779  CB  GLN A 357       6.731   7.477 102.824  1.00  0.00              
ATOM   2780  CG  GLN A 357       7.865   8.454 103.122  1.00  0.00              
ATOM   2781  CD  GLN A 357       8.820   8.678 101.958  1.00  0.00              
ATOM   2782  OE1 GLN A 357       9.319   7.744 101.326  1.00  0.00              
ATOM   2783  NE2 GLN A 357       9.078   9.931 101.615  1.00  0.00              
ATOM   2784  C   GLN A 357       5.576   8.874 100.993  1.00  0.00              
ATOM   2785  O   GLN A 357       5.040   9.987 100.988  1.00  0.00              
ATOM   2786  N   GLU A 358       6.262   8.427  99.934  1.00  0.00              
ATOM   2787  CA  GLU A 358       6.461   9.228  98.730  1.00  0.00              
ATOM   2788  CB  GLU A 358       7.343   8.467  97.749  1.00  0.00              
ATOM   2789  CG  GLU A 358       8.809   8.487  98.166  1.00  0.00              
ATOM   2790  CD  GLU A 358       9.674   7.421  97.509  1.00  0.00              
ATOM   2791  OE1 GLU A 358      10.550   7.764  96.715  1.00  0.00              
ATOM   2792  OE2 GLU A 358       9.481   6.241  97.795  1.00  0.00              
ATOM   2793  C   GLU A 358       5.157   9.665  98.069  1.00  0.00              
ATOM   2794  O   GLU A 358       5.033  10.805  97.615  1.00  0.00              
ATOM   2795  N   TYR A 359       4.159   8.777  98.071  1.00  0.00              
ATOM   2796  CA  TYR A 359       2.812   9.104  97.629  1.00  0.00              
ATOM   2797  CB  TYR A 359       1.936   7.848  97.680  1.00  0.00              
ATOM   2798  CG  TYR A 359       0.500   8.065  97.220  1.00  0.00              
ATOM   2799  CD1 TYR A 359       0.224   8.171  95.873  1.00  0.00              
ATOM   2800  CE1 TYR A 359      -1.063   8.427  95.457  1.00  0.00              
ATOM   2801  CD2 TYR A 359      -0.515   8.188  98.152  1.00  0.00              
ATOM   2802  CE2 TYR A 359      -1.802   8.456  97.738  1.00  0.00              
ATOM   2803  CZ  TYR A 359      -2.060   8.588  96.391  1.00  0.00              
ATOM   2804  OH  TYR A 359      -3.330   8.913  95.962  1.00  0.00              
ATOM   2805  C   TYR A 359       2.196  10.205  98.484  1.00  0.00              
ATOM   2806  O   TYR A 359       1.655  11.173  97.953  1.00  0.00              
ATOM   2807  N   ASP A 360       2.293  10.096  99.812  1.00  0.00              
ATOM   2808  CA  ASP A 360       1.659  11.046 100.720  1.00  0.00              
ATOM   2809  CB  ASP A 360       1.700  10.580 102.179  1.00  0.00              
ATOM   2810  CG  ASP A 360       0.847   9.366 102.535  1.00  0.00              
ATOM   2811  OD1 ASP A 360       1.196   8.677 103.495  1.00  0.00              
ATOM   2812  OD2 ASP A 360      -0.167   9.108 101.882  1.00  0.00              
ATOM   2813  C   ASP A 360       2.283  12.427 100.634  1.00  0.00              
ATOM   2814  O   ASP A 360       1.627  13.432 100.907  1.00  0.00              
ATOM   2815  N   GLU A 361       3.565  12.483 100.263  1.00  0.00              
ATOM   2816  CA  GLU A 361       4.216  13.756 100.010  1.00  0.00              
ATOM   2817  CB  GLU A 361       5.705  13.700 100.337  1.00  0.00              
ATOM   2818  CG  GLU A 361       6.038  13.758 101.828  1.00  0.00              
ATOM   2819  CD  GLU A 361       5.937  12.436 102.582  1.00  0.00              
ATOM   2820  OE1 GLU A 361       6.935  11.715 102.611  1.00  0.00              
ATOM   2821  OE2 GLU A 361       4.889  12.146 103.152  1.00  0.00              
ATOM   2822  C   GLU A 361       4.016  14.330  98.611  1.00  0.00              
ATOM   2823  O   GLU A 361       3.785  15.532  98.477  1.00  0.00              
ATOM   2824  N   ALA A 362       4.099  13.525  97.546  1.00  0.00              
ATOM   2825  CA  ALA A 362       4.061  14.063  96.190  1.00  0.00              
ATOM   2826  CB  ALA A 362       5.248  13.518  95.415  1.00  0.00              
ATOM   2827  C   ALA A 362       2.796  13.801  95.377  1.00  0.00              
ATOM   2828  O   ALA A 362       2.654  14.285  94.247  1.00  0.00              
ATOM   2829  N   GLY A 363       1.860  13.032  95.934  1.00  0.00              
ATOM   2830  CA  GLY A 363       0.591  12.731  95.285  1.00  0.00              
ATOM   2831  C   GLY A 363       0.711  11.709  94.156  1.00  0.00              
ATOM   2832  O   GLY A 363       1.820  11.290  93.815  1.00  0.00              
ATOM   2833  N   PRO A 364      -0.389  11.289  93.504  1.00  0.00              
ATOM   2834  CD  PRO A 364      -1.747  11.741  93.794  1.00  0.00              
ATOM   2835  CA  PRO A 364      -0.375  10.341  92.384  1.00  0.00              
ATOM   2836  CB  PRO A 364      -1.850  10.179  92.070  1.00  0.00              
ATOM   2837  CG  PRO A 364      -2.463  11.494  92.480  1.00  0.00              
ATOM   2838  C   PRO A 364       0.441  10.799  91.175  1.00  0.00              
ATOM   2839  O   PRO A 364       0.866  10.010  90.329  1.00  0.00              
ATOM   2840  N   SER A 365       0.681  12.110  91.120  1.00  0.00              
ATOM   2841  CA  SER A 365       1.599  12.750  90.198  1.00  0.00              
ATOM   2842  CB  SER A 365       1.651  14.236  90.556  1.00  0.00              
ATOM   2843  OG  SER A 365       1.199  14.491  91.887  1.00  0.00              
ATOM   2844  C   SER A 365       3.001  12.153  90.148  1.00  0.00              
ATOM   2845  O   SER A 365       3.592  12.080  89.067  1.00  0.00              
ATOM   2846  N   ILE A 366       3.511  11.644  91.280  1.00  0.00              
ATOM   2847  CA  ILE A 366       4.883  11.152  91.388  1.00  0.00              
ATOM   2848  CB  ILE A 366       5.167  10.716  92.849  1.00  0.00              
ATOM   2849  CG2 ILE A 366       4.336   9.494  93.222  1.00  0.00              
ATOM   2850  CG1 ILE A 366       6.660  10.495  93.100  1.00  0.00              
ATOM   2851  CD1 ILE A 366       7.058  10.181  94.551  1.00  0.00              
ATOM   2852  C   ILE A 366       5.300  10.077  90.378  1.00  0.00              
ATOM   2853  O   ILE A 366       6.489   9.948  90.076  1.00  0.00              
ATOM   2854  N   VAL A 367       4.352   9.340  89.780  1.00  0.00              
ATOM   2855  CA  VAL A 367       4.661   8.341  88.753  1.00  0.00              
ATOM   2856  CB  VAL A 367       3.382   7.640  88.222  1.00  0.00              
ATOM   2857  CG1 VAL A 367       3.763   6.421  87.392  1.00  0.00              
ATOM   2858  CG2 VAL A 367       2.438   7.199  89.330  1.00  0.00              
ATOM   2859  C   VAL A 367       5.426   8.976  87.588  1.00  0.00              
ATOM   2860  O   VAL A 367       6.363   8.398  87.039  1.00  0.00              
ATOM   2861  N   HIS A 368       5.092  10.234  87.280  1.00  0.00              
ATOM   2862  CA  HIS A 368       5.723  10.984  86.199  1.00  0.00              
ATOM   2863  CB  HIS A 368       4.861  12.197  85.856  1.00  0.00              
ATOM   2864  CG  HIS A 368       3.414  11.817  85.590  1.00  0.00              
ATOM   2865  ND1 HIS A 368       2.457  11.715  86.497  1.00  0.00              
ATOM   2866  CD2 HIS A 368       2.917  11.410  84.378  1.00  0.00              
ATOM   2867  NE2 HIS A 368       1.684  11.047  84.635  1.00  0.00              
ATOM   2868  CE1 HIS A 368       1.402  11.234  85.902  1.00  0.00              
ATOM   2869  C   HIS A 368       7.142  11.445  86.529  1.00  0.00              
ATOM   2870  O   HIS A 368       7.879  11.922  85.657  1.00  0.00              
ATOM   2871  N   ARG A 369       7.509  11.345  87.812  1.00  0.00              
ATOM   2872  CA  ARG A 369       8.860  11.611  88.275  1.00  0.00              
ATOM   2873  CB  ARG A 369       8.837  12.363  89.611  1.00  0.00              
ATOM   2874  CG  ARG A 369       8.047  13.680  89.677  1.00  0.00              
ATOM   2875  CD  ARG A 369       8.575  14.812  88.789  1.00  0.00              
ATOM   2876  NE  ARG A 369       8.386  14.514  87.379  1.00  0.00              
ATOM   2877  CZ  ARG A 369       7.527  15.149  86.588  1.00  0.00              
ATOM   2878  NH1 ARG A 369       7.288  14.600  85.406  1.00  0.00              
ATOM   2879  NH2 ARG A 369       6.938  16.284  86.948  1.00  0.00              
ATOM   2880  C   ARG A 369       9.645  10.316  88.418  1.00  0.00              
ATOM   2881  O   ARG A 369      10.856  10.285  88.186  1.00  0.00              
ATOM   2882  N   LYS A 370       8.972   9.220  88.786  1.00  0.00              
ATOM   2883  CA  LYS A 370       9.603   7.911  88.888  1.00  0.00              
ATOM   2884  CB  LYS A 370       8.732   6.973  89.724  1.00  0.00              
ATOM   2885  CG  LYS A 370       8.681   7.290  91.209  1.00  0.00              
ATOM   2886  CD  LYS A 370      10.027   7.038  91.868  1.00  0.00              
ATOM   2887  CE  LYS A 370       9.895   7.223  93.366  1.00  0.00              
ATOM   2888  NZ  LYS A 370      11.173   7.030  94.022  1.00  0.00              
ATOM   2889  C   LYS A 370       9.926   7.294  87.529  1.00  0.00              
ATOM   2890  O   LYS A 370       9.315   6.330  87.065  1.00  0.00              
ATOM   2891  N   CYS A 371      10.925   7.870  86.864  1.00  0.00              
ATOM   2892  CA  CYS A 371      11.374   7.381  85.570  1.00  0.00              
ATOM   2893  CB  CYS A 371      12.302   8.415  84.942  1.00  0.00              
ATOM   2894  SG  CYS A 371      12.711   8.083  83.210  1.00  0.00              
ATOM   2895  C   CYS A 371      12.072   6.028  85.693  1.00  0.00              
ATOM   2896  O   CYS A 371      12.909   5.872  86.586  1.00  0.00              
ATOM   2897  OXT CYS A 371      11.769   5.140  84.900  1.00  0.00              
TER    2898      CYS A 371
ATOM   2899  N   ASP B   1      52.407  24.173  60.223  1.00  0.00              
ATOM   2900  CA  ASP B   1      52.844  23.312  61.321  1.00  0.00              
ATOM   2901  CB  ASP B   1      54.322  23.591  61.659  1.00  0.00              
ATOM   2902  CG  ASP B   1      54.919  22.814  62.841  1.00  0.00              
ATOM   2903  OD1 ASP B   1      54.819  21.589  62.882  1.00  0.00              
ATOM   2904  OD2 ASP B   1      55.469  23.457  63.736  1.00  0.00              
ATOM   2905  C   ASP B   1      51.972  23.429  62.566  1.00  0.00              
ATOM   2906  O   ASP B   1      52.061  22.629  63.498  1.00  0.00              
ATOM   2907  N   TYR B   2      51.077  24.417  62.541  1.00  0.00              
ATOM   2908  CA  TYR B   2      50.134  24.657  63.630  1.00  0.00              
ATOM   2909  CB  TYR B   2      49.246  25.863  63.301  1.00  0.00              
ATOM   2910  CG  TYR B   2      48.263  26.239  64.405  1.00  0.00              
ATOM   2911  CD1 TYR B   2      48.727  26.745  65.606  1.00  0.00              
ATOM   2912  CE1 TYR B   2      47.839  27.030  66.623  1.00  0.00              
ATOM   2913  CD2 TYR B   2      46.908  26.040  64.213  1.00  0.00              
ATOM   2914  CE2 TYR B   2      46.018  26.323  65.228  1.00  0.00              
ATOM   2915  CZ  TYR B   2      46.492  26.812  66.427  1.00  0.00              
ATOM   2916  OH  TYR B   2      45.607  27.088  67.449  1.00  0.00              
ATOM   2917  C   TYR B   2      49.279  23.427  63.926  1.00  0.00              
ATOM   2918  O   TYR B   2      49.052  23.084  65.086  1.00  0.00              
ATOM   2919  N   GLU B   3      48.846  22.743  62.861  1.00  0.00              
ATOM   2920  CA  GLU B   3      48.104  21.496  62.970  1.00  0.00              
ATOM   2921  CB  GLU B   3      47.771  20.983  61.572  1.00  0.00              
ATOM   2922  CG  GLU B   3      46.818  19.791  61.554  1.00  0.00              
ATOM   2923  CD  GLU B   3      46.554  19.244  60.161  1.00  0.00              
ATOM   2924  OE1 GLU B   3      47.345  18.429  59.688  1.00  0.00              
ATOM   2925  OE2 GLU B   3      45.561  19.638  59.551  1.00  0.00              
ATOM   2926  C   GLU B   3      48.889  20.445  63.749  1.00  0.00              
ATOM   2927  O   GLU B   3      48.341  19.829  64.662  1.00  0.00              
ATOM   2928  N   LYS B   4      50.184  20.273  63.451  1.00  0.00              
ATOM   2929  CA  LYS B   4      51.008  19.290  64.141  1.00  0.00              
ATOM   2930  CB  LYS B   4      52.363  19.136  63.442  1.00  0.00              
ATOM   2931  CG  LYS B   4      53.303  18.062  63.998  1.00  0.00              
ATOM   2932  CD  LYS B   4      52.694  16.666  63.926  1.00  0.00              
ATOM   2933  CE  LYS B   4      53.685  15.625  64.424  1.00  0.00              
ATOM   2934  NZ  LYS B   4      53.060  14.315  64.471  1.00  0.00              
ATOM   2935  C   LYS B   4      51.177  19.679  65.604  1.00  0.00              
ATOM   2936  O   LYS B   4      51.065  18.826  66.483  1.00  0.00              
ATOM   2937  N   ASN B   5      51.371  20.974  65.887  1.00  0.00              
ATOM   2938  CA  ASN B   5      51.415  21.470  67.261  1.00  0.00              
ATOM   2939  CB  ASN B   5      51.678  22.970  67.321  1.00  0.00              
ATOM   2940  CG  ASN B   5      53.128  23.343  67.065  1.00  0.00              
ATOM   2941  OD1 ASN B   5      53.900  23.609  67.981  1.00  0.00              
ATOM   2942  ND2 ASN B   5      53.553  23.385  65.814  1.00  0.00              
ATOM   2943  C   ASN B   5      50.139  21.169  68.033  1.00  0.00              
ATOM   2944  O   ASN B   5      50.192  20.701  69.171  1.00  0.00              
ATOM   2945  N   LYS B   6      48.983  21.389  67.396  1.00  0.00              
ATOM   2946  CA  LYS B   6      47.687  21.075  67.982  1.00  0.00              
ATOM   2947  CB  LYS B   6      46.581  21.570  67.055  1.00  0.00              
ATOM   2948  CG  LYS B   6      45.177  21.460  67.628  1.00  0.00              
ATOM   2949  CD  LYS B   6      44.168  21.925  66.595  1.00  0.00              
ATOM   2950  CE  LYS B   6      42.765  21.795  67.160  1.00  0.00              
ATOM   2951  NZ  LYS B   6      41.784  22.210  66.176  1.00  0.00              
ATOM   2952  C   LYS B   6      47.545  19.577  68.241  1.00  0.00              
ATOM   2953  O   LYS B   6      47.095  19.173  69.313  1.00  0.00              
ATOM   2954  N   VAL B   7      47.963  18.737  67.289  1.00  0.00              
ATOM   2955  CA  VAL B   7      47.955  17.286  67.444  1.00  0.00              
ATOM   2956  CB  VAL B   7      48.362  16.649  66.089  1.00  0.00              
ATOM   2957  CG1 VAL B   7      48.628  15.159  66.157  1.00  0.00              
ATOM   2958  CG2 VAL B   7      47.235  16.850  65.088  1.00  0.00              
ATOM   2959  C   VAL B   7      48.829  16.838  68.618  1.00  0.00              
ATOM   2960  O   VAL B   7      48.392  16.048  69.461  1.00  0.00              
ATOM   2961  N   CYS B   8      50.047  17.384  68.720  1.00  0.00              
ATOM   2962  CA  CYS B   8      50.932  17.140  69.854  1.00  0.00              
ATOM   2963  CB  CYS B   8      52.258  17.868  69.676  1.00  0.00              
ATOM   2964  SG  CYS B   8      53.149  17.462  68.153  1.00  0.00              
ATOM   2965  C   CYS B   8      50.316  17.587  71.174  1.00  0.00              
ATOM   2966  O   CYS B   8      50.435  16.901  72.196  1.00  0.00              
ATOM   2967  N   LYS B   9      49.634  18.738  71.157  1.00  0.00              
ATOM   2968  CA  LYS B   9      48.924  19.251  72.319  1.00  0.00              
ATOM   2969  CB  LYS B   9      48.365  20.639  72.016  1.00  0.00              
ATOM   2970  CG  LYS B   9      47.748  21.353  73.208  1.00  0.00              
ATOM   2971  CD  LYS B   9      47.253  22.720  72.777  1.00  0.00              
ATOM   2972  CE  LYS B   9      46.667  23.453  73.971  1.00  0.00              
ATOM   2973  NZ  LYS B   9      46.219  24.775  73.581  1.00  0.00              
ATOM   2974  C   LYS B   9      47.810  18.299  72.732  1.00  0.00              
ATOM   2975  O   LYS B   9      47.691  17.982  73.913  1.00  0.00              
ATOM   2976  N   GLU B  10      47.018  17.782  71.785  1.00  0.00              
ATOM   2977  CA  GLU B  10      45.972  16.819  72.100  1.00  0.00              
ATOM   2978  CB  GLU B  10      45.124  16.482  70.874  1.00  0.00              
ATOM   2979  CG  GLU B  10      44.422  17.666  70.211  1.00  0.00              
ATOM   2980  CD  GLU B  10      43.568  18.516  71.143  1.00  0.00              
ATOM   2981  OE1 GLU B  10      42.492  18.065  71.536  1.00  0.00              
ATOM   2982  OE2 GLU B  10      43.981  19.628  71.469  1.00  0.00              
ATOM   2983  C   GLU B  10      46.537  15.539  72.700  1.00  0.00              
ATOM   2984  O   GLU B  10      46.036  15.061  73.716  1.00  0.00              
ATOM   2985  N   PHE B  11      47.615  15.010  72.112  1.00  0.00              
ATOM   2986  CA  PHE B  11      48.297  13.832  72.633  1.00  0.00              
ATOM   2987  CB  PHE B  11      49.493  13.536  71.736  1.00  0.00              
ATOM   2988  CG  PHE B  11      50.202  12.209  71.975  1.00  0.00              
ATOM   2989  CD1 PHE B  11      49.667  11.042  71.463  1.00  0.00              
ATOM   2990  CD2 PHE B  11      51.406  12.178  72.654  1.00  0.00              
ATOM   2991  CE1 PHE B  11      50.346   9.853  71.616  1.00  0.00              
ATOM   2992  CE2 PHE B  11      52.074  10.981  72.808  1.00  0.00              
ATOM   2993  CZ  PHE B  11      51.547   9.820  72.289  1.00  0.00              
ATOM   2994  C   PHE B  11      48.756  14.016  74.076  1.00  0.00              
ATOM   2995  O   PHE B  11      48.454  13.190  74.938  1.00  0.00              
ATOM   2996  N   SER B  12      49.459  15.116  74.354  1.00  0.00              
ATOM   2997  CA  SER B  12      49.989  15.366  75.685  1.00  0.00              
ATOM   2998  CB  SER B  12      51.075  16.436  75.627  1.00  0.00              
ATOM   2999  OG  SER B  12      50.674  17.592  74.903  1.00  0.00              
ATOM   3000  C   SER B  12      48.930  15.720  76.722  1.00  0.00              
ATOM   3001  O   SER B  12      48.914  15.155  77.816  1.00  0.00              
ATOM   3002  N   HIS B  13      48.023  16.639  76.381  1.00  0.00              
ATOM   3003  CA  HIS B  13      46.971  17.080  77.288  1.00  0.00              
ATOM   3004  CB  HIS B  13      46.290  18.328  76.718  1.00  0.00              
ATOM   3005  CG  HIS B  13      45.322  19.053  77.648  1.00  0.00              
ATOM   3006  ND1 HIS B  13      44.689  18.600  78.723  1.00  0.00              
ATOM   3007  CD2 HIS B  13      44.952  20.365  77.463  1.00  0.00              
ATOM   3008  NE2 HIS B  13      44.117  20.623  78.436  1.00  0.00              
ATOM   3009  CE1 HIS B  13      43.954  19.568  79.195  1.00  0.00              
ATOM   3010  C   HIS B  13      45.934  15.998  77.563  1.00  0.00              
ATOM   3011  O   HIS B  13      45.435  15.906  78.688  1.00  0.00              
ATOM   3012  N   LEU B  14      45.556  15.201  76.561  1.00  0.00              
ATOM   3013  CA  LEU B  14      44.567  14.156  76.775  1.00  0.00              
ATOM   3014  CB  LEU B  14      43.725  13.937  75.523  1.00  0.00              
ATOM   3015  CG  LEU B  14      42.877  15.084  74.989  1.00  0.00              
ATOM   3016  CD1 LEU B  14      42.279  14.695  73.651  1.00  0.00              
ATOM   3017  CD2 LEU B  14      41.790  15.477  75.977  1.00  0.00              
ATOM   3018  C   LEU B  14      45.169  12.833  77.216  1.00  0.00              
ATOM   3019  O   LEU B  14      44.519  12.070  77.933  1.00  0.00              
ATOM   3020  N   GLY B  15      46.403  12.531  76.807  1.00  0.00              
ATOM   3021  CA  GLY B  15      46.999  11.236  77.087  1.00  0.00              
ATOM   3022  C   GLY B  15      46.815  10.312  75.894  1.00  0.00              
ATOM   3023  O   GLY B  15      45.775  10.333  75.229  1.00  0.00              
ATOM   3024  N   LYS B  16      47.825   9.465  75.656  1.00  0.00              
ATOM   3025  CA  LYS B  16      47.917   8.606  74.479  1.00  0.00              
ATOM   3026  CB  LYS B  16      49.065   7.610  74.667  1.00  0.00              
ATOM   3027  CG  LYS B  16      49.320   6.697  73.473  1.00  0.00              
ATOM   3028  CD  LYS B  16      50.549   5.841  73.704  1.00  0.00              
ATOM   3029  CE  LYS B  16      50.733   4.902  72.526  1.00  0.00              
ATOM   3030  NZ  LYS B  16      51.972   4.162  72.663  1.00  0.00              
ATOM   3031  C   LYS B  16      46.634   7.885  74.079  1.00  0.00              
ATOM   3032  O   LYS B  16      46.109   8.145  72.999  1.00  0.00              
ATOM   3033  N   GLU B  17      46.076   7.052  74.966  1.00  0.00              
ATOM   3034  CA  GLU B  17      44.858   6.297  74.685  1.00  0.00              
ATOM   3035  CB  GLU B  17      44.550   5.383  75.870  1.00  0.00              
ATOM   3036  CG  GLU B  17      43.428   4.378  75.615  1.00  0.00              
ATOM   3037  CD  GLU B  17      43.028   3.568  76.837  1.00  0.00              
ATOM   3038  OE1 GLU B  17      42.390   4.117  77.733  1.00  0.00              
ATOM   3039  OE2 GLU B  17      43.349   2.379  76.894  1.00  0.00              
ATOM   3040  C   GLU B  17      43.658   7.197  74.392  1.00  0.00              
ATOM   3041  O   GLU B  17      42.780   6.860  73.591  1.00  0.00              
ATOM   3042  N   ASP B  18      43.623   8.377  75.014  1.00  0.00              
ATOM   3043  CA  ASP B  18      42.530   9.322  74.826  1.00  0.00              
ATOM   3044  CB  ASP B  18      42.545  10.423  75.882  1.00  0.00              
ATOM   3045  CG  ASP B  18      42.408   9.937  77.318  1.00  0.00              
ATOM   3046  OD1 ASP B  18      41.436  10.307  77.974  1.00  0.00              
ATOM   3047  OD2 ASP B  18      43.263   9.167  77.767  1.00  0.00              
ATOM   3048  C   ASP B  18      42.654   9.944  73.447  1.00  0.00              
ATOM   3049  O   ASP B  18      41.656  10.104  72.742  1.00  0.00              
ATOM   3050  N   PHE B  19      43.889  10.247  73.030  1.00  0.00              
ATOM   3051  CA  PHE B  19      44.166  10.690  71.672  1.00  0.00              
ATOM   3052  CB  PHE B  19      45.632  11.114  71.543  1.00  0.00              
ATOM   3053  CG  PHE B  19      46.014  11.636  70.162  1.00  0.00              
ATOM   3054  CD1 PHE B  19      45.554  12.867  69.734  1.00  0.00              
ATOM   3055  CD2 PHE B  19      46.793  10.857  69.326  1.00  0.00              
ATOM   3056  CE1 PHE B  19      45.859  13.304  68.463  1.00  0.00              
ATOM   3057  CE2 PHE B  19      47.091  11.302  68.057  1.00  0.00              
ATOM   3058  CZ  PHE B  19      46.621  12.521  67.623  1.00  0.00              
ATOM   3059  C   PHE B  19      43.825   9.597  70.662  1.00  0.00              
ATOM   3060  O   PHE B  19      43.261   9.901  69.610  1.00  0.00              
ATOM   3061  N   THR B  20      44.145   8.328  70.950  1.00  0.00              
ATOM   3062  CA  THR B  20      43.746   7.196  70.120  1.00  0.00              
ATOM   3063  CB  THR B  20      44.251   5.877  70.744  1.00  0.00              
ATOM   3064  OG1 THR B  20      45.613   6.090  71.088  1.00  0.00              
ATOM   3065  CG2 THR B  20      44.140   4.684  69.807  1.00  0.00              
ATOM   3066  C   THR B  20      42.228   7.150  69.966  1.00  0.00              
ATOM   3067  O   THR B  20      41.719   7.024  68.853  1.00  0.00              
ATOM   3068  N   SER B  21      41.501   7.319  71.074  1.00  0.00              
ATOM   3069  CA  SER B  21      40.045   7.318  71.068  1.00  0.00              
ATOM   3070  CB  SER B  21      39.528   7.395  72.499  1.00  0.00              
ATOM   3071  OG  SER B  21      40.029   6.322  73.288  1.00  0.00              
ATOM   3072  C   SER B  21      39.472   8.461  70.235  1.00  0.00              
ATOM   3073  O   SER B  21      38.606   8.244  69.384  1.00  0.00              
ATOM   3074  N   LEU B  22      40.003   9.675  70.431  1.00  0.00              
ATOM   3075  CA  LEU B  22      39.619  10.848  69.656  1.00  0.00              
ATOM   3076  CB  LEU B  22      40.412  12.063  70.138  1.00  0.00              
ATOM   3077  CG  LEU B  22      40.149  13.433  69.516  1.00  0.00              
ATOM   3078  CD1 LEU B  22      38.767  13.947  69.889  1.00  0.00              
ATOM   3079  CD2 LEU B  22      41.210  14.422  69.965  1.00  0.00              
ATOM   3080  C   LEU B  22      39.863  10.636  68.166  1.00  0.00              
ATOM   3081  O   LEU B  22      38.979  10.876  67.344  1.00  0.00              
ATOM   3082  N   SER B  23      41.052  10.131  67.823  1.00  0.00              
ATOM   3083  CA  SER B  23      41.414   9.869  66.440  1.00  0.00              
ATOM   3084  CB  SER B  23      42.889   9.501  66.337  1.00  0.00              
ATOM   3085  OG  SER B  23      43.724  10.494  66.916  1.00  0.00              
ATOM   3086  C   SER B  23      40.555   8.768  65.830  1.00  0.00              
ATOM   3087  O   SER B  23      40.194   8.847  64.656  1.00  0.00              
ATOM   3088  N   LEU B  24      40.181   7.752  66.618  1.00  0.00              
ATOM   3089  CA  LEU B  24      39.302   6.685  66.163  1.00  0.00              
ATOM   3090  CB  LEU B  24      39.185   5.610  67.238  1.00  0.00              
ATOM   3091  CG  LEU B  24      38.490   4.290  66.932  1.00  0.00              
ATOM   3092  CD1 LEU B  24      39.254   3.480  65.896  1.00  0.00              
ATOM   3093  CD2 LEU B  24      38.395   3.485  68.207  1.00  0.00              
ATOM   3094  C   LEU B  24      37.931   7.231  65.795  1.00  0.00              
ATOM   3095  O   LEU B  24      37.442   6.970  64.694  1.00  0.00              
ATOM   3096  N   VAL B  25      37.339   8.030  66.692  1.00  0.00              
ATOM   3097  CA  VAL B  25      36.068   8.702  66.436  1.00  0.00              
ATOM   3098  CB  VAL B  25      35.645   9.508  67.692  1.00  0.00              
ATOM   3099  CG1 VAL B  25      34.421  10.382  67.458  1.00  0.00              
ATOM   3100  CG2 VAL B  25      35.324   8.556  68.834  1.00  0.00              
ATOM   3101  C   VAL B  25      36.162   9.592  65.197  1.00  0.00              
ATOM   3102  O   VAL B  25      35.321   9.511  64.298  1.00  0.00              
ATOM   3103  N   LEU B  26      37.226  10.398  65.126  1.00  0.00              
ATOM   3104  CA  LEU B  26      37.474  11.304  64.014  1.00  0.00              
ATOM   3105  CB  LEU B  26      38.759  12.082  64.280  1.00  0.00              
ATOM   3106  CG  LEU B  26      39.163  13.225  63.362  1.00  0.00              
ATOM   3107  CD1 LEU B  26      38.178  14.381  63.471  1.00  0.00              
ATOM   3108  CD2 LEU B  26      40.562  13.696  63.718  1.00  0.00              
ATOM   3109  C   LEU B  26      37.561  10.582  62.674  1.00  0.00              
ATOM   3110  O   LEU B  26      36.798  10.888  61.757  1.00  0.00              
ATOM   3111  N   TYR B  27      38.441   9.588  62.536  1.00  0.00              
ATOM   3112  CA  TYR B  27      38.571   8.868  61.279  1.00  0.00              
ATOM   3113  CB  TYR B  27      39.862   8.057  61.229  1.00  0.00              
ATOM   3114  CG  TYR B  27      41.096   8.948  61.154  1.00  0.00              
ATOM   3115  CD1 TYR B  27      42.077   8.847  62.120  1.00  0.00              
ATOM   3116  CE1 TYR B  27      43.173   9.681  62.084  1.00  0.00              
ATOM   3117  CD2 TYR B  27      41.224   9.874  60.135  1.00  0.00              
ATOM   3118  CE2 TYR B  27      42.320  10.709  60.092  1.00  0.00              
ATOM   3119  CZ  TYR B  27      43.283  10.609  61.071  1.00  0.00              
ATOM   3120  OH  TYR B  27      44.377  11.449  61.040  1.00  0.00              
ATOM   3121  C   TYR B  27      37.362   8.015  60.935  1.00  0.00              
ATOM   3122  O   TYR B  27      37.040   7.858  59.756  1.00  0.00              
ATOM   3123  N   SER B  28      36.645   7.500  61.939  1.00  0.00              
ATOM   3124  CA  SER B  28      35.386   6.818  61.685  1.00  0.00              
ATOM   3125  CB  SER B  28      34.890   6.094  62.927  1.00  0.00              
ATOM   3126  OG  SER B  28      35.837   5.137  63.380  1.00  0.00              
ATOM   3127  C   SER B  28      34.317   7.773  61.163  1.00  0.00              
ATOM   3128  O   SER B  28      33.613   7.431  60.213  1.00  0.00              
ATOM   3129  N   ARG B  29      34.195   8.988  61.721  1.00  0.00              
ATOM   3130  CA  ARG B  29      33.219   9.949  61.221  1.00  0.00              
ATOM   3131  CB  ARG B  29      32.959  11.093  62.220  1.00  0.00              
ATOM   3132  CG  ARG B  29      33.992  12.213  62.321  1.00  0.00              
ATOM   3133  CD  ARG B  29      33.737  13.165  63.483  1.00  0.00              
ATOM   3134  NE  ARG B  29      32.450  13.841  63.410  1.00  0.00              
ATOM   3135  CZ  ARG B  29      32.256  15.003  62.785  1.00  0.00              
ATOM   3136  NH1 ARG B  29      31.028  15.500  62.779  1.00  0.00              
ATOM   3137  NH2 ARG B  29      33.251  15.665  62.201  1.00  0.00              
ATOM   3138  C   ARG B  29      33.604  10.473  59.841  1.00  0.00              
ATOM   3139  O   ARG B  29      32.740  10.688  58.994  1.00  0.00              
ATOM   3140  N   LYS B  30      34.906  10.651  59.584  1.00  0.00              
ATOM   3141  CA  LYS B  30      35.395  11.027  58.265  1.00  0.00              
ATOM   3142  CB  LYS B  30      36.887  11.322  58.293  1.00  0.00              
ATOM   3143  CG  LYS B  30      37.281  12.616  58.978  1.00  0.00              
ATOM   3144  CD  LYS B  30      38.797  12.686  58.989  1.00  0.00              
ATOM   3145  CE  LYS B  30      39.267  13.990  59.603  1.00  0.00              
ATOM   3146  NZ  LYS B  30      40.713  13.997  59.710  1.00  0.00              
ATOM   3147  C   LYS B  30      35.141   9.962  57.209  1.00  0.00              
ATOM   3148  O   LYS B  30      34.633  10.273  56.129  1.00  0.00              
ATOM   3149  N   PHE B  31      35.469   8.701  57.509  1.00  0.00              
ATOM   3150  CA  PHE B  31      35.355   7.622  56.541  1.00  0.00              
ATOM   3151  CB  PHE B  31      36.701   6.888  56.407  1.00  0.00              
ATOM   3152  CG  PHE B  31      37.910   7.740  56.040  1.00  0.00              
ATOM   3153  CD1 PHE B  31      38.712   8.270  57.032  1.00  0.00              
ATOM   3154  CD2 PHE B  31      38.226   7.954  54.714  1.00  0.00              
ATOM   3155  CE1 PHE B  31      39.824   9.012  56.694  1.00  0.00              
ATOM   3156  CE2 PHE B  31      39.338   8.700  54.383  1.00  0.00              
ATOM   3157  CZ  PHE B  31      40.138   9.229  55.371  1.00  0.00              
ATOM   3158  C   PHE B  31      34.256   6.628  56.939  1.00  0.00              
ATOM   3159  O   PHE B  31      34.569   5.553  57.462  1.00  0.00              
ATOM   3160  N   PRO B  32      32.958   6.872  56.677  1.00  0.00              
ATOM   3161  CD  PRO B  32      32.460   7.971  55.853  1.00  0.00              
ATOM   3162  CA  PRO B  32      31.855   6.002  57.096  1.00  0.00              
ATOM   3163  CB  PRO B  32      30.632   6.753  56.607  1.00  0.00              
ATOM   3164  CG  PRO B  32      31.119   7.457  55.370  1.00  0.00              
ATOM   3165  C   PRO B  32      31.907   4.575  56.550  1.00  0.00              
ATOM   3166  O   PRO B  32      31.413   3.631  57.165  1.00  0.00              
ATOM   3167  N   SER B  33      32.517   4.417  55.374  1.00  0.00              
ATOM   3168  CA  SER B  33      32.704   3.123  54.741  1.00  0.00              
ATOM   3169  CB  SER B  33      32.837   3.360  53.243  1.00  0.00              
ATOM   3170  OG  SER B  33      31.835   4.264  52.789  1.00  0.00              
ATOM   3171  C   SER B  33      33.927   2.360  55.246  1.00  0.00              
ATOM   3172  O   SER B  33      34.115   1.193  54.896  1.00  0.00              
ATOM   3173  N   GLY B  34      34.781   2.984  56.066  1.00  0.00              
ATOM   3174  CA  GLY B  34      36.020   2.360  56.501  1.00  0.00              
ATOM   3175  C   GLY B  34      35.758   1.302  57.558  1.00  0.00              
ATOM   3176  O   GLY B  34      35.135   1.581  58.584  1.00  0.00              
ATOM   3177  N   THR B  35      36.219   0.074  57.313  1.00  0.00              
ATOM   3178  CA  THR B  35      36.017  -1.002  58.271  1.00  0.00              
ATOM   3179  CB  THR B  35      36.162  -2.402  57.631  1.00  0.00              
ATOM   3180  OG1 THR B  35      37.475  -2.522  57.104  1.00  0.00              
ATOM   3181  CG2 THR B  35      35.116  -2.641  56.553  1.00  0.00              
ATOM   3182  C   THR B  35      36.925  -0.851  59.486  1.00  0.00              
ATOM   3183  O   THR B  35      37.971  -0.195  59.417  1.00  0.00              
ATOM   3184  N   PHE B  36      36.513  -1.485  60.592  1.00  0.00              
ATOM   3185  CA  PHE B  36      37.180  -1.401  61.885  1.00  0.00              
ATOM   3186  CB  PHE B  36      36.632  -2.498  62.809  1.00  0.00              
ATOM   3187  CG  PHE B  36      37.208  -2.493  64.221  1.00  0.00              
ATOM   3188  CD1 PHE B  36      37.882  -3.608  64.682  1.00  0.00              
ATOM   3189  CD2 PHE B  36      37.088  -1.374  65.024  1.00  0.00              
ATOM   3190  CE1 PHE B  36      38.448  -3.594  65.940  1.00  0.00              
ATOM   3191  CE2 PHE B  36      37.664  -1.369  66.275  1.00  0.00              
ATOM   3192  CZ  PHE B  36      38.344  -2.475  66.735  1.00  0.00              
ATOM   3193  C   PHE B  36      38.700  -1.435  61.836  1.00  0.00              
ATOM   3194  O   PHE B  36      39.334  -0.438  62.177  1.00  0.00              
ATOM   3195  N   GLU B  37      39.298  -2.523  61.341  1.00  0.00              
ATOM   3196  CA  GLU B  37      40.746  -2.640  61.322  1.00  0.00              
ATOM   3197  CB  GLU B  37      41.173  -4.071  60.989  1.00  0.00              
ATOM   3198  CG  GLU B  37      42.656  -4.385  61.240  1.00  0.00              
ATOM   3199  CD  GLU B  37      43.147  -4.100  62.658  1.00  0.00              
ATOM   3200  OE1 GLU B  37      43.988  -3.213  62.832  1.00  0.00              
ATOM   3201  OE2 GLU B  37      42.696  -4.766  63.589  1.00  0.00              
ATOM   3202  C   GLU B  37      41.423  -1.623  60.408  1.00  0.00              
ATOM   3203  O   GLU B  37      42.546  -1.216  60.705  1.00  0.00              
ATOM   3204  N   GLN B  38      40.756  -1.156  59.343  1.00  0.00              
ATOM   3205  CA  GLN B  38      41.305  -0.102  58.499  1.00  0.00              
ATOM   3206  CB  GLN B  38      40.400   0.203  57.312  1.00  0.00              
ATOM   3207  CG  GLN B  38      40.361  -0.825  56.200  1.00  0.00              
ATOM   3208  CD  GLN B  38      39.380  -0.424  55.109  1.00  0.00              
ATOM   3209  OE1 GLN B  38      38.168  -0.589  55.252  1.00  0.00              
ATOM   3210  NE2 GLN B  38      39.823   0.143  53.996  1.00  0.00              
ATOM   3211  C   GLN B  38      41.470   1.179  59.302  1.00  0.00              
ATOM   3212  O   GLN B  38      42.536   1.804  59.317  1.00  0.00              
ATOM   3213  N   VAL B  39      40.398   1.541  60.018  1.00  0.00              
ATOM   3214  CA  VAL B  39      40.399   2.727  60.860  1.00  0.00              
ATOM   3215  CB  VAL B  39      38.985   3.019  61.422  1.00  0.00              
ATOM   3216  CG1 VAL B  39      38.965   4.308  62.229  1.00  0.00              
ATOM   3217  CG2 VAL B  39      37.970   3.154  60.295  1.00  0.00              
ATOM   3218  C   VAL B  39      41.436   2.543  61.964  1.00  0.00              
ATOM   3219  O   VAL B  39      42.296   3.404  62.140  1.00  0.00              
ATOM   3220  N   SER B  40      41.428   1.403  62.663  1.00  0.00              
ATOM   3221  CA  SER B  40      42.426   1.079  63.672  1.00  0.00              
ATOM   3222  CB  SER B  40      42.132  -0.291  64.267  1.00  0.00              
ATOM   3223  OG  SER B  40      40.803  -0.365  64.766  1.00  0.00              
ATOM   3224  C   SER B  40      43.868   1.113  63.177  1.00  0.00              
ATOM   3225  O   SER B  40      44.759   1.468  63.954  1.00  0.00              
ATOM   3226  N   GLN B  41      44.154   0.751  61.920  1.00  0.00              
ATOM   3227  CA  GLN B  41      45.491   0.912  61.362  1.00  0.00              
ATOM   3228  CB  GLN B  41      45.656   0.178  60.034  1.00  0.00              
ATOM   3229  CG  GLN B  41      45.783  -1.335  60.161  1.00  0.00              
ATOM   3230  CD  GLN B  41      46.980  -1.784  60.987  1.00  0.00              
ATOM   3231  OE1 GLN B  41      48.135  -1.625  60.604  1.00  0.00              
ATOM   3232  NE2 GLN B  41      46.756  -2.362  62.159  1.00  0.00              
ATOM   3233  C   GLN B  41      45.870   2.372  61.185  1.00  0.00              
ATOM   3234  O   GLN B  41      46.937   2.793  61.641  1.00  0.00              
ATOM   3235  N   LEU B  42      44.979   3.163  60.573  1.00  0.00              
ATOM   3236  CA  LEU B  42      45.239   4.580  60.359  1.00  0.00              
ATOM   3237  CB  LEU B  42      44.123   5.223  59.536  1.00  0.00              
ATOM   3238  CG  LEU B  42      44.307   6.662  59.050  1.00  0.00              
ATOM   3239  CD1 LEU B  42      45.534   6.800  58.160  1.00  0.00              
ATOM   3240  CD2 LEU B  42      43.077   7.115  58.291  1.00  0.00              
ATOM   3241  C   LEU B  42      45.434   5.322  61.673  1.00  0.00              
ATOM   3242  O   LEU B  42      46.418   6.040  61.839  1.00  0.00              
ATOM   3243  N   VAL B  43      44.534   5.090  62.632  1.00  0.00              
ATOM   3244  CA  VAL B  43      44.608   5.684  63.961  1.00  0.00              
ATOM   3245  CB  VAL B  43      43.375   5.255  64.787  1.00  0.00              
ATOM   3246  CG1 VAL B  43      43.418   5.744  66.225  1.00  0.00              
ATOM   3247  CG2 VAL B  43      42.128   5.816  64.137  1.00  0.00              
ATOM   3248  C   VAL B  43      45.909   5.321  64.667  1.00  0.00              
ATOM   3249  O   VAL B  43      46.612   6.209  65.146  1.00  0.00              
ATOM   3250  N   LYS B  44      46.258   4.028  64.687  1.00  0.00              
ATOM   3251  CA  LYS B  44      47.487   3.531  65.299  1.00  0.00              
ATOM   3252  CB  LYS B  44      47.576   2.049  64.982  1.00  0.00              
ATOM   3253  CG  LYS B  44      48.557   1.189  65.754  1.00  0.00              
ATOM   3254  CD  LYS B  44      48.546  -0.257  65.245  1.00  0.00              
ATOM   3255  CE  LYS B  44      47.239  -1.034  65.459  1.00  0.00              
ATOM   3256  NZ  LYS B  44      46.239  -0.781  64.433  1.00  0.00              
ATOM   3257  C   LYS B  44      48.714   4.242  64.737  1.00  0.00              
ATOM   3258  O   LYS B  44      49.583   4.731  65.467  1.00  0.00              
ATOM   3259  N   GLU B  45      48.752   4.345  63.408  1.00  0.00              
ATOM   3260  CA  GLU B  45      49.856   5.006  62.744  1.00  0.00              
ATOM   3261  CB  GLU B  45      49.936   4.560  61.292  1.00  0.00              
ATOM   3262  CG  GLU B  45      50.335   3.084  61.307  1.00  0.00              
ATOM   3263  CD  GLU B  45      50.422   2.399  59.957  1.00  0.00              
ATOM   3264  OE1 GLU B  45      51.452   2.515  59.291  1.00  0.00              
ATOM   3265  OE2 GLU B  45      49.477   1.712  59.566  1.00  0.00              
ATOM   3266  C   GLU B  45      49.874   6.517  62.938  1.00  0.00              
ATOM   3267  O   GLU B  45      50.957   7.073  63.122  1.00  0.00              
ATOM   3268  N   VAL B  46      48.722   7.195  62.996  1.00  0.00              
ATOM   3269  CA  VAL B  46      48.656   8.613  63.349  1.00  0.00              
ATOM   3270  CB  VAL B  46      47.228   9.166  63.107  1.00  0.00              
ATOM   3271  CG1 VAL B  46      47.020  10.586  63.624  1.00  0.00              
ATOM   3272  CG2 VAL B  46      46.968   9.186  61.608  1.00  0.00              
ATOM   3273  C   VAL B  46      49.147   8.855  64.776  1.00  0.00              
ATOM   3274  O   VAL B  46      49.853   9.833  65.052  1.00  0.00              
ATOM   3275  N   VAL B  47      48.823   7.937  65.694  1.00  0.00              
ATOM   3276  CA  VAL B  47      49.375   7.967  67.041  1.00  0.00              
ATOM   3277  CB  VAL B  47      48.720   6.895  67.946  1.00  0.00              
ATOM   3278  CG1 VAL B  47      49.329   6.851  69.341  1.00  0.00              
ATOM   3279  CG2 VAL B  47      47.240   7.204  68.103  1.00  0.00              
ATOM   3280  C   VAL B  47      50.895   7.838  66.983  1.00  0.00              
ATOM   3281  O   VAL B  47      51.574   8.618  67.648  1.00  0.00              
ATOM   3282  N   SER B  48      51.472   6.941  66.172  1.00  0.00              
ATOM   3283  CA  SER B  48      52.926   6.879  66.035  1.00  0.00              
ATOM   3284  CB  SER B  48      53.369   5.608  65.307  1.00  0.00              
ATOM   3285  OG  SER B  48      53.230   5.658  63.892  1.00  0.00              
ATOM   3286  C   SER B  48      53.541   8.114  65.373  1.00  0.00              
ATOM   3287  O   SER B  48      54.689   8.469  65.662  1.00  0.00              
ATOM   3288  N   LEU B  49      52.811   8.785  64.466  1.00  0.00              
ATOM   3289  CA  LEU B  49      53.253  10.055  63.891  1.00  0.00              
ATOM   3290  CB  LEU B  49      52.266  10.618  62.871  1.00  0.00              
ATOM   3291  CG  LEU B  49      51.806   9.843  61.649  1.00  0.00              
ATOM   3292  CD1 LEU B  49      50.788  10.674  60.893  1.00  0.00              
ATOM   3293  CD2 LEU B  49      52.954   9.470  60.740  1.00  0.00              
ATOM   3294  C   LEU B  49      53.390  11.109  64.976  1.00  0.00              
ATOM   3295  O   LEU B  49      54.318  11.923  64.987  1.00  0.00              
ATOM   3296  N   THR B  50      52.439  11.097  65.907  1.00  0.00              
ATOM   3297  CA  THR B  50      52.436  12.056  66.993  1.00  0.00              
ATOM   3298  CB  THR B  50      51.036  12.117  67.616  1.00  0.00              
ATOM   3299  OG1 THR B  50      50.117  12.234  66.534  1.00  0.00              
ATOM   3300  CG2 THR B  50      50.898  13.343  68.493  1.00  0.00              
ATOM   3301  C   THR B  50      53.520  11.703  68.009  1.00  0.00              
ATOM   3302  O   THR B  50      54.424  12.497  68.263  1.00  0.00              
ATOM   3303  N   GLU B  51      53.484  10.471  68.524  1.00  0.00              
ATOM   3304  CA  GLU B  51      54.422   9.962  69.515  1.00  0.00              
ATOM   3305  CB  GLU B  51      54.090   8.493  69.760  1.00  0.00              
ATOM   3306  CG  GLU B  51      54.887   7.782  70.847  1.00  0.00              
ATOM   3307  CD  GLU B  51      54.499   6.322  71.028  1.00  0.00              
ATOM   3308  OE1 GLU B  51      54.598   5.547  70.076  1.00  0.00              
ATOM   3309  OE2 GLU B  51      54.093   5.951  72.131  1.00  0.00              
ATOM   3310  C   GLU B  51      55.884  10.124  69.113  1.00  0.00              
ATOM   3311  O   GLU B  51      56.708  10.531  69.932  1.00  0.00              
ATOM   3312  N   ALA B  52      56.221   9.814  67.857  1.00  0.00              
ATOM   3313  CA  ALA B  52      57.572  10.040  67.378  1.00  0.00              
ATOM   3314  CB  ALA B  52      57.832   9.224  66.121  1.00  0.00              
ATOM   3315  C   ALA B  52      57.827  11.505  67.052  1.00  0.00              
ATOM   3316  O   ALA B  52      58.719  12.127  67.629  1.00  0.00              
ATOM   3317  N   CYS B  53      57.023  12.121  66.183  1.00  0.00              
ATOM   3318  CA  CYS B  53      57.398  13.414  65.634  1.00  0.00              
ATOM   3319  CB  CYS B  53      56.889  13.519  64.212  1.00  0.00              
ATOM   3320  SG  CYS B  53      57.561  12.121  63.278  1.00  0.00              
ATOM   3321  C   CYS B  53      57.067  14.636  66.480  1.00  0.00              
ATOM   3322  O   CYS B  53      57.414  15.762  66.119  1.00  0.00              
ATOM   3323  N   CYS B  54      56.415  14.437  67.627  1.00  0.00              
ATOM   3324  CA  CYS B  54      56.328  15.481  68.638  1.00  0.00              
ATOM   3325  CB  CYS B  54      55.003  15.401  69.383  1.00  0.00              
ATOM   3326  SG  CYS B  54      53.546  15.490  68.314  1.00  0.00              
ATOM   3327  C   CYS B  54      57.463  15.401  69.655  1.00  0.00              
ATOM   3328  O   CYS B  54      57.564  16.263  70.532  1.00  0.00              
ATOM   3329  N   ALA B  55      58.334  14.384  69.585  1.00  0.00              
ATOM   3330  CA  ALA B  55      59.390  14.217  70.574  1.00  0.00              
ATOM   3331  CB  ALA B  55      60.004  12.830  70.461  1.00  0.00              
ATOM   3332  C   ALA B  55      60.521  15.230  70.456  1.00  0.00              
ATOM   3333  O   ALA B  55      60.821  15.761  69.382  1.00  0.00              
ATOM   3334  N   GLU B  56      61.168  15.487  71.595  1.00  0.00              
ATOM   3335  CA  GLU B  56      62.275  16.427  71.676  1.00  0.00              
ATOM   3336  CB  GLU B  56      62.688  16.586  73.138  1.00  0.00              
ATOM   3337  CG  GLU B  56      63.701  17.695  73.399  1.00  0.00              
ATOM   3338  CD  GLU B  56      64.116  17.798  74.859  1.00  0.00              
ATOM   3339  OE1 GLU B  56      65.132  17.210  75.228  1.00  0.00              
ATOM   3340  OE2 GLU B  56      63.423  18.467  75.624  1.00  0.00              
ATOM   3341  C   GLU B  56      63.443  15.945  70.821  1.00  0.00              
ATOM   3342  O   GLU B  56      64.131  14.973  71.140  1.00  0.00              
ATOM   3343  N   GLY B  57      63.609  16.622  69.686  1.00  0.00              
ATOM   3344  CA  GLY B  57      64.676  16.305  68.753  1.00  0.00              
ATOM   3345  C   GLY B  57      64.198  15.492  67.557  1.00  0.00              
ATOM   3346  O   GLY B  57      65.014  14.943  66.816  1.00  0.00              
ATOM   3347  N   ALA B  58      62.882  15.380  67.348  1.00  0.00              
ATOM   3348  CA  ALA B  58      62.348  14.746  66.151  1.00  0.00              
ATOM   3349  CB  ALA B  58      60.854  14.549  66.304  1.00  0.00              
ATOM   3350  C   ALA B  58      62.574  15.589  64.902  1.00  0.00              
ATOM   3351  O   ALA B  58      62.575  16.822  64.949  1.00  0.00              
ATOM   3352  N   ASP B  59      62.763  14.915  63.766  1.00  0.00              
ATOM   3353  CA  ASP B  59      63.083  15.587  62.515  1.00  0.00              
ATOM   3354  CB  ASP B  59      63.659  14.583  61.512  1.00  0.00              
ATOM   3355  CG  ASP B  59      64.120  15.232  60.213  1.00  0.00              
ATOM   3356  OD1 ASP B  59      63.303  15.398  59.308  1.00  0.00              
ATOM   3357  OD2 ASP B  59      65.291  15.590  60.115  1.00  0.00              
ATOM   3358  C   ASP B  59      61.882  16.313  61.904  1.00  0.00              
ATOM   3359  O   ASP B  59      60.902  15.656  61.546  1.00  0.00              
ATOM   3360  N   PRO B  60      61.938  17.639  61.690  1.00  0.00              
ATOM   3361  CD  PRO B  60      63.094  18.480  61.994  1.00  0.00              
ATOM   3362  CA  PRO B  60      60.836  18.455  61.174  1.00  0.00              
ATOM   3363  CB  PRO B  60      61.473  19.819  61.018  1.00  0.00              
ATOM   3364  CG  PRO B  60      62.472  19.854  62.143  1.00  0.00              
ATOM   3365  C   PRO B  60      60.187  18.007  59.870  1.00  0.00              
ATOM   3366  O   PRO B  60      59.003  18.258  59.649  1.00  0.00              
ATOM   3367  N   ASP B  61      60.912  17.306  58.989  1.00  0.00              
ATOM   3368  CA  ASP B  61      60.341  16.844  57.727  1.00  0.00              
ATOM   3369  CB  ASP B  61      61.392  16.238  56.800  1.00  0.00              
ATOM   3370  CG  ASP B  61      62.426  17.233  56.300  1.00  0.00              
ATOM   3371  OD1 ASP B  61      62.463  17.498  55.100  1.00  0.00              
ATOM   3372  OD2 ASP B  61      63.192  17.747  57.118  1.00  0.00              
ATOM   3373  C   ASP B  61      59.227  15.829  57.918  1.00  0.00              
ATOM   3374  O   ASP B  61      58.328  15.747  57.082  1.00  0.00              
ATOM   3375  N   CYS B  62      59.242  15.104  59.047  1.00  0.00              
ATOM   3376  CA  CYS B  62      58.291  14.042  59.357  1.00  0.00              
ATOM   3377  CB  CYS B  62      58.413  13.654  60.823  1.00  0.00              
ATOM   3378  SG  CYS B  62      57.091  12.543  61.365  1.00  0.00              
ATOM   3379  C   CYS B  62      56.827  14.318  59.043  1.00  0.00              
ATOM   3380  O   CYS B  62      56.173  13.489  58.407  1.00  0.00              
ATOM   3381  N   TYR B  63      56.311  15.495  59.417  1.00  0.00              
ATOM   3382  CA  TYR B  63      54.914  15.824  59.159  1.00  0.00              
ATOM   3383  CB  TYR B  63      54.429  17.005  60.013  1.00  0.00              
ATOM   3384  CG  TYR B  63      55.321  18.239  60.076  1.00  0.00              
ATOM   3385  CD1 TYR B  63      55.334  19.154  59.042  1.00  0.00              
ATOM   3386  CE1 TYR B  63      56.072  20.314  59.158  1.00  0.00              
ATOM   3387  CD2 TYR B  63      56.069  18.465  61.215  1.00  0.00              
ATOM   3388  CE2 TYR B  63      56.806  19.624  61.337  1.00  0.00              
ATOM   3389  CZ  TYR B  63      56.790  20.547  60.312  1.00  0.00              
ATOM   3390  OH  TYR B  63      57.478  21.736  60.456  1.00  0.00              
ATOM   3391  C   TYR B  63      54.531  15.981  57.689  1.00  0.00              
ATOM   3392  O   TYR B  63      53.350  16.095  57.349  1.00  0.00              
ATOM   3393  N   ASP B  64      55.520  15.996  56.792  1.00  0.00              
ATOM   3394  CA  ASP B  64      55.269  15.783  55.376  1.00  0.00              
ATOM   3395  CB  ASP B  64      55.939  16.848  54.513  1.00  0.00              
ATOM   3396  CG  ASP B  64      55.679  16.649  53.023  1.00  0.00              
ATOM   3397  OD1 ASP B  64      54.571  16.946  52.567  1.00  0.00              
ATOM   3398  OD2 ASP B  64      56.592  16.215  52.323  1.00  0.00              
ATOM   3399  C   ASP B  64      55.728  14.399  54.931  1.00  0.00              
ATOM   3400  O   ASP B  64      55.030  13.743  54.162  1.00  0.00              
ATOM   3401  N   THR B  65      56.903  13.945  55.373  1.00  0.00              
ATOM   3402  CA  THR B  65      57.473  12.676  54.943  1.00  0.00              
ATOM   3403  CB  THR B  65      58.941  12.599  55.410  1.00  0.00              
ATOM   3404  OG1 THR B  65      59.534  13.835  55.028  1.00  0.00              
ATOM   3405  CG2 THR B  65      59.709  11.444  54.782  1.00  0.00              
ATOM   3406  C   THR B  65      56.681  11.461  55.418  1.00  0.00              
ATOM   3407  O   THR B  65      56.210  10.677  54.592  1.00  0.00              
ATOM   3408  N   ARG B  66      56.484  11.292  56.731  1.00  0.00              
ATOM   3409  CA  ARG B  66      55.788  10.126  57.261  1.00  0.00              
ATOM   3410  CB  ARG B  66      55.933  10.010  58.772  1.00  0.00              
ATOM   3411  CG  ARG B  66      57.302   9.552  59.257  1.00  0.00              
ATOM   3412  CD  ARG B  66      57.250   9.193  60.742  1.00  0.00              
ATOM   3413  NE  ARG B  66      56.389   8.044  60.985  1.00  0.00              
ATOM   3414  CZ  ARG B  66      55.851   7.763  62.176  1.00  0.00              
ATOM   3415  NH1 ARG B  66      55.057   6.702  62.255  1.00  0.00              
ATOM   3416  NH2 ARG B  66      56.090   8.516  63.249  1.00  0.00              
ATOM   3417  C   ARG B  66      54.313  10.107  56.887  1.00  0.00              
ATOM   3418  O   ARG B  66      53.740   9.045  56.636  1.00  0.00              
ATOM   3419  N   THR B  67      53.694  11.285  56.798  1.00  0.00              
ATOM   3420  CA  THR B  67      52.332  11.404  56.302  1.00  0.00              
ATOM   3421  CB  THR B  67      51.809  12.827  56.534  1.00  0.00              
ATOM   3422  OG1 THR B  67      52.882  13.686  56.179  1.00  0.00              
ATOM   3423  CG2 THR B  67      51.390  13.067  57.973  1.00  0.00              
ATOM   3424  C   THR B  67      52.238  10.998  54.837  1.00  0.00              
ATOM   3425  O   THR B  67      51.374  10.194  54.487  1.00  0.00              
ATOM   3426  N   SER B  68      53.146  11.481  53.976  1.00  0.00              
ATOM   3427  CA  SER B  68      53.200  11.030  52.590  1.00  0.00              
ATOM   3428  CB  SER B  68      54.187  11.859  51.770  1.00  0.00              
ATOM   3429  OG  SER B  68      54.067  11.624  50.370  1.00  0.00              
ATOM   3430  C   SER B  68      53.551   9.548  52.464  1.00  0.00              
ATOM   3431  O   SER B  68      53.167   8.912  51.477  1.00  0.00              
ATOM   3432  N   ALA B  69      54.290   8.976  53.421  1.00  0.00              
ATOM   3433  CA  ALA B  69      54.495   7.535  53.476  1.00  0.00              
ATOM   3434  CB  ALA B  69      55.497   7.179  54.562  1.00  0.00              
ATOM   3435  C   ALA B  69      53.188   6.813  53.780  1.00  0.00              
ATOM   3436  O   ALA B  69      52.890   5.787  53.165  1.00  0.00              
ATOM   3437  N   LEU B  70      52.368   7.351  54.691  1.00  0.00              
ATOM   3438  CA  LEU B  70      51.031   6.818  54.913  1.00  0.00              
ATOM   3439  CB  LEU B  70      50.358   7.423  56.142  1.00  0.00              
ATOM   3440  CG  LEU B  70      50.987   7.255  57.521  1.00  0.00              
ATOM   3441  CD1 LEU B  70      50.001   7.732  58.571  1.00  0.00              
ATOM   3442  CD2 LEU B  70      51.361   5.809  57.809  1.00  0.00              
ATOM   3443  C   LEU B  70      50.128   6.996  53.699  1.00  0.00              
ATOM   3444  O   LEU B  70      49.274   6.148  53.438  1.00  0.00              
ATOM   3445  N   SER B  71      50.291   8.076  52.925  1.00  0.00              
ATOM   3446  CA  SER B  71      49.632   8.216  51.633  1.00  0.00              
ATOM   3447  CB  SER B  71      49.966   9.566  51.023  1.00  0.00              
ATOM   3448  OG  SER B  71      49.726  10.614  51.951  1.00  0.00              
ATOM   3449  C   SER B  71      50.045   7.107  50.672  1.00  0.00              
ATOM   3450  O   SER B  71      49.188   6.460  50.069  1.00  0.00              
ATOM   3451  N   ALA B  72      51.350   6.825  50.561  1.00  0.00              
ATOM   3452  CA  ALA B  72      51.838   5.715  49.750  1.00  0.00              
ATOM   3453  CB  ALA B  72      53.356   5.658  49.818  1.00  0.00              
ATOM   3454  C   ALA B  72      51.294   4.366  50.213  1.00  0.00              
ATOM   3455  O   ALA B  72      50.941   3.518  49.394  1.00  0.00              
ATOM   3456  N   LYS B  73      51.175   4.173  51.531  1.00  0.00              
ATOM   3457  CA  LYS B  73      50.556   2.980  52.090  1.00  0.00              
ATOM   3458  CB  LYS B  73      50.812   2.933  53.589  1.00  0.00              
ATOM   3459  CG  LYS B  73      50.742   1.530  54.168  1.00  0.00              
ATOM   3460  CD  LYS B  73      50.919   1.584  55.674  1.00  0.00              
ATOM   3461  CE  LYS B  73      50.964   0.178  56.247  1.00  0.00              
ATOM   3462  NZ  LYS B  73      50.952   0.224  57.695  1.00  0.00              
ATOM   3463  C   LYS B  73      49.056   2.938  51.793  1.00  0.00              
ATOM   3464  O   LYS B  73      48.506   1.870  51.523  1.00  0.00              
ATOM   3465  N   SER B  74      48.374   4.092  51.783  1.00  0.00              
ATOM   3466  CA  SER B  74      46.976   4.177  51.363  1.00  0.00              
ATOM   3467  CB  SER B  74      46.434   5.596  51.520  1.00  0.00              
ATOM   3468  OG  SER B  74      46.529   6.089  52.848  1.00  0.00              
ATOM   3469  C   SER B  74      46.824   3.769  49.902  1.00  0.00              
ATOM   3470  O   SER B  74      45.839   3.138  49.516  1.00  0.00              
ATOM   3471  N   CYS B  75      47.834   4.106  49.096  1.00  0.00              
ATOM   3472  CA  CYS B  75      47.901   3.712  47.700  1.00  0.00              
ATOM   3473  CB  CYS B  75      48.835   4.662  46.968  1.00  0.00              
ATOM   3474  SG  CYS B  75      48.215   6.359  47.025  1.00  0.00              
ATOM   3475  C   CYS B  75      48.310   2.267  47.432  1.00  0.00              
ATOM   3476  O   CYS B  75      48.526   1.889  46.276  1.00  0.00              
ATOM   3477  N   GLU B  76      48.438   1.422  48.462  1.00  0.00              
ATOM   3478  CA  GLU B  76      48.669  -0.001  48.258  1.00  0.00              
ATOM   3479  CB  GLU B  76      49.010  -0.652  49.594  1.00  0.00              
ATOM   3480  CG  GLU B  76      49.575  -2.068  49.499  1.00  0.00              
ATOM   3481  CD  GLU B  76      49.825  -2.784  50.825  1.00  0.00              
ATOM   3482  OE1 GLU B  76      50.109  -2.140  51.837  1.00  0.00              
ATOM   3483  OE2 GLU B  76      49.768  -4.014  50.822  1.00  0.00              
ATOM   3484  C   GLU B  76      47.404  -0.630  47.680  1.00  0.00              
ATOM   3485  O   GLU B  76      46.291  -0.231  48.027  1.00  0.00              
ATOM   3486  N   SER B  77      47.560  -1.622  46.796  1.00  0.00              
ATOM   3487  CA  SER B  77      46.442  -2.358  46.215  1.00  0.00              
ATOM   3488  CB  SER B  77      47.013  -3.433  45.294  1.00  0.00              
ATOM   3489  OG  SER B  77      47.972  -4.237  45.983  1.00  0.00              
ATOM   3490  C   SER B  77      45.589  -3.000  47.304  1.00  0.00              
ATOM   3491  O   SER B  77      44.372  -2.833  47.400  1.00  0.00              
ATOM   3492  N   ASN B  78      46.295  -3.720  48.173  1.00  0.00              
ATOM   3493  CA  ASN B  78      45.712  -4.274  49.379  1.00  0.00              
ATOM   3494  CB  ASN B  78      46.454  -5.555  49.765  1.00  0.00              
ATOM   3495  CG  ASN B  78      46.315  -6.680  48.749  1.00  0.00              
ATOM   3496  OD1 ASN B  78      45.727  -7.720  49.030  1.00  0.00              
ATOM   3497  ND2 ASN B  78      46.830  -6.554  47.530  1.00  0.00              
ATOM   3498  C   ASN B  78      45.876  -3.183  50.429  1.00  0.00              
ATOM   3499  O   ASN B  78      46.790  -3.204  51.255  1.00  0.00              
ATOM   3500  N   SER B  79      45.029  -2.156  50.326  1.00  0.00              
ATOM   3501  CA  SER B  79      45.129  -0.995  51.196  1.00  0.00              
ATOM   3502  CB  SER B  79      44.297   0.161  50.651  1.00  0.00              
ATOM   3503  OG  SER B  79      44.584   1.376  51.332  1.00  0.00              
ATOM   3504  C   SER B  79      44.718  -1.298  52.632  1.00  0.00              
ATOM   3505  O   SER B  79      43.617  -1.800  52.872  1.00  0.00              
ATOM   3506  N   PRO B  80      45.579  -1.024  53.623  1.00  0.00              
ATOM   3507  CD  PRO B  80      46.997  -0.717  53.435  1.00  0.00              
ATOM   3508  CA  PRO B  80      45.247  -1.150  55.037  1.00  0.00              
ATOM   3509  CB  PRO B  80      46.616  -1.207  55.684  1.00  0.00              
ATOM   3510  CG  PRO B  80      47.438  -0.287  54.819  1.00  0.00              
ATOM   3511  C   PRO B  80      44.418   0.012  55.577  1.00  0.00              
ATOM   3512  O   PRO B  80      43.912  -0.056  56.696  1.00  0.00              
ATOM   3513  N   PHE B  81      44.257   1.090  54.804  1.00  0.00              
ATOM   3514  CA  PHE B  81      43.653   2.312  55.306  1.00  0.00              
ATOM   3515  CB  PHE B  81      44.563   3.497  54.979  1.00  0.00              
ATOM   3516  CG  PHE B  81      45.875   3.527  55.757  1.00  0.00              
ATOM   3517  CD1 PHE B  81      46.963   4.171  55.209  1.00  0.00              
ATOM   3518  CD2 PHE B  81      45.983   2.951  57.010  1.00  0.00              
ATOM   3519  CE1 PHE B  81      48.142   4.259  55.915  1.00  0.00              
ATOM   3520  CE2 PHE B  81      47.169   3.035  57.704  1.00  0.00              
ATOM   3521  CZ  PHE B  81      48.246   3.695  57.163  1.00  0.00              
ATOM   3522  C   PHE B  81      42.250   2.546  54.759  1.00  0.00              
ATOM   3523  O   PHE B  81      41.905   1.970  53.723  1.00  0.00              
ATOM   3524  N   PRO B  82      41.374   3.320  55.421  1.00  0.00              
ATOM   3525  CD  PRO B  82      41.518   3.755  56.809  1.00  0.00              
ATOM   3526  CA  PRO B  82      40.077   3.704  54.878  1.00  0.00              
ATOM   3527  CB  PRO B  82      39.332   4.180  56.107  1.00  0.00              
ATOM   3528  CG  PRO B  82      40.401   4.761  56.993  1.00  0.00              
ATOM   3529  C   PRO B  82      40.217   4.767  53.792  1.00  0.00              
ATOM   3530  O   PRO B  82      40.929   5.762  53.941  1.00  0.00              
ATOM   3531  N   VAL B  83      39.545   4.534  52.667  1.00  0.00              
ATOM   3532  CA  VAL B  83      39.705   5.378  51.491  1.00  0.00              
ATOM   3533  CB  VAL B  83      40.071   4.522  50.247  1.00  0.00              
ATOM   3534  CG1 VAL B  83      41.442   3.881  50.419  1.00  0.00              
ATOM   3535  CG2 VAL B  83      39.023   3.458  49.940  1.00  0.00              
ATOM   3536  C   VAL B  83      38.498   6.269  51.215  1.00  0.00              
ATOM   3537  O   VAL B  83      37.499   6.254  51.945  1.00  0.00              
ATOM   3538  N   HIS B  84      38.585   7.081  50.162  1.00  0.00              
ATOM   3539  CA  HIS B  84      37.471   7.895  49.714  1.00  0.00              
ATOM   3540  CB  HIS B  84      37.702   9.353  50.106  1.00  0.00              
ATOM   3541  CG  HIS B  84      36.963   9.732  51.381  1.00  0.00              
ATOM   3542  ND1 HIS B  84      36.320   8.924  52.214  1.00  0.00              
ATOM   3543  CD2 HIS B  84      36.785  11.025  51.808  1.00  0.00              
ATOM   3544  NE2 HIS B  84      36.010  10.926  52.857  1.00  0.00              
ATOM   3545  CE1 HIS B  84      35.719   9.672  53.099  1.00  0.00              
ATOM   3546  C   HIS B  84      37.261   7.756  48.211  1.00  0.00              
ATOM   3547  O   HIS B  84      38.203   7.374  47.508  1.00  0.00              
ATOM   3548  N   PRO B  85      36.059   7.998  47.659  1.00  0.00              
ATOM   3549  CD  PRO B  85      34.809   8.108  48.408  1.00  0.00              
ATOM   3550  CA  PRO B  85      35.792   7.979  46.220  1.00  0.00              
ATOM   3551  CB  PRO B  85      34.311   8.305  46.153  1.00  0.00              
ATOM   3552  CG  PRO B  85      33.771   7.658  47.399  1.00  0.00              
ATOM   3553  C   PRO B  85      36.653   8.967  45.437  1.00  0.00              
ATOM   3554  O   PRO B  85      36.278  10.105  45.150  1.00  0.00              
ATOM   3555  N   GLY B  86      37.865   8.501  45.142  1.00  0.00              
ATOM   3556  CA  GLY B  86      38.847   9.286  44.421  1.00  0.00              
ATOM   3557  C   GLY B  86      40.273   8.892  44.774  1.00  0.00              
ATOM   3558  O   GLY B  86      41.159   9.046  43.931  1.00  0.00              
ATOM   3559  N   THR B  87      40.519   8.341  45.976  1.00  0.00              
ATOM   3560  CA  THR B  87      41.859   8.009  46.464  1.00  0.00              
ATOM   3561  CB  THR B  87      41.756   7.240  47.801  1.00  0.00              
ATOM   3562  OG1 THR B  87      40.864   7.991  48.620  1.00  0.00              
ATOM   3563  CG2 THR B  87      43.093   7.105  48.521  1.00  0.00              
ATOM   3564  C   THR B  87      42.734   7.246  45.471  1.00  0.00              
ATOM   3565  O   THR B  87      43.909   7.572  45.313  1.00  0.00              
ATOM   3566  N   ALA B  88      42.165   6.274  44.748  1.00  0.00              
ATOM   3567  CA  ALA B  88      42.879   5.559  43.696  1.00  0.00              
ATOM   3568  CB  ALA B  88      41.949   4.536  43.064  1.00  0.00              
ATOM   3569  C   ALA B  88      43.389   6.473  42.583  1.00  0.00              
ATOM   3570  O   ALA B  88      44.547   6.377  42.172  1.00  0.00              
ATOM   3571  N   GLU B  89      42.554   7.421  42.140  1.00  0.00              
ATOM   3572  CA  GLU B  89      42.943   8.351  41.092  1.00  0.00              
ATOM   3573  CB  GLU B  89      41.716   9.031  40.482  1.00  0.00              
ATOM   3574  CG  GLU B  89      41.988   9.951  39.285  1.00  0.00              
ATOM   3575  CD  GLU B  89      42.731   9.302  38.120  1.00  0.00              
ATOM   3576  OE1 GLU B  89      42.135   8.482  37.422  1.00  0.00              
ATOM   3577  OE2 GLU B  89      43.899   9.627  37.910  1.00  0.00              
ATOM   3578  C   GLU B  89      43.941   9.370  41.632  1.00  0.00              
ATOM   3579  O   GLU B  89      44.836   9.809  40.904  1.00  0.00              
ATOM   3580  N   CYS B  90      43.810   9.731  42.913  1.00  0.00              
ATOM   3581  CA  CYS B  90      44.836  10.504  43.596  1.00  0.00              
ATOM   3582  CB  CYS B  90      44.450  10.788  45.040  1.00  0.00              
ATOM   3583  SG  CYS B  90      42.849  11.605  45.258  1.00  0.00              
ATOM   3584  C   CYS B  90      46.162   9.755  43.573  1.00  0.00              
ATOM   3585  O   CYS B  90      47.189  10.334  43.229  1.00  0.00              
ATOM   3586  N   CYS B  91      46.157   8.449  43.859  1.00  0.00              
ATOM   3587  CA  CYS B  91      47.359   7.629  43.824  1.00  0.00              
ATOM   3588  CB  CYS B  91      47.050   6.218  44.281  1.00  0.00              
ATOM   3589  SG  CYS B  91      46.487   6.190  45.999  1.00  0.00              
ATOM   3590  C   CYS B  91      48.064   7.591  42.476  1.00  0.00              
ATOM   3591  O   CYS B  91      49.296   7.571  42.427  1.00  0.00              
ATOM   3592  N   THR B  92      47.316   7.603  41.369  1.00  0.00              
ATOM   3593  CA  THR B  92      47.912   7.739  40.048  1.00  0.00              
ATOM   3594  CB  THR B  92      46.908   7.320  38.957  1.00  0.00              
ATOM   3595  OG1 THR B  92      45.611   7.734  39.371  1.00  0.00              
ATOM   3596  CG2 THR B  92      46.936   5.819  38.729  1.00  0.00              
ATOM   3597  C   THR B  92      48.526   9.102  39.736  1.00  0.00              
ATOM   3598  O   THR B  92      49.277   9.241  38.770  1.00  0.00              
ATOM   3599  N   LYS B  93      48.225  10.132  40.530  1.00  0.00              
ATOM   3600  CA  LYS B  93      48.800  11.450  40.328  1.00  0.00              
ATOM   3601  CB  LYS B  93      47.691  12.504  40.330  1.00  0.00              
ATOM   3602  CG  LYS B  93      46.644  12.359  39.230  1.00  0.00              
ATOM   3603  CD  LYS B  93      47.266  12.498  37.848  1.00  0.00              
ATOM   3604  CE  LYS B  93      46.205  12.302  36.781  1.00  0.00              
ATOM   3605  NZ  LYS B  93      46.804  12.365  35.463  1.00  0.00              
ATOM   3606  C   LYS B  93      49.811  11.705  41.438  1.00  0.00              
ATOM   3607  O   LYS B  93      49.452  11.979  42.579  1.00  0.00              
ATOM   3608  N   GLU B  94      51.105  11.707  41.128  1.00  0.00              
ATOM   3609  CA  GLU B  94      52.130  11.498  42.142  1.00  0.00              
ATOM   3610  CB  GLU B  94      53.457  11.142  41.480  1.00  0.00              
ATOM   3611  CG  GLU B  94      53.581   9.686  41.018  1.00  0.00              
ATOM   3612  CD  GLU B  94      52.534   9.209  40.017  1.00  0.00              
ATOM   3613  OE1 GLU B  94      52.450   9.780  38.930  1.00  0.00              
ATOM   3614  OE2 GLU B  94      51.817   8.266  40.344  1.00  0.00              
ATOM   3615  C   GLU B  94      52.359  12.559  43.214  1.00  0.00              
ATOM   3616  O   GLU B  94      52.314  13.772  42.981  1.00  0.00              
ATOM   3617  N   GLY B  95      52.562  12.040  44.429  1.00  0.00              
ATOM   3618  CA  GLY B  95      53.093  12.791  45.560  1.00  0.00              
ATOM   3619  C   GLY B  95      52.254  13.989  45.970  1.00  0.00              
ATOM   3620  O   GLY B  95      51.262  13.878  46.690  1.00  0.00              
ATOM   3621  N   LEU B  96      52.656  15.150  45.453  1.00  0.00              
ATOM   3622  CA  LEU B  96      52.003  16.410  45.771  1.00  0.00              
ATOM   3623  CB  LEU B  96      52.843  17.581  45.276  1.00  0.00              
ATOM   3624  CG  LEU B  96      54.234  17.775  45.872  1.00  0.00              
ATOM   3625  CD1 LEU B  96      54.964  18.882  45.133  1.00  0.00              
ATOM   3626  CD2 LEU B  96      54.158  18.078  47.362  1.00  0.00              
ATOM   3627  C   LEU B  96      50.610  16.486  45.167  1.00  0.00              
ATOM   3628  O   LEU B  96      49.678  17.006  45.784  1.00  0.00              
ATOM   3629  N   GLU B  97      50.460  15.907  43.970  1.00  0.00              
ATOM   3630  CA  GLU B  97      49.180  15.889  43.277  1.00  0.00              
ATOM   3631  CB  GLU B  97      49.342  15.330  41.873  1.00  0.00              
ATOM   3632  CG  GLU B  97      50.410  15.975  40.997  1.00  0.00              
ATOM   3633  CD  GLU B  97      50.582  15.260  39.664  1.00  0.00              
ATOM   3634  OE1 GLU B  97      50.101  15.771  38.656  1.00  0.00              
ATOM   3635  OE2 GLU B  97      51.188  14.186  39.634  1.00  0.00              
ATOM   3636  C   GLU B  97      48.212  15.009  44.061  1.00  0.00              
ATOM   3637  O   GLU B  97      47.079  15.402  44.331  1.00  0.00              
ATOM   3638  N   ARG B  98      48.686  13.817  44.439  1.00  0.00              
ATOM   3639  CA  ARG B  98      48.028  12.910  45.371  1.00  0.00              
ATOM   3640  CB  ARG B  98      49.035  11.811  45.681  1.00  0.00              
ATOM   3641  CG  ARG B  98      48.609  10.595  46.481  1.00  0.00              
ATOM   3642  CD  ARG B  98      49.799   9.644  46.531  1.00  0.00              
ATOM   3643  NE  ARG B  98      50.149   9.161  45.201  1.00  0.00              
ATOM   3644  CZ  ARG B  98      51.397   8.905  44.813  1.00  0.00              
ATOM   3645  NH1 ARG B  98      51.584   8.337  43.631  1.00  0.00              
ATOM   3646  NH2 ARG B  98      52.442   9.268  45.552  1.00  0.00              
ATOM   3647  C   ARG B  98      47.568  13.587  46.655  1.00  0.00              
ATOM   3648  O   ARG B  98      46.400  13.473  47.029  1.00  0.00              
ATOM   3649  N   LYS B  99      48.474  14.319  47.311  1.00  0.00              
ATOM   3650  CA  LYS B  99      48.181  15.041  48.542  1.00  0.00              
ATOM   3651  CB  LYS B  99      49.464  15.723  49.014  1.00  0.00              
ATOM   3652  CG  LYS B  99      49.430  16.309  50.416  1.00  0.00              
ATOM   3653  CD  LYS B  99      50.779  16.944  50.718  1.00  0.00              
ATOM   3654  CE  LYS B  99      50.789  17.502  52.131  1.00  0.00              
ATOM   3655  NZ  LYS B  99      52.041  18.181  52.407  1.00  0.00              
ATOM   3656  C   LYS B  99      47.054  16.055  48.353  1.00  0.00              
ATOM   3657  O   LYS B  99      46.081  16.059  49.111  1.00  0.00              
ATOM   3658  N   LEU B 100      47.151  16.878  47.302  1.00  0.00              
ATOM   3659  CA  LEU B 100      46.131  17.867  46.971  1.00  0.00              
ATOM   3660  CB  LEU B 100      46.645  18.699  45.790  1.00  0.00              
ATOM   3661  CG  LEU B 100      45.974  19.998  45.335  1.00  0.00              
ATOM   3662  CD1 LEU B 100      47.004  20.873  44.643  1.00  0.00              
ATOM   3663  CD2 LEU B 100      44.777  19.769  44.422  1.00  0.00              
ATOM   3664  C   LEU B 100      44.791  17.203  46.659  1.00  0.00              
ATOM   3665  O   LEU B 100      43.740  17.626  47.145  1.00  0.00              
ATOM   3666  N   CYS B 101      44.836  16.127  45.870  1.00  0.00              
ATOM   3667  CA  CYS B 101      43.664  15.351  45.492  1.00  0.00              
ATOM   3668  CB  CYS B 101      44.114  14.243  44.551  1.00  0.00              
ATOM   3669  SG  CYS B 101      42.851  13.113  43.915  1.00  0.00              
ATOM   3670  C   CYS B 101      42.954  14.782  46.714  1.00  0.00              
ATOM   3671  O   CYS B 101      41.741  14.938  46.849  1.00  0.00              
ATOM   3672  N   MET B 102      43.699  14.183  47.652  1.00  0.00              
ATOM   3673  CA  MET B 102      43.120  13.694  48.896  1.00  0.00              
ATOM   3674  CB  MET B 102      44.113  12.883  49.711  1.00  0.00              
ATOM   3675  CG  MET B 102      44.485  11.557  49.066  1.00  0.00              
ATOM   3676  SD  MET B 102      45.587  10.583  50.119  1.00  0.00              
ATOM   3677  CE  MET B 102      47.058  11.543  49.919  1.00  0.00              
ATOM   3678  C   MET B 102      42.556  14.814  49.754  1.00  0.00              
ATOM   3679  O   MET B 102      41.468  14.673  50.312  1.00  0.00              
ATOM   3680  N   ALA B 103      43.252  15.954  49.832  1.00  0.00              
ATOM   3681  CA  ALA B 103      42.736  17.130  50.525  1.00  0.00              
ATOM   3682  CB  ALA B 103      43.775  18.240  50.493  1.00  0.00              
ATOM   3683  C   ALA B 103      41.450  17.679  49.910  1.00  0.00              
ATOM   3684  O   ALA B 103      40.638  18.301  50.595  1.00  0.00              
ATOM   3685  N   ALA B 104      41.255  17.461  48.606  1.00  0.00              
ATOM   3686  CA  ALA B 104      40.007  17.803  47.943  1.00  0.00              
ATOM   3687  CB  ALA B 104      40.278  18.012  46.460  1.00  0.00              
ATOM   3688  C   ALA B 104      38.900  16.758  48.076  1.00  0.00              
ATOM   3689  O   ALA B 104      37.758  17.022  47.690  1.00  0.00              
ATOM   3690  N   LEU B 105      39.178  15.565  48.616  1.00  0.00              
ATOM   3691  CA  LEU B 105      38.168  14.519  48.704  1.00  0.00              
ATOM   3692  CB  LEU B 105      38.797  13.138  48.830  1.00  0.00              
ATOM   3693  CG  LEU B 105      39.557  12.606  47.624  1.00  0.00              
ATOM   3694  CD1 LEU B 105      40.217  11.286  47.962  1.00  0.00              
ATOM   3695  CD2 LEU B 105      38.644  12.463  46.419  1.00  0.00              
ATOM   3696  C   LEU B 105      37.140  14.732  49.803  1.00  0.00              
ATOM   3697  O   LEU B 105      37.449  14.900  50.983  1.00  0.00              
ATOM   3698  N   LYS B 106      35.884  14.722  49.366  1.00  0.00              
ATOM   3699  CA  LYS B 106      34.754  15.001  50.235  1.00  0.00              
ATOM   3700  CB  LYS B 106      33.553  15.434  49.403  1.00  0.00              
ATOM   3701  CG  LYS B 106      33.771  16.700  48.591  1.00  0.00              
ATOM   3702  CD  LYS B 106      32.535  16.958  47.748  1.00  0.00              
ATOM   3703  CE  LYS B 106      32.734  18.198  46.895  1.00  0.00              
ATOM   3704  NZ  LYS B 106      31.563  18.429  46.072  1.00  0.00              
ATOM   3705  C   LYS B 106      34.337  13.811  51.084  1.00  0.00              
ATOM   3706  O   LYS B 106      34.257  12.676  50.603  1.00  0.00              
ATOM   3707  N   HIS B 107      34.068  14.094  52.362  1.00  0.00              
ATOM   3708  CA  HIS B 107      33.369  13.170  53.247  1.00  0.00              
ATOM   3709  CB  HIS B 107      33.185  13.822  54.630  1.00  0.00              
ATOM   3710  CG  HIS B 107      32.185  13.130  55.553  1.00  0.00              
ATOM   3711  ND1 HIS B 107      32.240  11.904  56.053  1.00  0.00              
ATOM   3712  CD2 HIS B 107      30.983  13.691  55.926  1.00  0.00              
ATOM   3713  NE2 HIS B 107      30.366  12.756  56.601  1.00  0.00              
ATOM   3714  CE1 HIS B 107      31.117  11.686  56.683  1.00  0.00              
ATOM   3715  C   HIS B 107      32.016  12.792  52.652  1.00  0.00              
ATOM   3716  O   HIS B 107      31.294  13.639  52.122  1.00  0.00              
ATOM   3717  N   GLN B 108      31.679  11.507  52.733  1.00  0.00              
ATOM   3718  CA  GLN B 108      30.402  11.027  52.237  1.00  0.00              
ATOM   3719  CB  GLN B 108      30.569   9.645  51.601  1.00  0.00              
ATOM   3720  CG  GLN B 108      31.619   9.568  50.492  1.00  0.00              
ATOM   3721  CD  GLN B 108      31.352  10.483  49.304  1.00  0.00              
ATOM   3722  OE1 GLN B 108      30.423  10.278  48.528  1.00  0.00              
ATOM   3723  NE2 GLN B 108      32.149  11.522  49.105  1.00  0.00              
ATOM   3724  C   GLN B 108      29.429  10.971  53.411  1.00  0.00              
ATOM   3725  O   GLN B 108      29.637  10.161  54.318  1.00  0.00              
ATOM   3726  N   PRO B 109      28.391  11.819  53.487  1.00  0.00              
ATOM   3727  CD  PRO B 109      28.142  12.915  52.558  1.00  0.00              
ATOM   3728  CA  PRO B 109      27.417  11.838  54.577  1.00  0.00              
ATOM   3729  CB  PRO B 109      26.472  12.947  54.164  1.00  0.00              
ATOM   3730  CG  PRO B 109      27.367  13.897  53.415  1.00  0.00              
ATOM   3731  C   PRO B 109      26.683  10.516  54.758  1.00  0.00              
ATOM   3732  O   PRO B 109      26.036  10.006  53.838  1.00  0.00              
ATOM   3733  N   GLN B 110      26.796   9.940  55.958  1.00  0.00              
ATOM   3734  CA  GLN B 110      26.147   8.674  56.252  1.00  0.00              
ATOM   3735  CB  GLN B 110      26.717   8.033  57.521  1.00  0.00              
ATOM   3736  CG  GLN B 110      26.085   6.697  57.932  1.00  0.00              
ATOM   3737  CD  GLN B 110      26.177   5.556  56.928  1.00  0.00              
ATOM   3738  OE1 GLN B 110      25.716   5.652  55.790  1.00  0.00              
ATOM   3739  NE2 GLN B 110      26.709   4.411  57.331  1.00  0.00              
ATOM   3740  C   GLN B 110      24.626   8.775  56.299  1.00  0.00              
ATOM   3741  O   GLN B 110      23.999   9.174  57.288  1.00  0.00              
ATOM   3742  N   GLU B 111      24.064   8.432  55.142  1.00  0.00              
ATOM   3743  CA  GLU B 111      22.625   8.354  54.962  1.00  0.00              
ATOM   3744  CB  GLU B 111      22.263   8.699  53.518  1.00  0.00              
ATOM   3745  CG  GLU B 111      22.698  10.112  53.118  1.00  0.00              
ATOM   3746  CD  GLU B 111      22.307  10.564  51.716  1.00  0.00              
ATOM   3747  OE1 GLU B 111      22.346   9.780  50.766  1.00  0.00              
ATOM   3748  OE2 GLU B 111      21.953  11.732  51.549  1.00  0.00              
ATOM   3749  C   GLU B 111      22.015   7.014  55.359  1.00  0.00              
ATOM   3750  O   GLU B 111      20.793   6.910  55.486  1.00  0.00              
ATOM   3751  N   PHE B 112      22.813   5.956  55.558  1.00  0.00              
ATOM   3752  CA  PHE B 112      22.281   4.660  55.965  1.00  0.00              
ATOM   3753  CB  PHE B 112      22.460   3.618  54.856  1.00  0.00              
ATOM   3754  CG  PHE B 112      21.542   3.852  53.664  1.00  0.00              
ATOM   3755  CD1 PHE B 112      22.026   4.478  52.530  1.00  0.00              
ATOM   3756  CD2 PHE B 112      20.221   3.451  53.727  1.00  0.00              
ATOM   3757  CE1 PHE B 112      21.179   4.710  51.466  1.00  0.00              
ATOM   3758  CE2 PHE B 112      19.383   3.686  52.656  1.00  0.00              
ATOM   3759  CZ  PHE B 112      19.860   4.315  51.528  1.00  0.00              
ATOM   3760  C   PHE B 112      22.864   4.170  57.295  1.00  0.00              
ATOM   3761  O   PHE B 112      23.842   3.416  57.320  1.00  0.00              
ATOM   3762  N   PRO B 113      22.302   4.575  58.440  1.00  0.00              
ATOM   3763  CD  PRO B 113      21.088   5.384  58.530  1.00  0.00              
ATOM   3764  CA  PRO B 113      22.826   4.259  59.768  1.00  0.00              
ATOM   3765  CB  PRO B 113      22.014   5.179  60.660  1.00  0.00              
ATOM   3766  CG  PRO B 113      20.673   5.220  59.971  1.00  0.00              
ATOM   3767  C   PRO B 113      22.758   2.790  60.189  1.00  0.00              
ATOM   3768  O   PRO B 113      21.806   2.319  60.812  1.00  0.00              
ATOM   3769  N   THR B 114      23.822   2.050  59.878  1.00  0.00              
ATOM   3770  CA  THR B 114      23.941   0.634  60.218  1.00  0.00              
ATOM   3771  CB  THR B 114      25.000  -0.035  59.301  1.00  0.00              
ATOM   3772  OG1 THR B 114      26.239   0.651  59.474  1.00  0.00              
ATOM   3773  CG2 THR B 114      24.570  -0.038  57.840  1.00  0.00              
ATOM   3774  C   THR B 114      24.194   0.313  61.697  1.00  0.00              
ATOM   3775  O   THR B 114      24.843  -0.687  62.037  1.00  0.00              
ATOM   3776  N   TYR B 115      23.625   1.094  62.617  1.00  0.00              
ATOM   3777  CA  TYR B 115      23.923   0.958  64.032  1.00  0.00              
ATOM   3778  CB  TYR B 115      23.899   2.335  64.706  1.00  0.00              
ATOM   3779  CG  TYR B 115      24.139   2.328  66.212  1.00  0.00              
ATOM   3780  CD1 TYR B 115      25.370   1.964  66.724  1.00  0.00              
ATOM   3781  CE1 TYR B 115      25.551   1.901  68.090  1.00  0.00              
ATOM   3782  CD2 TYR B 115      23.102   2.659  67.063  1.00  0.00              
ATOM   3783  CE2 TYR B 115      23.280   2.607  68.427  1.00  0.00              
ATOM   3784  CZ  TYR B 115      24.502   2.222  68.929  1.00  0.00              
ATOM   3785  OH  TYR B 115      24.673   2.167  70.298  1.00  0.00              
ATOM   3786  C   TYR B 115      22.960  -0.006  64.709  1.00  0.00              
ATOM   3787  O   TYR B 115      21.743   0.039  64.517  1.00  0.00              
ATOM   3788  N   VAL B 116      23.534  -0.897  65.511  1.00  0.00              
ATOM   3789  CA  VAL B 116      22.765  -1.754  66.388  1.00  0.00              
ATOM   3790  CB  VAL B 116      22.493  -3.141  65.739  1.00  0.00              
ATOM   3791  CG1 VAL B 116      23.753  -3.947  65.441  1.00  0.00              
ATOM   3792  CG2 VAL B 116      21.498  -3.933  66.574  1.00  0.00              
ATOM   3793  C   VAL B 116      23.477  -1.829  67.734  1.00  0.00              
ATOM   3794  O   VAL B 116      24.677  -2.100  67.814  1.00  0.00              
ATOM   3795  N   GLU B 117      22.753  -1.501  68.805  1.00  0.00              
ATOM   3796  CA  GLU B 117      23.267  -1.688  70.151  1.00  0.00              
ATOM   3797  CB  GLU B 117      22.562  -0.761  71.143  1.00  0.00              
ATOM   3798  CG  GLU B 117      23.290  -0.708  72.490  1.00  0.00              
ATOM   3799  CD  GLU B 117      22.599   0.001  73.651  1.00  0.00              
ATOM   3800  OE1 GLU B 117      23.024  -0.228  74.788  1.00  0.00              
ATOM   3801  OE2 GLU B 117      21.664   0.779  73.439  1.00  0.00              
ATOM   3802  C   GLU B 117      23.041  -3.145  70.554  1.00  0.00              
ATOM   3803  O   GLU B 117      21.941  -3.663  70.339  1.00  0.00              
ATOM   3804  N   PRO B 118      24.042  -3.858  71.094  1.00  0.00              
ATOM   3805  CD  PRO B 118      25.457  -3.513  70.985  1.00  0.00              
ATOM   3806  CA  PRO B 118      23.877  -5.192  71.669  1.00  0.00              
ATOM   3807  CB  PRO B 118      25.299  -5.577  72.021  1.00  0.00              
ATOM   3808  CG  PRO B 118      26.120  -4.875  70.974  1.00  0.00              
ATOM   3809  C   PRO B 118      22.984  -5.211  72.908  1.00  0.00              
ATOM   3810  O   PRO B 118      22.661  -4.169  73.487  1.00  0.00              
ATOM   3811  N   THR B 119      22.566  -6.404  73.334  1.00  0.00              
ATOM   3812  CA  THR B 119      21.769  -6.546  74.542  1.00  0.00              
ATOM   3813  CB  THR B 119      20.968  -7.865  74.500  1.00  0.00              
ATOM   3814  OG1 THR B 119      21.879  -8.944  74.328  1.00  0.00              
ATOM   3815  CG2 THR B 119      19.956  -7.867  73.366  1.00  0.00              
ATOM   3816  C   THR B 119      22.654  -6.453  75.779  1.00  0.00              
ATOM   3817  O   THR B 119      23.843  -6.789  75.721  1.00  0.00              
ATOM   3818  N   ASN B 120      22.083  -6.008  76.907  1.00  0.00              
ATOM   3819  CA  ASN B 120      22.796  -5.776  78.167  1.00  0.00              
ATOM   3820  CB  ASN B 120      21.799  -5.626  79.318  1.00  0.00              
ATOM   3821  CG  ASN B 120      20.894  -4.409  79.201  1.00  0.00              
ATOM   3822  OD1 ASN B 120      20.482  -4.013  78.109  1.00  0.00              
ATOM   3823  ND2 ASN B 120      20.540  -3.763  80.303  1.00  0.00              
ATOM   3824  C   ASN B 120      23.844  -6.809  78.561  1.00  0.00              
ATOM   3825  O   ASN B 120      24.981  -6.475  78.905  1.00  0.00              
ATOM   3826  N   ASP B 121      23.467  -8.088  78.447  1.00  0.00              
ATOM   3827  CA  ASP B 121      24.384  -9.187  78.707  1.00  0.00              
ATOM   3828  CB  ASP B 121      23.665 -10.536  78.675  1.00  0.00              
ATOM   3829  CG  ASP B 121      24.602 -11.726  78.875  1.00  0.00              
ATOM   3830  OD1 ASP B 121      25.058 -11.948  79.996  1.00  0.00              
ATOM   3831  OD2 ASP B 121      24.866 -12.429  77.901  1.00  0.00              
ATOM   3832  C   ASP B 121      25.554  -9.218  77.736  1.00  0.00              
ATOM   3833  O   ASP B 121      26.681  -9.435  78.171  1.00  0.00              
ATOM   3834  N   GLU B 122      25.323  -8.990  76.440  1.00  0.00              
ATOM   3835  CA  GLU B 122      26.384  -9.048  75.440  1.00  0.00              
ATOM   3836  CB  GLU B 122      25.816  -8.956  74.033  1.00  0.00              
ATOM   3837  CG  GLU B 122      24.828 -10.060  73.681  1.00  0.00              
ATOM   3838  CD  GLU B 122      24.174  -9.910  72.312  1.00  0.00              
ATOM   3839  OE1 GLU B 122      23.763  -8.805  71.944  1.00  0.00              
ATOM   3840  OE2 GLU B 122      24.068 -10.913  71.609  1.00  0.00              
ATOM   3841  C   GLU B 122      27.367  -7.905  75.642  1.00  0.00              
ATOM   3842  O   GLU B 122      28.581  -8.092  75.535  1.00  0.00              
ATOM   3843  N   ILE B 123      26.815  -6.729  75.973  1.00  0.00              
ATOM   3844  CA  ILE B 123      27.591  -5.541  76.312  1.00  0.00              
ATOM   3845  CB  ILE B 123      26.634  -4.385  76.704  1.00  0.00              
ATOM   3846  CG2 ILE B 123      27.416  -3.143  77.094  1.00  0.00              
ATOM   3847  CG1 ILE B 123      25.665  -4.033  75.587  1.00  0.00              
ATOM   3848  CD1 ILE B 123      24.557  -3.059  76.025  1.00  0.00              
ATOM   3849  C   ILE B 123      28.550  -5.861  77.457  1.00  0.00              
ATOM   3850  O   ILE B 123      29.770  -5.728  77.312  1.00  0.00              
ATOM   3851  N   CYS B 124      27.993  -6.338  78.578  1.00  0.00              
ATOM   3852  CA  CYS B 124      28.802  -6.728  79.721  1.00  0.00              
ATOM   3853  CB  CYS B 124      27.946  -7.118  80.915  1.00  0.00              
ATOM   3854  SG  CYS B 124      27.030  -5.720  81.608  1.00  0.00              
ATOM   3855  C   CYS B 124      29.791  -7.841  79.425  1.00  0.00              
ATOM   3856  O   CYS B 124      30.949  -7.729  79.819  1.00  0.00              
ATOM   3857  N   GLU B 125      29.392  -8.893  78.700  1.00  0.00              
ATOM   3858  CA  GLU B 125      30.289  -9.992  78.377  1.00  0.00              
ATOM   3859  CB  GLU B 125      29.555 -11.157  77.719  1.00  0.00              
ATOM   3860  CG  GLU B 125      28.649 -11.933  78.672  1.00  0.00              
ATOM   3861  CD  GLU B 125      29.370 -12.523  79.876  1.00  0.00              
ATOM   3862  OE1 GLU B 125      30.110 -13.495  79.709  1.00  0.00              
ATOM   3863  OE2 GLU B 125      29.207 -12.005  80.979  1.00  0.00              
ATOM   3864  C   GLU B 125      31.477  -9.585  77.526  1.00  0.00              
ATOM   3865  O   GLU B 125      32.607  -9.916  77.879  1.00  0.00              
ATOM   3866  N   ALA B 126      31.258  -8.829  76.445  1.00  0.00              
ATOM   3867  CA  ALA B 126      32.350  -8.358  75.603  1.00  0.00              
ATOM   3868  CB  ALA B 126      31.788  -7.532  74.459  1.00  0.00              
ATOM   3869  C   ALA B 126      33.327  -7.487  76.387  1.00  0.00              
ATOM   3870  O   ALA B 126      34.541  -7.709  76.364  1.00  0.00              
ATOM   3871  N   PHE B 127      32.771  -6.549  77.162  1.00  0.00              
ATOM   3872  CA  PHE B 127      33.561  -5.662  78.002  1.00  0.00              
ATOM   3873  CB  PHE B 127      32.635  -4.609  78.593  1.00  0.00              
ATOM   3874  CG  PHE B 127      33.283  -3.254  78.835  1.00  0.00              
ATOM   3875  CD1 PHE B 127      33.456  -2.381  77.776  1.00  0.00              
ATOM   3876  CD2 PHE B 127      33.637  -2.869  80.114  1.00  0.00              
ATOM   3877  CE1 PHE B 127      33.960  -1.118  78.004  1.00  0.00              
ATOM   3878  CE2 PHE B 127      34.139  -1.602  80.332  1.00  0.00              
ATOM   3879  CZ  PHE B 127      34.297  -0.725  79.280  1.00  0.00              
ATOM   3880  C   PHE B 127      34.290  -6.412  79.117  1.00  0.00              
ATOM   3881  O   PHE B 127      35.388  -6.022  79.511  1.00  0.00              
ATOM   3882  N   ARG B 128      33.702  -7.494  79.638  1.00  0.00              
ATOM   3883  CA  ARG B 128      34.337  -8.331  80.648  1.00  0.00              
ATOM   3884  CB  ARG B 128      33.304  -9.283  81.253  1.00  0.00              
ATOM   3885  CG  ARG B 128      33.830 -10.159  82.383  1.00  0.00              
ATOM   3886  CD  ARG B 128      32.853 -11.268  82.773  1.00  0.00              
ATOM   3887  NE  ARG B 128      32.496 -12.175  81.685  1.00  0.00              
ATOM   3888  CZ  ARG B 128      33.346 -13.019  81.088  1.00  0.00              
ATOM   3889  NH1 ARG B 128      32.875 -13.825  80.147  1.00  0.00              
ATOM   3890  NH2 ARG B 128      34.636 -13.075  81.406  1.00  0.00              
ATOM   3891  C   ARG B 128      35.493  -9.133  80.059  1.00  0.00              
ATOM   3892  O   ARG B 128      36.559  -9.233  80.668  1.00  0.00              
ATOM   3893  N   LYS B 129      35.287  -9.716  78.873  1.00  0.00              
ATOM   3894  CA  LYS B 129      36.317 -10.494  78.197  1.00  0.00              
ATOM   3895  CB  LYS B 129      35.735 -11.204  76.980  1.00  0.00              
ATOM   3896  CG  LYS B 129      34.737 -12.282  77.375  1.00  0.00              
ATOM   3897  CD  LYS B 129      34.032 -12.838  76.152  1.00  0.00              
ATOM   3898  CE  LYS B 129      32.965 -13.824  76.597  1.00  0.00              
ATOM   3899  NZ  LYS B 129      32.270 -14.368  75.448  1.00  0.00              
ATOM   3900  C   LYS B 129      37.507  -9.638  77.791  1.00  0.00              
ATOM   3901  O   LYS B 129      38.658 -10.050  77.944  1.00  0.00              
ATOM   3902  N   ASP B 130      37.230  -8.445  77.257  1.00  0.00              
ATOM   3903  CA  ASP B 130      38.243  -7.421  77.048  1.00  0.00              
ATOM   3904  CB  ASP B 130      39.190  -7.748  75.878  1.00  0.00              
ATOM   3905  CG  ASP B 130      40.138  -6.602  75.548  1.00  0.00              
ATOM   3906  OD1 ASP B 130      40.011  -6.027  74.468  1.00  0.00              
ATOM   3907  OD2 ASP B 130      40.967  -6.242  76.381  1.00  0.00              
ATOM   3908  C   ASP B 130      37.576  -6.074  76.800  1.00  0.00              
ATOM   3909  O   ASP B 130      36.992  -5.889  75.732  1.00  0.00              
ATOM   3910  N   PRO B 131      37.692  -5.083  77.696  1.00  0.00              
ATOM   3911  CD  PRO B 131      38.485  -5.158  78.920  1.00  0.00              
ATOM   3912  CA  PRO B 131      37.059  -3.772  77.557  1.00  0.00              
ATOM   3913  CB  PRO B 131      37.532  -3.038  78.799  1.00  0.00              
ATOM   3914  CG  PRO B 131      38.837  -3.704  79.162  1.00  0.00              
ATOM   3915  C   PRO B 131      37.392  -3.016  76.275  1.00  0.00              
ATOM   3916  O   PRO B 131      36.521  -2.401  75.654  1.00  0.00              
ATOM   3917  N   LYS B 132      38.658  -3.130  75.856  1.00  0.00              
ATOM   3918  CA  LYS B 132      39.189  -2.407  74.710  1.00  0.00              
ATOM   3919  CB  LYS B 132      40.682  -2.687  74.521  1.00  0.00              
ATOM   3920  CG  LYS B 132      41.555  -2.548  75.767  1.00  0.00              
ATOM   3921  CD  LYS B 132      41.538  -1.148  76.361  1.00  0.00              
ATOM   3922  CE  LYS B 132      42.316  -1.168  77.665  1.00  0.00              
ATOM   3923  NZ  LYS B 132      42.326   0.144  78.279  1.00  0.00              
ATOM   3924  C   LYS B 132      38.449  -2.737  73.423  1.00  0.00              
ATOM   3925  O   LYS B 132      38.047  -1.815  72.716  1.00  0.00              
ATOM   3926  N   GLU B 133      38.204  -4.021  73.121  1.00  0.00              
ATOM   3927  CA  GLU B 133      37.470  -4.390  71.917  1.00  0.00              
ATOM   3928  CB  GLU B 133      37.487  -5.908  71.637  1.00  0.00              
ATOM   3929  CG  GLU B 133      37.237  -6.927  72.757  1.00  0.00              
ATOM   3930  CD  GLU B 133      35.799  -7.337  73.052  1.00  0.00              
ATOM   3931  OE1 GLU B 133      35.467  -8.499  72.826  1.00  0.00              
ATOM   3932  OE2 GLU B 133      35.009  -6.510  73.500  1.00  0.00              
ATOM   3933  C   GLU B 133      36.072  -3.798  71.808  1.00  0.00              
ATOM   3934  O   GLU B 133      35.726  -3.255  70.758  1.00  0.00              
ATOM   3935  N   TYR B 134      35.280  -3.830  72.886  1.00  0.00              
ATOM   3936  CA  TYR B 134      33.947  -3.249  72.870  1.00  0.00              
ATOM   3937  CB  TYR B 134      33.153  -3.630  74.123  1.00  0.00              
ATOM   3938  CG  TYR B 134      31.662  -3.339  73.985  1.00  0.00              
ATOM   3939  CD1 TYR B 134      30.896  -4.102  73.124  1.00  0.00              
ATOM   3940  CE1 TYR B 134      29.564  -3.803  72.930  1.00  0.00              
ATOM   3941  CD2 TYR B 134      31.086  -2.291  74.678  1.00  0.00              
ATOM   3942  CE2 TYR B 134      29.754  -1.987  74.484  1.00  0.00              
ATOM   3943  CZ  TYR B 134      29.004  -2.742  73.605  1.00  0.00              
ATOM   3944  OH  TYR B 134      27.672  -2.445  73.385  1.00  0.00              
ATOM   3945  C   TYR B 134      34.029  -1.736  72.739  1.00  0.00              
ATOM   3946  O   TYR B 134      33.316  -1.148  71.926  1.00  0.00              
ATOM   3947  N   ALA B 135      34.930  -1.113  73.508  1.00  0.00              
ATOM   3948  CA  ALA B 135      35.144   0.325  73.450  1.00  0.00              
ATOM   3949  CB  ALA B 135      36.289   0.703  74.380  1.00  0.00              
ATOM   3950  C   ALA B 135      35.500   0.812  72.052  1.00  0.00              
ATOM   3951  O   ALA B 135      34.855   1.707  71.502  1.00  0.00              
ATOM   3952  N   ASN B 136      36.499   0.168  71.447  1.00  0.00              
ATOM   3953  CA  ASN B 136      36.967   0.529  70.121  1.00  0.00              
ATOM   3954  CB  ASN B 136      38.282  -0.170  69.782  1.00  0.00              
ATOM   3955  CG  ASN B 136      39.487   0.289  70.595  1.00  0.00              
ATOM   3956  OD1 ASN B 136      40.361  -0.505  70.933  1.00  0.00              
ATOM   3957  ND2 ASN B 136      39.633   1.562  70.943  1.00  0.00              
ATOM   3958  C   ASN B 136      35.938   0.249  69.041  1.00  0.00              
ATOM   3959  O   ASN B 136      35.703   1.103  68.185  1.00  0.00              
ATOM   3960  N   GLN B 137      35.280  -0.916  69.084  1.00  0.00              
ATOM   3961  CA  GLN B 137      34.273  -1.262  68.091  1.00  0.00              
ATOM   3962  CB  GLN B 137      33.894  -2.735  68.221  1.00  0.00              
ATOM   3963  CG  GLN B 137      33.324  -3.378  66.960  1.00  0.00              
ATOM   3964  CD  GLN B 137      31.807  -3.487  66.920  1.00  0.00              
ATOM   3965  OE1 GLN B 137      31.238  -4.527  67.239  1.00  0.00              
ATOM   3966  NE2 GLN B 137      31.086  -2.444  66.541  1.00  0.00              
ATOM   3967  C   GLN B 137      33.049  -0.359  68.199  1.00  0.00              
ATOM   3968  O   GLN B 137      32.424  -0.059  67.178  1.00  0.00              
ATOM   3969  N   PHE B 138      32.695   0.092  69.409  1.00  0.00              
ATOM   3970  CA  PHE B 138      31.645   1.084  69.583  1.00  0.00              
ATOM   3971  CB  PHE B 138      31.290   1.249  71.065  1.00  0.00              
ATOM   3972  CG  PHE B 138      30.099   2.167  71.316  1.00  0.00              
ATOM   3973  CD1 PHE B 138      28.821   1.734  71.015  1.00  0.00              
ATOM   3974  CD2 PHE B 138      30.301   3.440  71.817  1.00  0.00              
ATOM   3975  CE1 PHE B 138      27.753   2.584  71.201  1.00  0.00              
ATOM   3976  CE2 PHE B 138      29.224   4.283  71.992  1.00  0.00              
ATOM   3977  CZ  PHE B 138      27.952   3.858  71.684  1.00  0.00              
ATOM   3978  C   PHE B 138      32.070   2.419  68.984  1.00  0.00              
ATOM   3979  O   PHE B 138      31.359   2.958  68.133  1.00  0.00              
ATOM   3980  N   MET B 139      33.240   2.940  69.382  1.00  0.00              
ATOM   3981  CA  MET B 139      33.744   4.215  68.875  1.00  0.00              
ATOM   3982  CB  MET B 139      35.047   4.618  69.553  1.00  0.00              
ATOM   3983  CG  MET B 139      34.905   4.966  71.025  1.00  0.00              
ATOM   3984  SD  MET B 139      36.423   5.661  71.722  1.00  0.00              
ATOM   3985  CE  MET B 139      37.233   4.175  72.238  1.00  0.00              
ATOM   3986  C   MET B 139      33.944   4.248  67.365  1.00  0.00              
ATOM   3987  O   MET B 139      33.920   5.312  66.749  1.00  0.00              
ATOM   3988  N   TRP B 140      34.181   3.078  66.769  1.00  0.00              
ATOM   3989  CA  TRP B 140      34.043   2.906  65.336  1.00  0.00              
ATOM   3990  CB  TRP B 140      34.690   1.574  64.932  1.00  0.00              
ATOM   3991  CG  TRP B 140      34.462   1.149  63.487  1.00  0.00              
ATOM   3992  CD2 TRP B 140      33.645   0.140  63.059  1.00  0.00              
ATOM   3993  CE2 TRP B 140      33.734   0.242  61.711  1.00  0.00              
ATOM   3994  CE3 TRP B 140      33.026  -0.914  63.684  1.00  0.00              
ATOM   3995  CD1 TRP B 140      35.024   1.816  62.417  1.00  0.00              
ATOM   3996  NE1 TRP B 140      34.553   1.229  61.333  1.00  0.00              
ATOM   3997  CZ2 TRP B 140      33.203  -0.682  60.848  1.00  0.00              
ATOM   3998  CZ3 TRP B 140      32.467  -1.861  62.839  1.00  0.00              
ATOM   3999  CH2 TRP B 140      32.551  -1.747  61.453  1.00  0.00              
ATOM   4000  C   TRP B 140      32.569   3.001  64.935  1.00  0.00              
ATOM   4001  O   TRP B 140      32.143   4.053  64.455  1.00  0.00              
ATOM   4002  N   GLU B 141      31.761   1.969  65.231  1.00  0.00              
ATOM   4003  CA  GLU B 141      30.435   1.768  64.645  1.00  0.00              
ATOM   4004  CB  GLU B 141      29.759   0.548  65.269  1.00  0.00              
ATOM   4005  CG  GLU B 141      28.536   0.044  64.498  1.00  0.00              
ATOM   4006  CD  GLU B 141      27.745  -1.059  65.190  1.00  0.00              
ATOM   4007  OE1 GLU B 141      28.338  -2.061  65.593  1.00  0.00              
ATOM   4008  OE2 GLU B 141      26.532  -0.907  65.322  1.00  0.00              
ATOM   4009  C   GLU B 141      29.500   2.963  64.759  1.00  0.00              
ATOM   4010  O   GLU B 141      28.806   3.327  63.800  1.00  0.00              
ATOM   4011  N   TYR B 142      29.537   3.575  65.946  1.00  0.00              
ATOM   4012  CA  TYR B 142      28.740   4.745  66.260  1.00  0.00              
ATOM   4013  CB  TYR B 142      28.967   5.091  67.733  1.00  0.00              
ATOM   4014  CG  TYR B 142      27.913   5.992  68.354  1.00  0.00              
ATOM   4015  CD1 TYR B 142      26.680   5.469  68.690  1.00  0.00              
ATOM   4016  CE1 TYR B 142      25.715   6.280  69.251  1.00  0.00              
ATOM   4017  CD2 TYR B 142      28.194   7.323  68.589  1.00  0.00              
ATOM   4018  CE2 TYR B 142      27.233   8.137  69.148  1.00  0.00              
ATOM   4019  CZ  TYR B 142      25.999   7.610  69.468  1.00  0.00              
ATOM   4020  OH  TYR B 142      25.034   8.424  70.026  1.00  0.00              
ATOM   4021  C   TYR B 142      29.172   5.889  65.347  1.00  0.00              
ATOM   4022  O   TYR B 142      28.378   6.378  64.542  1.00  0.00              
ATOM   4023  N   SER B 143      30.453   6.263  65.380  1.00  0.00              
ATOM   4024  CA  SER B 143      30.932   7.399  64.613  1.00  0.00              
ATOM   4025  CB  SER B 143      32.308   7.795  65.109  1.00  0.00              
ATOM   4026  OG  SER B 143      32.211   8.133  66.487  1.00  0.00              
ATOM   4027  C   SER B 143      30.908   7.193  63.104  1.00  0.00              
ATOM   4028  O   SER B 143      30.655   8.153  62.378  1.00  0.00              
ATOM   4029  N   THR B 144      31.107   5.969  62.594  1.00  0.00              
ATOM   4030  CA  THR B 144      30.886   5.674  61.181  1.00  0.00              
ATOM   4031  CB  THR B 144      31.285   4.227  60.822  1.00  0.00              
ATOM   4032  OG1 THR B 144      30.925   3.391  61.917  1.00  0.00              
ATOM   4033  CG2 THR B 144      32.758   4.095  60.489  1.00  0.00              
ATOM   4034  C   THR B 144      29.447   5.914  60.749  1.00  0.00              
ATOM   4035  O   THR B 144      29.170   6.376  59.642  1.00  0.00              
ATOM   4036  N   ASN B 145      28.510   5.610  61.649  1.00  0.00              
ATOM   4037  CA  ASN B 145      27.106   5.747  61.320  1.00  0.00              
ATOM   4038  CB  ASN B 145      26.300   4.627  61.939  1.00  0.00              
ATOM   4039  CG  ASN B 145      26.531   3.353  61.149  1.00  0.00              
ATOM   4040  OD1 ASN B 145      26.258   3.292  59.949  1.00  0.00              
ATOM   4041  ND2 ASN B 145      27.071   2.301  61.747  1.00  0.00              
ATOM   4042  C   ASN B 145      26.509   7.102  61.626  1.00  0.00              
ATOM   4043  O   ASN B 145      25.469   7.472  61.080  1.00  0.00              
ATOM   4044  N   TYR B 146      27.166   7.864  62.496  1.00  0.00              
ATOM   4045  CA  TYR B 146      26.762   9.233  62.751  1.00  0.00              
ATOM   4046  CB  TYR B 146      26.386   9.407  64.226  1.00  0.00              
ATOM   4047  CG  TYR B 146      25.318   8.420  64.674  1.00  0.00              
ATOM   4048  CD1 TYR B 146      25.651   7.445  65.588  1.00  0.00              
ATOM   4049  CE1 TYR B 146      24.762   6.434  65.877  1.00  0.00              
ATOM   4050  CD2 TYR B 146      24.067   8.421  64.090  1.00  0.00              
ATOM   4051  CE2 TYR B 146      23.177   7.408  64.376  1.00  0.00              
ATOM   4052  CZ  TYR B 146      23.533   6.420  65.265  1.00  0.00              
ATOM   4053  OH  TYR B 146      22.657   5.400  65.566  1.00  0.00              
ATOM   4054  C   TYR B 146      27.863  10.184  62.297  1.00  0.00              
ATOM   4055  O   TYR B 146      28.304  11.084  63.013  1.00  0.00              
ATOM   4056  N   GLY B 147      28.258   9.991  61.033  1.00  0.00              
ATOM   4057  CA  GLY B 147      29.370  10.703  60.416  1.00  0.00              
ATOM   4058  C   GLY B 147      29.194  12.214  60.383  1.00  0.00              
ATOM   4059  O   GLY B 147      30.138  12.968  60.607  1.00  0.00              
ATOM   4060  N   GLN B 148      27.968  12.667  60.119  1.00  0.00              
ATOM   4061  CA  GLN B 148      27.657  14.086  60.126  1.00  0.00              
ATOM   4062  CB  GLN B 148      26.728  14.426  58.965  1.00  0.00              
ATOM   4063  CG  GLN B 148      27.470  14.867  57.709  1.00  0.00              
ATOM   4064  CD  GLN B 148      28.151  16.222  57.850  1.00  0.00              
ATOM   4065  OE1 GLN B 148      29.363  16.330  58.011  1.00  0.00              
ATOM   4066  NE2 GLN B 148      27.416  17.323  57.776  1.00  0.00              
ATOM   4067  C   GLN B 148      27.084  14.588  61.444  1.00  0.00              
ATOM   4068  O   GLN B 148      26.625  15.729  61.533  1.00  0.00              
ATOM   4069  N   ALA B 149      27.079  13.763  62.496  1.00  0.00              
ATOM   4070  CA  ALA B 149      26.692  14.237  63.816  1.00  0.00              
ATOM   4071  CB  ALA B 149      26.293  13.071  64.704  1.00  0.00              
ATOM   4072  C   ALA B 149      27.908  14.912  64.444  1.00  0.00              
ATOM   4073  O   ALA B 149      29.029  14.459  64.195  1.00  0.00              
ATOM   4074  N   PRO B 150      27.769  15.993  65.226  1.00  0.00              
ATOM   4075  CD  PRO B 150      26.497  16.650  65.509  1.00  0.00              
ATOM   4076  CA  PRO B 150      28.878  16.713  65.845  1.00  0.00              
ATOM   4077  CB  PRO B 150      28.165  17.674  66.768  1.00  0.00              
ATOM   4078  CG  PRO B 150      26.904  18.014  66.028  1.00  0.00              
ATOM   4079  C   PRO B 150      29.862  15.845  66.617  1.00  0.00              
ATOM   4080  O   PRO B 150      29.480  15.039  67.473  1.00  0.00              
ATOM   4081  N   LEU B 151      31.144  16.019  66.272  1.00  0.00              
ATOM   4082  CA  LEU B 151      32.269  15.411  66.975  1.00  0.00              
ATOM   4083  CB  LEU B 151      33.564  16.072  66.496  1.00  0.00              
ATOM   4084  CG  LEU B 151      34.927  15.645  67.045  1.00  0.00              
ATOM   4085  CD1 LEU B 151      35.231  14.185  66.747  1.00  0.00              
ATOM   4086  CD2 LEU B 151      36.013  16.521  66.449  1.00  0.00              
ATOM   4087  C   LEU B 151      32.151  15.503  68.493  1.00  0.00              
ATOM   4088  O   LEU B 151      32.392  14.523  69.200  1.00  0.00              
ATOM   4089  N   SER B 152      31.719  16.675  68.971  1.00  0.00              
ATOM   4090  CA  SER B 152      31.369  16.905  70.365  1.00  0.00              
ATOM   4091  CB  SER B 152      30.723  18.280  70.454  1.00  0.00              
ATOM   4092  OG  SER B 152      29.661  18.398  69.508  1.00  0.00              
ATOM   4093  C   SER B 152      30.424  15.846  70.923  1.00  0.00              
ATOM   4094  O   SER B 152      30.779  15.111  71.846  1.00  0.00              
ATOM   4095  N   LEU B 153      29.246  15.732  70.293  1.00  0.00              
ATOM   4096  CA  LEU B 153      28.222  14.771  70.676  1.00  0.00              
ATOM   4097  CB  LEU B 153      26.999  14.878  69.778  1.00  0.00              
ATOM   4098  CG  LEU B 153      26.125  16.106  69.921  1.00  0.00              
ATOM   4099  CD1 LEU B 153      24.991  16.059  68.917  1.00  0.00              
ATOM   4100  CD2 LEU B 153      25.576  16.197  71.332  1.00  0.00              
ATOM   4101  C   LEU B 153      28.703  13.333  70.679  1.00  0.00              
ATOM   4102  O   LEU B 153      28.470  12.601  71.645  1.00  0.00              
ATOM   4103  N   LEU B 154      29.425  12.961  69.616  1.00  0.00              
ATOM   4104  CA  LEU B 154      30.012  11.635  69.499  1.00  0.00              
ATOM   4105  CB  LEU B 154      30.765  11.503  68.179  1.00  0.00              
ATOM   4106  CG  LEU B 154      29.987  11.622  66.874  1.00  0.00              
ATOM   4107  CD1 LEU B 154      30.940  11.676  65.701  1.00  0.00              
ATOM   4108  CD2 LEU B 154      29.019  10.469  66.704  1.00  0.00              
ATOM   4109  C   LEU B 154      30.942  11.324  70.665  1.00  0.00              
ATOM   4110  O   LEU B 154      30.700  10.368  71.403  1.00  0.00              
ATOM   4111  N   VAL B 155      31.948  12.178  70.896  1.00  0.00              
ATOM   4112  CA  VAL B 155      32.922  11.973  71.964  1.00  0.00              
ATOM   4113  CB  VAL B 155      34.106  12.971  71.815  1.00  0.00              
ATOM   4114  CG1 VAL B 155      35.168  12.816  72.897  1.00  0.00              
ATOM   4115  CG2 VAL B 155      34.801  12.757  70.480  1.00  0.00              
ATOM   4116  C   VAL B 155      32.281  12.043  73.351  1.00  0.00              
ATOM   4117  O   VAL B 155      32.730  11.362  74.279  1.00  0.00              
ATOM   4118  N   SER B 156      31.232  12.852  73.546  1.00  0.00              
ATOM   4119  CA  SER B 156      30.489  12.814  74.794  1.00  0.00              
ATOM   4120  CB  SER B 156      29.563  14.018  74.950  1.00  0.00              
ATOM   4121  OG  SER B 156      28.752  14.310  73.821  1.00  0.00              
ATOM   4122  C   SER B 156      29.711  11.519  74.978  1.00  0.00              
ATOM   4123  O   SER B 156      29.721  10.945  76.071  1.00  0.00              
ATOM   4124  N   TYR B 157      29.068  11.016  73.915  1.00  0.00              
ATOM   4125  CA  TYR B 157      28.243   9.830  74.044  1.00  0.00              
ATOM   4126  CB  TYR B 157      27.309   9.612  72.856  1.00  0.00              
ATOM   4127  CG  TYR B 157      26.216   8.589  73.162  1.00  0.00              
ATOM   4128  CD1 TYR B 157      25.042   9.012  73.748  1.00  0.00              
ATOM   4129  CE1 TYR B 157      24.043   8.104  74.019  1.00  0.00              
ATOM   4130  CD2 TYR B 157      26.391   7.248  72.864  1.00  0.00              
ATOM   4131  CE2 TYR B 157      25.391   6.337  73.131  1.00  0.00              
ATOM   4132  CZ  TYR B 157      24.213   6.777  73.691  1.00  0.00              
ATOM   4133  OH  TYR B 157      23.184   5.884  73.910  1.00  0.00              
ATOM   4134  C   TYR B 157      29.102   8.597  74.246  1.00  0.00              
ATOM   4135  O   TYR B 157      28.780   7.808  75.131  1.00  0.00              
ATOM   4136  N   THR B 158      30.189   8.415  73.488  1.00  0.00              
ATOM   4137  CA  THR B 158      31.035   7.234  73.618  1.00  0.00              
ATOM   4138  CB  THR B 158      32.190   7.277  72.602  1.00  0.00              
ATOM   4139  OG1 THR B 158      32.884   8.498  72.832  1.00  0.00              
ATOM   4140  CG2 THR B 158      31.702   7.213  71.163  1.00  0.00              
ATOM   4141  C   THR B 158      31.572   7.102  75.037  1.00  0.00              
ATOM   4142  O   THR B 158      31.470   6.052  75.671  1.00  0.00              
ATOM   4143  N   LYS B 159      32.079   8.235  75.532  1.00  0.00              
ATOM   4144  CA  LYS B 159      32.539   8.391  76.903  1.00  0.00              
ATOM   4145  CB  LYS B 159      32.931   9.850  77.075  1.00  0.00              
ATOM   4146  CG  LYS B 159      33.765  10.198  78.293  1.00  0.00              
ATOM   4147  CD  LYS B 159      34.008  11.704  78.420  1.00  0.00              
ATOM   4148  CE  LYS B 159      34.824  12.347  77.294  1.00  0.00              
ATOM   4149  NZ  LYS B 159      34.000  12.798  76.185  1.00  0.00              
ATOM   4150  C   LYS B 159      31.460   8.006  77.914  1.00  0.00              
ATOM   4151  O   LYS B 159      31.677   7.133  78.760  1.00  0.00              
ATOM   4152  N   SER B 160      30.268   8.608  77.791  1.00  0.00              
ATOM   4153  CA  SER B 160      29.163   8.347  78.706  1.00  0.00              
ATOM   4154  CB  SER B 160      27.984   9.258  78.391  1.00  0.00              
ATOM   4155  OG  SER B 160      28.336  10.632  78.472  1.00  0.00              
ATOM   4156  C   SER B 160      28.697   6.896  78.677  1.00  0.00              
ATOM   4157  O   SER B 160      28.459   6.286  79.721  1.00  0.00              
ATOM   4158  N   TYR B 161      28.627   6.322  77.473  1.00  0.00              
ATOM   4159  CA  TYR B 161      28.204   4.949  77.259  1.00  0.00              
ATOM   4160  CB  TYR B 161      28.108   4.675  75.756  1.00  0.00              
ATOM   4161  CG  TYR B 161      27.566   3.300  75.391  1.00  0.00              
ATOM   4162  CD1 TYR B 161      26.204   3.076  75.393  1.00  0.00              
ATOM   4163  CE1 TYR B 161      25.715   1.817  75.118  1.00  0.00              
ATOM   4164  CD2 TYR B 161      28.440   2.276  75.079  1.00  0.00              
ATOM   4165  CE2 TYR B 161      27.954   1.018  74.801  1.00  0.00              
ATOM   4166  CZ  TYR B 161      26.596   0.794  74.839  1.00  0.00              
ATOM   4167  OH  TYR B 161      26.119  -0.480  74.606  1.00  0.00              
ATOM   4168  C   TYR B 161      29.188   3.993  77.915  1.00  0.00              
ATOM   4169  O   TYR B 161      28.780   3.120  78.680  1.00  0.00              
ATOM   4170  N   LEU B 162      30.488   4.157  77.658  1.00  0.00              
ATOM   4171  CA  LEU B 162      31.493   3.278  78.237  1.00  0.00              
ATOM   4172  CB  LEU B 162      32.845   3.502  77.578  1.00  0.00              
ATOM   4173  CG  LEU B 162      32.920   3.227  76.079  1.00  0.00              
ATOM   4174  CD1 LEU B 162      34.259   3.678  75.529  1.00  0.00              
ATOM   4175  CD2 LEU B 162      32.626   1.768  75.765  1.00  0.00              
ATOM   4176  C   LEU B 162      31.590   3.409  79.750  1.00  0.00              
ATOM   4177  O   LEU B 162      31.822   2.419  80.447  1.00  0.00              
ATOM   4178  N   SER B 163      31.364   4.621  80.273  1.00  0.00              
ATOM   4179  CA  SER B 163      31.236   4.826  81.709  1.00  0.00              
ATOM   4180  CB  SER B 163      31.101   6.317  82.014  1.00  0.00              
ATOM   4181  OG  SER B 163      31.308   6.632  83.386  1.00  0.00              
ATOM   4182  C   SER B 163      30.032   4.060  82.254  1.00  0.00              
ATOM   4183  O   SER B 163      30.146   3.397  83.285  1.00  0.00              
ATOM   4184  N   MET B 164      28.890   4.118  81.556  1.00  0.00              
ATOM   4185  CA  MET B 164      27.690   3.370  81.911  1.00  0.00              
ATOM   4186  CB  MET B 164      26.566   3.746  80.942  1.00  0.00              
ATOM   4187  CG  MET B 164      25.256   2.985  81.085  1.00  0.00              
ATOM   4188  SD  MET B 164      23.995   3.570  79.927  1.00  0.00              
ATOM   4189  CE  MET B 164      24.365   2.516  78.556  1.00  0.00              
ATOM   4190  C   MET B 164      27.920   1.863  81.908  1.00  0.00              
ATOM   4191  O   MET B 164      27.436   1.155  82.790  1.00  0.00              
ATOM   4192  N   VAL B 165      28.662   1.350  80.921  1.00  0.00              
ATOM   4193  CA  VAL B 165      29.017  -0.064  80.882  1.00  0.00              
ATOM   4194  CB  VAL B 165      29.735  -0.439  79.566  1.00  0.00              
ATOM   4195  CG1 VAL B 165      29.963  -1.939  79.498  1.00  0.00              
ATOM   4196  CG2 VAL B 165      28.931  -0.026  78.346  1.00  0.00              
ATOM   4197  C   VAL B 165      29.884  -0.409  82.089  1.00  0.00              
ATOM   4198  O   VAL B 165      29.603  -1.369  82.808  1.00  0.00              
ATOM   4199  N   GLY B 166      30.907   0.419  82.338  1.00  0.00              
ATOM   4200  CA  GLY B 166      31.815   0.251  83.463  1.00  0.00              
ATOM   4201  C   GLY B 166      31.100   0.179  84.805  1.00  0.00              
ATOM   4202  O   GLY B 166      31.344  -0.743  85.587  1.00  0.00              
ATOM   4203  N   SER B 167      30.193   1.123  85.078  1.00  0.00              
ATOM   4204  CA  SER B 167      29.423   1.112  86.311  1.00  0.00              
ATOM   4205  CB  SER B 167      28.681   2.437  86.474  1.00  0.00              
ATOM   4206  OG  SER B 167      27.927   2.742  85.307  1.00  0.00              
ATOM   4207  C   SER B 167      28.438  -0.050  86.342  1.00  0.00              
ATOM   4208  O   SER B 167      28.531  -0.942  87.189  1.00  0.00              
ATOM   4209  N   CYS B 168      27.519  -0.089  85.375  1.00  0.00              
ATOM   4210  CA  CYS B 168      26.446  -1.066  85.385  1.00  0.00              
ATOM   4211  CB  CYS B 168      25.445  -0.780  84.292  1.00  0.00              
ATOM   4212  SG  CYS B 168      24.710   0.852  84.544  1.00  0.00              
ATOM   4213  C   CYS B 168      26.880  -2.518  85.359  1.00  0.00              
ATOM   4214  O   CYS B 168      26.359  -3.305  86.154  1.00  0.00              
ATOM   4215  N   CYS B 169      27.878  -2.894  84.554  1.00  0.00              
ATOM   4216  CA  CYS B 169      28.370  -4.264  84.562  1.00  0.00              
ATOM   4217  CB  CYS B 169      29.253  -4.539  83.353  1.00  0.00              
ATOM   4218  SG  CYS B 169      28.401  -4.245  81.782  1.00  0.00              
ATOM   4219  C   CYS B 169      29.108  -4.651  85.842  1.00  0.00              
ATOM   4220  O   CYS B 169      29.375  -5.833  86.060  1.00  0.00              
ATOM   4221  N   THR B 170      29.461  -3.694  86.709  1.00  0.00              
ATOM   4222  CA  THR B 170      29.996  -4.028  88.020  1.00  0.00              
ATOM   4223  CB  THR B 170      31.329  -3.293  88.298  1.00  0.00              
ATOM   4224  OG1 THR B 170      31.122  -1.898  88.114  1.00  0.00              
ATOM   4225  CG2 THR B 170      32.456  -3.796  87.408  1.00  0.00              
ATOM   4226  C   THR B 170      28.989  -3.802  89.147  1.00  0.00              
ATOM   4227  O   THR B 170      29.263  -4.110  90.310  1.00  0.00              
ATOM   4228  N   SER B 171      27.800  -3.277  88.827  1.00  0.00              
ATOM   4229  CA  SER B 171      26.800  -2.971  89.839  1.00  0.00              
ATOM   4230  CB  SER B 171      25.788  -1.960  89.295  1.00  0.00              
ATOM   4231  OG  SER B 171      24.847  -2.522  88.385  1.00  0.00              
ATOM   4232  C   SER B 171      26.059  -4.205  90.342  1.00  0.00              
ATOM   4233  O   SER B 171      26.045  -5.262  89.709  1.00  0.00              
ATOM   4234  N   ALA B 172      25.376  -4.041  91.476  1.00  0.00              
ATOM   4235  CA  ALA B 172      24.495  -5.070  92.007  1.00  0.00              
ATOM   4236  CB  ALA B 172      24.220  -4.758  93.473  1.00  0.00              
ATOM   4237  C   ALA B 172      23.150  -5.183  91.287  1.00  0.00              
ATOM   4238  O   ALA B 172      22.325  -6.026  91.645  1.00  0.00              
ATOM   4239  N   SER B 173      22.896  -4.363  90.258  1.00  0.00              
ATOM   4240  CA  SER B 173      21.608  -4.352  89.578  1.00  0.00              
ATOM   4241  CB  SER B 173      20.706  -3.410  90.369  1.00  0.00              
ATOM   4242  OG  SER B 173      19.336  -3.391  89.992  1.00  0.00              
ATOM   4243  C   SER B 173      21.784  -3.922  88.116  1.00  0.00              
ATOM   4244  O   SER B 173      21.150  -2.960  87.657  1.00  0.00              
ATOM   4245  N   PRO B 174      22.592  -4.657  87.324  1.00  0.00              
ATOM   4246  CD  PRO B 174      22.982  -6.041  87.587  1.00  0.00              
ATOM   4247  CA  PRO B 174      23.087  -4.249  86.009  1.00  0.00              
ATOM   4248  CB  PRO B 174      23.831  -5.476  85.515  1.00  0.00              
ATOM   4249  CG  PRO B 174      24.257  -6.167  86.781  1.00  0.00              
ATOM   4250  C   PRO B 174      22.038  -3.815  84.998  1.00  0.00              
ATOM   4251  O   PRO B 174      22.142  -2.733  84.422  1.00  0.00              
ATOM   4252  N   THR B 175      21.005  -4.638  84.812  1.00  0.00              
ATOM   4253  CA  THR B 175      19.943  -4.414  83.842  1.00  0.00              
ATOM   4254  CB  THR B 175      18.926  -5.567  83.973  1.00  0.00              
ATOM   4255  OG1 THR B 175      19.680  -6.740  84.274  1.00  0.00              
ATOM   4256  CG2 THR B 175      18.133  -5.784  82.695  1.00  0.00              
ATOM   4257  C   THR B 175      19.252  -3.063  84.019  1.00  0.00              
ATOM   4258  O   THR B 175      19.160  -2.269  83.079  1.00  0.00              
ATOM   4259  N   VAL B 176      18.813  -2.771  85.249  1.00  0.00              
ATOM   4260  CA  VAL B 176      18.128  -1.518  85.530  1.00  0.00              
ATOM   4261  CB  VAL B 176      17.154  -1.662  86.726  1.00  0.00              
ATOM   4262  CG1 VAL B 176      16.369  -0.383  86.991  1.00  0.00              
ATOM   4263  CG2 VAL B 176      16.141  -2.754  86.435  1.00  0.00              
ATOM   4264  C   VAL B 176      19.125  -0.374  85.702  1.00  0.00              
ATOM   4265  O   VAL B 176      18.777   0.782  85.464  1.00  0.00              
ATOM   4266  N   CYS B 177      20.379  -0.651  86.088  1.00  0.00              
ATOM   4267  CA  CYS B 177      21.434   0.361  86.074  1.00  0.00              
ATOM   4268  CB  CYS B 177      22.738  -0.235  86.585  1.00  0.00              
ATOM   4269  SG  CYS B 177      24.179   0.859  86.495  1.00  0.00              
ATOM   4270  C   CYS B 177      21.624   0.905  84.661  1.00  0.00              
ATOM   4271  O   CYS B 177      21.620   2.121  84.449  1.00  0.00              
ATOM   4272  N   PHE B 178      21.747  -0.009  83.685  1.00  0.00              
ATOM   4273  CA  PHE B 178      21.757   0.345  82.275  1.00  0.00              
ATOM   4274  CB  PHE B 178      21.815  -0.882  81.372  1.00  0.00              
ATOM   4275  CG  PHE B 178      23.205  -1.439  81.111  1.00  0.00              
ATOM   4276  CD1 PHE B 178      23.536  -2.703  81.554  1.00  0.00              
ATOM   4277  CD2 PHE B 178      24.118  -0.697  80.386  1.00  0.00              
ATOM   4278  CE1 PHE B 178      24.777  -3.226  81.262  1.00  0.00              
ATOM   4279  CE2 PHE B 178      25.358  -1.227  80.099  1.00  0.00              
ATOM   4280  CZ  PHE B 178      25.688  -2.491  80.536  1.00  0.00              
ATOM   4281  C   PHE B 178      20.518   1.142  81.921  1.00  0.00              
ATOM   4282  O   PHE B 178      20.650   2.269  81.458  1.00  0.00              
ATOM   4283  N   LEU B 179      19.327   0.597  82.204  1.00  0.00              
ATOM   4284  CA  LEU B 179      18.060   1.272  81.951  1.00  0.00              
ATOM   4285  CB  LEU B 179      16.924   0.428  82.530  1.00  0.00              
ATOM   4286  CG  LEU B 179      15.465   0.871  82.445  1.00  0.00              
ATOM   4287  CD1 LEU B 179      15.008   1.040  81.007  1.00  0.00              
ATOM   4288  CD2 LEU B 179      14.587  -0.146  83.151  1.00  0.00              
ATOM   4289  C   LEU B 179      17.990   2.709  82.461  1.00  0.00              
ATOM   4290  O   LEU B 179      17.724   3.607  81.662  1.00  0.00              
ATOM   4291  N   LYS B 180      18.275   2.986  83.741  1.00  0.00              
ATOM   4292  CA  LYS B 180      18.216   4.351  84.254  1.00  0.00              
ATOM   4293  CB  LYS B 180      18.342   4.426  85.780  1.00  0.00              
ATOM   4294  CG  LYS B 180      19.687   4.024  86.382  1.00  0.00              
ATOM   4295  CD  LYS B 180      19.803   4.418  87.847  1.00  0.00              
ATOM   4296  CE  LYS B 180      19.800   5.930  88.086  1.00  0.00              
ATOM   4297  NZ  LYS B 180      20.942   6.610  87.495  1.00  0.00              
ATOM   4298  C   LYS B 180      19.243   5.265  83.597  1.00  0.00              
ATOM   4299  O   LYS B 180      18.919   6.393  83.215  1.00  0.00              
ATOM   4300  N   GLU B 181      20.473   4.772  83.395  1.00  0.00              
ATOM   4301  CA  GLU B 181      21.495   5.568  82.741  1.00  0.00              
ATOM   4302  CB  GLU B 181      22.881   4.979  82.931  1.00  0.00              
ATOM   4303  CG  GLU B 181      23.365   5.077  84.378  1.00  0.00              
ATOM   4304  CD  GLU B 181      24.853   4.815  84.565  1.00  0.00              
ATOM   4305  OE1 GLU B 181      25.665   5.517  83.962  1.00  0.00              
ATOM   4306  OE2 GLU B 181      25.222   3.926  85.334  1.00  0.00              
ATOM   4307  C   GLU B 181      21.186   5.835  81.274  1.00  0.00              
ATOM   4308  O   GLU B 181      21.492   6.903  80.749  1.00  0.00              
ATOM   4309  N   ARG B 182      20.509   4.898  80.616  1.00  0.00              
ATOM   4310  CA  ARG B 182      19.985   5.091  79.274  1.00  0.00              
ATOM   4311  CB  ARG B 182      19.475   3.767  78.752  1.00  0.00              
ATOM   4312  CG  ARG B 182      20.583   2.842  78.299  1.00  0.00              
ATOM   4313  CD  ARG B 182      20.028   1.438  78.192  1.00  0.00              
ATOM   4314  NE  ARG B 182      21.014   0.538  77.622  1.00  0.00              
ATOM   4315  CZ  ARG B 182      20.928  -0.787  77.706  1.00  0.00              
ATOM   4316  NH1 ARG B 182      21.829  -1.524  77.086  1.00  0.00              
ATOM   4317  NH2 ARG B 182      19.937  -1.412  78.325  1.00  0.00              
ATOM   4318  C   ARG B 182      18.867   6.122  79.252  1.00  0.00              
ATOM   4319  O   ARG B 182      18.819   6.973  78.362  1.00  0.00              
ATOM   4320  N   LEU B 183      17.976   6.084  80.247  1.00  0.00              
ATOM   4321  CA  LEU B 183      16.915   7.071  80.383  1.00  0.00              
ATOM   4322  CB  LEU B 183      15.913   6.644  81.451  1.00  0.00              
ATOM   4323  CG  LEU B 183      15.088   5.388  81.197  1.00  0.00              
ATOM   4324  CD1 LEU B 183      14.355   4.979  82.460  1.00  0.00              
ATOM   4325  CD2 LEU B 183      14.128   5.579  80.035  1.00  0.00              
ATOM   4326  C   LEU B 183      17.428   8.473  80.684  1.00  0.00              
ATOM   4327  O   LEU B 183      16.793   9.454  80.299  1.00  0.00              
ATOM   4328  N   GLN B 184      18.561   8.615  81.379  1.00  0.00              
ATOM   4329  CA  GLN B 184      19.205   9.918  81.482  1.00  0.00              
ATOM   4330  CB  GLN B 184      19.957  10.067  82.813  1.00  0.00              
ATOM   4331  CG  GLN B 184      21.099   9.099  83.077  1.00  0.00              
ATOM   4332  CD  GLN B 184      21.494   8.977  84.542  1.00  0.00              
ATOM   4333  OE1 GLN B 184      21.239   7.968  85.204  1.00  0.00              
ATOM   4334  NE2 GLN B 184      22.145   9.983  85.108  1.00  0.00              
ATOM   4335  C   GLN B 184      20.054  10.277  80.262  1.00  0.00              
ATOM   4336  O   GLN B 184      20.217  11.456  79.945  1.00  0.00              
ATOM   4337  N   LEU B 185      20.592   9.288  79.535  1.00  0.00              
ATOM   4338  CA  LEU B 185      21.273   9.527  78.264  1.00  0.00              
ATOM   4339  CB  LEU B 185      22.132   8.328  77.867  1.00  0.00              
ATOM   4340  CG  LEU B 185      23.638   8.343  78.127  1.00  0.00              
ATOM   4341  CD1 LEU B 185      23.986   8.687  79.568  1.00  0.00              
ATOM   4342  CD2 LEU B 185      24.229   6.996  77.747  1.00  0.00              
ATOM   4343  C   LEU B 185      20.345   9.882  77.109  1.00  0.00              
ATOM   4344  O   LEU B 185      20.785  10.495  76.134  1.00  0.00              
ATOM   4345  N   LYS B 186      19.067   9.495  77.230  1.00  0.00              
ATOM   4346  CA  LYS B 186      17.965   9.804  76.319  1.00  0.00              
ATOM   4347  CB  LYS B 186      16.704   9.956  77.169  1.00  0.00              
ATOM   4348  CG  LYS B 186      15.396  10.074  76.408  1.00  0.00              
ATOM   4349  CD  LYS B 186      14.381  10.849  77.244  1.00  0.00              
ATOM   4350  CE  LYS B 186      13.111  11.149  76.457  1.00  0.00              
ATOM   4351  NZ  LYS B 186      13.418  11.790  75.193  1.00  0.00              
ATOM   4352  C   LYS B 186      18.120  11.024  75.412  1.00  0.00              
ATOM   4353  O   LYS B 186      18.114  10.903  74.186  1.00  0.00              
ATOM   4354  N   HIS B 187      18.319  12.201  76.018  1.00  0.00              
ATOM   4355  CA  HIS B 187      18.446  13.453  75.287  1.00  0.00              
ATOM   4356  CB  HIS B 187      18.494  14.618  76.272  1.00  0.00              
ATOM   4357  CG  HIS B 187      18.271  15.985  75.637  1.00  0.00              
ATOM   4358  ND1 HIS B 187      19.115  16.711  74.916  1.00  0.00              
ATOM   4359  CD2 HIS B 187      17.099  16.694  75.765  1.00  0.00              
ATOM   4360  NE2 HIS B 187      17.308  17.812  75.120  1.00  0.00              
ATOM   4361  CE1 HIS B 187      18.517  17.832  74.613  1.00  0.00              
ATOM   4362  C   HIS B 187      19.691  13.467  74.408  1.00  0.00              
ATOM   4363  O   HIS B 187      19.615  13.843  73.241  1.00  0.00              
ATOM   4364  N   LEU B 188      20.830  13.008  74.939  1.00  0.00              
ATOM   4365  CA  LEU B 188      22.104  13.029  74.228  1.00  0.00              
ATOM   4366  CB  LEU B 188      23.221  12.675  75.214  1.00  0.00              
ATOM   4367  CG  LEU B 188      24.687  12.692  74.789  1.00  0.00              
ATOM   4368  CD1 LEU B 188      25.138  14.093  74.416  1.00  0.00              
ATOM   4369  CD2 LEU B 188      25.555  12.167  75.920  1.00  0.00              
ATOM   4370  C   LEU B 188      22.077  12.030  73.075  1.00  0.00              
ATOM   4371  O   LEU B 188      22.557  12.299  71.971  1.00  0.00              
ATOM   4372  N   SER B 189      21.465  10.875  73.349  1.00  0.00              
ATOM   4373  CA  SER B 189      21.301   9.807  72.381  1.00  0.00              
ATOM   4374  CB  SER B 189      20.666   8.631  73.101  1.00  0.00              
ATOM   4375  OG  SER B 189      21.141   7.353  72.690  1.00  0.00              
ATOM   4376  C   SER B 189      20.429  10.266  71.218  1.00  0.00              
ATOM   4377  O   SER B 189      20.869  10.221  70.067  1.00  0.00              
ATOM   4378  N   LEU B 190      19.211  10.748  71.510  1.00  0.00              
ATOM   4379  CA  LEU B 190      18.310  11.279  70.495  1.00  0.00              
ATOM   4380  CB  LEU B 190      17.005  11.765  71.108  1.00  0.00              
ATOM   4381  CG  LEU B 190      15.890  10.763  71.359  1.00  0.00              
ATOM   4382  CD1 LEU B 190      14.814  11.386  72.221  1.00  0.00              
ATOM   4383  CD2 LEU B 190      15.297  10.278  70.044  1.00  0.00              
ATOM   4384  C   LEU B 190      18.922  12.410  69.691  1.00  0.00              
ATOM   4385  O   LEU B 190      18.839  12.406  68.462  1.00  0.00              
ATOM   4386  N   LEU B 191      19.571  13.349  70.389  1.00  0.00              
ATOM   4387  CA  LEU B 191      20.281  14.454  69.766  1.00  0.00              
ATOM   4388  CB  LEU B 191      20.905  15.315  70.858  1.00  0.00              
ATOM   4389  CG  LEU B 191      21.684  16.588  70.577  1.00  0.00              
ATOM   4390  CD1 LEU B 191      20.900  17.582  69.741  1.00  0.00              
ATOM   4391  CD2 LEU B 191      22.061  17.206  71.907  1.00  0.00              
ATOM   4392  C   LEU B 191      21.333  13.969  68.780  1.00  0.00              
ATOM   4393  O   LEU B 191      21.293  14.381  67.624  1.00  0.00              
ATOM   4394  N   THR B 192      22.218  13.043  69.167  1.00  0.00              
ATOM   4395  CA  THR B 192      23.257  12.555  68.265  1.00  0.00              
ATOM   4396  CB  THR B 192      24.233  11.610  68.995  1.00  0.00              
ATOM   4397  OG1 THR B 192      24.692  12.297  70.154  1.00  0.00              
ATOM   4398  CG2 THR B 192      25.441  11.261  68.137  1.00  0.00              
ATOM   4399  C   THR B 192      22.660  11.874  67.033  1.00  0.00              
ATOM   4400  O   THR B 192      23.079  12.141  65.901  1.00  0.00              
ATOM   4401  N   THR B 193      21.633  11.037  67.233  1.00  0.00              
ATOM   4402  CA  THR B 193      20.971  10.377  66.121  1.00  0.00              
ATOM   4403  CB  THR B 193      20.028   9.268  66.640  1.00  0.00              
ATOM   4404  OG1 THR B 193      19.226   9.780  67.698  1.00  0.00              
ATOM   4405  CG2 THR B 193      20.819   8.075  67.140  1.00  0.00              
ATOM   4406  C   THR B 193      20.269  11.340  65.166  1.00  0.00              
ATOM   4407  O   THR B 193      20.375  11.219  63.944  1.00  0.00              
ATOM   4408  N   LEU B 194      19.601  12.345  65.732  1.00  0.00              
ATOM   4409  CA  LEU B 194      18.842  13.329  64.976  1.00  0.00              
ATOM   4410  CB  LEU B 194      18.006  14.097  65.990  1.00  0.00              
ATOM   4411  CG  LEU B 194      16.944  15.114  65.634  1.00  0.00              
ATOM   4412  CD1 LEU B 194      15.856  14.510  64.769  1.00  0.00              
ATOM   4413  CD2 LEU B 194      16.340  15.605  66.935  1.00  0.00              
ATOM   4414  C   LEU B 194      19.763  14.258  64.191  1.00  0.00              
ATOM   4415  O   LEU B 194      19.566  14.494  62.993  1.00  0.00              
ATOM   4416  N   SER B 195      20.807  14.753  64.866  1.00  0.00              
ATOM   4417  CA  SER B 195      21.792  15.634  64.265  1.00  0.00              
ATOM   4418  CB  SER B 195      22.817  16.088  65.289  1.00  0.00              
ATOM   4419  OG  SER B 195      22.206  16.883  66.297  1.00  0.00              
ATOM   4420  C   SER B 195      22.485  15.057  63.045  1.00  0.00              
ATOM   4421  O   SER B 195      22.696  15.802  62.089  1.00  0.00              
ATOM   4422  N   ASN B 196      22.794  13.751  63.005  1.00  0.00              
ATOM   4423  CA  ASN B 196      23.337  13.151  61.789  1.00  0.00              
ATOM   4424  CB  ASN B 196      23.648  11.665  61.952  1.00  0.00              
ATOM   4425  CG  ASN B 196      24.348  11.071  60.730  1.00  0.00              
ATOM   4426  OD1 ASN B 196      25.520  11.345  60.473  1.00  0.00              
ATOM   4427  ND2 ASN B 196      23.698  10.243  59.927  1.00  0.00              
ATOM   4428  C   ASN B 196      22.401  13.333  60.603  1.00  0.00              
ATOM   4429  O   ASN B 196      22.855  13.691  59.514  1.00  0.00              
ATOM   4430  N   ARG B 197      21.088  13.172  60.794  1.00  0.00              
ATOM   4431  CA  ARG B 197      20.172  13.274  59.675  1.00  0.00              
ATOM   4432  CB  ARG B 197      18.843  12.593  59.977  1.00  0.00              
ATOM   4433  CG  ARG B 197      18.121  12.091  58.723  1.00  0.00              
ATOM   4434  CD  ARG B 197      19.025  11.316  57.751  1.00  0.00              
ATOM   4435  NE  ARG B 197      19.733  10.203  58.370  1.00  0.00              
ATOM   4436  CZ  ARG B 197      21.001   9.913  58.068  1.00  0.00              
ATOM   4437  NH1 ARG B 197      21.571   8.824  58.557  1.00  0.00              
ATOM   4438  NH2 ARG B 197      21.779  10.712  57.348  1.00  0.00              
ATOM   4439  C   ARG B 197      19.994  14.708  59.197  1.00  0.00              
ATOM   4440  O   ARG B 197      20.161  14.973  58.004  1.00  0.00              
ATOM   4441  N   VAL B 198      19.740  15.653  60.108  1.00  0.00              
ATOM   4442  CA  VAL B 198      19.628  17.056  59.716  1.00  0.00              
ATOM   4443  CB  VAL B 198      19.068  17.962  60.844  1.00  0.00              
ATOM   4444  CG1 VAL B 198      17.614  17.624  61.111  1.00  0.00              
ATOM   4445  CG2 VAL B 198      19.841  17.863  62.149  1.00  0.00              
ATOM   4446  C   VAL B 198      20.922  17.621  59.126  1.00  0.00              
ATOM   4447  O   VAL B 198      20.904  18.285  58.086  1.00  0.00              
ATOM   4448  N   CYS B 199      22.073  17.313  59.734  1.00  0.00              
ATOM   4449  CA  CYS B 199      23.352  17.770  59.214  1.00  0.00              
ATOM   4450  CB  CYS B 199      24.436  17.690  60.275  1.00  0.00              
ATOM   4451  SG  CYS B 199      24.038  18.611  61.782  1.00  0.00              
ATOM   4452  C   CYS B 199      23.803  17.037  57.955  1.00  0.00              
ATOM   4453  O   CYS B 199      24.586  17.596  57.182  1.00  0.00              
ATOM   4454  N   SER B 200      23.367  15.794  57.700  1.00  0.00              
ATOM   4455  CA  SER B 200      23.627  15.162  56.411  1.00  0.00              
ATOM   4456  CB  SER B 200      23.394  13.651  56.409  1.00  0.00              
ATOM   4457  OG  SER B 200      22.108  13.262  56.866  1.00  0.00              
ATOM   4458  C   SER B 200      22.840  15.822  55.293  1.00  0.00              
ATOM   4459  O   SER B 200      23.400  16.070  54.226  1.00  0.00              
ATOM   4460  N   GLN B 201      21.561  16.151  55.533  1.00  0.00              
ATOM   4461  CA  GLN B 201      20.778  16.948  54.592  1.00  0.00              
ATOM   4462  CB  GLN B 201      19.362  17.179  55.106  1.00  0.00              
ATOM   4463  CG  GLN B 201      18.522  15.912  55.089  1.00  0.00              
ATOM   4464  CD  GLN B 201      17.105  16.057  55.623  1.00  0.00              
ATOM   4465  OE1 GLN B 201      16.591  17.139  55.917  1.00  0.00              
ATOM   4466  NE2 GLN B 201      16.389  14.950  55.735  1.00  0.00              
ATOM   4467  C   GLN B 201      21.434  18.290  54.291  1.00  0.00              
ATOM   4468  O   GLN B 201      21.596  18.665  53.127  1.00  0.00              
ATOM   4469  N   TYR B 202      21.867  18.978  55.355  1.00  0.00              
ATOM   4470  CA  TYR B 202      22.622  20.217  55.234  1.00  0.00              
ATOM   4471  CB  TYR B 202      22.988  20.736  56.628  1.00  0.00              
ATOM   4472  CG  TYR B 202      23.633  22.115  56.631  1.00  0.00              
ATOM   4473  CD1 TYR B 202      22.852  23.236  56.432  1.00  0.00              
ATOM   4474  CE1 TYR B 202      23.436  24.482  56.379  1.00  0.00              
ATOM   4475  CD2 TYR B 202      24.999  22.240  56.801  1.00  0.00              
ATOM   4476  CE2 TYR B 202      25.589  23.484  56.732  1.00  0.00              
ATOM   4477  CZ  TYR B 202      24.802  24.592  56.511  1.00  0.00              
ATOM   4478  OH  TYR B 202      25.395  25.830  56.389  1.00  0.00              
ATOM   4479  C   TYR B 202      23.877  20.067  54.379  1.00  0.00              
ATOM   4480  O   TYR B 202      24.090  20.853  53.455  1.00  0.00              
ATOM   4481  N   ALA B 203      24.708  19.059  54.664  1.00  0.00              
ATOM   4482  CA  ALA B 203      25.932  18.829  53.907  1.00  0.00              
ATOM   4483  CB  ALA B 203      26.727  17.702  54.543  1.00  0.00              
ATOM   4484  C   ALA B 203      25.693  18.439  52.455  1.00  0.00              
ATOM   4485  O   ALA B 203      26.411  18.880  51.559  1.00  0.00              
ATOM   4486  N   ALA B 204      24.668  17.617  52.217  1.00  0.00              
ATOM   4487  CA  ALA B 204      24.330  17.163  50.878  1.00  0.00              
ATOM   4488  CB  ALA B 204      23.289  16.063  50.973  1.00  0.00              
ATOM   4489  C   ALA B 204      23.754  18.260  49.996  1.00  0.00              
ATOM   4490  O   ALA B 204      23.999  18.288  48.790  1.00  0.00              
ATOM   4491  N   TYR B 205      22.965  19.162  50.584  1.00  0.00              
ATOM   4492  CA  TYR B 205      22.382  20.256  49.829  1.00  0.00              
ATOM   4493  CB  TYR B 205      20.974  20.544  50.333  1.00  0.00              
ATOM   4494  CG  TYR B 205      19.906  19.566  49.858  1.00  0.00              
ATOM   4495  CD1 TYR B 205      18.787  19.365  50.639  1.00  0.00              
ATOM   4496  CE1 TYR B 205      17.758  18.574  50.176  1.00  0.00              
ATOM   4497  CD2 TYR B 205      20.012  18.938  48.628  1.00  0.00              
ATOM   4498  CE2 TYR B 205      18.987  18.145  48.161  1.00  0.00              
ATOM   4499  CZ  TYR B 205      17.861  17.981  48.936  1.00  0.00              
ATOM   4500  OH  TYR B 205      16.822  17.212  48.458  1.00  0.00              
ATOM   4501  C   TYR B 205      23.183  21.547  49.775  1.00  0.00              
ATOM   4502  O   TYR B 205      23.223  22.214  48.740  1.00  0.00              
ATOM   4503  N   GLY B 206      23.840  21.922  50.873  1.00  0.00              
ATOM   4504  CA  GLY B 206      24.456  23.235  50.985  1.00  0.00              
ATOM   4505  C   GLY B 206      23.442  24.250  51.496  1.00  0.00              
ATOM   4506  O   GLY B 206      22.254  24.172  51.172  1.00  0.00              
ATOM   4507  N   GLU B 207      23.918  25.244  52.257  1.00  0.00              
ATOM   4508  CA  GLU B 207      23.079  26.146  53.043  1.00  0.00              
ATOM   4509  CB  GLU B 207      23.925  27.298  53.596  1.00  0.00              
ATOM   4510  CG  GLU B 207      23.172  28.225  54.551  1.00  0.00              
ATOM   4511  CD  GLU B 207      24.062  29.005  55.503  1.00  0.00              
ATOM   4512  OE1 GLU B 207      24.259  28.529  56.625  1.00  0.00              
ATOM   4513  OE2 GLU B 207      24.552  30.068  55.130  1.00  0.00              
ATOM   4514  C   GLU B 207      21.790  26.662  52.411  1.00  0.00              
ATOM   4515  O   GLU B 207      20.721  26.425  52.971  1.00  0.00              
ATOM   4516  N   LYS B 208      21.847  27.306  51.239  1.00  0.00              
ATOM   4517  CA  LYS B 208      20.650  27.831  50.588  1.00  0.00              
ATOM   4518  CB  LYS B 208      21.024  28.629  49.338  1.00  0.00              
ATOM   4519  CG  LYS B 208      19.840  29.364  48.717  1.00  0.00              
ATOM   4520  CD  LYS B 208      20.231  30.078  47.435  1.00  0.00              
ATOM   4521  CE  LYS B 208      18.999  30.748  46.846  1.00  0.00              
ATOM   4522  NZ  LYS B 208      19.330  31.448  45.620  1.00  0.00              
ATOM   4523  C   LYS B 208      19.661  26.726  50.227  1.00  0.00              
ATOM   4524  O   LYS B 208      18.460  26.855  50.466  1.00  0.00              
ATOM   4525  N   LYS B 209      20.158  25.596  49.719  1.00  0.00              
ATOM   4526  CA  LYS B 209      19.288  24.526  49.265  1.00  0.00              
ATOM   4527  CB  LYS B 209      20.058  23.631  48.308  1.00  0.00              
ATOM   4528  CG  LYS B 209      19.186  22.737  47.443  1.00  0.00              
ATOM   4529  CD  LYS B 209      20.089  22.022  46.459  1.00  0.00              
ATOM   4530  CE  LYS B 209      19.276  21.275  45.421  1.00  0.00              
ATOM   4531  NZ  LYS B 209      20.146  20.828  44.350  1.00  0.00              
ATOM   4532  C   LYS B 209      18.741  23.747  50.458  1.00  0.00              
ATOM   4533  O   LYS B 209      17.622  23.238  50.413  1.00  0.00              
ATOM   4534  N   SER B 210      19.496  23.673  51.559  1.00  0.00              
ATOM   4535  CA  SER B 210      19.009  23.090  52.801  1.00  0.00              
ATOM   4536  CB  SER B 210      20.161  22.874  53.773  1.00  0.00              
ATOM   4537  OG  SER B 210      19.804  22.051  54.878  1.00  0.00              
ATOM   4538  C   SER B 210      17.958  23.994  53.437  1.00  0.00              
ATOM   4539  O   SER B 210      16.984  23.501  54.006  1.00  0.00              
ATOM   4540  N   ARG B 211      18.142  25.315  53.352  1.00  0.00              
ATOM   4541  CA  ARG B 211      17.165  26.300  53.797  1.00  0.00              
ATOM   4542  CB  ARG B 211      17.782  27.675  53.580  1.00  0.00              
ATOM   4543  CG  ARG B 211      16.990  28.913  53.943  1.00  0.00              
ATOM   4544  CD  ARG B 211      17.849  30.080  53.475  1.00  0.00              
ATOM   4545  NE  ARG B 211      17.142  31.348  53.529  1.00  0.00              
ATOM   4546  CZ  ARG B 211      16.256  31.723  52.604  1.00  0.00              
ATOM   4547  NH1 ARG B 211      15.601  32.859  52.793  1.00  0.00              
ATOM   4548  NH2 ARG B 211      16.051  31.014  51.498  1.00  0.00              
ATOM   4549  C   ARG B 211      15.864  26.141  53.018  1.00  0.00              
ATOM   4550  O   ARG B 211      14.782  26.069  53.605  1.00  0.00              
ATOM   4551  N   LEU B 212      15.980  26.037  51.689  1.00  0.00              
ATOM   4552  CA  LEU B 212      14.850  25.711  50.833  1.00  0.00              
ATOM   4553  CB  LEU B 212      15.241  25.744  49.358  1.00  0.00              
ATOM   4554  CG  LEU B 212      15.042  27.030  48.555  1.00  0.00              
ATOM   4555  CD1 LEU B 212      15.743  28.234  49.167  1.00  0.00              
ATOM   4556  CD2 LEU B 212      15.517  26.807  47.130  1.00  0.00              
ATOM   4557  C   LEU B 212      14.211  24.376  51.177  1.00  0.00              
ATOM   4558  O   LEU B 212      12.993  24.324  51.306  1.00  0.00              
ATOM   4559  N   SER B 213      14.983  23.302  51.386  1.00  0.00              
ATOM   4560  CA  SER B 213      14.455  22.009  51.815  1.00  0.00              
ATOM   4561  CB  SER B 213      15.594  20.999  51.954  1.00  0.00              
ATOM   4562  OG  SER B 213      15.190  19.685  52.325  1.00  0.00              
ATOM   4563  C   SER B 213      13.687  22.111  53.127  1.00  0.00              
ATOM   4564  O   SER B 213      12.602  21.543  53.255  1.00  0.00              
ATOM   4565  N   ASN B 214      14.223  22.857  54.098  1.00  0.00              
ATOM   4566  CA  ASN B 214      13.544  23.097  55.365  1.00  0.00              
ATOM   4567  CB  ASN B 214      14.439  23.882  56.328  1.00  0.00              
ATOM   4568  CG  ASN B 214      15.576  23.060  56.927  1.00  0.00              
ATOM   4569  OD1 ASN B 214      15.397  21.912  57.324  1.00  0.00              
ATOM   4570  ND2 ASN B 214      16.789  23.583  57.048  1.00  0.00              
ATOM   4571  C   ASN B 214      12.223  23.824  55.158  1.00  0.00              
ATOM   4572  O   ASN B 214      11.196  23.434  55.715  1.00  0.00              
ATOM   4573  N   LEU B 215      12.233  24.848  54.298  1.00  0.00              
ATOM   4574  CA  LEU B 215      11.030  25.571  53.909  1.00  0.00              
ATOM   4575  CB  LEU B 215      11.429  26.717  52.983  1.00  0.00              
ATOM   4576  CG  LEU B 215      10.414  27.760  52.543  1.00  0.00              
ATOM   4577  CD1 LEU B 215       9.945  28.590  53.723  1.00  0.00              
ATOM   4578  CD2 LEU B 215      11.050  28.673  51.515  1.00  0.00              
ATOM   4579  C   LEU B 215      10.006  24.663  53.229  1.00  0.00              
ATOM   4580  O   LEU B 215       8.815  24.740  53.536  1.00  0.00              
ATOM   4581  N   ILE B 216      10.458  23.773  52.336  1.00  0.00              
ATOM   4582  CA  ILE B 216       9.605  22.800  51.660  1.00  0.00              
ATOM   4583  CB  ILE B 216      10.406  22.013  50.585  1.00  0.00              
ATOM   4584  CG2 ILE B 216       9.582  20.878  49.986  1.00  0.00              
ATOM   4585  CG1 ILE B 216      10.887  22.935  49.471  1.00  0.00              
ATOM   4586  CD1 ILE B 216      11.887  22.299  48.486  1.00  0.00              
ATOM   4587  C   ILE B 216       8.968  21.856  52.674  1.00  0.00              
ATOM   4588  O   ILE B 216       7.755  21.642  52.635  1.00  0.00              
ATOM   4589  N   LYS B 217       9.765  21.315  53.604  1.00  0.00              
ATOM   4590  CA  LYS B 217       9.252  20.453  54.661  1.00  0.00              
ATOM   4591  CB  LYS B 217      10.364  19.943  55.573  1.00  0.00              
ATOM   4592  CG  LYS B 217      11.248  18.946  54.850  1.00  0.00              
ATOM   4593  CD  LYS B 217      12.293  18.311  55.748  1.00  0.00              
ATOM   4594  CE  LYS B 217      13.020  17.324  54.858  1.00  0.00              
ATOM   4595  NZ  LYS B 217      13.984  16.505  55.562  1.00  0.00              
ATOM   4596  C   LYS B 217       8.183  21.153  55.482  1.00  0.00              
ATOM   4597  O   LYS B 217       7.068  20.646  55.596  1.00  0.00              
ATOM   4598  N   LEU B 218       8.479  22.360  55.974  1.00  0.00              
ATOM   4599  CA  LEU B 218       7.510  23.152  56.720  1.00  0.00              
ATOM   4600  CB  LEU B 218       8.150  24.445  57.208  1.00  0.00              
ATOM   4601  CG  LEU B 218       9.303  24.346  58.201  1.00  0.00              
ATOM   4602  CD1 LEU B 218       9.964  25.699  58.373  1.00  0.00              
ATOM   4603  CD2 LEU B 218       8.845  23.778  59.534  1.00  0.00              
ATOM   4604  C   LEU B 218       6.246  23.460  55.925  1.00  0.00              
ATOM   4605  O   LEU B 218       5.144  23.394  56.469  1.00  0.00              
ATOM   4606  N   ALA B 219       6.384  23.745  54.625  1.00  0.00              
ATOM   4607  CA  ALA B 219       5.247  23.960  53.740  1.00  0.00              
ATOM   4608  CB  ALA B 219       5.740  24.358  52.360  1.00  0.00              
ATOM   4609  C   ALA B 219       4.381  22.724  53.544  1.00  0.00              
ATOM   4610  O   ALA B 219       3.154  22.812  53.553  1.00  0.00              
ATOM   4611  N   GLN B 220       4.997  21.553  53.368  1.00  0.00              
ATOM   4612  CA  GLN B 220       4.237  20.335  53.129  1.00  0.00              
ATOM   4613  CB  GLN B 220       5.062  19.309  52.354  1.00  0.00              
ATOM   4614  CG  GLN B 220       5.464  19.895  51.005  1.00  0.00              
ATOM   4615  CD  GLN B 220       5.998  18.924  49.965  1.00  0.00              
ATOM   4616  OE1 GLN B 220       6.862  18.079  50.206  1.00  0.00              
ATOM   4617  NE2 GLN B 220       5.483  19.058  48.751  1.00  0.00              
ATOM   4618  C   GLN B 220       3.646  19.745  54.401  1.00  0.00              
ATOM   4619  O   GLN B 220       2.602  19.093  54.371  1.00  0.00              
ATOM   4620  N   LYS B 221       4.306  19.970  55.539  1.00  0.00              
ATOM   4621  CA  LYS B 221       3.763  19.604  56.839  1.00  0.00              
ATOM   4622  CB  LYS B 221       4.870  19.566  57.881  1.00  0.00              
ATOM   4623  CG  LYS B 221       5.872  18.453  57.629  1.00  0.00              
ATOM   4624  CD  LYS B 221       7.079  18.658  58.520  1.00  0.00              
ATOM   4625  CE  LYS B 221       8.082  17.547  58.276  1.00  0.00              
ATOM   4626  NZ  LYS B 221       9.177  17.676  59.212  1.00  0.00              
ATOM   4627  C   LYS B 221       2.677  20.570  57.290  1.00  0.00              
ATOM   4628  O   LYS B 221       1.684  20.156  57.892  1.00  0.00              
ATOM   4629  N   VAL B 222       2.844  21.874  57.036  1.00  0.00              
ATOM   4630  CA  VAL B 222       1.823  22.859  57.363  1.00  0.00              
ATOM   4631  CB  VAL B 222       2.225  23.751  58.571  1.00  0.00              
ATOM   4632  CG1 VAL B 222       1.034  24.581  59.004  1.00  0.00              
ATOM   4633  CG2 VAL B 222       2.716  22.969  59.774  1.00  0.00              
ATOM   4634  C   VAL B 222       1.492  23.723  56.139  1.00  0.00              
ATOM   4635  O   VAL B 222       2.024  24.828  55.986  1.00  0.00              
ATOM   4636  N   PRO B 223       0.598  23.287  55.239  1.00  0.00              
ATOM   4637  CD  PRO B 223       0.040  21.939  55.187  1.00  0.00              
ATOM   4638  CA  PRO B 223       0.138  24.086  54.105  1.00  0.00              
ATOM   4639  CB  PRO B 223      -0.661  23.085  53.296  1.00  0.00              
ATOM   4640  CG  PRO B 223      -1.189  22.116  54.321  1.00  0.00              
ATOM   4641  C   PRO B 223      -0.685  25.303  54.516  1.00  0.00              
ATOM   4642  O   PRO B 223      -0.691  26.326  53.835  1.00  0.00              
ATOM   4643  N   THR B 224      -1.340  25.224  55.676  1.00  0.00              
ATOM   4644  CA  THR B 224      -2.194  26.274  56.211  1.00  0.00              
ATOM   4645  CB  THR B 224      -3.058  25.645  57.323  1.00  0.00              
ATOM   4646  OG1 THR B 224      -2.223  24.733  58.037  1.00  0.00              
ATOM   4647  CG2 THR B 224      -4.271  24.924  56.757  1.00  0.00              
ATOM   4648  C   THR B 224      -1.490  27.531  56.720  1.00  0.00              
ATOM   4649  O   THR B 224      -2.141  28.486  57.151  1.00  0.00              
ATOM   4650  N   ALA B 225      -0.156  27.553  56.688  1.00  0.00              
ATOM   4651  CA  ALA B 225       0.616  28.688  57.167  1.00  0.00              
ATOM   4652  CB  ALA B 225       2.003  28.179  57.521  1.00  0.00              
ATOM   4653  C   ALA B 225       0.773  29.802  56.133  1.00  0.00              
ATOM   4654  O   ALA B 225       0.163  29.788  55.059  1.00  0.00              
ATOM   4655  N   ASP B 226       1.578  30.815  56.459  1.00  0.00              
ATOM   4656  CA  ASP B 226       2.057  31.758  55.460  1.00  0.00              
ATOM   4657  CB  ASP B 226       1.389  33.129  55.613  1.00  0.00              
ATOM   4658  CG  ASP B 226       1.351  33.992  54.348  1.00  0.00              
ATOM   4659  OD1 ASP B 226       2.146  33.792  53.422  1.00  0.00              
ATOM   4660  OD2 ASP B 226       0.503  34.880  54.285  1.00  0.00              
ATOM   4661  C   ASP B 226       3.565  31.884  55.644  1.00  0.00              
ATOM   4662  O   ASP B 226       4.091  31.530  56.705  1.00  0.00              
ATOM   4663  N   LEU B 227       4.278  32.404  54.635  1.00  0.00              
ATOM   4664  CA  LEU B 227       5.729  32.567  54.639  1.00  0.00              
ATOM   4665  CB  LEU B 227       6.145  33.392  53.424  1.00  0.00              
ATOM   4666  CG  LEU B 227       7.628  33.469  53.078  1.00  0.00              
ATOM   4667  CD1 LEU B 227       8.116  32.129  52.549  1.00  0.00              
ATOM   4668  CD2 LEU B 227       7.886  34.559  52.056  1.00  0.00              
ATOM   4669  C   LEU B 227       6.301  33.206  55.902  1.00  0.00              
ATOM   4670  O   LEU B 227       7.351  32.808  56.400  1.00  0.00              
ATOM   4671  N   GLU B 228       5.545  34.146  56.473  1.00  0.00              
ATOM   4672  CA  GLU B 228       5.936  34.873  57.676  1.00  0.00              
ATOM   4673  CB  GLU B 228       4.932  35.994  57.957  1.00  0.00              
ATOM   4674  CG  GLU B 228       4.895  37.167  56.959  1.00  0.00              
ATOM   4675  CD  GLU B 228       4.490  36.851  55.521  1.00  0.00              
ATOM   4676  OE1 GLU B 228       5.032  37.467  54.607  1.00  0.00              
ATOM   4677  OE2 GLU B 228       3.651  35.968  55.307  1.00  0.00              
ATOM   4678  C   GLU B 228       6.056  33.974  58.905  1.00  0.00              
ATOM   4679  O   GLU B 228       6.712  34.323  59.885  1.00  0.00              
ATOM   4680  N   ASP B 229       5.410  32.804  58.864  1.00  0.00              
ATOM   4681  CA  ASP B 229       5.563  31.803  59.908  1.00  0.00              
ATOM   4682  CB  ASP B 229       4.359  30.869  60.024  1.00  0.00              
ATOM   4683  CG  ASP B 229       3.022  31.522  60.315  1.00  0.00              
ATOM   4684  OD1 ASP B 229       2.912  32.311  61.253  1.00  0.00              
ATOM   4685  OD2 ASP B 229       2.068  31.224  59.588  1.00  0.00              
ATOM   4686  C   ASP B 229       6.760  30.931  59.581  1.00  0.00              
ATOM   4687  O   ASP B 229       7.698  30.816  60.370  1.00  0.00              
ATOM   4688  N   VAL B 230       6.734  30.332  58.386  1.00  0.00              
ATOM   4689  CA  VAL B 230       7.685  29.290  58.025  1.00  0.00              
ATOM   4690  CB  VAL B 230       7.156  28.404  56.870  1.00  0.00              
ATOM   4691  CG1 VAL B 230       5.934  27.625  57.323  1.00  0.00              
ATOM   4692  CG2 VAL B 230       6.808  29.205  55.629  1.00  0.00              
ATOM   4693  C   VAL B 230       9.109  29.756  57.752  1.00  0.00              
ATOM   4694  O   VAL B 230      10.059  29.145  58.245  1.00  0.00              
ATOM   4695  N   LEU B 231       9.296  30.854  57.012  1.00  0.00              
ATOM   4696  CA  LEU B 231      10.626  31.325  56.649  1.00  0.00              
ATOM   4697  CB  LEU B 231      10.566  32.456  55.615  1.00  0.00              
ATOM   4698  CG  LEU B 231      11.868  32.973  55.010  1.00  0.00              
ATOM   4699  CD1 LEU B 231      12.600  31.863  54.269  1.00  0.00              
ATOM   4700  CD2 LEU B 231      11.589  34.146  54.089  1.00  0.00              
ATOM   4701  C   LEU B 231      11.518  31.697  57.833  1.00  0.00              
ATOM   4702  O   LEU B 231      12.674  31.275  57.793  1.00  0.00              
ATOM   4703  N   PRO B 232      11.118  32.414  58.905  1.00  0.00              
ATOM   4704  CD  PRO B 232       9.899  33.216  58.995  1.00  0.00              
ATOM   4705  CA  PRO B 232      11.937  32.616  60.102  1.00  0.00              
ATOM   4706  CB  PRO B 232      10.986  33.321  61.044  1.00  0.00              
ATOM   4707  CG  PRO B 232      10.210  34.200  60.105  1.00  0.00              
ATOM   4708  C   PRO B 232      12.448  31.312  60.703  1.00  0.00              
ATOM   4709  O   PRO B 232      13.601  31.220  61.128  1.00  0.00              
ATOM   4710  N   LEU B 233      11.605  30.274  60.677  1.00  0.00              
ATOM   4711  CA  LEU B 233      11.974  28.966  61.195  1.00  0.00              
ATOM   4712  CB  LEU B 233      10.746  28.073  61.318  1.00  0.00              
ATOM   4713  CG  LEU B 233       9.524  28.644  62.017  1.00  0.00              
ATOM   4714  CD1 LEU B 233       8.392  27.641  62.003  1.00  0.00              
ATOM   4715  CD2 LEU B 233       9.858  29.076  63.428  1.00  0.00              
ATOM   4716  C   LEU B 233      12.993  28.310  60.279  1.00  0.00              
ATOM   4717  O   LEU B 233      14.018  27.816  60.750  1.00  0.00              
ATOM   4718  N   ALA B 234      12.740  28.354  58.964  1.00  0.00              
ATOM   4719  CA  ALA B 234      13.662  27.841  57.959  1.00  0.00              
ATOM   4720  CB  ALA B 234      13.090  28.062  56.568  1.00  0.00              
ATOM   4721  C   ALA B 234      15.029  28.512  58.010  1.00  0.00              
ATOM   4722  O   ALA B 234      16.052  27.851  57.824  1.00  0.00              
ATOM   4723  N   GLU B 235      15.069  29.822  58.284  1.00  0.00              
ATOM   4724  CA  GLU B 235      16.317  30.527  58.545  1.00  0.00              
ATOM   4725  CB  GLU B 235      16.081  32.022  58.771  1.00  0.00              
ATOM   4726  CG  GLU B 235      15.466  32.831  57.628  1.00  0.00              
ATOM   4727  CD  GLU B 235      16.315  33.085  56.386  1.00  0.00              
ATOM   4728  OE1 GLU B 235      15.780  33.662  55.439  1.00  0.00              
ATOM   4729  OE2 GLU B 235      17.496  32.739  56.342  1.00  0.00              
ATOM   4730  C   GLU B 235      16.983  29.973  59.798  1.00  0.00              
ATOM   4731  O   GLU B 235      18.125  29.511  59.762  1.00  0.00              
ATOM   4732  N   ASP B 236      16.231  29.987  60.905  1.00  0.00              
ATOM   4733  CA  ASP B 236      16.737  29.609  62.216  1.00  0.00              
ATOM   4734  CB  ASP B 236      15.632  29.766  63.258  1.00  0.00              
ATOM   4735  CG  ASP B 236      16.004  29.361  64.677  1.00  0.00              
ATOM   4736  OD1 ASP B 236      16.830  30.016  65.311  1.00  0.00              
ATOM   4737  OD2 ASP B 236      15.427  28.391  65.164  1.00  0.00              
ATOM   4738  C   ASP B 236      17.334  28.212  62.262  1.00  0.00              
ATOM   4739  O   ASP B 236      18.471  28.074  62.706  1.00  0.00              
ATOM   4740  N   ILE B 237      16.629  27.186  61.772  1.00  0.00              
ATOM   4741  CA  ILE B 237      17.158  25.826  61.753  1.00  0.00              
ATOM   4742  CB  ILE B 237      16.067  24.785  61.373  1.00  0.00              
ATOM   4743  CG2 ILE B 237      15.468  25.053  59.998  1.00  0.00              
ATOM   4744  CG1 ILE B 237      16.579  23.349  61.501  1.00  0.00              
ATOM   4745  CD1 ILE B 237      15.535  22.250  61.213  1.00  0.00              
ATOM   4746  C   ILE B 237      18.412  25.694  60.889  1.00  0.00              
ATOM   4747  O   ILE B 237      19.395  25.095  61.327  1.00  0.00              
ATOM   4748  N   THR B 238      18.439  26.295  59.694  1.00  0.00              
ATOM   4749  CA  THR B 238      19.595  26.199  58.813  1.00  0.00              
ATOM   4750  CB  THR B 238      19.241  26.763  57.426  1.00  0.00              
ATOM   4751  OG1 THR B 238      18.030  26.116  57.042  1.00  0.00              
ATOM   4752  CG2 THR B 238      20.304  26.476  56.382  1.00  0.00              
ATOM   4753  C   THR B 238      20.820  26.886  59.417  1.00  0.00              
ATOM   4754  O   THR B 238      21.942  26.382  59.314  1.00  0.00              
ATOM   4755  N   ASN B 239      20.601  28.016  60.101  1.00  0.00              
ATOM   4756  CA  ASN B 239      21.662  28.696  60.834  1.00  0.00              
ATOM   4757  CB  ASN B 239      21.225  30.081  61.297  1.00  0.00              
ATOM   4758  CG  ASN B 239      21.038  31.079  60.163  1.00  0.00              
ATOM   4759  OD1 ASN B 239      21.892  31.263  59.300  1.00  0.00              
ATOM   4760  ND2 ASN B 239      19.905  31.762  60.111  1.00  0.00              
ATOM   4761  C   ASN B 239      22.151  27.892  62.031  1.00  0.00              
ATOM   4762  O   ASN B 239      23.346  27.864  62.322  1.00  0.00              
ATOM   4763  N   ILE B 240      21.236  27.216  62.738  1.00  0.00              
ATOM   4764  CA  ILE B 240      21.584  26.269  63.794  1.00  0.00              
ATOM   4765  CB  ILE B 240      20.265  25.734  64.417  1.00  0.00              
ATOM   4766  CG2 ILE B 240      20.389  24.375  65.103  1.00  0.00              
ATOM   4767  CG1 ILE B 240      19.676  26.798  65.333  1.00  0.00              
ATOM   4768  CD1 ILE B 240      18.271  26.478  65.874  1.00  0.00              
ATOM   4769  C   ILE B 240      22.489  25.159  63.265  1.00  0.00              
ATOM   4770  O   ILE B 240      23.480  24.789  63.901  1.00  0.00              
ATOM   4771  N   LEU B 241      22.159  24.649  62.075  1.00  0.00              
ATOM   4772  CA  LEU B 241      22.975  23.650  61.406  1.00  0.00              
ATOM   4773  CB  LEU B 241      22.286  23.169  60.132  1.00  0.00              
ATOM   4774  CG  LEU B 241      20.951  22.448  60.292  1.00  0.00              
ATOM   4775  CD1 LEU B 241      20.265  22.234  58.955  1.00  0.00              
ATOM   4776  CD2 LEU B 241      21.144  21.138  61.025  1.00  0.00              
ATOM   4777  C   LEU B 241      24.384  24.147  61.114  1.00  0.00              
ATOM   4778  O   LEU B 241      25.347  23.523  61.566  1.00  0.00              
ATOM   4779  N   SER B 242      24.550  25.289  60.436  1.00  0.00              
ATOM   4780  CA  SER B 242      25.877  25.836  60.180  1.00  0.00              
ATOM   4781  CB  SER B 242      25.790  27.035  59.252  1.00  0.00              
ATOM   4782  OG  SER B 242      24.611  27.800  59.457  1.00  0.00              
ATOM   4783  C   SER B 242      26.676  26.198  61.423  1.00  0.00              
ATOM   4784  O   SER B 242      27.897  26.037  61.453  1.00  0.00              
ATOM   4785  N   LYS B 243      25.987  26.677  62.460  1.00  0.00              
ATOM   4786  CA  LYS B 243      26.618  26.981  63.732  1.00  0.00              
ATOM   4787  CB  LYS B 243      25.638  27.790  64.581  1.00  0.00              
ATOM   4788  CG  LYS B 243      26.177  28.348  65.888  1.00  0.00              
ATOM   4789  CD  LYS B 243      25.127  29.250  66.521  1.00  0.00              
ATOM   4790  CE  LYS B 243      25.640  29.828  67.832  1.00  0.00              
ATOM   4791  NZ  LYS B 243      25.671  28.818  68.874  1.00  0.00              
ATOM   4792  C   LYS B 243      27.080  25.730  64.475  1.00  0.00              
ATOM   4793  O   LYS B 243      28.206  25.682  64.972  1.00  0.00              
ATOM   4794  N   CYS B 244      26.253  24.683  64.541  1.00  0.00              
ATOM   4795  CA  CYS B 244      26.529  23.599  65.469  1.00  0.00              
ATOM   4796  CB  CYS B 244      25.383  23.502  66.463  1.00  0.00              
ATOM   4797  SG  CYS B 244      25.030  25.123  67.193  1.00  0.00              
ATOM   4798  C   CYS B 244      26.883  22.227  64.909  1.00  0.00              
ATOM   4799  O   CYS B 244      27.497  21.435  65.634  1.00  0.00              
ATOM   4800  N   CYS B 245      26.570  21.914  63.641  1.00  0.00              
ATOM   4801  CA  CYS B 245      26.823  20.588  63.071  1.00  0.00              
ATOM   4802  CB  CYS B 245      26.386  20.493  61.616  1.00  0.00              
ATOM   4803  SG  CYS B 245      24.594  20.509  61.375  1.00  0.00              
ATOM   4804  C   CYS B 245      28.259  20.090  63.148  1.00  0.00              
ATOM   4805  O   CYS B 245      28.500  18.900  63.341  1.00  0.00              
ATOM   4806  N   GLU B 246      29.244  20.977  63.006  1.00  0.00              
ATOM   4807  CA  GLU B 246      30.629  20.577  63.174  1.00  0.00              
ATOM   4808  CB  GLU B 246      31.436  20.899  61.912  1.00  0.00              
ATOM   4809  CG  GLU B 246      31.099  20.000  60.716  1.00  0.00              
ATOM   4810  CD  GLU B 246      31.379  18.519  60.949  1.00  0.00              
ATOM   4811  OE1 GLU B 246      32.545  18.118  60.952  1.00  0.00              
ATOM   4812  OE2 GLU B 246      30.438  17.753  61.153  1.00  0.00              
ATOM   4813  C   GLU B 246      31.257  21.141  64.443  1.00  0.00              
ATOM   4814  O   GLU B 246      32.400  21.604  64.460  1.00  0.00              
ATOM   4815  N   SER B 247      30.496  21.108  65.540  1.00  0.00              
ATOM   4816  CA  SER B 247      31.044  21.476  66.833  1.00  0.00              
ATOM   4817  CB  SER B 247      29.935  21.758  67.843  1.00  0.00              
ATOM   4818  OG  SER B 247      28.988  20.702  67.950  1.00  0.00              
ATOM   4819  C   SER B 247      32.001  20.401  67.334  1.00  0.00              
ATOM   4820  O   SER B 247      31.633  19.244  67.554  1.00  0.00              
ATOM   4821  N   ALA B 248      33.272  20.791  67.430  1.00  0.00              
ATOM   4822  CA  ALA B 248      34.310  19.920  67.957  1.00  0.00              
ATOM   4823  CB  ALA B 248      35.674  20.527  67.666  1.00  0.00              
ATOM   4824  C   ALA B 248      34.213  19.689  69.460  1.00  0.00              
ATOM   4825  O   ALA B 248      34.326  18.557  69.927  1.00  0.00              
ATOM   4826  N   SER B 249      33.997  20.756  70.231  1.00  0.00              
ATOM   4827  CA  SER B 249      33.925  20.660  71.678  1.00  0.00              
ATOM   4828  CB  SER B 249      35.107  21.432  72.257  1.00  0.00              
ATOM   4829  OG  SER B 249      35.143  22.749  71.711  1.00  0.00              
ATOM   4830  C   SER B 249      32.599  21.177  72.228  1.00  0.00              
ATOM   4831  O   SER B 249      31.744  20.401  72.660  1.00  0.00              
ATOM   4832  N   GLU B 250      32.384  22.496  72.202  1.00  0.00              
ATOM   4833  CA  GLU B 250      31.162  23.082  72.724  1.00  0.00              
ATOM   4834  CB  GLU B 250      31.393  24.567  73.030  1.00  0.00              
ATOM   4835  CG  GLU B 250      30.269  25.283  73.788  1.00  0.00              
ATOM   4836  CD  GLU B 250      29.960  24.713  75.167  1.00  0.00              
ATOM   4837  OE1 GLU B 250      30.759  24.897  76.083  1.00  0.00              
ATOM   4838  OE2 GLU B 250      28.910  24.084  75.316  1.00  0.00              
ATOM   4839  C   GLU B 250      29.996  22.863  71.765  1.00  0.00              
ATOM   4840  O   GLU B 250      29.744  23.640  70.839  1.00  0.00              
ATOM   4841  N   ASP B 251      29.298  21.744  71.968  1.00  0.00              
ATOM   4842  CA  ASP B 251      28.084  21.474  71.215  1.00  0.00              
ATOM   4843  CB  ASP B 251      27.576  20.043  71.399  1.00  0.00              
ATOM   4844  CG  ASP B 251      26.331  19.787  70.558  1.00  0.00              
ATOM   4845  OD1 ASP B 251      25.236  19.690  71.115  1.00  0.00              
ATOM   4846  OD2 ASP B 251      26.431  19.747  69.333  1.00  0.00              
ATOM   4847  C   ASP B 251      26.963  22.444  71.550  1.00  0.00              
ATOM   4848  O   ASP B 251      26.266  22.303  72.557  1.00  0.00              
ATOM   4849  N   CYS B 252      26.785  23.447  70.695  1.00  0.00              
ATOM   4850  CA  CYS B 252      25.642  24.333  70.824  1.00  0.00              
ATOM   4851  CB  CYS B 252      25.881  25.643  70.094  1.00  0.00              
ATOM   4852  SG  CYS B 252      26.580  25.511  68.430  1.00  0.00              
ATOM   4853  C   CYS B 252      24.291  23.737  70.453  1.00  0.00              
ATOM   4854  O   CYS B 252      23.264  24.204  70.949  1.00  0.00              
ATOM   4855  N   MET B 253      24.261  22.674  69.634  1.00  0.00              
ATOM   4856  CA  MET B 253      23.026  22.049  69.154  1.00  0.00              
ATOM   4857  CB  MET B 253      23.385  20.819  68.323  1.00  0.00              
ATOM   4858  CG  MET B 253      22.279  20.262  67.442  1.00  0.00              
ATOM   4859  SD  MET B 253      21.804  21.385  66.106  1.00  0.00              
ATOM   4860  CE  MET B 253      22.834  20.756  64.810  1.00  0.00              
ATOM   4861  C   MET B 253      22.051  21.671  70.269  1.00  0.00              
ATOM   4862  O   MET B 253      20.840  21.868  70.142  1.00  0.00              
ATOM   4863  N   ALA B 254      22.605  21.185  71.387  1.00  0.00              
ATOM   4864  CA  ALA B 254      21.857  20.911  72.608  1.00  0.00              
ATOM   4865  CB  ALA B 254      22.839  20.525  73.704  1.00  0.00              
ATOM   4866  C   ALA B 254      21.020  22.064  73.151  1.00  0.00              
ATOM   4867  O   ALA B 254      19.973  21.839  73.757  1.00  0.00              
ATOM   4868  N   LYS B 255      21.473  23.305  72.961  1.00  0.00              
ATOM   4869  CA  LYS B 255      20.707  24.477  73.363  1.00  0.00              
ATOM   4870  CB  LYS B 255      21.610  25.631  73.817  1.00  0.00              
ATOM   4871  CG  LYS B 255      22.670  25.331  74.876  1.00  0.00              
ATOM   4872  CD  LYS B 255      23.960  24.888  74.202  1.00  0.00              
ATOM   4873  CE  LYS B 255      25.074  24.577  75.184  1.00  0.00              
ATOM   4874  NZ  LYS B 255      26.270  24.232  74.441  1.00  0.00              
ATOM   4875  C   LYS B 255      19.860  24.957  72.190  1.00  0.00              
ATOM   4876  O   LYS B 255      18.698  25.346  72.345  1.00  0.00              
ATOM   4877  N   GLU B 256      20.455  24.899  70.992  1.00  0.00              
ATOM   4878  CA  GLU B 256      19.836  25.399  69.775  1.00  0.00              
ATOM   4879  CB  GLU B 256      20.767  25.254  68.582  1.00  0.00              
ATOM   4880  CG  GLU B 256      22.104  25.986  68.598  1.00  0.00              
ATOM   4881  CD  GLU B 256      22.093  27.499  68.768  1.00  0.00              
ATOM   4882  OE1 GLU B 256      21.231  28.179  68.212  1.00  0.00              
ATOM   4883  OE2 GLU B 256      22.988  27.997  69.455  1.00  0.00              
ATOM   4884  C   GLU B 256      18.518  24.732  69.417  1.00  0.00              
ATOM   4885  O   GLU B 256      17.540  25.434  69.164  1.00  0.00              
ATOM   4886  N   LEU B 257      18.448  23.395  69.399  1.00  0.00              
ATOM   4887  CA  LEU B 257      17.210  22.716  69.038  1.00  0.00              
ATOM   4888  CB  LEU B 257      17.414  21.226  68.756  1.00  0.00              
ATOM   4889  CG  LEU B 257      18.269  20.836  67.555  1.00  0.00              
ATOM   4890  CD1 LEU B 257      18.339  19.324  67.445  1.00  0.00              
ATOM   4891  CD2 LEU B 257      17.718  21.426  66.264  1.00  0.00              
ATOM   4892  C   LEU B 257      16.036  22.962  69.985  1.00  0.00              
ATOM   4893  O   LEU B 257      14.939  23.181  69.469  1.00  0.00              
ATOM   4894  N   PRO B 258      16.154  22.982  71.329  1.00  0.00              
ATOM   4895  CD  PRO B 258      17.168  22.266  72.099  1.00  0.00              
ATOM   4896  CA  PRO B 258      15.119  23.486  72.231  1.00  0.00              
ATOM   4897  CB  PRO B 258      15.784  23.401  73.585  1.00  0.00              
ATOM   4898  CG  PRO B 258      16.529  22.101  73.466  1.00  0.00              
ATOM   4899  C   PRO B 258      14.657  24.902  71.903  1.00  0.00              
ATOM   4900  O   PRO B 258      13.449  25.162  71.839  1.00  0.00              
ATOM   4901  N   GLU B 259      15.600  25.817  71.645  1.00  0.00              
ATOM   4902  CA  GLU B 259      15.266  27.164  71.200  1.00  0.00              
ATOM   4903  CB  GLU B 259      16.544  28.008  71.131  1.00  0.00              
ATOM   4904  CG  GLU B 259      16.439  29.441  70.592  1.00  0.00              
ATOM   4905  CD  GLU B 259      15.382  30.333  71.236  1.00  0.00              
ATOM   4906  OE1 GLU B 259      15.378  30.488  72.457  1.00  0.00              
ATOM   4907  OE2 GLU B 259      14.569  30.885  70.493  1.00  0.00              
ATOM   4908  C   GLU B 259      14.507  27.162  69.875  1.00  0.00              
ATOM   4909  O   GLU B 259      13.563  27.939  69.703  1.00  0.00              
ATOM   4910  N   HIS B 260      14.887  26.275  68.950  1.00  0.00              
ATOM   4911  CA  HIS B 260      14.168  26.114  67.699  1.00  0.00              
ATOM   4912  CB  HIS B 260      14.873  25.141  66.756  1.00  0.00              
ATOM   4913  CG  HIS B 260      14.218  25.080  65.382  1.00  0.00              
ATOM   4914  ND1 HIS B 260      13.805  26.102  64.650  1.00  0.00              
ATOM   4915  CD2 HIS B 260      13.905  23.921  64.716  1.00  0.00              
ATOM   4916  NE2 HIS B 260      13.304  24.317  63.623  1.00  0.00              
ATOM   4917  CE1 HIS B 260      13.239  25.625  63.578  1.00  0.00              
ATOM   4918  C   HIS B 260      12.746  25.647  67.959  1.00  0.00              
ATOM   4919  O   HIS B 260      11.824  26.266  67.433  1.00  0.00              
ATOM   4920  N   THR B 261      12.524  24.616  68.785  1.00  0.00              
ATOM   4921  CA  THR B 261      11.176  24.155  69.090  1.00  0.00              
ATOM   4922  CB  THR B 261      11.178  22.863  69.922  1.00  0.00              
ATOM   4923  OG1 THR B 261      12.227  22.934  70.880  1.00  0.00              
ATOM   4924  CG2 THR B 261      11.365  21.662  69.020  1.00  0.00              
ATOM   4925  C   THR B 261      10.244  25.194  69.696  1.00  0.00              
ATOM   4926  O   THR B 261       9.041  25.167  69.426  1.00  0.00              
ATOM   4927  N   VAL B 262      10.790  26.140  70.474  1.00  0.00              
ATOM   4928  CA  VAL B 262      10.015  27.268  70.984  1.00  0.00              
ATOM   4929  CB  VAL B 262      10.878  28.156  71.919  1.00  0.00              
ATOM   4930  CG1 VAL B 262      10.107  29.365  72.437  1.00  0.00              
ATOM   4931  CG2 VAL B 262      11.367  27.356  73.115  1.00  0.00              
ATOM   4932  C   VAL B 262       9.452  28.074  69.814  1.00  0.00              
ATOM   4933  O   VAL B 262       8.234  28.234  69.694  1.00  0.00              
ATOM   4934  N   LYS B 263      10.330  28.516  68.905  1.00  0.00              
ATOM   4935  CA  LYS B 263       9.916  29.274  67.729  1.00  0.00              
ATOM   4936  CB  LYS B 263      11.121  29.682  66.891  1.00  0.00              
ATOM   4937  CG  LYS B 263      12.120  30.632  67.520  1.00  0.00              
ATOM   4938  CD  LYS B 263      13.087  31.013  66.410  1.00  0.00
[truncated: 120,880 more chars]
