# Supplementary material for: RaTrav: a tool for calculating mean first-passage times on biochemical networks
Source: BMC Syst Biol. 2013 Nov 21;7:130. doi: 10.1186/1752-0509-7-130 (PMC4222613; doi:10.1186/1752-0509-7-130)
Supplement: Additional file 1 — RaTrav examples file. File containing RaTrav input and output data for the two case studies presented. [file 1752-0509-7-130-S1.zip › SupplementaryFiles/Example1/61b.pdb]

ATOM      1  N   GLU A   1      11.437  -6.514 102.438  1.00  0.00              
ATOM      2  CA  GLU A   1      11.769  -7.898 102.730  1.00  0.00              
ATOM      3  CB  GLU A   1      11.864  -8.060 104.247  1.00  0.00              
ATOM      4  CG  GLU A   1      12.463  -9.373 104.751  1.00  0.00              
ATOM      5  CD  GLU A   1      13.910  -9.616 104.340  1.00  0.00              
ATOM      6  OE1 GLU A   1      14.787  -8.871 104.779  1.00  0.00              
ATOM      7  OE2 GLU A   1      14.167 -10.561 103.595  1.00  0.00              
ATOM      8  C   GLU A   1      10.723  -8.844 102.147  1.00  0.00              
ATOM      9  O   GLU A   1      10.983 -10.013 101.870  1.00  0.00              
ATOM     10  N   THR A   2       9.533  -8.293 101.941  1.00  0.00              
ATOM     11  CA  THR A   2       8.420  -9.018 101.364  1.00  0.00              
ATOM     12  CB  THR A   2       7.110  -8.310 101.753  1.00  0.00              
ATOM     13  OG1 THR A   2       7.370  -6.908 101.807  1.00  0.00              
ATOM     14  CG2 THR A   2       6.574  -8.819 103.081  1.00  0.00              
ATOM     15  C   THR A   2       8.550  -9.197  99.857  1.00  0.00              
ATOM     16  O   THR A   2       9.057  -8.331  99.138  1.00  0.00              
ATOM     17  N   THR A   3       8.093 -10.351  99.373  1.00  0.00              
ATOM     18  CA  THR A   3       8.183 -10.710  97.967  1.00  0.00              
ATOM     19  CB  THR A   3       7.803 -12.194  97.824  1.00  0.00              
ATOM     20  OG1 THR A   3       6.620 -12.372  98.600  1.00  0.00              
ATOM     21  CG2 THR A   3       8.909 -13.129  98.286  1.00  0.00              
ATOM     22  C   THR A   3       7.296  -9.828  97.098  1.00  0.00              
ATOM     23  O   THR A   3       6.069  -9.934  97.148  1.00  0.00              
ATOM     24  N   ALA A   4       7.929  -8.940  96.330  1.00  0.00              
ATOM     25  CA  ALA A   4       7.232  -8.010  95.454  1.00  0.00              
ATOM     26  CB  ALA A   4       8.250  -7.243  94.623  1.00  0.00              
ATOM     27  C   ALA A   4       6.230  -8.643  94.494  1.00  0.00              
ATOM     28  O   ALA A   4       6.543  -9.588  93.769  1.00  0.00              
ATOM     29  N   LEU A   5       5.004  -8.122  94.509  1.00  0.00              
ATOM     30  CA  LEU A   5       3.921  -8.646  93.692  1.00  0.00              
ATOM     31  CB  LEU A   5       2.578  -8.148  94.210  1.00  0.00              
ATOM     32  CG  LEU A   5       2.095  -8.616  95.571  1.00  0.00              
ATOM     33  CD1 LEU A   5       0.892  -7.812  96.022  1.00  0.00              
ATOM     34  CD2 LEU A   5       1.762 -10.090  95.536  1.00  0.00              
ATOM     35  C   LEU A   5       4.071  -8.199  92.250  1.00  0.00              
ATOM     36  O   LEU A   5       4.337  -7.026  91.986  1.00  0.00              
ATOM     37  N   VAL A   6       3.925  -9.115  91.296  1.00  0.00              
ATOM     38  CA  VAL A   6       3.909  -8.748  89.890  1.00  0.00              
ATOM     39  CB  VAL A   6       5.032  -9.446  89.088  1.00  0.00              
ATOM     40  CG1 VAL A   6       5.047  -8.956  87.646  1.00  0.00              
ATOM     41  CG2 VAL A   6       6.396  -9.189  89.704  1.00  0.00              
ATOM     42  C   VAL A   6       2.535  -9.140  89.369  1.00  0.00              
ATOM     43  O   VAL A   6       2.153 -10.317  89.393  1.00  0.00              
ATOM     44  N   CYS A   7       1.776  -8.140  88.922  1.00  0.00              
ATOM     45  CA  CYS A   7       0.431  -8.374  88.434  1.00  0.00              
ATOM     46  CB  CYS A   7      -0.566  -7.755  89.404  1.00  0.00              
ATOM     47  SG  CYS A   7      -2.297  -8.098  89.001  1.00  0.00              
ATOM     48  C   CYS A   7       0.249  -7.840  87.018  1.00  0.00              
ATOM     49  O   CYS A   7       0.112  -6.637  86.761  1.00  0.00              
ATOM     50  N   ASP A   8       0.266  -8.786  86.080  1.00  0.00              
ATOM     51  CA  ASP A   8       0.085  -8.493  84.671  1.00  0.00              
ATOM     52  CB  ASP A   8       0.851  -9.486  83.800  1.00  0.00              
ATOM     53  CG  ASP A   8       0.815  -9.258  82.290  1.00  0.00              
ATOM     54  OD1 ASP A   8       1.219 -10.171  81.573  1.00  0.00              
ATOM     55  OD2 ASP A   8       0.447  -8.179  81.815  1.00  0.00              
ATOM     56  C   ASP A   8      -1.385  -8.470  84.293  1.00  0.00              
ATOM     57  O   ASP A   8      -2.011  -9.487  83.994  1.00  0.00              
ATOM     58  N   ASN A   9      -1.896  -7.247  84.290  1.00  0.00              
ATOM     59  CA  ASN A   9      -3.291  -6.967  83.999  1.00  0.00              
ATOM     60  CB  ASN A   9      -3.722  -5.691  84.725  1.00  0.00              
ATOM     61  CG  ASN A   9      -3.710  -5.776  86.245  1.00  0.00              
ATOM     62  OD1 ASN A   9      -4.741  -5.656  86.898  1.00  0.00              
ATOM     63  ND2 ASN A   9      -2.578  -5.955  86.909  1.00  0.00              
ATOM     64  C   ASN A   9      -3.456  -6.762  82.500  1.00  0.00              
ATOM     65  O   ASN A   9      -2.730  -5.961  81.905  1.00  0.00              
ATOM     66  N   GLY A  10      -4.367  -7.487  81.851  1.00  0.00              
ATOM     67  CA  GLY A  10      -4.686  -7.239  80.452  1.00  0.00              
ATOM     68  C   GLY A  10      -6.163  -7.481  80.183  1.00  0.00              
ATOM     69  O   GLY A  10      -6.822  -8.196  80.939  1.00  0.00              
ATOM     70  N   SER A  11      -6.685  -6.928  79.080  1.00  0.00              
ATOM     71  CA  SER A  11      -8.100  -6.979  78.711  1.00  0.00              
ATOM     72  CB  SER A  11      -8.250  -6.507  77.269  1.00  0.00              
ATOM     73  OG  SER A  11      -7.477  -5.348  76.981  1.00  0.00              
ATOM     74  C   SER A  11      -8.810  -8.325  78.835  1.00  0.00              
ATOM     75  O   SER A  11     -10.019  -8.393  79.068  1.00  0.00              
ATOM     76  N   GLY A  12      -8.072  -9.419  78.645  1.00  0.00              
ATOM     77  CA  GLY A  12      -8.643 -10.750  78.733  1.00  0.00              
ATOM     78  C   GLY A  12      -8.259 -11.486  80.004  1.00  0.00              
ATOM     79  O   GLY A  12      -9.057 -12.261  80.531  1.00  0.00              
ATOM     80  N   LEU A  13      -7.064 -11.235  80.544  1.00  0.00              
ATOM     81  CA  LEU A  13      -6.480 -12.096  81.561  1.00  0.00              
ATOM     82  CB  LEU A  13      -5.569 -13.155  80.937  1.00  0.00              
ATOM     83  CG  LEU A  13      -6.140 -14.305  80.115  1.00  0.00              
ATOM     84  CD1 LEU A  13      -5.030 -15.011  79.362  1.00  0.00              
ATOM     85  CD2 LEU A  13      -6.900 -15.284  80.992  1.00  0.00              
ATOM     86  C   LEU A  13      -5.643 -11.281  82.530  1.00  0.00              
ATOM     87  O   LEU A  13      -5.029 -10.274  82.164  1.00  0.00              
ATOM     88  N   VAL A  14      -5.659 -11.712  83.788  1.00  0.00              
ATOM     89  CA  VAL A  14      -4.734 -11.214  84.786  1.00  0.00              
ATOM     90  CB  VAL A  14      -5.473 -10.683  86.039  1.00  0.00              
ATOM     91  CG1 VAL A  14      -4.496 -10.196  87.102  1.00  0.00              
ATOM     92  CG2 VAL A  14      -6.386  -9.525  85.671  1.00  0.00              
ATOM     93  C   VAL A  14      -3.812 -12.375  85.130  1.00  0.00              
ATOM     94  O   VAL A  14      -4.253 -13.451  85.548  1.00  0.00              
ATOM     95  N   LYS A  15      -2.523 -12.156  84.874  1.00  0.00              
ATOM     96  CA  LYS A  15      -1.474 -13.075  85.283  1.00  0.00              
ATOM     97  CB  LYS A  15      -0.388 -13.223  84.213  1.00  0.00              
ATOM     98  CG  LYS A  15      -0.833 -13.764  82.859  1.00  0.00              
ATOM     99  CD  LYS A  15      -1.167 -12.644  81.879  1.00  0.00              
ATOM    100  CE  LYS A  15      -1.707 -13.178  80.558  1.00  0.00              
ATOM    101  NZ  LYS A  15      -0.756 -14.011  79.843  1.00  0.00              
ATOM    102  C   LYS A  15      -0.850 -12.501  86.547  1.00  0.00              
ATOM    103  O   LYS A  15      -0.628 -11.291  86.629  1.00  0.00              
ATOM    104  N   ALA A  16      -0.542 -13.317  87.551  1.00  0.00              
ATOM    105  CA  ALA A  16      -0.085 -12.813  88.833  1.00  0.00              
ATOM    106  CB  ALA A  16      -1.282 -12.650  89.751  1.00  0.00              
ATOM    107  C   ALA A  16       0.885 -13.751  89.529  1.00  0.00              
ATOM    108  O   ALA A  16       0.821 -14.976  89.378  1.00  0.00              
ATOM    109  N   GLY A  17       1.803 -13.158  90.290  1.00  0.00              
ATOM    110  CA  GLY A  17       2.752 -13.914  91.087  1.00  0.00              
ATOM    111  C   GLY A  17       3.717 -12.974  91.785  1.00  0.00              
ATOM    112  O   GLY A  17       3.383 -11.824  92.081  1.00  0.00              
ATOM    113  N   PHE A  18       4.936 -13.454  92.016  1.00  0.00              
ATOM    114  CA  PHE A  18       5.935 -12.709  92.761  1.00  0.00              
ATOM    115  CB  PHE A  18       6.296 -13.427  94.063  1.00  0.00              
ATOM    116  CG  PHE A  18       5.123 -13.677  95.001  1.00  0.00              
ATOM    117  CD1 PHE A  18       4.529 -14.924  95.035  1.00  0.00              
ATOM    118  CD2 PHE A  18       4.659 -12.669  95.823  1.00  0.00              
ATOM    119  CE1 PHE A  18       3.471 -15.160  95.887  1.00  0.00              
ATOM    120  CE2 PHE A  18       3.607 -12.918  96.681  1.00  0.00              
ATOM    121  CZ  PHE A  18       3.010 -14.159  96.712  1.00  0.00              
ATOM    122  C   PHE A  18       7.199 -12.556  91.929  1.00  0.00              
ATOM    123  O   PHE A  18       7.529 -13.399  91.086  1.00  0.00              
ATOM    124  N   ALA A  19       7.910 -11.459  92.189  1.00  0.00              
ATOM    125  CA  ALA A  19       9.175 -11.153  91.544  1.00  0.00              
ATOM    126  CB  ALA A  19       9.726  -9.862  92.118  1.00  0.00              
ATOM    127  C   ALA A  19      10.212 -12.239  91.779  1.00  0.00              
ATOM    128  O   ALA A  19      10.473 -12.655  92.910  1.00  0.00              
ATOM    129  N   GLY A  20      10.768 -12.727  90.676  1.00  0.00              
ATOM    130  CA  GLY A  20      11.695 -13.841  90.721  1.00  0.00              
ATOM    131  C   GLY A  20      11.050 -15.134  90.244  1.00  0.00              
ATOM    132  O   GLY A  20      11.758 -16.109  89.984  1.00  0.00              
ATOM    133  N   ASP A  21       9.716 -15.201  90.112  1.00  0.00              
ATOM    134  CA  ASP A  21       9.082 -16.392  89.554  1.00  0.00              
ATOM    135  CB  ASP A  21       7.576 -16.460  89.783  1.00  0.00              
ATOM    136  CG  ASP A  21       7.098 -16.779  91.188  1.00  0.00              
ATOM    137  OD1 ASP A  21       7.566 -17.743  91.797  1.00  0.00              
ATOM    138  OD2 ASP A  21       6.211 -16.082  91.687  1.00  0.00              
ATOM    139  C   ASP A  21       9.296 -16.437  88.053  1.00  0.00              
ATOM    140  O   ASP A  21       9.191 -15.418  87.368  1.00  0.00              
ATOM    141  N   ASP A  22       9.583 -17.627  87.525  1.00  0.00              
ATOM    142  CA  ASP A  22       9.751 -17.814  86.086  1.00  0.00              
ATOM    143  CB  ASP A  22      10.549 -19.093  85.789  1.00  0.00              
ATOM    144  CG  ASP A  22       9.779 -20.391  86.015  1.00  0.00              
ATOM    145  OD1 ASP A  22       9.285 -20.588  87.127  1.00  0.00              
ATOM    146  OD2 ASP A  22       9.671 -21.190  85.088  1.00  0.00              
ATOM    147  C   ASP A  22       8.423 -17.880  85.336  1.00  0.00              
ATOM    148  O   ASP A  22       8.392 -17.812  84.109  1.00  0.00              
ATOM    149  N   ALA A  23       7.321 -18.055  86.064  1.00  0.00              
ATOM    150  CA  ALA A  23       6.001 -18.228  85.483  1.00  0.00              
ATOM    151  CB  ALA A  23       5.726 -19.719  85.318  1.00  0.00              
ATOM    152  C   ALA A  23       4.978 -17.678  86.471  1.00  0.00              
ATOM    153  O   ALA A  23       5.250 -17.694  87.677  1.00  0.00              
ATOM    154  N   PRO A  24       3.828 -17.134  86.041  1.00  0.00              
ATOM    155  CD  PRO A  24       3.524 -16.814  84.649  1.00  0.00              
ATOM    156  CA  PRO A  24       2.762 -16.684  86.930  1.00  0.00              
ATOM    157  CB  PRO A  24       1.805 -15.975  85.993  1.00  0.00              
ATOM    158  CG  PRO A  24       2.017 -16.667  84.672  1.00  0.00              
ATOM    159  C   PRO A  24       2.087 -17.815  87.694  1.00  0.00              
ATOM    160  O   PRO A  24       1.858 -18.907  87.170  1.00  0.00              
ATOM    161  N   ARG A  25       1.766 -17.532  88.953  1.00  0.00              
ATOM    162  CA  ARG A  25       1.152 -18.514  89.831  1.00  0.00              
ATOM    163  CB  ARG A  25       1.537 -18.179  91.265  1.00  0.00              
ATOM    164  CG  ARG A  25       1.142 -19.209  92.318  1.00  0.00              
ATOM    165  CD  ARG A  25       1.949 -19.029  93.603  1.00  0.00              
ATOM    166  NE  ARG A  25       3.313 -19.532  93.466  1.00  0.00              
ATOM    167  CZ  ARG A  25       4.368 -18.754  93.205  1.00  0.00              
ATOM    168  NH1 ARG A  25       5.558 -19.319  93.049  1.00  0.00              
ATOM    169  NH2 ARG A  25       4.243 -17.435  93.112  1.00  0.00              
ATOM    170  C   ARG A  25      -0.359 -18.522  89.637  1.00  0.00              
ATOM    171  O   ARG A  25      -1.000 -19.573  89.658  1.00  0.00              
ATOM    172  N   ALA A  26      -0.943 -17.341  89.433  1.00  0.00              
ATOM    173  CA  ALA A  26      -2.366 -17.231  89.177  1.00  0.00              
ATOM    174  CB  ALA A  26      -2.990 -16.285  90.188  1.00  0.00              
ATOM    175  C   ALA A  26      -2.571 -16.635  87.796  1.00  0.00              
ATOM    176  O   ALA A  26      -1.962 -15.621  87.457  1.00  0.00              
ATOM    177  N   VAL A  27      -3.375 -17.287  86.957  1.00  0.00              
ATOM    178  CA  VAL A  27      -3.786 -16.725  85.679  1.00  0.00              
ATOM    179  CB  VAL A  27      -3.172 -17.456  84.453  1.00  0.00              
ATOM    180  CG1 VAL A  27      -3.550 -16.736  83.165  1.00  0.00              
ATOM    181  CG2 VAL A  27      -1.658 -17.576  84.526  1.00  0.00              
ATOM    182  C   VAL A  27      -5.293 -16.915  85.678  1.00  0.00              
ATOM    183  O   VAL A  27      -5.768 -18.045  85.820  1.00  0.00              
ATOM    184  N   PHE A  28      -6.060 -15.832  85.563  1.00  0.00              
ATOM    185  CA  PHE A  28      -7.511 -15.936  85.512  1.00  0.00              
ATOM    186  CB  PHE A  28      -8.127 -15.903  86.928  1.00  0.00              
ATOM    187  CG  PHE A  28      -7.981 -14.613  87.722  1.00  0.00              
ATOM    188  CD1 PHE A  28      -9.060 -13.756  87.820  1.00  0.00              
ATOM    189  CD2 PHE A  28      -6.797 -14.320  88.371  1.00  0.00              
ATOM    190  CE1 PHE A  28      -8.959 -12.610  88.576  1.00  0.00              
ATOM    191  CE2 PHE A  28      -6.707 -13.172  89.127  1.00  0.00              
ATOM    192  CZ  PHE A  28      -7.785 -12.322  89.231  1.00  0.00              
ATOM    193  C   PHE A  28      -8.101 -14.857  84.610  1.00  0.00              
ATOM    194  O   PHE A  28      -7.479 -13.800  84.470  1.00  0.00              
ATOM    195  N   PRO A  29      -9.250 -15.057  83.943  1.00  0.00              
ATOM    196  CD  PRO A  29      -9.953 -16.333  83.844  1.00  0.00              
ATOM    197  CA  PRO A  29      -9.893 -14.053  83.101  1.00  0.00              
ATOM    198  CB  PRO A  29     -11.073 -14.802  82.507  1.00  0.00              
ATOM    199  CG  PRO A  29     -11.363 -15.893  83.508  1.00  0.00              
ATOM    200  C   PRO A  29     -10.317 -12.772  83.807  1.00  0.00              
ATOM    201  O   PRO A  29     -10.829 -12.789  84.930  1.00  0.00              
ATOM    202  N   SER A  30     -10.113 -11.644  83.128  1.00  0.00              
ATOM    203  CA  SER A  30     -10.458 -10.326  83.642  1.00  0.00              
ATOM    204  CB  SER A  30      -9.668  -9.282  82.857  1.00  0.00              
ATOM    205  OG  SER A  30      -8.283  -9.590  82.867  1.00  0.00              
ATOM    206  C   SER A  30     -11.958 -10.038  83.575  1.00  0.00              
ATOM    207  O   SER A  30     -12.421  -9.079  82.952  1.00  0.00              
ATOM    208  N   ILE A  31     -12.743 -10.881  84.245  1.00  0.00              
ATOM    209  CA  ILE A  31     -14.189 -10.757  84.251  1.00  0.00              
ATOM    210  CB  ILE A  31     -14.919 -11.936  83.554  1.00  0.00              
ATOM    211  CG2 ILE A  31     -14.799 -11.799  82.045  1.00  0.00              
ATOM    212  CG1 ILE A  31     -14.490 -13.311  84.064  1.00  0.00              
ATOM    213  CD1 ILE A  31     -15.310 -14.497  83.516  1.00  0.00              
ATOM    214  C   ILE A  31     -14.699 -10.631  85.672  1.00  0.00              
ATOM    215  O   ILE A  31     -14.108 -11.145  86.624  1.00  0.00              
ATOM    216  N   VAL A  32     -15.794  -9.897  85.809  1.00  0.00              
ATOM    217  CA  VAL A  32     -16.606  -9.939  87.013  1.00  0.00              
ATOM    218  CB  VAL A  32     -16.645  -8.595  87.777  1.00  0.00              
ATOM    219  CG1 VAL A  32     -15.316  -8.317  88.462  1.00  0.00              
ATOM    220  CG2 VAL A  32     -16.996  -7.444  86.852  1.00  0.00              
ATOM    221  C   VAL A  32     -18.002 -10.347  86.572  1.00  0.00              
ATOM    222  O   VAL A  32     -18.404 -10.051  85.445  1.00  0.00              
ATOM    223  N   GLY A  33     -18.758 -11.033  87.421  1.00  0.00              
ATOM    224  CA  GLY A  33     -20.078 -11.495  87.049  1.00  0.00              
ATOM    225  C   GLY A  33     -21.079 -11.223  88.147  1.00  0.00              
ATOM    226  O   GLY A  33     -20.984 -11.763  89.250  1.00  0.00              
ATOM    227  N   ARG A  34     -22.026 -10.340  87.843  1.00  0.00              
ATOM    228  CA  ARG A  34     -23.155 -10.104  88.727  1.00  0.00              
ATOM    229  CB  ARG A  34     -23.620  -8.655  88.642  1.00  0.00              
ATOM    230  CG  ARG A  34     -22.668  -7.710  89.343  1.00  0.00              
ATOM    231  CD  ARG A  34     -23.109  -6.259  89.243  1.00  0.00              
ATOM    232  NE  ARG A  34     -22.238  -5.414  90.049  1.00  0.00              
ATOM    233  CZ  ARG A  34     -21.025  -5.020  89.653  1.00  0.00              
ATOM    234  NH1 ARG A  34     -20.270  -4.361  90.523  1.00  0.00              
ATOM    235  NH2 ARG A  34     -20.592  -5.224  88.409  1.00  0.00              
ATOM    236  C   ARG A  34     -24.282 -11.016  88.275  1.00  0.00              
ATOM    237  O   ARG A  34     -24.440 -11.175  87.061  1.00  0.00              
ATOM    238  N   PRO A  35     -25.073 -11.662  89.145  1.00  0.00              
ATOM    239  CD  PRO A  35     -24.827 -11.768  90.578  1.00  0.00              
ATOM    240  CA  PRO A  35     -26.262 -12.416  88.749  1.00  0.00              
ATOM    241  CB  PRO A  35     -26.826 -12.889  90.078  1.00  0.00              
ATOM    242  CG  PRO A  35     -26.232 -11.960  91.113  1.00  0.00              
ATOM    243  C   PRO A  35     -27.238 -11.560  87.949  1.00  0.00              
ATOM    244  O   PRO A  35     -27.350 -10.357  88.192  1.00  0.00              
ATOM    245  N   ARG A  36     -27.909 -12.166  86.964  1.00  0.00              
ATOM    246  CA  ARG A  36     -28.795 -11.457  86.041  1.00  0.00              
ATOM    247  CB  ARG A  36     -29.682 -12.440  85.289  1.00  0.00              
ATOM    248  CG  ARG A  36     -28.938 -13.370  84.351  1.00  0.00              
ATOM    249  CD  ARG A  36     -29.922 -14.352  83.745  1.00  0.00              
ATOM    250  NE  ARG A  36     -29.230 -15.433  83.063  1.00  0.00              
ATOM    251  CZ  ARG A  36     -29.863 -16.342  82.321  1.00  0.00              
ATOM    252  NH1 ARG A  36     -29.156 -17.336  81.807  1.00  0.00              
ATOM    253  NH2 ARG A  36     -31.170 -16.267  82.084  1.00  0.00              
ATOM    254  C   ARG A  36     -29.694 -10.354  86.594  1.00  0.00              
ATOM    255  O   ARG A  36     -30.238 -10.438  87.697  1.00  0.00              
ATOM    256  N   HIS A  37     -29.764  -9.273  85.812  1.00  0.00              
ATOM    257  CA  HIS A  37     -30.749  -8.204  85.962  1.00  0.00              
ATOM    258  CB  HIS A  37     -32.140  -8.699  85.535  1.00  0.00              
ATOM    259  CG  HIS A  37     -32.204  -9.150  84.084  1.00  0.00              
ATOM    260  ND1 HIS A  37     -32.290 -10.396  83.647  1.00  0.00              
ATOM    261  CD2 HIS A  37     -32.154  -8.308  82.999  1.00  0.00              
ATOM    262  NE2 HIS A  37     -32.203  -9.104  81.962  1.00  0.00              
ATOM    263  CE1 HIS A  37     -32.285 -10.356  82.343  1.00  0.00              
ATOM    264  C   HIS A  37     -30.826  -7.474  87.303  1.00  0.00              
ATOM    265  O   HIS A  37     -31.887  -6.984  87.701  1.00  0.00              
ATOM    266  N   GLN A  38     -29.686  -7.322  87.989  1.00  0.00              
ATOM    267  CA  GLN A  38     -29.618  -6.627  89.276  1.00  0.00              
ATOM    268  CB  GLN A  38     -28.179  -6.554  89.775  1.00  0.00              
ATOM    269  CG  GLN A  38     -27.495  -7.891  90.020  1.00  0.00              
ATOM    270  CD  GLN A  38     -28.249  -8.818  90.962  1.00  0.00              
ATOM    271  OE1 GLN A  38     -28.160  -8.703  92.181  1.00  0.00              
ATOM    272  NE2 GLN A  38     -28.999  -9.780  90.440  1.00  0.00              
ATOM    273  C   GLN A  38     -30.204  -5.219  89.294  1.00  0.00              
ATOM    274  O   GLN A  38     -30.881  -4.821  90.241  1.00  0.00              
ATOM    275  N   GLY A  39     -29.980  -4.471  88.209  1.00  0.00              
ATOM    276  CA  GLY A  39     -30.529  -3.130  88.052  1.00  0.00              
ATOM    277  C   GLY A  39     -32.049  -3.102  87.922  1.00  0.00              
ATOM    278  O   GLY A  39     -32.673  -2.064  88.131  1.00  0.00              
ATOM    279  N   VAL A  40     -32.660  -4.230  87.546  1.00  0.00              
ATOM    280  CA  VAL A  40     -34.109  -4.345  87.485  1.00  0.00              
ATOM    281  CB  VAL A  40     -34.535  -5.326  86.364  1.00  0.00              
ATOM    282  CG1 VAL A  40     -36.050  -5.412  86.240  1.00  0.00              
ATOM    283  CG2 VAL A  40     -33.942  -4.920  85.021  1.00  0.00              
ATOM    284  C   VAL A  40     -34.587  -4.828  88.850  1.00  0.00              
ATOM    285  O   VAL A  40     -35.494  -4.250  89.453  1.00  0.00              
ATOM    286  N   MET A  41     -33.959  -5.883  89.378  1.00  0.00              
ATOM    287  CA  MET A  41     -34.332  -6.445  90.667  1.00  0.00              
ATOM    288  CB  MET A  41     -33.975  -7.928  90.711  1.00  0.00              
ATOM    289  CG  MET A  41     -34.833  -8.780  89.789  1.00  0.00              
ATOM    290  SD  MET A  41     -34.542 -10.552  90.016  1.00  0.00              
ATOM    291  CE  MET A  41     -33.302 -10.806  88.780  1.00  0.00              
ATOM    292  C   MET A  41     -33.728  -5.678  91.843  1.00  0.00              
ATOM    293  O   MET A  41     -32.933  -6.183  92.645  1.00  0.00              
ATOM    294  N   VAL A  42     -34.169  -4.422  91.955  1.00  0.00              
ATOM    295  CA  VAL A  42     -33.668  -3.491  92.956  1.00  0.00              
ATOM    296  CB  VAL A  42     -34.230  -2.066  92.713  1.00  0.00              
ATOM    297  CG1 VAL A  42     -33.668  -1.063  93.714  1.00  0.00              
ATOM    298  CG2 VAL A  42     -33.904  -1.583  91.307  1.00  0.00              
ATOM    299  C   VAL A  42     -33.995  -3.989  94.359  1.00  0.00              
ATOM    300  O   VAL A  42     -35.146  -4.022  94.798  1.00  0.00              
ATOM    301  N   GLY A  43     -32.940  -4.449  95.027  1.00  0.00              
ATOM    302  CA  GLY A  43     -33.041  -4.904  96.402  1.00  0.00              
ATOM    303  C   GLY A  43     -33.306  -6.398  96.520  1.00  0.00              
ATOM    304  O   GLY A  43     -33.575  -6.887  97.620  1.00  0.00              
ATOM    305  N   MET A  44     -33.232  -7.170  95.428  1.00  0.00              
ATOM    306  CA  MET A  44     -33.379  -8.615  95.518  1.00  0.00              
ATOM    307  CB  MET A  44     -33.798  -9.194  94.168  1.00  0.00              
ATOM    308  CG  MET A  44     -34.182 -10.672  94.165  1.00  0.00              
ATOM    309  SD  MET A  44     -35.608 -11.058  95.213  1.00  0.00              
ATOM    310  CE  MET A  44     -34.821 -12.010  96.482  1.00  0.00              
ATOM    311  C   MET A  44     -32.074  -9.221  96.028  1.00  0.00              
ATOM    312  O   MET A  44     -31.217  -9.705  95.285  1.00  0.00              
ATOM    313  N   GLY A  45     -31.920  -9.137  97.349  1.00  0.00              
ATOM    314  CA  GLY A  45     -30.726  -9.622  98.016  1.00  0.00              
ATOM    315  C   GLY A  45     -29.597  -8.615  97.864  1.00  0.00              
ATOM    316  O   GLY A  45     -29.743  -7.441  98.208  1.00  0.00              
ATOM    317  N   GLN A  46     -28.467  -9.064  97.320  1.00  0.00              
ATOM    318  CA  GLN A  46     -27.277  -8.239  97.187  1.00  0.00              
ATOM    319  CB  GLN A  46     -26.241  -8.570  98.264  1.00  0.00              
ATOM    320  CG  GLN A  46     -26.626  -8.218  99.695  1.00  0.00              
ATOM    321  CD  GLN A  46     -25.580  -8.636 100.715  1.00  0.00              
ATOM    322  OE1 GLN A  46     -25.343  -9.817 100.954  1.00  0.00              
ATOM    323  NE2 GLN A  46     -24.910  -7.692 101.360  1.00  0.00              
ATOM    324  C   GLN A  46     -26.645  -8.523  95.836  1.00  0.00              
ATOM    325  O   GLN A  46     -26.688  -9.658  95.352  1.00  0.00              
ATOM    326  N   LYS A  47     -26.026  -7.505  95.233  1.00  0.00              
ATOM    327  CA  LYS A  47     -25.297  -7.664  93.980  1.00  0.00              
ATOM    328  CB  LYS A  47     -25.046  -6.301  93.334  1.00  0.00              
ATOM    329  CG  LYS A  47     -26.308  -5.525  93.000  1.00  0.00              
ATOM    330  CD  LYS A  47     -25.938  -4.201  92.357  1.00  0.00              
ATOM    331  CE  LYS A  47     -27.201  -3.434  92.011  1.00  0.00              
ATOM    332  NZ  LYS A  47     -26.868  -2.160  91.406  1.00  0.00              
ATOM    333  C   LYS A  47     -23.978  -8.394  94.225  1.00  0.00              
ATOM    334  O   LYS A  47     -22.884  -7.823  94.231  1.00  0.00              
ATOM    335  N   ASP A  48     -24.091  -9.700  94.464  1.00  0.00              
ATOM    336  CA  ASP A  48     -22.950 -10.527  94.820  1.00  0.00              
ATOM    337  CB  ASP A  48     -23.456 -11.777  95.555  1.00  0.00              
ATOM    338  CG  ASP A  48     -22.393 -12.769  96.023  1.00  0.00              
ATOM    339  OD1 ASP A  48     -21.270 -12.373  96.343  1.00  0.00              
ATOM    340  OD2 ASP A  48     -22.710 -13.956  96.104  1.00  0.00              
ATOM    341  C   ASP A  48     -22.088 -10.876  93.611  1.00  0.00              
ATOM    342  O   ASP A  48     -22.131 -11.989  93.085  1.00  0.00              
ATOM    343  N   SER A  49     -21.314  -9.890  93.158  1.00  0.00              
ATOM    344  CA  SER A  49     -20.411 -10.065  92.037  1.00  0.00              
ATOM    345  CB  SER A  49     -19.950  -8.710  91.503  1.00  0.00              
ATOM    346  OG  SER A  49     -19.958  -7.663  92.470  1.00  0.00              
ATOM    347  C   SER A  49     -19.232 -10.992  92.287  1.00  0.00              
ATOM    348  O   SER A  49     -18.384 -10.771  93.157  1.00  0.00              
ATOM    349  N   TYR A  50     -19.241 -12.064  91.495  1.00  0.00              
ATOM    350  CA  TYR A  50     -18.203 -13.081  91.525  1.00  0.00              
ATOM    351  CB  TYR A  50     -18.773 -14.419  91.062  1.00  0.00              
ATOM    352  CG  TYR A  50     -20.016 -14.859  91.819  1.00  0.00              
ATOM    353  CD1 TYR A  50     -21.250 -14.752  91.209  1.00  0.00              
ATOM    354  CE1 TYR A  50     -22.397 -15.065  91.905  1.00  0.00              
ATOM    355  CD2 TYR A  50     -19.917 -15.315  93.117  1.00  0.00              
ATOM    356  CE2 TYR A  50     -21.062 -15.627  93.818  1.00  0.00              
ATOM    357  CZ  TYR A  50     -22.293 -15.482  93.213  1.00  0.00              
ATOM    358  OH  TYR A  50     -23.442 -15.714  93.942  1.00  0.00              
ATOM    359  C   TYR A  50     -17.069 -12.669  90.597  1.00  0.00              
ATOM    360  O   TYR A  50     -17.312 -11.992  89.595  1.00  0.00              
ATOM    361  N   VAL A  51     -15.819 -13.047  90.876  1.00  0.00              
ATOM    362  CA  VAL A  51     -14.696 -12.576  90.072  1.00  0.00              
ATOM    363  CB  VAL A  51     -13.692 -11.777  90.945  1.00  0.00              
ATOM    364  CG1 VAL A  51     -12.665 -11.073  90.074  1.00  0.00              
ATOM    365  CG2 VAL A  51     -14.366 -10.742  91.837  1.00  0.00              
ATOM    366  C   VAL A  51     -13.990 -13.721  89.348  1.00  0.00              
ATOM    367  O   VAL A  51     -13.925 -14.849  89.842  1.00  0.00              
ATOM    368  N   GLY A  52     -13.512 -13.450  88.131  1.00  0.00              
ATOM    369  CA  GLY A  52     -12.621 -14.326  87.381  1.00  0.00              
ATOM    370  C   GLY A  52     -13.158 -15.729  87.164  1.00  0.00              
ATOM    371  O   GLY A  52     -14.257 -15.929  86.647  1.00  0.00              
ATOM    372  N   ASP A  53     -12.380 -16.714  87.621  1.00  0.00              
ATOM    373  CA  ASP A  53     -12.787 -18.113  87.560  1.00  0.00              
ATOM    374  CB  ASP A  53     -11.661 -19.047  87.981  1.00  0.00              
ATOM    375  CG  ASP A  53     -10.820 -19.515  86.805  1.00  0.00              
ATOM    376  OD1 ASP A  53     -10.035 -18.716  86.296  1.00  0.00              
ATOM    377  OD2 ASP A  53     -10.946 -20.671  86.410  1.00  0.00              
ATOM    378  C   ASP A  53     -14.025 -18.436  88.377  1.00  0.00              
ATOM    379  O   ASP A  53     -14.820 -19.292  87.994  1.00  0.00              
ATOM    380  N   GLU A  54     -14.222 -17.714  89.484  1.00  0.00              
ATOM    381  CA  GLU A  54     -15.395 -17.873  90.331  1.00  0.00              
ATOM    382  CB  GLU A  54     -15.145 -17.074  91.604  1.00  0.00              
ATOM    383  CG  GLU A  54     -16.235 -17.018  92.663  1.00  0.00              
ATOM    384  CD  GLU A  54     -15.939 -15.966  93.722  1.00  0.00              
ATOM    385  OE1 GLU A  54     -15.898 -14.781  93.378  1.00  0.00              
ATOM    386  OE2 GLU A  54     -15.752 -16.330  94.880  1.00  0.00              
ATOM    387  C   GLU A  54     -16.632 -17.378  89.583  1.00  0.00              
ATOM    388  O   GLU A  54     -17.711 -17.963  89.692  1.00  0.00              
ATOM    389  N   ALA A  55     -16.470 -16.306  88.795  1.00  0.00              
ATOM    390  CA  ALA A  55     -17.527 -15.832  87.911  1.00  0.00              
ATOM    391  CB  ALA A  55     -17.137 -14.506  87.273  1.00  0.00              
ATOM    392  C   ALA A  55     -17.795 -16.825  86.789  1.00  0.00              
ATOM    393  O   ALA A  55     -18.935 -17.230  86.562  1.00  0.00              
ATOM    394  N   GLN A  56     -16.732 -17.278  86.119  1.00  0.00              
ATOM    395  CA  GLN A  56     -16.834 -18.247  85.038  1.00  0.00              
ATOM    396  CB  GLN A  56     -15.443 -18.478  84.456  1.00  0.00              
ATOM    397  CG  GLN A  56     -15.417 -19.318  83.187  1.00  0.00              
ATOM    398  CD  GLN A  56     -14.117 -19.218  82.405  1.00  0.00              
ATOM    399  OE1 GLN A  56     -13.017 -19.101  82.943  1.00  0.00              
ATOM    400  NE2 GLN A  56     -14.226 -19.262  81.085  1.00  0.00              
ATOM    401  C   GLN A  56     -17.497 -19.552  85.476  1.00  0.00              
ATOM    402  O   GLN A  56     -18.294 -20.128  84.735  1.00  0.00              
ATOM    403  N   SER A  57     -17.248 -19.990  86.714  1.00  0.00              
ATOM    404  CA  SER A  57     -17.905 -21.161  87.277  1.00  0.00              
ATOM    405  CB  SER A  57     -17.299 -21.491  88.640  1.00  0.00              
ATOM    406  OG  SER A  57     -17.726 -22.753  89.141  1.00  0.00              
ATOM    407  C   SER A  57     -19.421 -21.020  87.417  1.00  0.00              
ATOM    408  O   SER A  57     -20.098 -22.029  87.629  1.00  0.00              
ATOM    409  N   LYS A  58     -19.981 -19.807  87.359  1.00  0.00              
ATOM    410  CA  LYS A  58     -21.426 -19.619  87.390  1.00  0.00              
ATOM    411  CB  LYS A  58     -21.833 -18.862  88.655  1.00  0.00              
ATOM    412  CG  LYS A  58     -21.485 -19.571  89.952  1.00  0.00              
ATOM    413  CD  LYS A  58     -21.968 -18.756  91.137  1.00  0.00              
ATOM    414  CE  LYS A  58     -21.470 -19.352  92.445  1.00  0.00              
ATOM    415  NZ  LYS A  58     -20.027 -19.242  92.548  1.00  0.00              
ATOM    416  C   LYS A  58     -21.932 -18.870  86.159  1.00  0.00              
ATOM    417  O   LYS A  58     -23.103 -18.482  86.094  1.00  0.00              
ATOM    418  N   ARG A  59     -21.070 -18.738  85.139  1.00  0.00              
ATOM    419  CA  ARG A  59     -21.263 -17.874  83.974  1.00  0.00              
ATOM    420  CB  ARG A  59     -20.267 -18.292  82.896  1.00  0.00              
ATOM    421  CG  ARG A  59     -20.208 -17.345  81.706  1.00  0.00              
ATOM    422  CD  ARG A  59     -19.842 -18.056  80.405  1.00  0.00              
ATOM    423  NE  ARG A  59     -20.710 -19.182  80.065  1.00  0.00              
ATOM    424  CZ  ARG A  59     -22.014 -19.093  79.779  1.00  0.00              
ATOM    425  NH1 ARG A  59     -22.642 -20.188  79.381  1.00  0.00              
ATOM    426  NH2 ARG A  59     -22.705 -17.958  79.908  1.00  0.00              
ATOM    427  C   ARG A  59     -22.664 -17.814  83.366  1.00  0.00              
ATOM    428  O   ARG A  59     -23.151 -16.738  83.010  1.00  0.00              
ATOM    429  N   GLY A  60     -23.336 -18.967  83.290  1.00  0.00              
ATOM    430  CA  GLY A  60     -24.656 -19.092  82.687  1.00  0.00              
ATOM    431  C   GLY A  60     -25.713 -18.164  83.276  1.00  0.00              
ATOM    432  O   GLY A  60     -26.613 -17.721  82.561  1.00  0.00              
ATOM    433  N   ILE A  61     -25.619 -17.845  84.570  1.00  0.00              
ATOM    434  CA  ILE A  61     -26.584 -16.955  85.207  1.00  0.00              
ATOM    435  CB  ILE A  61     -27.153 -17.572  86.511  1.00  0.00              
ATOM    436  CG2 ILE A  61     -28.072 -18.735  86.158  1.00  0.00              
ATOM    437  CG1 ILE A  61     -26.068 -17.958  87.519  1.00  0.00              
ATOM    438  CD1 ILE A  61     -26.586 -18.393  88.904  1.00  0.00              
ATOM    439  C   ILE A  61     -26.028 -15.559  85.473  1.00  0.00              
ATOM    440  O   ILE A  61     -26.648 -14.747  86.172  1.00  0.00              
ATOM    441  N   LEU A  62     -24.859 -15.236  84.912  1.00  0.00              
ATOM    442  CA  LEU A  62     -24.182 -14.010  85.284  1.00  0.00              
ATOM    443  CB  LEU A  62     -22.802 -14.289  85.867  1.00  0.00              
ATOM    444  CG  LEU A  62     -22.640 -15.209  87.067  1.00  0.00              
ATOM    445  CD1 LEU A  62     -21.199 -15.170  87.513  1.00  0.00              
ATOM    446  CD2 LEU A  62     -23.518 -14.810  88.235  1.00  0.00              
ATOM    447  C   LEU A  62     -24.035 -12.998  84.165  1.00  0.00              
ATOM    448  O   LEU A  62     -23.510 -13.273  83.083  1.00  0.00              
ATOM    449  N   THR A  63     -24.514 -11.792  84.447  1.00  0.00              
ATOM    450  CA  THR A  63     -24.171 -10.626  83.655  1.00  0.00              
ATOM    451  CB  THR A  63     -25.151  -9.461  83.927  1.00  0.00              
ATOM    452  OG1 THR A  63     -25.702  -9.620  85.233  1.00  0.00              
ATOM    453  CG2 THR A  63     -26.265  -9.441  82.895  1.00  0.00              
ATOM    454  C   THR A  63     -22.715 -10.254  83.928  1.00  0.00              
ATOM    455  O   THR A  63     -22.356  -9.662  84.952  1.00  0.00              
ATOM    456  N   LEU A  64     -21.876 -10.755  83.019  1.00  0.00              
ATOM    457  CA  LEU A  64     -20.443 -10.510  83.049  1.00  0.00              
ATOM    458  CB  LEU A  64     -19.699 -11.544  82.209  1.00  0.00              
ATOM    459  CG  LEU A  64     -19.774 -13.031  82.533  1.00  0.00              
ATOM    460  CD1 LEU A  64     -19.011 -13.799  81.470  1.00  0.00              
ATOM    461  CD2 LEU A  64     -19.205 -13.344  83.906  1.00  0.00              
ATOM    462  C   LEU A  64     -20.041  -9.129  82.550  1.00  0.00              
ATOM    463  O   LEU A  64     -20.708  -8.529  81.705  1.00  0.00              
ATOM    464  N   LYS A  65     -18.923  -8.630  83.079  1.00  0.00              
ATOM    465  CA  LYS A  65     -18.304  -7.395  82.627  1.00  0.00              
ATOM    466  CB  LYS A  65     -18.503  -6.265  83.628  1.00  0.00              
ATOM    467  CG  LYS A  65     -19.892  -5.698  83.847  1.00  0.00              
ATOM    468  CD  LYS A  65     -19.709  -4.675  84.950  1.00  0.00              
ATOM    469  CE  LYS A  65     -20.950  -3.854  85.230  1.00  0.00              
ATOM    470  NZ  LYS A  65     -20.670  -2.944  86.324  1.00  0.00              
ATOM    471  C   LYS A  65     -16.801  -7.610  82.542  1.00  0.00              
ATOM    472  O   LYS A  65     -16.224  -8.331  83.362  1.00  0.00              
ATOM    473  N   TYR A  66     -16.158  -6.991  81.549  1.00  0.00              
ATOM    474  CA  TYR A  66     -14.708  -6.859  81.533  1.00  0.00              
ATOM    475  CB  TYR A  66     -14.129  -6.996  80.122  1.00  0.00              
ATOM    476  CG  TYR A  66     -14.286  -8.347  79.438  1.00  0.00              
ATOM    477  CD1 TYR A  66     -15.344  -8.558  78.575  1.00  0.00              
ATOM    478  CE1 TYR A  66     -15.403  -9.711  77.819  1.00  0.00              
ATOM    479  CD2 TYR A  66     -13.317  -9.319  79.594  1.00  0.00              
ATOM    480  CE2 TYR A  66     -13.373 -10.477  78.842  1.00  0.00              
ATOM    481  CZ  TYR A  66     -14.402 -10.652  77.939  1.00  0.00              
ATOM    482  OH  TYR A  66     -14.415 -11.763  77.115  1.00  0.00              
ATOM    483  C   TYR A  66     -14.379  -5.459  82.051  1.00  0.00              
ATOM    484  O   TYR A  66     -14.760  -4.478  81.406  1.00  0.00              
ATOM    485  N   PRO A  67     -13.736  -5.280  83.213  1.00  0.00              
ATOM    486  CD  PRO A  67     -13.679  -6.275  84.275  1.00  0.00              
ATOM    487  CA  PRO A  67     -13.294  -3.976  83.716  1.00  0.00              
ATOM    488  CB  PRO A  67     -12.926  -4.269  85.154  1.00  0.00              
ATOM    489  CG  PRO A  67     -13.836  -5.412  85.508  1.00  0.00              
ATOM    490  C   PRO A  67     -12.113  -3.374  82.963  1.00  0.00              
ATOM    491  O   PRO A  67     -11.932  -2.154  82.947  1.00  0.00              
ATOM    492  N   ILE A  68     -11.276  -4.226  82.366  1.00  0.00              
ATOM    493  CA  ILE A  68     -10.157  -3.772  81.555  1.00  0.00              
ATOM    494  CB  ILE A  68      -8.889  -4.624  81.793  1.00  0.00              
ATOM    495  CG2 ILE A  68      -7.709  -3.930  81.118  1.00  0.00              
ATOM    496  CG1 ILE A  68      -8.586  -4.847  83.269  1.00  0.00              
ATOM    497  CD1 ILE A  68      -7.476  -5.882  83.541  1.00  0.00              
ATOM    498  C   ILE A  68     -10.624  -3.930  80.116  1.00  0.00              
ATOM    499  O   ILE A  68     -10.790  -5.050  79.625  1.00  0.00              
ATOM    500  N   GLU A  69     -10.882  -2.821  79.429  1.00  0.00              
ATOM    501  CA  GLU A  69     -11.370  -2.876  78.063  1.00  0.00              
ATOM    502  CB  GLU A  69     -12.762  -2.266  77.965  1.00  0.00              
ATOM    503  CG  GLU A  69     -13.772  -3.169  78.663  1.00  0.00              
ATOM    504  CD  GLU A  69     -15.175  -2.607  78.808  1.00  0.00              
ATOM    505  OE1 GLU A  69     -16.099  -3.179  78.233  1.00  0.00              
ATOM    506  OE2 GLU A  69     -15.344  -1.591  79.489  1.00  0.00              
ATOM    507  C   GLU A  69     -10.392  -2.201  77.122  1.00  0.00              
ATOM    508  O   GLU A  69     -10.058  -1.023  77.255  1.00  0.00              
ATOM    509  N   HIS A  70      -9.891  -3.014  76.186  1.00  0.00              
ATOM    510  CA  HIS A  70      -8.900  -2.598  75.199  1.00  0.00              
ATOM    511  CB  HIS A  70      -9.534  -1.725  74.112  1.00  0.00              
ATOM    512  CG  HIS A  70     -10.524  -2.469  73.230  1.00  0.00              
ATOM    513  ND1 HIS A  70     -11.828  -2.256  73.149  1.00  0.00              
ATOM    514  CD2 HIS A  70     -10.192  -3.480  72.357  1.00  0.00              
ATOM    515  NE2 HIS A  70     -11.325  -3.819  71.799  1.00  0.00              
ATOM    516  CE1 HIS A  70     -12.308  -3.091  72.268  1.00  0.00              
ATOM    517  C   HIS A  70      -7.656  -1.951  75.806  1.00  0.00              
ATOM    518  O   HIS A  70      -7.140  -0.926  75.350  1.00  0.00              
ATOM    519  N   GLY A  71      -7.180  -2.560  76.893  1.00  0.00              
ATOM    520  CA  GLY A  71      -6.049  -2.039  77.638  1.00  0.00              
ATOM    521  C   GLY A  71      -6.445  -1.041  78.718  1.00  0.00              
ATOM    522  O   GLY A  71      -5.835  -1.023  79.788  1.00  0.00              
ATOM    523  N   ILE A  72      -7.477  -0.225  78.490  1.00  0.00              
ATOM    524  CA  ILE A  72      -7.812   0.862  79.397  1.00  0.00              
ATOM    525  CB  ILE A  72      -8.408   2.047  78.598  1.00  0.00              
ATOM    526  CG2 ILE A  72      -8.749   3.213  79.526  1.00  0.00              
ATOM    527  CG1 ILE A  72      -7.433   2.506  77.511  1.00  0.00              
ATOM    528  CD1 ILE A  72      -8.001   3.531  76.510  1.00  0.00              
ATOM    529  C   ILE A  72      -8.771   0.348  80.464  1.00  0.00              
ATOM    530  O   ILE A  72      -9.756  -0.335  80.170  1.00  0.00              
ATOM    531  N   ILE A  73      -8.478   0.648  81.728  1.00  0.00              
ATOM    532  CA  ILE A  73      -9.345   0.215  82.811  1.00  0.00              
ATOM    533  CB  ILE A  73      -8.551  -0.007  84.108  1.00  0.00              
ATOM    534  CG2 ILE A  73      -9.507  -0.489  85.190  1.00  0.00              
ATOM    535  CG1 ILE A  73      -7.421  -1.014  83.901  1.00  0.00              
ATOM    536  CD1 ILE A  73      -6.484  -1.210  85.106  1.00  0.00              
ATOM    537  C   ILE A  73     -10.487   1.206  82.999  1.00  0.00              
ATOM    538  O   ILE A  73     -10.280   2.384  83.317  1.00  0.00              
ATOM    539  N   THR A  74     -11.696   0.692  82.776  1.00  0.00              
ATOM    540  CA  THR A  74     -12.912   1.481  82.830  1.00  0.00              
ATOM    541  CB  THR A  74     -13.799   1.102  81.628  1.00  0.00              
ATOM    542  OG1 THR A  74     -13.946  -0.313  81.693  1.00  0.00              
ATOM    543  CG2 THR A  74     -13.199   1.517  80.291  1.00  0.00              
ATOM    544  C   THR A  74     -13.672   1.312  84.143  1.00  0.00              
ATOM    545  O   THR A  74     -13.805   2.258  84.923  1.00  0.00              
ATOM    546  N   ASN A  75     -14.174   0.107  84.437  1.00  0.00              
ATOM    547  CA  ASN A  75     -15.017  -0.109  85.609  1.00  0.00              
ATOM    548  CB  ASN A  75     -15.998  -1.270  85.353  1.00  0.00              
ATOM    549  CG  ASN A  75     -17.207  -1.326  86.290  1.00  0.00              
ATOM    550  OD1 ASN A  75     -18.346  -1.491  85.856  1.00  0.00              
ATOM    551  ND2 ASN A  75     -17.077  -1.236  87.607  1.00  0.00              
ATOM    552  C   ASN A  75     -14.184  -0.320  86.877  1.00  0.00              
ATOM    553  O   ASN A  75     -14.195  -1.386  87.506  1.00  0.00              
ATOM    554  N   TRP A  76     -13.520   0.759  87.302  1.00  0.00              
ATOM    555  CA  TRP A  76     -12.583   0.760  88.421  1.00  0.00              
ATOM    556  CB  TRP A  76     -12.139   2.182  88.739  1.00  0.00              
ATOM    557  CG  TRP A  76     -11.036   2.646  87.801  1.00  0.00              
ATOM    558  CD2 TRP A  76      -9.689   2.528  88.005  1.00  0.00              
ATOM    559  CE2 TRP A  76      -9.181   3.033  86.848  1.00  0.00              
ATOM    560  CE3 TRP A  76      -8.951   1.709  88.827  1.00  0.00              
ATOM    561  CD1 TRP A  76     -11.307   3.212  86.575  1.00  0.00              
ATOM    562  NE1 TRP A  76     -10.142   3.413  85.997  1.00  0.00              
ATOM    563  CZ2 TRP A  76      -7.901   2.786  86.428  1.00  0.00              
ATOM    564  CZ3 TRP A  76      -7.649   1.460  88.433  1.00  0.00              
ATOM    565  CH2 TRP A  76      -7.132   1.991  87.257  1.00  0.00              
ATOM    566  C   TRP A  76     -12.936   0.036  89.711  1.00  0.00              
ATOM    567  O   TRP A  76     -12.089  -0.674  90.253  1.00  0.00              
ATOM    568  N   ASP A  77     -14.170   0.139  90.216  1.00  0.00              
ATOM    569  CA  ASP A  77     -14.575  -0.618  91.401  1.00  0.00              
ATOM    570  CB  ASP A  77     -15.938  -0.187  91.916  1.00  0.00              
ATOM    571  CG  ASP A  77     -15.863   1.088  92.740  1.00  0.00              
ATOM    572  OD1 ASP A  77     -15.922   1.007  93.965  1.00  0.00              
ATOM    573  OD2 ASP A  77     -15.756   2.158  92.139  1.00  0.00              
ATOM    574  C   ASP A  77     -14.545  -2.128  91.238  1.00  0.00              
ATOM    575  O   ASP A  77     -14.236  -2.880  92.163  1.00  0.00              
ATOM    576  N   ASP A  78     -14.798  -2.573  90.010  1.00  0.00              
ATOM    577  CA  ASP A  78     -14.784  -3.991  89.700  1.00  0.00              
ATOM    578  CB  ASP A  78     -15.687  -4.306  88.517  1.00  0.00              
ATOM    579  CG  ASP A  78     -17.184  -4.144  88.754  1.00  0.00              
ATOM    580  OD1 ASP A  78     -17.622  -3.649  89.797  1.00  0.00              
ATOM    581  OD2 ASP A  78     -17.957  -4.487  87.866  1.00  0.00              
ATOM    582  C   ASP A  78     -13.363  -4.439  89.416  1.00  0.00              
ATOM    583  O   ASP A  78     -13.007  -5.588  89.671  1.00  0.00              
ATOM    584  N   MET A  79     -12.531  -3.523  88.904  1.00  0.00              
ATOM    585  CA  MET A  79     -11.090  -3.731  88.839  1.00  0.00              
ATOM    586  CB  MET A  79     -10.419  -2.529  88.195  1.00  0.00              
ATOM    587  CG  MET A  79      -8.938  -2.703  87.903  1.00  0.00              
ATOM    588  SD  MET A  79      -8.640  -3.814  86.507  1.00  0.00              
ATOM    589  CE  MET A  79      -7.925  -5.191  87.354  1.00  0.00              
ATOM    590  C   MET A  79     -10.518  -3.934  90.240  1.00  0.00              
ATOM    591  O   MET A  79      -9.671  -4.802  90.450  1.00  0.00              
ATOM    592  N   GLU A  80     -10.993  -3.144  91.211  1.00  0.00              
ATOM    593  CA  GLU A  80     -10.677  -3.353  92.618  1.00  0.00              
ATOM    594  CB  GLU A  80     -11.363  -2.317  93.499  1.00  0.00              
ATOM    595  CG  GLU A  80     -10.901  -0.891  93.247  1.00  0.00              
ATOM    596  CD  GLU A  80     -11.653   0.152  94.059  1.00  0.00              
ATOM    597  OE1 GLU A  80     -11.395   0.272  95.254  1.00  0.00              
ATOM    598  OE2 GLU A  80     -12.494   0.849  93.490  1.00  0.00              
ATOM    599  C   GLU A  80     -11.068  -4.749  93.087  1.00  0.00              
ATOM    600  O   GLU A  80     -10.270  -5.414  93.746  1.00  0.00              
ATOM    601  N   LYS A  81     -12.271  -5.226  92.742  1.00  0.00              
ATOM    602  CA  LYS A  81     -12.644  -6.612  93.005  1.00  0.00              
ATOM    603  CB  LYS A  81     -14.108  -6.886  92.683  1.00  0.00              
ATOM    604  CG  LYS A  81     -15.052  -6.493  93.811  1.00  0.00              
ATOM    605  CD  LYS A  81     -16.428  -7.092  93.550  1.00  0.00              
ATOM    606  CE  LYS A  81     -17.310  -6.975  94.785  1.00  0.00              
ATOM    607  NZ  LYS A  81     -18.434  -7.892  94.696  1.00  0.00              
ATOM    608  C   LYS A  81     -11.758  -7.648  92.321  1.00  0.00              
ATOM    609  O   LYS A  81     -11.457  -8.683  92.922  1.00  0.00              
ATOM    610  N   ILE A  82     -11.301  -7.395  91.085  1.00  0.00              
ATOM    611  CA  ILE A  82     -10.312  -8.256  90.444  1.00  0.00              
ATOM    612  CB  ILE A  82     -10.028  -7.885  88.966  1.00  0.00              
ATOM    613  CG2 ILE A  82      -8.914  -8.761  88.389  1.00  0.00              
ATOM    614  CG1 ILE A  82     -11.280  -8.017  88.108  1.00  0.00              
ATOM    615  CD1 ILE A  82     -11.074  -7.646  86.627  1.00  0.00              
ATOM    616  C   ILE A  82      -9.032  -8.277  91.268  1.00  0.00              
ATOM    617  O   ILE A  82      -8.590  -9.359  91.639  1.00  0.00              
ATOM    618  N   TRP A  83      -8.464  -7.120  91.626  1.00  0.00              
ATOM    619  CA  TRP A  83      -7.271  -7.067  92.464  1.00  0.00              
ATOM    620  CB  TRP A  83      -6.812  -5.629  92.678  1.00  0.00              
ATOM    621  CG  TRP A  83      -6.282  -4.931  91.431  1.00  0.00              
ATOM    622  CD2 TRP A  83      -6.390  -3.601  91.136  1.00  0.00              
ATOM    623  CE2 TRP A  83      -5.740  -3.511  89.949  1.00  0.00              
ATOM    624  CE3 TRP A  83      -6.763  -2.494  91.858  1.00  0.00              
ATOM    625  CD1 TRP A  83      -5.593  -5.599  90.435  1.00  0.00              
ATOM    626  NE1 TRP A  83      -5.275  -4.694  89.532  1.00  0.00              
ATOM    627  CZ2 TRP A  83      -5.395  -2.320  89.365  1.00  0.00              
ATOM    628  CZ3 TRP A  83      -6.450  -1.271  91.284  1.00  0.00              
ATOM    629  CH2 TRP A  83      -5.779  -1.187  90.066  1.00  0.00              
ATOM    630  C   TRP A  83      -7.445  -7.748  93.815  1.00  0.00              
ATOM    631  O   TRP A  83      -6.531  -8.414  94.306  1.00  0.00              
ATOM    632  N   HIS A  84      -8.637  -7.620  94.406  1.00  0.00              
ATOM    633  CA  HIS A  84      -8.994  -8.325  95.628  1.00  0.00              
ATOM    634  CB  HIS A  84     -10.409  -7.929  96.049  1.00  0.00              
ATOM    635  CG  HIS A  84     -10.806  -8.388  97.444  1.00  0.00              
ATOM    636  ND1 HIS A  84     -10.459  -7.830  98.594  1.00  0.00              
ATOM    637  CD2 HIS A  84     -11.621  -9.463  97.711  1.00  0.00              
ATOM    638  NE2 HIS A  84     -11.716  -9.491  99.015  1.00  0.00              
ATOM    639  CE1 HIS A  84     -11.024  -8.516  99.550  1.00  0.00              
ATOM    640  C   HIS A  84      -8.888  -9.836  95.434  1.00  0.00              
ATOM    641  O   HIS A  84      -8.320 -10.532  96.277  1.00  0.00              
ATOM    642  N   HIS A  85      -9.391 -10.348  94.305  1.00  0.00              
ATOM    643  CA  HIS A  85      -9.263 -11.758  93.956  1.00  0.00              
ATOM    644  CB  HIS A  85     -10.038 -11.991  92.659  1.00  0.00              
ATOM    645  CG  HIS A  85     -10.472 -13.420  92.366  1.00  0.00              
ATOM    646  ND1 HIS A  85      -9.987 -14.239  91.446  1.00  0.00              
ATOM    647  CD2 HIS A  85     -11.529 -14.046  92.987  1.00  0.00              
ATOM    648  NE2 HIS A  85     -11.619 -15.214  92.404  1.00  0.00              
ATOM    649  CE1 HIS A  85     -10.702 -15.331  91.475  1.00  0.00              
ATOM    650  C   HIS A  85      -7.779 -12.105  93.801  1.00  0.00              
ATOM    651  O   HIS A  85      -7.252 -12.932  94.553  1.00  0.00              
ATOM    652  N   THR A  86      -7.086 -11.397  92.893  1.00  0.00              
ATOM    653  CA  THR A  86      -5.663 -11.553  92.599  1.00  0.00              
ATOM    654  CB  THR A  86      -5.176 -10.321  91.798  1.00  0.00              
ATOM    655  OG1 THR A  86      -6.041 -10.186  90.682  1.00  0.00              
ATOM    656  CG2 THR A  86      -3.741 -10.432  91.312  1.00  0.00              
ATOM    657  C   THR A  86      -4.796 -11.715  93.841  1.00  0.00              
ATOM    658  O   THR A  86      -4.073 -12.703  93.980  1.00  0.00              
ATOM    659  N   PHE A  87      -4.900 -10.762  94.766  1.00  0.00              
ATOM    660  CA  PHE A  87      -4.055 -10.773  95.942  1.00  0.00              
ATOM    661  CB  PHE A  87      -3.880  -9.359  96.495  1.00  0.00              
ATOM    662  CG  PHE A  87      -3.373  -8.338  95.481  1.00  0.00              
ATOM    663  CD1 PHE A  87      -3.946  -7.083  95.450  1.00  0.00              
ATOM    664  CD2 PHE A  87      -2.382  -8.664  94.570  1.00  0.00              
ATOM    665  CE1 PHE A  87      -3.547  -6.169  94.498  1.00  0.00              
ATOM    666  CE2 PHE A  87      -1.991  -7.744  93.620  1.00  0.00              
ATOM    667  CZ  PHE A  87      -2.576  -6.498  93.579  1.00  0.00              
ATOM    668  C   PHE A  87      -4.604 -11.705  97.008  1.00  0.00              
ATOM    669  O   PHE A  87      -3.932 -12.662  97.393  1.00  0.00              
ATOM    670  N   TYR A  88      -5.853 -11.503  97.435  1.00  0.00              
ATOM    671  CA  TYR A  88      -6.337 -12.142  98.647  1.00  0.00              
ATOM    672  CB  TYR A  88      -7.475 -11.346  99.283  1.00  0.00              
ATOM    673  CG  TYR A  88      -7.085  -9.932  99.699  1.00  0.00              
ATOM    674  CD1 TYR A  88      -7.310  -8.884  98.831  1.00  0.00              
ATOM    675  CE1 TYR A  88      -7.021  -7.592  99.207  1.00  0.00              
ATOM    676  CD2 TYR A  88      -6.542  -9.689 100.947  1.00  0.00              
ATOM    677  CE2 TYR A  88      -6.244  -8.395 101.329  1.00  0.00              
ATOM    678  CZ  TYR A  88      -6.492  -7.357 100.454  1.00  0.00              
ATOM    679  OH  TYR A  88      -6.194  -6.056 100.807  1.00  0.00              
ATOM    680  C   TYR A  88      -6.735 -13.603  98.506  1.00  0.00              
ATOM    681  O   TYR A  88      -6.498 -14.360  99.447  1.00  0.00              
ATOM    682  N   ASN A  89      -7.319 -14.069  97.392  1.00  0.00              
ATOM    683  CA  ASN A  89      -7.660 -15.487  97.309  1.00  0.00              
ATOM    684  CB  ASN A  89      -9.146 -15.745  96.989  1.00  0.00              
ATOM    685  CG  ASN A  89      -9.571 -15.701  95.525  1.00  0.00              
ATOM    686  OD1 ASN A  89      -8.973 -15.032  94.693  1.00  0.00              
ATOM    687  ND2 ASN A  89     -10.621 -16.407  95.135  1.00  0.00              
ATOM    688  C   ASN A  89      -6.750 -16.288  96.389  1.00  0.00              
ATOM    689  O   ASN A  89      -6.483 -17.462  96.661  1.00  0.00              
ATOM    690  N   GLU A  90      -6.292 -15.665  95.295  1.00  0.00              
ATOM    691  CA  GLU A  90      -5.375 -16.301  94.361  1.00  0.00              
ATOM    692  CB  GLU A  90      -5.388 -15.579  93.014  1.00  0.00              
ATOM    693  CG  GLU A  90      -6.738 -15.456  92.316  1.00  0.00              
ATOM    694  CD  GLU A  90      -7.343 -16.760  91.823  1.00  0.00              
ATOM    695  OE1 GLU A  90      -7.070 -17.125  90.680  1.00  0.00              
ATOM    696  OE2 GLU A  90      -8.107 -17.390  92.553  1.00  0.00              
ATOM    697  C   GLU A  90      -3.945 -16.367  94.883  1.00  0.00              
ATOM    698  O   GLU A  90      -3.399 -17.457  95.049  1.00  0.00              
ATOM    699  N   LEU A  91      -3.302 -15.221  95.134  1.00  0.00              
ATOM    700  CA  LEU A  91      -1.954 -15.212  95.690  1.00  0.00              
ATOM    701  CB  LEU A  91      -1.197 -13.967  95.246  1.00  0.00              
ATOM    702  CG  LEU A  91      -0.907 -13.821  93.758  1.00  0.00              
ATOM    703  CD1 LEU A  91      -0.260 -12.478  93.480  1.00  0.00              
ATOM    704  CD2 LEU A  91      -0.035 -14.963  93.261  1.00  0.00              
ATOM    705  C   LEU A  91      -1.912 -15.347  97.206  1.00  0.00              
ATOM    706  O   LEU A  91      -0.858 -15.584  97.797  1.00  0.00              
ATOM    707  N   ARG A  92      -3.078 -15.153  97.834  1.00  0.00              
ATOM    708  CA  ARG A  92      -3.339 -15.421  99.247  1.00  0.00              
ATOM    709  CB  ARG A  92      -3.167 -16.910  99.590  1.00  0.00              
ATOM    710  CG  ARG A  92      -3.970 -17.792  98.645  1.00  0.00              
ATOM    711  CD  ARG A  92      -4.109 -19.234  99.098  1.00  0.00              
ATOM    712  NE  ARG A  92      -4.966 -19.361 100.267  1.00  0.00              
ATOM    713  CZ  ARG A  92      -6.297 -19.232 100.226  1.00  0.00              
ATOM    714  NH1 ARG A  92      -6.969 -19.459 101.348  1.00  0.00              
ATOM    715  NH2 ARG A  92      -6.953 -18.845  99.129  1.00  0.00              
ATOM    716  C   ARG A  92      -2.556 -14.519 100.197  1.00  0.00              
ATOM    717  O   ARG A  92      -2.240 -14.862 101.339  1.00  0.00              
ATOM    718  N   VAL A  93      -2.282 -13.305  99.717  1.00  0.00              
ATOM    719  CA  VAL A  93      -1.454 -12.347 100.431  1.00  0.00              
ATOM    720  CB  VAL A  93      -0.058 -12.173  99.777  1.00  0.00              
ATOM    721  CG1 VAL A  93       0.800 -13.417  99.948  1.00  0.00              
ATOM    722  CG2 VAL A  93      -0.150 -11.794  98.304  1.00  0.00              
ATOM    723  C   VAL A  93      -2.148 -10.996 100.511  1.00  0.00              
ATOM    724  O   VAL A  93      -3.036 -10.683  99.713  1.00  0.00              
ATOM    725  N   ALA A  94      -1.746 -10.172 101.477  1.00  0.00              
ATOM    726  CA  ALA A  94      -2.265  -8.821 101.561  1.00  0.00              
ATOM    727  CB  ALA A  94      -2.398  -8.398 103.018  1.00  0.00              
ATOM    728  C   ALA A  94      -1.308  -7.859 100.867  1.00  0.00              
ATOM    729  O   ALA A  94      -0.109  -7.858 101.173  1.00  0.00              
ATOM    730  N   PRO A  95      -1.767  -7.021  99.923  1.00  0.00              
ATOM    731  CD  PRO A  95      -3.104  -7.065  99.350  1.00  0.00              
ATOM    732  CA  PRO A  95      -0.970  -5.977  99.284  1.00  0.00              
ATOM    733  CB  PRO A  95      -1.944  -5.352  98.305  1.00  0.00              
ATOM    734  CG  PRO A  95      -3.298  -5.634  98.896  1.00  0.00              
ATOM    735  C   PRO A  95      -0.404  -4.970 100.279  1.00  0.00              
ATOM    736  O   PRO A  95       0.655  -4.392 100.051  1.00  0.00              
ATOM    737  N   GLU A  96      -1.068  -4.826 101.434  1.00  0.00              
ATOM    738  CA  GLU A  96      -0.559  -4.071 102.574  1.00  0.00              
ATOM    739  CB  GLU A  96      -1.514  -4.172 103.767  1.00  0.00              
ATOM    740  CG  GLU A  96      -2.862  -3.446 103.666  1.00  0.00              
ATOM    741  CD  GLU A  96      -3.995  -4.096 102.873  1.00  0.00              
ATOM    742  OE1 GLU A  96      -5.074  -3.512 102.817  1.00  0.00              
ATOM    743  OE2 GLU A  96      -3.836  -5.204 102.342  1.00  0.00              
ATOM    744  C   GLU A  96       0.832  -4.489 103.048  1.00  0.00              
ATOM    745  O   GLU A  96       1.534  -3.721 103.705  1.00  0.00              
ATOM    746  N   GLU A  97       1.249  -5.717 102.732  1.00  0.00              
ATOM    747  CA  GLU A  97       2.578  -6.192 103.078  1.00  0.00              
ATOM    748  CB  GLU A  97       2.523  -7.683 103.382  1.00  0.00              
ATOM    749  CG  GLU A  97       1.459  -8.144 104.370  1.00  0.00              
ATOM    750  CD  GLU A  97       1.260  -9.652 104.345  1.00  0.00              
ATOM    751  OE1 GLU A  97       0.548 -10.142 103.463  1.00  0.00              
ATOM    752  OE2 GLU A  97       1.813 -10.337 105.202  1.00  0.00              
ATOM    753  C   GLU A  97       3.565  -5.993 101.930  1.00  0.00              
ATOM    754  O   GLU A  97       4.775  -5.927 102.154  1.00  0.00              
ATOM    755  N   HIS A  98       3.093  -5.860 100.687  1.00  0.00              
ATOM    756  CA  HIS A  98       3.919  -6.185  99.533  1.00  0.00              
ATOM    757  CB  HIS A  98       3.328  -7.384  98.800  1.00  0.00              
ATOM    758  CG  HIS A  98       3.325  -8.677  99.599  1.00  0.00              
ATOM    759  ND1 HIS A  98       2.352  -9.163 100.354  1.00  0.00              
ATOM    760  CD2 HIS A  98       4.388  -9.543  99.653  1.00  0.00              
ATOM    761  NE2 HIS A  98       4.001 -10.506 100.446  1.00  0.00              
ATOM    762  CE1 HIS A  98       2.781 -10.285 100.864  1.00  0.00              
ATOM    763  C   HIS A  98       4.138  -5.062  98.523  1.00  0.00              
ATOM    764  O   HIS A  98       3.177  -4.414  98.095  1.00  0.00              
ATOM    765  N   PRO A  99       5.387  -4.793  98.105  1.00  0.00              
ATOM    766  CD  PRO A  99       6.604  -5.272  98.754  1.00  0.00              
ATOM    767  CA  PRO A  99       5.708  -3.879  97.010  1.00  0.00              
ATOM    768  CB  PRO A  99       7.221  -3.942  96.950  1.00  0.00              
ATOM    769  CG  PRO A  99       7.610  -4.199  98.382  1.00  0.00              
ATOM    770  C   PRO A  99       5.069  -4.369  95.716  1.00  0.00              
ATOM    771  O   PRO A  99       5.365  -5.467  95.242  1.00  0.00              
ATOM    772  N   THR A 100       4.155  -3.592  95.142  1.00  0.00              
ATOM    773  CA  THR A 100       3.346  -4.090  94.042  1.00  0.00              
ATOM    774  CB  THR A 100       1.862  -3.901  94.411  1.00  0.00              
ATOM    775  OG1 THR A 100       1.671  -4.571  95.655  1.00  0.00              
ATOM    776  CG2 THR A 100       0.916  -4.500  93.377  1.00  0.00              
ATOM    777  C   THR A 100       3.700  -3.463  92.696  1.00  0.00              
ATOM    778  O   THR A 100       3.848  -2.246  92.572  1.00  0.00              
ATOM    779  N   LEU A 101       3.866  -4.301  91.674  1.00  0.00              
ATOM    780  CA  LEU A 101       4.081  -3.844  90.315  1.00  0.00              
ATOM    781  CB  LEU A 101       5.324  -4.497  89.711  1.00  0.00              
ATOM    782  CG  LEU A 101       5.787  -4.024  88.336  1.00  0.00              
ATOM    783  CD1 LEU A 101       6.198  -2.564  88.380  1.00  0.00              
ATOM    784  CD2 LEU A 101       6.953  -4.862  87.851  1.00  0.00              
ATOM    785  C   LEU A 101       2.860  -4.186  89.476  1.00  0.00              
ATOM    786  O   LEU A 101       2.448  -5.347  89.370  1.00  0.00              
ATOM    787  N   LEU A 102       2.269  -3.148  88.889  1.00  0.00              
ATOM    788  CA  LEU A 102       1.112  -3.314  88.025  1.00  0.00              
ATOM    789  CB  LEU A 102      -0.045  -2.463  88.526  1.00  0.00              
ATOM    790  CG  LEU A 102      -0.676  -2.852  89.855  1.00  0.00              
ATOM    791  CD1 LEU A 102      -1.557  -1.735  90.354  1.00  0.00              
ATOM    792  CD2 LEU A 102      -1.470  -4.141  89.739  1.00  0.00              
ATOM    793  C   LEU A 102       1.460  -2.943  86.596  1.00  0.00              
ATOM    794  O   LEU A 102       2.151  -1.952  86.342  1.00  0.00              
ATOM    795  N   THR A 103       1.008  -3.754  85.642  1.00  0.00              
ATOM    796  CA  THR A 103       1.346  -3.532  84.248  1.00  0.00              
ATOM    797  CB  THR A 103       1.400  -4.884  83.524  1.00  0.00              
ATOM    798  OG1 THR A 103       0.101  -5.459  83.633  1.00  0.00              
ATOM    799  CG2 THR A 103       2.460  -5.804  84.111  1.00  0.00              
ATOM    800  C   THR A 103       0.419  -2.566  83.521  1.00  0.00              
ATOM    801  O   THR A 103      -0.758  -2.874  83.308  1.00  0.00              
ATOM    802  N   GLU A 104       0.928  -1.402  83.124  1.00  0.00              
ATOM    803  CA  GLU A 104       0.166  -0.477  82.305  1.00  0.00              
ATOM    804  CB  GLU A 104       0.656   0.955  82.508  1.00  0.00              
ATOM    805  CG  GLU A 104      -0.153   1.966  81.706  1.00  0.00              
ATOM    806  CD  GLU A 104       0.045   3.424  82.071  1.00  0.00              
ATOM    807  OE1 GLU A 104       1.159   3.941  81.964  1.00  0.00              
ATOM    808  OE2 GLU A 104      -0.941   4.038  82.471  1.00  0.00              
ATOM    809  C   GLU A 104       0.261  -0.856  80.835  1.00  0.00              
ATOM    810  O   GLU A 104       1.349  -1.063  80.289  1.00  0.00              
ATOM    811  N   ALA A 105      -0.904  -0.963  80.198  1.00  0.00              
ATOM    812  CA  ALA A 105      -0.980  -1.068  78.750  1.00  0.00              
ATOM    813  CB  ALA A 105      -2.432  -1.236  78.338  1.00  0.00              
ATOM    814  C   ALA A 105      -0.454   0.200  78.079  1.00  0.00              
ATOM    815  O   ALA A 105      -0.699   1.301  78.587  1.00  0.00              
ATOM    816  N   PRO A 106       0.298   0.121  76.969  1.00  0.00              
ATOM    817  CD  PRO A 106       0.821  -1.118  76.402  1.00  0.00              
ATOM    818  CA  PRO A 106       0.767   1.287  76.221  1.00  0.00              
ATOM    819  CB  PRO A 106       1.429   0.660  75.017  1.00  0.00              
ATOM    820  CG  PRO A 106       1.988  -0.626  75.570  1.00  0.00              
ATOM    821  C   PRO A 106      -0.377   2.218  75.833  1.00  0.00              
ATOM    822  O   PRO A 106      -1.501   1.783  75.584  1.00  0.00              
ATOM    823  N   LEU A 107      -0.100   3.525  75.870  1.00  0.00              
ATOM    824  CA  LEU A 107      -1.081   4.581  75.635  1.00  0.00              
ATOM    825  CB  LEU A 107      -1.626   4.555  74.196  1.00  0.00              
ATOM    826  CG  LEU A 107      -0.665   4.785  73.035  1.00  0.00              
ATOM    827  CD1 LEU A 107      -1.386   4.564  71.718  1.00  0.00              
ATOM    828  CD2 LEU A 107      -0.052   6.176  73.083  1.00  0.00              
ATOM    829  C   LEU A 107      -2.228   4.708  76.641  1.00  0.00              
ATOM    830  O   LEU A 107      -3.103   5.559  76.460  1.00  0.00              
ATOM    831  N   ASN A 108      -2.271   3.913  77.721  1.00  0.00              
ATOM    832  CA  ASN A 108      -3.238   4.125  78.795  1.00  0.00              
ATOM    833  CB  ASN A 108      -3.209   2.951  79.771  1.00  0.00              
ATOM    834  CG  ASN A 108      -4.240   3.037  80.887  1.00  0.00              
ATOM    835  OD1 ASN A 108      -5.428   2.812  80.678  1.00  0.00              
ATOM    836  ND2 ASN A 108      -3.846   3.390  82.101  1.00  0.00              
ATOM    837  C   ASN A 108      -2.925   5.440  79.513  1.00  0.00              
ATOM    838  O   ASN A 108      -1.784   5.635  79.941  1.00  0.00              
ATOM    839  N   PRO A 109      -3.880   6.375  79.643  1.00  0.00              
ATOM    840  CD  PRO A 109      -5.266   6.208  79.211  1.00  0.00              
ATOM    841  CA  PRO A 109      -3.659   7.736  80.134  1.00  0.00              
ATOM    842  CB  PRO A 109      -5.038   8.357  80.041  1.00  0.00              
ATOM    843  CG  PRO A 109      -5.673   7.630  78.886  1.00  0.00              
ATOM    844  C   PRO A 109      -3.083   7.935  81.530  1.00  0.00              
ATOM    845  O   PRO A 109      -3.394   7.211  82.480  1.00  0.00              
ATOM    846  N   LYS A 110      -2.304   9.023  81.627  1.00  0.00              
ATOM    847  CA  LYS A 110      -1.683   9.499  82.863  1.00  0.00              
ATOM    848  CB  LYS A 110      -1.123  10.914  82.668  1.00  0.00              
ATOM    849  CG  LYS A 110      -0.012  11.086  81.632  1.00  0.00              
ATOM    850  CD  LYS A 110       0.491  12.528  81.656  1.00  0.00              
ATOM    851  CE  LYS A 110       1.704  12.739  80.751  1.00  0.00              
ATOM    852  NZ  LYS A 110       2.176  14.110  80.856  1.00  0.00              
ATOM    853  C   LYS A 110      -2.634   9.523  84.056  1.00  0.00              
ATOM    854  O   LYS A 110      -2.329   9.005  85.130  1.00  0.00              
ATOM    855  N   ALA A 111      -3.830  10.085  83.848  1.00  0.00              
ATOM    856  CA  ALA A 111      -4.869  10.136  84.868  1.00  0.00              
ATOM    857  CB  ALA A 111      -6.065  10.904  84.328  1.00  0.00              
ATOM    858  C   ALA A 111      -5.368   8.766  85.316  1.00  0.00              
ATOM    859  O   ALA A 111      -5.631   8.556  86.499  1.00  0.00              
ATOM    860  N   ASN A 112      -5.451   7.803  84.391  1.00  0.00              
ATOM    861  CA  ASN A 112      -5.933   6.460  84.692  1.00  0.00              
ATOM    862  CB  ASN A 112      -6.199   5.730  83.375  1.00  0.00              
ATOM    863  CG  ASN A 112      -6.857   4.365  83.507  1.00  0.00              
ATOM    864  OD1 ASN A 112      -6.196   3.353  83.726  1.00  0.00              
ATOM    865  ND2 ASN A 112      -8.172   4.278  83.355  1.00  0.00              
ATOM    866  C   ASN A 112      -4.887   5.741  85.542  1.00  0.00              
ATOM    867  O   ASN A 112      -5.206   5.103  86.547  1.00  0.00              
ATOM    868  N   ARG A 113      -3.613   5.923  85.173  1.00  0.00              
ATOM    869  CA  ARG A 113      -2.475   5.475  85.968  1.00  0.00              
ATOM    870  CB  ARG A 113      -1.206   5.848  85.213  1.00  0.00              
ATOM    871  CG  ARG A 113       0.118   5.476  85.864  1.00  0.00              
ATOM    872  CD  ARG A 113       1.274   5.732  84.909  1.00  0.00              
ATOM    873  NE  ARG A 113       1.392   7.130  84.525  1.00  0.00              
ATOM    874  CZ  ARG A 113       1.742   7.503  83.293  1.00  0.00              
ATOM    875  NH1 ARG A 113       1.896   8.793  83.040  1.00  0.00              
ATOM    876  NH2 ARG A 113       1.904   6.626  82.306  1.00  0.00              
ATOM    877  C   ARG A 113      -2.467   6.089  87.368  1.00  0.00              
ATOM    878  O   ARG A 113      -2.202   5.410  88.366  1.00  0.00              
ATOM    879  N   GLU A 114      -2.766   7.386  87.460  1.00  0.00              
ATOM    880  CA  GLU A 114      -2.895   8.057  88.742  1.00  0.00              
ATOM    881  CB  GLU A 114      -3.030   9.556  88.552  1.00  0.00              
ATOM    882  CG  GLU A 114      -1.723  10.160  88.061  1.00  0.00              
ATOM    883  CD  GLU A 114      -1.797  11.654  87.811  1.00  0.00              
ATOM    884  OE1 GLU A 114      -1.569  12.419  88.748  1.00  0.00              
ATOM    885  OE2 GLU A 114      -2.072  12.055  86.680  1.00  0.00              
ATOM    886  C   GLU A 114      -4.036   7.517  89.589  1.00  0.00              
ATOM    887  O   GLU A 114      -3.864   7.350  90.796  1.00  0.00              
ATOM    888  N   LYS A 115      -5.189   7.203  88.988  1.00  0.00              
ATOM    889  CA  LYS A 115      -6.278   6.551  89.704  1.00  0.00              
ATOM    890  CB  LYS A 115      -7.548   6.503  88.859  1.00  0.00              
ATOM    891  CG  LYS A 115      -8.260   7.849  88.798  1.00  0.00              
ATOM    892  CD  LYS A 115      -8.747   8.227  90.192  1.00  0.00              
ATOM    893  CE  LYS A 115      -9.293   9.641  90.232  1.00  0.00              
ATOM    894  NZ  LYS A 115      -9.672   9.967  91.592  1.00  0.00              
ATOM    895  C   LYS A 115      -5.925   5.162  90.211  1.00  0.00              
ATOM    896  O   LYS A 115      -6.269   4.804  91.339  1.00  0.00              
ATOM    897  N   MET A 116      -5.203   4.391  89.391  1.00  0.00              
ATOM    898  CA  MET A 116      -4.622   3.118  89.802  1.00  0.00              
ATOM    899  CB  MET A 116      -3.780   2.576  88.648  1.00  0.00              
ATOM    900  CG  MET A 116      -3.145   1.218  88.878  1.00  0.00              
ATOM    901  SD  MET A 116      -2.037   0.730  87.533  1.00  0.00              
ATOM    902  CE  MET A 116      -3.120  -0.309  86.598  1.00  0.00              
ATOM    903  C   MET A 116      -3.765   3.281  91.055  1.00  0.00              
ATOM    904  O   MET A 116      -3.960   2.590  92.057  1.00  0.00              
ATOM    905  N   THR A 117      -2.857   4.259  91.002  1.00  0.00              
ATOM    906  CA  THR A 117      -1.961   4.578  92.106  1.00  0.00              
ATOM    907  CB  THR A 117      -0.992   5.684  91.627  1.00  0.00              
ATOM    908  OG1 THR A 117      -0.347   5.148  90.475  1.00  0.00              
ATOM    909  CG2 THR A 117       0.056   6.094  92.648  1.00  0.00              
ATOM    910  C   THR A 117      -2.737   4.971  93.364  1.00  0.00              
ATOM    911  O   THR A 117      -2.508   4.427  94.448  1.00  0.00              
ATOM    912  N   GLN A 118      -3.718   5.865  93.199  1.00  0.00              
ATOM    913  CA  GLN A 118      -4.575   6.321  94.282  1.00  0.00              
ATOM    914  CB  GLN A 118      -5.536   7.386  93.746  1.00  0.00              
ATOM    915  CG  GLN A 118      -6.560   7.901  94.747  1.00  0.00              
ATOM    916  CD  GLN A 118      -7.058   9.305  94.457  1.00  0.00              
ATOM    917  OE1 GLN A 118      -7.768   9.573  93.489  1.00  0.00              
ATOM    918  NE2 GLN A 118      -6.705  10.254  95.312  1.00  0.00              
ATOM    919  C   GLN A 118      -5.315   5.187  94.979  1.00  0.00              
ATOM    920  O   GLN A 118      -5.309   5.111  96.209  1.00  0.00              
ATOM    921  N   ILE A 119      -5.925   4.281  94.211  1.00  0.00              
ATOM    922  CA  ILE A 119      -6.614   3.131  94.778  1.00  0.00              
ATOM    923  CB  ILE A 119      -7.472   2.462  93.677  1.00  0.00              
ATOM    924  CG2 ILE A 119      -7.954   1.070  94.066  1.00  0.00              
ATOM    925  CG1 ILE A 119      -8.646   3.381  93.343  1.00  0.00              
ATOM    926  CD1 ILE A 119      -9.545   2.927  92.179  1.00  0.00              
ATOM    927  C   ILE A 119      -5.653   2.169  95.473  1.00  0.00              
ATOM    928  O   ILE A 119      -5.928   1.707  96.585  1.00  0.00              
ATOM    929  N   MET A 120      -4.498   1.879  94.868  1.00  0.00              
ATOM    930  CA  MET A 120      -3.536   0.975  95.483  1.00  0.00              
ATOM    931  CB  MET A 120      -2.401   0.642  94.533  1.00  0.00              
ATOM    932  CG  MET A 120      -2.880  -0.184  93.352  1.00  0.00              
ATOM    933  SD  MET A 120      -3.759  -1.688  93.842  1.00  0.00              
ATOM    934  CE  MET A 120      -2.367  -2.717  94.197  1.00  0.00              
ATOM    935  C   MET A 120      -2.979   1.467  96.810  1.00  0.00              
ATOM    936  O   MET A 120      -2.797   0.680  97.743  1.00  0.00              
ATOM    937  N   PHE A 121      -2.722   2.770  96.924  1.00  0.00              
ATOM    938  CA  PHE A 121      -2.291   3.326  98.194  1.00  0.00              
ATOM    939  CB  PHE A 121      -1.472   4.585  97.984  1.00  0.00              
ATOM    940  CG  PHE A 121      -0.107   4.277  97.391  1.00  0.00              
ATOM    941  CD1 PHE A 121       0.135   4.506  96.053  1.00  0.00              
ATOM    942  CD2 PHE A 121       0.889   3.760  98.195  1.00  0.00              
ATOM    943  CE1 PHE A 121       1.374   4.225  95.522  1.00  0.00              
ATOM    944  CE2 PHE A 121       2.125   3.477  97.654  1.00  0.00              
ATOM    945  CZ  PHE A 121       2.367   3.713  96.322  1.00  0.00              
ATOM    946  C   PHE A 121      -3.414   3.572  99.187  1.00  0.00              
ATOM    947  O   PHE A 121      -3.307   3.156 100.337  1.00  0.00              
ATOM    948  N   GLU A 122      -4.518   4.204  98.784  1.00  0.00              
ATOM    949  CA  GLU A 122      -5.589   4.525  99.717  1.00  0.00              
ATOM    950  CB  GLU A 122      -6.395   5.711  99.211  1.00  0.00              
ATOM    951  CG  GLU A 122      -5.584   7.002  99.264  1.00  0.00              
ATOM    952  CD  GLU A 122      -6.255   8.210  98.629  1.00  0.00              
ATOM    953  OE1 GLU A 122      -7.414   8.498  98.924  1.00  0.00              
ATOM    954  OE2 GLU A 122      -5.601   8.883  97.826  1.00  0.00              
ATOM    955  C   GLU A 122      -6.511   3.364 100.063  1.00  0.00              
ATOM    956  O   GLU A 122      -6.909   3.216 101.220  1.00  0.00              
ATOM    957  N   THR A 123      -6.875   2.530  99.087  1.00  0.00              
ATOM    958  CA  THR A 123      -7.737   1.388  99.347  1.00  0.00              
ATOM    959  CB  THR A 123      -8.650   1.127  98.132  1.00  0.00              
ATOM    960  OG1 THR A 123      -9.215   2.389  97.794  1.00  0.00              
ATOM    961  CG2 THR A 123      -9.750   0.116  98.423  1.00  0.00              
ATOM    962  C   THR A 123      -6.889   0.167  99.689  1.00  0.00              
ATOM    963  O   THR A 123      -6.960  -0.338 100.810  1.00  0.00              
ATOM    964  N   PHE A 124      -6.033  -0.298  98.772  1.00  0.00              
ATOM    965  CA  PHE A 124      -5.263  -1.517  99.000  1.00  0.00              
ATOM    966  CB  PHE A 124      -4.822  -2.131  97.675  1.00  0.00              
ATOM    967  CG  PHE A 124      -5.983  -2.781  96.938  1.00  0.00              
ATOM    968  CD1 PHE A 124      -6.321  -4.092  97.220  1.00  0.00              
ATOM    969  CD2 PHE A 124      -6.725  -2.051  96.030  1.00  0.00              
ATOM    970  CE1 PHE A 124      -7.418  -4.662  96.611  1.00  0.00              
ATOM    971  CE2 PHE A 124      -7.823  -2.630  95.429  1.00  0.00              
ATOM    972  CZ  PHE A 124      -8.172  -3.930  95.722  1.00  0.00              
ATOM    973  C   PHE A 124      -4.079  -1.378  99.949  1.00  0.00              
ATOM    974  O   PHE A 124      -3.516  -2.371 100.417  1.00  0.00              
ATOM    975  N   ASN A 125      -3.683  -0.125 100.202  1.00  0.00              
ATOM    976  CA  ASN A 125      -2.702   0.244 101.214  1.00  0.00              
ATOM    977  CB  ASN A 125      -3.285   0.155 102.625  1.00  0.00              
ATOM    978  CG  ASN A 125      -4.185   1.339 102.931  1.00  0.00              
ATOM    979  OD1 ASN A 125      -3.756   2.332 103.516  1.00  0.00              
ATOM    980  ND2 ASN A 125      -5.455   1.280 102.558  1.00  0.00              
ATOM    981  C   ASN A 125      -1.344  -0.426 101.098  1.00  0.00              
ATOM    982  O   ASN A 125      -0.741  -0.895 102.065  1.00  0.00              
ATOM    983  N   VAL A 126      -0.873  -0.456  99.850  1.00  0.00              
ATOM    984  CA  VAL A 126       0.446  -0.992  99.547  1.00  0.00              
ATOM    985  CB  VAL A 126       0.662  -1.168  98.023  1.00  0.00              
ATOM    986  CG1 VAL A 126      -0.291  -2.206  97.469  1.00  0.00              
ATOM    987  CG2 VAL A 126       0.473   0.124  97.252  1.00  0.00              
ATOM    988  C   VAL A 126       1.556  -0.137 100.158  1.00  0.00              
ATOM    989  O   VAL A 126       1.470   1.093 100.112  1.00  0.00              
ATOM    990  N   PRO A 127       2.611  -0.711 100.756  1.00  0.00              
ATOM    991  CD  PRO A 127       2.748  -2.136 101.032  1.00  0.00              
ATOM    992  CA  PRO A 127       3.742   0.040 101.289  1.00  0.00              
ATOM    993  CB  PRO A 127       4.529  -1.021 102.038  1.00  0.00              
ATOM    994  CG  PRO A 127       4.235  -2.295 101.287  1.00  0.00              
ATOM    995  C   PRO A 127       4.561   0.710 100.192  1.00  0.00              
ATOM    996  O   PRO A 127       5.102   1.799 100.388  1.00  0.00              
ATOM    997  N   ALA A 128       4.618   0.061  99.024  1.00  0.00              
ATOM    998  CA  ALA A 128       5.368   0.528  97.877  1.00  0.00              
ATOM    999  CB  ALA A 128       6.774  -0.045  97.933  1.00  0.00              
ATOM   1000  C   ALA A 128       4.698  -0.002  96.617  1.00  0.00              
ATOM   1001  O   ALA A 128       4.177  -1.123  96.625  1.00  0.00              
ATOM   1002  N   MET A 129       4.671   0.772  95.529  1.00  0.00              
ATOM   1003  CA  MET A 129       4.021   0.351  94.295  1.00  0.00              
ATOM   1004  CB  MET A 129       2.535   0.700  94.382  1.00  0.00              
ATOM   1005  CG  MET A 129       1.548  -0.085  93.526  1.00  0.00              
ATOM   1006  SD  MET A 129       1.543   0.341  91.770  1.00  0.00              
ATOM   1007  CE  MET A 129       0.435   1.716  91.850  1.00  0.00              
ATOM   1008  C   MET A 129       4.653   1.054  93.101  1.00  0.00              
ATOM   1009  O   MET A 129       5.298   2.093  93.261  1.00  0.00              
ATOM   1010  N   TYR A 130       4.518   0.475  91.905  1.00  0.00              
ATOM   1011  CA  TYR A 130       4.889   1.138  90.663  1.00  0.00              
ATOM   1012  CB  TYR A 130       6.388   0.979  90.378  1.00  0.00              
ATOM   1013  CG  TYR A 130       6.905   1.812  89.212  1.00  0.00              
ATOM   1014  CD1 TYR A 130       7.381   1.178  88.083  1.00  0.00              
ATOM   1015  CE1 TYR A 130       7.866   1.915  87.025  1.00  0.00              
ATOM   1016  CD2 TYR A 130       6.901   3.192  89.282  1.00  0.00              
ATOM   1017  CE2 TYR A 130       7.382   3.933  88.224  1.00  0.00              
ATOM   1018  CZ  TYR A 130       7.868   3.289  87.106  1.00  0.00              
ATOM   1019  OH  TYR A 130       8.388   4.024  86.061  1.00  0.00              
ATOM   1020  C   TYR A 130       4.068   0.557  89.518  1.00  0.00              
ATOM   1021  O   TYR A 130       3.668  -0.612  89.528  1.00  0.00              
ATOM   1022  N   VAL A 131       3.802   1.401  88.521  1.00  0.00              
ATOM   1023  CA  VAL A 131       3.049   1.003  87.345  1.00  0.00              
ATOM   1024  CB  VAL A 131       1.916   2.013  87.045  1.00  0.00              
ATOM   1025  CG1 VAL A 131       0.978   1.436  86.006  1.00  0.00              
ATOM   1026  CG2 VAL A 131       1.113   2.406  88.275  1.00  0.00              
ATOM   1027  C   VAL A 131       4.053   0.979  86.197  1.00  0.00              
ATOM   1028  O   VAL A 131       4.694   1.997  85.928  1.00  0.00              
ATOM   1029  N   ALA A 132       4.228  -0.154  85.514  1.00  0.00              
ATOM   1030  CA  ALA A 132       5.223  -0.263  84.454  1.00  0.00              
ATOM   1031  CB  ALA A 132       6.273  -1.291  84.839  1.00  0.00              
ATOM   1032  C   ALA A 132       4.613  -0.702  83.132  1.00  0.00              
ATOM   1033  O   ALA A 132       3.689  -1.516  83.105  1.00  0.00              
ATOM   1034  N   ILE A 133       5.127  -0.172  82.020  1.00  0.00              
ATOM   1035  CA  ILE A 133       4.540  -0.404  80.707  1.00  0.00              
ATOM   1036  CB  ILE A 133       4.923   0.748  79.740  1.00  0.00              
ATOM   1037  CG2 ILE A 133       4.413   0.499  78.320  1.00  0.00              
ATOM   1038  CG1 ILE A 133       4.378   2.075  80.268  1.00  0.00              
ATOM   1039  CD1 ILE A 133       4.812   3.327  79.477  1.00  0.00              
ATOM   1040  C   ILE A 133       4.869  -1.784  80.139  1.00  0.00              
ATOM   1041  O   ILE A 133       6.031  -2.173  79.978  1.00  0.00              
ATOM   1042  N   GLN A 134       3.785  -2.482  79.788  1.00  0.00              
ATOM   1043  CA  GLN A 134       3.801  -3.859  79.307  1.00  0.00              
ATOM   1044  CB  GLN A 134       2.412  -4.255  78.801  1.00  0.00              
ATOM   1045  CG  GLN A 134       1.428  -4.336  79.957  1.00  0.00              
ATOM   1046  CD  GLN A 134       0.026  -4.821  79.628  1.00  0.00              
ATOM   1047  OE1 GLN A 134      -0.628  -4.362  78.694  1.00  0.00              
ATOM   1048  NE2 GLN A 134      -0.475  -5.774  80.400  1.00  0.00              
ATOM   1049  C   GLN A 134       4.846  -4.206  78.257  1.00  0.00              
ATOM   1050  O   GLN A 134       5.626  -5.145  78.423  1.00  0.00              
ATOM   1051  N   ALA A 135       4.900  -3.395  77.198  1.00  0.00              
ATOM   1052  CA  ALA A 135       5.863  -3.576  76.122  1.00  0.00              
ATOM   1053  CB  ALA A 135       5.649  -2.484  75.097  1.00  0.00              
ATOM   1054  C   ALA A 135       7.318  -3.505  76.572  1.00  0.00              
ATOM   1055  O   ALA A 135       8.161  -4.286  76.122  1.00  0.00              
ATOM   1056  N   VAL A 136       7.610  -2.597  77.513  1.00  0.00              
ATOM   1057  CA  VAL A 136       8.966  -2.407  78.015  1.00  0.00              
ATOM   1058  CB  VAL A 136       9.065  -1.124  78.879  1.00  0.00              
ATOM   1059  CG1 VAL A 136      10.492  -0.874  79.350  1.00  0.00              
ATOM   1060  CG2 VAL A 136       8.581   0.096  78.107  1.00  0.00              
ATOM   1061  C   VAL A 136       9.360  -3.646  78.811  1.00  0.00              
ATOM   1062  O   VAL A 136      10.470  -4.164  78.674  1.00  0.00              
ATOM   1063  N   LEU A 137       8.412  -4.160  79.601  1.00  0.00              
ATOM   1064  CA  LEU A 137       8.613  -5.388  80.353  1.00  0.00              
ATOM   1065  CB  LEU A 137       7.423  -5.645  81.265  1.00  0.00              
ATOM   1066  CG  LEU A 137       7.087  -4.576  82.298  1.00  0.00              
ATOM   1067  CD1 LEU A 137       5.815  -4.937  83.029  1.00  0.00              
ATOM   1068  CD2 LEU A 137       8.224  -4.381  83.282  1.00  0.00              
ATOM   1069  C   LEU A 137       8.863  -6.586  79.445  1.00  0.00              
ATOM   1070  O   LEU A 137       9.784  -7.363  79.699  1.00  0.00              
ATOM   1071  N   SER A 138       8.095  -6.740  78.360  1.00  0.00              
ATOM   1072  CA  SER A 138       8.383  -7.742  77.341  1.00  0.00              
ATOM   1073  CB  SER A 138       7.336  -7.681  76.250  1.00  0.00              
ATOM   1074  OG  SER A 138       6.080  -8.115  76.744  1.00  0.00              
ATOM   1075  C   SER A 138       9.768  -7.630  76.715  1.00  0.00              
ATOM   1076  O   SER A 138      10.453  -8.642  76.546  1.00  0.00              
ATOM   1077  N   LEU A 139      10.216  -6.409  76.399  1.00  0.00              
ATOM   1078  CA  LEU A 139      11.552  -6.197  75.857  1.00  0.00              
ATOM   1079  CB  LEU A 139      11.695  -4.744  75.433  1.00  0.00              
ATOM   1080  CG  LEU A 139      12.822  -4.366  74.484  1.00  0.00              
ATOM   1081  CD1 LEU A 139      12.666  -5.036  73.128  1.00  0.00              
ATOM   1082  CD2 LEU A 139      12.846  -2.868  74.304  1.00  0.00              
ATOM   1083  C   LEU A 139      12.633  -6.572  76.870  1.00  0.00              
ATOM   1084  O   LEU A 139      13.643  -7.197  76.537  1.00  0.00              
ATOM   1085  N   TYR A 140      12.413  -6.230  78.141  1.00  0.00              
ATOM   1086  CA  TYR A 140      13.297  -6.670  79.207  1.00  0.00              
ATOM   1087  CB  TYR A 140      13.088  -5.832  80.465  1.00  0.00              
ATOM   1088  CG  TYR A 140      13.910  -4.550  80.424  1.00  0.00              
ATOM   1089  CD1 TYR A 140      13.623  -3.545  79.515  1.00  0.00              
ATOM   1090  CE1 TYR A 140      14.442  -2.439  79.422  1.00  0.00              
ATOM   1091  CD2 TYR A 140      14.995  -4.423  81.269  1.00  0.00              
ATOM   1092  CE2 TYR A 140      15.813  -3.316  81.184  1.00  0.00              
ATOM   1093  CZ  TYR A 140      15.541  -2.339  80.250  1.00  0.00              
ATOM   1094  OH  TYR A 140      16.387  -1.253  80.151  1.00  0.00              
ATOM   1095  C   TYR A 140      13.236  -8.166  79.492  1.00  0.00              
ATOM   1096  O   TYR A 140      14.218  -8.740  79.962  1.00  0.00              
ATOM   1097  N   ALA A 141      12.118  -8.832  79.183  1.00  0.00              
ATOM   1098  CA  ALA A 141      12.059 -10.289  79.194  1.00  0.00              
ATOM   1099  CB  ALA A 141      10.630 -10.771  79.030  1.00  0.00              
ATOM   1100  C   ALA A 141      12.873 -10.913  78.067  1.00  0.00              
ATOM   1101  O   ALA A 141      13.458 -11.981  78.248  1.00  0.00              
ATOM   1102  N   SER A 142      12.917 -10.290  76.883  1.00  0.00              
ATOM   1103  CA  SER A 142      13.843 -10.721  75.845  1.00  0.00              
ATOM   1104  CB  SER A 142      13.297 -10.357  74.470  1.00  0.00              
ATOM   1105  OG  SER A 142      12.862  -9.008  74.409  1.00  0.00              
ATOM   1106  C   SER A 142      15.263 -10.192  76.039  1.00  0.00              
ATOM   1107  O   SER A 142      16.187 -10.561  75.309  1.00  0.00              
ATOM   1108  N   GLY A 143      15.453  -9.283  76.998  1.00  0.00              
ATOM   1109  CA  GLY A 143      16.778  -8.866  77.429  1.00  0.00              
ATOM   1110  C   GLY A 143      17.305  -7.658  76.670  1.00  0.00              
ATOM   1111  O   GLY A 143      18.497  -7.347  76.738  1.00  0.00              
ATOM   1112  N   ARG A 144      16.435  -6.962  75.936  1.00  0.00              
ATOM   1113  CA  ARG A 144      16.833  -5.767  75.215  1.00  0.00              
ATOM   1114  CB  ARG A 144      16.240  -5.706  73.811  1.00  0.00              
ATOM   1115  CG  ARG A 144      16.768  -6.650  72.743  1.00  0.00              
ATOM   1116  CD  ARG A 144      16.219  -8.065  72.825  1.00  0.00              
ATOM   1117  NE  ARG A 144      16.663  -8.807  71.658  1.00  0.00              
ATOM   1118  CZ  ARG A 144      16.879 -10.123  71.652  1.00  0.00              
ATOM   1119  NH1 ARG A 144      17.253 -10.678  70.509  1.00  0.00              
ATOM   1120  NH2 ARG A 144      16.769 -10.877  72.742  1.00  0.00              
ATOM   1121  C   ARG A 144      16.384  -4.524  75.962  1.00  0.00              
ATOM   1122  O   ARG A 144      15.381  -4.523  76.678  1.00  0.00              
ATOM   1123  N   THR A 145      17.149  -3.447  75.804  1.00  0.00              
ATOM   1124  CA  THR A 145      16.732  -2.142  76.295  1.00  0.00              
ATOM   1125  CB  THR A 145      17.967  -1.479  76.950  1.00  0.00              
ATOM   1126  OG1 THR A 145      17.485  -0.438  77.790  1.00  0.00              
ATOM   1127  CG2 THR A 145      19.006  -0.963  75.957  1.00  0.00              
ATOM   1128  C   THR A 145      16.087  -1.304  75.183  1.00  0.00              
ATOM   1129  O   THR A 145      15.298  -0.387  75.433  1.00  0.00              
ATOM   1130  N   THR A 146      16.376  -1.669  73.930  1.00  0.00              
ATOM   1131  CA  THR A 146      15.981  -0.909  72.758  1.00  0.00              
ATOM   1132  CB  THR A 146      17.219  -0.158  72.221  1.00  0.00              
ATOM   1133  OG1 THR A 146      17.654   0.707  73.266  1.00  0.00              
ATOM   1134  CG2 THR A 146      16.935   0.654  70.969  1.00  0.00              
ATOM   1135  C   THR A 146      15.465  -1.907  71.725  1.00  0.00              
ATOM   1136  O   THR A 146      16.039  -2.989  71.573  1.00  0.00              
ATOM   1137  N   GLY A 147      14.375  -1.574  71.033  1.00  0.00              
ATOM   1138  CA  GLY A 147      13.812  -2.430  70.001  1.00  0.00              
ATOM   1139  C   GLY A 147      12.368  -2.050  69.719  1.00  0.00              
ATOM   1140  O   GLY A 147      11.881  -1.049  70.251  1.00  0.00              
ATOM   1141  N   ILE A 148      11.655  -2.805  68.882  1.00  0.00              
ATOM   1142  CA  ILE A 148      10.240  -2.539  68.674  1.00  0.00              
ATOM   1143  CB  ILE A 148       9.897  -1.985  67.261  1.00  0.00              
ATOM   1144  CG2 ILE A 148      10.423  -2.867  66.137  1.00  0.00              
ATOM   1145  CG1 ILE A 148       8.396  -1.726  67.132  1.00  0.00              
ATOM   1146  CD1 ILE A 148       7.960  -0.979  65.866  1.00  0.00              
ATOM   1147  C   ILE A 148       9.402  -3.745  69.068  1.00  0.00              
ATOM   1148  O   ILE A 148       9.481  -4.834  68.493  1.00  0.00              
ATOM   1149  N   VAL A 149       8.588  -3.516  70.093  1.00  0.00              
ATOM   1150  CA  VAL A 149       7.760  -4.560  70.658  1.00  0.00              
ATOM   1151  CB  VAL A 149       7.662  -4.393  72.187  1.00  0.00              
ATOM   1152  CG1 VAL A 149       6.833  -5.491  72.823  1.00  0.00              
ATOM   1153  CG2 VAL A 149       9.042  -4.447  72.803  1.00  0.00              
ATOM   1154  C   VAL A 149       6.386  -4.557  70.007  1.00  0.00              
ATOM   1155  O   VAL A 149       5.660  -3.561  70.032  1.00  0.00              
ATOM   1156  N   LEU A 150       6.044  -5.678  69.380  1.00  0.00              
ATOM   1157  CA  LEU A 150       4.688  -5.915  68.928  1.00  0.00              
ATOM   1158  CB  LEU A 150       4.694  -6.824  67.705  1.00  0.00              
ATOM   1159  CG  LEU A 150       3.358  -7.196  67.075  1.00  0.00              
ATOM   1160  CD1 LEU A 150       2.679  -5.981  66.466  1.00  0.00              
ATOM   1161  CD2 LEU A 150       3.576  -8.257  66.019  1.00  0.00              
ATOM   1162  C   LEU A 150       3.974  -6.582  70.094  1.00  0.00              
ATOM   1163  O   LEU A 150       4.258  -7.728  70.450  1.00  0.00              
ATOM   1164  N   ASP A 151       3.088  -5.839  70.747  1.00  0.00              
ATOM   1165  CA  ASP A 151       2.356  -6.339  71.897  1.00  0.00              
ATOM   1166  CB  ASP A 151       2.521  -5.369  73.073  1.00  0.00              
ATOM   1167  CG  ASP A 151       1.720  -5.716  74.325  1.00  0.00              
ATOM   1168  OD1 ASP A 151       1.664  -6.881  74.724  1.00  0.00              
ATOM   1169  OD2 ASP A 151       1.157  -4.793  74.915  1.00  0.00              
ATOM   1170  C   ASP A 151       0.893  -6.592  71.569  1.00  0.00              
ATOM   1171  O   ASP A 151       0.042  -5.710  71.704  1.00  0.00              
ATOM   1172  N   SER A 152       0.612  -7.819  71.143  1.00  0.00              
ATOM   1173  CA  SER A 152      -0.723  -8.229  70.750  1.00  0.00              
ATOM   1174  CB  SER A 152      -0.649  -8.885  69.383  1.00  0.00              
ATOM   1175  OG  SER A 152      -0.332  -7.933  68.382  1.00  0.00              
ATOM   1176  C   SER A 152      -1.353  -9.167  71.770  1.00  0.00              
ATOM   1177  O   SER A 152      -1.053 -10.363  71.844  1.00  0.00              
ATOM   1178  N   GLY A 153      -2.249  -8.621  72.590  1.00  0.00              
ATOM   1179  CA  GLY A 153      -2.881  -9.383  73.654  1.00  0.00              
ATOM   1180  C   GLY A 153      -4.165 -10.069  73.208  1.00  0.00              
ATOM   1181  O   GLY A 153      -4.345 -10.464  72.050  1.00  0.00              
ATOM   1182  N   ASP A 154      -5.072 -10.248  74.171  1.00  0.00              
ATOM   1183  CA  ASP A 154      -6.411 -10.723  73.855  1.00  0.00              
ATOM   1184  CB  ASP A 154      -7.120 -11.331  75.065  1.00  0.00              
ATOM   1185  CG  ASP A 154      -8.550 -11.786  74.770  1.00  0.00              
ATOM   1186  OD1 ASP A 154      -8.749 -12.620  73.888  1.00  0.00              
ATOM   1187  OD2 ASP A 154      -9.458 -11.292  75.440  1.00  0.00              
ATOM   1188  C   ASP A 154      -7.263  -9.610  73.269  1.00  0.00              
ATOM   1189  O   ASP A 154      -7.970  -9.838  72.295  1.00  0.00              
ATOM   1190  N   GLY A 155      -7.206  -8.403  73.822  1.00  0.00              
ATOM   1191  CA  GLY A 155      -8.023  -7.317  73.315  1.00  0.00              
ATOM   1192  C   GLY A 155      -7.249  -6.015  73.313  1.00  0.00              
ATOM   1193  O   GLY A 155      -7.519  -5.152  74.147  1.00  0.00              
ATOM   1194  N   VAL A 156      -6.192  -5.998  72.490  1.00  0.00              
ATOM   1195  CA  VAL A 156      -5.508  -4.820  71.957  1.00  0.00              
ATOM   1196  CB  VAL A 156      -5.276  -3.648  72.962  1.00  0.00              
ATOM   1197  CG1 VAL A 156      -4.210  -3.921  74.020  1.00  0.00              
ATOM   1198  CG2 VAL A 156      -5.051  -2.351  72.207  1.00  0.00              
ATOM   1199  C   VAL A 156      -4.183  -5.269  71.337  1.00  0.00              
ATOM   1200  O   VAL A 156      -3.586  -6.257  71.776  1.00  0.00              
ATOM   1201  N   THR A 157      -3.759  -4.586  70.276  1.00  0.00              
ATOM   1202  CA  THR A 157      -2.408  -4.669  69.748  1.00  0.00              
ATOM   1203  CB  THR A 157      -2.425  -5.105  68.262  1.00  0.00              
ATOM   1204  OG1 THR A 157      -2.809  -6.474  68.256  1.00  0.00              
ATOM   1205  CG2 THR A 157      -1.109  -4.906  67.514  1.00  0.00              
ATOM   1206  C   THR A 157      -1.780  -3.287  69.888  1.00  0.00              
ATOM   1207  O   THR A 157      -2.389  -2.264  69.563  1.00  0.00              
ATOM   1208  N   HIS A 158      -0.554  -3.237  70.399  1.00  0.00              
ATOM   1209  CA  HIS A 158       0.225  -2.013  70.398  1.00  0.00              
ATOM   1210  CB  HIS A 158       0.473  -1.520  71.816  1.00  0.00              
ATOM   1211  CG  HIS A 158      -0.764  -0.971  72.509  1.00  0.00              
ATOM   1212  ND1 HIS A 158      -1.374  -1.478  73.568  1.00  0.00              
ATOM   1213  CD2 HIS A 158      -1.413   0.185  72.144  1.00  0.00              
ATOM   1214  NE2 HIS A 158      -2.383   0.314  73.010  1.00  0.00              
ATOM   1215  CE1 HIS A 158      -2.357  -0.677  73.871  1.00  0.00              
ATOM   1216  C   HIS A 158       1.552  -2.285  69.715  1.00  0.00              
ATOM   1217  O   HIS A 158       2.200  -3.294  69.988  1.00  0.00              
ATOM   1218  N   ASN A 159       1.958  -1.415  68.794  1.00  0.00              
ATOM   1219  CA  ASN A 159       3.241  -1.549  68.120  1.00  0.00              
ATOM   1220  CB  ASN A 159       3.107  -1.327  66.610  1.00  0.00              
ATOM   1221  CG  ASN A 159       2.114  -2.237  65.894  1.00  0.00              
ATOM   1222  OD1 ASN A 159       2.455  -2.972  64.968  1.00  0.00              
ATOM   1223  ND2 ASN A 159       0.825  -2.200  66.203  1.00  0.00              
ATOM   1224  C   ASN A 159       4.081  -0.448  68.747  1.00  0.00              
ATOM   1225  O   ASN A 159       3.837   0.739  68.522  1.00  0.00              
ATOM   1226  N   VAL A 160       5.032  -0.834  69.601  1.00  0.00              
ATOM   1227  CA  VAL A 160       5.718   0.110  70.472  1.00  0.00              
ATOM   1228  CB  VAL A 160       5.494  -0.252  71.964  1.00  0.00              
ATOM   1229  CG1 VAL A 160       5.980   0.869  72.869  1.00  0.00              
ATOM   1230  CG2 VAL A 160       4.048  -0.575  72.291  1.00  0.00              
ATOM   1231  C   VAL A 160       7.218   0.160  70.189  1.00  0.00              
ATOM   1232  O   VAL A 160       7.929  -0.807  70.476  1.00  0.00              
ATOM   1233  N   PRO A 161       7.752   1.235  69.598  1.00  0.00              
ATOM   1234  CD  PRO A 161       6.998   2.169  68.770  1.00  0.00              
ATOM   1235  CA  PRO A 161       9.190   1.477  69.504  1.00  0.00              
ATOM   1236  CB  PRO A 161       9.280   2.480  68.377  1.00  0.00              
ATOM   1237  CG  PRO A 161       8.002   3.266  68.507  1.00  0.00              
ATOM   1238  C   PRO A 161       9.784   1.996  70.812  1.00  0.00              
ATOM   1239  O   PRO A 161       9.268   2.930  71.434  1.00  0.00              
ATOM   1240  N   ILE A 162      10.871   1.370  71.263  1.00  0.00              
ATOM   1241  CA  ILE A 162      11.465   1.664  72.559  1.00  0.00              
ATOM   1242  CB  ILE A 162      11.206   0.477  73.528  1.00  0.00              
ATOM   1243  CG2 ILE A 162      11.837   0.737  74.889  1.00  0.00              
ATOM   1244  CG1 ILE A 162       9.719   0.190  73.709  1.00  0.00              
ATOM   1245  CD1 ILE A 162       9.388  -1.107  74.460  1.00  0.00              
ATOM   1246  C   ILE A 162      12.962   1.899  72.385  1.00  0.00              
ATOM   1247  O   ILE A 162      13.638   1.157  71.666  1.00  0.00              
ATOM   1248  N   TYR A 163      13.487   2.940  73.034  1.00  0.00              
ATOM   1249  CA  TYR A 163      14.916   3.194  73.080  1.00  0.00              
ATOM   1250  CB  TYR A 163      15.235   4.490  72.325  1.00  0.00              
ATOM   1251  CG  TYR A 163      16.724   4.761  72.142  1.00  0.00              
ATOM   1252  CD1 TYR A 163      17.388   4.234  71.052  1.00  0.00              
ATOM   1253  CE1 TYR A 163      18.740   4.455  70.890  1.00  0.00              
ATOM   1254  CD2 TYR A 163      17.410   5.525  73.065  1.00  0.00              
ATOM   1255  CE2 TYR A 163      18.760   5.748  72.908  1.00  0.00              
ATOM   1256  CZ  TYR A 163      19.416   5.208  71.825  1.00  0.00              
ATOM   1257  OH  TYR A 163      20.776   5.415  71.689  1.00  0.00              
ATOM   1258  C   TYR A 163      15.311   3.311  74.548  1.00  0.00              
ATOM   1259  O   TYR A 163      14.813   4.190  75.253  1.00  0.00              
ATOM   1260  N   GLU A 164      16.183   2.416  75.027  1.00  0.00              
ATOM   1261  CA  GLU A 164      16.658   2.380  76.411  1.00  0.00              
ATOM   1262  CB  GLU A 164      17.814   3.356  76.663  1.00  0.00              
ATOM   1263  CG  GLU A 164      19.105   2.999  75.931  1.00  0.00              
ATOM   1264  CD  GLU A 164      20.368   3.543  76.590  1.00  0.00              
ATOM   1265  OE1 GLU A 164      20.448   4.738  76.864  1.00  0.00              
ATOM   1266  OE2 GLU A 164      21.277   2.754  76.837  1.00  0.00              
ATOM   1267  C   GLU A 164      15.580   2.505  77.487  1.00  0.00              
ATOM   1268  O   GLU A 164      15.679   3.277  78.443  1.00  0.00              
ATOM   1269  N   GLY A 165      14.503   1.735  77.317  1.00  0.00              
ATOM   1270  CA  GLY A 165      13.349   1.838  78.198  1.00  0.00              
ATOM   1271  C   GLY A 165      12.331   2.885  77.751  1.00  0.00              
ATOM   1272  O   GLY A 165      11.127   2.688  77.936  1.00  0.00              
ATOM   1273  N   TYR A 166      12.753   3.997  77.137  1.00  0.00              
ATOM   1274  CA  TYR A 166      11.834   5.043  76.712  1.00  0.00              
ATOM   1275  CB  TYR A 166      12.599   6.349  76.449  1.00  0.00              
ATOM   1276  CG  TYR A 166      11.755   7.575  76.102  1.00  0.00              
ATOM   1277  CD1 TYR A 166      10.696   7.962  76.903  1.00  0.00              
ATOM   1278  CE1 TYR A 166       9.981   9.105  76.604  1.00  0.00              
ATOM   1279  CD2 TYR A 166      12.086   8.327  74.991  1.00  0.00              
ATOM   1280  CE2 TYR A 166      11.377   9.473  74.690  1.00  0.00              
ATOM   1281  CZ  TYR A 166      10.336   9.861  75.506  1.00  0.00              
ATOM   1282  OH  TYR A 166       9.658  11.039  75.241  1.00  0.00              
ATOM   1283  C   TYR A 166      11.056   4.600  75.480  1.00  0.00              
ATOM   1284  O   TYR A 166      11.542   4.604  74.345  1.00  0.00              
ATOM   1285  N   ALA A 167       9.843   4.118  75.749  1.00  0.00              
ATOM   1286  CA  ALA A 167       8.843   3.925  74.711  1.00  0.00              
ATOM   1287  CB  ALA A 167       7.587   3.330  75.329  1.00  0.00              
ATOM   1288  C   ALA A 167       8.475   5.271  74.101  1.00  0.00              
ATOM   1289  O   ALA A 167       8.138   6.213  74.820  1.00  0.00              
ATOM   1290  N   LEU A 168       8.573   5.384  72.776  1.00  0.00              
ATOM   1291  CA  LEU A 168       8.365   6.650  72.088  1.00  0.00              
ATOM   1292  CB  LEU A 168       9.063   6.611  70.731  1.00  0.00              
ATOM   1293  CG  LEU A 168      10.570   6.390  70.704  1.00  0.00              
ATOM   1294  CD1 LEU A 168      11.032   6.157  69.283  1.00  0.00              
ATOM   1295  CD2 LEU A 168      11.314   7.560  71.320  1.00  0.00              
ATOM   1296  C   LEU A 168       6.881   6.986  71.936  1.00  0.00              
ATOM   1297  O   LEU A 168       6.228   6.487  71.014  1.00  0.00              
ATOM   1298  N   PRO A 169       6.319   7.873  72.780  1.00  0.00              
ATOM   1299  CD  PRO A 169       7.068   8.886  73.523  1.00  0.00              
ATOM   1300  CA  PRO A 169       4.876   8.072  72.941  1.00  0.00              
ATOM   1301  CB  PRO A 169       4.802   9.214  73.941  1.00  0.00              
ATOM   1302  CG  PRO A 169       6.062  10.006  73.697  1.00  0.00              
ATOM   1303  C   PRO A 169       4.084   8.352  71.668  1.00  0.00              
ATOM   1304  O   PRO A 169       3.028   7.770  71.426  1.00  0.00              
ATOM   1305  N   HIS A 170       4.642   9.230  70.833  1.00  0.00              
ATOM   1306  CA  HIS A 170       4.114   9.544  69.513  1.00  0.00              
ATOM   1307  CB  HIS A 170       4.970  10.635  68.837  1.00  0.00              
ATOM   1308  CG  HIS A 170       6.465  10.557  69.139  1.00  0.00              
ATOM   1309  ND1 HIS A 170       7.105  11.316  70.013  1.00  0.00              
ATOM   1310  CD2 HIS A 170       7.335   9.596  68.679  1.00  0.00              
ATOM   1311  NE2 HIS A 170       8.439   9.799  69.350  1.00  0.00              
ATOM   1312  CE1 HIS A 170       8.310  10.831  70.146  1.00  0.00              
ATOM   1313  C   HIS A 170       3.974   8.346  68.583  1.00  0.00              
ATOM   1314  O   HIS A 170       2.957   8.191  67.906  1.00  0.00              
ATOM   1315  N   ALA A 171       4.958   7.446  68.580  1.00  0.00              
ATOM   1316  CA  ALA A 171       5.038   6.432  67.545  1.00  0.00              
ATOM   1317  CB  ALA A 171       6.498   6.237  67.165  1.00  0.00              
ATOM   1318  C   ALA A 171       4.421   5.090  67.917  1.00  0.00              
ATOM   1319  O   ALA A 171       4.540   4.117  67.171  1.00  0.00              
ATOM   1320  N   ILE A 172       3.733   5.011  69.061  1.00  0.00              
ATOM   1321  CA  ILE A 172       3.082   3.777  69.476  1.00  0.00              
ATOM   1322  CB  ILE A 172       2.754   3.797  70.990  1.00  0.00              
ATOM   1323  CG2 ILE A 172       2.101   2.479  71.405  1.00  0.00              
ATOM   1324  CG1 ILE A 172       4.005   4.048  71.829  1.00  0.00              
ATOM   1325  CD1 ILE A 172       3.748   4.251  73.337  1.00  0.00              
ATOM   1326  C   ILE A 172       1.832   3.553  68.626  1.00  0.00              
ATOM   1327  O   ILE A 172       0.773   4.146  68.854  1.00  0.00              
ATOM   1328  N   MET A 173       1.955   2.703  67.605  1.00  0.00              
ATOM   1329  CA  MET A 173       0.820   2.411  66.745  1.00  0.00              
ATOM   1330  CB  MET A 173       1.254   1.958  65.357  1.00  0.00              
ATOM   1331  CG  MET A 173       1.845   3.070  64.498  1.00  0.00              
ATOM   1332  SD  MET A 173       0.682   4.407  64.129  1.00  0.00              
ATOM   1333  CE  MET A 173       1.365   5.693  65.137  1.00  0.00              
ATOM   1334  C   MET A 173      -0.143   1.417  67.369  1.00  0.00              
ATOM   1335  O   MET A 173       0.110   0.213  67.466  1.00  0.00              
ATOM   1336  N   ARG A 174      -1.240   1.975  67.871  1.00  0.00              
ATOM   1337  CA  ARG A 174      -2.333   1.184  68.406  1.00  0.00              
ATOM   1338  CB  ARG A 174      -3.177   2.060  69.324  1.00  0.00              
ATOM   1339  CG  ARG A 174      -4.314   1.333  70.023  1.00  0.00              
ATOM   1340  CD  ARG A 174      -5.059   2.293  70.926  1.00  0.00              
ATOM   1341  NE  ARG A 174      -6.233   1.645  71.478  1.00  0.00              
ATOM   1342  CZ  ARG A 174      -6.240   1.046  72.669  1.00  0.00              
ATOM   1343  NH1 ARG A 174      -7.363   0.485  73.079  1.00  0.00              
ATOM   1344  NH2 ARG A 174      -5.154   0.924  73.426  1.00  0.00              
ATOM   1345  C   ARG A 174      -3.195   0.582  67.301  1.00  0.00              
ATOM   1346  O   ARG A 174      -3.502   1.221  66.293  1.00  0.00              
ATOM   1347  N   LEU A 175      -3.571  -0.677  67.507  1.00  0.00              
ATOM   1348  CA  LEU A 175      -4.520  -1.377  66.665  1.00  0.00              
ATOM   1349  CB  LEU A 175      -3.761  -2.316  65.720  1.00  0.00              
ATOM   1350  CG  LEU A 175      -4.515  -3.264  64.791  1.00  0.00              
ATOM   1351  CD1 LEU A 175      -5.383  -2.505  63.804  1.00  0.00              
ATOM   1352  CD2 LEU A 175      -3.532  -4.151  64.046  1.00  0.00              
ATOM   1353  C   LEU A 175      -5.384  -2.160  67.644  1.00  0.00              
ATOM   1354  O   LEU A 175      -4.914  -3.109  68.264  1.00  0.00              
ATOM   1355  N   ASP A 176      -6.655  -1.797  67.837  1.00  0.00              
ATOM   1356  CA  ASP A 176      -7.502  -2.462  68.834  1.00  0.00              
ATOM   1357  CB  ASP A 176      -8.812  -1.708  69.050  1.00  0.00              
ATOM   1358  CG  ASP A 176      -8.630  -0.382  69.774  1.00  0.00              
ATOM   1359  OD1 ASP A 176      -9.018  -0.266  70.938  1.00  0.00              
ATOM   1360  OD2 ASP A 176      -8.099   0.545  69.163  1.00  0.00              
ATOM   1361  C   ASP A 176      -7.794  -3.935  68.570  1.00  0.00              
ATOM   1362  O   ASP A 176      -8.150  -4.691  69.472  1.00  0.00              
ATOM   1363  N   LEU A 177      -7.613  -4.337  67.310  1.00  0.00              
ATOM   1364  CA  LEU A 177      -7.750  -5.712  66.862  1.00  0.00              
ATOM   1365  CB  LEU A 177      -7.556  -5.703  65.347  1.00  0.00              
ATOM   1366  CG  LEU A 177      -7.439  -6.973  64.516  1.00  0.00              
ATOM   1367  CD1 LEU A 177      -8.723  -7.778  64.507  1.00  0.00              
ATOM   1368  CD2 LEU A 177      -7.077  -6.581  63.101  1.00  0.00              
ATOM   1369  C   LEU A 177      -6.759  -6.664  67.529  1.00  0.00              
ATOM   1370  O   LEU A 177      -5.542  -6.457  67.499  1.00  0.00              
ATOM   1371  N   ALA A 178      -7.309  -7.705  68.158  1.00  0.00              
ATOM   1372  CA  ALA A 178      -6.527  -8.789  68.731  1.00  0.00              
ATOM   1373  CB  ALA A 178      -5.927  -8.315  70.047  1.00  0.00              
ATOM   1374  C   ALA A 178      -7.388 -10.034  68.968  1.00  0.00              
ATOM   1375  O   ALA A 178      -8.464 -10.160  68.370  1.00  0.00              
ATOM   1376  N   GLY A 179      -6.974 -10.944  69.864  1.00  0.00              
ATOM   1377  CA  GLY A 179      -7.505 -12.298  69.981  1.00  0.00              
ATOM   1378  C   GLY A 179      -9.014 -12.445  70.111  1.00  0.00              
ATOM   1379  O   GLY A 179      -9.597 -13.359  69.519  1.00  0.00              
ATOM   1380  N   ARG A 180      -9.646 -11.546  70.864  1.00  0.00              
ATOM   1381  CA  ARG A 180     -11.084 -11.523  71.083  1.00  0.00              
ATOM   1382  CB  ARG A 180     -11.385 -10.430  72.096  1.00  0.00              
ATOM   1383  CG  ARG A 180     -12.823 -10.354  72.596  1.00  0.00              
ATOM   1384  CD  ARG A 180     -12.929  -9.311  73.702  1.00  0.00              
ATOM   1385  NE  ARG A 180     -12.036  -9.652  74.797  1.00  0.00              
ATOM   1386  CZ  ARG A 180     -11.928  -8.947  75.918  1.00  0.00              
ATOM   1387  NH1 ARG A 180     -11.038  -9.368  76.797  1.00  0.00              
ATOM   1388  NH2 ARG A 180     -12.675  -7.879  76.175  1.00  0.00              
ATOM   1389  C   ARG A 180     -11.812 -11.231  69.781  1.00  0.00              
ATOM   1390  O   ARG A 180     -12.788 -11.897  69.426  1.00  0.00              
ATOM   1391  N   ASP A 181     -11.272 -10.270  69.024  1.00  0.00              
ATOM   1392  CA  ASP A 181     -11.867  -9.854  67.761  1.00  0.00              
ATOM   1393  CB  ASP A 181     -11.172  -8.641  67.155  1.00  0.00              
ATOM   1394  CG  ASP A 181     -11.110  -7.424  68.058  1.00  0.00              
ATOM   1395  OD1 ASP A 181     -10.230  -7.406  68.921  1.00  0.00              
ATOM   1396  OD2 ASP A 181     -11.910  -6.508  67.888  1.00  0.00              
ATOM   1397  C   ASP A 181     -11.745 -11.007  66.783  1.00  0.00              
ATOM   1398  O   ASP A 181     -12.703 -11.329  66.083  1.00  0.00              
ATOM   1399  N   LEU A 182     -10.582 -11.671  66.784  1.00  0.00              
ATOM   1400  CA  LEU A 182     -10.389 -12.884  66.002  1.00  0.00              
ATOM   1401  CB  LEU A 182      -8.955 -13.385  66.073  1.00  0.00              
ATOM   1402  CG  LEU A 182      -7.808 -12.514  65.593  1.00  0.00              
ATOM   1403  CD1 LEU A 182      -6.559 -13.368  65.564  1.00  0.00              
ATOM   1404  CD2 LEU A 182      -8.053 -11.954  64.203  1.00  0.00              
ATOM   1405  C   LEU A 182     -11.315 -14.018  66.416  1.00  0.00              
ATOM   1406  O   LEU A 182     -11.818 -14.732  65.554  1.00  0.00              
ATOM   1407  N   THR A 183     -11.590 -14.183  67.715  1.00  0.00              
ATOM   1408  CA  THR A 183     -12.545 -15.175  68.203  1.00  0.00              
ATOM   1409  CB  THR A 183     -12.546 -15.179  69.748  1.00  0.00              
ATOM   1410  OG1 THR A 183     -11.239 -15.555  70.151  1.00  0.00              
ATOM   1411  CG2 THR A 183     -13.546 -16.140  70.359  1.00  0.00              
ATOM   1412  C   THR A 183     -13.946 -14.882  67.667  1.00  0.00              
ATOM   1413  O   THR A 183     -14.647 -15.767  67.171  1.00  0.00              
ATOM   1414  N   ASP A 184     -14.328 -13.602  67.709  1.00  0.00              
ATOM   1415  CA  ASP A 184     -15.640 -13.160  67.249  1.00  0.00              
ATOM   1416  CB  ASP A 184     -15.886 -11.682  67.588  1.00  0.00              
ATOM   1417  CG  ASP A 184     -15.793 -11.285  69.062  1.00  0.00              
ATOM   1418  OD1 ASP A 184     -15.349 -10.169  69.329  1.00  0.00              
ATOM   1419  OD2 ASP A 184     -16.156 -12.064  69.951  1.00  0.00              
ATOM   1420  C   ASP A 184     -15.780 -13.374  65.745  1.00  0.00              
ATOM   1421  O   ASP A 184     -16.797 -13.860  65.247  1.00  0.00              
ATOM   1422  N   TYR A 185     -14.710 -13.046  65.018  1.00  0.00              
ATOM   1423  CA  TYR A 185     -14.593 -13.323  63.596  1.00  0.00              
ATOM   1424  CB  TYR A 185     -13.347 -12.593  63.084  1.00  0.00              
ATOM   1425  CG  TYR A 185     -12.874 -12.947  61.683  1.00  0.00              
ATOM   1426  CD1 TYR A 185     -13.534 -12.486  60.559  1.00  0.00              
ATOM   1427  CE1 TYR A 185     -13.070 -12.825  59.304  1.00  0.00              
ATOM   1428  CD2 TYR A 185     -11.761 -13.747  61.559  1.00  0.00              
ATOM   1429  CE2 TYR A 185     -11.304 -14.085  60.310  1.00  0.00              
ATOM   1430  CZ  TYR A 185     -11.943 -13.613  59.191  1.00  0.00              
ATOM   1431  OH  TYR A 185     -11.409 -13.910  57.953  1.00  0.00              
ATOM   1432  C   TYR A 185     -14.561 -14.821  63.293  1.00  0.00              
ATOM   1433  O   TYR A 185     -15.087 -15.252  62.266  1.00  0.00              
ATOM   1434  N   LEU A 186     -13.968 -15.644  64.162  1.00  0.00              
ATOM   1435  CA  LEU A 186     -13.957 -17.086  63.973  1.00  0.00              
ATOM   1436  CB  LEU A 186     -12.975 -17.764  64.926  1.00  0.00              
ATOM   1437  CG  LEU A 186     -12.622 -19.233  64.709  1.00  0.00              
ATOM   1438  CD1 LEU A 186     -11.956 -19.462  63.363  1.00  0.00              
ATOM   1439  CD2 LEU A 186     -11.690 -19.703  65.803  1.00  0.00              
ATOM   1440  C   LEU A 186     -15.362 -17.649  64.136  1.00  0.00              
ATOM   1441  O   LEU A 186     -15.740 -18.556  63.393  1.00  0.00              
ATOM   1442  N   MET A 187     -16.161 -17.099  65.065  1.00  0.00              
ATOM   1443  CA  MET A 187     -17.589 -17.403  65.120  1.00  0.00              
ATOM   1444  CB  MET A 187     -18.339 -16.654  66.218  1.00  0.00              
ATOM   1445  CG  MET A 187     -17.914 -16.915  67.650  1.00  0.00              
ATOM   1446  SD  MET A 187     -19.124 -16.274  68.836  1.00  0.00              
ATOM   1447  CE  MET A 187     -18.895 -14.531  68.636  1.00  0.00              
ATOM   1448  C   MET A 187     -18.255 -17.054  63.797  1.00  0.00              
ATOM   1449  O   MET A 187     -18.922 -17.907  63.220  1.00  0.00              
ATOM   1450  N   LYS A 188     -18.031 -15.829  63.297  1.00  0.00              
ATOM   1451  CA  LYS A 188     -18.536 -15.368  62.004  1.00  0.00              
ATOM   1452  CB  LYS A 188     -17.953 -13.972  61.727  1.00  0.00              
ATOM   1453  CG  LYS A 188     -18.183 -13.333  60.358  1.00  0.00              
ATOM   1454  CD  LYS A 188     -17.355 -12.056  60.238  1.00  0.00              
ATOM   1455  CE  LYS A 188     -17.512 -11.445  58.851  1.00  0.00              
ATOM   1456  NZ  LYS A 188     -16.758 -10.210  58.698  1.00  0.00              
ATOM   1457  C   LYS A 188     -18.236 -16.323  60.847  1.00  0.00              
ATOM   1458  O   LYS A 188     -19.147 -16.759  60.138  1.00  0.00              
ATOM   1459  N   ILE A 189     -16.969 -16.691  60.640  1.00  0.00              
ATOM   1460  CA  ILE A 189     -16.624 -17.594  59.550  1.00  0.00              
ATOM   1461  CB  ILE A 189     -15.130 -17.507  59.161  1.00  0.00              
ATOM   1462  CG2 ILE A 189     -14.904 -16.142  58.522  1.00  0.00              
ATOM   1463  CG1 ILE A 189     -14.159 -17.779  60.305  1.00  0.00              
ATOM   1464  CD1 ILE A 189     -12.666 -17.634  59.946  1.00  0.00              
ATOM   1465  C   ILE A 189     -17.108 -19.023  59.771  1.00  0.00              
ATOM   1466  O   ILE A 189     -17.559 -19.679  58.827  1.00  0.00              
ATOM   1467  N   LEU A 190     -17.101 -19.515  61.016  1.00  0.00              
ATOM   1468  CA  LEU A 190     -17.681 -20.816  61.308  1.00  0.00              
ATOM   1469  CB  LEU A 190     -17.221 -21.378  62.649  1.00  0.00              
ATOM   1470  CG  LEU A 190     -15.992 -22.291  62.629  1.00  0.00              
ATOM   1471  CD1 LEU A 190     -14.761 -21.603  62.071  1.00  0.00              
ATOM   1472  CD2 LEU A 190     -15.695 -22.812  64.019  1.00  0.00              
ATOM   1473  C   LEU A 190     -19.194 -20.867  61.173  1.00  0.00              
ATOM   1474  O   LEU A 190     -19.713 -21.910  60.775  1.00  0.00              
ATOM   1475  N   THR A 191     -19.934 -19.777  61.420  1.00  0.00              
ATOM   1476  CA  THR A 191     -21.355 -19.733  61.102  1.00  0.00              
ATOM   1477  CB  THR A 191     -22.082 -18.518  61.718  1.00  0.00              
ATOM   1478  OG1 THR A 191     -21.299 -17.347  61.526  1.00  0.00              
ATOM   1479  CG2 THR A 191     -22.327 -18.725  63.200  1.00  0.00              
ATOM   1480  C   THR A 191     -21.596 -19.816  59.602  1.00  0.00              
ATOM   1481  O   THR A 191     -22.560 -20.439  59.155  1.00  0.00              
ATOM   1482  N   GLU A 192     -20.686 -19.248  58.798  1.00  0.00              
ATOM   1483  CA  GLU A 192     -20.782 -19.372  57.348  1.00  0.00              
ATOM   1484  CB  GLU A 192     -19.862 -18.386  56.623  1.00  0.00              
ATOM   1485  CG  GLU A 192     -19.873 -16.933  57.117  1.00  0.00              
ATOM   1486  CD  GLU A 192     -21.239 -16.333  57.434  1.00  0.00              
ATOM   1487  OE1 GLU A 192     -21.887 -15.822  56.522  1.00  0.00              
ATOM   1488  OE2 GLU A 192     -21.651 -16.375  58.597  1.00  0.00              
ATOM   1489  C   GLU A 192     -20.487 -20.801  56.902  1.00  0.00              
ATOM   1490  O   GLU A 192     -21.000 -21.264  55.885  1.00  0.00              
ATOM   1491  N   ARG A 193     -19.670 -21.524  57.675  1.00  0.00              
ATOM   1492  CA  ARG A 193     -19.523 -22.962  57.506  1.00  0.00              
ATOM   1493  CB  ARG A 193     -18.047 -23.313  57.741  1.00  0.00              
ATOM   1494  CG  ARG A 193     -17.617 -24.691  57.249  1.00  0.00              
ATOM   1495  CD  ARG A 193     -16.137 -24.909  57.503  1.00  0.00              
ATOM   1496  NE  ARG A 193     -15.771 -26.296  57.270  1.00  0.00              
ATOM   1497  CZ  ARG A 193     -14.668 -26.669  56.620  1.00  0.00              
ATOM   1498  NH1 ARG A 193     -14.421 -27.969  56.518  1.00  0.00              
ATOM   1499  NH2 ARG A 193     -13.812 -25.785  56.114  1.00  0.00              
ATOM   1500  C   ARG A 193     -20.486 -23.723  58.435  1.00  0.00              
ATOM   1501  O   ARG A 193     -20.184 -24.799  58.957  1.00  0.00              
ATOM   1502  N   GLY A 194     -21.667 -23.160  58.728  1.00  0.00              
ATOM   1503  CA  GLY A 194     -22.728 -23.862  59.443  1.00  0.00              
ATOM   1504  C   GLY A 194     -22.602 -23.865  60.963  1.00  0.00              
ATOM   1505  O   GLY A 194     -23.607 -23.774  61.678  1.00  0.00              
ATOM   1506  N   TYR A 195     -21.378 -23.938  61.492  1.00  0.00              
ATOM   1507  CA  TYR A 195     -21.142 -24.192  62.906  1.00  0.00              
ATOM   1508  CB  TYR A 195     -19.687 -24.589  63.149  1.00  0.00              
ATOM   1509  CG  TYR A 195     -19.108 -25.628  62.196  1.00  0.00              
ATOM   1510  CD1 TYR A 195     -17.880 -25.372  61.631  1.00  0.00              
ATOM   1511  CE1 TYR A 195     -17.313 -26.287  60.777  1.00  0.00              
ATOM   1512  CD2 TYR A 195     -19.781 -26.800  61.896  1.00  0.00              
ATOM   1513  CE2 TYR A 195     -19.215 -27.720  61.033  1.00  0.00              
ATOM   1514  CZ  TYR A 195     -17.975 -27.460  60.489  1.00  0.00              
ATOM   1515  OH  TYR A 195     -17.359 -28.391  59.672  1.00  0.00              
ATOM   1516  C   TYR A 195     -21.502 -22.967  63.738  1.00  0.00              
ATOM   1517  O   TYR A 195     -20.728 -22.029  63.954  1.00  0.00              
ATOM   1518  N   SER A 196     -22.744 -22.995  64.206  1.00  0.00              
ATOM   1519  CA  SER A 196     -23.343 -21.856  64.870  1.00  0.00              
ATOM   1520  CB  SER A 196     -24.852 -21.957  64.691  1.00  0.00              
ATOM   1521  OG  SER A 196     -25.176 -21.957  63.303  1.00  0.00              
ATOM   1522  C   SER A 196     -22.921 -21.654  66.323  1.00  0.00              
ATOM   1523  O   SER A 196     -23.656 -21.926  67.276  1.00  0.00              
ATOM   1524  N   PHE A 197     -21.703 -21.134  66.501  1.00  0.00              
ATOM   1525  CA  PHE A 197     -21.156 -20.816  67.818  1.00  0.00              
ATOM   1526  CB  PHE A 197     -19.631 -20.702  67.716  1.00  0.00              
ATOM   1527  CG  PHE A 197     -18.924 -22.047  67.640  1.00  0.00              
ATOM   1528  CD1 PHE A 197     -18.844 -22.732  66.445  1.00  0.00              
ATOM   1529  CD2 PHE A 197     -18.367 -22.587  68.780  1.00  0.00              
ATOM   1530  CE1 PHE A 197     -18.223 -23.961  66.404  1.00  0.00              
ATOM   1531  CE2 PHE A 197     -17.744 -23.814  68.731  1.00  0.00              
ATOM   1532  CZ  PHE A 197     -17.675 -24.502  67.543  1.00  0.00              
ATOM   1533  C   PHE A 197     -21.748 -19.582  68.510  1.00  0.00              
ATOM   1534  O   PHE A 197     -21.062 -18.811  69.185  1.00  0.00              
ATOM   1535  N   VAL A 198     -23.070 -19.421  68.450  1.00  0.00              
ATOM   1536  CA  VAL A 198     -23.719 -18.161  68.793  1.00  0.00              
ATOM   1537  CB  VAL A 198     -24.948 -17.926  67.868  1.00  0.00              
ATOM   1538  CG1 VAL A 198     -24.485 -17.684  66.440  1.00  0.00              
ATOM   1539  CG2 VAL A 198     -25.947 -19.082  67.898  1.00  0.00              
ATOM   1540  C   VAL A 198     -24.045 -17.923  70.271  1.00  0.00              
ATOM   1541  O   VAL A 198     -25.140 -17.470  70.619  1.00  0.00              
ATOM   1542  N   THR A 199     -23.101 -18.195  71.179  1.00  0.00              
ATOM   1543  CA  THR A 199     -23.288 -17.923  72.601  1.00  0.00              
ATOM   1544  CB  THR A 199     -24.293 -18.909  73.267  1.00  0.00              
ATOM   1545  OG1 THR A 199     -24.639 -18.304  74.507  1.00  0.00              
ATOM   1546  CG2 THR A 199     -23.776 -20.325  73.490  1.00  0.00              
ATOM   1547  C   THR A 199     -21.941 -17.913  73.320  1.00  0.00              
ATOM   1548  O   THR A 199     -20.928 -18.334  72.763  1.00  0.00              
ATOM   1549  N   THR A 200     -21.941 -17.494  74.587  1.00  0.00              
ATOM   1550  CA  THR A 200     -20.740 -17.253  75.379  1.00  0.00              
ATOM   1551  CB  THR A 200     -21.170 -16.668  76.732  1.00  0.00              
ATOM   1552  OG1 THR A 200     -22.300 -17.442  77.126  1.00  0.00              
ATOM   1553  CG2 THR A 200     -21.520 -15.191  76.652  1.00  0.00              
ATOM   1554  C   THR A 200     -19.861 -18.480  75.593  1.00  0.00              
ATOM   1555  O   THR A 200     -18.660 -18.457  75.314  1.00  0.00              
ATOM   1556  N   ALA A 201     -20.469 -19.568  76.079  1.00  0.00              
ATOM   1557  CA  ALA A 201     -19.786 -20.848  76.231  1.00  0.00              
ATOM   1558  CB  ALA A 201     -20.776 -21.895  76.717  1.00  0.00              
ATOM   1559  C   ALA A 201     -19.188 -21.344  74.918  1.00  0.00              
ATOM   1560  O   ALA A 201     -18.031 -21.767  74.859  1.00  0.00              
ATOM   1561  N   GLU A 202     -19.966 -21.224  73.837  1.00  0.00              
ATOM   1562  CA  GLU A 202     -19.495 -21.555  72.504  1.00  0.00              
ATOM   1563  CB  GLU A 202     -20.650 -21.512  71.516  1.00  0.00              
ATOM   1564  CG  GLU A 202     -21.608 -22.698  71.581  1.00  0.00              
ATOM   1565  CD  GLU A 202     -21.052 -23.992  70.998  1.00  0.00              
ATOM   1566  OE1 GLU A 202     -21.146 -24.179  69.786  1.00  0.00              
ATOM   1567  OE2 GLU A 202     -20.538 -24.810  71.757  1.00  0.00              
ATOM   1568  C   GLU A 202     -18.369 -20.641  72.039  1.00  0.00              
ATOM   1569  O   GLU A 202     -17.446 -21.106  71.374  1.00  0.00              
ATOM   1570  N   ARG A 203     -18.394 -19.357  72.410  1.00  0.00              
ATOM   1571  CA  ARG A 203     -17.322 -18.426  72.089  1.00  0.00              
ATOM   1572  CB  ARG A 203     -17.709 -17.005  72.485  1.00  0.00              
ATOM   1573  CG  ARG A 203     -16.881 -15.960  71.754  1.00  0.00              
ATOM   1574  CD  ARG A 203     -17.188 -14.538  72.191  1.00  0.00              
ATOM   1575  NE  ARG A 203     -16.647 -14.243  73.508  1.00  0.00              
ATOM   1576  CZ  ARG A 203     -16.001 -13.107  73.784  1.00  0.00              
ATOM   1577  NH1 ARG A 203     -15.595 -12.924  75.037  1.00  0.00              
ATOM   1578  NH2 ARG A 203     -15.748 -12.197  72.842  1.00  0.00              
ATOM   1579  C   ARG A 203     -16.038 -18.844  72.797  1.00  0.00              
ATOM   1580  O   ARG A 203     -14.962 -18.820  72.200  1.00  0.00              
ATOM   1581  N   GLU A 204     -16.133 -19.277  74.060  1.00  0.00              
ATOM   1582  CA  GLU A 204     -14.998 -19.858  74.765  1.00  0.00              
ATOM   1583  CB  GLU A 204     -15.365 -20.155  76.215  1.00  0.00              
ATOM   1584  CG  GLU A 204     -15.482 -18.911  77.091  1.00  0.00              
ATOM   1585  CD  GLU A 204     -14.144 -18.260  77.419  1.00  0.00              
ATOM   1586  OE1 GLU A 204     -13.495 -18.696  78.374  1.00  0.00              
ATOM   1587  OE2 GLU A 204     -13.744 -17.315  76.738  1.00  0.00              
ATOM   1588  C   GLU A 204     -14.456 -21.115  74.094  1.00  0.00              
ATOM   1589  O   GLU A 204     -13.240 -21.270  73.957  1.00  0.00              
ATOM   1590  N   ILE A 205     -15.342 -22.008  73.636  1.00  0.00              
ATOM   1591  CA  ILE A 205     -14.924 -23.188  72.887  1.00  0.00              
ATOM   1592  CB  ILE A 205     -16.108 -24.168  72.671  1.00  0.00              
ATOM   1593  CG2 ILE A 205     -15.681 -25.380  71.844  1.00  0.00              
ATOM   1594  CG1 ILE A 205     -16.658 -24.639  74.015  1.00  0.00              
ATOM   1595  CD1 ILE A 205     -17.941 -25.492  73.940  1.00  0.00              
ATOM   1596  C   ILE A 205     -14.248 -22.800  71.573  1.00  0.00              
ATOM   1597  O   ILE A 205     -13.177 -23.323  71.266  1.00  0.00              
ATOM   1598  N   VAL A 206     -14.799 -21.852  70.806  1.00  0.00              
ATOM   1599  CA  VAL A 206     -14.197 -21.441  69.545  1.00  0.00              
ATOM   1600  CB  VAL A 206     -15.217 -20.655  68.679  1.00  0.00              
ATOM   1601  CG1 VAL A 206     -15.313 -19.172  68.976  1.00  0.00              
ATOM   1602  CG2 VAL A 206     -14.964 -20.912  67.210  1.00  0.00              
ATOM   1603  C   VAL A 206     -12.866 -20.717  69.752  1.00  0.00              
ATOM   1604  O   VAL A 206     -11.942 -20.856  68.948  1.00  0.00              
ATOM   1605  N   ARG A 207     -12.730 -19.984  70.863  1.00  0.00              
ATOM   1606  CA  ARG A 207     -11.459 -19.400  71.269  1.00  0.00              
ATOM   1607  CB  ARG A 207     -11.657 -18.557  72.517  1.00  0.00              
ATOM   1608  CG  ARG A 207     -10.500 -17.621  72.832  1.00  0.00              
ATOM   1609  CD  ARG A 207     -10.367 -17.485  74.337  1.00  0.00              
ATOM   1610  NE  ARG A 207      -9.910 -18.751  74.887  1.00  0.00              
ATOM   1611  CZ  ARG A 207     -10.246 -19.195  76.095  1.00  0.00              
ATOM   1612  NH1 ARG A 207      -9.723 -20.347  76.487  1.00  0.00              
ATOM   1613  NH2 ARG A 207     -11.087 -18.528  76.877  1.00  0.00              
ATOM   1614  C   ARG A 207     -10.452 -20.508  71.567  1.00  0.00              
ATOM   1615  O   ARG A 207      -9.290 -20.421  71.169  1.00  0.00              
ATOM   1616  N   ASP A 208     -10.881 -21.578  72.247  1.00  0.00              
ATOM   1617  CA  ASP A 208     -10.034 -22.746  72.464  1.00  0.00              
ATOM   1618  CB  ASP A 208     -10.706 -23.741  73.402  1.00  0.00              
ATOM   1619  CG  ASP A 208      -9.850 -24.965  73.699  1.00  0.00              
ATOM   1620  OD1 ASP A 208     -10.161 -26.047  73.187  1.00  0.00              
ATOM   1621  OD2 ASP A 208      -8.889 -24.850  74.457  1.00  0.00              
ATOM   1622  C   ASP A 208      -9.635 -23.441  71.167  1.00  0.00              
ATOM   1623  O   ASP A 208      -8.499 -23.899  71.046  1.00  0.00              
ATOM   1624  N   ILE A 209     -10.557 -23.521  70.198  1.00  0.00              
ATOM   1625  CA  ILE A 209     -10.259 -24.014  68.855  1.00  0.00              
ATOM   1626  CB  ILE A 209     -11.511 -23.963  67.939  1.00  0.00              
ATOM   1627  CG2 ILE A 209     -11.156 -24.348  66.508  1.00  0.00              
ATOM   1628  CG1 ILE A 209     -12.641 -24.834  68.461  1.00  0.00              
ATOM   1629  CD1 ILE A 209     -13.947 -24.783  67.644  1.00  0.00              
ATOM   1630  C   ILE A 209      -9.142 -23.183  68.237  1.00  0.00              
ATOM   1631  O   ILE A 209      -8.162 -23.730  67.732  1.00  0.00              
ATOM   1632  N   LYS A 210      -9.288 -21.856  68.302  1.00  0.00              
ATOM   1633  CA  LYS A 210      -8.295 -20.921  67.799  1.00  0.00              
ATOM   1634  CB  LYS A 210      -8.787 -19.509  68.084  1.00  0.00              
ATOM   1635  CG  LYS A 210      -8.029 -18.396  67.382  1.00  0.00              
ATOM   1636  CD  LYS A 210      -8.527 -17.021  67.797  1.00  0.00              
ATOM   1637  CE  LYS A 210      -8.294 -16.798  69.282  1.00  0.00              
ATOM   1638  NZ  LYS A 210      -7.818 -15.449  69.505  1.00  0.00              
ATOM   1639  C   LYS A 210      -6.935 -21.178  68.443  1.00  0.00              
ATOM   1640  O   LYS A 210      -5.959 -21.432  67.737  1.00  0.00              
ATOM   1641  N   GLU A 211      -6.890 -21.217  69.781  1.00  0.00              
ATOM   1642  CA  GLU A 211      -5.673 -21.500  70.537  1.00  0.00              
ATOM   1643  CB  GLU A 211      -5.971 -21.553  72.031  1.00  0.00              
ATOM   1644  CG  GLU A 211      -6.449 -20.244  72.644  1.00  0.00              
ATOM   1645  CD  GLU A 211      -6.802 -20.370  74.118  1.00  0.00              
ATOM   1646  OE1 GLU A 211      -6.039 -19.880  74.949  1.00  0.00              
ATOM   1647  OE2 GLU A 211      -7.839 -20.955  74.447  1.00  0.00              
ATOM   1648  C   GLU A 211      -4.978 -22.801  70.152  1.00  0.00              
ATOM   1649  O   GLU A 211      -3.749 -22.864  70.111  1.00  0.00              
ATOM   1650  N   LYS A 212      -5.756 -23.854  69.889  1.00  0.00              
ATOM   1651  CA  LYS A 212      -5.196 -25.134  69.481  1.00  0.00              
ATOM   1652  CB  LYS A 212      -6.165 -26.253  69.827  1.00  0.00              
ATOM   1653  CG  LYS A 212      -6.186 -26.564  71.312  1.00  0.00              
ATOM   1654  CD  LYS A 212      -7.337 -27.498  71.616  1.00  0.00              
ATOM   1655  CE  LYS A 212      -7.278 -27.913  73.074  1.00  0.00              
ATOM   1656  NZ  LYS A 212      -8.566 -28.430  73.490  1.00  0.00              
ATOM   1657  C   LYS A 212      -4.813 -25.240  68.012  1.00  0.00              
ATOM   1658  O   LYS A 212      -3.785 -25.829  67.675  1.00  0.00              
ATOM   1659  N   LEU A 213      -5.626 -24.680  67.115  1.00  0.00              
ATOM   1660  CA  LEU A 213      -5.483 -24.958  65.697  1.00  0.00              
ATOM   1661  CB  LEU A 213      -6.802 -25.457  65.109  1.00  0.00              
ATOM   1662  CG  LEU A 213      -7.415 -26.759  65.615  1.00  0.00              
ATOM   1663  CD1 LEU A 213      -8.707 -27.038  64.868  1.00  0.00              
ATOM   1664  CD2 LEU A 213      -6.455 -27.925  65.443  1.00  0.00              
ATOM   1665  C   LEU A 213      -4.965 -23.830  64.823  1.00  0.00              
ATOM   1666  O   LEU A 213      -4.312 -24.107  63.813  1.00  0.00              
ATOM   1667  N   CYS A 214      -5.219 -22.564  65.166  1.00  0.00              
ATOM   1668  CA  CYS A 214      -5.018 -21.491  64.206  1.00  0.00              
ATOM   1669  CB  CYS A 214      -5.851 -20.267  64.557  1.00  0.00              
ATOM   1670  SG  CYS A 214      -5.192 -19.263  65.910  1.00  0.00              
ATOM   1671  C   CYS A 214      -3.561 -21.098  64.018  1.00  0.00              
ATOM   1672  O   CYS A 214      -2.754 -21.123  64.951  1.00  0.00              
ATOM   1673  N   TYR A 215      -3.229 -20.719  62.786  1.00  0.00              
ATOM   1674  CA  TYR A 215      -1.864 -20.378  62.427  1.00  0.00              
ATOM   1675  CB  TYR A 215      -1.110 -21.598  61.870  1.00  0.00              
ATOM   1676  CG  TYR A 215      -1.733 -22.294  60.664  1.00  0.00              
ATOM   1677  CD1 TYR A 215      -1.275 -22.017  59.389  1.00  0.00              
ATOM   1678  CE1 TYR A 215      -1.820 -22.670  58.303  1.00  0.00              
ATOM   1679  CD2 TYR A 215      -2.736 -23.225  60.852  1.00  0.00              
ATOM   1680  CE2 TYR A 215      -3.282 -23.879  59.769  1.00  0.00              
ATOM   1681  CZ  TYR A 215      -2.821 -23.596  58.504  1.00  0.00              
ATOM   1682  OH  TYR A 215      -3.374 -24.250  57.422  1.00  0.00              
ATOM   1683  C   TYR A 215      -1.873 -19.242  61.421  1.00  0.00              
ATOM   1684  O   TYR A 215      -2.841 -19.071  60.678  1.00  0.00              
ATOM   1685  N   VAL A 216      -0.812 -18.443  61.385  1.00  0.00              
ATOM   1686  CA  VAL A 216      -0.732 -17.350  60.434  1.00  0.00              
ATOM   1687  CB  VAL A 216       0.153 -16.204  60.959  1.00  0.00              
ATOM   1688  CG1 VAL A 216       0.186 -15.052  59.968  1.00  0.00              
ATOM   1689  CG2 VAL A 216      -0.366 -15.689  62.291  1.00  0.00              
ATOM   1690  C   VAL A 216      -0.200 -17.915  59.126  1.00  0.00              
ATOM   1691  O   VAL A 216       0.854 -18.554  59.073  1.00  0.00              
ATOM   1692  N   ALA A 217      -0.981 -17.696  58.070  1.00  0.00              
ATOM   1693  CA  ALA A 217      -0.608 -18.123  56.733  1.00  0.00              
ATOM   1694  CB  ALA A 217      -1.725 -17.768  55.766  1.00  0.00              
ATOM   1695  C   ALA A 217       0.652 -17.429  56.238  1.00  0.00              
ATOM   1696  O   ALA A 217       0.736 -16.202  56.257  1.00  0.00              
ATOM   1697  N   LEU A 218       1.646 -18.205  55.799  1.00  0.00              
ATOM   1698  CA  LEU A 218       2.857 -17.655  55.204  1.00  0.00              
ATOM   1699  CB  LEU A 218       3.907 -18.755  55.053  1.00  0.00              
ATOM   1700  CG  LEU A 218       5.269 -18.438  54.435  1.00  0.00              
ATOM   1701  CD1 LEU A 218       6.002 -17.351  55.207  1.00  0.00              
ATOM   1702  CD2 LEU A 218       6.111 -19.699  54.376  1.00  0.00              
ATOM   1703  C   LEU A 218       2.526 -17.034  53.851  1.00  0.00              
ATOM   1704  O   LEU A 218       3.026 -15.967  53.489  1.00  0.00              
ATOM   1705  N   ASP A 219       1.682 -17.708  53.072  1.00  0.00              
ATOM   1706  CA  ASP A 219       1.109 -17.093  51.894  1.00  0.00              
ATOM   1707  CB  ASP A 219       1.789 -17.539  50.607  1.00  0.00              
ATOM   1708  CG  ASP A 219       1.413 -16.608  49.465  1.00  0.00              
ATOM   1709  OD1 ASP A 219       0.357 -16.797  48.851  1.00  0.00              
ATOM   1710  OD2 ASP A 219       2.175 -15.671  49.221  1.00  0.00              
ATOM   1711  C   ASP A 219      -0.359 -17.457  51.847  1.00  0.00              
ATOM   1712  O   ASP A 219      -0.733 -18.583  51.510  1.00  0.00              
ATOM   1713  N   PHE A 220      -1.174 -16.458  52.184  1.00  0.00              
ATOM   1714  CA  PHE A 220      -2.619 -16.603  52.258  1.00  0.00              
ATOM   1715  CB  PHE A 220      -3.245 -15.244  52.575  1.00  0.00              
ATOM   1716  CG  PHE A 220      -4.752 -15.266  52.805  1.00  0.00              
ATOM   1717  CD1 PHE A 220      -5.309 -16.124  53.738  1.00  0.00              
ATOM   1718  CD2 PHE A 220      -5.560 -14.413  52.079  1.00  0.00              
ATOM   1719  CE1 PHE A 220      -6.673 -16.123  53.941  1.00  0.00              
ATOM   1720  CE2 PHE A 220      -6.923 -14.420  52.291  1.00  0.00              
ATOM   1721  CZ  PHE A 220      -7.479 -15.271  53.221  1.00  0.00              
ATOM   1722  C   PHE A 220      -3.259 -17.207  51.016  1.00  0.00              
ATOM   1723  O   PHE A 220      -3.950 -18.218  51.123  1.00  0.00              
ATOM   1724  N   GLU A 221      -3.006 -16.640  49.832  1.00  0.00              
ATOM   1725  CA  GLU A 221      -3.688 -17.078  48.626  1.00  0.00              
ATOM   1726  CB  GLU A 221      -3.490 -16.058  47.508  1.00  0.00              
ATOM   1727  CG  GLU A 221      -4.475 -16.201  46.344  1.00  0.00              
ATOM   1728  CD  GLU A 221      -5.944 -16.064  46.736  1.00  0.00              
ATOM   1729  OE1 GLU A 221      -6.357 -14.966  47.110  1.00  0.00              
ATOM   1730  OE2 GLU A 221      -6.670 -17.054  46.667  1.00  0.00              
ATOM   1731  C   GLU A 221      -3.261 -18.473  48.184  1.00  0.00              
ATOM   1732  O   GLU A 221      -4.107 -19.280  47.796  1.00  0.00              
ATOM   1733  N   ASN A 222      -1.961 -18.780  48.267  1.00  0.00              
ATOM   1734  CA  ASN A 222      -1.461 -20.119  47.975  1.00  0.00              
ATOM   1735  CB  ASN A 222       0.063 -20.142  48.082  1.00  0.00              
ATOM   1736  CG  ASN A 222       0.703 -21.517  47.946  1.00  0.00              
ATOM   1737  OD1 ASN A 222       1.449 -21.947  48.821  1.00  0.00              
ATOM   1738  ND2 ASN A 222       0.464 -22.266  46.878  1.00  0.00              
ATOM   1739  C   ASN A 222      -2.083 -21.165  48.892  1.00  0.00              
ATOM   1740  O   ASN A 222      -2.605 -22.179  48.423  1.00  0.00              
ATOM   1741  N   GLU A 223      -2.079 -20.888  50.200  1.00  0.00              
ATOM   1742  CA  GLU A 223      -2.700 -21.778  51.165  1.00  0.00              
ATOM   1743  CB  GLU A 223      -2.363 -21.343  52.576  1.00  0.00              
ATOM   1744  CG  GLU A 223      -0.916 -21.680  52.903  1.00  0.00              
ATOM   1745  CD  GLU A 223      -0.416 -21.056  54.191  1.00  0.00              
ATOM   1746  OE1 GLU A 223      -0.950 -21.347  55.260  1.00  0.00              
ATOM   1747  OE2 GLU A 223       0.521 -20.256  54.132  1.00  0.00              
ATOM   1748  C   GLU A 223      -4.203 -21.916  50.978  1.00  0.00              
ATOM   1749  O   GLU A 223      -4.739 -23.021  51.097  1.00  0.00              
ATOM   1750  N   MET A 224      -4.889 -20.817  50.642  1.00  0.00              
ATOM   1751  CA  MET A 224      -6.311 -20.840  50.331  1.00  0.00              
ATOM   1752  CB  MET A 224      -6.835 -19.419  50.122  1.00  0.00              
ATOM   1753  CG  MET A 224      -8.339 -19.330  49.900  1.00  0.00              
ATOM   1754  SD  MET A 224      -8.951 -17.628  49.846  1.00  0.00              
ATOM   1755  CE  MET A 224      -9.745 -17.575  51.426  1.00  0.00              
ATOM   1756  C   MET A 224      -6.592 -21.715  49.117  1.00  0.00              
ATOM   1757  O   MET A 224      -7.549 -22.489  49.134  1.00  0.00              
ATOM   1758  N   ALA A 225      -5.746 -21.648  48.082  1.00  0.00              
ATOM   1759  CA  ALA A 225      -5.855 -22.538  46.934  1.00  0.00              
ATOM   1760  CB  ALA A 225      -4.760 -22.228  45.925  1.00  0.00              
ATOM   1761  C   ALA A 225      -5.736 -24.007  47.325  1.00  0.00              
ATOM   1762  O   ALA A 225      -6.538 -24.830  46.874  1.00  0.00              
ATOM   1763  N   THR A 226      -4.776 -24.364  48.187  1.00  0.00              
ATOM   1764  CA  THR A 226      -4.687 -25.722  48.710  1.00  0.00              
ATOM   1765  CB  THR A 226      -3.302 -25.981  49.326  1.00  0.00              
ATOM   1766  OG1 THR A 226      -2.926 -24.818  50.053  1.00  0.00              
ATOM   1767  CG2 THR A 226      -2.269 -26.293  48.256  1.00  0.00              
ATOM   1768  C   THR A 226      -5.800 -26.122  49.675  1.00  0.00              
ATOM   1769  O   THR A 226      -6.144 -27.299  49.779  1.00  0.00              
ATOM   1770  N   ALA A 227      -6.385 -25.161  50.397  1.00  0.00              
ATOM   1771  CA  ALA A 227      -7.519 -25.438  51.267  1.00  0.00              
ATOM   1772  CB  ALA A 227      -7.712 -24.290  52.239  1.00  0.00              
ATOM   1773  C   ALA A 227      -8.816 -25.611  50.488  1.00  0.00              
ATOM   1774  O   ALA A 227      -9.717 -26.332  50.915  1.00  0.00              
ATOM   1775  N   ALA A 228      -8.931 -24.928  49.344  1.00  0.00              
ATOM   1776  CA  ALA A 228     -10.027 -25.146  48.411  1.00  0.00              
ATOM   1777  CB  ALA A 228     -10.043 -24.036  47.372  1.00  0.00              
ATOM   1778  C   ALA A 228      -9.841 -26.467  47.678  1.00  0.00              
ATOM   1779  O   ALA A 228     -10.784 -27.239  47.500  1.00  0.00              
ATOM   1780  N   SER A 229      -8.606 -26.767  47.271  1.00  0.00              
ATOM   1781  CA  SER A 229      -8.283 -28.045  46.654  1.00  0.00              
ATOM   1782  CB  SER A 229      -7.086 -27.862  45.720  1.00  0.00              
ATOM   1783  OG  SER A 229      -7.226 -26.714  44.891  1.00  0.00              
ATOM   1784  C   SER A 229      -7.970 -29.044  47.768  1.00  0.00              
ATOM   1785  O   SER A 229      -6.889 -29.634  47.841  1.00  0.00              
ATOM   1786  N   SER A 230      -8.950 -29.254  48.650  1.00  0.00              
ATOM   1787  CA  SER A 230      -8.755 -29.938  49.916  1.00  0.00              
ATOM   1788  CB  SER A 230      -9.964 -29.649  50.802  1.00  0.00              
ATOM   1789  OG  SER A 230     -11.174 -29.625  50.052  1.00  0.00              
ATOM   1790  C   SER A 230      -8.404 -31.423  49.884  1.00  0.00              
ATOM   1791  O   SER A 230      -9.223 -32.318  50.095  1.00  0.00              
ATOM   1792  N   SER A 231      -7.128 -31.678  49.597  1.00  0.00              
ATOM   1793  CA  SER A 231      -6.542 -33.001  49.728  1.00  0.00              
ATOM   1794  CB  SER A 231      -5.198 -32.990  49.004  1.00  0.00              
ATOM   1795  OG  SER A 231      -4.373 -31.920  49.465  1.00  0.00              
ATOM   1796  C   SER A 231      -6.326 -33.353  51.195  1.00  0.00              
ATOM   1797  O   SER A 231      -6.581 -34.463  51.661  1.00  0.00              
ATOM   1798  N   SER A 232      -5.835 -32.342  51.912  1.00  0.00              
ATOM   1799  CA  SER A 232      -5.313 -32.520  53.253  1.00  0.00              
ATOM   1800  CB  SER A 232      -3.862 -32.991  53.135  1.00  0.00              
ATOM   1801  OG  SER A 232      -3.183 -32.357  52.049  1.00  0.00              
ATOM   1802  C   SER A 232      -5.395 -31.299  54.159  1.00  0.00              
ATOM   1803  O   SER A 232      -5.443 -31.449  55.381  1.00  0.00              
ATOM   1804  N   LEU A 233      -5.434 -30.072  53.624  1.00  0.00              
ATOM   1805  CA  LEU A 233      -5.350 -28.879  54.453  1.00  0.00              
ATOM   1806  CB  LEU A 233      -4.762 -27.726  53.631  1.00  0.00              
ATOM   1807  CG  LEU A 233      -4.256 -26.486  54.367  1.00  0.00              
ATOM   1808  CD1 LEU A 233      -3.073 -26.833  55.257  1.00  0.00              
ATOM   1809  CD2 LEU A 233      -3.847 -25.415  53.375  1.00  0.00              
ATOM   1810  C   LEU A 233      -6.668 -28.492  55.128  1.00  0.00              
ATOM   1811  O   LEU A 233      -7.369 -27.561  54.721  1.00  0.00              
ATOM   1812  N   GLU A 234      -7.021 -29.270  56.156  1.00  0.00              
ATOM   1813  CA  GLU A 234      -8.103 -28.963  57.080  1.00  0.00              
ATOM   1814  CB  GLU A 234      -9.485 -29.046  56.425  1.00  0.00              
ATOM   1815  CG  GLU A 234     -10.002 -30.336  55.804  1.00  0.00              
ATOM   1816  CD  GLU A 234     -11.314 -30.118  55.060  1.00  0.00              
ATOM   1817  OE1 GLU A 234     -11.389 -30.477  53.887  1.00  0.00              
ATOM   1818  OE2 GLU A 234     -12.263 -29.576  55.640  1.00  0.00              
ATOM   1819  C   GLU A 234      -8.036 -29.883  58.290  1.00  0.00              
ATOM   1820  O   GLU A 234      -7.499 -30.988  58.189  1.00  0.00              
ATOM   1821  N   LYS A 235      -8.556 -29.461  59.446  1.00  0.00              
ATOM   1822  CA  LYS A 235      -8.489 -30.294  60.633  1.00  0.00              
ATOM   1823  CB  LYS A 235      -7.455 -29.745  61.628  1.00  0.00              
ATOM   1824  CG  LYS A 235      -7.138 -30.654  62.821  1.00  0.00              
ATOM   1825  CD  LYS A 235      -6.713 -32.046  62.362  1.00  0.00              
ATOM   1826  CE  LYS A 235      -6.843 -33.037  63.503  1.00  0.00              
ATOM   1827  NZ  LYS A 235      -7.157 -34.357  62.985  1.00  0.00              
ATOM   1828  C   LYS A 235      -9.844 -30.523  61.289  1.00  0.00              
ATOM   1829  O   LYS A 235     -10.727 -29.665  61.326  1.00  0.00              
ATOM   1830  N   SER A 236      -9.977 -31.756  61.766  1.00  0.00              
ATOM   1831  CA  SER A 236     -11.143 -32.249  62.467  1.00  0.00              
ATOM   1832  CB  SER A 236     -11.126 -33.763  62.264  1.00  0.00              
ATOM   1833  OG  SER A 236      -9.847 -34.286  62.635  1.00  0.00              
ATOM   1834  C   SER A 236     -11.090 -31.903  63.955  1.00  0.00              
ATOM   1835  O   SER A 236     -10.346 -32.546  64.705  1.00  0.00              
ATOM   1836  N   TYR A 237     -11.840 -30.907  64.426  1.00  0.00              
ATOM   1837  CA  TYR A 237     -11.886 -30.620  65.852  1.00  0.00              
ATOM   1838  CB  TYR A 237     -11.963 -29.108  66.112  1.00  0.00              
ATOM   1839  CG  TYR A 237     -11.943 -28.707  67.587  1.00  0.00              
ATOM   1840  CD1 TYR A 237     -10.742 -28.479  68.235  1.00  0.00              
ATOM   1841  CE1 TYR A 237     -10.733 -28.118  69.570  1.00  0.00              
ATOM   1842  CD2 TYR A 237     -13.132 -28.572  68.280  1.00  0.00              
ATOM   1843  CE2 TYR A 237     -13.127 -28.227  69.614  1.00  0.00              
ATOM   1844  CZ  TYR A 237     -11.928 -27.992  70.248  1.00  0.00              
ATOM   1845  OH  TYR A 237     -11.947 -27.618  71.576  1.00  0.00              
ATOM   1846  C   TYR A 237     -13.106 -31.326  66.422  1.00  0.00              
ATOM   1847  O   TYR A 237     -14.225 -31.115  65.954  1.00  0.00              
ATOM   1848  N   GLU A 238     -12.929 -32.181  67.429  1.00  0.00              
ATOM   1849  CA  GLU A 238     -14.080 -32.757  68.098  1.00  0.00              
ATOM   1850  CB  GLU A 238     -13.785 -34.142  68.661  1.00  0.00              
ATOM   1851  CG  GLU A 238     -15.078 -34.831  69.095  1.00  0.00              
ATOM   1852  CD  GLU A 238     -14.903 -36.192  69.747  1.00  0.00              
ATOM   1853  OE1 GLU A 238     -14.428 -37.116  69.087  1.00  0.00              
ATOM   1854  OE2 GLU A 238     -15.256 -36.324  70.917  1.00  0.00              
ATOM   1855  C   GLU A 238     -14.538 -31.822  69.207  1.00  0.00              
ATOM   1856  O   GLU A 238     -13.819 -31.573  70.177  1.00  0.00              
ATOM   1857  N   LEU A 239     -15.729 -31.255  69.025  1.00  0.00              
ATOM   1858  CA  LEU A 239     -16.410 -30.534  70.089  1.00  0.00              
ATOM   1859  CB  LEU A 239     -17.691 -29.887  69.567  1.00  0.00              
ATOM   1860  CG  LEU A 239     -17.610 -28.803  68.507  1.00  0.00              
ATOM   1861  CD1 LEU A 239     -19.006 -28.328  68.143  1.00  0.00              
ATOM   1862  CD2 LEU A 239     -16.781 -27.636  69.003  1.00  0.00              
ATOM   1863  C   LEU A 239     -16.767 -31.493  71.221  1.00  0.00              
ATOM   1864  O   LEU A 239     -17.207 -32.611  70.933  1.00  0.00              
ATOM   1865  N   PRO A 240     -16.639 -31.120  72.508  1.00  0.00              
ATOM   1866  CD  PRO A 240     -16.179 -29.801  72.936  1.00  0.00              
ATOM   1867  CA  PRO A 240     -16.877 -31.983  73.671  1.00  0.00              
ATOM   1868  CB  PRO A 240     -16.810 -31.003  74.822  1.00  0.00              
ATOM   1869  CG  PRO A 240     -15.745 -30.041  74.369  1.00  0.00              
ATOM   1870  C   PRO A 240     -18.164 -32.805  73.716  1.00  0.00              
ATOM   1871  O   PRO A 240     -18.250 -33.804  74.427  1.00  0.00              
ATOM   1872  N   ASP A 241     -19.177 -32.415  72.937  1.00  0.00              
ATOM   1873  CA  ASP A 241     -20.419 -33.170  72.827  1.00  0.00              
ATOM   1874  CB  ASP A 241     -21.595 -32.204  72.587  1.00  0.00              
ATOM   1875  CG  ASP A 241     -21.694 -31.642  71.170  1.00  0.00              
ATOM   1876  OD1 ASP A 241     -20.667 -31.252  70.607  1.00  0.00              
ATOM   1877  OD2 ASP A 241     -22.795 -31.583  70.625  1.00  0.00              
ATOM   1878  C   ASP A 241     -20.362 -34.212  71.705  1.00  0.00              
ATOM   1879  O   ASP A 241     -21.400 -34.686  71.245  1.00  0.00              
ATOM   1880  N   GLY A 242     -19.174 -34.528  71.186  1.00  0.00              
ATOM   1881  CA  GLY A 242     -19.020 -35.546  70.160  1.00  0.00              
ATOM   1882  C   GLY A 242     -18.922 -34.983  68.748  1.00  0.00              
ATOM   1883  O   GLY A 242     -18.484 -35.693  67.840  1.00  0.00              
ATOM   1884  N   GLN A 243     -19.277 -33.713  68.513  1.00  0.00              
ATOM   1885  CA  GLN A 243     -19.320 -33.181  67.157  1.00  0.00              
ATOM   1886  CB  GLN A 243     -20.150 -31.906  67.075  1.00  0.00              
ATOM   1887  CG  GLN A 243     -21.648 -32.110  67.218  1.00  0.00              
ATOM   1888  CD  GLN A 243     -22.436 -30.826  67.008  1.00  0.00              
ATOM   1889  OE1 GLN A 243     -22.349 -30.176  65.969  1.00  0.00              
ATOM   1890  NE2 GLN A 243     -23.241 -30.398  67.968  1.00  0.00              
ATOM   1891  C   GLN A 243     -17.946 -32.941  66.546  1.00  0.00              
ATOM   1892  O   GLN A 243     -17.294 -31.921  66.782  1.00  0.00              
ATOM   1893  N   VAL A 244     -17.476 -33.926  65.782  1.00  0.00              
ATOM   1894  CA  VAL A 244     -16.246 -33.786  65.013  1.00  0.00              
ATOM   1895  CB  VAL A 244     -15.727 -35.160  64.511  1.00  0.00              
ATOM   1896  CG1 VAL A 244     -14.333 -35.012  63.920  1.00  0.00              
ATOM   1897  CG2 VAL A 244     -15.693 -36.212  65.610  1.00  0.00              
ATOM   1898  C   VAL A 244     -16.484 -32.824  63.848  1.00  0.00              
ATOM   1899  O   VAL A 244     -16.957 -33.203  62.774  1.00  0.00              
ATOM   1900  N   ILE A 245     -16.201 -31.544  64.086  1.00  0.00              
ATOM   1901  CA  ILE A 245     -16.371 -30.517  63.070  1.00  0.00              
ATOM   1902  CB  ILE A 245     -16.791 -29.155  63.680  1.00  0.00              
ATOM   1903  CG2 ILE A 245     -18.160 -29.317  64.330  1.00  0.00              
ATOM   1904  CG1 ILE A 245     -15.776 -28.553  64.648  1.00  0.00              
ATOM   1905  CD1 ILE A 245     -16.087 -27.104  65.067  1.00  0.00              
ATOM   1906  C   ILE A 245     -15.132 -30.371  62.195  1.00  0.00              
ATOM   1907  O   ILE A 245     -13.999 -30.556  62.650  1.00  0.00              
ATOM   1908  N   THR A 246     -15.334 -30.039  60.919  1.00  0.00              
ATOM   1909  CA  THR A 246     -14.220 -29.895  59.993  1.00  0.00              
ATOM   1910  CB  THR A 246     -14.546 -30.506  58.609  1.00  0.00              
ATOM   1911  OG1 THR A 246     -15.672 -29.826  58.048  1.00  0.00              
ATOM   1912  CG2 THR A 246     -14.787 -32.005  58.689  1.00  0.00              
ATOM   1913  C   THR A 246     -13.876 -28.417  59.884  1.00  0.00              
ATOM   1914  O   THR A 246     -14.783 -27.597  59.732  1.00  0.00              
ATOM   1915  N   ILE A 247     -12.618 -28.005  60.021  1.00  0.00              
ATOM   1916  CA  ILE A 247     -12.264 -26.600  59.884  1.00  0.00              
ATOM   1917  CB  ILE A 247     -11.847 -26.017  61.257  1.00  0.00              
ATOM   1918  CG2 ILE A 247     -11.488 -24.543  61.125  1.00  0.00              
ATOM   1919  CG1 ILE A 247     -12.976 -26.159  62.274  1.00  0.00              
ATOM   1920  CD1 ILE A 247     -12.553 -25.983  63.734  1.00  0.00              
ATOM   1921  C   ILE A 247     -11.151 -26.514  58.852  1.00  0.00              
ATOM   1922  O   ILE A 247     -10.064 -27.064  59.041  1.00  0.00              
ATOM   1923  N   GLY A 248     -11.455 -25.866  57.726  1.00  0.00              
ATOM   1924  CA  GLY A 248     -10.509 -25.735  56.631  1.00  0.00              
ATOM   1925  C   GLY A 248      -9.726 -24.440  56.680  1.00  0.00              
ATOM   1926  O   GLY A 248      -9.030 -24.132  57.652  1.00  0.00              
ATOM   1927  N   ASN A 249      -9.927 -23.639  55.627  1.00  0.00              
ATOM   1928  CA  ASN A 249      -9.199 -22.391  55.412  1.00  0.00              
ATOM   1929  CB  ASN A 249      -9.696 -21.669  54.146  1.00  0.00              
ATOM   1930  CG  ASN A 249     -11.110 -21.099  54.198  1.00  0.00              
ATOM   1931  OD1 ASN A 249     -11.894 -21.374  55.106  1.00  0.00              
ATOM   1932  ND2 ASN A 249     -11.509 -20.263  53.252  1.00  0.00              
ATOM   1933  C   ASN A 249      -9.225 -21.436  56.600  1.00  0.00              
ATOM   1934  O   ASN A 249      -8.264 -20.712  56.868  1.00  0.00              
ATOM   1935  N   GLU A 250     -10.340 -21.515  57.337  1.00  0.00              
ATOM   1936  CA  GLU A 250     -10.593 -20.783  58.570  1.00  0.00              
ATOM   1937  CB  GLU A 250     -11.821 -21.352  59.286  1.00  0.00              
ATOM   1938  CG  GLU A 250     -13.196 -21.220  58.609  1.00  0.00              
ATOM   1939  CD  GLU A 250     -13.567 -22.192  57.490  1.00  0.00              
ATOM   1940  OE1 GLU A 250     -12.928 -23.242  57.337  1.00  0.00              
ATOM   1941  OE2 GLU A 250     -14.515 -21.909  56.758  1.00  0.00              
ATOM   1942  C   GLU A 250      -9.420 -20.757  59.546  1.00  0.00              
ATOM   1943  O   GLU A 250      -9.167 -19.734  60.186  1.00  0.00              
ATOM   1944  N   ARG A 251      -8.661 -21.860  59.609  1.00  0.00              
ATOM   1945  CA  ARG A 251      -7.491 -21.975  60.472  1.00  0.00              
ATOM   1946  CB  ARG A 251      -6.870 -23.353  60.329  1.00  0.00              
ATOM   1947  CG  ARG A 251      -7.727 -24.502  60.842  1.00  0.00              
ATOM   1948  CD  ARG A 251      -6.943 -25.805  60.786  1.00  0.00              
ATOM   1949  NE  ARG A 251      -5.778 -25.725  61.654  1.00  0.00              
ATOM   1950  CZ  ARG A 251      -4.798 -26.625  61.665  1.00  0.00              
ATOM   1951  NH1 ARG A 251      -3.780 -26.396  62.481  1.00  0.00              
ATOM   1952  NH2 ARG A 251      -4.819 -27.707  60.894  1.00  0.00              
ATOM   1953  C   ARG A 251      -6.404 -20.931  60.238  1.00  0.00              
ATOM   1954  O   ARG A 251      -5.692 -20.554  61.172  1.00  0.00              
ATOM   1955  N   PHE A 252      -6.245 -20.468  58.996  1.00  0.00              
ATOM   1956  CA  PHE A 252      -5.338 -19.366  58.708  1.00  0.00              
ATOM   1957  CB  PHE A 252      -4.321 -19.728  57.619  1.00  0.00              
ATOM   1958  CG  PHE A 252      -4.888 -20.304  56.329  1.00  0.00              
ATOM   1959  CD1 PHE A 252      -5.292 -19.466  55.308  1.00  0.00              
ATOM   1960  CD2 PHE A 252      -4.987 -21.673  56.184  1.00  0.00              
ATOM   1961  CE1 PHE A 252      -5.805 -20.002  54.148  1.00  0.00              
ATOM   1962  CE2 PHE A 252      -5.495 -22.202  55.019  1.00  0.00              
ATOM   1963  CZ  PHE A 252      -5.908 -21.368  54.006  1.00  0.00              
ATOM   1964  C   PHE A 252      -6.061 -18.063  58.397  1.00  0.00              
ATOM   1965  O   PHE A 252      -5.584 -16.967  58.699  1.00  0.00              
ATOM   1966  N   ARG A 253      -7.257 -18.197  57.816  1.00  0.00              
ATOM   1967  CA  ARG A 253      -8.156 -17.093  57.512  1.00  0.00              
ATOM   1968  CB  ARG A 253      -9.364 -17.702  56.810  1.00  0.00              
ATOM   1969  CG  ARG A 253     -10.572 -16.873  56.419  1.00  0.00              
ATOM   1970  CD  ARG A 253     -11.527 -17.890  55.820  1.00  0.00              
ATOM   1971  NE  ARG A 253     -12.876 -17.390  55.628  1.00  0.00              
ATOM   1972  CZ  ARG A 253     -13.922 -18.212  55.503  1.00  0.00              
ATOM   1973  NH1 ARG A 253     -15.132 -17.684  55.395  1.00  0.00              
ATOM   1974  NH2 ARG A 253     -13.782 -19.535  55.451  1.00  0.00              
ATOM   1975  C   ARG A 253      -8.561 -16.286  58.743  1.00  0.00              
ATOM   1976  O   ARG A 253      -8.854 -15.094  58.623  1.00  0.00              
ATOM   1977  N   CYS A 254      -8.600 -16.916  59.925  1.00  0.00              
ATOM   1978  CA  CYS A 254      -8.782 -16.187  61.171  1.00  0.00              
ATOM   1979  CB  CYS A 254      -9.291 -17.104  62.287  1.00  0.00              
ATOM   1980  SG  CYS A 254      -9.508 -16.283  63.885  1.00  0.00              
ATOM   1981  C   CYS A 254      -7.572 -15.341  61.580  1.00  0.00              
ATOM   1982  O   CYS A 254      -7.748 -14.122  61.632  1.00  0.00              
ATOM   1983  N   PRO A 255      -6.334 -15.817  61.839  1.00  0.00              
ATOM   1984  CD  PRO A 255      -5.954 -17.220  61.978  1.00  0.00              
ATOM   1985  CA  PRO A 255      -5.179 -14.966  62.137  1.00  0.00              
ATOM   1986  CB  PRO A 255      -4.054 -15.956  62.298  1.00  0.00              
ATOM   1987  CG  PRO A 255      -4.747 -17.147  62.884  1.00  0.00              
ATOM   1988  C   PRO A 255      -4.857 -13.954  61.047  1.00  0.00              
ATOM   1989  O   PRO A 255      -4.333 -12.874  61.328  1.00  0.00              
ATOM   1990  N   GLU A 256      -5.199 -14.281  59.794  1.00  0.00              
ATOM   1991  CA  GLU A 256      -5.047 -13.370  58.671  1.00  0.00              
ATOM   1992  CB  GLU A 256      -5.625 -14.004  57.411  1.00  0.00              
ATOM   1993  CG  GLU A 256      -5.289 -13.284  56.106  1.00  0.00              
ATOM   1994  CD  GLU A 256      -3.808 -13.195  55.764  1.00  0.00              
ATOM   1995  OE1 GLU A 256      -3.086 -14.183  55.908  1.00  0.00              
ATOM   1996  OE2 GLU A 256      -3.362 -12.137  55.311  1.00  0.00              
ATOM   1997  C   GLU A 256      -5.667 -11.995  58.886  1.00  0.00              
ATOM   1998  O   GLU A 256      -5.119 -11.017  58.375  1.00  0.00              
ATOM   1999  N   THR A 257      -6.754 -11.863  59.654  1.00  0.00              
ATOM   2000  CA  THR A 257      -7.344 -10.561  59.937  1.00  0.00              
ATOM   2001  CB  THR A 257      -8.651 -10.746  60.716  1.00  0.00              
ATOM   2002  OG1 THR A 257      -9.352 -11.751  59.998  1.00  0.00              
ATOM   2003  CG2 THR A 257      -9.504  -9.489  60.775  1.00  0.00              
ATOM   2004  C   THR A 257      -6.391  -9.605  60.654  1.00  0.00              
ATOM   2005  O   THR A 257      -6.494  -8.391  60.484  1.00  0.00              
ATOM   2006  N   LEU A 258      -5.403 -10.116  61.402  1.00  0.00              
ATOM   2007  CA  LEU A 258      -4.371  -9.273  61.998  1.00  0.00              
ATOM   2008  CB  LEU A 258      -3.463 -10.101  62.896  1.00  0.00              
ATOM   2009  CG  LEU A 258      -4.042 -10.790  64.121  1.00  0.00              
ATOM   2010  CD1 LEU A 258      -3.009 -11.741  64.700  1.00  0.00              
ATOM   2011  CD2 LEU A 258      -4.514  -9.780  65.158  1.00  0.00              
ATOM   2012  C   LEU A 258      -3.508  -8.583  60.945  1.00  0.00              
ATOM   2013  O   LEU A 258      -2.917  -7.529  61.182  1.00  0.00              
ATOM   2014  N   PHE A 259      -3.414  -9.207  59.769  1.00  0.00              
ATOM   2015  CA  PHE A 259      -2.688  -8.657  58.639  1.00  0.00              
ATOM   2016  CB  PHE A 259      -1.947  -9.783  57.904  1.00  0.00              
ATOM   2017  CG  PHE A 259      -0.781 -10.356  58.707  1.00  0.00              
ATOM   2018  CD1 PHE A 259       0.514 -10.051  58.338  1.00  0.00              
ATOM   2019  CD2 PHE A 259      -1.007 -11.113  59.844  1.00  0.00              
ATOM   2020  CE1 PHE A 259       1.571 -10.447  59.131  1.00  0.00              
ATOM   2021  CE2 PHE A 259       0.055 -11.505  60.632  1.00  0.00              
ATOM   2022  CZ  PHE A 259       1.343 -11.167  60.282  1.00  0.00              
ATOM   2023  C   PHE A 259      -3.624  -7.901  57.703  1.00  0.00              
ATOM   2024  O   PHE A 259      -3.236  -6.892  57.114  1.00  0.00              
ATOM   2025  N   GLN A 260      -4.872  -8.366  57.566  1.00  0.00              
ATOM   2026  CA  GLN A 260      -5.884  -7.716  56.746  1.00  0.00              
ATOM   2027  CB  GLN A 260      -6.241  -8.585  55.540  1.00  0.00              
ATOM   2028  CG  GLN A 260      -5.141  -8.804  54.514  1.00  0.00              
ATOM   2029  CD  GLN A 260      -5.581  -9.712  53.377  1.00  0.00              
ATOM   2030  OE1 GLN A 260      -6.534  -9.437  52.653  1.00  0.00              
ATOM   2031  NE2 GLN A 260      -4.908 -10.835  53.171  1.00  0.00              
ATOM   2032  C   GLN A 260      -7.148  -7.424  57.564  1.00  0.00              
ATOM   2033  O   GLN A 260      -8.088  -8.229  57.582  1.00  0.00              
ATOM   2034  N   PRO A 261      -7.246  -6.274  58.255  1.00  0.00              
ATOM   2035  CD  PRO A 261      -6.190  -5.272  58.350  1.00  0.00              
ATOM   2036  CA  PRO A 261      -8.388  -5.898  59.097  1.00  0.00              
ATOM   2037  CB  PRO A 261      -7.931  -4.584  59.692  1.00  0.00              
ATOM   2038  CG  PRO A 261      -6.434  -4.702  59.729  1.00  0.00              
ATOM   2039  C   PRO A 261      -9.725  -5.761  58.369  1.00  0.00              
ATOM   2040  O   PRO A 261     -10.810  -5.770  58.968  1.00  0.00              
ATOM   2041  N   SER A 262      -9.643  -5.675  57.040  1.00  0.00              
ATOM   2042  CA  SER A 262     -10.779  -5.686  56.135  1.00  0.00              
ATOM   2043  CB  SER A 262     -10.229  -5.646  54.714  1.00  0.00              
ATOM   2044  OG  SER A 262      -9.038  -6.425  54.616  1.00  0.00              
ATOM   2045  C   SER A 262     -11.724  -6.870  56.313  1.00  0.00              
ATOM   2046  O   SER A 262     -12.922  -6.746  56.058  1.00  0.00              
ATOM   2047  N   PHE A 263     -11.215  -8.016  56.788  1.00  0.00              
ATOM   2048  CA  PHE A 263     -12.052  -9.173  57.084  1.00  0.00              
ATOM   2049  CB  PHE A 263     -11.189 -10.388  57.396  1.00  0.00              
ATOM   2050  CG  PHE A 263     -10.394 -10.923  56.214  1.00  0.00              
ATOM   2051  CD1 PHE A 263      -9.051 -11.202  56.367  1.00  0.00              
ATOM   2052  CD2 PHE A 263     -11.012 -11.135  54.995  1.00  0.00              
ATOM   2053  CE1 PHE A 263      -8.333 -11.686  55.296  1.00  0.00              
ATOM   2054  CE2 PHE A 263     -10.282 -11.618  53.929  1.00  0.00              
ATOM   2055  CZ  PHE A 263      -8.942 -11.891  54.079  1.00  0.00              
ATOM   2056  C   PHE A 263     -13.077  -8.965  58.195  1.00  0.00              
ATOM   2057  O   PHE A 263     -14.087  -9.677  58.271  1.00  0.00              
ATOM   2058  N   ILE A 264     -12.821  -8.010  59.093  1.00  0.00              
ATOM   2059  CA  ILE A 264     -13.858  -7.532  60.000  1.00  0.00              
ATOM   2060  CB  ILE A 264     -13.288  -7.312  61.427  1.00  0.00              
ATOM   2061  CG2 ILE A 264     -14.252  -6.558  62.345  1.00  0.00              
ATOM   2062  CG1 ILE A 264     -12.930  -8.666  62.034  1.00  0.00              
ATOM   2063  CD1 ILE A 264     -12.311  -8.631  63.446  1.00  0.00              
ATOM   2064  C   ILE A 264     -14.504  -6.280  59.410  1.00  0.00              
ATOM   2065  O   ILE A 264     -15.718  -6.090  59.498  1.00  0.00              
ATOM   2066  N   GLY A 265     -13.693  -5.427  58.782  1.00  0.00              
ATOM   2067  CA  GLY A 265     -14.184  -4.200  58.178  1.00  0.00              
ATOM   2068  C   GLY A 265     -13.346  -2.988  58.548  1.00  0.00              
ATOM   2069  O   GLY A 265     -13.703  -1.855  58.221  1.00  0.00              
ATOM   2070  N   MET A 266     -12.209  -3.189  59.220  1.00  0.00              
ATOM   2071  CA  MET A 266     -11.396  -2.074  59.669  1.00  0.00              
ATOM   2072  CB  MET A 266     -10.544  -2.467  60.868  1.00  0.00              
ATOM   2073  CG  MET A 266     -11.324  -2.851  62.115  1.00  0.00              
ATOM   2074  SD  MET A 266     -10.255  -3.561  63.393  1.00  0.00              
ATOM   2075  CE  MET A 266      -9.780  -2.095  64.264  1.00  0.00              
ATOM   2076  C   MET A 266     -10.497  -1.581  58.548  1.00  0.00              
ATOM   2077  O   MET A 266      -9.823  -2.355  57.865  1.00  0.00              
ATOM   2078  N   GLU A 267     -10.516  -0.262  58.358  1.00  0.00              
ATOM   2079  CA  GLU A 267      -9.584   0.403  57.458  1.00  0.00              
ATOM   2080  CB  GLU A 267     -10.166   1.729  56.986  1.00  0.00              
ATOM   2081  CG  GLU A 267     -11.398   1.574  56.104  1.00  0.00              
ATOM   2082  CD  GLU A 267     -11.862   2.887  55.494  1.00  0.00              
ATOM   2083  OE1 GLU A 267     -12.783   3.493  56.041  1.00  0.00              
ATOM   2084  OE2 GLU A 267     -11.303   3.306  54.480  1.00  0.00              
ATOM   2085  C   GLU A 267      -8.208   0.641  58.076  1.00  0.00              
ATOM   2086  O   GLU A 267      -7.322   1.229  57.450  1.00  0.00              
ATOM   2087  N   SER A 268      -8.016   0.227  59.330  1.00  0.00              
ATOM   2088  CA  SER A 268      -6.745   0.336  60.023  1.00  0.00              
ATOM   2089  CB  SER A 268      -6.968  -0.120  61.455  1.00  0.00              
ATOM   2090  OG  SER A 268      -8.150   0.462  61.995  1.00  0.00              
ATOM   2091  C   SER A 268      -5.657  -0.517  59.377  1.00  0.00              
ATOM   2092  O   SER A 268      -5.938  -1.517  58.713  1.00  0.00              
ATOM   2093  N   ALA A 269      -4.396  -0.115  59.555  1.00  0.00              
ATOM   2094  CA  ALA A 269      -3.279  -0.895  59.049  1.00  0.00              
ATOM   2095  CB  ALA A 269      -2.004  -0.065  59.106  1.00  0.00              
ATOM   2096  C   ALA A 269      -3.081  -2.151  59.888  1.00  0.00              
ATOM   2097  O   ALA A 269      -3.280  -2.132  61.104  1.00  0.00              
ATOM   2098  N   GLY A 270      -2.711  -3.258  59.244  1.00  0.00              
ATOM   2099  CA  GLY A 270      -2.512  -4.517  59.940  1.00  0.00              
ATOM   2100  C   GLY A 270      -1.133  -4.573  60.574  1.00  0.00              
ATOM   2101  O   GLY A 270      -0.223  -3.851  60.161  1.00  0.00              
ATOM   2102  N   ILE A 271      -0.975  -5.495  61.530  1.00  0.00              
ATOM   2103  CA  ILE A 271       0.206  -5.658  62.377  1.00  0.00              
ATOM   2104  CB  ILE A 271       0.111  -7.090  62.980  1.00  0.00              
ATOM   2105  CG2 ILE A 271       1.423  -7.848  63.144  1.00  0.00              
ATOM   2106  CG1 ILE A 271      -0.698  -7.005  64.270  1.00  0.00              
ATOM   2107  CD1 ILE A 271      -0.870  -8.322  65.051  1.00  0.00              
ATOM   2108  C   ILE A 271       1.580  -5.292  61.807  1.00  0.00              
ATOM   2109  O   ILE A 271       2.313  -4.477  62.378  1.00  0.00              
ATOM   2110  N   HIS A 272       1.889  -5.853  60.635  1.00  0.00              
ATOM   2111  CA  HIS A 272       3.140  -5.591  59.940  1.00  0.00              
ATOM   2112  CB  HIS A 272       3.315  -6.566  58.771  1.00  0.00              
ATOM   2113  CG  HIS A 272       2.205  -6.551  57.726  1.00  0.00              
ATOM   2114  ND1 HIS A 272       0.961  -6.994  57.843  1.00  0.00              
ATOM   2115  CD2 HIS A 272       2.373  -6.078  56.447  1.00  0.00              
ATOM   2116  NE2 HIS A 272       1.220  -6.273  55.864  1.00  0.00              
ATOM   2117  CE1 HIS A 272       0.368  -6.821  56.694  1.00  0.00              
ATOM   2118  C   HIS A 272       3.264  -4.148  59.470  1.00  0.00              
ATOM   2119  O   HIS A 272       4.302  -3.509  59.649  1.00  0.00              
ATOM   2120  N   GLU A 273       2.169  -3.611  58.924  1.00  0.00              
ATOM   2121  CA  GLU A 273       2.130  -2.242  58.442  1.00  0.00              
ATOM   2122  CB  GLU A 273       0.896  -1.994  57.591  1.00  0.00              
ATOM   2123  CG  GLU A 273       0.935  -2.786  56.291  1.00  0.00              
ATOM   2124  CD  GLU A 273      -0.357  -3.491  55.896  1.00  0.00              
ATOM   2125  OE1 GLU A 273      -1.198  -3.778  56.757  1.00  0.00              
ATOM   2126  OE2 GLU A 273      -0.522  -3.773  54.710  1.00  0.00              
ATOM   2127  C   GLU A 273       2.145  -1.285  59.619  1.00  0.00              
ATOM   2128  O   GLU A 273       2.804  -0.253  59.536  1.00  0.00              
ATOM   2129  N   THR A 274       1.470  -1.582  60.735  1.00  0.00              
ATOM   2130  CA  THR A 274       1.574  -0.747  61.923  1.00  0.00              
ATOM   2131  CB  THR A 274       0.516  -1.116  62.976  1.00  0.00              
ATOM   2132  OG1 THR A 274       0.429  -2.535  63.029  1.00  0.00              
ATOM   2133  CG2 THR A 274      -0.832  -0.480  62.699  1.00  0.00              
ATOM   2134  C   THR A 274       2.980  -0.738  62.515  1.00  0.00              
ATOM   2135  O   THR A 274       3.468   0.318  62.925  1.00  0.00              
ATOM   2136  N   THR A 275       3.667  -1.888  62.521  1.00  0.00              
ATOM   2137  CA  THR A 275       5.063  -1.965  62.939  1.00  0.00              
ATOM   2138  CB  THR A 275       5.515  -3.445  62.950  1.00  0.00              
ATOM   2139  OG1 THR A 275       4.728  -4.093  63.945  1.00  0.00              
ATOM   2140  CG2 THR A 275       6.989  -3.637  63.278  1.00  0.00              
ATOM   2141  C   THR A 275       5.937  -1.093  62.036  1.00  0.00              
ATOM   2142  O   THR A 275       6.668  -0.226  62.522  1.00  0.00              
ATOM   2143  N   TYR A 276       5.795  -1.263  60.715  1.00  0.00              
ATOM   2144  CA  TYR A 276       6.493  -0.452  59.725  1.00  0.00              
ATOM   2145  CB  TYR A 276       6.068  -0.924  58.333  1.00  0.00              
ATOM   2146  CG  TYR A 276       6.770  -0.249  57.164  1.00  0.00              
ATOM   2147  CD1 TYR A 276       8.084  -0.555  56.868  1.00  0.00              
ATOM   2148  CE1 TYR A 276       8.687   0.001  55.760  1.00  0.00              
ATOM   2149  CD2 TYR A 276       6.068   0.639  56.372  1.00  0.00              
ATOM   2150  CE2 TYR A 276       6.670   1.196  55.266  1.00  0.00              
ATOM   2151  CZ  TYR A 276       7.966   0.856  54.954  1.00  0.00              
ATOM   2152  OH  TYR A 276       8.532   1.378  53.808  1.00  0.00              
ATOM   2153  C   TYR A 276       6.225   1.041  59.906  1.00  0.00              
ATOM   2154  O   TYR A 276       7.159   1.842  59.902  1.00  0.00              
ATOM   2155  N   ASN A 277       4.960   1.424  60.114  1.00  0.00              
ATOM   2156  CA  ASN A 277       4.581   2.810  60.368  1.00  0.00              
ATOM   2157  CB  ASN A 277       3.069   2.995  60.486  1.00  0.00              
ATOM   2158  CG  ASN A 277       2.295   2.838  59.187  1.00  0.00              
ATOM   2159  OD1 ASN A 277       2.596   3.434  58.157  1.00  0.00              
ATOM   2160  ND2 ASN A 277       1.251   2.023  59.189  1.00  0.00              
ATOM   2161  C   ASN A 277       5.216   3.360  61.632  1.00  0.00              
ATOM   2162  O   ASN A 277       5.662   4.507  61.640  1.00  0.00              
ATOM   2163  N   SER A 278       5.302   2.548  62.695  1.00  0.00              
ATOM   2164  CA  SER A 278       5.958   2.960  63.931  1.00  0.00              
ATOM   2165  CB  SER A 278       5.870   1.869  64.991  1.00  0.00              
ATOM   2166  OG  SER A 278       4.550   1.416  65.250  1.00  0.00              
ATOM   2167  C   SER A 278       7.429   3.263  63.668  1.00  0.00              
ATOM   2168  O   SER A 278       7.935   4.319  64.049  1.00  0.00              
ATOM   2169  N   ILE A 279       8.099   2.358  62.944  1.00  0.00              
ATOM   2170  CA  ILE A 279       9.499   2.526  62.573  1.00  0.00              
ATOM   2171  CB  ILE A 279      10.016   1.225  61.907  1.00  0.00              
ATOM   2172  CG2 ILE A 279      11.448   1.369  61.411  1.00  0.00              
ATOM   2173  CG1 ILE A 279       9.946   0.066  62.896  1.00  0.00              
ATOM   2174  CD1 ILE A 279      10.183  -1.335  62.301  1.00  0.00              
ATOM   2175  C   ILE A 279       9.710   3.761  61.697  1.00  0.00              
ATOM   2176  O   ILE A 279      10.645   4.523  61.933  1.00  0.00              
ATOM   2177  N   MET A 280       8.833   3.997  60.716  1.00  0.00              
ATOM   2178  CA  MET A 280       8.898   5.186  59.872  1.00  0.00              
ATOM   2179  CB  MET A 280       7.950   5.057  58.683  1.00  0.00              
ATOM   2180  CG  MET A 280       8.335   4.006  57.649  1.00  0.00              
ATOM   2181  SD  MET A 280       9.866   4.373  56.754  1.00  0.00              
ATOM   2182  CE  MET A 280      10.915   3.109  57.413  1.00  0.00              
ATOM   2183  C   MET A 280       8.597   6.490  60.601  1.00  0.00              
ATOM   2184  O   MET A 280       9.144   7.542  60.264  1.00  0.00              
ATOM   2185  N   LYS A 281       7.707   6.450  61.598  1.00  0.00              
ATOM   2186  CA  LYS A 281       7.397   7.622  62.407  1.00  0.00              
ATOM   2187  CB  LYS A 281       6.105   7.379  63.173  1.00  0.00              
ATOM   2188  CG  LYS A 281       5.459   8.644  63.712  1.00  0.00              
ATOM   2189  CD  LYS A 281       4.144   8.283  64.372  1.00  0.00              
ATOM   2190  CE  LYS A 281       3.438   9.542  64.832  1.00  0.00              
ATOM   2191  NZ  LYS A 281       2.210   9.214  65.526  1.00  0.00              
ATOM   2192  C   LYS A 281       8.544   7.928  63.366  1.00  0.00              
ATOM   2193  O   LYS A 281       8.812   9.084  63.702  1.00  0.00              
ATOM   2194  N   CYS A 282       9.225   6.879  63.834  1.00  0.00              
ATOM   2195  CA  CYS A 282      10.500   7.035  64.513  1.00  0.00              
ATOM   2196  CB  CYS A 282      10.977   5.706  65.060  1.00  0.00              
ATOM   2197  SG  CYS A 282       9.844   5.036  66.296  1.00  0.00              
ATOM   2198  C   CYS A 282      11.549   7.564  63.551  1.00  0.00              
ATOM   2199  O   CYS A 282      11.523   7.298  62.345  1.00  0.00              
ATOM   2200  N   ASP A 283      12.493   8.345  64.070  1.00  0.00              
ATOM   2201  CA  ASP A 283      13.533   8.888  63.221  1.00  0.00              
ATOM   2202  CB  ASP A 283      14.221  10.089  63.861  1.00  0.00              
ATOM   2203  CG  ASP A 283      15.275  10.710  62.956  1.00  0.00              
ATOM   2204  OD1 ASP A 283      14.935  11.613  62.191  1.00  0.00              
ATOM   2205  OD2 ASP A 283      16.431  10.288  63.002  1.00  0.00              
ATOM   2206  C   ASP A 283      14.572   7.840  62.866  1.00  0.00              
ATOM   2207  O   ASP A 283      15.227   7.259  63.733  1.00  0.00              
ATOM   2208  N   ILE A 284      14.633   7.608  61.555  1.00  0.00              
ATOM   2209  CA  ILE A 284      15.811   7.170  60.801  1.00  0.00              
ATOM   2210  CB  ILE A 284      16.247   8.277  59.804  1.00  0.00              
ATOM   2211  CG2 ILE A 284      16.825   7.576  58.586  1.00  0.00              
ATOM   2212  CG1 ILE A 284      15.116   9.184  59.318  1.00  0.00              
ATOM   2213  CD1 ILE A 284      15.596  10.504  58.693  1.00  0.00              
ATOM   2214  C   ILE A 284      17.021   6.674  61.592  1.00  0.00              
ATOM   2215  O   ILE A 284      17.367   5.493  61.548  1.00  0.00              
ATOM   2216  N   ASP A 285      17.627   7.558  62.391  1.00  0.00              
ATOM   2217  CA  ASP A 285      18.836   7.271  63.148  1.00  0.00              
ATOM   2218  CB  ASP A 285      19.311   8.524  63.856  1.00  0.00              
ATOM   2219  CG  ASP A 285      20.690   8.990  63.420  1.00  0.00              
ATOM   2220  OD1 ASP A 285      21.539   8.185  63.035  1.00  0.00              
ATOM   2221  OD2 ASP A 285      20.926  10.193  63.460  1.00  0.00              
ATOM   2222  C   ASP A 285      18.806   6.146  64.172  1.00  0.00              
ATOM   2223  O   ASP A 285      19.861   5.744  64.669  1.00  0.00              
ATOM   2224  N   ILE A 286      17.628   5.637  64.539  1.00  0.00              
ATOM   2225  CA  ILE A 286      17.552   4.471  65.414  1.00  0.00              
ATOM   2226  CB  ILE A 286      16.675   4.746  66.662  1.00  0.00              
ATOM   2227  CG2 ILE A 286      17.372   5.767  67.552  1.00  0.00              
ATOM   2228  CG1 ILE A 286      15.244   5.160  66.319  1.00  0.00              
ATOM   2229  CD1 ILE A 286      14.310   5.299  67.536  1.00  0.00              
ATOM   2230  C   ILE A 286      17.088   3.199  64.710  1.00  0.00              
ATOM   2231  O   ILE A 286      17.100   2.114  65.298  1.00  0.00              
ATOM   2232  N   ARG A 287      16.730   3.292  63.423  1.00  0.00              
ATOM   2233  CA  ARG A 287      15.951   2.252  62.762  1.00  0.00              
ATOM   2234  CB  ARG A 287      15.539   2.661  61.357  1.00  0.00              
ATOM   2235  CG  ARG A 287      14.436   3.699  61.434  1.00  0.00              
ATOM   2236  CD  ARG A 287      13.928   4.115  60.067  1.00  0.00              
ATOM   2237  NE  ARG A 287      12.949   5.174  60.252  1.00  0.00              
ATOM   2238  CZ  ARG A 287      12.700   6.121  59.350  1.00  0.00              
ATOM   2239  NH1 ARG A 287      11.880   7.097  59.706  1.00  0.00              
ATOM   2240  NH2 ARG A 287      13.263   6.122  58.147  1.00  0.00              
ATOM   2241  C   ARG A 287      16.472   0.826  62.764  1.00  0.00              
ATOM   2242  O   ARG A 287      15.659  -0.082  62.925  1.00  0.00              
ATOM   2243  N   LYS A 288      17.783   0.578  62.641  1.00  0.00              
ATOM   2244  CA  LYS A 288      18.313  -0.779  62.749  1.00  0.00              
ATOM   2245  CB  LYS A 288      19.810  -0.814  62.463  1.00  0.00              
ATOM   2246  CG  LYS A 288      20.427  -2.211  62.537  1.00  0.00              
ATOM   2247  CD  LYS A 288      20.109  -3.064  61.322  1.00  0.00              
ATOM   2248  CE  LYS A 288      21.179  -2.908  60.251  1.00  0.00              
ATOM   2249  NZ  LYS A 288      22.447  -3.453  60.709  1.00  0.00              
ATOM   2250  C   LYS A 288      18.048  -1.390  64.121  1.00  0.00              
ATOM   2251  O   LYS A 288      17.663  -2.557  64.215  1.00  0.00              
ATOM   2252  N   ASP A 289      18.186  -0.597  65.192  1.00  0.00              
ATOM   2253  CA  ASP A 289      17.961  -1.078  66.553  1.00  0.00              
ATOM   2254  CB  ASP A 289      18.201   0.007  67.594  1.00  0.00              
ATOM   2255  CG  ASP A 289      19.656   0.333  67.881  1.00  0.00              
ATOM   2256  OD1 ASP A 289      20.323  -0.458  68.555  1.00  0.00              
ATOM   2257  OD2 ASP A 289      20.105   1.397  67.465  1.00  0.00              
ATOM   2258  C   ASP A 289      16.540  -1.581  66.743  1.00  0.00              
ATOM   2259  O   ASP A 289      16.296  -2.524  67.498  1.00  0.00              
ATOM   2260  N   LEU A 290      15.613  -0.927  66.036  1.00  0.00              
ATOM   2261  CA  LEU A 290      14.224  -1.348  65.990  1.00  0.00              
ATOM   2262  CB  LEU A 290      13.345  -0.212  65.469  1.00  0.00              
ATOM   2263  CG  LEU A 290      13.404   1.153  66.147  1.00  0.00              
ATOM   2264  CD1 LEU A 290      12.547   2.138  65.376  1.00  0.00              
ATOM   2265  CD2 LEU A 290      12.968   1.083  67.601  1.00  0.00              
ATOM   2266  C   LEU A 290      14.068  -2.578  65.102  1.00  0.00              
ATOM   2267  O   LEU A 290      13.652  -3.630  65.585  1.00  0.00              
ATOM   2268  N   TYR A 291      14.451  -2.481  63.820  1.00  0.00              
ATOM   2269  CA  TYR A 291      14.309  -3.553  62.838  1.00  0.00              
ATOM   2270  CB  TYR A 291      14.972  -3.182  61.511  1.00  0.00              
ATOM   2271  CG  TYR A 291      14.145  -2.319  60.569  1.00  0.00              
ATOM   2272  CD1 TYR A 291      12.903  -2.747  60.140  1.00  0.00              
ATOM   2273  CE1 TYR A 291      12.201  -2.010  59.208  1.00  0.00              
ATOM   2274  CD2 TYR A 291      14.674  -1.140  60.083  1.00  0.00              
ATOM   2275  CE2 TYR A 291      13.976  -0.398  59.153  1.00  0.00              
ATOM   2276  CZ  TYR A 291      12.746  -0.843  58.719  1.00  0.00              
ATOM   2277  OH  TYR A 291      12.045  -0.107  57.785  1.00  0.00              
ATOM   2278  C   TYR A 291      14.863  -4.902  63.260  1.00  0.00              
ATOM   2279  O   TYR A 291      14.198  -5.926  63.106  1.00  0.00              
ATOM   2280  N   ALA A 292      16.080  -4.909  63.807  1.00  0.00              
ATOM   2281  CA  ALA A 292      16.715  -6.134  64.261  1.00  0.00              
ATOM   2282  CB  ALA A 292      18.210  -5.900  64.401  1.00  0.00              
ATOM   2283  C   ALA A 292      16.190  -6.660  65.591  1.00  0.00              
ATOM   2284  O   ALA A 292      16.525  -7.774  65.996  1.00  0.00              
ATOM   2285  N   ASN A 293      15.365  -5.882  66.298  1.00  0.00              
ATOM   2286  CA  ASN A 293      14.791  -6.326  67.556  1.00  0.00              
ATOM   2287  CB  ASN A 293      15.395  -5.583  68.753  1.00  0.00              
ATOM   2288  CG  ASN A 293      16.882  -5.799  68.977  1.00  0.00              
ATOM   2289  OD1 ASN A 293      17.347  -6.886  69.315  1.00  0.00              
ATOM   2290  ND2 ASN A 293      17.672  -4.752  68.796  1.00  0.00              
ATOM   2291  C   ASN A 293      13.282  -6.129  67.522  1.00  0.00              
ATOM   2292  O   ASN A 293      12.692  -5.447  68.371  1.00  0.00              
ATOM   2293  N   ASN A 294      12.614  -6.711  66.520  1.00  0.00              
ATOM   2294  CA  ASN A 294      11.162  -6.646  66.500  1.00  0.00              
ATOM   2295  CB  ASN A 294      10.584  -6.609  65.088  1.00  0.00              
ATOM   2296  CG  ASN A 294       9.067  -6.423  65.037  1.00  0.00              
ATOM   2297  OD1 ASN A 294       8.414  -6.901  64.114  1.00  0.00              
ATOM   2298  ND2 ASN A 294       8.399  -5.743  65.964  1.00  0.00              
ATOM   2299  C   ASN A 294      10.594  -7.788  67.326  1.00  0.00              
ATOM   2300  O   ASN A 294      10.282  -8.874  66.837  1.00  0.00              
ATOM   2301  N   VAL A 295      10.492  -7.510  68.623  1.00  0.00              
ATOM   2302  CA  VAL A 295      10.123  -8.519  69.601  1.00  0.00              
ATOM   2303  CB  VAL A 295      10.758  -8.186  70.973  1.00  0.00              
ATOM   2304  CG1 VAL A 295      10.346  -9.181  72.051  1.00  0.00              
ATOM   2305  CG2 VAL A 295      12.276  -8.184  70.860  1.00  0.00              
ATOM   2306  C   VAL A 295       8.608  -8.621  69.691  1.00  0.00              
ATOM   2307  O   VAL A 295       7.921  -7.644  69.992  1.00  0.00              
ATOM   2308  N   MET A 296       8.069  -9.799  69.393  1.00  0.00              
ATOM   2309  CA  MET A 296       6.646 -10.041  69.555  1.00  0.00              
ATOM   2310  CB  MET A 296       6.178 -11.107  68.585  1.00  0.00              
ATOM   2311  CG  MET A 296       6.239 -10.621  67.148  1.00  0.00              
ATOM   2312  SD  MET A 296       5.459 -11.779  66.002  1.00  0.00              
ATOM   2313  CE  MET A 296       6.860 -12.830  65.780  1.00  0.00              
ATOM   2314  C   MET A 296       6.291 -10.425  70.983  1.00  0.00              
ATOM   2315  O   MET A 296       7.101 -11.022  71.692  1.00  0.00              
ATOM   2316  N   SER A 297       5.079 -10.087  71.425  1.00  0.00              
ATOM   2317  CA  SER A 297       4.655 -10.310  72.798  1.00  0.00              
ATOM   2318  CB  SER A 297       5.243  -9.219  73.679  1.00  0.00              
ATOM   2319  OG  SER A 297       4.917  -7.922  73.202  1.00  0.00              
ATOM   2320  C   SER A 297       3.140 -10.295  72.910  1.00  0.00              
ATOM   2321  O   SER A 297       2.452  -9.632  72.130  1.00  0.00              
ATOM   2322  N   GLY A 298       2.617 -11.026  73.890  1.00  0.00              
ATOM   2323  CA  GLY A 298       1.188 -11.132  74.095  1.00  0.00              
ATOM   2324  C   GLY A 298       0.628 -12.437  73.550  1.00  0.00              
ATOM   2325  O   GLY A 298       1.350 -13.362  73.158  1.00  0.00              
ATOM   2326  N   GLY A 299      -0.701 -12.460  73.480  1.00  0.00              
ATOM   2327  CA  GLY A 299      -1.456 -13.668  73.204  1.00  0.00              
ATOM   2328  C   GLY A 299      -1.536 -13.966  71.717  1.00  0.00              
ATOM   2329  O   GLY A 299      -1.186 -15.065  71.281  1.00  0.00              
ATOM   2330  N   THR A 300      -1.941 -12.982  70.905  1.00  0.00              
ATOM   2331  CA  THR A 300      -2.175 -13.212  69.482  1.00  0.00              
ATOM   2332  CB  THR A 300      -2.882 -12.021  68.804  1.00  0.00              
ATOM   2333  OG1 THR A 300      -2.980 -10.940  69.724  1.00  0.00              
ATOM   2334  CG2 THR A 300      -4.257 -12.418  68.327  1.00  0.00              
ATOM   2335  C   THR A 300      -0.891 -13.562  68.737  1.00  0.00              
ATOM   2336  O   THR A 300      -0.868 -14.347  67.788  1.00  0.00              
ATOM   2337  N   THR A 301       0.215 -13.023  69.246  1.00  0.00              
ATOM   2338  CA  THR A 301       1.550 -13.320  68.759  1.00  0.00              
ATOM   2339  CB  THR A 301       2.517 -12.343  69.433  1.00  0.00              
ATOM   2340  OG1 THR A 301       2.095 -12.216  70.787  1.00  0.00              
ATOM   2341  CG2 THR A 301       2.486 -10.984  68.756  1.00  0.00              
ATOM   2342  C   THR A 301       2.027 -14.759  68.923  1.00  0.00              
ATOM   2343  O   THR A 301       3.065 -15.128  68.369  1.00  0.00              
ATOM   2344  N   MET A 302       1.306 -15.600  69.675  1.00  0.00              
ATOM   2345  CA  MET A 302       1.688 -16.995  69.851  1.00  0.00              
ATOM   2346  CB  MET A 302       0.951 -17.614  71.036  1.00  0.00              
ATOM   2347  CG  MET A 302       1.372 -17.061  72.392  1.00  0.00              
ATOM   2348  SD  MET A 302       3.093 -17.432  72.812  1.00  0.00              
ATOM   2349  CE  MET A 302       2.870 -18.850  73.846  1.00  0.00              
ATOM   2350  C   MET A 302       1.490 -17.873  68.619  1.00  0.00              
ATOM   2351  O   MET A 302       2.122 -18.926  68.506  1.00  0.00              
ATOM   2352  N   TYR A 303       0.650 -17.447  67.668  1.00  0.00              
ATOM   2353  CA  TYR A 303       0.239 -18.294  66.552  1.00  0.00              
ATOM   2354  CB  TYR A 303      -0.871 -17.630  65.729  1.00  0.00              
ATOM   2355  CG  TYR A 303      -2.124 -17.230  66.502  1.00  0.00              
ATOM   2356  CD1 TYR A 303      -2.853 -16.148  66.056  1.00  0.00              
ATOM   2357  CE1 TYR A 303      -3.935 -15.699  66.781  1.00  0.00              
ATOM   2358  CD2 TYR A 303      -2.507 -17.895  67.655  1.00  0.00              
ATOM   2359  CE2 TYR A 303      -3.585 -17.445  68.387  1.00  0.00              
ATOM   2360  CZ  TYR A 303      -4.279 -16.337  67.951  1.00  0.00              
ATOM   2361  OH  TYR A 303      -5.324 -15.850  68.710  1.00  0.00              
ATOM   2362  C   TYR A 303       1.369 -18.709  65.613  1.00  0.00              
ATOM   2363  O   TYR A 303       2.134 -17.854  65.155  1.00  0.00              
ATOM   2364  N   PRO A 304       1.524 -20.006  65.296  1.00  0.00              
ATOM   2365  CD  PRO A 304       0.706 -21.095  65.826  1.00  0.00              
ATOM   2366  CA  PRO A 304       2.563 -20.522  64.406  1.00  0.00              
ATOM   2367  CB  PRO A 304       2.200 -21.987  64.284  1.00  0.00              
ATOM   2368  CG  PRO A 304       1.603 -22.302  65.630  1.00  0.00              
ATOM   2369  C   PRO A 304       2.579 -19.841  63.044  1.00  0.00              
ATOM   2370  O   PRO A 304       1.532 -19.567  62.455  1.00  0.00              
ATOM   2371  N   GLY A 305       3.776 -19.511  62.561  1.00  0.00              
ATOM   2372  CA  GLY A 305       3.919 -18.868  61.265  1.00  0.00              
ATOM   2373  C   GLY A 305       4.091 -17.358  61.353  1.00  0.00              
ATOM   2374  O   GLY A 305       4.736 -16.778  60.473  1.00  0.00              
ATOM   2375  N   ILE A 306       3.585 -16.708  62.417  1.00  0.00              
ATOM   2376  CA  ILE A 306       3.566 -15.248  62.518  1.00  0.00              
ATOM   2377  CB  ILE A 306       2.895 -14.775  63.842  1.00  0.00              
ATOM   2378  CG2 ILE A 306       3.729 -15.115  65.076  1.00  0.00              
ATOM   2379  CG1 ILE A 306       2.559 -13.285  63.787  1.00  0.00              
ATOM   2380  CD1 ILE A 306       1.659 -12.772  64.930  1.00  0.00              
ATOM   2381  C   ILE A 306       4.908 -14.565  62.272  1.00  0.00              
ATOM   2382  O   ILE A 306       4.969 -13.602  61.512  1.00  0.00              
ATOM   2383  N   ALA A 307       5.997 -15.101  62.836  1.00  0.00              
ATOM   2384  CA  ALA A 307       7.338 -14.570  62.621  1.00  0.00              
ATOM   2385  CB  ALA A 307       8.344 -15.414  63.390  1.00  0.00              
ATOM   2386  C   ALA A 307       7.755 -14.590  61.159  1.00  0.00              
ATOM   2387  O   ALA A 307       8.284 -13.613  60.632  1.00  0.00              
ATOM   2388  N   ASP A 308       7.419 -15.694  60.484  1.00  0.00              
ATOM   2389  CA  ASP A 308       7.845 -15.944  59.113  1.00  0.00              
ATOM   2390  CB  ASP A 308       7.514 -17.374  58.678  1.00  0.00              
ATOM   2391  CG  ASP A 308       8.086 -18.464  59.568  1.00  0.00              
ATOM   2392  OD1 ASP A 308       9.025 -19.140  59.153  1.00  0.00              
ATOM   2393  OD2 ASP A 308       7.583 -18.630  60.682  1.00  0.00              
ATOM   2394  C   ASP A 308       7.116 -14.987  58.186  1.00  0.00              
ATOM   2395  O   ASP A 308       7.721 -14.323  57.343  1.00  0.00              
ATOM   2396  N   ARG A 309       5.797 -14.903  58.387  1.00  0.00              
ATOM   2397  CA  ARG A 309       4.950 -14.007  57.620  1.00  0.00              
ATOM   2398  CB  ARG A 309       3.492 -14.309  57.951  1.00  0.00              
ATOM   2399  CG  ARG A 309       2.463 -13.415  57.277  1.00  0.00              
ATOM   2400  CD  ARG A 309       2.462 -13.500  55.756  1.00  0.00              
ATOM   2401  NE  ARG A 309       1.521 -12.532  55.219  1.00  0.00              
ATOM   2402  CZ  ARG A 309       0.201 -12.707  55.238  1.00  0.00              
ATOM   2403  NH1 ARG A 309      -0.564 -11.674  54.914  1.00  0.00              
ATOM   2404  NH2 ARG A 309      -0.339 -13.883  55.543  1.00  0.00              
ATOM   2405  C   ARG A 309       5.297 -12.541  57.861  1.00  0.00              
ATOM   2406  O   ARG A 309       5.460 -11.790  56.898  1.00  0.00              
ATOM   2407  N   MET A 310       5.443 -12.125  59.125  1.00  0.00              
ATOM   2408  CA  MET A 310       5.874 -10.775  59.475  1.00  0.00              
ATOM   2409  CB  MET A 310       6.065 -10.641  60.980  1.00  0.00              
ATOM   2410  CG  MET A 310       4.816 -10.300  61.769  1.00  0.00              
ATOM   2411  SD  MET A 310       4.256  -8.616  61.423  1.00  0.00              
ATOM   2412  CE  MET A 310       5.307  -7.725  62.537  1.00  0.00              
ATOM   2413  C   MET A 310       7.174 -10.383  58.793  1.00  0.00              
ATOM   2414  O   MET A 310       7.266  -9.319  58.176  1.00  0.00              
ATOM   2415  N   GLN A 311       8.163 -11.283  58.885  1.00  0.00              
ATOM   2416  CA  GLN A 311       9.460 -11.107  58.252  1.00  0.00              
ATOM   2417  CB  GLN A 311      10.327 -12.330  58.546  1.00  0.00              
ATOM   2418  CG  GLN A 311      11.803 -12.230  58.186  1.00  0.00              
ATOM   2419  CD  GLN A 311      12.609 -11.235  59.011  1.00  0.00              
ATOM   2420  OE1 GLN A 311      12.552 -11.172  60.240  1.00  0.00              
ATOM   2421  NE2 GLN A 311      13.399 -10.421  58.329  1.00  0.00              
ATOM   2422  C   GLN A 311       9.300 -10.893  56.752  1.00  0.00              
ATOM   2423  O   GLN A 311       9.761  -9.872  56.245  1.00  0.00              
ATOM   2424  N   LYS A 312       8.584 -11.801  56.071  1.00  0.00              
ATOM   2425  CA  LYS A 312       8.290 -11.705  54.642  1.00  0.00              
ATOM   2426  CB  LYS A 312       7.365 -12.868  54.258  1.00  0.00              
ATOM   2427  CG  LYS A 312       6.817 -12.886  52.835  1.00  0.00              
ATOM   2428  CD  LYS A 312       5.880 -14.072  52.671  1.00  0.00              
ATOM   2429  CE  LYS A 312       5.099 -13.975  51.368  1.00  0.00              
ATOM   2430  NZ  LYS A 312       4.242 -15.135  51.216  1.00  0.00              
ATOM   2431  C   LYS A 312       7.674 -10.363  54.244  1.00  0.00              
ATOM   2432  O   LYS A 312       8.192  -9.661  53.366  1.00  0.00              
ATOM   2433  N   GLU A 313       6.596  -9.987  54.939  1.00  0.00              
ATOM   2434  CA  GLU A 313       5.886  -8.741  54.689  1.00  0.00              
ATOM   2435  CB  GLU A 313       4.704  -8.625  55.645  1.00  0.00              
ATOM   2436  CG  GLU A 313       3.546  -9.599  55.414  1.00  0.00              
ATOM   2437  CD  GLU A 313       2.480  -9.198  54.395  1.00  0.00              
ATOM   2438  OE1 GLU A 313       2.795  -8.598  53.368  1.00  0.00              
ATOM   2439  OE2 GLU A 313       1.311  -9.514  54.635  1.00  0.00              
ATOM   2440  C   GLU A 313       6.777  -7.514  54.832  1.00  0.00              
ATOM   2441  O   GLU A 313       6.861  -6.687  53.920  1.00  0.00              
ATOM   2442  N   ILE A 314       7.502  -7.406  55.950  1.00  0.00              
ATOM   2443  CA  ILE A 314       8.354  -6.248  56.169  1.00  0.00              
ATOM   2444  CB  ILE A 314       8.672  -6.057  57.675  1.00  0.00              
ATOM   2445  CG2 ILE A 314       9.599  -4.868  57.929  1.00  0.00              
ATOM   2446  CG1 ILE A 314       7.351  -5.832  58.416  1.00  0.00              
ATOM   2447  CD1 ILE A 314       7.443  -5.621  59.939  1.00  0.00              
ATOM   2448  C   ILE A 314       9.568  -6.255  55.242  1.00  0.00              
ATOM   2449  O   ILE A 314       9.976  -5.181  54.799  1.00  0.00              
ATOM   2450  N   THR A 315      10.134  -7.405  54.847  1.00  0.00              
ATOM   2451  CA  THR A 315      11.169  -7.422  53.817  1.00  0.00              
ATOM   2452  CB  THR A 315      11.883  -8.786  53.700  1.00  0.00              
ATOM   2453  OG1 THR A 315      10.919  -9.833  53.697  1.00  0.00              
ATOM   2454  CG2 THR A 315      12.867  -8.983  54.843  1.00  0.00              
ATOM   2455  C   THR A 315      10.707  -6.936  52.445  1.00  0.00              
ATOM   2456  O   THR A 315      11.524  -6.515  51.626  1.00  0.00              
ATOM   2457  N   ALA A 316       9.399  -7.004  52.172  1.00  0.00              
ATOM   2458  CA  ALA A 316       8.842  -6.377  50.983  1.00  0.00              
ATOM   2459  CB  ALA A 316       7.498  -7.007  50.652  1.00  0.00              
ATOM   2460  C   ALA A 316       8.622  -4.879  51.173  1.00  0.00              
ATOM   2461  O   ALA A 316       8.918  -4.082  50.283  1.00  0.00              
ATOM   2462  N   LEU A 317       8.107  -4.475  52.340  1.00  0.00              
ATOM   2463  CA  LEU A 317       7.815  -3.073  52.614  1.00  0.00              
ATOM   2464  CB  LEU A 317       6.895  -2.948  53.825  1.00  0.00              
ATOM   2465  CG  LEU A 317       5.512  -3.587  53.798  1.00  0.00              
ATOM   2466  CD1 LEU A 317       4.850  -3.415  55.152  1.00  0.00              
ATOM   2467  CD2 LEU A 317       4.637  -3.003  52.700  1.00  0.00              
ATOM   2468  C   LEU A 317       9.026  -2.174  52.841  1.00  0.00              
ATOM   2469  O   LEU A 317       9.030  -1.006  52.444  1.00  0.00              
ATOM   2470  N   ALA A 318      10.056  -2.690  53.507  1.00  0.00              
ATOM   2471  CA  ALA A 318      11.193  -1.889  53.930  1.00  0.00              
ATOM   2472  CB  ALA A 318      11.629  -2.378  55.304  1.00  0.00              
ATOM   2473  C   ALA A 318      12.393  -1.997  52.995  1.00  0.00              
ATOM   2474  O   ALA A 318      12.481  -2.969  52.241  1.00  0.00              
ATOM   2475  N   PRO A 319      13.339  -1.042  52.973  1.00  0.00              
ATOM   2476  CD  PRO A 319      13.196   0.305  53.519  1.00  0.00              
ATOM   2477  CA  PRO A 319      14.607  -1.186  52.265  1.00  0.00              
ATOM   2478  CB  PRO A 319      15.269   0.170  52.466  1.00  0.00              
ATOM   2479  CG  PRO A 319      14.638   0.726  53.720  1.00  0.00              
ATOM   2480  C   PRO A 319      15.433  -2.354  52.803  1.00  0.00              
ATOM   2481  O   PRO A 319      15.987  -2.327  53.907  1.00  0.00              
ATOM   2482  N   SER A 320      15.533  -3.391  51.970  1.00  0.00              
ATOM   2483  CA  SER A 320      16.134  -4.673  52.317  1.00  0.00              
ATOM   2484  CB  SER A 320      15.928  -5.608  51.132  1.00  0.00              
ATOM   2485  OG  SER A 320      16.129  -4.919  49.901  1.00  0.00              
ATOM   2486  C   SER A 320      17.591  -4.685  52.778  1.00  0.00              
ATOM   2487  O   SER A 320      18.114  -5.709  53.219  1.00  0.00              
ATOM   2488  N   THR A 321      18.265  -3.538  52.685  1.00  0.00              
ATOM   2489  CA  THR A 321      19.582  -3.329  53.261  1.00  0.00              
ATOM   2490  CB  THR A 321      20.129  -1.994  52.722  1.00  0.00              
ATOM   2491  OG1 THR A 321      19.045  -1.064  52.728  1.00  0.00              
ATOM   2492  CG2 THR A 321      20.705  -2.141  51.322  1.00  0.00              
ATOM   2493  C   THR A 321      19.581  -3.345  54.788  1.00  0.00              
ATOM   2494  O   THR A 321      20.596  -3.640  55.421  1.00  0.00              
ATOM   2495  N   MET A 322      18.439  -3.009  55.395  1.00  0.00              
ATOM   2496  CA  MET A 322      18.317  -2.995  56.843  1.00  0.00              
ATOM   2497  CB  MET A 322      17.175  -2.082  57.282  1.00  0.00              
ATOM   2498  CG  MET A 322      17.316  -0.633  56.829  1.00  0.00              
ATOM   2499  SD  MET A 322      18.834   0.164  57.412  1.00  0.00              
ATOM   2500  CE  MET A 322      18.213   0.953  58.870  1.00  0.00              
ATOM   2501  C   MET A 322      18.072  -4.407  57.354  1.00  0.00              
ATOM   2502  O   MET A 322      17.168  -5.106  56.889  1.00  0.00              
ATOM   2503  N   LYS A 323      18.890  -4.850  58.311  1.00  0.00              
ATOM   2504  CA  LYS A 323      18.739  -6.170  58.903  1.00  0.00              
ATOM   2505  CB  LYS A 323      20.003  -6.540  59.677  1.00  0.00              
ATOM   2506  CG  LYS A 323      20.048  -7.978  60.183  1.00  0.00              
ATOM   2507  CD  LYS A 323      21.344  -8.265  60.933  1.00  0.00              
ATOM   2508  CE  LYS A 323      22.557  -8.199  60.011  1.00  0.00              
ATOM   2509  NZ  LYS A 323      23.770  -8.506  60.743  1.00  0.00              
ATOM   2510  C   LYS A 323      17.498  -6.219  59.789  1.00  0.00              
ATOM   2511  O   LYS A 323      17.486  -5.820  60.955  1.00  0.00              
ATOM   2512  N   ILE A 324      16.411  -6.641  59.150  1.00  0.00              
ATOM   2513  CA  ILE A 324      15.146  -6.881  59.828  1.00  0.00              
ATOM   2514  CB  ILE A 324      13.993  -6.818  58.798  1.00  0.00              
ATOM   2515  CG2 ILE A 324      12.648  -6.948  59.507  1.00  0.00              
ATOM   2516  CG1 ILE A 324      14.030  -5.523  57.992  1.00  0.00              
ATOM   2517  CD1 ILE A 324      13.179  -5.538  56.712  1.00  0.00              
ATOM   2518  C   ILE A 324      15.212  -8.254  60.488  1.00  0.00              
ATOM   2519  O   ILE A 324      15.520  -9.246  59.823  1.00  0.00              
ATOM   2520  N   LYS A 325      14.930  -8.329  61.786  1.00  0.00              
ATOM   2521  CA  LYS A 325      14.891  -9.587  62.509  1.00  0.00              
ATOM   2522  CB  LYS A 325      16.193  -9.785  63.282  1.00  0.00              
ATOM   2523  CG  LYS A 325      16.305 -11.103  64.034  1.00  0.00              
ATOM   2524  CD  LYS A 325      17.604 -11.112  64.820  1.00  0.00              
ATOM   2525  CE  LYS A 325      17.715 -12.384  65.644  1.00  0.00              
ATOM   2526  NZ  LYS A 325      18.951 -12.378  66.401  1.00  0.00              
ATOM   2527  C   LYS A 325      13.691  -9.535  63.444  1.00  0.00              
ATOM   2528  O   LYS A 325      13.647  -8.795  64.435  1.00  0.00              
ATOM   2529  N   ILE A 326      12.667 -10.297  63.060  1.00  0.00              
ATOM   2530  CA  ILE A 326      11.445 -10.360  63.842  1.00  0.00              
ATOM   2531  CB  ILE A 326      10.219 -10.280  62.910  1.00  0.00              
ATOM   2532  CG2 ILE A 326       8.911 -10.357  63.694  1.00  0.00              
ATOM   2533  CG1 ILE A 326      10.314  -8.963  62.138  1.00  0.00              
ATOM   2534  CD1 ILE A 326       9.220  -8.657  61.114  1.00  0.00              
ATOM   2535  C   ILE A 326      11.471 -11.573  64.762  1.00  0.00              
ATOM   2536  O   ILE A 326      11.433 -12.735  64.354  1.00  0.00              
ATOM   2537  N   ILE A 327      11.554 -11.243  66.047  1.00  0.00              
ATOM   2538  CA  ILE A 327      11.859 -12.200  67.095  1.00  0.00              
ATOM   2539  CB  ILE A 327      12.826 -11.534  68.107  1.00  0.00              
ATOM   2540  CG2 ILE A 327      13.237 -12.521  69.198  1.00  0.00              
ATOM   2541  CG1 ILE A 327      14.065 -10.979  67.410  1.00  0.00              
ATOM   2542  CD1 ILE A 327      14.918 -10.034  68.273  1.00  0.00              
ATOM   2543  C   ILE A 327      10.571 -12.632  67.782  1.00  0.00              
ATOM   2544  O   ILE A 327       9.779 -11.804  68.238  1.00  0.00              
ATOM   2545  N   ALA A 328      10.352 -13.944  67.856  1.00  0.00              
ATOM   2546  CA  ALA A 328       9.264 -14.494  68.646  1.00  0.00              
ATOM   2547  CB  ALA A 328       8.477 -15.493  67.806  1.00  0.00              
ATOM   2548  C   ALA A 328       9.837 -15.219  69.863  1.00  0.00              
ATOM   2549  O   ALA A 328      10.367 -16.325  69.722  1.00  0.00              
ATOM   2550  N   PRO A 329       9.839 -14.632  71.069  1.00  0.00              
ATOM   2551  CD  PRO A 329       9.610 -13.209  71.310  1.00  0.00              
ATOM   2552  CA  PRO A 329      10.261 -15.315  72.287  1.00  0.00              
ATOM   2553  CB  PRO A 329      10.434 -14.169  73.272  1.00  0.00              
ATOM   2554  CG  PRO A 329       9.443 -13.131  72.817  1.00  0.00              
ATOM   2555  C   PRO A 329       9.242 -16.361  72.742  1.00  0.00              
ATOM   2556  O   PRO A 329       8.063 -16.034  72.894  1.00  0.00              
ATOM   2557  N   PRO A 330       9.614 -17.625  73.011  1.00  0.00              
ATOM   2558  CD  PRO A 330      10.991 -18.104  72.942  1.00  0.00              
ATOM   2559  CA  PRO A 330       8.700 -18.714  73.379  1.00  0.00              
ATOM   2560  CB  PRO A 330       9.657 -19.816  73.781  1.00  0.00              
ATOM   2561  CG  PRO A 330      10.813 -19.607  72.840  1.00  0.00              
ATOM   2562  C   PRO A 330       7.676 -18.445  74.481  1.00  0.00              
ATOM   2563  O   PRO A 330       6.646 -19.112  74.571  1.00  0.00              
ATOM   2564  N   GLU A 331       7.937 -17.436  75.312  1.00  0.00              
ATOM   2565  CA  GLU A 331       7.051 -17.067  76.399  1.00  0.00              
ATOM   2566  CB  GLU A 331       7.841 -16.884  77.708  1.00  0.00              
ATOM   2567  CG  GLU A 331       8.975 -15.849  77.752  1.00  0.00              
ATOM   2568  CD  GLU A 331      10.310 -16.335  77.210  1.00  0.00              
ATOM   2569  OE1 GLU A 331      10.490 -16.308  75.991  1.00  0.00              
ATOM   2570  OE2 GLU A 331      11.157 -16.750  77.996  1.00  0.00              
ATOM   2571  C   GLU A 331       6.186 -15.842  76.097  1.00  0.00              
ATOM   2572  O   GLU A 331       5.681 -15.212  77.028  1.00  0.00              
ATOM   2573  N   ARG A 332       5.988 -15.491  74.814  1.00  0.00              
ATOM   2574  CA  ARG A 332       5.166 -14.359  74.372  1.00  0.00              
ATOM   2575  CB  ARG A 332       4.718 -14.571  72.931  1.00  0.00              
ATOM   2576  CG  ARG A 332       5.713 -14.084  71.894  1.00  0.00              
ATOM   2577  CD  ARG A 332       5.547 -14.830  70.581  1.00  0.00              
ATOM   2578  NE  ARG A 332       6.069 -16.182  70.705  1.00  0.00              
ATOM   2579  CZ  ARG A 332       5.711 -17.189  69.908  1.00  0.00              
ATOM   2580  NH1 ARG A 332       6.262 -18.375  70.118  1.00  0.00              
ATOM   2581  NH2 ARG A 332       4.829 -17.041  68.924  1.00  0.00              
ATOM   2582  C   ARG A 332       3.956 -13.971  75.214  1.00  0.00              
ATOM   2583  O   ARG A 332       3.876 -12.829  75.672  1.00  0.00              
ATOM   2584  N   LYS A 333       3.059 -14.920  75.494  1.00  0.00              
ATOM   2585  CA  LYS A 333       1.872 -14.693  76.314  1.00  0.00              
ATOM   2586  CB  LYS A 333       1.093 -16.003  76.383  1.00  0.00              
ATOM   2587  CG  LYS A 333      -0.294 -15.889  76.992  1.00  0.00              
ATOM   2588  CD  LYS A 333      -0.784 -17.264  77.396  1.00  0.00              
ATOM   2589  CE  LYS A 333      -2.039 -17.113  78.234  1.00  0.00              
ATOM   2590  NZ  LYS A 333      -2.325 -18.342  78.948  1.00  0.00              
ATOM   2591  C   LYS A 333       2.167 -14.189  77.731  1.00  0.00              
ATOM   2592  O   LYS A 333       1.397 -13.421  78.317  1.00  0.00              
ATOM   2593  N   TYR A 334       3.290 -14.628  78.303  1.00  0.00              
ATOM   2594  CA  TYR A 334       3.661 -14.258  79.659  1.00  0.00              
ATOM   2595  CB  TYR A 334       3.980 -15.512  80.477  1.00  0.00              
ATOM   2596  CG  TYR A 334       2.837 -16.516  80.556  1.00  0.00              
ATOM   2597  CD1 TYR A 334       1.603 -16.133  81.046  1.00  0.00              
ATOM   2598  CE1 TYR A 334       0.559 -17.034  81.070  1.00  0.00              
ATOM   2599  CD2 TYR A 334       3.036 -17.808  80.112  1.00  0.00              
ATOM   2600  CE2 TYR A 334       1.996 -18.713  80.136  1.00  0.00              
ATOM   2601  CZ  TYR A 334       0.761 -18.314  80.601  1.00  0.00              
ATOM   2602  OH  TYR A 334      -0.300 -19.201  80.576  1.00  0.00              
ATOM   2603  C   TYR A 334       4.842 -13.297  79.721  1.00  0.00              
ATOM   2604  O   TYR A 334       5.204 -12.846  80.810  1.00  0.00              
ATOM   2605  N   SER A 335       5.441 -12.950  78.572  1.00  0.00              
ATOM   2606  CA  SER A 335       6.622 -12.092  78.483  1.00  0.00              
ATOM   2607  CB  SER A 335       6.867 -11.690  77.032  1.00  0.00              
ATOM   2608  OG  SER A 335       5.772 -10.947  76.502  1.00  0.00              
ATOM   2609  C   SER A 335       6.594 -10.834  79.342  1.00  0.00              
ATOM   2610  O   SER A 335       7.551 -10.530  80.053  1.00  0.00              
ATOM   2611  N   VAL A 336       5.458 -10.131  79.291  1.00  0.00              
ATOM   2612  CA  VAL A 336       5.195  -8.962  80.121  1.00  0.00              
ATOM   2613  CB  VAL A 336       3.750  -8.462  79.897  1.00  0.00              
ATOM   2614  CG1 VAL A 336       3.512  -7.214  80.720  1.00  0.00              
ATOM   2615  CG2 VAL A 336       3.415  -8.184  78.440  1.00  0.00              
ATOM   2616  C   VAL A 336       5.391  -9.280  81.602  1.00  0.00              
ATOM   2617  O   VAL A 336       6.122  -8.587  82.314  1.00  0.00              
ATOM   2618  N   TRP A 337       4.760 -10.369  82.054  1.00  0.00              
ATOM   2619  CA  TRP A 337       4.801 -10.760  83.452  1.00  0.00              
ATOM   2620  CB  TRP A 337       3.840 -11.930  83.704  1.00  0.00              
ATOM   2621  CG  TRP A 337       3.670 -12.249  85.183  1.00  0.00              
ATOM   2622  CD2 TRP A 337       4.353 -13.183  85.916  1.00  0.00              
ATOM   2623  CE2 TRP A 337       3.923 -12.915  87.177  1.00  0.00              
ATOM   2624  CE3 TRP A 337       5.515 -13.876  85.674  1.00  0.00              
ATOM   2625  CD1 TRP A 337       2.844 -11.491  85.984  1.00  0.00              
ATOM   2626  NE1 TRP A 337       3.035 -11.917  87.212  1.00  0.00              
ATOM   2627  CZ2 TRP A 337       4.626 -13.286  88.292  1.00  0.00              
ATOM   2628  CZ3 TRP A 337       6.221 -14.295  86.786  1.00  0.00              
ATOM   2629  CH2 TRP A 337       5.787 -14.000  88.071  1.00  0.00              
ATOM   2630  C   TRP A 337       6.222 -11.145  83.842  1.00  0.00              
ATOM   2631  O   TRP A 337       6.711 -10.728  84.891  1.00  0.00              
ATOM   2632  N   ILE A 338       6.898 -11.930  82.998  1.00  0.00              
ATOM   2633  CA  ILE A 338       8.248 -12.401  83.281  1.00  0.00              
ATOM   2634  CB  ILE A 338       8.646 -13.503  82.270  1.00  0.00              
ATOM   2635  CG2 ILE A 338      10.094 -13.957  82.455  1.00  0.00              
ATOM   2636  CG1 ILE A 338       7.695 -14.688  82.429  1.00  0.00              
ATOM   2637  CD1 ILE A 338       7.860 -15.819  81.399  1.00  0.00              
ATOM   2638  C   ILE A 338       9.240 -11.243  83.338  1.00  0.00              
ATOM   2639  O   ILE A 338      10.022 -11.149  84.286  1.00  0.00              
ATOM   2640  N   GLY A 339       9.177 -10.317  82.376  1.00  0.00              
ATOM   2641  CA  GLY A 339       9.984  -9.105  82.399  1.00  0.00              
ATOM   2642  C   GLY A 339       9.707  -8.263  83.634  1.00  0.00              
ATOM   2643  O   GLY A 339      10.624  -7.711  84.245  1.00  0.00              
ATOM   2644  N   GLY A 340       8.430  -8.195  84.022  1.00  0.00              
ATOM   2645  CA  GLY A 340       8.026  -7.598  85.284  1.00  0.00              
ATOM   2646  C   GLY A 340       8.661  -8.287  86.484  1.00  0.00              
ATOM   2647  O   GLY A 340       9.169  -7.619  87.379  1.00  0.00              
ATOM   2648  N   SER A 341       8.674  -9.622  86.501  1.00  0.00              
ATOM   2649  CA  SER A 341       9.256 -10.415  87.576  1.00  0.00              
ATOM   2650  CB  SER A 341       8.955 -11.882  87.295  1.00  0.00              
ATOM   2651  OG  SER A 341       9.344 -12.784  88.319  1.00  0.00              
ATOM   2652  C   SER A 341      10.758 -10.186  87.715  1.00  0.00              
ATOM   2653  O   SER A 341      11.289 -10.087  88.827  1.00  0.00              
ATOM   2654  N   ILE A 342      11.450 -10.084  86.572  1.00  0.00              
ATOM   2655  CA  ILE A 342      12.866  -9.739  86.542  1.00  0.00              
ATOM   2656  CB  ILE A 342      13.428  -9.832  85.097  1.00  0.00              
ATOM   2657  CG2 ILE A 342      14.899  -9.415  85.059  1.00  0.00              
ATOM   2658  CG1 ILE A 342      13.271 -11.236  84.522  1.00  0.00              
ATOM   2659  CD1 ILE A 342      13.550 -11.336  83.007  1.00  0.00              
ATOM   2660  C   ILE A 342      13.043  -8.336  87.112  1.00  0.00              
ATOM   2661  O   ILE A 342      13.679  -8.163  88.152  1.00  0.00              
ATOM   2662  N   LEU A 343      12.405  -7.340  86.489  1.00  0.00              
ATOM   2663  CA  LEU A 343      12.597  -5.943  86.848  1.00  0.00              
ATOM   2664  CB  LEU A 343      11.778  -5.065  85.910  1.00  0.00              
ATOM   2665  CG  LEU A 343      12.289  -3.663  85.617  1.00  0.00              
ATOM   2666  CD1 LEU A 343      13.637  -3.715  84.919  1.00  0.00              
ATOM   2667  CD2 LEU A 343      11.303  -2.919  84.739  1.00  0.00              
ATOM   2668  C   LEU A 343      12.253  -5.659  88.305  1.00  0.00              
ATOM   2669  O   LEU A 343      13.064  -5.085  89.032  1.00  0.00              
ATOM   2670  N   ALA A 344      11.106  -6.148  88.784  1.00  0.00              
ATOM   2671  CA  ALA A 344      10.688  -5.971  90.169  1.00  0.00              
ATOM   2672  CB  ALA A 344       9.291  -6.534  90.370  1.00  0.00              
ATOM   2673  C   ALA A 344      11.593  -6.613  91.212  1.00  0.00              
ATOM   2674  O   ALA A 344      11.475  -6.305  92.400  1.00  0.00              
ATOM   2675  N   SER A 345      12.511  -7.498  90.814  1.00  0.00              
ATOM   2676  CA  SER A 345      13.481  -8.039  91.749  1.00  0.00              
ATOM   2677  CB  SER A 345      13.620  -9.552  91.563  1.00  0.00              
ATOM   2678  OG  SER A 345      13.797  -9.984  90.220  1.00  0.00              
ATOM   2679  C   SER A 345      14.829  -7.324  91.714  1.00  0.00              
ATOM   2680  O   SER A 345      15.699  -7.585  92.549  1.00  0.00              
ATOM   2681  N   LEU A 346      15.029  -6.379  90.785  1.00  0.00              
ATOM   2682  CA  LEU A 346      16.295  -5.669  90.683  1.00  0.00              
ATOM   2683  CB  LEU A 346      16.495  -5.085  89.284  1.00  0.00              
ATOM   2684  CG  LEU A 346      16.409  -6.003  88.064  1.00  0.00              
ATOM   2685  CD1 LEU A 346      16.692  -5.206  86.807  1.00  0.00              
ATOM   2686  CD2 LEU A 346      17.367  -7.180  88.151  1.00  0.00              
ATOM   2687  C   LEU A 346      16.406  -4.565  91.725  1.00  0.00              
ATOM   2688  O   LEU A 346      15.514  -3.722  91.877  1.00  0.00              
ATOM   2689  N   SER A 347      17.528  -4.552  92.447  1.00  0.00              
ATOM   2690  CA  SER A 347      17.768  -3.608  93.529  1.00  0.00              
ATOM   2691  CB  SER A 347      19.046  -3.999  94.258  1.00  0.00              
ATOM   2692  OG  SER A 347      20.000  -4.546  93.355  1.00  0.00              
ATOM   2693  C   SER A 347      17.778  -2.138  93.127  1.00  0.00              
ATOM   2694  O   SER A 347      17.360  -1.264  93.892  1.00  0.00              
ATOM   2695  N   THR A 348      18.222  -1.847  91.904  1.00  0.00              
ATOM   2696  CA  THR A 348      18.092  -0.516  91.340  1.00  0.00              
ATOM   2697  CB  THR A 348      18.987  -0.387  90.102  1.00  0.00              
ATOM   2698  OG1 THR A 348      18.946  -1.630  89.401  1.00  0.00              
ATOM   2699  CG2 THR A 348      20.404  -0.050  90.527  1.00  0.00              
ATOM   2700  C   THR A 348      16.641  -0.146  91.063  1.00  0.00              
ATOM   2701  O   THR A 348      16.202   0.955  91.399  1.00  0.00              
ATOM   2702  N   PHE A 349      15.851  -1.089  90.536  1.00  0.00              
ATOM   2703  CA  PHE A 349      14.432  -0.859  90.302  1.00  0.00              
ATOM   2704  CB  PHE A 349      13.817  -2.007  89.508  1.00  0.00              
ATOM   2705  CG  PHE A 349      12.372  -1.764  89.091  1.00  0.00              
ATOM   2706  CD1 PHE A 349      12.086  -0.870  88.077  1.00  0.00              
ATOM   2707  CD2 PHE A 349      11.348  -2.428  89.742  1.00  0.00              
ATOM   2708  CE1 PHE A 349      10.774  -0.648  87.717  1.00  0.00              
ATOM   2709  CE2 PHE A 349      10.041  -2.201  89.373  1.00  0.00              
ATOM   2710  CZ  PHE A 349       9.756  -1.314  88.361  1.00  0.00              
ATOM   2711  C   PHE A 349      13.665  -0.645  91.602  1.00  0.00              
ATOM   2712  O   PHE A 349      12.639   0.037  91.604  1.00  0.00              
ATOM   2713  N   GLN A 350      14.155  -1.172  92.732  1.00  0.00              
ATOM   2714  CA  GLN A 350      13.537  -0.911  94.030  1.00  0.00              
ATOM   2715  CB  GLN A 350      14.274  -1.596  95.181  1.00  0.00              
ATOM   2716  CG  GLN A 350      14.509  -3.100  95.054  1.00  0.00              
ATOM   2717  CD  GLN A 350      13.288  -3.930  94.693  1.00  0.00              
ATOM   2718  OE1 GLN A 350      12.436  -4.234  95.524  1.00  0.00              
ATOM   2719  NE2 GLN A 350      13.160  -4.321  93.435  1.00  0.00              
ATOM   2720  C   GLN A 350      13.405   0.575  94.349  1.00  0.00              
ATOM   2721  O   GLN A 350      12.467   0.988  95.030  1.00  0.00              
ATOM   2722  N   GLN A 351      14.290   1.415  93.795  1.00  0.00              
ATOM   2723  CA  GLN A 351      14.227   2.855  94.023  1.00  0.00              
ATOM   2724  CB  GLN A 351      15.528   3.539  93.588  1.00  0.00              
ATOM   2725  CG  GLN A 351      16.850   2.843  93.942  1.00  0.00              
ATOM   2726  CD  GLN A 351      16.983   2.360  95.379  1.00  0.00              
ATOM   2727  OE1 GLN A 351      16.994   3.136  96.330  1.00  0.00              
ATOM   2728  NE2 GLN A 351      17.099   1.055  95.593  1.00  0.00              
ATOM   2729  C   GLN A 351      13.040   3.491  93.295  1.00  0.00              
ATOM   2730  O   GLN A 351      12.581   4.581  93.647  1.00  0.00              
ATOM   2731  N   MET A 352      12.523   2.801  92.269  1.00  0.00              
ATOM   2732  CA  MET A 352      11.329   3.225  91.552  1.00  0.00              
ATOM   2733  CB  MET A 352      11.255   2.589  90.164  1.00  0.00              
ATOM   2734  CG  MET A 352      12.316   3.008  89.158  1.00  0.00              
ATOM   2735  SD  MET A 352      14.007   2.530  89.593  1.00  0.00              
ATOM   2736  CE  MET A 352      14.751   4.128  89.751  1.00  0.00              
ATOM   2737  C   MET A 352      10.042   2.894  92.297  1.00  0.00              
ATOM   2738  O   MET A 352       8.966   3.332  91.881  1.00  0.00              
ATOM   2739  N   TRP A 353      10.099   2.115  93.386  1.00  0.00              
ATOM   2740  CA  TRP A 353       8.908   1.857  94.178  1.00  0.00              
ATOM   2741  CB  TRP A 353       9.110   0.769  95.230  1.00  0.00              
ATOM   2742  CG  TRP A 353       9.380  -0.654  94.758  1.00  0.00              
ATOM   2743  CD2 TRP A 353       8.860  -1.336  93.686  1.00  0.00              
ATOM   2744  CE2 TRP A 353       9.442  -2.561  93.820  1.00  0.00              
ATOM   2745  CE3 TRP A 353       7.709  -1.174  92.952  1.00  0.00              
ATOM   2746  CD1 TRP A 353      10.235  -1.452  95.484  1.00  0.00              
ATOM   2747  NE1 TRP A 353      10.243  -2.622  94.887  1.00  0.00              
ATOM   2748  CZ2 TRP A 353       8.952  -3.703  93.237  1.00  0.00              
ATOM   2749  CZ3 TRP A 353       7.208  -2.303  92.327  1.00  0.00              
ATOM   2750  CH2 TRP A 353       7.816  -3.544  92.464  1.00  0.00              
ATOM   2751  C   TRP A 353       8.483   3.123  94.901  1.00  0.00              
ATOM   2752  O   TRP A 353       9.198   3.650  95.756  1.00  0.00              
ATOM   2753  N   ILE A 354       7.308   3.625  94.532  1.00  0.00              
ATOM   2754  CA  ILE A 354       6.702   4.748  95.229  1.00  0.00              
ATOM   2755  CB  ILE A 354       5.468   5.256  94.454  1.00  0.00              
ATOM   2756  CG2 ILE A 354       4.868   6.452  95.182  1.00  0.00              
ATOM   2757  CG1 ILE A 354       5.787   5.602  93.008  1.00  0.00              
ATOM   2758  CD1 ILE A 354       4.537   5.737  92.123  1.00  0.00              
ATOM   2759  C   ILE A 354       6.260   4.191  96.575  1.00  0.00              
ATOM   2760  O   ILE A 354       5.426   3.284  96.611  1.00  0.00              
ATOM   2761  N   THR A 355       6.845   4.649  97.680  1.00  0.00              
ATOM   2762  CA  THR A 355       6.345   4.296  98.998  1.00  0.00              
ATOM   2763  CB  THR A 355       7.400   4.580 100.093  1.00  0.00              
ATOM   2764  OG1 THR A 355       7.750   5.964 100.024  1.00  0.00              
ATOM   2765  CG2 THR A 355       8.623   3.690  99.940  1.00  0.00              
ATOM   2766  C   THR A 355       5.039   5.026  99.290  1.00  0.00              
ATOM   2767  O   THR A 355       4.752   6.049  98.660  1.00  0.00              
ATOM   2768  N   LYS A 356       4.220   4.547 100.238  1.00  0.00              
ATOM   2769  CA  LYS A 356       3.062   5.313 100.696  1.00  0.00              
ATOM   2770  CB  LYS A 356       2.238   4.530 101.720  1.00  0.00              
ATOM   2771  CG  LYS A 356       0.861   5.156 101.925  1.00  0.00              
ATOM   2772  CD  LYS A 356      -0.032   4.354 102.856  1.00  0.00              
ATOM   2773  CE  LYS A 356      -1.317   5.143 103.060  1.00  0.00              
ATOM   2774  NZ  LYS A 356      -2.221   4.476 103.978  1.00  0.00              
ATOM   2775  C   LYS A 356       3.491   6.672 101.248  1.00  0.00              
ATOM   2776  O   LYS A 356       2.803   7.676 101.082  1.00  0.00              
ATOM   2777  N   GLN A 357       4.683   6.707 101.852  1.00  0.00              
ATOM   2778  CA  GLN A 357       5.374   7.931 102.229  1.00  0.00              
ATOM   2779  CB  GLN A 357       6.695   7.479 102.875  1.00  0.00              
ATOM   2780  CG  GLN A 357       7.818   8.466 103.178  1.00  0.00              
ATOM   2781  CD  GLN A 357       8.756   8.711 102.005  1.00  0.00              
ATOM   2782  OE1 GLN A 357       9.263   7.781 101.375  1.00  0.00              
ATOM   2783  NE2 GLN A 357       8.976   9.969 101.653  1.00  0.00              
ATOM   2784  C   GLN A 357       5.551   8.881 101.040  1.00  0.00              
ATOM   2785  O   GLN A 357       5.054  10.011 101.064  1.00  0.00              
ATOM   2786  N   GLU A 358       6.205   8.427  99.963  1.00  0.00              
ATOM   2787  CA  GLU A 358       6.412   9.242  98.770  1.00  0.00              
ATOM   2788  CB  GLU A 358       7.298   8.495  97.782  1.00  0.00              
ATOM   2789  CG  GLU A 358       8.759   8.485  98.221  1.00  0.00              
ATOM   2790  CD  GLU A 358       9.641   7.473  97.504  1.00  0.00              
ATOM   2791  OE1 GLU A 358      10.601   7.877  96.846  1.00  0.00              
ATOM   2792  OE2 GLU A 358       9.382   6.276  97.601  1.00  0.00              
ATOM   2793  C   GLU A 358       5.109   9.678  98.112  1.00  0.00              
ATOM   2794  O   GLU A 358       4.980  10.820  97.666  1.00  0.00              
ATOM   2795  N   TYR A 359       4.117   8.782  98.102  1.00  0.00              
ATOM   2796  CA  TYR A 359       2.764   9.110  97.678  1.00  0.00              
ATOM   2797  CB  TYR A 359       1.893   7.851  97.735  1.00  0.00              
ATOM   2798  CG  TYR A 359       0.457   8.059  97.272  1.00  0.00              
ATOM   2799  CD1 TYR A 359       0.182   8.136  95.922  1.00  0.00              
ATOM   2800  CE1 TYR A 359      -1.104   8.385  95.500  1.00  0.00              
ATOM   2801  CD2 TYR A 359      -0.558   8.202  98.200  1.00  0.00              
ATOM   2802  CE2 TYR A 359      -1.845   8.464  97.779  1.00  0.00              
ATOM   2803  CZ  TYR A 359      -2.102   8.569  96.429  1.00  0.00              
ATOM   2804  OH  TYR A 359      -3.369   8.890  95.992  1.00  0.00              
ATOM   2805  C   TYR A 359       2.160  10.204  98.554  1.00  0.00              
ATOM   2806  O   TYR A 359       1.589  11.165  98.041  1.00  0.00              
ATOM   2807  N   ASP A 360       2.301  10.095  99.877  1.00  0.00              
ATOM   2808  CA  ASP A 360       1.686  11.039 100.803  1.00  0.00              
ATOM   2809  CB  ASP A 360       1.741  10.553 102.255  1.00  0.00              
ATOM   2810  CG  ASP A 360       0.867   9.350 102.601  1.00  0.00              
ATOM   2811  OD1 ASP A 360       1.202   8.651 103.557  1.00  0.00              
ATOM   2812  OD2 ASP A 360      -0.150   9.111 101.945  1.00  0.00              
ATOM   2813  C   ASP A 360       2.308  12.420 100.720  1.00  0.00              
ATOM   2814  O   ASP A 360       1.645  13.423 100.984  1.00  0.00              
ATOM   2815  N   GLU A 361       3.593  12.479 100.363  1.00  0.00              
ATOM   2816  CA  GLU A 361       4.238  13.752 100.094  1.00  0.00              
ATOM   2817  CB  GLU A 361       5.741  13.683 100.354  1.00  0.00              
ATOM   2818  CG  GLU A 361       6.147  13.783 101.826  1.00  0.00              
ATOM   2819  CD  GLU A 361       5.928  12.534 102.668  1.00  0.00              
ATOM   2820  OE1 GLU A 361       6.865  11.737 102.769  1.00  0.00              
ATOM   2821  OE2 GLU A 361       4.851  12.368 103.238  1.00  0.00              
ATOM   2822  C   GLU A 361       3.978  14.332  98.707  1.00  0.00              
ATOM   2823  O   GLU A 361       3.698  15.524  98.590  1.00  0.00              
ATOM   2824  N   ALA A 362       4.051  13.533  97.639  1.00  0.00              
ATOM   2825  CA  ALA A 362       3.989  14.080  96.288  1.00  0.00              
ATOM   2826  CB  ALA A 362       5.198  13.589  95.511  1.00  0.00              
ATOM   2827  C   ALA A 362       2.736  13.785  95.470  1.00  0.00              
ATOM   2828  O   ALA A 362       2.608  14.236  94.325  1.00  0.00              
ATOM   2829  N   GLY A 363       1.793  13.030  96.035  1.00  0.00              
ATOM   2830  CA  GLY A 363       0.531  12.717  95.379  1.00  0.00              
ATOM   2831  C   GLY A 363       0.660  11.683  94.261  1.00  0.00              
ATOM   2832  O   GLY A 363       1.769  11.242  93.946  1.00  0.00              
ATOM   2833  N   PRO A 364      -0.435  11.278  93.592  1.00  0.00              
ATOM   2834  CD  PRO A 364      -1.791  11.753  93.853  1.00  0.00              
ATOM   2835  CA  PRO A 364      -0.416  10.319  92.481  1.00  0.00              
ATOM   2836  CB  PRO A 364      -1.887  10.175  92.143  1.00  0.00              
ATOM   2837  CG  PRO A 364      -2.487  11.503  92.528  1.00  0.00              
ATOM   2838  C   PRO A 364       0.426  10.756  91.284  1.00  0.00              
ATOM   2839  O   PRO A 364       0.846   9.954  90.449  1.00  0.00              
ATOM   2840  N   SER A 365       0.693  12.060  91.218  1.00  0.00              
ATOM   2841  CA  SER A 365       1.634  12.667  90.299  1.00  0.00              
ATOM   2842  CB  SER A 365       1.708  14.160  90.621  1.00  0.00              
ATOM   2843  OG  SER A 365       1.227  14.455  91.933  1.00  0.00              
ATOM   2844  C   SER A 365       3.025  12.043  90.274  1.00  0.00              
ATOM   2845  O   SER A 365       3.609  11.916  89.195  1.00  0.00              
ATOM   2846  N   ILE A 366       3.536  11.563  91.417  1.00  0.00              
ATOM   2847  CA  ILE A 366       4.907  11.063  91.519  1.00  0.00              
ATOM   2848  CB  ILE A 366       5.247  10.765  93.002  1.00  0.00              
ATOM   2849  CG2 ILE A 366       4.438   9.583  93.515  1.00  0.00              
ATOM   2850  CG1 ILE A 366       6.749  10.577  93.224  1.00  0.00              
ATOM   2851  CD1 ILE A 366       7.208  10.396  94.680  1.00  0.00              
ATOM   2852  C   ILE A 366       5.289   9.908  90.585  1.00  0.00              
ATOM   2853  O   ILE A 366       6.479   9.700  90.324  1.00  0.00              
ATOM   2854  N   VAL A 367       4.313   9.194  89.998  1.00  0.00              
ATOM   2855  CA  VAL A 367       4.602   8.154  89.003  1.00  0.00              
ATOM   2856  CB  VAL A 367       3.324   7.476  88.445  1.00  0.00              
ATOM   2857  CG1 VAL A 367       3.696   6.186  87.727  1.00  0.00              
ATOM   2858  CG2 VAL A 367       2.284   7.168  89.506  1.00  0.00              
ATOM   2859  C   VAL A 367       5.398   8.738  87.831  1.00  0.00              
ATOM   2860  O   VAL A 367       6.340   8.134  87.318  1.00  0.00              
ATOM   2861  N   HIS A 368       5.066   9.985  87.483  1.00  0.00              
ATOM   2862  CA  HIS A 368       5.741  10.720  86.421  1.00  0.00              
ATOM   2863  CB  HIS A 368       4.950  11.982  86.086  1.00  0.00              
ATOM   2864  CG  HIS A 368       3.498  11.675  85.759  1.00  0.00              
ATOM   2865  ND1 HIS A 368       2.504  11.540  86.622  1.00  0.00              
ATOM   2866  CD2 HIS A 368       3.028  11.378  84.505  1.00  0.00              
ATOM   2867  NE2 HIS A 368       1.776  11.040  84.691  1.00  0.00              
ATOM   2868  CE1 HIS A 368       1.454  11.140  85.958  1.00  0.00              
ATOM   2869  C   HIS A 368       7.172  11.101  86.782  1.00  0.00              
ATOM   2870  O   HIS A 368       7.997  11.377  85.905  1.00  0.00              
ATOM   2871  N   ARG A 369       7.481  11.124  88.082  1.00  0.00              
ATOM   2872  CA  ARG A 369       8.825  11.403  88.549  1.00  0.00              
ATOM   2873  CB  ARG A 369       8.806  12.216  89.842  1.00  0.00              
ATOM   2874  CG  ARG A 369       8.164  13.609  89.742  1.00  0.00              
ATOM   2875  CD  ARG A 369       8.882  14.594  88.808  1.00  0.00              
ATOM   2876  NE  ARG A 369       8.773  14.195  87.413  1.00  0.00              
ATOM   2877  CZ  ARG A 369       7.921  14.739  86.548  1.00  0.00              
ATOM   2878  NH1 ARG A 369       7.699  14.083  85.418  1.00  0.00              
ATOM   2879  NH2 ARG A 369       7.325  15.903  86.788  1.00  0.00              
ATOM   2880  C   ARG A 369       9.666  10.148  88.683  1.00  0.00              
ATOM   2881  O   ARG A 369      10.867  10.169  88.387  1.00  0.00              
ATOM   2882  N   LYS A 370       9.041   9.029  89.059  1.00  0.00              
ATOM   2883  CA  LYS A 370       9.729   7.749  89.123  1.00  0.00              
ATOM   2884  CB  LYS A 370       8.890   6.748  89.910  1.00  0.00              
ATOM   2885  CG  LYS A 370       8.781   7.049  91.395  1.00  0.00              
ATOM   2886  CD  LYS A 370      10.130   6.883  92.071  1.00  0.00              
ATOM   2887  CE  LYS A 370       9.982   7.088  93.563  1.00  0.00              
ATOM   2888  NZ  LYS A 370      11.266   6.924  94.216  1.00  0.00              
ATOM   2889  C   LYS A 370      10.114   7.190  87.754  1.00  0.00              
ATOM   2890  O   LYS A 370       9.444   6.341  87.165  1.00  0.00              
ATOM   2891  N   CYS A 371      11.219   7.705  87.215  1.00  0.00              
ATOM   2892  CA  CYS A 371      11.767   7.222  85.953  1.00  0.00              
ATOM   2893  CB  CYS A 371      12.900   8.141  85.503  1.00  0.00              
ATOM   2894  SG  CYS A 371      13.510   7.785  83.836  1.00  0.00              
ATOM   2895  C   CYS A 371      12.273   5.787  86.068  1.00  0.00              
ATOM   2896  O   CYS A 371      13.034   5.506  86.995  1.00  0.00              
ATOM   2897  OXT CYS A 371      11.903   4.965  85.233  1.00  0.00              
TER    2898      CYS A 371
ATOM   2899  N   ASP B   1      52.830  21.772  59.955  1.00  0.00              
ATOM   2900  CA  ASP B   1      53.325  20.750  60.877  1.00  0.00              
ATOM   2901  CB  ASP B   1      54.852  20.879  61.040  1.00  0.00              
ATOM   2902  CG  ASP B   1      55.524  19.921  62.035  1.00  0.00              
ATOM   2903  OD1 ASP B   1      55.320  18.711  61.952  1.00  0.00              
ATOM   2904  OD2 ASP B   1      56.240  20.408  62.910  1.00  0.00              
ATOM   2905  C   ASP B   1      52.631  20.771  62.234  1.00  0.00              
ATOM   2906  O   ASP B   1      52.770  19.859  63.050  1.00  0.00              
ATOM   2907  N   TYR B   2      51.825  21.814  62.443  1.00  0.00              
ATOM   2908  CA  TYR B   2      51.050  21.983  63.668  1.00  0.00              
ATOM   2909  CB  TYR B   2      50.224  23.273  63.595  1.00  0.00              
ATOM   2910  CG  TYR B   2      49.421  23.578  64.856  1.00  0.00              
ATOM   2911  CD1 TYR B   2      50.070  23.911  66.030  1.00  0.00              
ATOM   2912  CE1 TYR B   2      49.343  24.129  67.182  1.00  0.00              
ATOM   2913  CD2 TYR B   2      48.041  23.485  64.828  1.00  0.00              
ATOM   2914  CE2 TYR B   2      47.311  23.701  65.977  1.00  0.00              
ATOM   2915  CZ  TYR B   2      47.969  24.018  67.147  1.00  0.00              
ATOM   2916  OH  TYR B   2      47.244  24.225  68.304  1.00  0.00              
ATOM   2917  C   TYR B   2      50.145  20.783  63.941  1.00  0.00              
ATOM   2918  O   TYR B   2      50.042  20.318  65.076  1.00  0.00              
ATOM   2919  N   GLU B   3      49.526  20.261  62.877  1.00  0.00              
ATOM   2920  CA  GLU B   3      48.706  19.061  62.947  1.00  0.00              
ATOM   2921  CB  GLU B   3      48.161  18.740  61.558  1.00  0.00              
ATOM   2922  CG  GLU B   3      47.120  17.625  61.537  1.00  0.00              
ATOM   2923  CD  GLU B   3      46.641  17.265  60.140  1.00  0.00              
ATOM   2924  OE1 GLU B   3      47.299  16.461  59.481  1.00  0.00              
ATOM   2925  OE2 GLU B   3      45.616  17.794  59.713  1.00  0.00              
ATOM   2926  C   GLU B   3      49.495  17.876  63.496  1.00  0.00              
ATOM   2927  O   GLU B   3      49.019  17.197  64.404  1.00  0.00              
ATOM   2928  N   LYS B   4      50.723  17.652  63.009  1.00  0.00              
ATOM   2929  CA  LYS B   4      51.541  16.538  63.469  1.00  0.00              
ATOM   2930  CB  LYS B   4      52.770  16.368  62.571  1.00  0.00              
ATOM   2931  CG  LYS B   4      53.692  15.181  62.869  1.00  0.00              
ATOM   2932  CD  LYS B   4      52.969  13.840  62.794  1.00  0.00              
ATOM   2933  CE  LYS B   4      53.951  12.690  62.954  1.00  0.00              
ATOM   2934  NZ  LYS B   4      53.234  11.436  63.082  1.00  0.00              
ATOM   2935  C   LYS B   4      51.934  16.741  64.927  1.00  0.00              
ATOM   2936  O   LYS B   4      51.871  15.798  65.714  1.00  0.00              
ATOM   2937  N   ASN B   5      52.267  17.978  65.317  1.00  0.00              
ATOM   2938  CA  ASN B   5      52.527  18.304  66.718  1.00  0.00              
ATOM   2939  CB  ASN B   5      52.911  19.768  66.904  1.00  0.00              
ATOM   2940  CG  ASN B   5      54.340  20.077  66.494  1.00  0.00              
ATOM   2941  OD1 ASN B   5      55.242  20.183  67.319  1.00  0.00              
ATOM   2942  ND2 ASN B   5      54.603  20.242  65.209  1.00  0.00              
ATOM   2943  C   ASN B   5      51.340  17.996  67.620  1.00  0.00              
ATOM   2944  O   ASN B   5      51.501  17.387  68.679  1.00  0.00              
ATOM   2945  N   LYS B   6      50.134  18.371  67.179  1.00  0.00              
ATOM   2946  CA  LYS B   6      48.903  18.077  67.899  1.00  0.00              
ATOM   2947  CB  LYS B   6      47.733  18.754  67.191  1.00  0.00              
ATOM   2948  CG  LYS B   6      46.406  18.668  67.930  1.00  0.00              
ATOM   2949  CD  LYS B   6      45.319  19.325  67.099  1.00  0.00              
ATOM   2950  CE  LYS B   6      43.989  19.220  67.824  1.00  0.00              
ATOM   2951  NZ  LYS B   6      42.934  19.820  67.031  1.00  0.00              
ATOM   2952  C   LYS B   6      48.671  16.572  68.007  1.00  0.00              
ATOM   2953  O   LYS B   6      48.333  16.073  69.080  1.00  0.00              
ATOM   2954  N   VAL B   7      48.890  15.827  66.919  1.00  0.00              
ATOM   2955  CA  VAL B   7      48.778  14.371  66.911  1.00  0.00              
ATOM   2956  CB  VAL B   7      48.952  13.878  65.450  1.00  0.00              
ATOM   2957  CG1 VAL B   7      49.098  12.376  65.313  1.00  0.00              
ATOM   2958  CG2 VAL B   7      47.726  14.277  64.642  1.00  0.00              
ATOM   2959  C   VAL B   7      49.754  13.723  67.896  1.00  0.00              
ATOM   2960  O   VAL B   7      49.361  12.871  68.699  1.00  0.00              
ATOM   2961  N   CYS B   8      51.018  14.162  67.886  1.00  0.00              
ATOM   2962  CA  CYS B   8      52.018  13.717  68.850  1.00  0.00              
ATOM   2963  CB  CYS B   8      53.369  14.360  68.566  1.00  0.00              
ATOM   2964  SG  CYS B   8      54.010  14.070  66.898  1.00  0.00              
ATOM   2965  C   CYS B   8      51.624  14.046  70.285  1.00  0.00              
ATOM   2966  O   CYS B   8      51.818  13.238  71.200  1.00  0.00              
ATOM   2967  N   LYS B   9      51.049  15.238  70.490  1.00  0.00              
ATOM   2968  CA  LYS B   9      50.548  15.657  71.789  1.00  0.00              
ATOM   2969  CB  LYS B   9      50.080  17.108  71.724  1.00  0.00              
ATOM   2970  CG  LYS B   9      49.699  17.717  73.065  1.00  0.00              
ATOM   2971  CD  LYS B   9      49.280  19.161  72.864  1.00  0.00              
ATOM   2972  CE  LYS B   9      48.938  19.785  74.205  1.00  0.00              
ATOM   2973  NZ  LYS B   9      48.568  21.176  74.033  1.00  0.00              
ATOM   2974  C   LYS B   9      49.417  14.747  72.248  1.00  0.00              
ATOM   2975  O   LYS B   9      49.426  14.298  73.391  1.00  0.00              
ATOM   2976  N   GLU B  10      48.465  14.407  71.371  1.00  0.00              
ATOM   2977  CA  GLU B  10      47.388  13.491  71.722  1.00  0.00              
ATOM   2978  CB  GLU B  10      46.358  13.372  70.601  1.00  0.00              
ATOM   2979  CG  GLU B  10      45.677  14.678  70.188  1.00  0.00              
ATOM   2980  CD  GLU B  10      45.031  15.456  71.326  1.00  0.00              
ATOM   2981  OE1 GLU B  10      43.983  15.033  71.813  1.00  0.00              
ATOM   2982  OE2 GLU B  10      45.577  16.487  71.719  1.00  0.00              
ATOM   2983  C   GLU B  10      47.910  12.110  72.089  1.00  0.00              
ATOM   2984  O   GLU B  10      47.503  11.546  73.103  1.00  0.00              
ATOM   2985  N   PHE B  11      48.853  11.581  71.302  1.00  0.00              
ATOM   2986  CA  PHE B  11      49.491  10.302  71.588  1.00  0.00              
ATOM   2987  CB  PHE B  11      50.533  10.033  70.510  1.00  0.00              
ATOM   2988  CG  PHE B  11      51.148   8.639  70.500  1.00  0.00              
ATOM   2989  CD1 PHE B  11      50.451   7.584  69.944  1.00  0.00              
ATOM   2990  CD2 PHE B  11      52.423   8.442  70.996  1.00  0.00              
ATOM   2991  CE1 PHE B  11      51.037   6.339  69.870  1.00  0.00              
ATOM   2992  CE2 PHE B  11      52.998   7.190  70.924  1.00  0.00              
ATOM   2993  CZ  PHE B  11      52.308   6.140  70.360  1.00  0.00              
ATOM   2994  C   PHE B  11      50.145  10.275  72.966  1.00  0.00              
ATOM   2995  O   PHE B  11      49.887   9.372  73.764  1.00  0.00              
ATOM   2996  N   SER B  12      50.970  11.281  73.266  1.00  0.00              
ATOM   2997  CA  SER B  12      51.685  11.329  74.531  1.00  0.00              
ATOM   2998  CB  SER B  12      52.843  12.319  74.446  1.00  0.00              
ATOM   2999  OG  SER B  12      52.455  13.578  73.911  1.00  0.00              
ATOM   3000  C   SER B  12      50.801  11.627  75.737  1.00  0.00              
ATOM   3001  O   SER B  12      50.883  10.941  76.756  1.00  0.00              
ATOM   3002  N   HIS B  13      49.931  12.634  75.624  1.00  0.00              
ATOM   3003  CA  HIS B  13      49.041  13.030  76.707  1.00  0.00              
ATOM   3004  CB  HIS B  13      48.389  14.375  76.372  1.00  0.00              
ATOM   3005  CG  HIS B  13      47.604  15.044  77.495  1.00  0.00              
ATOM   3006  ND1 HIS B  13      47.081  14.509  78.591  1.00  0.00              
ATOM   3007  CD2 HIS B  13      47.311  16.388  77.502  1.00  0.00              
ATOM   3008  NE2 HIS B  13      46.628  16.581  78.600  1.00  0.00              
ATOM   3009  CE1 HIS B  13      46.486  15.458  79.259  1.00  0.00              
ATOM   3010  C   HIS B  13      47.968  11.989  77.003  1.00  0.00              
ATOM   3011  O   HIS B  13      47.612  11.796  78.168  1.00  0.00              
ATOM   3012  N   LEU B  14      47.405  11.342  75.980  1.00  0.00              
ATOM   3013  CA  LEU B  14      46.373  10.344  76.209  1.00  0.00              
ATOM   3014  CB  LEU B  14      45.366  10.329  75.066  1.00  0.00              
ATOM   3015  CG  LEU B  14      44.546  11.581  74.782  1.00  0.00              
ATOM   3016  CD1 LEU B  14      43.756  11.393  73.501  1.00  0.00              
ATOM   3017  CD2 LEU B  14      43.625  11.917  75.944  1.00  0.00              
ATOM   3018  C   LEU B  14      46.919   8.941  76.418  1.00  0.00              
ATOM   3019  O   LEU B  14      46.309   8.142  77.130  1.00  0.00              
ATOM   3020  N   GLY B  15      48.062   8.612  75.813  1.00  0.00              
ATOM   3021  CA  GLY B  15      48.584   7.257  75.863  1.00  0.00              
ATOM   3022  C   GLY B  15      48.166   6.496  74.615  1.00  0.00              
ATOM   3023  O   GLY B  15      47.053   6.667  74.110  1.00  0.00              
ATOM   3024  N   LYS B  16      49.060   5.617  74.144  1.00  0.00              
ATOM   3025  CA  LYS B  16      48.924   4.904  72.877  1.00  0.00              
ATOM   3026  CB  LYS B  16      49.997   3.816  72.787  1.00  0.00              
ATOM   3027  CG  LYS B  16      50.011   3.045  71.471  1.00  0.00              
ATOM   3028  CD  LYS B  16      51.177   2.077  71.427  1.00  0.00              
ATOM   3029  CE  LYS B  16      51.116   1.284  70.133  1.00  0.00              
ATOM   3030  NZ  LYS B  16      52.286   0.437  70.009  1.00  0.00              
ATOM   3031  C   LYS B  16      47.543   4.329  72.583  1.00  0.00              
ATOM   3032  O   LYS B  16      46.905   4.754  71.622  1.00  0.00              
ATOM   3033  N   GLU B  17      47.036   3.434  73.440  1.00  0.00              
ATOM   3034  CA  GLU B  17      45.732   2.805  73.250  1.00  0.00              
ATOM   3035  CB  GLU B  17      45.503   1.783  74.362  1.00  0.00              
ATOM   3036  CG  GLU B  17      44.272   0.900  74.162  1.00  0.00              
ATOM   3037  CD  GLU B  17      43.963  -0.013  75.337  1.00  0.00              
ATOM   3038  OE1 GLU B  17      43.494   0.475  76.364  1.00  0.00              
ATOM   3039  OE2 GLU B  17      44.184  -1.220  75.227  1.00  0.00              
ATOM   3040  C   GLU B  17      44.586   3.817  73.225  1.00  0.00              
ATOM   3041  O   GLU B  17      43.590   3.644  72.516  1.00  0.00              
ATOM   3042  N   ASP B  18      44.731   4.910  73.977  1.00  0.00              
ATOM   3043  CA  ASP B  18      43.707   5.944  74.049  1.00  0.00              
ATOM   3044  CB  ASP B  18      43.948   6.900  75.212  1.00  0.00              
ATOM   3045  CG  ASP B  18      43.953   6.250  76.588  1.00  0.00              
ATOM   3046  OD1 ASP B  18      43.109   6.604  77.409  1.00  0.00              
ATOM   3047  OD2 ASP B  18      44.788   5.372  76.826  1.00  0.00              
ATOM   3048  C   ASP B  18      43.707   6.725  72.747  1.00  0.00              
ATOM   3049  O   ASP B  18      42.645   7.046  72.211  1.00  0.00              
ATOM   3050  N   PHE B  19      44.899   6.987  72.199  1.00  0.00              
ATOM   3051  CA  PHE B  19      45.035   7.575  70.876  1.00  0.00              
ATOM   3052  CB  PHE B  19      46.501   7.916  70.594  1.00  0.00              
ATOM   3053  CG  PHE B  19      46.735   8.588  69.245  1.00  0.00              
ATOM   3054  CD1 PHE B  19      46.328   9.893  69.040  1.00  0.00              
ATOM   3055  CD2 PHE B  19      47.325   7.876  68.217  1.00  0.00              
ATOM   3056  CE1 PHE B  19      46.493  10.472  67.800  1.00  0.00              
ATOM   3057  CE2 PHE B  19      47.484   8.463  66.980  1.00  0.00              
ATOM   3058  CZ  PHE B  19      47.065   9.757  66.770  1.00  0.00              
ATOM   3059  C   PHE B  19      44.477   6.642  69.804  1.00  0.00              
ATOM   3060  O   PHE B  19      43.814   7.114  68.877  1.00  0.00              
ATOM   3061  N   THR B  20      44.720   5.328  69.900  1.00  0.00              
ATOM   3062  CA  THR B  20      44.123   4.340  69.007  1.00  0.00              
ATOM   3063  CB  THR B  20      44.590   2.920  69.397  1.00  0.00              
ATOM   3064  OG1 THR B  20      45.998   2.993  69.574  1.00  0.00              
ATOM   3065  CG2 THR B  20      44.259   1.868  68.350  1.00  0.00              
ATOM   3066  C   THR B  20      42.601   4.419  69.061  1.00  0.00              
ATOM   3067  O   THR B  20      41.942   4.461  68.022  1.00  0.00              
ATOM   3068  N   SER B  21      42.041   4.506  70.272  1.00  0.00              
ATOM   3069  CA  SER B  21      40.602   4.616  70.469  1.00  0.00              
ATOM   3070  CB  SER B  21      40.288   4.565  71.958  1.00  0.00              
ATOM   3071  OG  SER B  21      40.785   3.371  72.553  1.00  0.00              
ATOM   3072  C   SER B  21      40.034   5.889  69.850  1.00  0.00              
ATOM   3073  O   SER B  21      39.054   5.839  69.103  1.00  0.00              
ATOM   3074  N   LEU B  22      40.687   7.031  70.106  1.00  0.00              
ATOM   3075  CA  LEU B  22      40.310   8.314  69.524  1.00  0.00              
ATOM   3076  CB  LEU B  22      41.260   9.403  70.025  1.00  0.00              
ATOM   3077  CG  LEU B  22      41.034  10.852  69.600  1.00  0.00              
ATOM   3078  CD1 LEU B  22      39.763  11.411  70.222  1.00  0.00              
ATOM   3079  CD2 LEU B  22      42.226  11.704  69.999  1.00  0.00              
ATOM   3080  C   LEU B  22      40.345   8.267  68.001  1.00  0.00              
ATOM   3081  O   LEU B  22      39.389   8.672  67.337  1.00  0.00              
ATOM   3082  N   SER B  23      41.430   7.719  67.446  1.00  0.00              
ATOM   3083  CA  SER B  23      41.590   7.602  66.006  1.00  0.00              
ATOM   3084  CB  SER B  23      43.000   7.141  65.663  1.00  0.00              
ATOM   3085  OG  SER B  23      43.987   7.994  66.229  1.00  0.00              
ATOM   3086  C   SER B  23      40.568   6.648  65.402  1.00  0.00              
ATOM   3087  O   SER B  23      40.068   6.895  64.305  1.00  0.00              
ATOM   3088  N   LEU B  24      40.211   5.573  66.115  1.00  0.00              
ATOM   3089  CA  LEU B  24      39.189   4.638  65.668  1.00  0.00              
ATOM   3090  CB  LEU B  24      39.122   3.448  66.619  1.00  0.00              
ATOM   3091  CG  LEU B  24      38.291   2.221  66.266  1.00  0.00              
ATOM   3092  CD1 LEU B  24      38.821   1.515  65.028  1.00  0.00              
ATOM   3093  CD2 LEU B  24      38.334   1.257  67.431  1.00  0.00              
ATOM   3094  C   LEU B  24      37.836   5.324  65.559  1.00  0.00              
ATOM   3095  O   LEU B  24      37.189   5.238  64.513  1.00  0.00              
ATOM   3096  N   VAL B  25      37.438   6.052  66.611  1.00  0.00              
ATOM   3097  CA  VAL B  25      36.212   6.845  66.606  1.00  0.00              
ATOM   3098  CB  VAL B  25      36.019   7.526  67.988  1.00  0.00              
ATOM   3099  CG1 VAL B  25      34.848   8.500  68.012  1.00  0.00              
ATOM   3100  CG2 VAL B  25      35.771   6.470  69.055  1.00  0.00              
ATOM   3101  C   VAL B  25      36.226   7.867  65.470  1.00  0.00              
ATOM   3102  O   VAL B  25      35.269   7.962  64.698  1.00  0.00              
ATOM   3103  N   LEU B  26      37.343   8.590  65.336  1.00  0.00              
ATOM   3104  CA  LEU B  26      37.522   9.605  64.308  1.00  0.00              
ATOM   3105  CB  LEU B  26      38.890  10.257  64.484  1.00  0.00              
ATOM   3106  CG  LEU B  26      39.265  11.475  63.655  1.00  0.00              
ATOM   3107  CD1 LEU B  26      38.396  12.670  64.022  1.00  0.00              
ATOM   3108  CD2 LEU B  26      40.730  11.808  63.873  1.00  0.00              
ATOM   3109  C   LEU B  26      37.380   9.047  62.896  1.00  0.00              
ATOM   3110  O   LEU B  26      36.535   9.510  62.130  1.00  0.00              
ATOM   3111  N   TYR B  27      38.154   8.023  62.528  1.00  0.00              
ATOM   3112  CA  TYR B  27      38.068   7.454  61.192  1.00  0.00              
ATOM   3113  CB  TYR B  27      39.266   6.564  60.882  1.00  0.00              
ATOM   3114  CG  TYR B  27      40.550   7.369  60.731  1.00  0.00              
ATOM   3115  CD1 TYR B  27      41.617   7.129  61.572  1.00  0.00              
ATOM   3116  CE1 TYR B  27      42.764   7.886  61.470  1.00  0.00              
ATOM   3117  CD2 TYR B  27      40.638   8.358  59.768  1.00  0.00              
ATOM   3118  CE2 TYR B  27      41.784   9.116  59.658  1.00  0.00              
ATOM   3119  CZ  TYR B  27      42.836   8.877  60.515  1.00  0.00              
ATOM   3120  OH  TYR B  27      43.980   9.642  60.420  1.00  0.00              
ATOM   3121  C   TYR B  27      36.756   6.738  60.919  1.00  0.00              
ATOM   3122  O   TYR B  27      36.277   6.748  59.784  1.00  0.00              
ATOM   3123  N   SER B  28      36.130   6.158  61.948  1.00  0.00              
ATOM   3124  CA  SER B  28      34.787   5.624  61.799  1.00  0.00              
ATOM   3125  CB  SER B  28      34.379   4.812  63.018  1.00  0.00              
ATOM   3126  OG  SER B  28      35.265   3.723  63.234  1.00  0.00              
ATOM   3127  C   SER B  28      33.765   6.723  61.525  1.00  0.00              
ATOM   3128  O   SER B  28      32.943   6.570  60.621  1.00  0.00              
ATOM   3129  N   ARG B  29      33.818   7.859  62.238  1.00  0.00              
ATOM   3130  CA  ARG B  29      32.881   8.948  61.991  1.00  0.00              
ATOM   3131  CB  ARG B  29      32.860   9.971  63.140  1.00  0.00              
ATOM   3132  CG  ARG B  29      33.981  11.006  63.213  1.00  0.00              
ATOM   3133  CD  ARG B  29      33.947  11.828  64.496  1.00  0.00              
ATOM   3134  NE  ARG B  29      32.719  12.591  64.663  1.00  0.00              
ATOM   3135  CZ  ARG B  29      32.570  13.854  64.259  1.00  0.00              
ATOM   3136  NH1 ARG B  29      31.394  14.429  64.460  1.00  0.00              
ATOM   3137  NH2 ARG B  29      33.562  14.535  63.692  1.00  0.00              
ATOM   3138  C   ARG B  29      33.126   9.614  60.640  1.00  0.00              
ATOM   3139  O   ARG B  29      32.186  10.045  59.976  1.00  0.00              
ATOM   3140  N   LYS B  30      34.391   9.682  60.207  1.00  0.00              
ATOM   3141  CA  LYS B  30      34.730  10.164  58.876  1.00  0.00              
ATOM   3142  CB  LYS B  30      36.233  10.337  58.721  1.00  0.00              
ATOM   3143  CG  LYS B  30      36.832  11.498  59.491  1.00  0.00              
ATOM   3144  CD  LYS B  30      38.337  11.453  59.304  1.00  0.00              
ATOM   3145  CE  LYS B  30      38.995  12.626  60.004  1.00  0.00              
ATOM   3146  NZ  LYS B  30      40.437  12.517  59.912  1.00  0.00              
ATOM   3147  C   LYS B  30      34.236   9.246  57.769  1.00  0.00              
ATOM   3148  O   LYS B  30      33.630   9.715  56.803  1.00  0.00              
ATOM   3149  N   PHE B  31      34.466   7.935  57.897  1.00  0.00              
ATOM   3150  CA  PHE B  31      34.124   6.986  56.849  1.00  0.00              
ATOM   3151  CB  PHE B  31      35.367   6.171  56.452  1.00  0.00              
ATOM   3152  CG  PHE B  31      36.580   6.966  55.987  1.00  0.00              
ATOM   3153  CD1 PHE B  31      37.565   7.319  56.890  1.00  0.00              
ATOM   3154  CD2 PHE B  31      36.714   7.305  54.657  1.00  0.00              
ATOM   3155  CE1 PHE B  31      38.676   8.012  56.458  1.00  0.00              
ATOM   3156  CE2 PHE B  31      37.827   8.001  54.232  1.00  0.00              
ATOM   3157  CZ  PHE B  31      38.808   8.355  55.131  1.00  0.00              
ATOM   3158  C   PHE B  31      32.995   6.044  57.283  1.00  0.00              
ATOM   3159  O   PHE B  31      33.267   4.893  57.642  1.00  0.00              
ATOM   3160  N   PRO B  32      31.704   6.422  57.221  1.00  0.00              
ATOM   3161  CD  PRO B  32      31.218   7.643  56.582  1.00  0.00              
ATOM   3162  CA  PRO B  32      30.582   5.607  57.696  1.00  0.00              
ATOM   3163  CB  PRO B  32      29.385   6.502  57.439  1.00  0.00              
ATOM   3164  CG  PRO B  32      29.785   7.301  56.226  1.00  0.00              
ATOM   3165  C   PRO B  32      30.432   4.243  57.024  1.00  0.00              
ATOM   3166  O   PRO B  32      29.943   3.282  57.618  1.00  0.00              
ATOM   3167  N   SER B  33      30.863   4.156  55.765  1.00  0.00              
ATOM   3168  CA  SER B  33      30.837   2.923  54.999  1.00  0.00              
ATOM   3169  CB  SER B  33      30.760   3.300  53.526  1.00  0.00              
ATOM   3170  OG  SER B  33      29.778   4.307  53.316  1.00  0.00              
ATOM   3171  C   SER B  33      32.048   2.023  55.234  1.00  0.00              
ATOM   3172  O   SER B  33      32.086   0.896  54.735  1.00  0.00              
ATOM   3173  N   GLY B  34      33.056   2.483  55.984  1.00  0.00              
ATOM   3174  CA  GLY B  34      34.283   1.726  56.166  1.00  0.00              
ATOM   3175  C   GLY B  34      34.076   0.569  57.126  1.00  0.00              
ATOM   3176  O   GLY B  34      33.617   0.764  58.254  1.00  0.00              
ATOM   3177  N   THR B  35      34.400  -0.649  56.687  1.00  0.00              
ATOM   3178  CA  THR B  35      34.236  -1.817  57.540  1.00  0.00              
ATOM   3179  CB  THR B  35      34.177  -3.135  56.734  1.00  0.00              
ATOM   3180  OG1 THR B  35      35.396  -3.278  56.018  1.00  0.00              
ATOM   3181  CG2 THR B  35      32.983  -3.169  55.792  1.00  0.00              
ATOM   3182  C   THR B  35      35.307  -1.878  58.623  1.00  0.00              
ATOM   3183  O   THR B  35      36.383  -1.287  58.483  1.00  0.00              
ATOM   3184  N   PHE B  36      34.998  -2.620  59.696  1.00  0.00              
ATOM   3185  CA  PHE B  36      35.841  -2.742  60.879  1.00  0.00              
ATOM   3186  CB  PHE B  36      35.330  -3.894  61.755  1.00  0.00              
ATOM   3187  CG  PHE B  36      36.090  -4.093  63.062  1.00  0.00              
ATOM   3188  CD1 PHE B  36      36.694  -5.310  63.317  1.00  0.00              
ATOM   3189  CD2 PHE B  36      36.203  -3.060  63.974  1.00  0.00              
ATOM   3190  CE1 PHE B  36      37.422  -5.484  64.476  1.00  0.00              
ATOM   3191  CE2 PHE B  36      36.938  -3.242  65.125  1.00  0.00              
ATOM   3192  CZ  PHE B  36      37.548  -4.451  65.379  1.00  0.00              
ATOM   3193  C   PHE B  36      37.329  -2.888  60.598  1.00  0.00              
ATOM   3194  O   PHE B  36      38.095  -1.996  60.954  1.00  0.00              
ATOM   3195  N   GLU B  37      37.745  -3.946  59.895  1.00  0.00              
ATOM   3196  CA  GLU B  37      39.159  -4.172  59.642  1.00  0.00              
ATOM   3197  CB  GLU B  37      39.390  -5.567  59.062  1.00  0.00              
ATOM   3198  CG  GLU B  37      40.855  -6.028  59.040  1.00  0.00              
ATOM   3199  CD  GLU B  37      41.559  -6.003  60.395  1.00  0.00              
ATOM   3200  OE1 GLU B  37      42.483  -5.204  60.572  1.00  0.00              
ATOM   3201  OE2 GLU B  37      41.190  -6.783  61.271  1.00  0.00              
ATOM   3202  C   GLU B  37      39.797  -3.090  58.777  1.00  0.00              
ATOM   3203  O   GLU B  37      40.978  -2.798  58.966  1.00  0.00              
ATOM   3204  N   GLN B  38      39.040  -2.449  57.875  1.00  0.00              
ATOM   3205  CA  GLN B  38      39.560  -1.337  57.090  1.00  0.00              
ATOM   3206  CB  GLN B  38      38.534  -0.826  56.088  1.00  0.00              
ATOM   3207  CG  GLN B  38      38.262  -1.698  54.879  1.00  0.00              
ATOM   3208  CD  GLN B  38      37.179  -1.098  53.997  1.00  0.00              
ATOM   3209  OE1 GLN B  38      35.988  -1.192  54.299  1.00  0.00              
ATOM   3210  NE2 GLN B  38      37.512  -0.433  52.901  1.00  0.00              
ATOM   3211  C   GLN B  38      39.943  -0.180  58.000  1.00  0.00              
ATOM   3212  O   GLN B  38      41.054   0.357  57.935  1.00  0.00              
ATOM   3213  N   VAL B  39      39.009   0.171  58.893  1.00  0.00              
ATOM   3214  CA  VAL B  39      39.225   1.249  59.847  1.00  0.00              
ATOM   3215  CB  VAL B  39      37.926   1.584  60.621  1.00  0.00              
ATOM   3216  CG1 VAL B  39      38.125   2.770  61.552  1.00  0.00              
ATOM   3217  CG2 VAL B  39      36.797   1.930  59.659  1.00  0.00              
ATOM   3218  C   VAL B  39      40.373   0.862  60.775  1.00  0.00              
ATOM   3219  O   VAL B  39      41.318   1.634  60.928  1.00  0.00              
ATOM   3220  N   SER B  40      40.357  -0.349  61.340  1.00  0.00              
ATOM   3221  CA  SER B  40      41.445  -0.862  62.160  1.00  0.00              
ATOM   3222  CB  SER B  40      41.111  -2.267  62.641  1.00  0.00              
ATOM   3223  OG  SER B  40      39.867  -2.298  63.327  1.00  0.00              
ATOM   3224  C   SER B  40      42.808  -0.875  61.476  1.00  0.00              
ATOM   3225  O   SER B  40      43.819  -0.679  62.155  1.00  0.00              
ATOM   3226  N   GLN B  41      42.896  -1.107  60.160  1.00  0.00              
ATOM   3227  CA  GLN B  41      44.158  -0.976  59.444  1.00  0.00              
ATOM   3228  CB  GLN B  41      44.090  -1.564  58.037  1.00  0.00              
ATOM   3229  CG  GLN B  41      44.103  -3.087  57.991  1.00  0.00              
ATOM   3230  CD  GLN B  41      45.348  -3.710  58.606  1.00  0.00              
ATOM   3231  OE1 GLN B  41      46.461  -3.578  58.106  1.00  0.00              
ATOM   3232  NE2 GLN B  41      45.215  -4.414  59.722  1.00  0.00              
ATOM   3233  C   GLN B  41      44.636   0.464  59.372  1.00  0.00              
ATOM   3234  O   GLN B  41      45.785   0.753  59.718  1.00  0.00              
ATOM   3235  N   LEU B  42      43.745   1.381  58.975  1.00  0.00              
ATOM   3236  CA  LEU B  42      44.093   2.793  58.880  1.00  0.00              
ATOM   3237  CB  LEU B  42      42.934   3.600  58.296  1.00  0.00              
ATOM   3238  CG  LEU B  42      43.164   5.072  57.951  1.00  0.00              
ATOM   3239  CD1 LEU B  42      44.276   5.243  56.926  1.00  0.00              
ATOM   3240  CD2 LEU B  42      41.885   5.685  57.418  1.00  0.00              
ATOM   3241  C   LEU B  42      44.522   3.360  60.225  1.00  0.00              
ATOM   3242  O   LEU B  42      45.579   3.979  60.329  1.00  0.00              
ATOM   3243  N   VAL B  43      43.736   3.086  61.269  1.00  0.00              
ATOM   3244  CA  VAL B  43      44.031   3.515  62.630  1.00  0.00              
ATOM   3245  CB  VAL B  43      42.874   3.094  63.564  1.00  0.00              
ATOM   3246  CG1 VAL B  43      43.142   3.399  65.028  1.00  0.00              
ATOM   3247  CG2 VAL B  43      41.618   3.835  63.151  1.00  0.00              
ATOM   3248  C   VAL B  43      45.370   2.974  63.114  1.00  0.00              
ATOM   3249  O   VAL B  43      46.201   3.745  63.591  1.00  0.00              
ATOM   3250  N   LYS B  44      45.606   1.666  62.947  1.00  0.00              
ATOM   3251  CA  LYS B  44      46.856   1.015  63.330  1.00  0.00              
ATOM   3252  CB  LYS B  44      46.779  -0.423  62.847  1.00  0.00              
ATOM   3253  CG  LYS B  44      47.778  -1.431  63.378  1.00  0.00              
ATOM   3254  CD  LYS B  44      47.577  -2.804  62.727  1.00  0.00              
ATOM   3255  CE  LYS B  44      46.249  -3.506  63.043  1.00  0.00              
ATOM   3256  NZ  LYS B  44      45.146  -3.069  62.202  1.00  0.00              
ATOM   3257  C   LYS B  44      48.058   1.700  62.687  1.00  0.00              
ATOM   3258  O   LYS B  44      49.049   2.040  63.341  1.00  0.00              
ATOM   3259  N   GLU B  45      47.937   1.954  61.383  1.00  0.00              
ATOM   3260  CA  GLU B  45      49.000   2.609  60.649  1.00  0.00              
ATOM   3261  CB  GLU B  45      48.852   2.339  59.160  1.00  0.00              
ATOM   3262  CG  GLU B  45      49.120   0.848  58.952  1.00  0.00              
ATOM   3263  CD  GLU B  45      48.975   0.333  57.533  1.00  0.00              
ATOM   3264  OE1 GLU B  45      49.918   0.458  56.750  1.00  0.00              
ATOM   3265  OE2 GLU B  45      47.932  -0.230  57.199  1.00  0.00              
ATOM   3266  C   GLU B  45      49.172   4.080  61.004  1.00  0.00              
ATOM   3267  O   GLU B  45      50.314   4.530  61.109  1.00  0.00              
ATOM   3268  N   VAL B  46      48.099   4.827  61.285  1.00  0.00              
ATOM   3269  CA  VAL B  46      48.198   6.195  61.795  1.00  0.00              
ATOM   3270  CB  VAL B  46      46.804   6.872  61.804  1.00  0.00              
ATOM   3271  CG1 VAL B  46      46.785   8.231  62.496  1.00  0.00              
ATOM   3272  CG2 VAL B  46      46.367   7.087  60.363  1.00  0.00              
ATOM   3273  C   VAL B  46      48.882   6.235  63.162  1.00  0.00              
ATOM   3274  O   VAL B  46      49.700   7.119  63.442  1.00  0.00              
ATOM   3275  N   VAL B  47      48.596   5.244  64.012  1.00  0.00              
ATOM   3276  CA  VAL B  47      49.309   5.080  65.270  1.00  0.00              
ATOM   3277  CB  VAL B  47      48.675   3.968  66.142  1.00  0.00              
ATOM   3278  CG1 VAL B  47      49.444   3.720  67.433  1.00  0.00              
ATOM   3279  CG2 VAL B  47      47.262   4.375  66.527  1.00  0.00              
ATOM   3280  C   VAL B  47      50.793   4.845  65.001  1.00  0.00              
ATOM   3281  O   VAL B  47      51.614   5.480  65.658  1.00  0.00              
ATOM   3282  N   SER B  48      51.187   4.017  64.023  1.00  0.00              
ATOM   3283  CA  SER B  48      52.602   3.868  63.692  1.00  0.00              
ATOM   3284  CB  SER B  48      52.843   2.660  62.784  1.00  0.00              
ATOM   3285  OG  SER B  48      52.537   2.880  61.412  1.00  0.00              
ATOM   3286  C   SER B  48      53.231   5.127  63.089  1.00  0.00              
ATOM   3287  O   SER B  48      54.431   5.367  63.262  1.00  0.00              
ATOM   3288  N   LEU B  49      52.456   5.949  62.363  1.00  0.00              
ATOM   3289  CA  LEU B  49      52.929   7.246  61.876  1.00  0.00              
ATOM   3290  CB  LEU B  49      51.879   7.992  61.056  1.00  0.00              
ATOM   3291  CG  LEU B  49      51.190   7.387  59.844  1.00  0.00              
ATOM   3292  CD1 LEU B  49      50.184   8.384  59.305  1.00  0.00              
ATOM   3293  CD2 LEU B  49      52.168   6.993  58.761  1.00  0.00              
ATOM   3294  C   LEU B  49      53.283   8.152  63.043  1.00  0.00              
ATOM   3295  O   LEU B  49      54.270   8.892  63.025  1.00  0.00              
ATOM   3296  N   THR B  50      52.453   8.092  64.084  1.00  0.00              
ATOM   3297  CA  THR B  50      52.664   8.907  65.263  1.00  0.00              
ATOM   3298  CB  THR B  50      51.365   8.985  66.074  1.00  0.00              
ATOM   3299  OG1 THR B  50      50.327   9.295  65.148  1.00  0.00              
ATOM   3300  CG2 THR B  50      51.445  10.103  67.090  1.00  0.00              
ATOM   3301  C   THR B  50      53.836   8.362  66.076  1.00  0.00              
ATOM   3302  O   THR B  50      54.827   9.058  66.289  1.00  0.00              
ATOM   3303  N   GLU B  51      53.765   7.083  66.455  1.00  0.00              
ATOM   3304  CA  GLU B  51      54.777   6.397  67.246  1.00  0.00              
ATOM   3305  CB  GLU B  51      54.362   4.934  67.366  1.00  0.00              
ATOM   3306  CG  GLU B  51      55.234   4.042  68.241  1.00  0.00              
ATOM   3307  CD  GLU B  51      54.758   2.598  68.300  1.00  0.00              
ATOM   3308  OE1 GLU B  51      54.666   1.949  67.258  1.00  0.00              
ATOM   3309  OE2 GLU B  51      54.475   2.114  69.398  1.00  0.00              
ATOM   3310  C   GLU B  51      56.185   6.511  66.670  1.00  0.00              
ATOM   3311  O   GLU B  51      57.134   6.778  67.407  1.00  0.00              
ATOM   3312  N   ALA B  52      56.336   6.317  65.356  1.00  0.00              
ATOM   3313  CA  ALA B  52      57.632   6.498  64.726  1.00  0.00              
ATOM   3314  CB  ALA B  52      57.661   5.818  63.366  1.00  0.00              
ATOM   3315  C   ALA B  52      57.970   7.968  64.527  1.00  0.00              
ATOM   3316  O   ALA B  52      58.984   8.450  65.035  1.00  0.00              
ATOM   3317  N   CYS B  53      57.116   8.741  63.853  1.00  0.00              
ATOM   3318  CA  CYS B  53      57.526  10.061  63.406  1.00  0.00              
ATOM   3319  CB  CYS B  53      56.855  10.370  62.084  1.00  0.00              
ATOM   3320  SG  CYS B  53      57.287   9.051  60.922  1.00  0.00              
ATOM   3321  C   CYS B  53      57.408  11.191  64.419  1.00  0.00              
ATOM   3322  O   CYS B  53      57.794  12.327  64.142  1.00  0.00              
ATOM   3323  N   CYS B  54      56.896  10.897  65.617  1.00  0.00              
ATOM   3324  CA  CYS B  54      57.031  11.810  66.741  1.00  0.00              
ATOM   3325  CB  CYS B  54      55.804  11.742  67.639  1.00  0.00              
ATOM   3326  SG  CYS B  54      54.240  12.068  66.788  1.00  0.00              
ATOM   3327  C   CYS B  54      58.267  11.512  67.586  1.00  0.00              
ATOM   3328  O   CYS B  54      58.552  12.243  68.538  1.00  0.00              
ATOM   3329  N   ALA B  55      59.026  10.449  67.284  1.00  0.00              
ATOM   3330  CA  ALA B  55      60.167  10.071  68.105  1.00  0.00              
ATOM   3331  CB  ALA B  55      60.614   8.656  67.767  1.00  0.00              
ATOM   3332  C   ALA B  55      61.378  10.982  67.955  1.00  0.00              
ATOM   3333  O   ALA B  55      61.589  11.635  66.927  1.00  0.00              
ATOM   3334  N   GLU B  56      62.197  11.010  69.010  1.00  0.00              
ATOM   3335  CA  GLU B  56      63.402  11.824  69.050  1.00  0.00              
ATOM   3336  CB  GLU B  56      64.025  11.719  70.441  1.00  0.00              
ATOM   3337  CG  GLU B  56      65.184  12.678  70.696  1.00  0.00              
ATOM   3338  CD  GLU B  56      65.807  12.514  72.074  1.00  0.00              
ATOM   3339  OE1 GLU B  56      66.791  11.787  72.196  1.00  0.00              
ATOM   3340  OE2 GLU B  56      65.306  13.117  73.023  1.00  0.00              
ATOM   3341  C   GLU B  56      64.383  11.377  67.971  1.00  0.00              
ATOM   3342  O   GLU B  56      64.982  10.303  68.036  1.00  0.00              
ATOM   3343  N   GLY B  57      64.485  12.213  66.940  1.00  0.00              
ATOM   3344  CA  GLY B  57      65.378  11.952  65.824  1.00  0.00              
ATOM   3345  C   GLY B  57      64.667  11.344  64.623  1.00  0.00              
ATOM   3346  O   GLY B  57      65.319  10.824  63.716  1.00  0.00              
ATOM   3347  N   ALA B  58      63.330  11.379  64.590  1.00  0.00              
ATOM   3348  CA  ALA B  58      62.583  10.954  63.415  1.00  0.00              
ATOM   3349  CB  ALA B  58      61.109  10.882  63.751  1.00  0.00              
ATOM   3350  C   ALA B  58      62.738  11.922  62.248  1.00  0.00              
ATOM   3351  O   ALA B  58      62.878  13.134  62.430  1.00  0.00              
ATOM   3352  N   ASP B  59      62.707  11.380  61.029  1.00  0.00              
ATOM   3353  CA  ASP B  59      62.928  12.171  59.827  1.00  0.00              
ATOM   3354  CB  ASP B  59      63.262  11.252  58.648  1.00  0.00              
ATOM   3355  CG  ASP B  59      63.602  12.013  57.373  1.00  0.00              
ATOM   3356  OD1 ASP B  59      62.689  12.345  56.616  1.00  0.00              
ATOM   3357  OD2 ASP B  59      64.776  12.293  57.148  1.00  0.00              
ATOM   3358  C   ASP B  59      61.737  13.066  59.477  1.00  0.00              
ATOM   3359  O   ASP B  59      60.657  12.543  59.192  1.00  0.00              
ATOM   3360  N   PRO B  60      61.896  14.399  59.404  1.00  0.00              
ATOM   3361  CD  PRO B  60      63.161  15.094  59.632  1.00  0.00              
ATOM   3362  CA  PRO B  60      60.824  15.362  59.142  1.00  0.00              
ATOM   3363  CB  PRO B  60      61.570  16.675  59.046  1.00  0.00              
ATOM   3364  CG  PRO B  60      62.706  16.488  60.015  1.00  0.00              
ATOM   3365  C   PRO B  60      59.970  15.132  57.901  1.00  0.00              
ATOM   3366  O   PRO B  60      58.797  15.502  57.881  1.00  0.00              
ATOM   3367  N   ASP B  61      60.502  14.491  56.853  1.00  0.00              
ATOM   3368  CA  ASP B  61      59.730  14.242  55.638  1.00  0.00              
ATOM   3369  CB  ASP B  61      60.589  13.685  54.506  1.00  0.00              
ATOM   3370  CG  ASP B  61      61.644  14.652  53.997  1.00  0.00              
ATOM   3371  OD1 ASP B  61      61.545  15.085  52.850  1.00  0.00              
ATOM   3372  OD2 ASP B  61      62.561  14.976  54.754  1.00  0.00              
ATOM   3373  C   ASP B  61      58.564  13.294  55.862  1.00  0.00              
ATOM   3374  O   ASP B  61      57.559  13.387  55.157  1.00  0.00              
ATOM   3375  N   CYS B  62      58.660  12.431  56.885  1.00  0.00              
ATOM   3376  CA  CYS B  62      57.669  11.404  57.194  1.00  0.00              
ATOM   3377  CB  CYS B  62      57.949  10.813  58.567  1.00  0.00              
ATOM   3378  SG  CYS B  62      56.621   9.729  59.146  1.00  0.00              
ATOM   3379  C   CYS B  62      56.206  11.820  57.127  1.00  0.00              
ATOM   3380  O   CYS B  62      55.404  11.123  56.500  1.00  0.00              
ATOM   3381  N   TYR B  63      55.847  12.974  57.703  1.00  0.00              
ATOM   3382  CA  TYR B  63      54.462  13.432  57.682  1.00  0.00              
ATOM   3383  CB  TYR B  63      54.198  14.536  58.718  1.00  0.00              
ATOM   3384  CG  TYR B  63      55.193  15.689  58.784  1.00  0.00              
ATOM   3385  CD1 TYR B  63      55.143  16.714  57.858  1.00  0.00              
ATOM   3386  CE1 TYR B  63      55.982  17.801  57.989  1.00  0.00              
ATOM   3387  CD2 TYR B  63      56.104  15.734  59.822  1.00  0.00              
ATOM   3388  CE2 TYR B  63      56.943  16.819  59.957  1.00  0.00              
ATOM   3389  CZ  TYR B  63      56.865  17.851  59.047  1.00  0.00              
ATOM   3390  OH  TYR B  63      57.663  18.965  59.218  1.00  0.00              
ATOM   3391  C   TYR B  63      53.905  13.791  56.306  1.00  0.00              
ATOM   3392  O   TYR B  63      52.704  14.025  56.146  1.00  0.00              
ATOM   3393  N   ASP B  64      54.767  13.851  55.288  1.00  0.00              
ATOM   3394  CA  ASP B  64      54.317  13.834  53.906  1.00  0.00              
ATOM   3395  CB  ASP B  64      54.961  14.947  53.086  1.00  0.00              
ATOM   3396  CG  ASP B  64      54.495  14.954  51.633  1.00  0.00              
ATOM   3397  OD1 ASP B  64      53.368  15.384  51.371  1.00  0.00              
ATOM   3398  OD2 ASP B  64      55.269  14.546  50.769  1.00  0.00              
ATOM   3399  C   ASP B  64      54.595  12.488  53.248  1.00  0.00              
ATOM   3400  O   ASP B  64      53.754  11.984  52.508  1.00  0.00              
ATOM   3401  N   THR B  65      55.772  11.899  53.477  1.00  0.00              
ATOM   3402  CA  THR B  65      56.171  10.654  52.836  1.00  0.00              
ATOM   3403  CB  THR B  65      57.672  10.413  53.094  1.00  0.00              
ATOM   3404  OG1 THR B  65      58.321  11.639  52.778  1.00  0.00              
ATOM   3405  CG2 THR B  65      58.254   9.293  52.244  1.00  0.00              
ATOM   3406  C   THR B  65      55.338   9.450  53.269  1.00  0.00              
ATOM   3407  O   THR B  65      54.693   8.817  52.431  1.00  0.00              
ATOM   3408  N   ARG B  66      55.300   9.126  54.568  1.00  0.00              
ATOM   3409  CA  ARG B  66      54.580   7.954  55.048  1.00  0.00              
ATOM   3410  CB  ARG B  66      54.911   7.631  56.498  1.00  0.00              
ATOM   3411  CG  ARG B  66      56.287   7.018  56.728  1.00  0.00              
ATOM   3412  CD  ARG B  66      56.403   6.479  58.153  1.00  0.00              
ATOM   3413  NE  ARG B  66      55.491   5.366  58.383  1.00  0.00              
ATOM   3414  CZ  ARG B  66      55.087   4.980  59.596  1.00  0.00              
ATOM   3415  NH1 ARG B  66      54.227   3.971  59.667  1.00  0.00              
ATOM   3416  NH2 ARG B  66      55.519   5.582  60.703  1.00  0.00              
ATOM   3417  C   ARG B  66      53.073   8.085  54.885  1.00  0.00              
ATOM   3418  O   ARG B  66      52.383   7.106  54.596  1.00  0.00              
ATOM   3419  N   THR B  67      52.553   9.307  55.019  1.00  0.00              
ATOM   3420  CA  THR B  67      51.156   9.585  54.729  1.00  0.00              
ATOM   3421  CB  THR B  67      50.798  11.007  55.182  1.00  0.00              
ATOM   3422  OG1 THR B  67      51.890  11.820  54.779  1.00  0.00              
ATOM   3423  CG2 THR B  67      50.589  11.109  56.682  1.00  0.00              
ATOM   3424  C   THR B  67      50.842   9.367  53.253  1.00  0.00              
ATOM   3425  O   THR B  67      49.876   8.673  52.934  1.00  0.00              
ATOM   3426  N   SER B  68      51.671   9.888  52.336  1.00  0.00              
ATOM   3427  CA  SER B  68      51.507   9.614  50.913  1.00  0.00              
ATOM   3428  CB  SER B  68      52.447  10.470  50.067  1.00  0.00              
ATOM   3429  OG  SER B  68      52.124  10.425  48.680  1.00  0.00              
ATOM   3430  C   SER B  68      51.711   8.139  50.570  1.00  0.00              
ATOM   3431  O   SER B  68      51.155   7.660  49.577  1.00  0.00              
ATOM   3432  N   ALA B  69      52.511   7.399  51.346  1.00  0.00              
ATOM   3433  CA  ALA B  69      52.596   5.953  51.205  1.00  0.00              
ATOM   3434  CB  ALA B  69      53.693   5.393  52.097  1.00  0.00              
ATOM   3435  C   ALA B  69      51.282   5.291  51.598  1.00  0.00              
ATOM   3436  O   ALA B  69      50.822   4.375  50.915  1.00  0.00              
ATOM   3437  N   LEU B  70      50.632   5.765  52.669  1.00  0.00              
ATOM   3438  CA  LEU B  70      49.293   5.302  53.006  1.00  0.00              
ATOM   3439  CB  LEU B  70      48.834   5.789  54.378  1.00  0.00              
ATOM   3440  CG  LEU B  70      49.613   5.396  55.628  1.00  0.00              
ATOM   3441  CD1 LEU B  70      48.803   5.790  56.849  1.00  0.00              
ATOM   3442  CD2 LEU B  70      49.899   3.903  55.682  1.00  0.00              
ATOM   3443  C   LEU B  70      48.264   5.698  51.955  1.00  0.00              
ATOM   3444  O   LEU B  70      47.313   4.952  51.714  1.00  0.00              
ATOM   3445  N   SER B  71      48.420   6.853  51.298  1.00  0.00              
ATOM   3446  CA  SER B  71      47.619   7.204  50.133  1.00  0.00              
ATOM   3447  CB  SER B  71      47.990   8.594  49.646  1.00  0.00              
ATOM   3448  OG  SER B  71      47.965   9.529  50.715  1.00  0.00              
ATOM   3449  C   SER B  71      47.809   6.201  49.001  1.00  0.00              
ATOM   3450  O   SER B  71      46.829   5.698  48.450  1.00  0.00              
ATOM   3451  N   ALA B  72      49.060   5.844  48.682  1.00  0.00              
ATOM   3452  CA  ALA B  72      49.343   4.816  47.687  1.00  0.00              
ATOM   3453  CB  ALA B  72      50.847   4.645  47.537  1.00  0.00              
ATOM   3454  C   ALA B  72      48.749   3.459  48.057  1.00  0.00              
ATOM   3455  O   ALA B  72      48.222   2.749  47.199  1.00  0.00              
ATOM   3456  N   LYS B  73      48.784   3.107  49.346  1.00  0.00              
ATOM   3457  CA  LYS B  73      48.140   1.899  49.841  1.00  0.00              
ATOM   3458  CB  LYS B  73      48.580   1.644  51.276  1.00  0.00              
ATOM   3459  CG  LYS B  73      48.464   0.187  51.692  1.00  0.00              
ATOM   3460  CD  LYS B  73      48.839   0.037  53.155  1.00  0.00              
ATOM   3461  CE  LYS B  73      48.838  -1.429  53.548  1.00  0.00              
ATOM   3462  NZ  LYS B  73      49.019  -1.567  54.979  1.00  0.00              
ATOM   3463  C   LYS B  73      46.617   1.999  49.749  1.00  0.00              
ATOM   3464  O   LYS B  73      45.948   1.016  49.433  1.00  0.00              
ATOM   3465  N   SER B  74      46.041   3.189  49.968  1.00  0.00              
ATOM   3466  CA  SER B  74      44.613   3.425  49.757  1.00  0.00              
ATOM   3467  CB  SER B  74      44.219   4.845  50.154  1.00  0.00              
ATOM   3468  OG  SER B  74      44.521   5.155  51.506  1.00  0.00              
ATOM   3469  C   SER B  74      44.241   3.219  48.293  1.00  0.00              
ATOM   3470  O   SER B  74      43.166   2.709  47.975  1.00  0.00              
ATOM   3471  N   CYS B  75      45.163   3.589  47.401  1.00  0.00              
ATOM   3472  CA  CYS B  75      45.017   3.375  45.971  1.00  0.00              
ATOM   3473  CB  CYS B  75      45.937   4.335  45.235  1.00  0.00              
ATOM   3474  SG  CYS B  75      45.490   6.056  45.562  1.00  0.00              
ATOM   3475  C   CYS B  75      45.254   1.949  45.482  1.00  0.00              
ATOM   3476  O   CYS B  75      45.276   1.707  44.271  1.00  0.00              
ATOM   3477  N   GLU B  76      45.446   0.972  46.377  1.00  0.00              
ATOM   3478  CA  GLU B  76      45.524  -0.426  45.977  1.00  0.00              
ATOM   3479  CB  GLU B  76      45.983  -1.264  47.166  1.00  0.00              
ATOM   3480  CG  GLU B  76      46.407  -2.691  46.826  1.00  0.00              
ATOM   3481  CD  GLU B  76      46.773  -3.585  48.010  1.00  0.00              
ATOM   3482  OE1 GLU B  76      47.242  -3.093  49.040  1.00  0.00              
ATOM   3483  OE2 GLU B  76      46.618  -4.797  47.872  1.00  0.00              
ATOM   3484  C   GLU B  76      44.145  -0.889  45.514  1.00  0.00              
ATOM   3485  O   GLU B  76      43.126  -0.464  46.060  1.00  0.00              
ATOM   3486  N   SER B  77      44.099  -1.768  44.507  1.00  0.00              
ATOM   3487  CA  SER B  77      42.857  -2.347  44.006  1.00  0.00              
ATOM   3488  CB  SER B  77      43.209  -3.329  42.892  1.00  0.00              
ATOM   3489  OG  SER B  77      44.179  -4.278  43.340  1.00  0.00              
ATOM   3490  C   SER B  77      42.104  -3.066  45.121  1.00  0.00              
ATOM   3491  O   SER B  77      40.930  -2.831  45.408  1.00  0.00              
ATOM   3492  N   ASN B  78      42.856  -3.939  45.789  1.00  0.00              
ATOM   3493  CA  ASN B  78      42.392  -4.604  46.991  1.00  0.00              
ATOM   3494  CB  ASN B  78      43.069  -5.971  47.114  1.00  0.00              
ATOM   3495  CG  ASN B  78      42.701  -6.945  46.002  1.00  0.00              
ATOM   3496  OD1 ASN B  78      42.071  -7.971  46.241  1.00  0.00              
ATOM   3497  ND2 ASN B  78      43.055  -6.698  44.746  1.00  0.00              
ATOM   3498  C   ASN B  78      42.785  -3.672  48.129  1.00  0.00              
ATOM   3499  O   ASN B  78      43.795  -3.861  48.809  1.00  0.00              
ATOM   3500  N   SER B  79      42.024  -2.584  48.266  1.00  0.00              
ATOM   3501  CA  SER B  79      42.334  -1.555  49.245  1.00  0.00              
ATOM   3502  CB  SER B  79      41.542  -0.283  48.962  1.00  0.00              
ATOM   3503  OG  SER B  79      42.020   0.813  49.732  1.00  0.00              
ATOM   3504  C   SER B  79      42.083  -2.015  50.677  1.00  0.00              
ATOM   3505  O   SER B  79      40.983  -2.468  51.001  1.00  0.00              
ATOM   3506  N   PRO B  80      43.082  -1.934  51.568  1.00  0.00              
ATOM   3507  CD  PRO B  80      44.486  -1.702  51.229  1.00  0.00              
ATOM   3508  CA  PRO B  80      42.920  -2.221  52.988  1.00  0.00              
ATOM   3509  CB  PRO B  80      44.350  -2.448  53.435  1.00  0.00              
ATOM   3510  CG  PRO B  80      45.131  -1.482  52.582  1.00  0.00              
ATOM   3511  C   PRO B  80      42.261  -1.087  53.768  1.00  0.00              
ATOM   3512  O   PRO B  80      41.885  -1.268  54.925  1.00  0.00              
ATOM   3513  N   PHE B  81      42.101   0.091  53.159  1.00  0.00              
ATOM   3514  CA  PHE B  81      41.666   1.276  53.878  1.00  0.00              
ATOM   3515  CB  PHE B  81      42.621   2.431  53.570  1.00  0.00              
ATOM   3516  CG  PHE B  81      44.021   2.277  54.155  1.00  0.00              
ATOM   3517  CD1 PHE B  81      45.075   2.921  53.545  1.00  0.00              
ATOM   3518  CD2 PHE B  81      44.244   1.532  55.299  1.00  0.00              
ATOM   3519  CE1 PHE B  81      46.339   2.841  54.086  1.00  0.00              
ATOM   3520  CE2 PHE B  81      45.513   1.450  55.826  1.00  0.00              
ATOM   3521  CZ  PHE B  81      46.560   2.109  55.227  1.00  0.00              
ATOM   3522  C   PHE B  81      40.230   1.669  53.555  1.00  0.00              
ATOM   3523  O   PHE B  81      39.708   1.244  52.520  1.00  0.00              
ATOM   3524  N   PRO B  82      39.514   2.415  54.410  1.00  0.00              
ATOM   3525  CD  PRO B  82      39.860   2.656  55.809  1.00  0.00              
ATOM   3526  CA  PRO B  82      38.201   2.961  54.088  1.00  0.00              
ATOM   3527  CB  PRO B  82      37.652   3.327  55.451  1.00  0.00              
ATOM   3528  CG  PRO B  82      38.865   3.708  56.255  1.00  0.00              
ATOM   3529  C   PRO B  82      38.312   4.142  53.129  1.00  0.00              
ATOM   3530  O   PRO B  82      39.122   5.054  53.309  1.00  0.00              
ATOM   3531  N   VAL B  83      37.501   4.108  52.074  1.00  0.00              
ATOM   3532  CA  VAL B  83      37.600   5.089  51.004  1.00  0.00              
ATOM   3533  CB  VAL B  83      37.773   4.388  49.628  1.00  0.00              
ATOM   3534  CG1 VAL B  83      39.105   3.650  49.562  1.00  0.00              
ATOM   3535  CG2 VAL B  83      36.625   3.437  49.307  1.00  0.00              
ATOM   3536  C   VAL B  83      36.437   6.077  50.984  1.00  0.00              
ATOM   3537  O   VAL B  83      35.517   6.015  51.807  1.00  0.00              
ATOM   3538  N   HIS B  84      36.477   7.026  50.049  1.00  0.00              
ATOM   3539  CA  HIS B  84      35.379   7.951  49.840  1.00  0.00              
ATOM   3540  CB  HIS B  84      35.768   9.342  50.334  1.00  0.00              
ATOM   3541  CG  HIS B  84      35.252   9.624  51.738  1.00  0.00              
ATOM   3542  ND1 HIS B  84      34.638   8.783  52.560  1.00  0.00              
ATOM   3543  CD2 HIS B  84      35.284  10.864  52.330  1.00  0.00              
ATOM   3544  NE2 HIS B  84      34.650  10.708  53.463  1.00  0.00              
ATOM   3545  CE1 HIS B  84      34.252   9.468  53.602  1.00  0.00              
ATOM   3546  C   HIS B  84      34.962   7.983  48.376  1.00  0.00              
ATOM   3547  O   HIS B  84      35.771   7.626  47.513  1.00  0.00              
ATOM   3548  N   PRO B  85      33.715   8.350  48.026  1.00  0.00              
ATOM   3549  CD  PRO B  85      32.586   8.438  48.950  1.00  0.00              
ATOM   3550  CA  PRO B  85      33.259   8.507  46.645  1.00  0.00              
ATOM   3551  CB  PRO B  85      31.809   8.921  46.820  1.00  0.00              
ATOM   3552  CG  PRO B  85      31.396   8.164  48.053  1.00  0.00              
ATOM   3553  C   PRO B  85      34.077   9.529  45.858  1.00  0.00              
ATOM   3554  O   PRO B  85      33.751  10.711  45.749  1.00  0.00              
ATOM   3555  N   GLY B  86      35.203   9.031  45.349  1.00  0.00              
ATOM   3556  CA  GLY B  86      36.134   9.838  44.586  1.00  0.00              
ATOM   3557  C   GLY B  86      37.564   9.333  44.700  1.00  0.00              
ATOM   3558  O   GLY B  86      38.344   9.542  43.769  1.00  0.00              
ATOM   3559  N   THR B  87      37.926   8.630  45.789  1.00  0.00              
ATOM   3560  CA  THR B  87      39.292   8.174  46.049  1.00  0.00              
ATOM   3561  CB  THR B  87      39.314   7.264  47.298  1.00  0.00              
ATOM   3562  OG1 THR B  87      38.600   7.969  48.309  1.00  0.00              
ATOM   3563  CG2 THR B  87      40.723   6.969  47.802  1.00  0.00              
ATOM   3564  C   THR B  87      39.973   7.484  44.868  1.00  0.00              
ATOM   3565  O   THR B  87      41.137   7.765  44.585  1.00  0.00              
ATOM   3566  N   ALA B  88      39.250   6.635  44.129  1.00  0.00              
ATOM   3567  CA  ALA B  88      39.769   6.013  42.915  1.00  0.00              
ATOM   3568  CB  ALA B  88      38.696   5.124  42.308  1.00  0.00              
ATOM   3569  C   ALA B  88      40.191   7.024  41.851  1.00  0.00              
ATOM   3570  O   ALA B  88      41.274   6.914  41.272  1.00  0.00              
ATOM   3571  N   GLU B  89      39.375   8.064  41.638  1.00  0.00              
ATOM   3572  CA  GLU B  89      39.688   9.090  40.657  1.00  0.00              
ATOM   3573  CB  GLU B  89      38.443   9.907  40.304  1.00  0.00              
ATOM   3574  CG  GLU B  89      38.621  10.950  39.193  1.00  0.00              
ATOM   3575  CD  GLU B  89      39.154  10.408  37.869  1.00  0.00              
ATOM   3576  OE1 GLU B  89      38.411   9.718  37.171  1.00  0.00              
ATOM   3577  OE2 GLU B  89      40.306  10.685  37.539  1.00  0.00              
ATOM   3578  C   GLU B  89      40.820   9.979  41.161  1.00  0.00              
ATOM   3579  O   GLU B  89      41.642  10.448  40.370  1.00  0.00              
ATOM   3580  N   CYS B  90      40.884  10.194  42.480  1.00  0.00              
ATOM   3581  CA  CYS B  90      42.044  10.820  43.095  1.00  0.00              
ATOM   3582  CB  CYS B  90      41.873  10.952  44.602  1.00  0.00              
ATOM   3583  SG  CYS B  90      40.383  11.836  45.128  1.00  0.00              
ATOM   3584  C   CYS B  90      43.298  10.006  42.806  1.00  0.00              
ATOM   3585  O   CYS B  90      44.310  10.562  42.389  1.00  0.00              
ATOM   3586  N   CYS B  91      43.235   8.677  42.945  1.00  0.00              
ATOM   3587  CA  CYS B  91      44.357   7.799  42.651  1.00  0.00              
ATOM   3588  CB  CYS B  91      44.009   6.362  42.983  1.00  0.00              
ATOM   3589  SG  CYS B  91      43.649   6.155  44.743  1.00  0.00              
ATOM   3590  C   CYS B  91      44.869   7.886  41.222  1.00  0.00              
ATOM   3591  O   CYS B  91      46.079   7.816  40.998  1.00  0.00              
ATOM   3592  N   THR B  92      43.981   8.061  40.238  1.00  0.00              
ATOM   3593  CA  THR B  92      44.405   8.319  38.869  1.00  0.00              
ATOM   3594  CB  THR B  92      43.237   8.091  37.890  1.00  0.00              
ATOM   3595  OG1 THR B  92      42.040   8.529  38.521  1.00  0.00              
ATOM   3596  CG2 THR B  92      43.124   6.628  37.499  1.00  0.00              
ATOM   3597  C   THR B  92      45.076   9.668  38.626  1.00  0.00              
ATOM   3598  O   THR B  92      45.705   9.875  37.587  1.00  0.00              
ATOM   3599  N   LYS B  93      44.962  10.613  39.563  1.00  0.00              
ATOM   3600  CA  LYS B  93      45.614  11.903  39.436  1.00  0.00              
ATOM   3601  CB  LYS B  93      44.607  13.024  39.710  1.00  0.00              
ATOM   3602  CG  LYS B  93      43.412  13.082  38.763  1.00  0.00              
ATOM   3603  CD  LYS B  93      43.850  13.339  37.329  1.00  0.00              
ATOM   3604  CE  LYS B  93      42.641  13.339  36.412  1.00  0.00              
ATOM   3605  NZ  LYS B  93      43.059  13.507  35.034  1.00  0.00              
ATOM   3606  C   LYS B  93      46.773  11.946  40.425  1.00  0.00              
ATOM   3607  O   LYS B  93      46.587  12.155  41.619  1.00  0.00              
ATOM   3608  N   GLU B  94      48.009  11.824  39.947  1.00  0.00              
ATOM   3609  CA  GLU B  94      49.127  11.437  40.801  1.00  0.00              
ATOM   3610  CB  GLU B  94      50.333  11.065  39.944  1.00  0.00              
ATOM   3611  CG  GLU B  94      50.293   9.654  39.349  1.00  0.00              
ATOM   3612  CD  GLU B  94      49.089   9.328  38.474  1.00  0.00              
ATOM   3613  OE1 GLU B  94      48.870  10.027  37.485  1.00  0.00              
ATOM   3614  OE2 GLU B  94      48.385   8.372  38.794  1.00  0.00              
ATOM   3615  C   GLU B  94      49.576  12.347  41.940  1.00  0.00              
ATOM   3616  O   GLU B  94      49.601  13.580  41.850  1.00  0.00              
ATOM   3617  N   GLY B  95      49.889  11.672  43.051  1.00  0.00              
ATOM   3618  CA  GLY B  95      50.629  12.242  44.170  1.00  0.00              
ATOM   3619  C   GLY B  95      49.965  13.443  44.823  1.00  0.00              
ATOM   3620  O   GLY B  95      49.072  13.319  45.661  1.00  0.00              
ATOM   3621  N   LEU B  96      50.397  14.625  44.385  1.00  0.00              
ATOM   3622  CA  LEU B  96      49.911  15.881  44.935  1.00  0.00              
ATOM   3623  CB  LEU B  96      50.785  17.039  44.467  1.00  0.00              
ATOM   3624  CG  LEU B  96      52.251  17.052  44.884  1.00  0.00              
ATOM   3625  CD1 LEU B  96      52.978  18.188  44.187  1.00  0.00              
ATOM   3626  CD2 LEU B  96      52.394  17.167  46.396  1.00  0.00              
ATOM   3627  C   LEU B  96      48.464  16.140  44.546  1.00  0.00              
ATOM   3628  O   LEU B  96      47.672  16.643  45.346  1.00  0.00              
ATOM   3629  N   GLU B  97      48.107  15.734  43.322  1.00  0.00              
ATOM   3630  CA  GLU B  97      46.752  15.904  42.818  1.00  0.00              
ATOM   3631  CB  GLU B  97      46.678  15.522  41.349  1.00  0.00              
ATOM   3632  CG  GLU B  97      47.685  16.182  40.417  1.00  0.00              
ATOM   3633  CD  GLU B  97      47.626  15.618  39.005  1.00  0.00              
ATOM   3634  OE1 GLU B  97      47.049  16.266  38.135  1.00  0.00              
ATOM   3635  OE2 GLU B  97      48.148  14.524  38.774  1.00  0.00              
ATOM   3636  C   GLU B  97      45.819  15.002  43.620  1.00  0.00              
ATOM   3637  O   GLU B  97      44.768  15.434  44.088  1.00  0.00              
ATOM   3638  N   ARG B  98      46.235  13.743  43.786  1.00  0.00              
ATOM   3639  CA  ARG B  98      45.628  12.769  44.684  1.00  0.00              
ATOM   3640  CB  ARG B  98      46.567  11.571  44.714  1.00  0.00              
ATOM   3641  CG  ARG B  98      46.150  10.301  45.431  1.00  0.00              
ATOM   3642  CD  ARG B  98      47.258   9.275  45.221  1.00  0.00              
ATOM   3643  NE  ARG B  98      47.405   8.931  43.813  1.00  0.00              
ATOM   3644  CZ  ARG B  98      48.563   8.575  43.259  1.00  0.00              
ATOM   3645  NH1 ARG B  98      48.554   8.144  42.006  1.00  0.00              
ATOM   3646  NH2 ARG B  98      49.715   8.709  43.910  1.00  0.00              
ATOM   3647  C   ARG B  98      45.398  13.302  46.090  1.00  0.00              
ATOM   3648  O   ARG B  98      44.283  13.219  46.608  1.00  0.00              
ATOM   3649  N   LYS B  99      46.440  13.878  46.698  1.00  0.00              
ATOM   3650  CA  LYS B  99      46.371  14.454  48.034  1.00  0.00              
ATOM   3651  CB  LYS B  99      47.757  14.978  48.404  1.00  0.00              
ATOM   3652  CG  LYS B  99      47.953  15.377  49.857  1.00  0.00              
ATOM   3653  CD  LYS B  99      49.380  15.871  50.047  1.00  0.00              
ATOM   3654  CE  LYS B  99      49.616  16.242  51.501  1.00  0.00              
ATOM   3655  NZ  LYS B  99      50.946  16.792  51.684  1.00  0.00              
ATOM   3656  C   LYS B  99      45.321  15.559  48.123  1.00  0.00              
ATOM   3657  O   LYS B  99      44.457  15.535  49.003  1.00  0.00              
ATOM   3658  N   LEU B 100      45.353  16.500  47.171  1.00  0.00              
ATOM   3659  CA  LEU B 100      44.387  17.591  47.101  1.00  0.00              
ATOM   3660  CB  LEU B 100      44.813  18.529  45.965  1.00  0.00              
ATOM   3661  CG  LEU B 100      44.204  19.918  45.762  1.00  0.00              
ATOM   3662  CD1 LEU B 100      45.207  20.800  45.040  1.00  0.00              
ATOM   3663  CD2 LEU B 100      42.883  19.891  45.005  1.00  0.00              
ATOM   3664  C   LEU B 100      42.966  17.066  46.902  1.00  0.00              
ATOM   3665  O   LEU B 100      42.026  17.498  47.572  1.00  0.00              
ATOM   3666  N   CYS B 101      42.817  16.095  45.998  1.00  0.00              
ATOM   3667  CA  CYS B 101      41.543  15.457  45.698  1.00  0.00              
ATOM   3668  CB  CYS B 101      41.772  14.450  44.579  1.00  0.00              
ATOM   3669  SG  CYS B 101      40.345  13.505  43.991  1.00  0.00              
ATOM   3670  C   CYS B 101      40.953  14.786  46.931  1.00  0.00              
ATOM   3671  O   CYS B 101      39.785  15.006  47.252  1.00  0.00              
ATOM   3672  N   MET B 102      41.761  14.024  47.680  1.00  0.00              
ATOM   3673  CA  MET B 102      41.309  13.422  48.927  1.00  0.00              
ATOM   3674  CB  MET B 102      42.329  12.451  49.498  1.00  0.00              
ATOM   3675  CG  MET B 102      42.502  11.195  48.659  1.00  0.00              
ATOM   3676  SD  MET B 102      43.643  10.022  49.431  1.00  0.00              
ATOM   3677  CE  MET B 102      45.155  10.891  49.135  1.00  0.00              
ATOM   3678  C   MET B 102      40.953  14.461  49.978  1.00  0.00              
ATOM   3679  O   MET B 102      39.937  14.323  50.658  1.00  0.00              
ATOM   3680  N   ALA B 103      41.745  15.534  50.091  1.00  0.00              
ATOM   3681  CA  ALA B 103      41.417  16.646  50.976  1.00  0.00              
ATOM   3682  CB  ALA B 103      42.534  17.677  50.936  1.00  0.00              
ATOM   3683  C   ALA B 103      40.117  17.355  50.601  1.00  0.00              
ATOM   3684  O   ALA B 103      39.447  17.937  51.453  1.00  0.00              
ATOM   3685  N   ALA B 104      39.751  17.321  49.316  1.00  0.00              
ATOM   3686  CA  ALA B 104      38.465  17.827  48.864  1.00  0.00              
ATOM   3687  CB  ALA B 104      38.571  18.202  47.393  1.00  0.00              
ATOM   3688  C   ALA B 104      37.304  16.845  49.015  1.00  0.00              
ATOM   3689  O   ALA B 104      36.146  17.233  48.836  1.00  0.00              
ATOM   3690  N   LEU B 105      37.555  15.572  49.342  1.00  0.00              
ATOM   3691  CA  LEU B 105      36.485  14.591  49.455  1.00  0.00              
ATOM   3692  CB  LEU B 105      37.009  13.166  49.338  1.00  0.00              
ATOM   3693  CG  LEU B 105      37.540  12.726  47.982  1.00  0.00              
ATOM   3694  CD1 LEU B 105      38.141  11.341  48.083  1.00  0.00              
ATOM   3695  CD2 LEU B 105      36.450  12.771  46.925  1.00  0.00              
ATOM   3696  C   LEU B 105      35.637  14.736  50.706  1.00  0.00              
ATOM   3697  O   LEU B 105      36.112  14.724  51.843  1.00  0.00              
ATOM   3698  N   LYS B 106      34.339  14.881  50.451  1.00  0.00              
ATOM   3699  CA  LYS B 106      33.363  15.120  51.499  1.00  0.00              
ATOM   3700  CB  LYS B 106      32.095  15.720  50.903  1.00  0.00              
ATOM   3701  CG  LYS B 106      32.293  17.057  50.208  1.00  0.00              
ATOM   3702  CD  LYS B 106      30.974  17.483  49.590  1.00  0.00              
ATOM   3703  CE  LYS B 106      31.142  18.799  48.854  1.00  0.00              
ATOM   3704  NZ  LYS B 106      29.887  19.193  48.245  1.00  0.00              
ATOM   3705  C   LYS B 106      32.978  13.860  52.257  1.00  0.00              
ATOM   3706  O   LYS B 106      32.742  12.802  51.664  1.00  0.00              
ATOM   3707  N   HIS B 107      32.916  13.992  53.586  1.00  0.00              
ATOM   3708  CA  HIS B 107      32.253  13.018  54.445  1.00  0.00              
ATOM   3709  CB  HIS B 107      32.299  13.495  55.908  1.00  0.00              
ATOM   3710  CG  HIS B 107      31.363  12.756  56.863  1.00  0.00              
ATOM   3711  ND1 HIS B 107      31.377  11.475  57.196  1.00  0.00              
ATOM   3712  CD2 HIS B 107      30.266  13.342  57.457  1.00  0.00              
ATOM   3713  NE2 HIS B 107      29.661  12.369  58.087  1.00  0.00              
ATOM   3714  CE1 HIS B 107      30.325  11.250  57.936  1.00  0.00              
ATOM   3715  C   HIS B 107      30.809  12.834  53.993  1.00  0.00              
ATOM   3716  O   HIS B 107      30.108  13.804  53.697  1.00  0.00              
ATOM   3717  N   GLN B 108      30.372  11.579  53.925  1.00  0.00              
ATOM   3718  CA  GLN B 108      29.005  11.277  53.541  1.00  0.00              
ATOM   3719  CB  GLN B 108      28.953   9.960  52.764  1.00  0.00              
ATOM   3720  CG  GLN B 108      29.853   9.916  51.528  1.00  0.00              
ATOM   3721  CD  GLN B 108      29.543  10.976  50.481  1.00  0.00              
ATOM   3722  OE1 GLN B 108      28.524  10.928  49.797  1.00  0.00              
ATOM   3723  NE2 GLN B 108      30.400  11.971  50.302  1.00  0.00              
ATOM   3724  C   GLN B 108      28.162  11.195  54.810  1.00  0.00              
ATOM   3725  O   GLN B 108      28.379  10.282  55.609  1.00  0.00              
ATOM   3726  N   PRO B 109      27.231  12.127  55.077  1.00  0.00              
ATOM   3727  CD  PRO B 109      26.988  13.314  54.266  1.00  0.00              
ATOM   3728  CA  PRO B 109      26.392  12.141  56.273  1.00  0.00              
ATOM   3729  CB  PRO B 109      25.515  13.356  56.049  1.00  0.00              
ATOM   3730  CG  PRO B 109      26.410  14.285  55.275  1.00  0.00              
ATOM   3731  C   PRO B 109      25.568  10.871  56.436  1.00  0.00              
ATOM   3732  O   PRO B 109      24.719  10.535  55.605  1.00  0.00              
ATOM   3733  N   GLN B 110      25.853  10.143  57.518  1.00  0.00              
ATOM   3734  CA  GLN B 110      25.171   8.892  57.789  1.00  0.00              
ATOM   3735  CB  GLN B 110      25.922   8.076  58.848  1.00  0.00              
ATOM   3736  CG  GLN B 110      25.266   6.778  59.338  1.00  0.00              
ATOM   3737  CD  GLN B 110      24.899   5.720  58.305  1.00  0.00              
ATOM   3738  OE1 GLN B 110      24.326   6.000  57.248  1.00  0.00              
ATOM   3739  NE2 GLN B 110      25.156   4.452  58.584  1.00  0.00              
ATOM   3740  C   GLN B 110      23.690   9.053  58.112  1.00  0.00              
ATOM   3741  O   GLN B 110      23.268   9.495  59.189  1.00  0.00              
ATOM   3742  N   GLU B 111      22.930   8.694  57.078  1.00  0.00              
ATOM   3743  CA  GLU B 111      21.481   8.686  57.137  1.00  0.00              
ATOM   3744  CB  GLU B 111      20.891   9.161  55.809  1.00  0.00              
ATOM   3745  CG  GLU B 111      21.328  10.587  55.457  1.00  0.00              
ATOM   3746  CD  GLU B 111      20.755  11.181  54.176  1.00  0.00              
ATOM   3747  OE1 GLU B 111      20.609  10.486  53.169  1.00  0.00              
ATOM   3748  OE2 GLU B 111      20.442  12.372  54.166  1.00  0.00              
ATOM   3749  C   GLU B 111      20.892   7.338  57.537  1.00  0.00              
ATOM   3750  O   GLU B 111      19.885   7.299  58.245  1.00  0.00              
ATOM   3751  N   PHE B 112      21.488   6.205  57.152  1.00  0.00              
ATOM   3752  CA  PHE B 112      20.888   4.909  57.445  1.00  0.00              
ATOM   3753  CB  PHE B 112      20.492   4.168  56.167  1.00  0.00              
ATOM   3754  CG  PHE B 112      19.231   4.731  55.529  1.00  0.00              
ATOM   3755  CD1 PHE B 112      19.323   5.613  54.468  1.00  0.00              
ATOM   3756  CD2 PHE B 112      17.993   4.365  56.026  1.00  0.00              
ATOM   3757  CE1 PHE B 112      18.171   6.131  53.914  1.00  0.00              
ATOM   3758  CE2 PHE B 112      16.849   4.888  55.462  1.00  0.00              
ATOM   3759  CZ  PHE B 112      16.937   5.771  54.409  1.00  0.00              
ATOM   3760  C   PHE B 112      21.760   4.044  58.346  1.00  0.00              
ATOM   3761  O   PHE B 112      22.681   3.368  57.876  1.00  0.00              
ATOM   3762  N   PRO B 113      21.521   4.053  59.668  1.00  0.00              
ATOM   3763  CD  PRO B 113      20.412   4.743  60.320  1.00  0.00              
ATOM   3764  CA  PRO B 113      22.336   3.350  60.647  1.00  0.00              
ATOM   3765  CB  PRO B 113      21.811   3.866  61.970  1.00  0.00              
ATOM   3766  CG  PRO B 113      20.350   4.061  61.675  1.00  0.00              
ATOM   3767  C   PRO B 113      22.280   1.830  60.574  1.00  0.00              
ATOM   3768  O   PRO B 113      21.227   1.209  60.469  1.00  0.00              
ATOM   3769  N   THR B 114      23.471   1.242  60.613  1.00  0.00              
ATOM   3770  CA  THR B 114      23.629  -0.192  60.784  1.00  0.00              
ATOM   3771  CB  THR B 114      24.864  -0.687  59.996  1.00  0.00              
ATOM   3772  OG1 THR B 114      25.990   0.096  60.387  1.00  0.00              
ATOM   3773  CG2 THR B 114      24.642  -0.607  58.494  1.00  0.00              
ATOM   3774  C   THR B 114      23.692  -0.632  62.249  1.00  0.00              
ATOM   3775  O   THR B 114      23.763  -1.828  62.549  1.00  0.00              
ATOM   3776  N   TYR B 115      23.630   0.334  63.177  1.00  0.00              
ATOM   3777  CA  TYR B 115      23.816   0.089  64.597  1.00  0.00              
ATOM   3778  CB  TYR B 115      24.095   1.415  65.329  1.00  0.00              
ATOM   3779  CG  TYR B 115      24.309   1.303  66.837  1.00  0.00              
ATOM   3780  CD1 TYR B 115      25.399   0.621  67.346  1.00  0.00              
ATOM   3781  CE1 TYR B 115      25.526   0.443  68.708  1.00  0.00              
ATOM   3782  CD2 TYR B 115      23.373   1.845  67.697  1.00  0.00              
ATOM   3783  CE2 TYR B 115      23.497   1.675  69.059  1.00  0.00              
ATOM   3784  CZ  TYR B 115      24.570   0.967  69.554  1.00  0.00              
ATOM   3785  OH  TYR B 115      24.693   0.787  70.918  1.00  0.00              
ATOM   3786  C   TYR B 115      22.684  -0.673  65.274  1.00  0.00              
ATOM   3787  O   TYR B 115      21.511  -0.295  65.232  1.00  0.00              
ATOM   3788  N   VAL B 116      23.091  -1.762  65.924  1.00  0.00              
ATOM   3789  CA  VAL B 116      22.215  -2.524  66.790  1.00  0.00              
ATOM   3790  CB  VAL B 116      21.621  -3.760  66.057  1.00  0.00              
ATOM   3791  CG1 VAL B 116      22.677  -4.719  65.519  1.00  0.00              
ATOM   3792  CG2 VAL B 116      20.621  -4.479  66.952  1.00  0.00              
ATOM   3793  C   VAL B 116      22.987  -2.875  68.057  1.00  0.00              
ATOM   3794  O   VAL B 116      24.133  -3.327  68.001  1.00  0.00              
ATOM   3795  N   GLU B 117      22.393  -2.601  69.221  1.00  0.00              
ATOM   3796  CA  GLU B 117      23.006  -2.982  70.484  1.00  0.00              
ATOM   3797  CB  GLU B 117      22.531  -2.071  71.614  1.00  0.00              
ATOM   3798  CG  GLU B 117      23.464  -2.161  72.822  1.00  0.00              
ATOM   3799  CD  GLU B 117      22.989  -1.546  74.132  1.00  0.00              
ATOM   3800  OE1 GLU B 117      23.531  -1.945  75.169  1.00  0.00              
ATOM   3801  OE2 GLU B 117      22.112  -0.681  74.138  1.00  0.00              
ATOM   3802  C   GLU B 117      22.670  -4.437  70.822  1.00  0.00              
ATOM   3803  O   GLU B 117      21.511  -4.836  70.676  1.00  0.00              
ATOM   3804  N   PRO B 118      23.636  -5.275  71.231  1.00  0.00              
ATOM   3805  CD  PRO B 118      25.060  -5.072  70.980  1.00  0.00              
ATOM   3806  CA  PRO B 118      23.393  -6.625  71.742  1.00  0.00              
ATOM   3807  CB  PRO B 118      24.790  -7.214  71.808  1.00  0.00              
ATOM   3808  CG  PRO B 118      25.542  -6.486  70.727  1.00  0.00              
ATOM   3809  C   PRO B 118      22.727  -6.662  73.118  1.00  0.00              
ATOM   3810  O   PRO B 118      22.575  -5.639  73.792  1.00  0.00              
ATOM   3811  N   THR B 119      22.329  -7.861  73.550  1.00  0.00              
ATOM   3812  CA  THR B 119      21.750  -8.056  74.873  1.00  0.00              
ATOM   3813  CB  THR B 119      20.818  -9.285  74.896  1.00  0.00              
ATOM   3814  OG1 THR B 119      21.571 -10.409  74.455  1.00  0.00              
ATOM   3815  CG2 THR B 119      19.610  -9.092  74.004  1.00  0.00              
ATOM   3816  C   THR B 119      22.826  -8.199  75.943  1.00  0.00              
ATOM   3817  O   THR B 119      23.955  -8.604  75.640  1.00  0.00              
ATOM   3818  N   ASN B 120      22.461  -7.895  77.198  1.00  0.00              
ATOM   3819  CA  ASN B 120      23.325  -7.990  78.380  1.00  0.00              
ATOM   3820  CB  ASN B 120      22.479  -8.102  79.655  1.00  0.00              
ATOM   3821  CG  ASN B 120      21.584  -6.909  79.957  1.00  0.00              
ATOM   3822  OD1 ASN B 120      21.141  -6.188  79.063  1.00  0.00              
ATOM   3823  ND2 ASN B 120      21.254  -6.668  81.219  1.00  0.00              
ATOM   3824  C   ASN B 120      24.323  -9.140  78.397  1.00  0.00              
ATOM   3825  O   ASN B 120      25.528  -8.942  78.576  1.00  0.00              
ATOM   3826  N   ASP B 121      23.815 -10.354  78.149  1.00  0.00              
ATOM   3827  CA  ASP B 121      24.648 -11.546  78.115  1.00  0.00              
ATOM   3828  CB  ASP B 121      23.807 -12.818  77.999  1.00  0.00              
ATOM   3829  CG  ASP B 121      24.648 -14.091  77.909  1.00  0.00              
ATOM   3830  OD1 ASP B 121      25.209 -14.510  78.920  1.00  0.00              
ATOM   3831  OD2 ASP B 121      24.731 -14.659  76.821  1.00  0.00              
ATOM   3832  C   ASP B 121      25.670 -11.516  76.992  1.00  0.00              
ATOM   3833  O   ASP B 121      26.816 -11.889  77.224  1.00  0.00              
ATOM   3834  N   GLU B 122      25.294 -11.068  75.790  1.00  0.00              
ATOM   3835  CA  GLU B 122      26.212 -11.047  74.656  1.00  0.00              
ATOM   3836  CB  GLU B 122      25.481 -10.691  73.373  1.00  0.00              
ATOM   3837  CG  GLU B 122      24.427 -11.700  72.946  1.00  0.00              
ATOM   3838  CD  GLU B 122      23.640 -11.239  71.731  1.00  0.00              
ATOM   3839  OE1 GLU B 122      22.750 -10.396  71.895  1.00  0.00              
ATOM   3840  OE2 GLU B 122      23.907 -11.712  70.629  1.00  0.00              
ATOM   3841  C   GLU B 122      27.321 -10.032  74.887  1.00  0.00              
ATOM   3842  O   GLU B 122      28.494 -10.306  74.627  1.00  0.00              
ATOM   3843  N   ILE B 123      26.919  -8.873  75.426  1.00  0.00              
ATOM   3844  CA  ILE B 123      27.827  -7.796  75.801  1.00  0.00              
ATOM   3845  CB  ILE B 123      27.004  -6.639  76.428  1.00  0.00              
ATOM   3846  CG2 ILE B 123      27.904  -5.525  76.932  1.00  0.00              
ATOM   3847  CG1 ILE B 123      25.991  -6.064  75.449  1.00  0.00              
ATOM   3848  CD1 ILE B 123      25.008  -5.065  76.086  1.00  0.00              
ATOM   3849  C   ILE B 123      28.885  -8.321  76.770  1.00  0.00              
ATOM   3850  O   ILE B 123      30.087  -8.249  76.492  1.00  0.00              
ATOM   3851  N   CYS B 124      28.428  -8.903  77.886  1.00  0.00              
ATOM   3852  CA  CYS B 124      29.331  -9.483  78.865  1.00  0.00              
ATOM   3853  CB  CYS B 124      28.591  -9.925  80.118  1.00  0.00              
ATOM   3854  SG  CYS B 124      27.925  -8.531  81.060  1.00  0.00              
ATOM   3855  C   CYS B 124      30.172 -10.631  78.335  1.00  0.00              
ATOM   3856  O   CYS B 124      31.376 -10.651  78.583  1.00  0.00              
ATOM   3857  N   GLU B 125      29.597 -11.569  77.573  1.00  0.00              
ATOM   3858  CA  GLU B 125      30.350 -12.694  77.037  1.00  0.00              
ATOM   3859  CB  GLU B 125      29.447 -13.733  76.378  1.00  0.00              
ATOM   3860  CG  GLU B 125      28.626 -14.554  77.370  1.00  0.00              
ATOM   3861  CD  GLU B 125      29.460 -15.331  78.378  1.00  0.00              
ATOM   3862  OE1 GLU B 125      30.083 -16.326  77.996  1.00  0.00              
ATOM   3863  OE2 GLU B 125      29.503 -14.939  79.543  1.00  0.00              
ATOM   3864  C   GLU B 125      31.456 -12.296  76.080  1.00  0.00              
ATOM   3865  O   GLU B 125      32.582 -12.762  76.241  1.00  0.00              
ATOM   3866  N   ALA B 126      31.179 -11.406  75.120  1.00  0.00              
ATOM   3867  CA  ALA B 126      32.201 -10.935  74.194  1.00  0.00              
ATOM   3868  CB  ALA B 126      31.588  -9.931  73.232  1.00  0.00              
ATOM   3869  C   ALA B 126      33.351 -10.252  74.928  1.00  0.00              
ATOM   3870  O   ALA B 126      34.523 -10.581  74.724  1.00  0.00              
ATOM   3871  N   PHE B 127      32.993  -9.363  75.862  1.00  0.00              
ATOM   3872  CA  PHE B 127      33.966  -8.652  76.676  1.00  0.00              
ATOM   3873  CB  PHE B 127      33.230  -7.596  77.486  1.00  0.00              
ATOM   3874  CG  PHE B 127      34.044  -6.352  77.810  1.00  0.00              
ATOM   3875  CD1 PHE B 127      34.193  -5.365  76.853  1.00  0.00              
ATOM   3876  CD2 PHE B 127      34.570  -6.175  79.076  1.00  0.00              
ATOM   3877  CE1 PHE B 127      34.843  -4.191  77.173  1.00  0.00              
ATOM   3878  CE2 PHE B 127      35.218  -4.997  79.387  1.00  0.00              
ATOM   3879  CZ  PHE B 127      35.352  -4.004  78.440  1.00  0.00              
ATOM   3880  C   PHE B 127      34.739  -9.587  77.606  1.00  0.00              
ATOM   3881  O   PHE B 127      35.911  -9.344  77.893  1.00  0.00              
ATOM   3882  N   ARG B 128      34.110 -10.664  78.088  1.00  0.00              
ATOM   3883  CA  ARG B 128      34.775 -11.662  78.916  1.00  0.00              
ATOM   3884  CB  ARG B 128      33.737 -12.587  79.551  1.00  0.00              
ATOM   3885  CG  ARG B 128      34.319 -13.610  80.520  1.00  0.00              
ATOM   3886  CD  ARG B 128      33.314 -14.689  80.918  1.00  0.00              
ATOM   3887  NE  ARG B 128      32.764 -15.450  79.799  1.00  0.00              
ATOM   3888  CZ  ARG B 128      33.472 -16.278  79.021  1.00  0.00              
ATOM   3889  NH1 ARG B 128      32.834 -16.939  78.066  1.00  0.00              
ATOM   3890  NH2 ARG B 128      34.781 -16.456  79.174  1.00  0.00              
ATOM   3891  C   ARG B 128      35.770 -12.485  78.104  1.00  0.00              
ATOM   3892  O   ARG B 128      36.885 -12.746  78.558  1.00  0.00              
ATOM   3893  N   LYS B 129      35.372 -12.904  76.898  1.00  0.00              
ATOM   3894  CA  LYS B 129      36.236 -13.679  76.017  1.00  0.00              
ATOM   3895  CB  LYS B 129      35.447 -14.200  74.822  1.00  0.00              
ATOM   3896  CG  LYS B 129      34.409 -15.232  75.237  1.00  0.00              
ATOM   3897  CD  LYS B 129      33.515 -15.602  74.070  1.00  0.00              
ATOM   3898  CE  LYS B 129      32.431 -16.549  74.557  1.00  0.00              
ATOM   3899  NZ  LYS B 129      31.555 -16.920  73.464  1.00  0.00              
ATOM   3900  C   LYS B 129      37.444 -12.881  75.551  1.00  0.00              
ATOM   3901  O   LYS B 129      38.559 -13.404  75.499  1.00  0.00              
ATOM   3902  N   ASP B 130      37.224 -11.612  75.195  1.00  0.00              
ATOM   3903  CA  ASP B 130      38.301 -10.658  74.976  1.00  0.00              
ATOM   3904  CB  ASP B 130      39.059 -10.904  73.658  1.00  0.00              
ATOM   3905  CG  ASP B 130      40.071  -9.809  73.348  1.00  0.00              
ATOM   3906  OD1 ASP B 130      39.868  -9.078  72.379  1.00  0.00              
ATOM   3907  OD2 ASP B 130      41.034  -9.643  74.094  1.00  0.00              
ATOM   3908  C   ASP B 130      37.748  -9.238  74.985  1.00  0.00              
ATOM   3909  O   ASP B 130      37.050  -8.867  74.041  1.00  0.00              
ATOM   3910  N   PRO B 131      38.079  -8.386  75.965  1.00  0.00              
ATOM   3911  CD  PRO B 131      39.007  -8.689  77.052  1.00  0.00              
ATOM   3912  CA  PRO B 131      37.571  -7.019  76.072  1.00  0.00              
ATOM   3913  CB  PRO B 131      38.274  -6.496  77.313  1.00  0.00              
ATOM   3914  CG  PRO B 131      39.536  -7.316  77.412  1.00  0.00              
ATOM   3915  C   PRO B 131      37.809  -6.133  74.854  1.00  0.00              
ATOM   3916  O   PRO B 131      36.926  -5.383  74.426  1.00  0.00              
ATOM   3917  N   LYS B 132      38.999  -6.287  74.262  1.00  0.00              
ATOM   3918  CA  LYS B 132      39.449  -5.466  73.148  1.00  0.00              
ATOM   3919  CB  LYS B 132      40.877  -5.830  72.735  1.00  0.00              
ATOM   3920  CG  LYS B 132      41.905  -5.890  73.864  1.00  0.00              
ATOM   3921  CD  LYS B 132      42.074  -4.563  74.588  1.00  0.00              
ATOM   3922  CE  LYS B 132      43.006  -4.769  75.770  1.00  0.00              
ATOM   3923  NZ  LYS B 132      43.188  -3.532  76.501  1.00  0.00              
ATOM   3924  C   LYS B 132      38.532  -5.570  71.940  1.00  0.00              
ATOM   3925  O   LYS B 132      38.148  -4.538  71.393  1.00  0.00              
ATOM   3926  N   GLU B 133      38.119  -6.782  71.537  1.00  0.00              
ATOM   3927  CA  GLU B 133      37.214  -6.933  70.406  1.00  0.00              
ATOM   3928  CB  GLU B 133      37.051  -8.398  69.949  1.00  0.00              
ATOM   3929  CG  GLU B 133      36.820  -9.528  70.961  1.00  0.00              
ATOM   3930  CD  GLU B 133      35.385  -9.841  71.370  1.00  0.00              
ATOM   3931  OE1 GLU B 133      34.895 -10.909  71.011  1.00  0.00              
ATOM   3932  OE2 GLU B 133      34.753  -9.025  72.038  1.00  0.00              
ATOM   3933  C   GLU B 133      35.879  -6.217  70.550  1.00  0.00              
ATOM   3934  O   GLU B 133      35.477  -5.509  69.627  1.00  0.00              
ATOM   3935  N   TYR B 134      35.206  -6.325  71.703  1.00  0.00              
ATOM   3936  CA  TYR B 134      33.940  -5.638  71.912  1.00  0.00              
ATOM   3937  CB  TYR B 134      33.242  -6.118  73.189  1.00  0.00              
ATOM   3938  CG  TYR B 134      31.772  -5.713  73.246  1.00  0.00              
ATOM   3939  CD1 TYR B 134      30.869  -6.302  72.382  1.00  0.00              
ATOM   3940  CE1 TYR B 134      29.553  -5.891  72.367  1.00  0.00              
ATOM   3941  CD2 TYR B 134      31.350  -4.729  74.121  1.00  0.00              
ATOM   3942  CE2 TYR B 134      30.033  -4.313  74.106  1.00  0.00              
ATOM   3943  CZ  TYR B 134      29.145  -4.891  73.221  1.00  0.00              
ATOM   3944  OH  TYR B 134      27.828  -4.473  73.170  1.00  0.00              
ATOM   3945  C   TYR B 134      34.153  -4.133  71.963  1.00  0.00              
ATOM   3946  O   TYR B 134      33.401  -3.380  71.341  1.00  0.00              
ATOM   3947  N   ALA B 135      35.205  -3.700  72.669  1.00  0.00              
ATOM   3948  CA  ALA B 135      35.555  -2.290  72.755  1.00  0.00              
ATOM   3949  CB  ALA B 135      36.834  -2.134  73.566  1.00  0.00              
ATOM   3950  C   ALA B 135      35.783  -1.657  71.389  1.00  0.00              
ATOM   3951  O   ALA B 135      35.140  -0.669  71.028  1.00  0.00              
ATOM   3952  N   ASN B 136      36.660  -2.275  70.594  1.00  0.00              
ATOM   3953  CA  ASN B 136      36.989  -1.782  69.269  1.00  0.00              
ATOM   3954  CB  ASN B 136      38.187  -2.522  68.675  1.00  0.00              
ATOM   3955  CG  ASN B 136      39.519  -2.243  69.363  1.00  0.00              
ATOM   3956  OD1 ASN B 136      40.342  -3.138  69.537  1.00  0.00              
ATOM   3957  ND2 ASN B 136      39.831  -1.019  69.773  1.00  0.00              
ATOM   3958  C   ASN B 136      35.815  -1.853  68.310  1.00  0.00              
ATOM   3959  O   ASN B 136      35.555  -0.892  67.584  1.00  0.00              
ATOM   3960  N   GLN B 137      35.062  -2.959  68.322  1.00  0.00              
ATOM   3961  CA  GLN B 137      33.916  -3.112  67.438  1.00  0.00              
ATOM   3962  CB  GLN B 137      33.429  -4.556  67.466  1.00  0.00              
ATOM   3963  CG  GLN B 137      32.796  -5.039  66.167  1.00  0.00              
ATOM   3964  CD  GLN B 137      31.276  -5.072  66.174  1.00  0.00              
ATOM   3965  OE1 GLN B 137      30.665  -6.125  66.327  1.00  0.00              
ATOM   3966  NE2 GLN B 137      30.599  -3.946  66.017  1.00  0.00              
ATOM   3967  C   GLN B 137      32.795  -2.140  67.788  1.00  0.00              
ATOM   3968  O   GLN B 137      32.075  -1.699  66.888  1.00  0.00              
ATOM   3969  N   PHE B 138      32.628  -1.779  69.066  1.00  0.00              
ATOM   3970  CA  PHE B 138      31.686  -0.737  69.447  1.00  0.00              
ATOM   3971  CB  PHE B 138      31.450  -0.732  70.961  1.00  0.00              
ATOM   3972  CG  PHE B 138      30.322   0.198  71.392  1.00  0.00              
ATOM   3973  CD1 PHE B 138      29.008  -0.162  71.157  1.00  0.00              
ATOM   3974  CD2 PHE B 138      30.614   1.414  71.983  1.00  0.00              
ATOM   3975  CE1 PHE B 138      27.993   0.706  71.494  1.00  0.00              
ATOM   3976  CE2 PHE B 138      29.589   2.277  72.310  1.00  0.00              
ATOM   3977  CZ  PHE B 138      28.281   1.926  72.064  1.00  0.00              
ATOM   3978  C   PHE B 138      32.175   0.630  68.980  1.00  0.00              
ATOM   3979  O   PHE B 138      31.423   1.360  68.327  1.00  0.00              
ATOM   3980  N   MET B 139      33.437   0.973  69.276  1.00  0.00              
ATOM   3981  CA  MET B 139      34.019   2.250  68.866  1.00  0.00              
ATOM   3982  CB  MET B 139      35.406   2.455  69.463  1.00  0.00              
ATOM   3983  CG  MET B 139      35.425   2.612  70.974  1.00  0.00              
ATOM   3984  SD  MET B 139      37.055   3.091  71.597  1.00  0.00              
ATOM   3985  CE  MET B 139      37.812   1.498  71.745  1.00  0.00              
ATOM   3986  C   MET B 139      34.097   2.443  67.356  1.00  0.00              
ATOM   3987  O   MET B 139      34.246   3.561  66.864  1.00  0.00              
ATOM   3988  N   TRP B 140      34.062   1.335  66.615  1.00  0.00              
ATOM   3989  CA  TRP B 140      33.709   1.368  65.210  1.00  0.00              
ATOM   3990  CB  TRP B 140      34.153   0.050  64.557  1.00  0.00              
ATOM   3991  CG  TRP B 140      33.670  -0.171  63.129  1.00  0.00              
ATOM   3992  CD2 TRP B 140      32.713  -1.060  62.726  1.00  0.00              
ATOM   3993  CE2 TRP B 140      32.601  -0.792  61.404  1.00  0.00              
ATOM   3994  CE3 TRP B 140      32.107  -2.141  63.317  1.00  0.00              
ATOM   3995  CD1 TRP B 140      34.116   0.589  62.067  1.00  0.00              
ATOM   3996  NE1 TRP B 140      33.435   0.178  61.014  1.00  0.00              
ATOM   3997  CZ2 TRP B 140      31.862  -1.557  60.538  1.00  0.00              
ATOM   3998  CZ3 TRP B 140      31.340  -2.929  62.472  1.00  0.00              
ATOM   3999  CH2 TRP B 140      31.218  -2.642  61.114  1.00  0.00              
ATOM   4000  C   TRP B 140      32.208   1.634  65.066  1.00  0.00              
ATOM   4001  O   TRP B 140      31.814   2.775  64.819  1.00  0.00              
ATOM   4002  N   GLU B 141      31.361   0.629  65.345  1.00  0.00              
ATOM   4003  CA  GLU B 141      29.965   0.594  64.912  1.00  0.00              
ATOM   4004  CB  GLU B 141      29.273  -0.663  65.437  1.00  0.00              
ATOM   4005  CG  GLU B 141      27.979  -1.015  64.699  1.00  0.00              
ATOM   4006  CD  GLU B 141      27.251  -2.246  65.225  1.00  0.00              
ATOM   4007  OE1 GLU B 141      27.859  -3.314  65.304  1.00  0.00              
ATOM   4008  OE2 GLU B 141      26.071  -2.132  65.553  1.00  0.00              
ATOM   4009  C   GLU B 141      29.143   1.818  65.283  1.00  0.00              
ATOM   4010  O   GLU B 141      28.410   2.359  64.446  1.00  0.00              
ATOM   4011  N   TYR B 142      29.303   2.281  66.525  1.00  0.00              
ATOM   4012  CA  TYR B 142      28.582   3.444  67.009  1.00  0.00              
ATOM   4013  CB  TYR B 142      28.851   3.615  68.502  1.00  0.00              
ATOM   4014  CG  TYR B 142      27.860   4.526  69.210  1.00  0.00              
ATOM   4015  CD1 TYR B 142      26.586   4.068  69.482  1.00  0.00              
ATOM   4016  CE1 TYR B 142      25.685   4.876  70.141  1.00  0.00              
ATOM   4017  CD2 TYR B 142      28.237   5.798  69.590  1.00  0.00              
ATOM   4018  CE2 TYR B 142      27.338   6.612  70.245  1.00  0.00              
ATOM   4019  CZ  TYR B 142      26.072   6.142  70.523  1.00  0.00              
ATOM   4020  OH  TYR B 142      25.185   6.937  71.220  1.00  0.00              
ATOM   4021  C   TYR B 142      29.031   4.674  66.228  1.00  0.00              
ATOM   4022  O   TYR B 142      28.214   5.374  65.627  1.00  0.00              
ATOM   4023  N   SER B 143      30.345   4.892  66.145  1.00  0.00              
ATOM   4024  CA  SER B 143      30.883   6.076  65.503  1.00  0.00              
ATOM   4025  CB  SER B 143      32.338   6.232  65.895  1.00  0.00              
ATOM   4026  OG  SER B 143      32.418   6.322  67.312  1.00  0.00              
ATOM   4027  C   SER B 143      30.695   6.097  63.991  1.00  0.00              
ATOM   4028  O   SER B 143      30.484   7.172  63.435  1.00  0.00              
ATOM   4029  N   THR B 144      30.721   4.948  63.300  1.00  0.00              
ATOM   4030  CA  THR B 144      30.337   4.879  61.892  1.00  0.00              
ATOM   4031  CB  THR B 144      30.521   3.463  61.306  1.00  0.00              
ATOM   4032  OG1 THR B 144      30.274   2.523  62.347  1.00  0.00              
ATOM   4033  CG2 THR B 144      31.886   3.257  60.682  1.00  0.00              
ATOM   4034  C   THR B 144      28.902   5.322  61.656  1.00  0.00              
ATOM   4035  O   THR B 144      28.583   6.025  60.696  1.00  0.00              
ATOM   4036  N   ASN B 145      28.024   4.924  62.576  1.00  0.00              
ATOM   4037  CA  ASN B 145      26.608   5.165  62.390  1.00  0.00              
ATOM   4038  CB  ASN B 145      25.804   4.005  62.929  1.00  0.00              
ATOM   4039  CG  ASN B 145      26.022   2.780  62.060  1.00  0.00              
ATOM   4040  OD1 ASN B 145      25.770   2.793  60.854  1.00  0.00              
ATOM   4041  ND2 ASN B 145      26.525   1.684  62.605  1.00  0.00              
ATOM   4042  C   ASN B 145      26.119   6.485  62.941  1.00  0.00              
ATOM   4043  O   ASN B 145      25.053   6.970  62.564  1.00  0.00              
ATOM   4044  N   TYR B 146      26.891   7.084  63.844  1.00  0.00              
ATOM   4045  CA  TYR B 146      26.597   8.422  64.315  1.00  0.00              
ATOM   4046  CB  TYR B 146      26.299   8.396  65.821  1.00  0.00              
ATOM   4047  CG  TYR B 146      25.101   7.506  66.128  1.00  0.00              
ATOM   4048  CD1 TYR B 146      25.302   6.253  66.670  1.00  0.00              
ATOM   4049  CE1 TYR B 146      24.262   5.350  66.734  1.00  0.00              
ATOM   4050  CD2 TYR B 146      23.836   7.889  65.725  1.00  0.00              
ATOM   4051  CE2 TYR B 146      22.796   6.987  65.783  1.00  0.00              
ATOM   4052  CZ  TYR B 146      23.020   5.718  66.269  1.00  0.00              
ATOM   4053  OH  TYR B 146      21.994   4.796  66.276  1.00  0.00              
ATOM   4054  C   TYR B 146      27.729   9.361  63.915  1.00  0.00              
ATOM   4055  O   TYR B 146      28.272  10.133  64.704  1.00  0.00              
ATOM   4056  N   GLY B 147      28.024   9.312  62.610  1.00  0.00              
ATOM   4057  CA  GLY B 147      29.134  10.034  62.003  1.00  0.00              
ATOM   4058  C   GLY B 147      29.036  11.546  62.141  1.00  0.00              
ATOM   4059  O   GLY B 147      30.012  12.220  62.462  1.00  0.00              
ATOM   4060  N   GLN B 148      27.838  12.090  61.922  1.00  0.00              
ATOM   4061  CA  GLN B 148      27.593  13.514  62.090  1.00  0.00              
ATOM   4062  CB  GLN B 148      26.530  13.991  61.104  1.00  0.00              
ATOM   4063  CG  GLN B 148      27.097  14.461  59.770  1.00  0.00              
ATOM   4064  CD  GLN B 148      27.912  15.744  59.874  1.00  0.00              
ATOM   4065  OE1 GLN B 148      29.139  15.737  59.847  1.00  0.00              
ATOM   4066  NE2 GLN B 148      27.286  16.908  59.979  1.00  0.00              
ATOM   4067  C   GLN B 148      27.215  13.912  63.511  1.00  0.00              
ATOM   4068  O   GLN B 148      26.876  15.070  63.764  1.00  0.00              
ATOM   4069  N   ALA B 149      27.235  12.978  64.467  1.00  0.00              
ATOM   4070  CA  ALA B 149      27.059  13.336  65.865  1.00  0.00              
ATOM   4071  CB  ALA B 149      26.694  12.110  66.686  1.00  0.00              
ATOM   4072  C   ALA B 149      28.392  13.868  66.380  1.00  0.00              
ATOM   4073  O   ALA B 149      29.436  13.388  65.927  1.00  0.00              
ATOM   4074  N   PRO B 150      28.432  14.859  67.283  1.00  0.00              
ATOM   4075  CD  PRO B 150      27.257  15.550  67.808  1.00  0.00              
ATOM   4076  CA  PRO B 150      29.661  15.437  67.818  1.00  0.00              
ATOM   4077  CB  PRO B 150      29.147  16.326  68.926  1.00  0.00              
ATOM   4078  CG  PRO B 150      27.828  16.819  68.406  1.00  0.00              
ATOM   4079  C   PRO B 150      30.658  14.418  68.352  1.00  0.00              
ATOM   4080  O   PRO B 150      30.316  13.544  69.156  1.00  0.00              
ATOM   4081  N   LEU B 151      31.895  14.532  67.852  1.00  0.00              
ATOM   4082  CA  LEU B 151      33.046  13.775  68.336  1.00  0.00              
ATOM   4083  CB  LEU B 151      34.323  14.410  67.779  1.00  0.00              
ATOM   4084  CG  LEU B 151      35.704  13.839  68.107  1.00  0.00              
ATOM   4085  CD1 LEU B 151      35.860  12.404  67.628  1.00  0.00              
ATOM   4086  CD2 LEU B 151      36.774  14.708  67.473  1.00  0.00              
ATOM   4087  C   LEU B 151      33.116  13.678  69.857  1.00  0.00              
ATOM   4088  O   LEU B 151      33.359  12.600  70.402  1.00  0.00              
ATOM   4089  N   SER B 152      32.845  14.802  70.528  1.00  0.00              
ATOM   4090  CA  SER B 152      32.682  14.869  71.972  1.00  0.00              
ATOM   4091  CB  SER B 152      32.164  16.259  72.314  1.00  0.00              
ATOM   4092  OG  SER B 152      31.011  16.570  71.534  1.00  0.00              
ATOM   4093  C   SER B 152      31.724  13.811  72.507  1.00  0.00              
ATOM   4094  O   SER B 152      32.128  12.930  73.269  1.00  0.00              
ATOM   4095  N   LEU B 153      30.472  13.869  72.034  1.00  0.00              
ATOM   4096  CA  LEU B 153      29.426  12.933  72.416  1.00  0.00              
ATOM   4097  CB  LEU B 153      28.115  13.233  71.704  1.00  0.00              
ATOM   4098  CG  LEU B 153      27.364  14.488  72.103  1.00  0.00              
ATOM   4099  CD1 LEU B 153      26.100  14.626  71.279  1.00  0.00              
ATOM   4100  CD2 LEU B 153      27.020  14.449  73.580  1.00  0.00              
ATOM   4101  C   LEU B 153      29.798  11.486  72.167  1.00  0.00              
ATOM   4102  O   LEU B 153      29.644  10.652  73.063  1.00  0.00              
ATOM   4103  N   LEU B 154      30.340  11.207  70.977  1.00  0.00              
ATOM   4104  CA  LEU B 154      30.797   9.872  70.623  1.00  0.00              
ATOM   4105  CB  LEU B 154      31.353   9.858  69.205  1.00  0.00              
ATOM   4106  CG  LEU B 154      30.393  10.128  68.056  1.00  0.00              
ATOM   4107  CD1 LEU B 154      31.159  10.248  66.756  1.00  0.00              
ATOM   4108  CD2 LEU B 154      29.352   9.030  67.952  1.00  0.00              
ATOM   4109  C   LEU B 154      31.839   9.340  71.596  1.00  0.00              
ATOM   4110  O   LEU B 154      31.617   8.295  72.208  1.00  0.00              
ATOM   4111  N   VAL B 155      32.927  10.087  71.819  1.00  0.00              
ATOM   4112  CA  VAL B 155      34.007   9.661  72.708  1.00  0.00              
ATOM   4113  CB  VAL B 155      35.250  10.581  72.550  1.00  0.00              
ATOM   4114  CG1 VAL B 155      36.416  10.181  73.446  1.00  0.00              
ATOM   4115  CG2 VAL B 155      35.760  10.530  71.120  1.00  0.00              
ATOM   4116  C   VAL B 155      33.552   9.569  74.165  1.00  0.00              
ATOM   4117  O   VAL B 155      34.039   8.718  74.921  1.00  0.00              
ATOM   4118  N   SER B 156      32.623  10.429  74.601  1.00  0.00              
ATOM   4119  CA  SER B 156      32.028  10.278  75.918  1.00  0.00              
ATOM   4120  CB  SER B 156      31.261  11.525  76.349  1.00  0.00              
ATOM   4121  OG  SER B 156      30.346  12.037  75.390  1.00  0.00              
ATOM   4122  C   SER B 156      31.143   9.048  76.029  1.00  0.00              
ATOM   4123  O   SER B 156      31.199   8.344  77.041  1.00  0.00              
ATOM   4124  N   TYR B 157      30.363   8.744  74.983  1.00  0.00              
ATOM   4125  CA  TYR B 157      29.452   7.616  75.029  1.00  0.00              
ATOM   4126  CB  TYR B 157      28.441   7.628  73.884  1.00  0.00              
ATOM   4127  CG  TYR B 157      27.286   6.659  74.116  1.00  0.00              
ATOM   4128  CD1 TYR B 157      26.158   7.099  74.776  1.00  0.00              
ATOM   4129  CE1 TYR B 157      25.113   6.231  75.004  1.00  0.00              
ATOM   4130  CD2 TYR B 157      27.366   5.345  73.687  1.00  0.00              
ATOM   4131  CE2 TYR B 157      26.322   4.474  73.914  1.00  0.00              
ATOM   4132  CZ  TYR B 157      25.195   4.929  74.560  1.00  0.00              
ATOM   4133  OH  TYR B 157      24.129   4.075  74.759  1.00  0.00              
ATOM   4134  C   TYR B 157      30.234   6.317  75.006  1.00  0.00              
ATOM   4135  O   TYR B 157      29.954   5.456  75.834  1.00  0.00              
ATOM   4136  N   THR B 158      31.215   6.159  74.111  1.00  0.00              
ATOM   4137  CA  THR B 158      32.003   4.936  74.036  1.00  0.00              
ATOM   4138  CB  THR B 158      33.004   5.024  72.870  1.00  0.00              
ATOM   4139  OG1 THR B 158      33.707   6.254  73.011  1.00  0.00              
ATOM   4140  CG2 THR B 158      32.302   4.957  71.520  1.00  0.00              
ATOM   4141  C   THR B 158      32.700   4.636  75.357  1.00  0.00              
ATOM   4142  O   THR B 158      32.656   3.514  75.862  1.00  0.00              
ATOM   4143  N   LYS B 159      33.274   5.688  75.949  1.00  0.00              
ATOM   4144  CA  LYS B 159      33.913   5.617  77.254  1.00  0.00              
ATOM   4145  CB  LYS B 159      34.450   7.000  77.574  1.00  0.00              
ATOM   4146  CG  LYS B 159      35.461   7.082  78.701  1.00  0.00              
ATOM   4147  CD  LYS B 159      35.935   8.515  78.948  1.00  0.00              
ATOM   4148  CE  LYS B 159      36.684   9.182  77.786  1.00  0.00              
ATOM   4149  NZ  LYS B 159      35.800   9.779  76.795  1.00  0.00              
ATOM   4150  C   LYS B 159      32.925   5.172  78.330  1.00  0.00              
ATOM   4151  O   LYS B 159      33.174   4.203  79.052  1.00  0.00              
ATOM   4152  N   SER B 160      31.764   5.837  78.396  1.00  0.00              
ATOM   4153  CA  SER B 160      30.738   5.523  79.383  1.00  0.00              
ATOM   4154  CB  SER B 160      29.591   6.524  79.304  1.00  0.00              
ATOM   4155  OG  SER B 160      30.029   7.859  79.524  1.00  0.00              
ATOM   4156  C   SER B 160      30.181   4.113  79.229  1.00  0.00              
ATOM   4157  O   SER B 160      30.015   3.387  80.209  1.00  0.00              
ATOM   4158  N   TYR B 161      29.946   3.702  77.980  1.00  0.00              
ATOM   4159  CA  TYR B 161      29.417   2.389  77.656  1.00  0.00              
ATOM   4160  CB  TYR B 161      29.124   2.307  76.156  1.00  0.00              
ATOM   4161  CG  TYR B 161      28.424   1.027  75.718  1.00  0.00              
ATOM   4162  CD1 TYR B 161      27.053   0.921  75.832  1.00  0.00              
ATOM   4163  CE1 TYR B 161      26.421  -0.251  75.474  1.00  0.00              
ATOM   4164  CD2 TYR B 161      29.162  -0.031  75.220  1.00  0.00              
ATOM   4165  CE2 TYR B 161      28.533  -1.202  74.860  1.00  0.00              
ATOM   4166  CZ  TYR B 161      27.169  -1.308  75.003  1.00  0.00              
ATOM   4167  OH  TYR B 161      26.552  -2.500  74.679  1.00  0.00              
ATOM   4168  C   TYR B 161      30.408   1.311  78.063  1.00  0.00              
ATOM   4169  O   TYR B 161      30.034   0.358  78.744  1.00  0.00              
ATOM   4170  N   LEU B 162      31.681   1.446  77.684  1.00  0.00              
ATOM   4171  CA  LEU B 162      32.680   0.449  78.035  1.00  0.00              
ATOM   4172  CB  LEU B 162      33.953   0.659  77.229  1.00  0.00              
ATOM   4173  CG  LEU B 162      33.809   0.524  75.716  1.00  0.00              
ATOM   4174  CD1 LEU B 162      35.096   0.932  75.025  1.00  0.00              
ATOM   4175  CD2 LEU B 162      33.358  -0.876  75.322  1.00  0.00              
ATOM   4176  C   LEU B 162      32.966   0.400  79.528  1.00  0.00              
ATOM   4177  O   LEU B 162      33.223  -0.675  80.074  1.00  0.00              
ATOM   4178  N   SER B 163      32.874   1.549  80.210  1.00  0.00              
ATOM   4179  CA  SER B 163      32.923   1.586  81.664  1.00  0.00              
ATOM   4180  CB  SER B 163      32.914   3.030  82.160  1.00  0.00              
ATOM   4181  OG  SER B 163      33.281   3.151  83.530  1.00  0.00              
ATOM   4182  C   SER B 163      31.737   0.823  82.250  1.00  0.00              
ATOM   4183  O   SER B 163      31.918   0.056  83.195  1.00  0.00              
ATOM   4184  N   MET B 164      30.536   1.003  81.683  1.00  0.00              
ATOM   4185  CA  MET B 164      29.343   0.265  82.077  1.00  0.00              
ATOM   4186  CB  MET B 164      28.136   0.784  81.289  1.00  0.00              
ATOM   4187  CG  MET B 164      26.816   0.057  81.510  1.00  0.00              
ATOM   4188  SD  MET B 164      25.438   0.843  80.638  1.00  0.00              
ATOM   4189  CE  MET B 164      25.503  -0.048  79.112  1.00  0.00              
ATOM   4190  C   MET B 164      29.510  -1.235  81.881  1.00  0.00              
ATOM   4191  O   MET B 164      29.136  -2.015  82.754  1.00  0.00              
ATOM   4192  N   VAL B 165      30.086  -1.669  80.756  1.00  0.00              
ATOM   4193  CA  VAL B 165      30.348  -3.086  80.528  1.00  0.00              
ATOM   4194  CB  VAL B 165      30.890  -3.354  79.107  1.00  0.00              
ATOM   4195  CG1 VAL B 165      30.958  -4.849  78.855  1.00  0.00              
ATOM   4196  CG2 VAL B 165      30.022  -2.728  78.029  1.00  0.00              
ATOM   4197  C   VAL B 165      31.327  -3.604  81.580  1.00  0.00              
ATOM   4198  O   VAL B 165      31.079  -4.632  82.214  1.00  0.00              
ATOM   4199  N   GLY B 166      32.411  -2.852  81.802  1.00  0.00              
ATOM   4200  CA  GLY B 166      33.424  -3.186  82.793  1.00  0.00              
ATOM   4201  C   GLY B 166      32.856  -3.367  84.194  1.00  0.00              
ATOM   4202  O   GLY B 166      33.114  -4.386  84.837  1.00  0.00              
ATOM   4203  N   SER B 167      32.057  -2.410  84.676  1.00  0.00              
ATOM   4204  CA  SER B 167      31.445  -2.507  85.990  1.00  0.00              
ATOM   4205  CB  SER B 167      30.839  -1.163  86.378  1.00  0.00              
ATOM   4206  OG  SER B 167      29.986  -0.695  85.342  1.00  0.00              
ATOM   4207  C   SER B 167      30.379  -3.594  86.027  1.00  0.00              
ATOM   4208  O   SER B 167      30.494  -4.570  86.773  1.00  0.00              
ATOM   4209  N   CYS B 168      29.360  -3.466  85.172  1.00  0.00              
ATOM   4210  CA  CYS B 168      28.227  -4.375  85.175  1.00  0.00              
ATOM   4211  CB  CYS B 168      27.186  -3.965  84.151  1.00  0.00              
ATOM   4212  SG  CYS B 168      26.582  -2.272  84.383  1.00  0.00              
ATOM   4213  C   CYS B 168      28.591  -5.837  84.999  1.00  0.00              
ATOM   4214  O   CYS B 168      28.144  -6.664  85.795  1.00  0.00              
ATOM   4215  N   CYS B 169      29.466  -6.184  84.052  1.00  0.00              
ATOM   4216  CA  CYS B 169      29.863  -7.574  83.880  1.00  0.00              
ATOM   4217  CB  CYS B 169      30.514  -7.781  82.521  1.00  0.00              
ATOM   4218  SG  CYS B 169      29.460  -7.219  81.159  1.00  0.00              
ATOM   4219  C   CYS B 169      30.761  -8.112  84.992  1.00  0.00              
ATOM   4220  O   CYS B 169      31.019  -9.316  85.039  1.00  0.00              
ATOM   4221  N   THR B 170      31.270  -7.266  85.898  1.00  0.00              
ATOM   4222  CA  THR B 170      31.960  -7.761  87.082  1.00  0.00              
ATOM   4223  CB  THR B 170      33.340  -7.093  87.276  1.00  0.00              
ATOM   4224  OG1 THR B 170      33.154  -5.684  87.300  1.00  0.00              
ATOM   4225  CG2 THR B 170      34.329  -7.494  86.191  1.00  0.00              
ATOM   4226  C   THR B 170      31.120  -7.654  88.352  1.00  0.00              
ATOM   4227  O   THR B 170      31.455  -8.252  89.378  1.00  0.00              
ATOM   4228  N   SER B 171      30.023  -6.887  88.314  1.00  0.00              
ATOM   4229  CA  SER B 171      29.150  -6.727  89.468  1.00  0.00              
ATOM   4230  CB  SER B 171      28.177  -5.571  89.229  1.00  0.00              
ATOM   4231  OG  SER B 171      27.164  -5.845  88.268  1.00  0.00              
ATOM   4232  C   SER B 171      28.381  -7.994  89.835  1.00  0.00              
ATOM   4233  O   SER B 171      28.172  -8.881  89.005  1.00  0.00              
ATOM   4234  N   ALA B 172      27.915  -8.052  91.088  1.00  0.00              
ATOM   4235  CA  ALA B 172      27.152  -9.182  91.608  1.00  0.00              
ATOM   4236  CB  ALA B 172      26.754  -8.888  93.046  1.00  0.00              
ATOM   4237  C   ALA B 172      25.876  -9.529  90.844  1.00  0.00              
ATOM   4238  O   ALA B 172      25.419 -10.672  90.871  1.00  0.00              
ATOM   4239  N   SER B 173      25.278  -8.545  90.168  1.00  0.00              
ATOM   4240  CA  SER B 173      24.148  -8.790  89.293  1.00  0.00              
ATOM   4241  CB  SER B 173      22.831  -8.661  90.057  1.00  0.00              
ATOM   4242  OG  SER B 173      21.701  -8.988  89.256  1.00  0.00              
ATOM   4243  C   SER B 173      24.236  -7.794  88.140  1.00  0.00              
ATOM   4244  O   SER B 173      23.866  -6.624  88.293  1.00  0.00              
ATOM   4245  N   PRO B 174      24.731  -8.223  86.964  1.00  0.00              
ATOM   4246  CD  PRO B 174      25.174  -9.590  86.699  1.00  0.00              
ATOM   4247  CA  PRO B 174      24.943  -7.382  85.790  1.00  0.00              
ATOM   4248  CB  PRO B 174      25.291  -8.388  84.712  1.00  0.00              
ATOM   4249  CG  PRO B 174      26.064  -9.426  85.480  1.00  0.00              
ATOM   4250  C   PRO B 174      23.756  -6.520  85.395  1.00  0.00              
ATOM   4251  O   PRO B 174      23.898  -5.308  85.251  1.00  0.00              
ATOM   4252  N   THR B 175      22.568  -7.117  85.269  1.00  0.00              
ATOM   4253  CA  THR B 175      21.355  -6.408  84.887  1.00  0.00              
ATOM   4254  CB  THR B 175      20.239  -7.453  84.698  1.00  0.00              
ATOM   4255  OG1 THR B 175      20.819  -8.438  83.845  1.00  0.00              
ATOM   4256  CG2 THR B 175      18.982  -6.903  84.035  1.00  0.00              
ATOM   4257  C   THR B 175      20.951  -5.281  85.838  1.00  0.00              
ATOM   4258  O   THR B 175      20.393  -4.280  85.386  1.00  0.00              
ATOM   4259  N   VAL B 176      21.267  -5.380  87.138  1.00  0.00              
ATOM   4260  CA  VAL B 176      20.994  -4.310  88.098  1.00  0.00              
ATOM   4261  CB  VAL B 176      21.348  -4.801  89.527  1.00  0.00              
ATOM   4262  CG1 VAL B 176      21.363  -3.694  90.570  1.00  0.00              
ATOM   4263  CG2 VAL B 176      20.340  -5.842  89.974  1.00  0.00              
ATOM   4264  C   VAL B 176      21.782  -3.054  87.726  1.00  0.00              
ATOM   4265  O   VAL B 176      21.246  -1.942  87.657  1.00  0.00              
ATOM   4266  N   CYS B 177      23.067  -3.292  87.452  1.00  0.00              
ATOM   4267  CA  CYS B 177      24.004  -2.262  87.040  1.00  0.00              
ATOM   4268  CB  CYS B 177      25.390  -2.886  87.067  1.00  0.00              
ATOM   4269  SG  CYS B 177      26.736  -1.903  86.364  1.00  0.00              
ATOM   4270  C   CYS B 177      23.653  -1.711  85.662  1.00  0.00              
ATOM   4271  O   CYS B 177      23.578  -0.493  85.477  1.00  0.00              
ATOM   4272  N   PHE B 178      23.390  -2.601  84.694  1.00  0.00              
ATOM   4273  CA  PHE B 178      22.937  -2.219  83.365  1.00  0.00              
ATOM   4274  CB  PHE B 178      22.671  -3.432  82.471  1.00  0.00              
ATOM   4275  CG  PHE B 178      23.901  -4.011  81.783  1.00  0.00              
ATOM   4276  CD1 PHE B 178      24.284  -5.314  82.031  1.00  0.00              
ATOM   4277  CD2 PHE B 178      24.613  -3.248  80.876  1.00  0.00              
ATOM   4278  CE1 PHE B 178      25.368  -5.853  81.368  1.00  0.00              
ATOM   4279  CE2 PHE B 178      25.697  -3.793  80.218  1.00  0.00              
ATOM   4280  CZ  PHE B 178      26.076  -5.095  80.462  1.00  0.00              
ATOM   4281  C   PHE B 178      21.690  -1.355  83.398  1.00  0.00              
ATOM   4282  O   PHE B 178      21.626  -0.375  82.662  1.00  0.00              
ATOM   4283  N   LEU B 179      20.717  -1.664  84.265  1.00  0.00              
ATOM   4284  CA  LEU B 179      19.526  -0.841  84.416  1.00  0.00              
ATOM   4285  CB  LEU B 179      18.569  -1.450  85.441  1.00  0.00              
ATOM   4286  CG  LEU B 179      17.216  -0.778  85.662  1.00  0.00              
ATOM   4287  CD1 LEU B 179      16.342  -0.882  84.420  1.00  0.00              
ATOM   4288  CD2 LEU B 179      16.510  -1.405  86.846  1.00  0.00              
ATOM   4289  C   LEU B 179      19.868   0.590  84.812  1.00  0.00              
ATOM   4290  O   LEU B 179      19.533   1.516  84.069  1.00  0.00              
ATOM   4291  N   LYS B 180      20.580   0.797  85.932  1.00  0.00              
ATOM   4292  CA  LYS B 180      20.877   2.151  86.388  1.00  0.00              
ATOM   4293  CB  LYS B 180      21.521   2.191  87.779  1.00  0.00              
ATOM   4294  CG  LYS B 180      22.923   1.598  87.923  1.00  0.00              
ATOM   4295  CD  LYS B 180      23.532   1.854  89.294  1.00  0.00              
ATOM   4296  CE  LYS B 180      23.759   3.332  89.612  1.00  0.00              
ATOM   4297  NZ  LYS B 180      24.745   3.954  88.745  1.00  0.00              
ATOM   4298  C   LYS B 180      21.738   2.917  85.396  1.00  0.00              
ATOM   4299  O   LYS B 180      21.456   4.074  85.074  1.00  0.00              
ATOM   4300  N   GLU B 181      22.755   2.243  84.848  1.00  0.00              
ATOM   4301  CA  GLU B 181      23.652   2.890  83.918  1.00  0.00              
ATOM   4302  CB  GLU B 181      24.981   2.169  83.814  1.00  0.00              
ATOM   4303  CG  GLU B 181      25.761   2.312  85.118  1.00  0.00              
ATOM   4304  CD  GLU B 181      27.241   1.986  85.020  1.00  0.00              
ATOM   4305  OE1 GLU B 181      27.960   2.685  84.306  1.00  0.00              
ATOM   4306  OE2 GLU B 181      27.693   1.049  85.677  1.00  0.00              
ATOM   4307  C   GLU B 181      23.032   3.183  82.565  1.00  0.00              
ATOM   4308  O   GLU B 181      23.332   4.224  81.986  1.00  0.00              
ATOM   4309  N   ARG B 182      22.127   2.345  82.053  1.00  0.00              
ATOM   4310  CA  ARG B 182      21.357   2.700  80.869  1.00  0.00              
ATOM   4311  CB  ARG B 182      20.631   1.497  80.298  1.00  0.00              
ATOM   4312  CG  ARG B 182      21.595   0.597  79.546  1.00  0.00              
ATOM   4313  CD  ARG B 182      20.925  -0.719  79.225  1.00  0.00              
ATOM   4314  NE  ARG B 182      21.721  -1.491  78.286  1.00  0.00              
ATOM   4315  CZ  ARG B 182      21.639  -2.818  78.194  1.00  0.00              
ATOM   4316  NH1 ARG B 182      22.367  -3.435  77.278  1.00  0.00              
ATOM   4317  NH2 ARG B 182      20.847  -3.529  78.988  1.00  0.00              
ATOM   4318  C   ARG B 182      20.380   3.834  81.136  1.00  0.00              
ATOM   4319  O   ARG B 182      20.214   4.706  80.283  1.00  0.00              
ATOM   4320  N   LEU B 183      19.753   3.872  82.319  1.00  0.00              
ATOM   4321  CA  LEU B 183      18.909   4.997  82.702  1.00  0.00              
ATOM   4322  CB  LEU B 183      18.175   4.728  84.013  1.00  0.00              
ATOM   4323  CG  LEU B 183      17.064   3.683  84.037  1.00  0.00              
ATOM   4324  CD1 LEU B 183      16.597   3.453  85.464  1.00  0.00              
ATOM   4325  CD2 LEU B 183      15.898   4.093  83.149  1.00  0.00              
ATOM   4326  C   LEU B 183      19.666   6.315  82.805  1.00  0.00              
ATOM   4327  O   LEU B 183      19.154   7.353  82.385  1.00  0.00              
ATOM   4328  N   GLN B 184      20.889   6.316  83.347  1.00  0.00              
ATOM   4329  CA  GLN B 184      21.699   7.527  83.356  1.00  0.00              
ATOM   4330  CB  GLN B 184      22.741   7.502  84.483  1.00  0.00              
ATOM   4331  CG  GLN B 184      23.811   6.423  84.415  1.00  0.00              
ATOM   4332  CD  GLN B 184      24.585   6.228  85.710  1.00  0.00              
ATOM   4333  OE1 GLN B 184      24.433   5.230  86.416  1.00  0.00              
ATOM   4334  NE2 GLN B 184      25.454   7.160  86.075  1.00  0.00              
ATOM   4335  C   GLN B 184      22.311   7.852  81.994  1.00  0.00              
ATOM   4336  O   GLN B 184      22.463   9.024  81.643  1.00  0.00              
ATOM   4337  N   LEU B 185      22.651   6.836  81.190  1.00  0.00              
ATOM   4338  CA  LEU B 185      23.110   7.051  79.824  1.00  0.00              
ATOM   4339  CB  LEU B 185      23.769   5.804  79.235  1.00  0.00              
ATOM   4340  CG  LEU B 185      25.292   5.668  79.259  1.00  0.00              
ATOM   4341  CD1 LEU B 185      25.872   5.770  80.663  1.00  0.00              
ATOM   4342  CD2 LEU B 185      25.693   4.349  78.621  1.00  0.00              
ATOM   4343  C   LEU B 185      22.027   7.532  78.874  1.00  0.00              
ATOM   4344  O   LEU B 185      22.348   8.235  77.916  1.00  0.00              
ATOM   4345  N   LYS B 186      20.755   7.197  79.138  1.00  0.00              
ATOM   4346  CA  LYS B 186      19.591   7.583  78.340  1.00  0.00              
ATOM   4347  CB  LYS B 186      18.335   7.433  79.198  1.00  0.00              
ATOM   4348  CG  LYS B 186      17.013   7.729  78.505  1.00  0.00              
ATOM   4349  CD  LYS B 186      15.898   7.789  79.538  1.00  0.00              
ATOM   4350  CE  LYS B 186      14.611   8.326  78.926  1.00  0.00              
ATOM   4351  NZ  LYS B 186      14.778   9.693  78.467  1.00  0.00              
ATOM   4352  C   LYS B 186      19.631   8.971  77.710  1.00  0.00              
ATOM   4353  O   LYS B 186      19.441   9.110  76.501  1.00  0.00              
ATOM   4354  N   HIS B 187      19.941   9.994  78.513  1.00  0.00              
ATOM   4355  CA  HIS B 187      20.028  11.366  78.032  1.00  0.00              
ATOM   4356  CB  HIS B 187      20.271  12.304  79.211  1.00  0.00              
ATOM   4357  CG  HIS B 187      20.104  13.783  78.881  1.00  0.00              
ATOM   4358  ND1 HIS B 187      20.866  14.546  78.110  1.00  0.00              
ATOM   4359  CD2 HIS B 187      19.095  14.563  79.395  1.00  0.00              
ATOM   4360  NE2 HIS B 187      19.314  15.758  78.909  1.00  0.00              
ATOM   4361  CE1 HIS B 187      20.377  15.756  78.143  1.00  0.00              
ATOM   4362  C   HIS B 187      21.137  11.523  76.995  1.00  0.00              
ATOM   4363  O   HIS B 187      20.921  12.114  75.938  1.00  0.00              
ATOM   4364  N   LEU B 188      22.314  10.953  77.273  1.00  0.00              
ATOM   4365  CA  LEU B 188      23.474  11.048  76.395  1.00  0.00              
ATOM   4366  CB  LEU B 188      24.697  10.505  77.140  1.00  0.00              
ATOM   4367  CG  LEU B 188      26.091  10.555  76.520  1.00  0.00              
ATOM   4368  CD1 LEU B 188      26.556  11.988  76.334  1.00  0.00              
ATOM   4369  CD2 LEU B 188      27.076   9.817  77.411  1.00  0.00              
ATOM   4370  C   LEU B 188      23.238  10.261  75.109  1.00  0.00              
ATOM   4371  O   LEU B 188      23.606  10.695  74.015  1.00  0.00              
ATOM   4372  N   SER B 189      22.581   9.107  75.252  1.00  0.00              
ATOM   4373  CA  SER B 189      22.227   8.229  74.151  1.00  0.00              
ATOM   4374  CB  SER B 189      21.579   6.984  74.741  1.00  0.00              
ATOM   4375  OG  SER B 189      22.010   5.762  74.154  1.00  0.00              
ATOM   4376  C   SER B 189      21.277   8.947  73.200  1.00  0.00              
ATOM   4377  O   SER B 189      21.632   9.172  72.040  1.00  0.00              
ATOM   4378  N   LEU B 190      20.118   9.389  73.718  1.00  0.00              
ATOM   4379  CA  LEU B 190      19.130  10.131  72.943  1.00  0.00              
ATOM   4380  CB  LEU B 190      17.953  10.571  73.807  1.00  0.00              
ATOM   4381  CG  LEU B 190      16.913   9.548  74.242  1.00  0.00              
ATOM   4382  CD1 LEU B 190      15.965  10.174  75.249  1.00  0.00              
ATOM   4383  CD2 LEU B 190      16.134   9.019  73.048  1.00  0.00              
ATOM   4384  C   LEU B 190      19.723  11.351  72.260  1.00  0.00              
ATOM   4385  O   LEU B 190      19.520  11.544  71.059  1.00  0.00              
ATOM   4386  N   LEU B 191      20.506  12.125  73.022  1.00  0.00              
ATOM   4387  CA  LEU B 191      21.259  13.254  72.499  1.00  0.00              
ATOM   4388  CB  LEU B 191      22.093  13.850  73.630  1.00  0.00              
ATOM   4389  CG  LEU B 191      23.020  15.045  73.458  1.00  0.00              
ATOM   4390  CD1 LEU B 191      22.315  16.259  72.882  1.00  0.00              
ATOM   4391  CD2 LEU B 191      23.613  15.380  74.813  1.00  0.00              
ATOM   4392  C   LEU B 191      22.131  12.862  71.315  1.00  0.00              
ATOM   4393  O   LEU B 191      21.985  13.461  70.254  1.00  0.00              
ATOM   4394  N   THR B 192      22.961  11.817  71.419  1.00  0.00              
ATOM   4395  CA  THR B 192      23.844  11.426  70.324  1.00  0.00              
ATOM   4396  CB  THR B 192      24.819  10.321  70.779  1.00  0.00              
ATOM   4397  OG1 THR B 192      25.478  10.805  71.943  1.00  0.00              
ATOM   4398  CG2 THR B 192      25.875  10.006  69.730  1.00  0.00              
ATOM   4399  C   THR B 192      23.053  10.994  69.086  1.00  0.00              
ATOM   4400  O   THR B 192      23.335  11.445  67.969  1.00  0.00              
ATOM   4401  N   THR B 193      22.015  10.168  69.279  1.00  0.00              
ATOM   4402  CA  THR B 193      21.162   9.730  68.181  1.00  0.00              
ATOM   4403  CB  THR B 193      20.171   8.646  68.653  1.00  0.00              
ATOM   4404  OG1 THR B 193      19.606   9.049  69.895  1.00  0.00              
ATOM   4405  CG2 THR B 193      20.859   7.305  68.827  1.00  0.00              
ATOM   4406  C   THR B 193      20.419  10.860  67.476  1.00  0.00              
ATOM   4407  O   THR B 193      20.230  10.841  66.260  1.00  0.00              
ATOM   4408  N   LEU B 194      20.016  11.867  68.252  1.00  0.00              
ATOM   4409  CA  LEU B 194      19.261  12.997  67.741  1.00  0.00              
ATOM   4410  CB  LEU B 194      18.603  13.659  68.942  1.00  0.00              
ATOM   4411  CG  LEU B 194      17.512  14.702  68.843  1.00  0.00              
ATOM   4412  CD1 LEU B 194      16.317  14.199  68.051  1.00  0.00              
ATOM   4413  CD2 LEU B 194      17.081  15.031  70.259  1.00  0.00              
ATOM   4414  C   LEU B 194      20.186  13.959  67.002  1.00  0.00              
ATOM   4415  O   LEU B 194      19.903  14.376  65.874  1.00  0.00              
ATOM   4416  N   SER B 195      21.322  14.276  67.635  1.00  0.00              
ATOM   4417  CA  SER B 195      22.330  15.152  67.068  1.00  0.00              
ATOM   4418  CB  SER B 195      23.472  15.380  68.045  1.00  0.00              
ATOM   4419  OG  SER B 195      23.010  16.041  69.215  1.00  0.00              
ATOM   4420  C   SER B 195      22.871  14.690  65.727  1.00  0.00              
ATOM   4421  O   SER B 195      23.010  15.536  64.845  1.00  0.00              
ATOM   4422  N   ASN B 196      23.132  13.390  65.509  1.00  0.00              
ATOM   4423  CA  ASN B 196      23.538  12.922  64.185  1.00  0.00              
ATOM   4424  CB  ASN B 196      23.802  11.416  64.141  1.00  0.00              
ATOM   4425  CG  ASN B 196      24.253  10.902  62.772  1.00  0.00              
ATOM   4426  OD1 ASN B 196      25.442  10.880  62.464  1.00  0.00              
ATOM   4427  ND2 ASN B 196      23.371  10.484  61.876  1.00  0.00              
ATOM   4428  C   ASN B 196      22.520  13.289  63.116  1.00  0.00              
ATOM   4429  O   ASN B 196      22.911  13.785  62.057  1.00  0.00              
ATOM   4430  N   ARG B 197      21.219  13.100  63.364  1.00  0.00              
ATOM   4431  CA  ARG B 197      20.231  13.449  62.361  1.00  0.00              
ATOM   4432  CB  ARG B 197      18.862  12.841  62.627  1.00  0.00              
ATOM   4433  CG  ARG B 197      17.974  12.880  61.379  1.00  0.00              
ATOM   4434  CD  ARG B 197      18.600  12.221  60.147  1.00  0.00              
ATOM   4435  NE  ARG B 197      18.892  10.808  60.346  1.00  0.00              
ATOM   4436  CZ  ARG B 197      20.111  10.300  60.190  1.00  0.00              
ATOM   4437  NH1 ARG B 197      20.296   8.996  60.329  1.00  0.00              
ATOM   4438  NH2 ARG B 197      21.169  11.036  59.859  1.00  0.00              
ATOM   4439  C   ARG B 197      20.132  14.944  62.122  1.00  0.00              
ATOM   4440  O   ARG B 197      20.293  15.366  60.976  1.00  0.00              
ATOM   4441  N   VAL B 198      19.950  15.768  63.157  1.00  0.00              
ATOM   4442  CA  VAL B 198      19.857  17.209  62.946  1.00  0.00              
ATOM   4443  CB  VAL B 198      19.374  17.971  64.205  1.00  0.00              
ATOM   4444  CG1 VAL B 198      17.926  17.606  64.494  1.00  0.00              
ATOM   4445  CG2 VAL B 198      20.219  17.701  65.440  1.00  0.00              
ATOM   4446  C   VAL B 198      21.124  17.815  62.338  1.00  0.00              
ATOM   4447  O   VAL B 198      21.049  18.668  61.450  1.00  0.00              
ATOM   4448  N   CYS B 199      22.304  17.331  62.740  1.00  0.00              
ATOM   4449  CA  CYS B 199      23.554  17.750  62.126  1.00  0.00              
ATOM   4450  CB  CYS B 199      24.740  17.424  63.020  1.00  0.00              
ATOM   4451  SG  CYS B 199      24.611  18.155  64.672  1.00  0.00              
ATOM   4452  C   CYS B 199      23.783  17.165  60.736  1.00  0.00              
ATOM   4453  O   CYS B 199      24.512  17.763  59.940  1.00  0.00              
ATOM   4454  N   SER B 200      23.214  16.005  60.384  1.00  0.00              
ATOM   4455  CA  SER B 200      23.280  15.528  59.006  1.00  0.00              
ATOM   4456  CB  SER B 200      23.043  14.024  58.864  1.00  0.00              
ATOM   4457  OG  SER B 200      21.866  13.555  59.501  1.00  0.00              
ATOM   4458  C   SER B 200      22.357  16.312  58.089  1.00  0.00              
ATOM   4459  O   SER B 200      22.732  16.599  56.954  1.00  0.00              
ATOM   4460  N   GLN B 201      21.171  16.699  58.576  1.00  0.00              
ATOM   4461  CA  GLN B 201      20.295  17.627  57.866  1.00  0.00              
ATOM   4462  CB  GLN B 201      18.995  17.850  58.643  1.00  0.00              
ATOM   4463  CG  GLN B 201      18.122  16.601  58.650  1.00  0.00              
ATOM   4464  CD  GLN B 201      16.850  16.654  59.488  1.00  0.00              
ATOM   4465  OE1 GLN B 201      16.377  17.681  59.975  1.00  0.00              
ATOM   4466  NE2 GLN B 201      16.227  15.500  59.658  1.00  0.00              
ATOM   4467  C   GLN B 201      20.997  18.955  57.614  1.00  0.00              
ATOM   4468  O   GLN B 201      21.021  19.453  56.485  1.00  0.00              
ATOM   4469  N   TYR B 202      21.633  19.485  58.667  1.00  0.00              
ATOM   4470  CA  TYR B 202      22.475  20.669  58.569  1.00  0.00              
ATOM   4471  CB  TYR B 202      23.075  20.977  59.944  1.00  0.00              
ATOM   4472  CG  TYR B 202      23.833  22.295  60.026  1.00  0.00              
ATOM   4473  CD1 TYR B 202      23.133  23.480  60.128  1.00  0.00              
ATOM   4474  CE1 TYR B 202      23.813  24.677  60.164  1.00  0.00              
ATOM   4475  CD2 TYR B 202      25.214  22.301  59.981  1.00  0.00              
ATOM   4476  CE2 TYR B 202      25.897  23.498  60.000  1.00  0.00              
ATOM   4477  CZ  TYR B 202      25.187  24.676  60.082  1.00  0.00              
ATOM   4478  OH  TYR B 202      25.864  25.876  60.050  1.00  0.00              
ATOM   4479  C   TYR B 202      23.579  20.528  57.525  1.00  0.00              
ATOM   4480  O   TYR B 202      23.732  21.401  56.671  1.00  0.00              
ATOM   4481  N   ALA B 203      24.348  19.436  57.573  1.00  0.00              
ATOM   4482  CA  ALA B 203      25.427  19.205  56.621  1.00  0.00              
ATOM   4483  CB  ALA B 203      26.199  17.957  57.011  1.00  0.00              
ATOM   4484  C   ALA B 203      24.962  19.011  55.183  1.00  0.00              
ATOM   4485  O   ALA B 203      25.585  19.517  54.250  1.00  0.00              
ATOM   4486  N   ALA B 204      23.856  18.287  54.996  1.00  0.00              
ATOM   4487  CA  ALA B 204      23.316  18.018  53.673  1.00  0.00              
ATOM   4488  CB  ALA B 204      22.217  16.974  53.776  1.00  0.00              
ATOM   4489  C   ALA B 204      22.709  19.248  53.016  1.00  0.00              
ATOM   4490  O   ALA B 204      22.809  19.426  51.802  1.00  0.00              
ATOM   4491  N   TYR B 205      22.054  20.097  53.810  1.00  0.00              
ATOM   4492  CA  TYR B 205      21.444  21.301  53.279  1.00  0.00              
ATOM   4493  CB  TYR B 205      20.140  21.590  54.014  1.00  0.00              
ATOM   4494  CG  TYR B 205      18.969  20.692  53.628  1.00  0.00              
ATOM   4495  CD1 TYR B 205      17.975  20.453  54.555  1.00  0.00              
ATOM   4496  CE1 TYR B 205      16.856  19.730  54.194  1.00  0.00              
ATOM   4497  CD2 TYR B 205      18.859  20.173  52.349  1.00  0.00              
ATOM   4498  CE2 TYR B 205      17.745  19.449  51.985  1.00  0.00              
ATOM   4499  CZ  TYR B 205      16.746  19.245  52.908  1.00  0.00              
ATOM   4500  OH  TYR B 205      15.619  18.544  52.536  1.00  0.00              
ATOM   4501  C   TYR B 205      22.319  22.545  53.263  1.00  0.00              
ATOM   4502  O   TYR B 205      22.250  23.344  52.328  1.00  0.00              
ATOM   4503  N   GLY B 206      23.163  22.730  54.278  1.00  0.00              
ATOM   4504  CA  GLY B 206      23.886  23.980  54.455  1.00  0.00              
ATOM   4505  C   GLY B 206      23.038  24.970  55.243  1.00  0.00              
ATOM   4506  O   GLY B 206      21.815  25.006  55.092  1.00  0.00              
ATOM   4507  N   GLU B 207      23.690  25.815  56.054  1.00  0.00              
ATOM   4508  CA  GLU B 207      23.037  26.647  57.062  1.00  0.00              
ATOM   4509  CB  GLU B 207      24.035  27.661  57.633  1.00  0.00              
ATOM   4510  CG  GLU B 207      23.487  28.488  58.798  1.00  0.00              
ATOM   4511  CD  GLU B 207      24.549  29.137  59.669  1.00  0.00              
ATOM   4512  OE1 GLU B 207      24.875  28.555  60.707  1.00  0.00              
ATOM   4513  OE2 GLU B 207      25.043  30.205  59.315  1.00  0.00              
ATOM   4514  C   GLU B 207      21.721  27.323  56.688  1.00  0.00              
ATOM   4515  O   GLU B 207      20.721  27.095  57.369  1.00  0.00              
ATOM   4516  N   LYS B 208      21.674  28.098  55.598  1.00  0.00              
ATOM   4517  CA  LYS B 208      20.451  28.775  55.182  1.00  0.00              
ATOM   4518  CB  LYS B 208      20.722  29.684  53.983  1.00  0.00              
ATOM   4519  CG  LYS B 208      19.529  30.559  53.608  1.00  0.00              
ATOM   4520  CD  LYS B 208      19.805  31.379  52.360  1.00  0.00              
ATOM   4521  CE  LYS B 208      18.564  32.187  52.014  1.00  0.00              
ATOM   4522  NZ  LYS B 208      18.786  32.989  50.827  1.00  0.00              
ATOM   4523  C   LYS B 208      19.337  27.787  54.846  1.00  0.00              
ATOM   4524  O   LYS B 208      18.195  27.959  55.274  1.00  0.00              
ATOM   4525  N   LYS B 209      19.666  26.702  54.141  1.00  0.00              
ATOM   4526  CA  LYS B 209      18.658  25.754  53.698  1.00  0.00              
ATOM   4527  CB  LYS B 209      19.212  24.947  52.536  1.00  0.00              
ATOM   4528  CG  LYS B 209      18.170  24.196  51.724  1.00  0.00              
ATOM   4529  CD  LYS B 209      18.885  23.528  50.568  1.00  0.00              
ATOM   4530  CE  LYS B 209      17.899  22.922  49.589  1.00  0.00              
ATOM   4531  NZ  LYS B 209      18.597  22.520  48.383  1.00  0.00              
ATOM   4532  C   LYS B 209      18.227  24.861  54.857  1.00  0.00              
ATOM   4533  O   LYS B 209      17.082  24.416  54.911  1.00  0.00              
ATOM   4534  N   SER B 210      19.116  24.611  55.825  1.00  0.00              
ATOM   4535  CA  SER B 210      18.761  23.906  57.048  1.00  0.00              
ATOM   4536  CB  SER B 210      20.015  23.516  57.820  1.00  0.00              
ATOM   4537  OG  SER B 210      19.751  22.587  58.866  1.00  0.00              
ATOM   4538  C   SER B 210      17.869  24.779  57.923  1.00  0.00              
ATOM   4539  O   SER B 210      16.941  24.275  58.554  1.00  0.00              
ATOM   4540  N   ARG B 211      18.139  26.087  57.972  1.00  0.00              
ATOM   4541  CA  ARG B 211      17.303  27.061  58.661  1.00  0.00              
ATOM   4542  CB  ARG B 211      17.990  28.414  58.533  1.00  0.00              
ATOM   4543  CG  ARG B 211      17.345  29.635  59.154  1.00  0.00              
ATOM   4544  CD  ARG B 211      18.221  30.803  58.722  1.00  0.00              
ATOM   4545  NE  ARG B 211      17.616  32.091  59.017  1.00  0.00              
ATOM   4546  CZ  ARG B 211      16.648  32.624  58.270  1.00  0.00              
ATOM   4547  NH1 ARG B 211      16.106  33.764  58.671  1.00  0.00              
ATOM   4548  NH2 ARG B 211      16.253  32.068  57.128  1.00  0.00              
ATOM   4549  C   ARG B 211      15.907  27.083  58.051  1.00  0.00              
ATOM   4550  O   ARG B 211      14.904  27.006  58.765  1.00  0.00              
ATOM   4551  N   LEU B 212      15.845  27.137  56.715  1.00  0.00              
ATOM   4552  CA  LEU B 212      14.596  26.993  55.986  1.00  0.00              
ATOM   4553  CB  LEU B 212      14.799  27.188  54.487  1.00  0.00              
ATOM   4554  CG  LEU B 212      14.593  28.573  53.874  1.00  0.00              
ATOM   4555  CD1 LEU B 212      15.448  29.651  54.526  1.00  0.00              
ATOM   4556  CD2 LEU B 212      14.874  28.504  52.383  1.00  0.00              
ATOM   4557  C   LEU B 212      13.903  25.666  56.252  1.00  0.00              
ATOM   4558  O   LEU B 212      12.708  25.673  56.529  1.00  0.00              
ATOM   4559  N   SER B 213      14.609  24.529  56.234  1.00  0.00              
ATOM   4560  CA  SER B 213      14.037  23.229  56.573  1.00  0.00              
ATOM   4561  CB  SER B 213      15.092  22.132  56.428  1.00  0.00              
ATOM   4562  OG  SER B 213      14.623  20.812  56.691  1.00  0.00              
ATOM   4563  C   SER B 213      13.462  23.214  57.983  1.00  0.00              
ATOM   4564  O   SER B 213      12.364  22.700  58.196  1.00  0.00              
ATOM   4565  N   ASN B 214      14.176  23.799  58.951  1.00  0.00              
ATOM   4566  CA  ASN B 214      13.688  23.920  60.319  1.00  0.00              
ATOM   4567  CB  ASN B 214      14.758  24.523  61.233  1.00  0.00              
ATOM   4568  CG  ASN B 214      15.896  23.566  61.572  1.00  0.00              
ATOM   4569  OD1 ASN B 214      15.684  22.387  61.843  1.00  0.00              
ATOM   4570  ND2 ASN B 214      17.150  23.998  61.596  1.00  0.00              
ATOM   4571  C   ASN B 214      12.412  24.747  60.381  1.00  0.00              
ATOM   4572  O   ASN B 214      11.439  24.357  61.028  1.00  0.00              
ATOM   4573  N   LEU B 215      12.389  25.865  59.646  1.00  0.00              
ATOM   4574  CA  LEU B 215      11.204  26.699  59.509  1.00  0.00              
ATOM   4575  CB  LEU B 215      11.565  27.930  58.679  1.00  0.00              
ATOM   4576  CG  LEU B 215      10.572  29.068  58.494  1.00  0.00              
ATOM   4577  CD1 LEU B 215      10.284  29.759  59.815  1.00  0.00              
ATOM   4578  CD2 LEU B 215      11.144  30.075  57.518  1.00  0.00              
ATOM   4579  C   LEU B 215      10.039  25.944  58.872  1.00  0.00              
ATOM   4580  O   LEU B 215       8.908  26.057  59.343  1.00  0.00              
ATOM   4581  N   ILE B 216      10.302  25.144  57.830  1.00  0.00              
ATOM   4582  CA  ILE B 216       9.295  24.314  57.173  1.00  0.00              
ATOM   4583  CB  ILE B 216       9.888  23.616  55.916  1.00  0.00              
ATOM   4584  CG2 ILE B 216       8.911  22.608  55.316  1.00  0.00              
ATOM   4585  CG1 ILE B 216      10.284  24.633  54.854  1.00  0.00              
ATOM   4586  CD1 ILE B 216      11.099  24.061  53.678  1.00  0.00              
ATOM   4587  C   ILE B 216       8.725  23.294  58.152  1.00  0.00              
ATOM   4588  O   ILE B 216       7.505  23.165  58.262  1.00  0.00              
ATOM   4589  N   LYS B 217       9.594  22.593  58.892  1.00  0.00              
ATOM   4590  CA  LYS B 217       9.161  21.634  59.900  1.00  0.00              
ATOM   4591  CB  LYS B 217      10.343  20.946  60.583  1.00  0.00              
ATOM   4592  CG  LYS B 217      11.084  20.023  59.630  1.00  0.00              
ATOM   4593  CD  LYS B 217      12.171  19.206  60.310  1.00  0.00              
ATOM   4594  CE  LYS B 217      12.776  18.339  59.222  1.00  0.00              
ATOM   4595  NZ  LYS B 217      13.669  17.314  59.724  1.00  0.00              
ATOM   4596  C   LYS B 217       8.265  22.289  60.938  1.00  0.00              
ATOM   4597  O   LYS B 217       7.141  21.836  61.148  1.00  0.00              
ATOM   4598  N   LEU B 218       8.709  23.408  61.520  1.00  0.00              
ATOM   4599  CA  LEU B 218       7.903  24.156  62.476  1.00  0.00              
ATOM   4600  CB  LEU B 218       8.701  25.329  63.031  1.00  0.00              
ATOM   4601  CG  LEU B 218       9.944  25.024  63.858  1.00  0.00              
ATOM   4602  CD1 LEU B 218      10.744  26.291  64.084  1.00  0.00              
ATOM   4603  CD2 LEU B 218       9.588  24.349  65.172  1.00  0.00              
ATOM   4604  C   LEU B 218       6.581  24.650  61.899  1.00  0.00              
ATOM   4605  O   LEU B 218       5.552  24.583  62.570  1.00  0.00              
ATOM   4606  N   ALA B 219       6.585  25.102  60.640  1.00  0.00              
ATOM   4607  CA  ALA B 219       5.376  25.530  59.949  1.00  0.00              
ATOM   4608  CB  ALA B 219       5.733  26.072  58.576  1.00  0.00              
ATOM   4609  C   ALA B 219       4.380  24.407  59.714  1.00  0.00              
ATOM   4610  O   ALA B 219       3.174  24.595  59.869  1.00  0.00              
ATOM   4611  N   GLN B 220       4.862  23.221  59.335  1.00  0.00              
ATOM   4612  CA  GLN B 220       3.970  22.105  59.067  1.00  0.00              
ATOM   4613  CB  GLN B 220       4.597  21.112  58.091  1.00  0.00              
ATOM   4614  CG  GLN B 220       4.869  21.810  56.764  1.00  0.00              
ATOM   4615  CD  GLN B 220       5.174  20.920  55.571  1.00  0.00              
ATOM   4616  OE1 GLN B 220       5.983  19.992  55.608  1.00  0.00              
ATOM   4617  NE2 GLN B 220       4.519  21.221  54.458  1.00  0.00              
ATOM   4618  C   GLN B 220       3.489  21.427  60.340  1.00  0.00              
ATOM   4619  O   GLN B 220       2.352  20.960  60.411  1.00  0.00              
ATOM   4620  N   LYS B 221       4.339  21.380  61.369  1.00  0.00              
ATOM   4621  CA  LYS B 221       3.949  20.883  62.681  1.00  0.00              
ATOM   4622  CB  LYS B 221       5.179  20.630  63.544  1.00  0.00              
ATOM   4623  CG  LYS B 221       6.032  19.478  63.032  1.00  0.00              
ATOM   4624  CD  LYS B 221       7.349  19.416  63.787  1.00  0.00              
ATOM   4625  CE  LYS B 221       8.158  18.226  63.298  1.00  0.00              
ATOM   4626  NZ  LYS B 221       9.328  18.036  64.131  1.00  0.00              
ATOM   4627  C   LYS B 221       3.005  21.842  63.394  1.00  0.00              
ATOM   4628  O   LYS B 221       2.073  21.410  64.076  1.00  0.00              
ATOM   4629  N   VAL B 222       3.225  23.158  63.274  1.00  0.00              
ATOM   4630  CA  VAL B 222       2.314  24.146  63.835  1.00  0.00              
ATOM   4631  CB  VAL B 222       2.902  24.856  65.088  1.00  0.00              
ATOM   4632  CG1 VAL B 222       1.818  25.681  65.754  1.00  0.00              
ATOM   4633  CG2 VAL B 222       3.471  23.905  66.124  1.00  0.00              
ATOM   4634  C   VAL B 222       1.908  25.177  62.774  1.00  0.00              
ATOM   4635  O   VAL B 222       2.499  26.259  62.689  1.00  0.00              
ATOM   4636  N   PRO B 223       0.885  24.915  61.945  1.00  0.00              
ATOM   4637  CD  PRO B 223       0.232  23.618  61.796  1.00  0.00              
ATOM   4638  CA  PRO B 223       0.354  25.879  60.984  1.00  0.00              
ATOM   4639  CB  PRO B 223      -0.597  25.037  60.159  1.00  0.00              
ATOM   4640  CG  PRO B 223      -1.073  23.973  61.112  1.00  0.00              
ATOM   4641  C   PRO B 223      -0.333  27.073  61.638  1.00  0.00              
ATOM   4642  O   PRO B 223      -0.349  28.174  61.092  1.00  0.00              
ATOM   4643  N   THR B 224      -0.857  26.879  62.850  1.00  0.00              
ATOM   4644  CA  THR B 224      -1.574  27.894  63.607  1.00  0.00              
ATOM   4645  CB  THR B 224      -2.345  27.175  64.731  1.00  0.00              
ATOM   4646  OG1 THR B 224      -1.497  26.139  65.225  1.00  0.00              
ATOM   4647  CG2 THR B 224      -3.659  26.595  64.234  1.00  0.00              
ATOM   4648  C   THR B 224      -0.736  29.041  64.171  1.00  0.00              
ATOM   4649  O   THR B 224      -1.272  29.971  64.777  1.00  0.00              
ATOM   4650  N   ALA B 225       0.586  28.991  63.992  1.00  0.00              
ATOM   4651  CA  ALA B 225       1.480  30.016  64.504  1.00  0.00              
ATOM   4652  CB  ALA B 225       2.857  29.389  64.651  1.00  0.00              
ATOM   4653  C   ALA B 225       1.609  31.228  63.583  1.00  0.00              
ATOM   4654  O   ALA B 225       0.883  31.376  62.594  1.00  0.00              
ATOM   4655  N   ASP B 226       2.522  32.144  63.912  1.00  0.00              
ATOM   4656  CA  ASP B 226       2.952  33.163  62.967  1.00  0.00              
ATOM   4657  CB  ASP B 226       2.423  34.549  63.351  1.00  0.00              
ATOM   4658  CG  ASP B 226       2.300  35.556  62.203  1.00  0.00              
ATOM   4659  OD1 ASP B 226       2.960  35.414  61.164  1.00  0.00              
ATOM   4660  OD2 ASP B 226       1.524  36.497  62.345  1.00  0.00              
ATOM   4661  C   ASP B 226       4.477  33.163  62.963  1.00  0.00              
ATOM   4662  O   ASP B 226       5.098  32.648  63.899  1.00  0.00              
ATOM   4663  N   LEU B 227       5.099  33.751  61.932  1.00  0.00              
ATOM   4664  CA  LEU B 227       6.548  33.822  61.763  1.00  0.00              
ATOM   4665  CB  LEU B 227       6.870  34.768  60.609  1.00  0.00              
ATOM   4666  CG  LEU B 227       8.298  34.801  60.076  1.00  0.00              
ATOM   4667  CD1 LEU B 227       8.610  33.515  59.326  1.00  0.00              
ATOM   4668  CD2 LEU B 227       8.505  35.997  59.166  1.00  0.00              
ATOM   4669  C   LEU B 227       7.318  34.262  63.005  1.00  0.00              
ATOM   4670  O   LEU B 227       8.386  33.738  63.313  1.00  0.00              
ATOM   4671  N   GLU B 228       6.715  35.169  63.776  1.00  0.00              
ATOM   4672  CA  GLU B 228       7.306  35.716  64.991  1.00  0.00              
ATOM   4673  CB  GLU B 228       6.438  36.859  65.524  1.00  0.00              
ATOM   4674  CG  GLU B 228       6.377  38.144  64.677  1.00  0.00              
ATOM   4675  CD  GLU B 228       5.781  38.032  63.275  1.00  0.00              
ATOM   4676  OE1 GLU B 228       6.265  38.709  62.373  1.00  0.00              
ATOM   4677  OE2 GLU B 228       4.850  37.243  63.074  1.00  0.00              
ATOM   4678  C   GLU B 228       7.504  34.669  66.086  1.00  0.00              
ATOM   4679  O   GLU B 228       8.294  34.859  67.009  1.00  0.00              
ATOM   4680  N   ASP B 229       6.776  33.552  65.996  1.00  0.00              
ATOM   4681  CA  ASP B 229       6.980  32.425  66.892  1.00  0.00              
ATOM   4682  CB  ASP B 229       5.729  31.565  67.066  1.00  0.00              
ATOM   4683  CG  ASP B 229       4.501  32.262  67.619  1.00  0.00              
ATOM   4684  OD1 ASP B 229       4.583  32.924  68.653  1.00  0.00              
ATOM   4685  OD2 ASP B 229       3.439  32.131  67.002  1.00  0.00              
ATOM   4686  C   ASP B 229       8.053  31.522  66.313  1.00  0.00              
ATOM   4687  O   ASP B 229       9.066  31.246  66.956  1.00  0.00              
ATOM   4688  N   VAL B 230       7.832  31.080  65.072  1.00  0.00              
ATOM   4689  CA  VAL B 230       8.644  30.031  64.471  1.00  0.00              
ATOM   4690  CB  VAL B 230       7.905  29.324  63.309  1.00  0.00              
ATOM   4691  CG1 VAL B 230       6.693  28.574  63.835  1.00  0.00              
ATOM   4692  CG2 VAL B 230       7.466  30.286  62.219  1.00  0.00              
ATOM   4693  C   VAL B 230      10.053  30.439  64.058  1.00  0.00              
ATOM   4694  O   VAL B 230      11.009  29.716  64.344  1.00  0.00              
ATOM   4695  N   LEU B 231      10.226  31.605  63.424  1.00  0.00              
ATOM   4696  CA  LEU B 231      11.531  32.036  62.943  1.00  0.00              
ATOM   4697  CB  LEU B 231      11.429  33.283  62.058  1.00  0.00              
ATOM   4698  CG  LEU B 231      12.683  33.795  61.352  1.00  0.00              
ATOM   4699  CD1 LEU B 231      13.232  32.747  60.395  1.00  0.00              
ATOM   4700  CD2 LEU B 231      12.380  35.089  60.619  1.00  0.00              
ATOM   4701  C   LEU B 231      12.586  32.211  64.035  1.00  0.00              
ATOM   4702  O   LEU B 231      13.695  31.733  63.797  1.00  0.00              
ATOM   4703  N   PRO B 232      12.375  32.815  65.224  1.00  0.00              
ATOM   4704  CD  PRO B 232      11.242  33.677  65.558  1.00  0.00              
ATOM   4705  CA  PRO B 232      13.346  32.821  66.320  1.00  0.00              
ATOM   4706  CB  PRO B 232      12.572  33.461  67.450  1.00  0.00              
ATOM   4707  CG  PRO B 232      11.759  34.496  66.725  1.00  0.00              
ATOM   4708  C   PRO B 232      13.828  31.425  66.698  1.00  0.00              
ATOM   4709  O   PRO B 232      15.015  31.215  66.954  1.00  0.00              
ATOM   4710  N   LEU B 233      12.915  30.449  66.667  1.00  0.00              
ATOM   4711  CA  LEU B 233      13.249  29.068  66.976  1.00  0.00              
ATOM   4712  CB  LEU B 233      11.984  28.238  67.152  1.00  0.00              
ATOM   4713  CG  LEU B 233      10.911  28.772  68.085  1.00  0.00              
ATOM   4714  CD1 LEU B 233       9.708  27.857  68.085  1.00  0.00              
ATOM   4715  CD2 LEU B 233      11.455  28.962  69.482  1.00  0.00              
ATOM   4716  C   LEU B 233      14.101  28.473  65.867  1.00  0.00              
ATOM   4717  O   LEU B 233      15.136  27.866  66.143  1.00  0.00              
ATOM   4718  N   ALA B 234      13.695  28.691  64.609  1.00  0.00              
ATOM   4719  CA  ALA B 234      14.450  28.252  63.442  1.00  0.00              
ATOM   4720  CB  ALA B 234      13.733  28.674  62.169  1.00  0.00              
ATOM   4721  C   ALA B 234      15.858  28.833  63.394  1.00  0.00              
ATOM   4722  O   ALA B 234      16.805  28.137  63.023  1.00  0.00              
ATOM   4723  N   GLU B 235      16.019  30.101  63.792  1.00  0.00              
ATOM   4724  CA  GLU B 235      17.332  30.707  63.965  1.00  0.00              
ATOM   4725  CB  GLU B 235      17.222  32.174  64.386  1.00  0.00              
ATOM   4726  CG  GLU B 235      16.539  33.144  63.423  1.00  0.00              
ATOM   4727  CD  GLU B 235      17.265  33.512  62.132  1.00  0.00              
ATOM   4728  OE1 GLU B 235      16.679  34.247  61.338  1.00  0.00              
ATOM   4729  OE2 GLU B 235      18.403  33.098  61.903  1.00  0.00              
ATOM   4730  C   GLU B 235      18.111  29.976  65.049  1.00  0.00              
ATOM   4731  O   GLU B 235      19.214  29.478  64.815  1.00  0.00              
ATOM   4732  N   ASP B 236      17.502  29.885  66.238  1.00  0.00              
ATOM   4733  CA  ASP B 236      18.143  29.320  67.416  1.00  0.00              
ATOM   4734  CB  ASP B 236      17.194  29.398  68.608  1.00  0.00              
ATOM   4735  CG  ASP B 236      17.729  28.811  69.906  1.00  0.00              
ATOM   4736  OD1 ASP B 236      18.703  29.319  70.459  1.00  0.00              
ATOM   4737  OD2 ASP B 236      17.136  27.845  70.384  1.00  0.00              
ATOM   4738  C   ASP B 236      18.644  27.900  67.213  1.00  0.00              
ATOM   4739  O   ASP B 236      19.816  27.648  67.479  1.00  0.00              
ATOM   4740  N   ILE B 237      17.814  26.983  66.704  1.00  0.00              
ATOM   4741  CA  ILE B 237      18.242  25.611  66.452  1.00  0.00              
ATOM   4742  CB  ILE B 237      17.043  24.684  66.102  1.00  0.00              
ATOM   4743  CG2 ILE B 237      16.295  25.153  64.860  1.00  0.00              
ATOM   4744  CG1 ILE B 237      17.468  23.219  65.990  1.00  0.00              
ATOM   4745  CD1 ILE B 237      16.326  22.221  65.706  1.00  0.00              
ATOM   4746  C   ILE B 237      19.365  25.524  65.419  1.00  0.00              
ATOM   4747  O   ILE B 237      20.351  24.822  65.648  1.00  0.00              
ATOM   4748  N   THR B 238      19.285  26.271  64.312  1.00  0.00              
ATOM   4749  CA  THR B 238      20.316  26.225  63.282  1.00  0.00              
ATOM   4750  CB  THR B 238      19.837  26.968  62.022  1.00  0.00              
ATOM   4751  OG1 THR B 238      18.544  26.446  61.730  1.00  0.00              
ATOM   4752  CG2 THR B 238      20.742  26.737  60.824  1.00  0.00              
ATOM   4753  C   THR B 238      21.648  26.771  63.799  1.00  0.00              
ATOM   4754  O   THR B 238      22.712  26.227  63.492  1.00  0.00              
ATOM   4755  N   ASN B 239      21.593  27.816  64.635  1.00  0.00              
ATOM   4756  CA  ASN B 239      22.781  28.340  65.298  1.00  0.00              
ATOM   4757  CB  ASN B 239      22.502  29.674  65.980  1.00  0.00              
ATOM   4758  CG  ASN B 239      22.261  30.823  65.010  1.00  0.00              
ATOM   4759  OD1 ASN B 239      23.045  31.097  64.107  1.00  0.00              
ATOM   4760  ND2 ASN B 239      21.156  31.540  65.154  1.00  0.00              
ATOM   4761  C   ASN B 239      23.360  27.365  66.314  1.00  0.00              
ATOM   4762  O   ASN B 239      24.578  27.237  66.436  1.00  0.00              
ATOM   4763  N   ILE B 240      22.496  26.653  67.049  1.00  0.00              
ATOM   4764  CA  ILE B 240      22.907  25.561  67.929  1.00  0.00              
ATOM   4765  CB  ILE B 240      21.642  25.011  68.644  1.00  0.00              
ATOM   4766  CG2 ILE B 240      21.769  23.574  69.145  1.00  0.00              
ATOM   4767  CG1 ILE B 240      21.225  25.974  69.748  1.00  0.00              
ATOM   4768  CD1 ILE B 240      19.876  25.645  70.415  1.00  0.00              
ATOM   4769  C   ILE B 240      23.668  24.487  67.154  1.00  0.00              
ATOM   4770  O   ILE B 240      24.701  23.988  67.609  1.00  0.00              
ATOM   4771  N   LEU B 241      23.166  24.156  65.961  1.00  0.00              
ATOM   4772  CA  LEU B 241      23.833  23.219  65.073  1.00  0.00              
ATOM   4773  CB  LEU B 241      22.973  22.943  63.843  1.00  0.00              
ATOM   4774  CG  LEU B 241      21.619  22.282  64.077  1.00  0.00              
ATOM   4775  CD1 LEU B 241      20.786  22.244  62.809  1.00  0.00              
ATOM   4776  CD2 LEU B 241      21.806  20.895  64.653  1.00  0.00              
ATOM   4777  C   LEU B 241      25.226  23.685  64.672  1.00  0.00              
ATOM   4778  O   LEU B 241      26.197  22.969  64.930  1.00  0.00              
ATOM   4779  N   SER B 242      25.378  24.893  64.115  1.00  0.00              
ATOM   4780  CA  SER B 242      26.697  25.405  63.761  1.00  0.00              
ATOM   4781  CB  SER B 242      26.574  26.712  62.995  1.00  0.00              
ATOM   4782  OG  SER B 242      25.450  27.482  63.396  1.00  0.00              
ATOM   4783  C   SER B 242      27.661  25.573  64.926  1.00  0.00              
ATOM   4784  O   SER B 242      28.868  25.382  64.774  1.00  0.00              
ATOM   4785  N   LYS B 243      27.130  25.919  66.100  1.00  0.00              
ATOM   4786  CA  LYS B 243      27.930  26.021  67.308  1.00  0.00              
ATOM   4787  CB  LYS B 243      27.115  26.754  68.373  1.00  0.00              
ATOM   4788  CG  LYS B 243      27.850  27.108  69.655  1.00  0.00              
ATOM   4789  CD  LYS B 243      26.950  27.964  70.534  1.00  0.00              
ATOM   4790  CE  LYS B 243      27.662  28.339  71.825  1.00  0.00              
ATOM   4791  NZ  LYS B 243      27.767  27.200  72.716  1.00  0.00              
ATOM   4792  C   LYS B 243      28.399  24.661  67.818  1.00  0.00              
ATOM   4793  O   LYS B 243      29.575  24.493  68.147  1.00  0.00              
ATOM   4794  N   CYS B 244      27.520  23.655  67.865  1.00  0.00              
ATOM   4795  CA  CYS B 244      27.841  22.448  68.608  1.00  0.00              
ATOM   4796  CB  CYS B 244      26.824  22.277  69.726  1.00  0.00              
ATOM   4797  SG  CYS B 244      26.672  23.802  70.693  1.00  0.00              
ATOM   4798  C   CYS B 244      28.032  21.145  67.841  1.00  0.00              
ATOM   4799  O   CYS B 244      28.668  20.230  68.379  1.00  0.00              
ATOM   4800  N   CYS B 245      27.554  21.024  66.592  1.00  0.00              
ATOM   4801  CA  CYS B 245      27.643  19.777  65.829  1.00  0.00              
ATOM   4802  CB  CYS B 245      27.042  19.912  64.438  1.00  0.00              
ATOM   4803  SG  CYS B 245      25.240  20.058  64.426  1.00  0.00              
ATOM   4804  C   CYS B 245      29.034  19.182  65.670  1.00  0.00              
ATOM   4805  O   CYS B 245      29.200  17.964  65.682  1.00  0.00              
ATOM   4806  N   GLU B 246      30.065  20.014  65.519  1.00  0.00              
ATOM   4807  CA  GLU B 246      31.424  19.505  65.474  1.00  0.00              
ATOM   4808  CB  GLU B 246      32.111  19.914  64.167  1.00  0.00              
ATOM   4809  CG  GLU B 246      31.595  19.157  62.938  1.00  0.00              
ATOM   4810  CD  GLU B 246      31.802  17.647  63.004  1.00  0.00              
ATOM   4811  OE1 GLU B 246      32.938  17.186  62.877  1.00  0.00              
ATOM   4812  OE2 GLU B 246      30.834  16.915  63.204  1.00  0.00              
ATOM   4813  C   GLU B 246      32.235  19.865  66.712  1.00  0.00              
ATOM   4814  O   GLU B 246      33.403  20.256  66.643  1.00  0.00              
ATOM   4815  N   SER B 247      31.604  19.734  67.882  1.00  0.00              
ATOM   4816  CA  SER B 247      32.326  19.887  69.131  1.00  0.00              
ATOM   4817  CB  SER B 247      31.365  20.098  70.298  1.00  0.00              
ATOM   4818  OG  SER B 247      30.353  19.103  70.382  1.00  0.00              
ATOM   4819  C   SER B 247      33.241  18.690  69.363  1.00  0.00              
ATOM   4820  O   SER B 247      32.803  17.541  69.479  1.00  0.00              
ATOM   4821  N   ALA B 248      34.543  18.972  69.341  1.00  0.00              
ATOM   4822  CA  ALA B 248      35.557  17.964  69.608  1.00  0.00              
ATOM   4823  CB  ALA B 248      36.923  18.508  69.221  1.00  0.00              
ATOM   4824  C   ALA B 248      35.623  17.530  71.066  1.00  0.00              
ATOM   4825  O   ALA B 248      35.710  16.339  71.362  1.00  0.00              
ATOM   4826  N   SER B 249      35.577  18.490  71.992  1.00  0.00              
ATOM   4827  CA  SER B 249      35.671  18.198  73.411  1.00  0.00              
ATOM   4828  CB  SER B 249      36.979  18.791  73.926  1.00  0.00              
ATOM   4829  OG  SER B 249      37.070  20.165  73.554  1.00  0.00              
ATOM   4830  C   SER B 249      34.473  18.731  74.190  1.00  0.00              
ATOM   4831  O   SER B 249      33.612  17.969  74.636  1.00  0.00              
ATOM   4832  N   GLU B 250      34.375  20.054  74.352  1.00  0.00              
ATOM   4833  CA  GLU B 250      33.281  20.655  75.095  1.00  0.00              
ATOM   4834  CB  GLU B 250      33.679  22.065  75.545  1.00  0.00              
ATOM   4835  CG  GLU B 250      32.725  22.753  76.528  1.00  0.00              
ATOM   4836  CD  GLU B 250      32.542  22.031  77.857  1.00  0.00              
ATOM   4837  OE1 GLU B 250      33.467  22.024  78.667  1.00  0.00              
ATOM   4838  OE2 GLU B 250      31.463  21.474  78.074  1.00  0.00              
ATOM   4839  C   GLU B 250      31.995  20.650  74.274  1.00  0.00              
ATOM   4840  O   GLU B 250      31.706  21.559  73.490  1.00  0.00              
ATOM   4841  N   ASP B 251      31.229  19.568  74.425  1.00  0.00              
ATOM   4842  CA  ASP B 251      29.917  19.489  73.804  1.00  0.00              
ATOM   4843  CB  ASP B 251      29.314  18.085  73.865  1.00  0.00              
ATOM   4844  CG  ASP B 251      27.960  18.034  73.169  1.00  0.00              
ATOM   4845  OD1 ASP B 251      26.936  17.936  73.847  1.00  0.00              
ATOM   4846  OD2 ASP B 251      27.907  18.158  71.946  1.00  0.00              
ATOM   4847  C   ASP B 251      28.927  20.477  74.398  1.00  0.00              
ATOM   4848  O   ASP B 251      28.367  20.257  75.473  1.00  0.00              
ATOM   4849  N   CYS B 252      28.704  21.579  73.690  1.00  0.00              
ATOM   4850  CA  CYS B 252      27.657  22.507  74.080  1.00  0.00              
ATOM   4851  CB  CYS B 252      27.905  23.888  73.501  1.00  0.00              
ATOM   4852  SG  CYS B 252      28.384  23.944  71.755  1.00  0.00              
ATOM   4853  C   CYS B 252      26.227  22.052  73.818  1.00  0.00              
ATOM   4854  O   CYS B 252      25.308  22.516  74.496  1.00  0.00              
ATOM   4855  N   MET B 253      26.013  21.110  72.886  1.00  0.00              
ATOM   4856  CA  MET B 253      24.684  20.637  72.494  1.00  0.00              
ATOM   4857  CB  MET B 253      24.842  19.501  71.485  1.00  0.00              
ATOM   4858  CG  MET B 253      23.598  19.131  70.695  1.00  0.00              
ATOM   4859  SD  MET B 253      23.073  20.432  69.553  1.00  0.00              
ATOM   4860  CE  MET B 253      23.915  19.901  68.089  1.00  0.00              
ATOM   4861  C   MET B 253      23.819  20.184  73.669  1.00  0.00              
ATOM   4862  O   MET B 253      22.626  20.490  73.732  1.00  0.00              
ATOM   4863  N   ALA B 254      24.456  19.506  74.632  1.00  0.00              
ATOM   4864  CA  ALA B 254      23.836  19.117  75.892  1.00  0.00              
ATOM   4865  CB  ALA B 254      24.898  18.492  76.785  1.00  0.00              
ATOM   4866  C   ALA B 254      23.191  20.244  76.692  1.00  0.00              
ATOM   4867  O   ALA B 254      22.215  20.017  77.406  1.00  0.00              
ATOM   4868  N   LYS B 255      23.728  21.464  76.602  1.00  0.00              
ATOM   4869  CA  LYS B 255      23.125  22.621  77.249  1.00  0.00              
ATOM   4870  CB  LYS B 255      24.173  23.642  77.709  1.00  0.00              
ATOM   4871  CG  LYS B 255      25.323  23.138  78.579  1.00  0.00              
ATOM   4872  CD  LYS B 255      26.484  22.705  77.698  1.00  0.00              
ATOM   4873  CE  LYS B 255      27.682  22.216  78.490  1.00  0.00              
ATOM   4874  NZ  LYS B 255      28.757  21.907  77.567  1.00  0.00              
ATOM   4875  C   LYS B 255      22.171  23.312  76.282  1.00  0.00              
ATOM   4876  O   LYS B 255      21.084  23.762  76.654  1.00  0.00              
ATOM   4877  N   GLU B 256      22.584  23.370  75.009  1.00  0.00              
ATOM   4878  CA  GLU B 256      21.847  24.069  73.968  1.00  0.00              
ATOM   4879  CB  GLU B 256      22.583  24.011  72.639  1.00  0.00              
ATOM   4880  CG  GLU B 256      23.975  24.626  72.540  1.00  0.00              
ATOM   4881  CD  GLU B 256      24.129  26.100  72.888  1.00  0.00              
ATOM   4882  OE1 GLU B 256      23.288  26.915  72.512  1.00  0.00              
ATOM   4883  OE2 GLU B 256      25.130  26.428  73.529  1.00  0.00              
ATOM   4884  C   GLU B 256      20.439  23.545  73.736  1.00  0.00              
ATOM   4885  O   GLU B 256      19.492  24.332  73.732  1.00  0.00              
ATOM   4886  N   LEU B 257      20.264  22.230  73.557  1.00  0.00              
ATOM   4887  CA  LEU B 257      18.941  21.678  73.288  1.00  0.00              
ATOM   4888  CB  LEU B 257      19.000  20.227  72.806  1.00  0.00              
ATOM   4889  CG  LEU B 257      19.705  19.941  71.484  1.00  0.00              
ATOM   4890  CD1 LEU B 257      19.640  18.456  71.177  1.00  0.00              
ATOM   4891  CD2 LEU B 257      19.090  20.736  70.340  1.00  0.00              
ATOM   4892  C   LEU B 257      17.919  21.867  74.408  1.00  0.00              
ATOM   4893  O   LEU B 257      16.781  22.204  74.076  1.00  0.00              
ATOM   4894  N   PRO B 258      18.213  21.717  75.716  1.00  0.00              
ATOM   4895  CD  PRO B 258      19.264  20.855  76.252  1.00  0.00              
ATOM   4896  CA  PRO B 258      17.345  22.163  76.804  1.00  0.00              
ATOM   4897  CB  PRO B 258      18.180  21.888  78.033  1.00  0.00              
ATOM   4898  CG  PRO B 258      18.806  20.571  77.671  1.00  0.00              
ATOM   4899  C   PRO B 258      16.932  23.628  76.706  1.00  0.00              
ATOM   4900  O   PRO B 258      15.746  23.951  76.839  1.00  0.00              
ATOM   4901  N   GLU B 259      17.890  24.521  76.424  1.00  0.00              
ATOM   4902  CA  GLU B 259      17.587  25.926  76.192  1.00  0.00              
ATOM   4903  CB  GLU B 259      18.896  26.714  76.060  1.00  0.00              
ATOM   4904  CG  GLU B 259      18.810  28.208  75.722  1.00  0.00              
ATOM   4905  CD  GLU B 259      17.892  29.053  76.601  1.00  0.00              
ATOM   4906  OE1 GLU B 259      18.044  29.047  77.823  1.00  0.00              
ATOM   4907  OE2 GLU B 259      17.030  29.732  76.041  1.00  0.00              
ATOM   4908  C   GLU B 259      16.671  26.124  74.986  1.00  0.00              
ATOM   4909  O   GLU B 259      15.768  26.965  75.028  1.00  0.00              
ATOM   4910  N   HIS B 260      16.874  25.338  73.924  1.00  0.00              
ATOM   4911  CA  HIS B 260      15.992  25.362  72.771  1.00  0.00              
ATOM   4912  CB  HIS B 260      16.506  24.468  71.644  1.00  0.00              
ATOM   4913  CG  HIS B 260      15.692  24.608  70.365  1.00  0.00              
ATOM   4914  ND1 HIS B 260      15.290  25.733  69.796  1.00  0.00              
ATOM   4915  CD2 HIS B 260      15.203  23.556  69.631  1.00  0.00              
ATOM   4916  NE2 HIS B 260      14.519  24.113  68.665  1.00  0.00              
ATOM   4917  CE1 HIS B 260      14.565  25.420  68.759  1.00  0.00              
ATOM   4918  C   HIS B 260      14.583  24.948  73.164  1.00  0.00              
ATOM   4919  O   HIS B 260      13.646  25.672  72.834  1.00  0.00              
ATOM   4920  N   THR B 261      14.393  23.843  73.897  1.00  0.00              
ATOM   4921  CA  THR B 261      13.065  23.429  74.332  1.00  0.00              
ATOM   4922  CB  THR B 261      13.076  22.052  75.008  1.00  0.00              
ATOM   4923  OG1 THR B 261      14.266  21.932  75.776  1.00  0.00              
ATOM   4924  CG2 THR B 261      12.992  20.959  73.966  1.00  0.00              
ATOM   4925  C   THR B 261      12.296  24.433  75.177  1.00  0.00              
ATOM   4926  O   THR B 261      11.068  24.499  75.080  1.00  0.00              
ATOM   4927  N   VAL B 262      13.005  25.245  75.975  1.00  0.00              
ATOM   4928  CA  VAL B 262      12.385  26.342  76.715  1.00  0.00              
ATOM   4929  CB  VAL B 262      13.428  27.069  77.604  1.00  0.00              
ATOM   4930  CG1 VAL B 262      12.820  28.246  78.357  1.00  0.00              
ATOM   4931  CG2 VAL B 262      14.025  26.109  78.622  1.00  0.00              
ATOM   4932  C   VAL B 262      11.724  27.305  75.732  1.00  0.00              
ATOM   4933  O   VAL B 262      10.513  27.537  75.799  1.00  0.00              
ATOM   4934  N   LYS B 263      12.503  27.802  74.762  1.00  0.00              
ATOM   4935  CA  LYS B 263      11.990  28.705  73.739  1.00  0.00              
ATOM   4936  CB  LYS B 263      13.099  29.137  72.791  1.00  0.00              
ATOM   4937  CG  LYS B 263      14.242  29.946  73.371  1.00  0.00              
ATOM   4938  CD  LYS B 263      15.097  30.363  72.184  1.00  0.00
[truncated: 120,880 more chars]
