# Supplementary material for: RaTrav: a tool for calculating mean first-passage times on biochemical networks
Source: BMC Syst Biol. 2013 Nov 21;7:130. doi: 10.1186/1752-0509-7-130 (PMC4222613; doi:10.1186/1752-0509-7-130)
Supplement: Additional file 1 — RaTrav examples file. File containing RaTrav input and output data for the two case studies presented. [file 1752-0509-7-130-S1.zip › SupplementaryFiles/Example1/61a.pdb]

ATOM      1  N   GLU A   1      11.441  -6.459 102.392  1.00  0.00              
ATOM      2  CA  GLU A   1      11.775  -7.838 102.701  1.00  0.00              
ATOM      3  CB  GLU A   1      11.869  -7.981 104.220  1.00  0.00              
ATOM      4  CG  GLU A   1      12.464  -9.291 104.740  1.00  0.00              
ATOM      5  CD  GLU A   1      13.911  -9.543 104.334  1.00  0.00              
ATOM      6  OE1 GLU A   1      14.790  -8.795 104.767  1.00  0.00              
ATOM      7  OE2 GLU A   1      14.166 -10.497 103.600  1.00  0.00              
ATOM      8  C   GLU A   1      10.731  -8.792 102.128  1.00  0.00              
ATOM      9  O   GLU A   1      10.996  -9.961 101.857  1.00  0.00              
ATOM     10  N   THR A   2       9.537  -8.248 101.924  1.00  0.00              
ATOM     11  CA  THR A   2       8.426  -8.982 101.356  1.00  0.00              
ATOM     12  CB  THR A   2       7.113  -8.280 101.747  1.00  0.00              
ATOM     13  OG1 THR A   2       7.366  -6.877 101.796  1.00  0.00              
ATOM     14  CG2 THR A   2       6.584  -8.788 103.079  1.00  0.00              
ATOM     15  C   THR A   2       8.550  -9.169  99.849  1.00  0.00              
ATOM     16  O   THR A   2       9.048  -8.302  99.124  1.00  0.00              
ATOM     17  N   THR A   3       8.100 -10.329  99.373  1.00  0.00              
ATOM     18  CA  THR A   3       8.185 -10.693  97.968  1.00  0.00              
ATOM     19  CB  THR A   3       7.813 -12.180  97.832  1.00  0.00              
ATOM     20  OG1 THR A   3       6.635 -12.362  98.615  1.00  0.00              
ATOM     21  CG2 THR A   3       8.926 -13.107  98.293  1.00  0.00              
ATOM     22  C   THR A   3       7.289  -9.820  97.100  1.00  0.00              
ATOM     23  O   THR A   3       6.062  -9.934  97.157  1.00  0.00              
ATOM     24  N   ALA A   4       7.913  -8.930  96.327  1.00  0.00              
ATOM     25  CA  ALA A   4       7.205  -8.005  95.453  1.00  0.00              
ATOM     26  CB  ALA A   4       8.215  -7.236  94.615  1.00  0.00              
ATOM     27  C   ALA A   4       6.197  -8.641  94.503  1.00  0.00              
ATOM     28  O   ALA A   4       6.505  -9.592  93.781  1.00  0.00              
ATOM     29  N   LEU A   5       4.973  -8.116  94.519  1.00  0.00              
ATOM     30  CA  LEU A   5       3.886  -8.642  93.709  1.00  0.00              
ATOM     31  CB  LEU A   5       2.546  -8.135  94.228  1.00  0.00              
ATOM     32  CG  LEU A   5       2.064  -8.599  95.591  1.00  0.00              
ATOM     33  CD1 LEU A   5       0.870  -7.782  96.046  1.00  0.00              
ATOM     34  CD2 LEU A   5       1.717 -10.070  95.556  1.00  0.00              
ATOM     35  C   LEU A   5       4.034  -8.204  92.264  1.00  0.00              
ATOM     36  O   LEU A   5       4.291  -7.031  91.992  1.00  0.00              
ATOM     37  N   VAL A   6       3.898  -9.128  91.317  1.00  0.00              
ATOM     38  CA  VAL A   6       3.888  -8.772  89.908  1.00  0.00              
ATOM     39  CB  VAL A   6       5.009  -9.482  89.114  1.00  0.00              
ATOM     40  CG1 VAL A   6       5.037  -8.990  87.673  1.00  0.00              
ATOM     41  CG2 VAL A   6       6.372  -9.241  89.739  1.00  0.00              
ATOM     42  C   VAL A   6       2.513  -9.158  89.385  1.00  0.00              
ATOM     43  O   VAL A   6       2.127 -10.334  89.407  1.00  0.00              
ATOM     44  N   CYS A   7       1.760  -8.155  88.938  1.00  0.00              
ATOM     45  CA  CYS A   7       0.414  -8.382  88.447  1.00  0.00              
ATOM     46  CB  CYS A   7      -0.581  -7.751  89.413  1.00  0.00              
ATOM     47  SG  CYS A   7      -2.313  -8.087  89.011  1.00  0.00              
ATOM     48  C   CYS A   7       0.239  -7.855  87.029  1.00  0.00              
ATOM     49  O   CYS A   7       0.107  -6.652  86.765  1.00  0.00              
ATOM     50  N   ASP A   8       0.255  -8.806  86.095  1.00  0.00              
ATOM     51  CA  ASP A   8       0.083  -8.518  84.683  1.00  0.00              
ATOM     52  CB  ASP A   8       0.848  -9.517  83.820  1.00  0.00              
ATOM     53  CG  ASP A   8       0.833  -9.286  82.310  1.00  0.00              
ATOM     54  OD1 ASP A   8       1.253 -10.196  81.597  1.00  0.00              
ATOM     55  OD2 ASP A   8       0.465  -8.209  81.831  1.00  0.00              
ATOM     56  C   ASP A   8      -1.386  -8.493  84.299  1.00  0.00              
ATOM     57  O   ASP A   8      -2.012  -9.509  83.998  1.00  0.00              
ATOM     58  N   ASN A   9      -1.893  -7.269  84.295  1.00  0.00              
ATOM     59  CA  ASN A   9      -3.285  -6.983  83.998  1.00  0.00              
ATOM     60  CB  ASN A   9      -3.709  -5.701  84.717  1.00  0.00              
ATOM     61  CG  ASN A   9      -3.706  -5.786  86.237  1.00  0.00              
ATOM     62  OD1 ASN A   9      -4.743  -5.678  86.884  1.00  0.00              
ATOM     63  ND2 ASN A   9      -2.575  -5.951  86.907  1.00  0.00              
ATOM     64  C   ASN A   9      -3.445  -6.786  82.497  1.00  0.00              
ATOM     65  O   ASN A   9      -2.717  -5.989  81.899  1.00  0.00              
ATOM     66  N   GLY A  10      -4.355  -7.518  81.851  1.00  0.00              
ATOM     67  CA  GLY A  10      -4.677  -7.281  80.452  1.00  0.00              
ATOM     68  C   GLY A  10      -6.155  -7.523  80.190  1.00  0.00              
ATOM     69  O   GLY A  10      -6.809  -8.242  80.948  1.00  0.00              
ATOM     70  N   SER A  11      -6.688  -6.968  79.093  1.00  0.00              
ATOM     71  CA  SER A  11      -8.107  -7.014  78.738  1.00  0.00              
ATOM     72  CB  SER A  11      -8.272  -6.531  77.301  1.00  0.00              
ATOM     73  OG  SER A  11      -7.448  -5.411  76.992  1.00  0.00              
ATOM     74  C   SER A  11      -8.812  -8.363  78.858  1.00  0.00              
ATOM     75  O   SER A  11     -10.019  -8.439  79.098  1.00  0.00              
ATOM     76  N   GLY A  12      -8.069  -9.451  78.654  1.00  0.00              
ATOM     77  CA  GLY A  12      -8.629 -10.787  78.738  1.00  0.00              
ATOM     78  C   GLY A  12      -8.250 -11.518  80.013  1.00  0.00              
ATOM     79  O   GLY A  12      -9.049 -12.292  80.541  1.00  0.00              
ATOM     80  N   LEU A  13      -7.058 -11.264  80.557  1.00  0.00              
ATOM     81  CA  LEU A  13      -6.475 -12.123  81.576  1.00  0.00              
ATOM     82  CB  LEU A  13      -5.563 -13.184  80.956  1.00  0.00              
ATOM     83  CG  LEU A  13      -6.131 -14.339  80.139  1.00  0.00              
ATOM     84  CD1 LEU A  13      -5.017 -15.046  79.393  1.00  0.00              
ATOM     85  CD2 LEU A  13      -6.887 -15.317  81.021  1.00  0.00              
ATOM     86  C   LEU A  13      -5.639 -11.308  82.545  1.00  0.00              
ATOM     87  O   LEU A  13      -5.018 -10.306  82.178  1.00  0.00              
ATOM     88  N   VAL A  14      -5.661 -11.733  83.805  1.00  0.00              
ATOM     89  CA  VAL A  14      -4.738 -11.233  84.804  1.00  0.00              
ATOM     90  CB  VAL A  14      -5.480 -10.707  86.056  1.00  0.00              
ATOM     91  CG1 VAL A  14      -4.505 -10.214  87.119  1.00  0.00              
ATOM     92  CG2 VAL A  14      -6.401  -9.555  85.687  1.00  0.00              
ATOM     93  C   VAL A  14      -3.814 -12.394  85.146  1.00  0.00              
ATOM     94  O   VAL A  14      -4.253 -13.469  85.568  1.00  0.00              
ATOM     95  N   LYS A  15      -2.526 -12.177  84.882  1.00  0.00              
ATOM     96  CA  LYS A  15      -1.477 -13.096  85.291  1.00  0.00              
ATOM     97  CB  LYS A  15      -0.386 -13.240  84.226  1.00  0.00              
ATOM     98  CG  LYS A  15      -0.825 -13.780  82.868  1.00  0.00              
ATOM     99  CD  LYS A  15      -1.160 -12.659  81.890  1.00  0.00              
ATOM    100  CE  LYS A  15      -1.699 -13.193  80.568  1.00  0.00              
ATOM    101  NZ  LYS A  15      -0.747 -14.025  79.854  1.00  0.00              
ATOM    102  C   LYS A  15      -0.860 -12.524  86.559  1.00  0.00              
ATOM    103  O   LYS A  15      -0.636 -11.314  86.644  1.00  0.00              
ATOM    104  N   ALA A  16      -0.560 -13.343  87.563  1.00  0.00              
ATOM    105  CA  ALA A  16      -0.114 -12.841  88.850  1.00  0.00              
ATOM    106  CB  ALA A  16      -1.317 -12.695  89.763  1.00  0.00              
ATOM    107  C   ALA A  16       0.860 -13.777  89.543  1.00  0.00              
ATOM    108  O   ALA A  16       0.799 -15.002  89.391  1.00  0.00              
ATOM    109  N   GLY A  17       1.777 -13.182  90.302  1.00  0.00              
ATOM    110  CA  GLY A  17       2.729 -13.935  91.099  1.00  0.00              
ATOM    111  C   GLY A  17       3.686 -12.992  91.802  1.00  0.00              
ATOM    112  O   GLY A  17       3.352 -11.840  92.089  1.00  0.00              
ATOM    113  N   PHE A  18       4.901 -13.475  92.049  1.00  0.00              
ATOM    114  CA  PHE A  18       5.895 -12.727  92.798  1.00  0.00              
ATOM    115  CB  PHE A  18       6.246 -13.440  94.106  1.00  0.00              
ATOM    116  CG  PHE A  18       5.069 -13.673  95.043  1.00  0.00              
ATOM    117  CD1 PHE A  18       4.452 -14.909  95.070  1.00  0.00              
ATOM    118  CD2 PHE A  18       4.624 -12.662  95.872  1.00  0.00              
ATOM    119  CE1 PHE A  18       3.392 -15.131  95.923  1.00  0.00              
ATOM    120  CE2 PHE A  18       3.570 -12.897  96.730  1.00  0.00              
ATOM    121  CZ  PHE A  18       2.951 -14.127  96.755  1.00  0.00              
ATOM    122  C   PHE A  18       7.163 -12.578  91.972  1.00  0.00              
ATOM    123  O   PHE A  18       7.491 -13.416  91.124  1.00  0.00              
ATOM    124  N   ALA A  19       7.879 -11.488  92.245  1.00  0.00              
ATOM    125  CA  ALA A  19       9.146 -11.180  91.605  1.00  0.00              
ATOM    126  CB  ALA A  19       9.699  -9.900  92.198  1.00  0.00              
ATOM    127  C   ALA A  19      10.179 -12.273  91.823  1.00  0.00              
ATOM    128  O   ALA A  19      10.432 -12.713  92.947  1.00  0.00              
ATOM    129  N   GLY A  20      10.743 -12.738  90.713  1.00  0.00              
ATOM    130  CA  GLY A  20      11.674 -13.849  90.743  1.00  0.00              
ATOM    131  C   GLY A  20      11.032 -15.142  90.261  1.00  0.00              
ATOM    132  O   GLY A  20      11.742 -16.110  89.985  1.00  0.00              
ATOM    133  N   ASP A  21       9.697 -15.214  90.141  1.00  0.00              
ATOM    134  CA  ASP A  21       9.063 -16.406  89.584  1.00  0.00              
ATOM    135  CB  ASP A  21       7.557 -16.474  89.818  1.00  0.00              
ATOM    136  CG  ASP A  21       7.086 -16.790  91.226  1.00  0.00              
ATOM    137  OD1 ASP A  21       7.558 -17.751  91.836  1.00  0.00              
ATOM    138  OD2 ASP A  21       6.201 -16.093  91.726  1.00  0.00              
ATOM    139  C   ASP A  21       9.272 -16.452  88.082  1.00  0.00              
ATOM    140  O   ASP A  21       9.153 -15.435  87.396  1.00  0.00              
ATOM    141  N   ASP A  22       9.569 -17.639  87.555  1.00  0.00              
ATOM    142  CA  ASP A  22       9.737 -17.824  86.115  1.00  0.00              
ATOM    143  CB  ASP A  22      10.537 -19.102  85.817  1.00  0.00              
ATOM    144  CG  ASP A  22       9.770 -20.400  86.049  1.00  0.00              
ATOM    145  OD1 ASP A  22       9.284 -20.598  87.165  1.00  0.00              
ATOM    146  OD2 ASP A  22       9.656 -21.200  85.123  1.00  0.00              
ATOM    147  C   ASP A  22       8.408 -17.892  85.366  1.00  0.00              
ATOM    148  O   ASP A  22       8.375 -17.812  84.141  1.00  0.00              
ATOM    149  N   ALA A  23       7.308 -18.083  86.094  1.00  0.00              
ATOM    150  CA  ALA A  23       5.989 -18.260  85.511  1.00  0.00              
ATOM    151  CB  ALA A  23       5.717 -19.751  85.349  1.00  0.00              
ATOM    152  C   ALA A  23       4.963 -17.710  86.497  1.00  0.00              
ATOM    153  O   ALA A  23       5.232 -17.726  87.703  1.00  0.00              
ATOM    154  N   PRO A  24       3.815 -17.165  86.063  1.00  0.00              
ATOM    155  CD  PRO A  24       3.513 -16.848  84.670  1.00  0.00              
ATOM    156  CA  PRO A  24       2.747 -16.713  86.950  1.00  0.00              
ATOM    157  CB  PRO A  24       1.792 -16.006  86.009  1.00  0.00              
ATOM    158  CG  PRO A  24       2.006 -16.700  84.690  1.00  0.00              
ATOM    159  C   PRO A  24       2.071 -17.841  87.716  1.00  0.00              
ATOM    160  O   PRO A  24       1.839 -18.934  87.195  1.00  0.00              
ATOM    161  N   ARG A  25       1.751 -17.555  88.975  1.00  0.00              
ATOM    162  CA  ARG A  25       1.138 -18.533  89.856  1.00  0.00              
ATOM    163  CB  ARG A  25       1.518 -18.188  91.290  1.00  0.00              
ATOM    164  CG  ARG A  25       1.122 -19.211  92.349  1.00  0.00              
ATOM    165  CD  ARG A  25       1.926 -19.022  93.634  1.00  0.00              
ATOM    166  NE  ARG A  25       3.291 -19.524  93.503  1.00  0.00              
ATOM    167  CZ  ARG A  25       4.345 -18.746  93.242  1.00  0.00              
ATOM    168  NH1 ARG A  25       5.537 -19.311  93.091  1.00  0.00              
ATOM    169  NH2 ARG A  25       4.220 -17.427  93.146  1.00  0.00              
ATOM    170  C   ARG A  25      -0.372 -18.549  89.659  1.00  0.00              
ATOM    171  O   ARG A  25      -1.010 -19.602  89.690  1.00  0.00              
ATOM    172  N   ALA A  26      -0.960 -17.372  89.439  1.00  0.00              
ATOM    173  CA  ALA A  26      -2.383 -17.271  89.174  1.00  0.00              
ATOM    174  CB  ALA A  26      -3.022 -16.336  90.187  1.00  0.00              
ATOM    175  C   ALA A  26      -2.582 -16.668  87.795  1.00  0.00              
ATOM    176  O   ALA A  26      -1.972 -15.652  87.464  1.00  0.00              
ATOM    177  N   VAL A  27      -3.381 -17.317  86.950  1.00  0.00              
ATOM    178  CA  VAL A  27      -3.788 -16.748  85.674  1.00  0.00              
ATOM    179  CB  VAL A  27      -3.173 -17.474  84.445  1.00  0.00              
ATOM    180  CG1 VAL A  27      -3.544 -16.743  83.160  1.00  0.00              
ATOM    181  CG2 VAL A  27      -1.661 -17.602  84.522  1.00  0.00              
ATOM    182  C   VAL A  27      -5.295 -16.935  85.669  1.00  0.00              
ATOM    183  O   VAL A  27      -5.771 -18.066  85.797  1.00  0.00              
ATOM    184  N   PHE A  28      -6.061 -15.850  85.568  1.00  0.00              
ATOM    185  CA  PHE A  28      -7.512 -15.954  85.520  1.00  0.00              
ATOM    186  CB  PHE A  28      -8.125 -15.927  86.937  1.00  0.00              
ATOM    187  CG  PHE A  28      -7.979 -14.641  87.737  1.00  0.00              
ATOM    188  CD1 PHE A  28      -9.058 -13.785  87.838  1.00  0.00              
ATOM    189  CD2 PHE A  28      -6.795 -14.351  88.387  1.00  0.00              
ATOM    190  CE1 PHE A  28      -8.958 -12.642  88.599  1.00  0.00              
ATOM    191  CE2 PHE A  28      -6.705 -13.206  89.148  1.00  0.00              
ATOM    192  CZ  PHE A  28      -7.784 -12.356  89.256  1.00  0.00              
ATOM    193  C   PHE A  28      -8.105 -14.871  84.623  1.00  0.00              
ATOM    194  O   PHE A  28      -7.486 -13.812  84.490  1.00  0.00              
ATOM    195  N   PRO A  29      -9.254 -15.070  83.956  1.00  0.00              
ATOM    196  CD  PRO A  29      -9.957 -16.345  83.857  1.00  0.00              
ATOM    197  CA  PRO A  29      -9.896 -14.065  83.115  1.00  0.00              
ATOM    198  CB  PRO A  29     -11.079 -14.813  82.523  1.00  0.00              
ATOM    199  CG  PRO A  29     -11.367 -15.904  83.524  1.00  0.00              
ATOM    200  C   PRO A  29     -10.318 -12.782  83.818  1.00  0.00              
ATOM    201  O   PRO A  29     -10.830 -12.795  84.942  1.00  0.00              
ATOM    202  N   SER A  30     -10.112 -11.657  83.136  1.00  0.00              
ATOM    203  CA  SER A  30     -10.460 -10.338  83.643  1.00  0.00              
ATOM    204  CB  SER A  30      -9.670  -9.299  82.855  1.00  0.00              
ATOM    205  OG  SER A  30      -8.286  -9.614  82.870  1.00  0.00              
ATOM    206  C   SER A  30     -11.960 -10.050  83.574  1.00  0.00              
ATOM    207  O   SER A  30     -12.422  -9.096  82.942  1.00  0.00              
ATOM    208  N   ILE A  31     -12.745 -10.889  84.249  1.00  0.00              
ATOM    209  CA  ILE A  31     -14.191 -10.762  84.258  1.00  0.00              
ATOM    210  CB  ILE A  31     -14.924 -11.937  83.558  1.00  0.00              
ATOM    211  CG2 ILE A  31     -14.805 -11.794  82.050  1.00  0.00              
ATOM    212  CG1 ILE A  31     -14.497 -13.316  84.062  1.00  0.00              
ATOM    213  CD1 ILE A  31     -15.322 -14.497  83.511  1.00  0.00              
ATOM    214  C   ILE A  31     -14.699 -10.639  85.681  1.00  0.00              
ATOM    215  O   ILE A  31     -14.107 -11.154  86.631  1.00  0.00              
ATOM    216  N   VAL A  32     -15.794  -9.905  85.818  1.00  0.00              
ATOM    217  CA  VAL A  32     -16.605  -9.940  87.023  1.00  0.00              
ATOM    218  CB  VAL A  32     -16.635  -8.595  87.786  1.00  0.00              
ATOM    219  CG1 VAL A  32     -15.306  -8.328  88.475  1.00  0.00              
ATOM    220  CG2 VAL A  32     -16.974  -7.442  86.860  1.00  0.00              
ATOM    221  C   VAL A  32     -18.005 -10.339  86.584  1.00  0.00              
ATOM    222  O   VAL A  32     -18.404 -10.046  85.455  1.00  0.00              
ATOM    223  N   GLY A  33     -18.768 -11.012  87.437  1.00  0.00              
ATOM    224  CA  GLY A  33     -20.091 -11.465  87.065  1.00  0.00              
ATOM    225  C   GLY A  33     -21.089 -11.204  88.170  1.00  0.00              
ATOM    226  O   GLY A  33     -21.002 -11.772  89.260  1.00  0.00              
ATOM    227  N   ARG A  34     -22.023 -10.301  87.888  1.00  0.00              
ATOM    228  CA  ARG A  34     -23.147 -10.071  88.780  1.00  0.00              
ATOM    229  CB  ARG A  34     -23.620  -8.623  88.699  1.00  0.00              
ATOM    230  CG  ARG A  34     -22.667  -7.674  89.392  1.00  0.00              
ATOM    231  CD  ARG A  34     -23.110  -6.223  89.286  1.00  0.00              
ATOM    232  NE  ARG A  34     -22.233  -5.371  90.077  1.00  0.00              
ATOM    233  CZ  ARG A  34     -21.018  -4.988  89.671  1.00  0.00              
ATOM    234  NH1 ARG A  34     -20.256  -4.321  90.529  1.00  0.00              
ATOM    235  NH2 ARG A  34     -20.589  -5.212  88.429  1.00  0.00              
ATOM    236  C   ARG A  34     -24.274 -10.988  88.336  1.00  0.00              
ATOM    237  O   ARG A  34     -24.439 -11.147  87.123  1.00  0.00              
ATOM    238  N   PRO A  35     -25.058 -11.637  89.210  1.00  0.00              
ATOM    239  CD  PRO A  35     -24.801 -11.748  90.641  1.00  0.00              
ATOM    240  CA  PRO A  35     -26.249 -12.391  88.820  1.00  0.00              
ATOM    241  CB  PRO A  35     -26.804 -12.867  90.153  1.00  0.00              
ATOM    242  CG  PRO A  35     -26.203 -11.940  91.185  1.00  0.00              
ATOM    243  C   PRO A  35     -27.230 -11.530  88.030  1.00  0.00              
ATOM    244  O   PRO A  35     -27.346 -10.330  88.287  1.00  0.00              
ATOM    245  N   ARG A  36     -27.899 -12.126  87.038  1.00  0.00              
ATOM    246  CA  ARG A  36     -28.782 -11.407  86.119  1.00  0.00              
ATOM    247  CB  ARG A  36     -29.675 -12.381  85.361  1.00  0.00              
ATOM    248  CG  ARG A  36     -28.936 -13.306  84.413  1.00  0.00              
ATOM    249  CD  ARG A  36     -29.925 -14.277  83.800  1.00  0.00              
ATOM    250  NE  ARG A  36     -29.240 -15.354  83.104  1.00  0.00              
ATOM    251  CZ  ARG A  36     -29.879 -16.247  82.348  1.00  0.00              
ATOM    252  NH1 ARG A  36     -29.177 -17.240  81.821  1.00  0.00              
ATOM    253  NH2 ARG A  36     -31.184 -16.160  82.109  1.00  0.00              
ATOM    254  C   ARG A  36     -29.676 -10.302  86.676  1.00  0.00              
ATOM    255  O   ARG A  36     -30.228 -10.390  87.774  1.00  0.00              
ATOM    256  N   HIS A  37     -29.732  -9.213  85.903  1.00  0.00              
ATOM    257  CA  HIS A  37     -30.707  -8.137  86.058  1.00  0.00              
ATOM    258  CB  HIS A  37     -32.106  -8.620  85.642  1.00  0.00              
ATOM    259  CG  HIS A  37     -32.186  -9.066  84.190  1.00  0.00              
ATOM    260  ND1 HIS A  37     -32.279 -10.312  83.751  1.00  0.00              
ATOM    261  CD2 HIS A  37     -32.145  -8.221  83.107  1.00  0.00              
ATOM    262  NE2 HIS A  37     -32.207  -9.015  82.069  1.00  0.00              
ATOM    263  CE1 HIS A  37     -32.288 -10.267  82.447  1.00  0.00              
ATOM    264  C   HIS A  37     -30.768  -7.403  87.398  1.00  0.00              
ATOM    265  O   HIS A  37     -31.819  -6.892  87.796  1.00  0.00              
ATOM    266  N   GLN A  38     -29.625  -7.272  88.083  1.00  0.00              
ATOM    267  CA  GLN A  38     -29.541  -6.568  89.364  1.00  0.00              
ATOM    268  CB  GLN A  38     -28.100  -6.518  89.861  1.00  0.00              
ATOM    269  CG  GLN A  38     -27.438  -7.864  90.116  1.00  0.00              
ATOM    270  CD  GLN A  38     -28.206  -8.774  91.062  1.00  0.00              
ATOM    271  OE1 GLN A  38     -28.126  -8.645  92.280  1.00  0.00              
ATOM    272  NE2 GLN A  38     -28.959  -9.735  90.543  1.00  0.00              
ATOM    273  C   GLN A  38     -30.096  -5.148  89.369  1.00  0.00              
ATOM    274  O   GLN A  38     -30.767  -4.726  90.311  1.00  0.00              
ATOM    275  N   GLY A  39     -29.854  -4.414  88.278  1.00  0.00              
ATOM    276  CA  GLY A  39     -30.373  -3.063  88.108  1.00  0.00              
ATOM    277  C   GLY A  39     -31.891  -3.000  87.975  1.00  0.00              
ATOM    278  O   GLY A  39     -32.490  -1.942  88.163  1.00  0.00              
ATOM    279  N   VAL A  40     -32.530  -4.119  87.619  1.00  0.00              
ATOM    280  CA  VAL A  40     -33.982  -4.199  87.562  1.00  0.00              
ATOM    281  CB  VAL A  40     -34.434  -5.181  86.452  1.00  0.00              
ATOM    282  CG1 VAL A  40     -35.952  -5.230  86.334  1.00  0.00              
ATOM    283  CG2 VAL A  40     -33.835  -4.803  85.104  1.00  0.00              
ATOM    284  C   VAL A  40     -34.466  -4.658  88.934  1.00  0.00              
ATOM    285  O   VAL A  40     -35.351  -4.048  89.538  1.00  0.00              
ATOM    286  N   MET A  41     -33.865  -5.726  89.466  1.00  0.00              
ATOM    287  CA  MET A  41     -34.247  -6.266  90.762  1.00  0.00              
ATOM    288  CB  MET A  41     -33.934  -7.759  90.815  1.00  0.00              
ATOM    289  CG  MET A  41     -34.803  -8.595  89.888  1.00  0.00              
ATOM    290  SD  MET A  41     -34.560 -10.371  90.132  1.00  0.00              
ATOM    291  CE  MET A  41     -33.260 -10.653  88.965  1.00  0.00              
ATOM    292  C   MET A  41     -33.609  -5.508  91.925  1.00  0.00              
ATOM    293  O   MET A  41     -32.823  -6.031  92.725  1.00  0.00              
ATOM    294  N   VAL A  42     -34.006  -4.237  92.030  1.00  0.00              
ATOM    295  CA  VAL A  42     -33.463  -3.313  93.015  1.00  0.00              
ATOM    296  CB  VAL A  42     -33.978  -1.871  92.766  1.00  0.00              
ATOM    297  CG1 VAL A  42     -33.369  -0.877  93.750  1.00  0.00              
ATOM    298  CG2 VAL A  42     -33.654  -1.412  91.351  1.00  0.00              
ATOM    299  C   VAL A  42     -33.791  -3.785  94.427  1.00  0.00              
ATOM    300  O   VAL A  42     -34.935  -3.768  94.882  1.00  0.00              
ATOM    301  N   GLY A  43     -32.745  -4.281  95.085  1.00  0.00              
ATOM    302  CA  GLY A  43     -32.845  -4.719  96.465  1.00  0.00              
ATOM    303  C   GLY A  43     -33.152  -6.204  96.600  1.00  0.00              
ATOM    304  O   GLY A  43     -33.430  -6.675  97.706  1.00  0.00              
ATOM    305  N   MET A  44     -33.104  -6.989  95.517  1.00  0.00              
ATOM    306  CA  MET A  44     -33.288  -8.429  95.622  1.00  0.00              
ATOM    307  CB  MET A  44     -33.725  -9.012  94.278  1.00  0.00              
ATOM    308  CG  MET A  44     -34.145 -10.480  94.290  1.00  0.00              
ATOM    309  SD  MET A  44     -35.577 -10.820  95.345  1.00  0.00              
ATOM    310  CE  MET A  44     -34.811 -11.783  96.618  1.00  0.00              
ATOM    311  C   MET A  44     -31.996  -9.062  96.134  1.00  0.00              
ATOM    312  O   MET A  44     -31.155  -9.577  95.394  1.00  0.00              
ATOM    313  N   GLY A  45     -31.833  -8.968  97.453  1.00  0.00              
ATOM    314  CA  GLY A  45     -30.649  -9.474  98.119  1.00  0.00              
ATOM    315  C   GLY A  45     -29.499  -8.492  97.959  1.00  0.00              
ATOM    316  O   GLY A  45     -29.618  -7.314  98.302  1.00  0.00              
ATOM    317  N   GLN A  46     -28.383  -8.966  97.407  1.00  0.00              
ATOM    318  CA  GLN A  46     -27.175  -8.167  97.269  1.00  0.00              
ATOM    319  CB  GLN A  46     -26.142  -8.524  98.340  1.00  0.00              
ATOM    320  CG  GLN A  46     -26.511  -8.164  99.774  1.00  0.00              
ATOM    321  CD  GLN A  46     -25.466  -8.604 100.787  1.00  0.00              
ATOM    322  OE1 GLN A  46     -25.262  -9.789 101.034  1.00  0.00              
ATOM    323  NE2 GLN A  46     -24.764  -7.674 101.417  1.00  0.00              
ATOM    324  C   GLN A  46     -26.556  -8.460  95.914  1.00  0.00              
ATOM    325  O   GLN A  46     -26.614  -9.594  95.430  1.00  0.00              
ATOM    326  N   LYS A  47     -25.930  -7.449  95.305  1.00  0.00              
ATOM    327  CA  LYS A  47     -25.216  -7.615  94.045  1.00  0.00              
ATOM    328  CB  LYS A  47     -24.961  -6.255  93.395  1.00  0.00              
ATOM    329  CG  LYS A  47     -26.223  -5.476  93.068  1.00  0.00              
ATOM    330  CD  LYS A  47     -25.858  -4.159  92.408  1.00  0.00              
ATOM    331  CE  LYS A  47     -27.126  -3.396  92.066  1.00  0.00              
ATOM    332  NZ  LYS A  47     -26.802  -2.132  91.436  1.00  0.00              
ATOM    333  C   LYS A  47     -23.902  -8.357  94.279  1.00  0.00              
ATOM    334  O   LYS A  47     -22.803  -7.796  94.275  1.00  0.00              
ATOM    335  N   ASP A  48     -24.024  -9.663  94.518  1.00  0.00              
ATOM    336  CA  ASP A  48     -22.890 -10.503  94.867  1.00  0.00              
ATOM    337  CB  ASP A  48     -23.404 -11.742  95.615  1.00  0.00              
ATOM    338  CG  ASP A  48     -22.347 -12.738  96.085  1.00  0.00              
ATOM    339  OD1 ASP A  48     -21.223 -12.344  96.409  1.00  0.00              
ATOM    340  OD2 ASP A  48     -22.665 -13.924  96.164  1.00  0.00              
ATOM    341  C   ASP A  48     -22.046 -10.870  93.651  1.00  0.00              
ATOM    342  O   ASP A  48     -22.101 -11.987  93.136  1.00  0.00              
ATOM    343  N   SER A  49     -21.274  -9.890  93.178  1.00  0.00              
ATOM    344  CA  SER A  49     -20.394 -10.076  92.040  1.00  0.00              
ATOM    345  CB  SER A  49     -19.936  -8.721  91.502  1.00  0.00              
ATOM    346  OG  SER A  49     -19.859  -7.710  92.504  1.00  0.00              
ATOM    347  C   SER A  49     -19.218 -11.012  92.268  1.00  0.00              
ATOM    348  O   SER A  49     -18.356 -10.802  93.125  1.00  0.00              
ATOM    349  N   TYR A  50     -19.235 -12.083  91.478  1.00  0.00              
ATOM    350  CA  TYR A  50     -18.197 -13.100  91.507  1.00  0.00              
ATOM    351  CB  TYR A  50     -18.773 -14.441  91.057  1.00  0.00              
ATOM    352  CG  TYR A  50     -20.011 -14.865  91.831  1.00  0.00              
ATOM    353  CD1 TYR A  50     -21.251 -14.758  91.233  1.00  0.00              
ATOM    354  CE1 TYR A  50     -22.392 -15.051  91.948  1.00  0.00              
ATOM    355  CD2 TYR A  50     -19.902 -15.301  93.136  1.00  0.00              
ATOM    356  CE2 TYR A  50     -21.041 -15.593  93.856  1.00  0.00              
ATOM    357  CZ  TYR A  50     -22.278 -15.449  93.261  1.00  0.00              
ATOM    358  OH  TYR A  50     -23.421 -15.665  94.003  1.00  0.00              
ATOM    359  C   TYR A  50     -17.063 -12.690  90.577  1.00  0.00              
ATOM    360  O   TYR A  50     -17.306 -12.015  89.574  1.00  0.00              
ATOM    361  N   VAL A  51     -15.814 -13.065  90.858  1.00  0.00              
ATOM    362  CA  VAL A  51     -14.690 -12.597  90.055  1.00  0.00              
ATOM    363  CB  VAL A  51     -13.684 -11.802  90.929  1.00  0.00              
ATOM    364  CG1 VAL A  51     -12.644 -11.112  90.063  1.00  0.00              
ATOM    365  CG2 VAL A  51     -14.357 -10.756  91.808  1.00  0.00              
ATOM    366  C   VAL A  51     -13.986 -13.745  89.332  1.00  0.00              
ATOM    367  O   VAL A  51     -13.924 -14.873  89.828  1.00  0.00              
ATOM    368  N   GLY A  52     -13.506 -13.477  88.115  1.00  0.00              
ATOM    369  CA  GLY A  52     -12.617 -14.356  87.367  1.00  0.00              
ATOM    370  C   GLY A  52     -13.161 -15.757  87.149  1.00  0.00              
ATOM    371  O   GLY A  52     -14.262 -15.950  86.634  1.00  0.00              
ATOM    372  N   ASP A  53     -12.386 -16.747  87.600  1.00  0.00              
ATOM    373  CA  ASP A  53     -12.800 -18.144  87.539  1.00  0.00              
ATOM    374  CB  ASP A  53     -11.681 -19.084  87.962  1.00  0.00              
ATOM    375  CG  ASP A  53     -10.824 -19.539  86.792  1.00  0.00              
ATOM    376  OD1 ASP A  53     -10.035 -18.734  86.300  1.00  0.00              
ATOM    377  OD2 ASP A  53     -10.943 -20.693  86.385  1.00  0.00              
ATOM    378  C   ASP A  53     -14.040 -18.459  88.355  1.00  0.00              
ATOM    379  O   ASP A  53     -14.842 -19.310  87.970  1.00  0.00              
ATOM    380  N   GLU A  54     -14.234 -17.738  89.463  1.00  0.00              
ATOM    381  CA  GLU A  54     -15.407 -17.893  90.311  1.00  0.00              
ATOM    382  CB  GLU A  54     -15.149 -17.099  91.585  1.00  0.00              
ATOM    383  CG  GLU A  54     -16.235 -17.038  92.647  1.00  0.00              
ATOM    384  CD  GLU A  54     -15.928 -15.987  93.704  1.00  0.00              
ATOM    385  OE1 GLU A  54     -15.892 -14.802  93.361  1.00  0.00              
ATOM    386  OE2 GLU A  54     -15.729 -16.352  94.861  1.00  0.00              
ATOM    387  C   GLU A  54     -16.642 -17.388  89.566  1.00  0.00              
ATOM    388  O   GLU A  54     -17.725 -17.967  89.676  1.00  0.00              
ATOM    389  N   ALA A  55     -16.475 -16.316  88.780  1.00  0.00              
ATOM    390  CA  ALA A  55     -17.530 -15.834  87.898  1.00  0.00              
ATOM    391  CB  ALA A  55     -17.134 -14.508  87.263  1.00  0.00              
ATOM    392  C   ALA A  55     -17.805 -16.821  86.774  1.00  0.00              
ATOM    393  O   ALA A  55     -18.948 -17.217  86.546  1.00  0.00              
ATOM    394  N   GLN A  56     -16.745 -17.279  86.101  1.00  0.00              
ATOM    395  CA  GLN A  56     -16.854 -18.245  85.018  1.00  0.00              
ATOM    396  CB  GLN A  56     -15.465 -18.484  84.436  1.00  0.00              
ATOM    397  CG  GLN A  56     -15.443 -19.326  83.169  1.00  0.00              
ATOM    398  CD  GLN A  56     -14.139 -19.244  82.391  1.00  0.00              
ATOM    399  OE1 GLN A  56     -13.040 -19.135  82.931  1.00  0.00              
ATOM    400  NE2 GLN A  56     -14.244 -19.295  81.071  1.00  0.00              
ATOM    401  C   GLN A  56     -17.524 -19.546  85.455  1.00  0.00              
ATOM    402  O   GLN A  56     -18.328 -20.114  84.715  1.00  0.00              
ATOM    403  N   SER A  57     -17.274 -19.989  86.691  1.00  0.00              
ATOM    404  CA  SER A  57     -17.936 -21.157  87.254  1.00  0.00              
ATOM    405  CB  SER A  57     -17.328 -21.491  88.615  1.00  0.00              
ATOM    406  OG  SER A  57     -17.761 -22.750  89.118  1.00  0.00              
ATOM    407  C   SER A  57     -19.451 -21.006  87.399  1.00  0.00              
ATOM    408  O   SER A  57     -20.134 -22.010  87.611  1.00  0.00              
ATOM    409  N   LYS A  58     -20.003 -19.788  87.346  1.00  0.00              
ATOM    410  CA  LYS A  58     -21.446 -19.590  87.385  1.00  0.00              
ATOM    411  CB  LYS A  58     -21.840 -18.831  88.653  1.00  0.00              
ATOM    412  CG  LYS A  58     -21.477 -19.536  89.949  1.00  0.00              
ATOM    413  CD  LYS A  58     -21.946 -18.720  91.139  1.00  0.00              
ATOM    414  CE  LYS A  58     -21.420 -19.305  92.442  1.00  0.00              
ATOM    415  NZ  LYS A  58     -19.976 -19.177  92.522  1.00  0.00              
ATOM    416  C   LYS A  58     -21.953 -18.836  86.157  1.00  0.00              
ATOM    417  O   LYS A  58     -23.122 -18.442  86.097  1.00  0.00              
ATOM    418  N   ARG A  59     -21.093 -18.704  85.135  1.00  0.00              
ATOM    419  CA  ARG A  59     -21.284 -17.837  83.973  1.00  0.00              
ATOM    420  CB  ARG A  59     -20.301 -18.268  82.887  1.00  0.00              
ATOM    421  CG  ARG A  59     -20.245 -17.329  81.691  1.00  0.00              
ATOM    422  CD  ARG A  59     -19.873 -18.048  80.397  1.00  0.00              
ATOM    423  NE  ARG A  59     -20.740 -19.177  80.062  1.00  0.00              
ATOM    424  CZ  ARG A  59     -22.043 -19.088  79.772  1.00  0.00              
ATOM    425  NH1 ARG A  59     -22.674 -20.186  79.384  1.00  0.00              
ATOM    426  NH2 ARG A  59     -22.729 -17.949  79.880  1.00  0.00              
ATOM    427  C   ARG A  59     -22.688 -17.758  83.375  1.00  0.00              
ATOM    428  O   ARG A  59     -23.173 -16.675  83.041  1.00  0.00              
ATOM    429  N   GLY A  60     -23.366 -18.907  83.285  1.00  0.00              
ATOM    430  CA  GLY A  60     -24.690 -19.018  82.687  1.00  0.00              
ATOM    431  C   GLY A  60     -25.739 -18.093  83.293  1.00  0.00              
ATOM    432  O   GLY A  60     -26.639 -17.636  82.586  1.00  0.00              
ATOM    433  N   ILE A  61     -25.641 -17.791  84.591  1.00  0.00              
ATOM    434  CA  ILE A  61     -26.601 -16.907  85.243  1.00  0.00              
ATOM    435  CB  ILE A  61     -27.161 -17.535  86.545  1.00  0.00              
ATOM    436  CG2 ILE A  61     -28.081 -18.696  86.187  1.00  0.00              
ATOM    437  CG1 ILE A  61     -26.071 -17.927  87.544  1.00  0.00              
ATOM    438  CD1 ILE A  61     -26.581 -18.375  88.928  1.00  0.00              
ATOM    439  C   ILE A  61     -26.041 -15.514  85.518  1.00  0.00              
ATOM    440  O   ILE A  61     -26.657 -14.707  86.227  1.00  0.00              
ATOM    441  N   LEU A  62     -24.875 -15.188  84.954  1.00  0.00              
ATOM    442  CA  LEU A  62     -24.195 -13.965  85.329  1.00  0.00              
ATOM    443  CB  LEU A  62     -22.810 -14.249  85.899  1.00  0.00              
ATOM    444  CG  LEU A  62     -22.641 -15.177  87.093  1.00  0.00              
ATOM    445  CD1 LEU A  62     -21.196 -15.145  87.527  1.00  0.00              
ATOM    446  CD2 LEU A  62     -23.510 -14.783  88.269  1.00  0.00              
ATOM    447  C   LEU A  62     -24.055 -12.946  84.216  1.00  0.00              
ATOM    448  O   LEU A  62     -23.534 -13.212  83.131  1.00  0.00              
ATOM    449  N   THR A  63     -24.537 -11.742  84.507  1.00  0.00              
ATOM    450  CA  THR A  63     -24.199 -10.570  83.723  1.00  0.00              
ATOM    451  CB  THR A  63     -25.175  -9.405  84.012  1.00  0.00              
ATOM    452  OG1 THR A  63     -25.716  -9.574  85.320  1.00  0.00              
ATOM    453  CG2 THR A  63     -26.297  -9.375  82.989  1.00  0.00              
ATOM    454  C   THR A  63     -22.739 -10.204  83.983  1.00  0.00              
ATOM    455  O   THR A  63     -22.370  -9.604  84.999  1.00  0.00              
ATOM    456  N   LEU A  64     -21.910 -10.721  83.075  1.00  0.00              
ATOM    457  CA  LEU A  64     -20.475 -10.483  83.087  1.00  0.00              
ATOM    458  CB  LEU A  64     -19.747 -11.520  82.236  1.00  0.00              
ATOM    459  CG  LEU A  64     -19.819 -13.006  82.561  1.00  0.00              
ATOM    460  CD1 LEU A  64     -19.079 -13.776  81.484  1.00  0.00              
ATOM    461  CD2 LEU A  64     -19.225 -13.322  83.924  1.00  0.00              
ATOM    462  C   LEU A  64     -20.069  -9.105  82.587  1.00  0.00              
ATOM    463  O   LEU A  64     -20.744  -8.496  81.754  1.00  0.00              
ATOM    464  N   LYS A  65     -18.940  -8.618  83.100  1.00  0.00              
ATOM    465  CA  LYS A  65     -18.315  -7.386  82.645  1.00  0.00              
ATOM    466  CB  LYS A  65     -18.503  -6.254  83.646  1.00  0.00              
ATOM    467  CG  LYS A  65     -19.890  -5.687  83.883  1.00  0.00              
ATOM    468  CD  LYS A  65     -19.699  -4.664  84.986  1.00  0.00              
ATOM    469  CE  LYS A  65     -20.943  -3.851  85.284  1.00  0.00              
ATOM    470  NZ  LYS A  65     -20.657  -2.941  86.378  1.00  0.00              
ATOM    471  C   LYS A  65     -16.814  -7.611  82.553  1.00  0.00              
ATOM    472  O   LYS A  65     -16.238  -8.333  83.373  1.00  0.00              
ATOM    473  N   TYR A  66     -16.170  -7.004  81.553  1.00  0.00              
ATOM    474  CA  TYR A  66     -14.719  -6.881  81.533  1.00  0.00              
ATOM    475  CB  TYR A  66     -14.142  -7.020  80.120  1.00  0.00              
ATOM    476  CG  TYR A  66     -14.319  -8.363  79.424  1.00  0.00              
ATOM    477  CD1 TYR A  66     -15.378  -8.549  78.555  1.00  0.00              
ATOM    478  CE1 TYR A  66     -15.451  -9.690  77.782  1.00  0.00              
ATOM    479  CD2 TYR A  66     -13.365  -9.352  79.569  1.00  0.00              
ATOM    480  CE2 TYR A  66     -13.436 -10.498  78.800  1.00  0.00              
ATOM    481  CZ  TYR A  66     -14.463 -10.645  77.889  1.00  0.00              
ATOM    482  OH  TYR A  66     -14.485 -11.741  77.045  1.00  0.00              
ATOM    483  C   TYR A  66     -14.384  -5.481  82.050  1.00  0.00              
ATOM    484  O   TYR A  66     -14.766  -4.499  81.407  1.00  0.00              
ATOM    485  N   PRO A  67     -13.734  -5.301  83.209  1.00  0.00              
ATOM    486  CD  PRO A  67     -13.679  -6.291  84.275  1.00  0.00              
ATOM    487  CA  PRO A  67     -13.284  -3.997  83.705  1.00  0.00              
ATOM    488  CB  PRO A  67     -12.912  -4.284  85.143  1.00  0.00              
ATOM    489  CG  PRO A  67     -13.827  -5.421  85.504  1.00  0.00              
ATOM    490  C   PRO A  67     -12.102  -3.403  82.947  1.00  0.00              
ATOM    491  O   PRO A  67     -11.920  -2.184  82.920  1.00  0.00              
ATOM    492  N   ILE A  68     -11.267  -4.261  82.356  1.00  0.00              
ATOM    493  CA  ILE A  68     -10.144  -3.811  81.550  1.00  0.00              
ATOM    494  CB  ILE A  68      -8.880  -4.667  81.794  1.00  0.00              
ATOM    495  CG2 ILE A  68      -7.693  -3.976  81.127  1.00  0.00              
ATOM    496  CG1 ILE A  68      -8.585  -4.892  83.272  1.00  0.00              
ATOM    497  CD1 ILE A  68      -7.477  -5.927  83.552  1.00  0.00              
ATOM    498  C   ILE A  68     -10.609  -3.969  80.110  1.00  0.00              
ATOM    499  O   ILE A  68     -10.764  -5.087  79.612  1.00  0.00              
ATOM    500  N   GLU A  69     -10.880  -2.858  79.430  1.00  0.00              
ATOM    501  CA  GLU A  69     -11.376  -2.912  78.068  1.00  0.00              
ATOM    502  CB  GLU A  69     -12.764  -2.293  77.973  1.00  0.00              
ATOM    503  CG  GLU A  69     -13.781  -3.189  78.670  1.00  0.00              
ATOM    504  CD  GLU A  69     -15.180  -2.616  78.809  1.00  0.00              
ATOM    505  OE1 GLU A  69     -16.105  -3.180  78.227  1.00  0.00              
ATOM    506  OE2 GLU A  69     -15.344  -1.601  79.491  1.00  0.00              
ATOM    507  C   GLU A  69     -10.396  -2.244  77.125  1.00  0.00              
ATOM    508  O   GLU A  69     -10.070  -1.062  77.243  1.00  0.00              
ATOM    509  N   HIS A  70      -9.887  -3.069  76.206  1.00  0.00              
ATOM    510  CA  HIS A  70      -8.885  -2.668  75.225  1.00  0.00              
ATOM    511  CB  HIS A  70      -9.507  -1.819  74.113  1.00  0.00              
ATOM    512  CG  HIS A  70     -10.477  -2.581  73.223  1.00  0.00              
ATOM    513  ND1 HIS A  70     -11.777  -2.360  73.098  1.00  0.00              
ATOM    514  CD2 HIS A  70     -10.128  -3.615  72.386  1.00  0.00              
ATOM    515  NE2 HIS A  70     -11.247  -3.957  71.801  1.00  0.00              
ATOM    516  CE1 HIS A  70     -12.237  -3.210  72.221  1.00  0.00              
ATOM    517  C   HIS A  70      -7.653  -2.004  75.837  1.00  0.00              
ATOM    518  O   HIS A  70      -7.155  -0.965  75.392  1.00  0.00              
ATOM    519  N   GLY A  71      -7.170  -2.611  76.924  1.00  0.00              
ATOM    520  CA  GLY A  71      -6.042  -2.082  77.669  1.00  0.00              
ATOM    521  C   GLY A  71      -6.438  -1.066  78.734  1.00  0.00              
ATOM    522  O   GLY A  71      -5.828  -1.030  79.804  1.00  0.00              
ATOM    523  N   ILE A  72      -7.466  -0.249  78.489  1.00  0.00              
ATOM    524  CA  ILE A  72      -7.813   0.839  79.389  1.00  0.00              
ATOM    525  CB  ILE A  72      -8.408   2.017  78.579  1.00  0.00              
ATOM    526  CG2 ILE A  72      -8.763   3.187  79.498  1.00  0.00              
ATOM    527  CG1 ILE A  72      -7.423   2.475  77.501  1.00  0.00              
ATOM    528  CD1 ILE A  72      -7.996   3.466  76.469  1.00  0.00              
ATOM    529  C   ILE A  72      -8.775   0.325  80.452  1.00  0.00              
ATOM    530  O   ILE A  72      -9.763  -0.353  80.155  1.00  0.00              
ATOM    531  N   ILE A  73      -8.481   0.615  81.718  1.00  0.00              
ATOM    532  CA  ILE A  73      -9.349   0.177  82.799  1.00  0.00              
ATOM    533  CB  ILE A  73      -8.553  -0.056  84.093  1.00  0.00              
ATOM    534  CG2 ILE A  73      -9.508  -0.542  85.174  1.00  0.00              
ATOM    535  CG1 ILE A  73      -7.427  -1.065  83.878  1.00  0.00              
ATOM    536  CD1 ILE A  73      -6.483  -1.267  85.078  1.00  0.00              
ATOM    537  C   ILE A  73     -10.486   1.173  82.996  1.00  0.00              
ATOM    538  O   ILE A  73     -10.271   2.348  83.317  1.00  0.00              
ATOM    539  N   THR A  74     -11.699   0.667  82.779  1.00  0.00              
ATOM    540  CA  THR A  74     -12.909   1.466  82.836  1.00  0.00              
ATOM    541  CB  THR A  74     -13.805   1.090  81.639  1.00  0.00              
ATOM    542  OG1 THR A  74     -13.970  -0.323  81.712  1.00  0.00              
ATOM    543  CG2 THR A  74     -13.207   1.491  80.297  1.00  0.00              
ATOM    544  C   THR A  74     -13.662   1.309  84.153  1.00  0.00              
ATOM    545  O   THR A  74     -13.780   2.257  84.932  1.00  0.00              
ATOM    546  N   ASN A  75     -14.177   0.110  84.449  1.00  0.00              
ATOM    547  CA  ASN A  75     -15.010  -0.100  85.629  1.00  0.00              
ATOM    548  CB  ASN A  75     -15.998  -1.258  85.382  1.00  0.00              
ATOM    549  CG  ASN A  75     -17.199  -1.311  86.329  1.00  0.00              
ATOM    550  OD1 ASN A  75     -18.341  -1.480  85.906  1.00  0.00              
ATOM    551  ND2 ASN A  75     -17.057  -1.218  87.645  1.00  0.00              
ATOM    552  C   ASN A  75     -14.166  -0.314  86.888  1.00  0.00              
ATOM    553  O   ASN A  75     -14.170  -1.384  87.510  1.00  0.00              
ATOM    554  N   TRP A  76     -13.497   0.762  87.313  1.00  0.00              
ATOM    555  CA  TRP A  76     -12.553   0.755  88.427  1.00  0.00              
ATOM    556  CB  TRP A  76     -12.096   2.173  88.745  1.00  0.00              
ATOM    557  CG  TRP A  76     -10.993   2.628  87.803  1.00  0.00              
ATOM    558  CD2 TRP A  76      -9.647   2.493  87.999  1.00  0.00              
ATOM    559  CE2 TRP A  76      -9.140   2.994  86.840  1.00  0.00              
ATOM    560  CE3 TRP A  76      -8.915   1.663  88.814  1.00  0.00              
ATOM    561  CD1 TRP A  76     -11.266   3.199  86.580  1.00  0.00              
ATOM    562  NE1 TRP A  76     -10.102   3.387  85.995  1.00  0.00              
ATOM    563  CZ2 TRP A  76      -7.867   2.730  86.410  1.00  0.00              
ATOM    564  CZ3 TRP A  76      -7.618   1.396  88.410  1.00  0.00              
ATOM    565  CH2 TRP A  76      -7.102   1.923  87.232  1.00  0.00              
ATOM    566  C   TRP A  76     -12.906   0.032  89.718  1.00  0.00              
ATOM    567  O   TRP A  76     -12.062  -0.682  90.258  1.00  0.00              
ATOM    568  N   ASP A  77     -14.139   0.141  90.222  1.00  0.00              
ATOM    569  CA  ASP A  77     -14.550  -0.619  91.403  1.00  0.00              
ATOM    570  CB  ASP A  77     -15.917  -0.189  91.911  1.00  0.00              
ATOM    571  CG  ASP A  77     -15.843   1.082  92.742  1.00  0.00              
ATOM    572  OD1 ASP A  77     -15.901   0.995  93.966  1.00  0.00              
ATOM    573  OD2 ASP A  77     -15.739   2.155  92.146  1.00  0.00              
ATOM    574  C   ASP A  77     -14.519  -2.128  91.235  1.00  0.00              
ATOM    575  O   ASP A  77     -14.207  -2.883  92.156  1.00  0.00              
ATOM    576  N   ASP A  78     -14.773  -2.569  90.006  1.00  0.00              
ATOM    577  CA  ASP A  78     -14.761  -3.986  89.690  1.00  0.00              
ATOM    578  CB  ASP A  78     -15.673  -4.296  88.513  1.00  0.00              
ATOM    579  CG  ASP A  78     -17.169  -4.135  88.762  1.00  0.00              
ATOM    580  OD1 ASP A  78     -17.598  -3.621  89.799  1.00  0.00              
ATOM    581  OD2 ASP A  78     -17.949  -4.499  87.889  1.00  0.00              
ATOM    582  C   ASP A  78     -13.343  -4.435  89.396  1.00  0.00              
ATOM    583  O   ASP A  78     -12.995  -5.592  89.623  1.00  0.00              
ATOM    584  N   MET A  79     -12.503  -3.514  88.906  1.00  0.00              
ATOM    585  CA  MET A  79     -11.064  -3.731  88.842  1.00  0.00              
ATOM    586  CB  MET A  79     -10.380  -2.532  88.207  1.00  0.00              
ATOM    587  CG  MET A  79      -8.901  -2.724  87.912  1.00  0.00              
ATOM    588  SD  MET A  79      -8.622  -3.838  86.515  1.00  0.00              
ATOM    589  CE  MET A  79      -7.928  -5.229  87.358  1.00  0.00              
ATOM    590  C   MET A  79     -10.497  -3.943  90.243  1.00  0.00              
ATOM    591  O   MET A  79      -9.659  -4.820  90.453  1.00  0.00              
ATOM    592  N   GLU A  80     -10.967  -3.151  91.215  1.00  0.00              
ATOM    593  CA  GLU A  80     -10.652  -3.364  92.622  1.00  0.00              
ATOM    594  CB  GLU A  80     -11.334  -2.330  93.506  1.00  0.00              
ATOM    595  CG  GLU A  80     -10.871  -0.907  93.250  1.00  0.00              
ATOM    596  CD  GLU A  80     -11.626   0.138  94.056  1.00  0.00              
ATOM    597  OE1 GLU A  80     -11.378   0.256  95.254  1.00  0.00              
ATOM    598  OE2 GLU A  80     -12.459   0.839  93.480  1.00  0.00              
ATOM    599  C   GLU A  80     -11.068  -4.754  93.079  1.00  0.00              
ATOM    600  O   GLU A  80     -10.294  -5.433  93.753  1.00  0.00              
ATOM    601  N   LYS A  81     -12.272  -5.208  92.705  1.00  0.00              
ATOM    602  CA  LYS A  81     -12.667  -6.587  92.967  1.00  0.00              
ATOM    603  CB  LYS A  81     -14.128  -6.861  92.631  1.00  0.00              
ATOM    604  CG  LYS A  81     -15.112  -6.359  93.678  1.00  0.00              
ATOM    605  CD  LYS A  81     -16.471  -7.039  93.425  1.00  0.00              
ATOM    606  CE  LYS A  81     -17.320  -6.814  94.675  1.00  0.00              
ATOM    607  NZ  LYS A  81     -18.398  -7.782  94.795  1.00  0.00              
ATOM    608  C   LYS A  81     -11.784  -7.640  92.306  1.00  0.00              
ATOM    609  O   LYS A  81     -11.496  -8.669  92.926  1.00  0.00              
ATOM    610  N   ILE A  82     -11.318  -7.404  91.071  1.00  0.00              
ATOM    611  CA  ILE A  82     -10.326  -8.276  90.452  1.00  0.00              
ATOM    612  CB  ILE A  82     -10.032  -7.915  88.975  1.00  0.00              
ATOM    613  CG2 ILE A  82      -8.920  -8.798  88.409  1.00  0.00              
ATOM    614  CG1 ILE A  82     -11.282  -8.048  88.114  1.00  0.00              
ATOM    615  CD1 ILE A  82     -11.078  -7.673  86.634  1.00  0.00              
ATOM    616  C   ILE A  82      -9.054  -8.297  91.288  1.00  0.00              
ATOM    617  O   ILE A  82      -8.625  -9.379  91.677  1.00  0.00              
ATOM    618  N   TRP A  83      -8.479  -7.142  91.641  1.00  0.00              
ATOM    619  CA  TRP A  83      -7.285  -7.091  92.479  1.00  0.00              
ATOM    620  CB  TRP A  83      -6.817  -5.655  92.685  1.00  0.00              
ATOM    621  CG  TRP A  83      -6.285  -4.964  91.435  1.00  0.00              
ATOM    622  CD2 TRP A  83      -6.376  -3.633  91.142  1.00  0.00              
ATOM    623  CE2 TRP A  83      -5.730  -3.550  89.953  1.00  0.00              
ATOM    624  CE3 TRP A  83      -6.737  -2.523  91.866  1.00  0.00              
ATOM    625  CD1 TRP A  83      -5.609  -5.641  90.437  1.00  0.00              
ATOM    626  NE1 TRP A  83      -5.281  -4.739  89.533  1.00  0.00              
ATOM    627  CZ2 TRP A  83      -5.375  -2.362  89.368  1.00  0.00              
ATOM    628  CZ3 TRP A  83      -6.413  -1.304  91.291  1.00  0.00              
ATOM    629  CH2 TRP A  83      -5.745  -1.226  90.071  1.00  0.00              
ATOM    630  C   TRP A  83      -7.456  -7.765  93.833  1.00  0.00              
ATOM    631  O   TRP A  83      -6.539  -8.423  94.329  1.00  0.00              
ATOM    632  N   HIS A  84      -8.650  -7.641  94.421  1.00  0.00              
ATOM    633  CA  HIS A  84      -9.006  -8.345  95.643  1.00  0.00              
ATOM    634  CB  HIS A  84     -10.421  -7.951  96.063  1.00  0.00              
ATOM    635  CG  HIS A  84     -10.816  -8.410  97.459  1.00  0.00              
ATOM    636  ND1 HIS A  84     -10.460  -7.858  98.610  1.00  0.00              
ATOM    637  CD2 HIS A  84     -11.636  -9.481  97.727  1.00  0.00              
ATOM    638  NE2 HIS A  84     -11.725  -9.512  99.032  1.00  0.00              
ATOM    639  CE1 HIS A  84     -11.024  -8.543  99.567  1.00  0.00              
ATOM    640  C   HIS A  84      -8.897  -9.855  95.452  1.00  0.00              
ATOM    641  O   HIS A  84      -8.327 -10.549  96.295  1.00  0.00              
ATOM    642  N   HIS A  85      -9.399 -10.369  94.323  1.00  0.00              
ATOM    643  CA  HIS A  85      -9.271 -11.780  93.978  1.00  0.00              
ATOM    644  CB  HIS A  85     -10.050 -12.017  92.683  1.00  0.00              
ATOM    645  CG  HIS A  85     -10.480 -13.447  92.392  1.00  0.00              
ATOM    646  ND1 HIS A  85      -9.994 -14.266  91.472  1.00  0.00              
ATOM    647  CD2 HIS A  85     -11.537 -14.074  93.012  1.00  0.00              
ATOM    648  NE2 HIS A  85     -11.626 -15.242  92.429  1.00  0.00              
ATOM    649  CE1 HIS A  85     -10.709 -15.358  91.500  1.00  0.00              
ATOM    650  C   HIS A  85      -7.786 -12.124  93.818  1.00  0.00              
ATOM    651  O   HIS A  85      -7.254 -12.948  94.570  1.00  0.00              
ATOM    652  N   THR A  86      -7.098 -11.415  92.907  1.00  0.00              
ATOM    653  CA  THR A  86      -5.676 -11.568  92.608  1.00  0.00              
ATOM    654  CB  THR A  86      -5.195 -10.334  91.806  1.00  0.00              
ATOM    655  OG1 THR A  86      -6.072 -10.194  90.699  1.00  0.00              
ATOM    656  CG2 THR A  86      -3.766 -10.448  91.305  1.00  0.00              
ATOM    657  C   THR A  86      -4.803 -11.728  93.847  1.00  0.00              
ATOM    658  O   THR A  86      -4.079 -12.715  93.985  1.00  0.00              
ATOM    659  N   PHE A  87      -4.903 -10.773  94.771  1.00  0.00              
ATOM    660  CA  PHE A  87      -4.053 -10.782  95.943  1.00  0.00              
ATOM    661  CB  PHE A  87      -3.869  -9.365  96.487  1.00  0.00              
ATOM    662  CG  PHE A  87      -3.360  -8.352  95.465  1.00  0.00              
ATOM    663  CD1 PHE A  87      -3.926  -7.093  95.431  1.00  0.00              
ATOM    664  CD2 PHE A  87      -2.373  -8.688  94.554  1.00  0.00              
ATOM    665  CE1 PHE A  87      -3.523  -6.185  94.476  1.00  0.00              
ATOM    666  CE2 PHE A  87      -1.979  -7.773  93.599  1.00  0.00              
ATOM    667  CZ  PHE A  87      -2.555  -6.524  93.556  1.00  0.00              
ATOM    668  C   PHE A  87      -4.600 -11.705  97.017  1.00  0.00              
ATOM    669  O   PHE A  87      -3.924 -12.658  97.409  1.00  0.00              
ATOM    670  N   TYR A  88      -5.848 -11.503  97.445  1.00  0.00              
ATOM    671  CA  TYR A  88      -6.329 -12.136  98.661  1.00  0.00              
ATOM    672  CB  TYR A  88      -7.465 -11.337  99.298  1.00  0.00              
ATOM    673  CG  TYR A  88      -7.075  -9.920  99.704  1.00  0.00              
ATOM    674  CD1 TYR A  88      -7.299  -8.879  98.827  1.00  0.00              
ATOM    675  CE1 TYR A  88      -7.013  -7.584  99.193  1.00  0.00              
ATOM    676  CD2 TYR A  88      -6.536  -9.667 100.951  1.00  0.00              
ATOM    677  CE2 TYR A  88      -6.241  -8.369 101.324  1.00  0.00              
ATOM    678  CZ  TYR A  88      -6.487  -7.338 100.441  1.00  0.00              
ATOM    679  OH  TYR A  88      -6.193  -6.035 100.784  1.00  0.00              
ATOM    680  C   TYR A  88      -6.728 -13.598  98.527  1.00  0.00              
ATOM    681  O   TYR A  88      -6.485 -14.351  99.471  1.00  0.00              
ATOM    682  N   ASN A  89      -7.321 -14.068  97.420  1.00  0.00              
ATOM    683  CA  ASN A  89      -7.663 -15.486  97.345  1.00  0.00              
ATOM    684  CB  ASN A  89      -9.149 -15.746  97.024  1.00  0.00              
ATOM    685  CG  ASN A  89      -9.571 -15.712  95.559  1.00  0.00              
ATOM    686  OD1 ASN A  89      -8.974 -15.044  94.725  1.00  0.00              
ATOM    687  ND2 ASN A  89     -10.615 -16.427  95.168  1.00  0.00              
ATOM    688  C   ASN A  89      -6.751 -16.296  96.435  1.00  0.00              
ATOM    689  O   ASN A  89      -6.483 -17.467  96.719  1.00  0.00              
ATOM    690  N   GLU A  90      -6.293 -15.679  95.337  1.00  0.00              
ATOM    691  CA  GLU A  90      -5.374 -16.319  94.406  1.00  0.00              
ATOM    692  CB  GLU A  90      -5.389 -15.607  93.054  1.00  0.00              
ATOM    693  CG  GLU A  90      -6.740 -15.480  92.358  1.00  0.00              
ATOM    694  CD  GLU A  90      -7.357 -16.782  91.875  1.00  0.00              
ATOM    695  OE1 GLU A  90      -7.104 -17.150  90.728  1.00  0.00              
ATOM    696  OE2 GLU A  90      -8.112 -17.408  92.618  1.00  0.00              
ATOM    697  C   GLU A  90      -3.943 -16.376  94.928  1.00  0.00              
ATOM    698  O   GLU A  90      -3.398 -17.463  95.111  1.00  0.00              
ATOM    699  N   LEU A  91      -3.300 -15.226  95.160  1.00  0.00              
ATOM    700  CA  LEU A  91      -1.950 -15.208  95.714  1.00  0.00              
ATOM    701  CB  LEU A  91      -1.198 -13.964  95.259  1.00  0.00              
ATOM    702  CG  LEU A  91      -0.913 -13.828  93.769  1.00  0.00              
ATOM    703  CD1 LEU A  91      -0.262 -12.489  93.480  1.00  0.00              
ATOM    704  CD2 LEU A  91      -0.048 -14.977  93.276  1.00  0.00              
ATOM    705  C   LEU A  91      -1.903 -15.333  97.231  1.00  0.00              
ATOM    706  O   LEU A  91      -0.846 -15.558  97.821  1.00  0.00              
ATOM    707  N   ARG A  92      -3.070 -15.143  97.858  1.00  0.00              
ATOM    708  CA  ARG A  92      -3.331 -15.415  99.270  1.00  0.00              
ATOM    709  CB  ARG A  92      -3.153 -16.904  99.611  1.00  0.00              
ATOM    710  CG  ARG A  92      -3.936 -17.789  98.651  1.00  0.00              
ATOM    711  CD  ARG A  92      -4.099 -19.228  99.106  1.00  0.00              
ATOM    712  NE  ARG A  92      -4.988 -19.349 100.253  1.00  0.00              
ATOM    713  CZ  ARG A  92      -6.317 -19.198 100.181  1.00  0.00              
ATOM    714  NH1 ARG A  92      -7.019 -19.430 101.285  1.00  0.00              
ATOM    715  NH2 ARG A  92      -6.943 -18.784  99.074  1.00  0.00              
ATOM    716  C   ARG A  92      -2.556 -14.510 100.223  1.00  0.00              
ATOM    717  O   ARG A  92      -2.243 -14.852 101.366  1.00  0.00              
ATOM    718  N   VAL A  93      -2.284 -13.295  99.745  1.00  0.00              
ATOM    719  CA  VAL A  93      -1.461 -12.334 100.462  1.00  0.00              
ATOM    720  CB  VAL A  93      -0.057 -12.171  99.823  1.00  0.00              
ATOM    721  CG1 VAL A  93       0.798 -13.414 100.022  1.00  0.00              
ATOM    722  CG2 VAL A  93      -0.131 -11.812  98.344  1.00  0.00              
ATOM    723  C   VAL A  93      -2.149 -10.979 100.523  1.00  0.00              
ATOM    724  O   VAL A  93      -3.031 -10.670  99.717  1.00  0.00              
ATOM    725  N   ALA A  94      -1.749 -10.148 101.484  1.00  0.00              
ATOM    726  CA  ALA A  94      -2.267  -8.796 101.557  1.00  0.00              
ATOM    727  CB  ALA A  94      -2.407  -8.365 103.011  1.00  0.00              
ATOM    728  C   ALA A  94      -1.308  -7.836 100.862  1.00  0.00              
ATOM    729  O   ALA A  94      -0.110  -7.834 101.172  1.00  0.00              
ATOM    730  N   PRO A  95      -1.764  -7.002  99.914  1.00  0.00              
ATOM    731  CD  PRO A  95      -3.099  -7.049  99.335  1.00  0.00              
ATOM    732  CA  PRO A  95      -0.965  -5.959  99.275  1.00  0.00              
ATOM    733  CB  PRO A  95      -1.937  -5.338  98.290  1.00  0.00              
ATOM    734  CG  PRO A  95      -3.293  -5.620  98.876  1.00  0.00              
ATOM    735  C   PRO A  95      -0.404  -4.948 100.269  1.00  0.00              
ATOM    736  O   PRO A  95       0.655  -4.368 100.042  1.00  0.00              
ATOM    737  N   GLU A  96      -1.071  -4.801 101.421  1.00  0.00              
ATOM    738  CA  GLU A  96      -0.565  -4.043 102.561  1.00  0.00              
ATOM    739  CB  GLU A  96      -1.522  -4.142 103.751  1.00  0.00              
ATOM    740  CG  GLU A  96      -2.870  -3.416 103.646  1.00  0.00              
ATOM    741  CD  GLU A  96      -4.001  -4.072 102.854  1.00  0.00              
ATOM    742  OE1 GLU A  96      -5.084  -3.491 102.802  1.00  0.00              
ATOM    743  OE2 GLU A  96      -3.840  -5.176 102.322  1.00  0.00              
ATOM    744  C   GLU A  96       0.825  -4.458 103.039  1.00  0.00              
ATOM    745  O   GLU A  96       1.527  -3.687 103.693  1.00  0.00              
ATOM    746  N   GLU A  97       1.243  -5.689 102.730  1.00  0.00              
ATOM    747  CA  GLU A  97       2.571  -6.162 103.080  1.00  0.00              
ATOM    748  CB  GLU A  97       2.517  -7.652 103.387  1.00  0.00              
ATOM    749  CG  GLU A  97       1.453  -8.113 104.373  1.00  0.00              
ATOM    750  CD  GLU A  97       1.256  -9.622 104.349  1.00  0.00              
ATOM    751  OE1 GLU A  97       0.539 -10.113 103.471  1.00  0.00              
ATOM    752  OE2 GLU A  97       1.815 -10.307 105.202  1.00  0.00              
ATOM    753  C   GLU A  97       3.560  -5.964 101.935  1.00  0.00              
ATOM    754  O   GLU A  97       4.770  -5.899 102.160  1.00  0.00              
ATOM    755  N   HIS A  98       3.091  -5.833 100.690  1.00  0.00              
ATOM    756  CA  HIS A  98       3.919  -6.159  99.538  1.00  0.00              
ATOM    757  CB  HIS A  98       3.332  -7.359  98.804  1.00  0.00              
ATOM    758  CG  HIS A  98       3.326  -8.651  99.605  1.00  0.00              
ATOM    759  ND1 HIS A  98       2.351  -9.136 100.358  1.00  0.00              
ATOM    760  CD2 HIS A  98       4.389  -9.518  99.663  1.00  0.00              
ATOM    761  NE2 HIS A  98       3.999 -10.480 100.455  1.00  0.00              
ATOM    762  CE1 HIS A  98       2.778 -10.257 100.870  1.00  0.00              
ATOM    763  C   HIS A  98       4.136  -5.037  98.528  1.00  0.00              
ATOM    764  O   HIS A  98       3.175  -4.388  98.101  1.00  0.00              
ATOM    765  N   PRO A  99       5.385  -4.769  98.108  1.00  0.00              
ATOM    766  CD  PRO A  99       6.602  -5.244  98.759  1.00  0.00              
ATOM    767  CA  PRO A  99       5.704  -3.859  97.009  1.00  0.00              
ATOM    768  CB  PRO A  99       7.216  -3.925  96.947  1.00  0.00              
ATOM    769  CG  PRO A  99       7.608  -4.175  98.379  1.00  0.00              
ATOM    770  C   PRO A  99       5.061  -4.355  95.720  1.00  0.00              
ATOM    771  O   PRO A  99       5.347  -5.460  95.256  1.00  0.00              
ATOM    772  N   THR A 100       4.154  -3.575  95.140  1.00  0.00              
ATOM    773  CA  THR A 100       3.341  -4.076  94.044  1.00  0.00              
ATOM    774  CB  THR A 100       1.858  -3.878  94.415  1.00  0.00              
ATOM    775  OG1 THR A 100       1.666  -4.545  95.661  1.00  0.00              
ATOM    776  CG2 THR A 100       0.906  -4.473  93.385  1.00  0.00              
ATOM    777  C   THR A 100       3.696  -3.458  92.694  1.00  0.00              
ATOM    778  O   THR A 100       3.857  -2.244  92.565  1.00  0.00              
ATOM    779  N   LEU A 101       3.850  -4.303  91.675  1.00  0.00              
ATOM    780  CA  LEU A 101       4.064  -3.854  90.313  1.00  0.00              
ATOM    781  CB  LEU A 101       5.305  -4.512  89.711  1.00  0.00              
ATOM    782  CG  LEU A 101       5.769  -4.047  88.334  1.00  0.00              
ATOM    783  CD1 LEU A 101       6.177  -2.585  88.370  1.00  0.00              
ATOM    784  CD2 LEU A 101       6.937  -4.886  87.855  1.00  0.00              
ATOM    785  C   LEU A 101       2.843  -4.200  89.476  1.00  0.00              
ATOM    786  O   LEU A 101       2.429  -5.362  89.377  1.00  0.00              
ATOM    787  N   LEU A 102       2.254  -3.165  88.883  1.00  0.00              
ATOM    788  CA  LEU A 102       1.097  -3.334  88.021  1.00  0.00              
ATOM    789  CB  LEU A 102      -0.056  -2.476  88.518  1.00  0.00              
ATOM    790  CG  LEU A 102      -0.682  -2.853  89.853  1.00  0.00              
ATOM    791  CD1 LEU A 102      -1.541  -1.722  90.358  1.00  0.00              
ATOM    792  CD2 LEU A 102      -1.493  -4.132  89.748  1.00  0.00              
ATOM    793  C   LEU A 102       1.448  -2.968  86.591  1.00  0.00              
ATOM    794  O   LEU A 102       2.133  -1.975  86.335  1.00  0.00              
ATOM    795  N   THR A 103       1.006  -3.787  85.639  1.00  0.00              
ATOM    796  CA  THR A 103       1.349  -3.568  84.245  1.00  0.00              
ATOM    797  CB  THR A 103       1.414  -4.921  83.526  1.00  0.00              
ATOM    798  OG1 THR A 103       0.116  -5.502  83.628  1.00  0.00              
ATOM    799  CG2 THR A 103       2.473  -5.834  84.122  1.00  0.00              
ATOM    800  C   THR A 103       0.418  -2.608  83.513  1.00  0.00              
ATOM    801  O   THR A 103      -0.755  -2.926  83.293  1.00  0.00              
ATOM    802  N   GLU A 104       0.919  -1.440  83.120  1.00  0.00              
ATOM    803  CA  GLU A 104       0.153  -0.518  82.302  1.00  0.00              
ATOM    804  CB  GLU A 104       0.631   0.917  82.508  1.00  0.00              
ATOM    805  CG  GLU A 104      -0.201   1.925  81.724  1.00  0.00              
ATOM    806  CD  GLU A 104       0.027   3.388  82.050  1.00  0.00              
ATOM    807  OE1 GLU A 104       1.155   3.877  81.943  1.00  0.00              
ATOM    808  OE2 GLU A 104      -0.948   4.037  82.420  1.00  0.00              
ATOM    809  C   GLU A 104       0.261  -0.892  80.831  1.00  0.00              
ATOM    810  O   GLU A 104       1.353  -1.090  80.293  1.00  0.00              
ATOM    811  N   ALA A 105      -0.899  -1.004  80.185  1.00  0.00              
ATOM    812  CA  ALA A 105      -0.962  -1.104  78.736  1.00  0.00              
ATOM    813  CB  ALA A 105      -2.410  -1.284  78.312  1.00  0.00              
ATOM    814  C   ALA A 105      -0.443   0.171  78.074  1.00  0.00              
ATOM    815  O   ALA A 105      -0.697   1.268  78.587  1.00  0.00              
ATOM    816  N   PRO A 106       0.314   0.104  76.966  1.00  0.00              
ATOM    817  CD  PRO A 106       0.851  -1.129  76.397  1.00  0.00              
ATOM    818  CA  PRO A 106       0.778   1.277  76.226  1.00  0.00              
ATOM    819  CB  PRO A 106       1.455   0.662  75.024  1.00  0.00              
ATOM    820  CG  PRO A 106       2.020  -0.623  75.575  1.00  0.00              
ATOM    821  C   PRO A 106      -0.374   2.197  75.832  1.00  0.00              
ATOM    822  O   PRO A 106      -1.496   1.751  75.593  1.00  0.00              
ATOM    823  N   LEU A 107      -0.108   3.506  75.849  1.00  0.00              
ATOM    824  CA  LEU A 107      -1.100   4.551  75.602  1.00  0.00              
ATOM    825  CB  LEU A 107      -1.644   4.504  74.164  1.00  0.00              
ATOM    826  CG  LEU A 107      -0.685   4.733  73.002  1.00  0.00              
ATOM    827  CD1 LEU A 107      -1.405   4.498  71.688  1.00  0.00              
ATOM    828  CD2 LEU A 107      -0.082   6.129  73.040  1.00  0.00              
ATOM    829  C   LEU A 107      -2.250   4.678  76.605  1.00  0.00              
ATOM    830  O   LEU A 107      -3.122   5.531  76.424  1.00  0.00              
ATOM    831  N   ASN A 108      -2.298   3.878  77.681  1.00  0.00              
ATOM    832  CA  ASN A 108      -3.266   4.089  78.755  1.00  0.00              
ATOM    833  CB  ASN A 108      -3.231   2.917  79.733  1.00  0.00              
ATOM    834  CG  ASN A 108      -4.253   3.005  80.857  1.00  0.00              
ATOM    835  OD1 ASN A 108      -5.441   2.769  80.661  1.00  0.00              
ATOM    836  ND2 ASN A 108      -3.852   3.375  82.065  1.00  0.00              
ATOM    837  C   ASN A 108      -2.956   5.406  79.470  1.00  0.00              
ATOM    838  O   ASN A 108      -1.814   5.607  79.892  1.00  0.00              
ATOM    839  N   PRO A 109      -3.915   6.337  79.604  1.00  0.00              
ATOM    840  CD  PRO A 109      -5.299   6.167  79.170  1.00  0.00              
ATOM    841  CA  PRO A 109      -3.697   7.696  80.100  1.00  0.00              
ATOM    842  CB  PRO A 109      -5.082   8.310  80.021  1.00  0.00              
ATOM    843  CG  PRO A 109      -5.716   7.590  78.861  1.00  0.00              
ATOM    844  C   PRO A 109      -3.109   7.891  81.492  1.00  0.00              
ATOM    845  O   PRO A 109      -3.420   7.169  82.444  1.00  0.00              
ATOM    846  N   LYS A 110      -2.319   8.972  81.581  1.00  0.00              
ATOM    847  CA  LYS A 110      -1.691   9.444  82.815  1.00  0.00              
ATOM    848  CB  LYS A 110      -1.113  10.850  82.614  1.00  0.00              
ATOM    849  CG  LYS A 110       0.004  10.998  81.582  1.00  0.00              
ATOM    850  CD  LYS A 110       0.526  12.432  81.597  1.00  0.00              
ATOM    851  CE  LYS A 110       1.755  12.611  80.708  1.00  0.00              
ATOM    852  NZ  LYS A 110       2.247  13.975  80.802  1.00  0.00              
ATOM    853  C   LYS A 110      -2.639   9.486  84.010  1.00  0.00              
ATOM    854  O   LYS A 110      -2.335   8.975  85.087  1.00  0.00              
ATOM    855  N   ALA A 111      -3.832  10.054  83.798  1.00  0.00              
ATOM    856  CA  ALA A 111      -4.871  10.115  84.817  1.00  0.00              
ATOM    857  CB  ALA A 111      -6.063  10.882  84.270  1.00  0.00              
ATOM    858  C   ALA A 111      -5.375   8.751  85.279  1.00  0.00              
ATOM    859  O   ALA A 111      -5.636   8.549  86.466  1.00  0.00              
ATOM    860  N   ASN A 112      -5.461   7.784  84.358  1.00  0.00              
ATOM    861  CA  ASN A 112      -5.944   6.444  84.668  1.00  0.00              
ATOM    862  CB  ASN A 112      -6.213   5.706  83.355  1.00  0.00              
ATOM    863  CG  ASN A 112      -6.861   4.337  83.494  1.00  0.00              
ATOM    864  OD1 ASN A 112      -6.191   3.329  83.704  1.00  0.00              
ATOM    865  ND2 ASN A 112      -8.178   4.242  83.356  1.00  0.00              
ATOM    866  C   ASN A 112      -4.900   5.727  85.521  1.00  0.00              
ATOM    867  O   ASN A 112      -5.222   5.093  86.528  1.00  0.00              
ATOM    868  N   ARG A 113      -3.625   5.903  85.152  1.00  0.00              
ATOM    869  CA  ARG A 113      -2.488   5.455  85.947  1.00  0.00              
ATOM    870  CB  ARG A 113      -1.219   5.817  85.189  1.00  0.00              
ATOM    871  CG  ARG A 113       0.101   5.434  85.840  1.00  0.00              
ATOM    872  CD  ARG A 113       1.257   5.676  84.881  1.00  0.00              
ATOM    873  NE  ARG A 113       1.389   7.072  84.493  1.00  0.00              
ATOM    874  CZ  ARG A 113       1.759   7.439  83.265  1.00  0.00              
ATOM    875  NH1 ARG A 113       1.920   8.728  83.011  1.00  0.00              
ATOM    876  NH2 ARG A 113       1.933   6.558  82.283  1.00  0.00              
ATOM    877  C   ARG A 113      -2.473   6.078  87.343  1.00  0.00              
ATOM    878  O   ARG A 113      -2.210   5.403  88.344  1.00  0.00              
ATOM    879  N   GLU A 114      -2.768   7.377  87.427  1.00  0.00              
ATOM    880  CA  GLU A 114      -2.898   8.055  88.707  1.00  0.00              
ATOM    881  CB  GLU A 114      -3.032   9.553  88.509  1.00  0.00              
ATOM    882  CG  GLU A 114      -1.727  10.154  88.012  1.00  0.00              
ATOM    883  CD  GLU A 114      -1.800  11.647  87.755  1.00  0.00              
ATOM    884  OE1 GLU A 114      -1.583  12.418  88.690  1.00  0.00              
ATOM    885  OE2 GLU A 114      -2.061  12.040  86.618  1.00  0.00              
ATOM    886  C   GLU A 114      -4.041   7.524  89.558  1.00  0.00              
ATOM    887  O   GLU A 114      -3.867   7.359  90.765  1.00  0.00              
ATOM    888  N   LYS A 115      -5.197   7.213  88.960  1.00  0.00              
ATOM    889  CA  LYS A 115      -6.285   6.560  89.677  1.00  0.00              
ATOM    890  CB  LYS A 115      -7.554   6.509  88.832  1.00  0.00              
ATOM    891  CG  LYS A 115      -8.262   7.857  88.768  1.00  0.00              
ATOM    892  CD  LYS A 115      -8.753   8.238  90.160  1.00  0.00              
ATOM    893  CE  LYS A 115      -9.303   9.651  90.196  1.00  0.00              
ATOM    894  NZ  LYS A 115      -9.687   9.978  91.555  1.00  0.00              
ATOM    895  C   LYS A 115      -5.934   5.171  90.189  1.00  0.00              
ATOM    896  O   LYS A 115      -6.281   4.814  91.317  1.00  0.00              
ATOM    897  N   MET A 116      -5.207   4.398  89.374  1.00  0.00              
ATOM    898  CA  MET A 116      -4.627   3.126  89.791  1.00  0.00              
ATOM    899  CB  MET A 116      -3.786   2.574  88.640  1.00  0.00              
ATOM    900  CG  MET A 116      -3.160   1.214  88.880  1.00  0.00              
ATOM    901  SD  MET A 116      -2.061   0.712  87.534  1.00  0.00              
ATOM    902  CE  MET A 116      -3.154  -0.323  86.604  1.00  0.00              
ATOM    903  C   MET A 116      -3.769   3.295  91.043  1.00  0.00              
ATOM    904  O   MET A 116      -3.965   2.611  92.049  1.00  0.00              
ATOM    905  N   THR A 117      -2.858   4.271  90.983  1.00  0.00              
ATOM    906  CA  THR A 117      -1.966   4.598  92.086  1.00  0.00              
ATOM    907  CB  THR A 117      -1.004   5.707  91.602  1.00  0.00              
ATOM    908  OG1 THR A 117      -0.351   5.171  90.454  1.00  0.00              
ATOM    909  CG2 THR A 117       0.040   6.128  92.621  1.00  0.00              
ATOM    910  C   THR A 117      -2.746   4.993  93.341  1.00  0.00              
ATOM    911  O   THR A 117      -2.519   4.452  94.427  1.00  0.00              
ATOM    912  N   GLN A 118      -3.730   5.883  93.174  1.00  0.00              
ATOM    913  CA  GLN A 118      -4.588   6.339  94.256  1.00  0.00              
ATOM    914  CB  GLN A 118      -5.551   7.401  93.717  1.00  0.00              
ATOM    915  CG  GLN A 118      -6.574   7.918  94.719  1.00  0.00              
ATOM    916  CD  GLN A 118      -7.077   9.320  94.423  1.00  0.00              
ATOM    917  OE1 GLN A 118      -7.782   9.582  93.450  1.00  0.00              
ATOM    918  NE2 GLN A 118      -6.734  10.273  95.277  1.00  0.00              
ATOM    919  C   GLN A 118      -5.329   5.204  94.952  1.00  0.00              
ATOM    920  O   GLN A 118      -5.326   5.130  96.182  1.00  0.00              
ATOM    921  N   ILE A 119      -5.936   4.296  94.185  1.00  0.00              
ATOM    922  CA  ILE A 119      -6.624   3.145  94.753  1.00  0.00              
ATOM    923  CB  ILE A 119      -7.476   2.471  93.650  1.00  0.00              
ATOM    924  CG2 ILE A 119      -7.944   1.072  94.033  1.00  0.00              
ATOM    925  CG1 ILE A 119      -8.657   3.380  93.318  1.00  0.00              
ATOM    926  CD1 ILE A 119      -9.552   2.922  92.151  1.00  0.00              
ATOM    927  C   ILE A 119      -5.662   2.187  95.453  1.00  0.00              
ATOM    928  O   ILE A 119      -5.939   1.728  96.566  1.00  0.00              
ATOM    929  N   MET A 120      -4.505   1.897  94.853  1.00  0.00              
ATOM    930  CA  MET A 120      -3.546   0.994  95.472  1.00  0.00              
ATOM    931  CB  MET A 120      -2.411   0.655  94.524  1.00  0.00              
ATOM    932  CG  MET A 120      -2.890  -0.172  93.344  1.00  0.00              
ATOM    933  SD  MET A 120      -3.783  -1.667  93.836  1.00  0.00              
ATOM    934  CE  MET A 120      -2.402  -2.712  94.190  1.00  0.00              
ATOM    935  C   MET A 120      -2.990   1.492  96.796  1.00  0.00              
ATOM    936  O   MET A 120      -2.808   0.709  97.733  1.00  0.00              
ATOM    937  N   PHE A 121      -2.735   2.796  96.905  1.00  0.00              
ATOM    938  CA  PHE A 121      -2.304   3.358  98.173  1.00  0.00              
ATOM    939  CB  PHE A 121      -1.483   4.615  97.957  1.00  0.00              
ATOM    940  CG  PHE A 121      -0.119   4.302  97.363  1.00  0.00              
ATOM    941  CD1 PHE A 121       0.123   4.534  96.025  1.00  0.00              
ATOM    942  CD2 PHE A 121       0.875   3.778  98.164  1.00  0.00              
ATOM    943  CE1 PHE A 121       1.359   4.244  95.491  1.00  0.00              
ATOM    944  CE2 PHE A 121       2.107   3.486  97.621  1.00  0.00              
ATOM    945  CZ  PHE A 121       2.349   3.723  96.288  1.00  0.00              
ATOM    946  C   PHE A 121      -3.428   3.606  99.165  1.00  0.00              
ATOM    947  O   PHE A 121      -3.324   3.188 100.315  1.00  0.00              
ATOM    948  N   GLU A 122      -4.530   4.239  98.761  1.00  0.00              
ATOM    949  CA  GLU A 122      -5.604   4.558  99.692  1.00  0.00              
ATOM    950  CB  GLU A 122      -6.413   5.741  99.184  1.00  0.00              
ATOM    951  CG  GLU A 122      -5.607   7.035  99.242  1.00  0.00              
ATOM    952  CD  GLU A 122      -6.284   8.243  98.613  1.00  0.00              
ATOM    953  OE1 GLU A 122      -7.437   8.535  98.924  1.00  0.00              
ATOM    954  OE2 GLU A 122      -5.640   8.912  97.798  1.00  0.00              
ATOM    955  C   GLU A 122      -6.523   3.396 100.040  1.00  0.00              
ATOM    956  O   GLU A 122      -6.921   3.249 101.197  1.00  0.00              
ATOM    957  N   THR A 123      -6.885   2.559  99.066  1.00  0.00              
ATOM    958  CA  THR A 123      -7.746   1.416  99.329  1.00  0.00              
ATOM    959  CB  THR A 123      -8.661   1.153  98.116  1.00  0.00              
ATOM    960  OG1 THR A 123      -9.227   2.414  97.776  1.00  0.00              
ATOM    961  CG2 THR A 123      -9.761   0.143  98.413  1.00  0.00              
ATOM    962  C   THR A 123      -6.899   0.196  99.672  1.00  0.00              
ATOM    963  O   THR A 123      -6.970  -0.307 100.795  1.00  0.00              
ATOM    964  N   PHE A 124      -6.044  -0.272  98.756  1.00  0.00              
ATOM    965  CA  PHE A 124      -5.273  -1.490  98.987  1.00  0.00              
ATOM    966  CB  PHE A 124      -4.831  -2.107  97.663  1.00  0.00              
ATOM    967  CG  PHE A 124      -5.989  -2.765  96.930  1.00  0.00              
ATOM    968  CD1 PHE A 124      -6.312  -4.081  97.208  1.00  0.00              
ATOM    969  CD2 PHE A 124      -6.742  -2.040  96.027  1.00  0.00              
ATOM    970  CE1 PHE A 124      -7.405  -4.660  96.600  1.00  0.00              
ATOM    971  CE2 PHE A 124      -7.835  -2.628  95.427  1.00  0.00              
ATOM    972  CZ  PHE A 124      -8.170  -3.933  95.716  1.00  0.00              
ATOM    973  C   PHE A 124      -4.090  -1.348  99.937  1.00  0.00              
ATOM    974  O   PHE A 124      -3.525  -2.340 100.405  1.00  0.00              
ATOM    975  N   ASN A 125      -3.697  -0.095 100.191  1.00  0.00              
ATOM    976  CA  ASN A 125      -2.717   0.276 101.203  1.00  0.00              
ATOM    977  CB  ASN A 125      -3.300   0.189 102.615  1.00  0.00              
ATOM    978  CG  ASN A 125      -4.199   1.374 102.919  1.00  0.00              
ATOM    979  OD1 ASN A 125      -3.770   2.367 103.506  1.00  0.00              
ATOM    980  ND2 ASN A 125      -5.468   1.315 102.542  1.00  0.00              
ATOM    981  C   ASN A 125      -1.359  -0.393 101.089  1.00  0.00              
ATOM    982  O   ASN A 125      -0.757  -0.862 102.056  1.00  0.00              
ATOM    983  N   VAL A 126      -0.887  -0.425  99.842  1.00  0.00              
ATOM    984  CA  VAL A 126       0.432  -0.962  99.541  1.00  0.00              
ATOM    985  CB  VAL A 126       0.649  -1.143  98.017  1.00  0.00              
ATOM    986  CG1 VAL A 126      -0.303  -2.184  97.465  1.00  0.00              
ATOM    987  CG2 VAL A 126       0.458   0.145  97.241  1.00  0.00              
ATOM    988  C   VAL A 126       1.540  -0.102 100.148  1.00  0.00              
ATOM    989  O   VAL A 126       1.451   1.128 100.098  1.00  0.00              
ATOM    990  N   PRO A 127       2.597  -0.671 100.747  1.00  0.00              
ATOM    991  CD  PRO A 127       2.740  -2.095 101.025  1.00  0.00              
ATOM    992  CA  PRO A 127       3.727   0.085 101.277  1.00  0.00              
ATOM    993  CB  PRO A 127       4.518  -0.972 102.026  1.00  0.00              
ATOM    994  CG  PRO A 127       4.228  -2.248 101.277  1.00  0.00              
ATOM    995  C   PRO A 127       4.542   0.756 100.178  1.00  0.00              
ATOM    996  O   PRO A 127       5.086   1.844 100.374  1.00  0.00              
ATOM    997  N   ALA A 128       4.593   0.109  99.009  1.00  0.00              
ATOM    998  CA  ALA A 128       5.349   0.570  97.863  1.00  0.00              
ATOM    999  CB  ALA A 128       6.754  -0.002  97.936  1.00  0.00              
ATOM   1000  C   ALA A 128       4.688   0.029  96.602  1.00  0.00              
ATOM   1001  O   ALA A 128       4.181  -1.099  96.613  1.00  0.00              
ATOM   1002  N   MET A 129       4.650   0.799  95.512  1.00  0.00              
ATOM   1003  CA  MET A 129       4.004   0.365  94.279  1.00  0.00              
ATOM   1004  CB  MET A 129       2.513   0.690  94.370  1.00  0.00              
ATOM   1005  CG  MET A 129       1.535  -0.091  93.499  1.00  0.00              
ATOM   1006  SD  MET A 129       1.526   0.368  91.751  1.00  0.00              
ATOM   1007  CE  MET A 129       0.427   1.748  91.862  1.00  0.00              
ATOM   1008  C   MET A 129       4.622   1.074  93.081  1.00  0.00              
ATOM   1009  O   MET A 129       5.241   2.130  93.233  1.00  0.00              
ATOM   1010  N   TYR A 130       4.501   0.481  91.890  1.00  0.00              
ATOM   1011  CA  TYR A 130       4.867   1.136  90.644  1.00  0.00              
ATOM   1012  CB  TYR A 130       6.366   0.980  90.360  1.00  0.00              
ATOM   1013  CG  TYR A 130       6.877   1.775  89.166  1.00  0.00              
ATOM   1014  CD1 TYR A 130       7.358   1.104  88.061  1.00  0.00              
ATOM   1015  CE1 TYR A 130       7.833   1.805  86.974  1.00  0.00              
ATOM   1016  CD2 TYR A 130       6.860   3.156  89.185  1.00  0.00              
ATOM   1017  CE2 TYR A 130       7.330   3.861  88.097  1.00  0.00              
ATOM   1018  CZ  TYR A 130       7.820   3.181  87.003  1.00  0.00              
ATOM   1019  OH  TYR A 130       8.329   3.881  85.930  1.00  0.00              
ATOM   1020  C   TYR A 130       4.046   0.543  89.504  1.00  0.00              
ATOM   1021  O   TYR A 130       3.653  -0.628  89.520  1.00  0.00              
ATOM   1022  N   VAL A 131       3.772   1.383  88.506  1.00  0.00              
ATOM   1023  CA  VAL A 131       3.019   0.977  87.332  1.00  0.00              
ATOM   1024  CB  VAL A 131       1.879   1.981  87.034  1.00  0.00              
ATOM   1025  CG1 VAL A 131       0.940   1.396  86.002  1.00  0.00              
ATOM   1026  CG2 VAL A 131       1.079   2.373  88.267  1.00  0.00              
ATOM   1027  C   VAL A 131       4.020   0.958  86.182  1.00  0.00              
ATOM   1028  O   VAL A 131       4.652   1.980  85.909  1.00  0.00              
ATOM   1029  N   ALA A 132       4.203  -0.176  85.502  1.00  0.00              
ATOM   1030  CA  ALA A 132       5.202  -0.283  84.446  1.00  0.00              
ATOM   1031  CB  ALA A 132       6.252  -1.310  84.833  1.00  0.00              
ATOM   1032  C   ALA A 132       4.600  -0.721  83.120  1.00  0.00              
ATOM   1033  O   ALA A 132       3.678  -1.538  83.086  1.00  0.00              
ATOM   1034  N   ILE A 133       5.119  -0.186  82.013  1.00  0.00              
ATOM   1035  CA  ILE A 133       4.546  -0.419  80.694  1.00  0.00              
ATOM   1036  CB  ILE A 133       4.938   0.735  79.733  1.00  0.00              
ATOM   1037  CG2 ILE A 133       4.452   0.484  78.305  1.00  0.00              
ATOM   1038  CG1 ILE A 133       4.377   2.059  80.254  1.00  0.00              
ATOM   1039  CD1 ILE A 133       4.817   3.314  79.472  1.00  0.00              
ATOM   1040  C   ILE A 133       4.879  -1.798  80.129  1.00  0.00              
ATOM   1041  O   ILE A 133       6.042  -2.186  79.972  1.00  0.00              
ATOM   1042  N   GLN A 134       3.796  -2.498  79.776  1.00  0.00              
ATOM   1043  CA  GLN A 134       3.817  -3.876  79.296  1.00  0.00              
ATOM   1044  CB  GLN A 134       2.428  -4.277  78.794  1.00  0.00              
ATOM   1045  CG  GLN A 134       1.447  -4.360  79.953  1.00  0.00              
ATOM   1046  CD  GLN A 134       0.047  -4.851  79.630  1.00  0.00              
ATOM   1047  OE1 GLN A 134      -0.613  -4.398  78.698  1.00  0.00              
ATOM   1048  NE2 GLN A 134      -0.448  -5.806  80.405  1.00  0.00              
ATOM   1049  C   GLN A 134       4.862  -4.222  78.247  1.00  0.00              
ATOM   1050  O   GLN A 134       5.644  -5.159  78.417  1.00  0.00              
ATOM   1051  N   ALA A 135       4.915  -3.416  77.184  1.00  0.00              
ATOM   1052  CA  ALA A 135       5.878  -3.600  76.109  1.00  0.00              
ATOM   1053  CB  ALA A 135       5.663  -2.513  75.078  1.00  0.00              
ATOM   1054  C   ALA A 135       7.333  -3.525  76.559  1.00  0.00              
ATOM   1055  O   ALA A 135       8.177  -4.307  76.111  1.00  0.00              
ATOM   1056  N   VAL A 136       7.624  -2.616  77.499  1.00  0.00              
ATOM   1057  CA  VAL A 136       8.979  -2.427  78.004  1.00  0.00              
ATOM   1058  CB  VAL A 136       9.082  -1.139  78.860  1.00  0.00              
ATOM   1059  CG1 VAL A 136      10.509  -0.891  79.329  1.00  0.00              
ATOM   1060  CG2 VAL A 136       8.603   0.079  78.081  1.00  0.00              
ATOM   1061  C   VAL A 136       9.367  -3.662  78.808  1.00  0.00              
ATOM   1062  O   VAL A 136      10.476  -4.183  78.674  1.00  0.00              
ATOM   1063  N   LEU A 137       8.418  -4.171  79.601  1.00  0.00              
ATOM   1064  CA  LEU A 137       8.619  -5.397  80.358  1.00  0.00              
ATOM   1065  CB  LEU A 137       7.429  -5.651  81.272  1.00  0.00              
ATOM   1066  CG  LEU A 137       7.106  -4.588  82.314  1.00  0.00              
ATOM   1067  CD1 LEU A 137       5.825  -4.937  83.037  1.00  0.00              
ATOM   1068  CD2 LEU A 137       8.242  -4.422  83.304  1.00  0.00              
ATOM   1069  C   LEU A 137       8.870  -6.600  79.458  1.00  0.00              
ATOM   1070  O   LEU A 137       9.786  -7.379  79.721  1.00  0.00              
ATOM   1071  N   SER A 138       8.108  -6.757  78.369  1.00  0.00              
ATOM   1072  CA  SER A 138       8.401  -7.764  77.357  1.00  0.00              
ATOM   1073  CB  SER A 138       7.352  -7.711  76.267  1.00  0.00              
ATOM   1074  OG  SER A 138       6.097  -8.139  76.767  1.00  0.00              
ATOM   1075  C   SER A 138       9.785  -7.650  76.730  1.00  0.00              
ATOM   1076  O   SER A 138      10.472  -8.661  76.563  1.00  0.00              
ATOM   1077  N   LEU A 139      10.230  -6.430  76.411  1.00  0.00              
ATOM   1078  CA  LEU A 139      11.567  -6.212  75.875  1.00  0.00              
ATOM   1079  CB  LEU A 139      11.707  -4.754  75.462  1.00  0.00              
ATOM   1080  CG  LEU A 139      12.848  -4.352  74.543  1.00  0.00              
ATOM   1081  CD1 LEU A 139      12.734  -5.015  73.180  1.00  0.00              
ATOM   1082  CD2 LEU A 139      12.847  -2.852  74.374  1.00  0.00              
ATOM   1083  C   LEU A 139      12.644  -6.591  76.891  1.00  0.00              
ATOM   1084  O   LEU A 139      13.653  -7.219  76.561  1.00  0.00              
ATOM   1085  N   TYR A 140      12.419  -6.250  78.162  1.00  0.00              
ATOM   1086  CA  TYR A 140      13.302  -6.688  79.231  1.00  0.00              
ATOM   1087  CB  TYR A 140      13.096  -5.840  80.483  1.00  0.00              
ATOM   1088  CG  TYR A 140      13.915  -4.555  80.432  1.00  0.00              
ATOM   1089  CD1 TYR A 140      13.616  -3.554  79.524  1.00  0.00              
ATOM   1090  CE1 TYR A 140      14.427  -2.442  79.426  1.00  0.00              
ATOM   1091  CD2 TYR A 140      15.005  -4.423  81.270  1.00  0.00              
ATOM   1092  CE2 TYR A 140      15.815  -3.309  81.182  1.00  0.00              
ATOM   1093  CZ  TYR A 140      15.528  -2.334  80.250  1.00  0.00              
ATOM   1094  OH  TYR A 140      16.363  -1.240  80.151  1.00  0.00              
ATOM   1095  C   TYR A 140      13.233  -8.181  79.525  1.00  0.00              
ATOM   1096  O   TYR A 140      14.208  -8.755  80.011  1.00  0.00              
ATOM   1097  N   ALA A 141      12.117  -8.848  79.207  1.00  0.00              
ATOM   1098  CA  ALA A 141      12.055 -10.304  79.223  1.00  0.00              
ATOM   1099  CB  ALA A 141      10.625 -10.783  79.057  1.00  0.00              
ATOM   1100  C   ALA A 141      12.871 -10.936  78.103  1.00  0.00              
ATOM   1101  O   ALA A 141      13.451 -12.006  78.292  1.00  0.00              
ATOM   1102  N   SER A 142      12.924 -10.321  76.915  1.00  0.00              
ATOM   1103  CA  SER A 142      13.859 -10.758  75.889  1.00  0.00              
ATOM   1104  CB  SER A 142      13.331 -10.396  74.506  1.00  0.00              
ATOM   1105  OG  SER A 142      12.893  -9.048  74.434  1.00  0.00              
ATOM   1106  C   SER A 142      15.278 -10.230  76.100  1.00  0.00              
ATOM   1107  O   SER A 142      16.214 -10.610  75.393  1.00  0.00              
ATOM   1108  N   GLY A 143      15.448  -9.310  77.052  1.00  0.00              
ATOM   1109  CA  GLY A 143      16.763  -8.894  77.513  1.00  0.00              
ATOM   1110  C   GLY A 143      17.300  -7.676  76.778  1.00  0.00              
ATOM   1111  O   GLY A 143      18.483  -7.349  76.894  1.00  0.00              
ATOM   1112  N   ARG A 144      16.450  -6.990  76.013  1.00  0.00              
ATOM   1113  CA  ARG A 144      16.863  -5.800  75.295  1.00  0.00              
ATOM   1114  CB  ARG A 144      16.306  -5.758  73.875  1.00  0.00              
ATOM   1115  CG  ARG A 144      16.884  -6.703  72.832  1.00  0.00              
ATOM   1116  CD  ARG A 144      16.376  -8.133  72.926  1.00  0.00              
ATOM   1117  NE  ARG A 144      16.829  -8.877  71.764  1.00  0.00              
ATOM   1118  CZ  ARG A 144      17.025 -10.196  71.759  1.00  0.00              
ATOM   1119  NH1 ARG A 144      17.402 -10.759  70.620  1.00  0.00              
ATOM   1120  NH2 ARG A 144      16.884 -10.949  72.847  1.00  0.00              
ATOM   1121  C   ARG A 144      16.402  -4.544  76.018  1.00  0.00              
ATOM   1122  O   ARG A 144      15.401  -4.538  76.736  1.00  0.00              
ATOM   1123  N   THR A 145      17.155  -3.463  75.831  1.00  0.00              
ATOM   1124  CA  THR A 145      16.747  -2.155  76.321  1.00  0.00              
ATOM   1125  CB  THR A 145      17.987  -1.503  76.984  1.00  0.00              
ATOM   1126  OG1 THR A 145      17.517  -0.446  77.812  1.00  0.00              
ATOM   1127  CG2 THR A 145      19.045  -1.010  76.000  1.00  0.00              
ATOM   1128  C   THR A 145      16.105  -1.308  75.214  1.00  0.00              
ATOM   1129  O   THR A 145      15.336  -0.374  75.470  1.00  0.00              
ATOM   1130  N   THR A 146      16.368  -1.685  73.959  1.00  0.00              
ATOM   1131  CA  THR A 146      15.974  -0.926  72.783  1.00  0.00              
ATOM   1132  CB  THR A 146      17.222  -0.193  72.240  1.00  0.00              
ATOM   1133  OG1 THR A 146      17.637   0.707  73.264  1.00  0.00              
ATOM   1134  CG2 THR A 146      16.978   0.564  70.944  1.00  0.00              
ATOM   1135  C   THR A 146      15.439  -1.922  71.758  1.00  0.00              
ATOM   1136  O   THR A 146      15.978  -3.024  71.631  1.00  0.00              
ATOM   1137  N   GLY A 147      14.370  -1.566  71.044  1.00  0.00              
ATOM   1138  CA  GLY A 147      13.802  -2.414  70.007  1.00  0.00              
ATOM   1139  C   GLY A 147      12.361  -2.025  69.723  1.00  0.00              
ATOM   1140  O   GLY A 147      11.872  -1.034  70.270  1.00  0.00              
ATOM   1141  N   ILE A 148      11.651  -2.759  68.864  1.00  0.00              
ATOM   1142  CA  ILE A 148      10.236  -2.494  68.662  1.00  0.00              
ATOM   1143  CB  ILE A 148       9.879  -1.947  67.248  1.00  0.00              
ATOM   1144  CG2 ILE A 148      10.407  -2.824  66.121  1.00  0.00              
ATOM   1145  CG1 ILE A 148       8.373  -1.704  67.130  1.00  0.00              
ATOM   1146  CD1 ILE A 148       7.909  -0.955  65.873  1.00  0.00              
ATOM   1147  C   ILE A 148       9.404  -3.700  69.069  1.00  0.00              
ATOM   1148  O   ILE A 148       9.485  -4.790  68.495  1.00  0.00              
ATOM   1149  N   VAL A 149       8.597  -3.480  70.100  1.00  0.00              
ATOM   1150  CA  VAL A 149       7.779  -4.534  70.662  1.00  0.00              
ATOM   1151  CB  VAL A 149       7.701  -4.400  72.195  1.00  0.00              
ATOM   1152  CG1 VAL A 149       6.906  -5.530  72.820  1.00  0.00              
ATOM   1153  CG2 VAL A 149       9.092  -4.433  72.789  1.00  0.00              
ATOM   1154  C   VAL A 149       6.397  -4.517  70.029  1.00  0.00              
ATOM   1155  O   VAL A 149       5.679  -3.517  70.063  1.00  0.00              
ATOM   1156  N   LEU A 150       6.047  -5.634  69.400  1.00  0.00              
ATOM   1157  CA  LEU A 150       4.686  -5.868  68.961  1.00  0.00              
ATOM   1158  CB  LEU A 150       4.675  -6.767  67.730  1.00  0.00              
ATOM   1159  CG  LEU A 150       3.331  -7.139  67.118  1.00  0.00              
ATOM   1160  CD1 LEU A 150       2.637  -5.926  66.522  1.00  0.00              
ATOM   1161  CD2 LEU A 150       3.538  -8.197  66.056  1.00  0.00              
ATOM   1162  C   LEU A 150       3.988  -6.549  70.129  1.00  0.00              
ATOM   1163  O   LEU A 150       4.310  -7.680  70.498  1.00  0.00              
ATOM   1164  N   ASP A 151       3.067  -5.834  70.766  1.00  0.00              
ATOM   1165  CA  ASP A 151       2.345  -6.347  71.916  1.00  0.00              
ATOM   1166  CB  ASP A 151       2.524  -5.397  73.108  1.00  0.00              
ATOM   1167  CG  ASP A 151       1.737  -5.760  74.364  1.00  0.00              
ATOM   1168  OD1 ASP A 151       1.665  -6.934  74.734  1.00  0.00              
ATOM   1169  OD2 ASP A 151       1.198  -4.842  74.987  1.00  0.00              
ATOM   1170  C   ASP A 151       0.877  -6.586  71.598  1.00  0.00              
ATOM   1171  O   ASP A 151       0.035  -5.696  71.741  1.00  0.00              
ATOM   1172  N   SER A 152       0.584  -7.811  71.173  1.00  0.00              
ATOM   1173  CA  SER A 152      -0.755  -8.216  70.788  1.00  0.00              
ATOM   1174  CB  SER A 152      -0.696  -8.856  69.412  1.00  0.00              
ATOM   1175  OG  SER A 152      -0.376  -7.895  68.420  1.00  0.00              
ATOM   1176  C   SER A 152      -1.370  -9.169  71.802  1.00  0.00              
ATOM   1177  O   SER A 152      -1.059 -10.363  71.861  1.00  0.00              
ATOM   1178  N   GLY A 153      -2.262  -8.637  72.637  1.00  0.00              
ATOM   1179  CA  GLY A 153      -2.878  -9.413  73.701  1.00  0.00              
ATOM   1180  C   GLY A 153      -4.160 -10.107  73.260  1.00  0.00              
ATOM   1181  O   GLY A 153      -4.338 -10.504  72.104  1.00  0.00              
ATOM   1182  N   ASP A 154      -5.071 -10.289  74.220  1.00  0.00              
ATOM   1183  CA  ASP A 154      -6.405 -10.772  73.896  1.00  0.00              
ATOM   1184  CB  ASP A 154      -7.124 -11.375  75.103  1.00  0.00              
ATOM   1185  CG  ASP A 154      -8.550 -11.838  74.796  1.00  0.00              
ATOM   1186  OD1 ASP A 154      -8.736 -12.679  73.917  1.00  0.00              
ATOM   1187  OD2 ASP A 154      -9.467 -11.342  75.452  1.00  0.00              
ATOM   1188  C   ASP A 154      -7.259  -9.670  73.294  1.00  0.00              
ATOM   1189  O   ASP A 154      -7.967  -9.912  72.324  1.00  0.00              
ATOM   1190  N   GLY A 155      -7.201  -8.455  73.832  1.00  0.00              
ATOM   1191  CA  GLY A 155      -8.025  -7.379  73.316  1.00  0.00              
ATOM   1192  C   GLY A 155      -7.262  -6.072  73.331  1.00  0.00              
ATOM   1193  O   GLY A 155      -7.538  -5.215  74.167  1.00  0.00              
ATOM   1194  N   VAL A 156      -6.196  -6.048  72.519  1.00  0.00              
ATOM   1195  CA  VAL A 156      -5.520  -4.860  71.998  1.00  0.00              
ATOM   1196  CB  VAL A 156      -5.272  -3.712  73.027  1.00  0.00              
ATOM   1197  CG1 VAL A 156      -4.193  -4.013  74.065  1.00  0.00              
ATOM   1198  CG2 VAL A 156      -5.067  -2.389  72.309  1.00  0.00              
ATOM   1199  C   VAL A 156      -4.200  -5.296  71.353  1.00  0.00              
ATOM   1200  O   VAL A 156      -3.619  -6.315  71.741  1.00  0.00              
ATOM   1201  N   THR A 157      -3.759  -4.556  70.340  1.00  0.00              
ATOM   1202  CA  THR A 157      -2.424  -4.646  69.773  1.00  0.00              
ATOM   1203  CB  THR A 157      -2.480  -5.078  68.286  1.00  0.00              
ATOM   1204  OG1 THR A 157      -2.857  -6.449  68.293  1.00  0.00              
ATOM   1205  CG2 THR A 157      -1.182  -4.879  67.503  1.00  0.00              
ATOM   1206  C   THR A 157      -1.780  -3.270  69.901  1.00  0.00              
ATOM   1207  O   THR A 157      -2.378  -2.242  69.570  1.00  0.00              
ATOM   1208  N   HIS A 158      -0.553  -3.229  70.408  1.00  0.00              
ATOM   1209  CA  HIS A 158       0.236  -2.010  70.402  1.00  0.00              
ATOM   1210  CB  HIS A 158       0.494  -1.515  71.819  1.00  0.00              
ATOM   1211  CG  HIS A 158      -0.743  -0.979  72.521  1.00  0.00              
ATOM   1212  ND1 HIS A 158      -1.344  -1.486  73.585  1.00  0.00              
ATOM   1213  CD2 HIS A 158      -1.412   0.163  72.146  1.00  0.00              
ATOM   1214  NE2 HIS A 158      -2.387   0.280  73.010  1.00  0.00              
ATOM   1215  CE1 HIS A 158      -2.344  -0.702  73.879  1.00  0.00              
ATOM   1216  C   HIS A 158       1.558  -2.279  69.709  1.00  0.00              
ATOM   1217  O   HIS A 158       2.200  -3.299  69.955  1.00  0.00              
ATOM   1218  N   ASN A 159       1.971  -1.393  68.806  1.00  0.00              
ATOM   1219  CA  ASN A 159       3.251  -1.520  68.129  1.00  0.00              
ATOM   1220  CB  ASN A 159       3.103  -1.291  66.620  1.00  0.00              
ATOM   1221  CG  ASN A 159       2.067  -2.162  65.913  1.00  0.00              
ATOM   1222  OD1 ASN A 159       2.368  -2.895  64.971  1.00  0.00              
ATOM   1223  ND2 ASN A 159       0.783  -2.099  66.237  1.00  0.00              
ATOM   1224  C   ASN A 159       4.092  -0.420  68.760  1.00  0.00              
ATOM   1225  O   ASN A 159       3.834   0.768  68.552  1.00  0.00              
ATOM   1226  N   VAL A 160       5.057  -0.799  69.601  1.00  0.00              
ATOM   1227  CA  VAL A 160       5.739   0.148  70.472  1.00  0.00              
ATOM   1228  CB  VAL A 160       5.515  -0.224  71.963  1.00  0.00              
ATOM   1229  CG1 VAL A 160       5.988   0.897  72.873  1.00  0.00              
ATOM   1230  CG2 VAL A 160       4.069  -0.556  72.286  1.00  0.00              
ATOM   1231  C   VAL A 160       7.239   0.200  70.181  1.00  0.00              
ATOM   1232  O   VAL A 160       7.951  -0.768  70.461  1.00  0.00              
ATOM   1233  N   PRO A 161       7.771   1.273  69.585  1.00  0.00              
ATOM   1234  CD  PRO A 161       7.012   2.205  68.758  1.00  0.00              
ATOM   1235  CA  PRO A 161       9.209   1.513  69.479  1.00  0.00              
ATOM   1236  CB  PRO A 161       9.294   2.515  68.349  1.00  0.00              
ATOM   1237  CG  PRO A 161       8.016   3.301  68.482  1.00  0.00              
ATOM   1238  C   PRO A 161       9.812   2.030  70.783  1.00  0.00              
ATOM   1239  O   PRO A 161       9.297   2.963  71.408  1.00  0.00              
ATOM   1240  N   ILE A 162      10.904   1.408  71.229  1.00  0.00              
ATOM   1241  CA  ILE A 162      11.504   1.697  72.525  1.00  0.00              
ATOM   1242  CB  ILE A 162      11.236   0.511  73.495  1.00  0.00              
ATOM   1243  CG2 ILE A 162      11.860   0.773  74.859  1.00  0.00              
ATOM   1244  CG1 ILE A 162       9.748   0.222  73.670  1.00  0.00              
ATOM   1245  CD1 ILE A 162       9.410  -1.069  74.432  1.00  0.00              
ATOM   1246  C   ILE A 162      13.004   1.917  72.352  1.00  0.00              
ATOM   1247  O   ILE A 162      13.669   1.176  71.623  1.00  0.00              
ATOM   1248  N   TYR A 163      13.548   2.943  73.012  1.00  0.00              
ATOM   1249  CA  TYR A 163      14.985   3.157  73.087  1.00  0.00              
ATOM   1250  CB  TYR A 163      15.371   4.426  72.313  1.00  0.00              
ATOM   1251  CG  TYR A 163      16.874   4.657  72.184  1.00  0.00              
ATOM   1252  CD1 TYR A 163      17.563   4.124  71.112  1.00  0.00              
ATOM   1253  CE1 TYR A 163      18.929   4.294  71.011  1.00  0.00              
ATOM   1254  CD2 TYR A 163      17.553   5.386  73.142  1.00  0.00              
ATOM   1255  CE2 TYR A 163      18.916   5.558  73.046  1.00  0.00              
ATOM   1256  CZ  TYR A 163      19.597   5.003  71.986  1.00  0.00              
ATOM   1257  OH  TYR A 163      20.970   5.146  71.921  1.00  0.00              
ATOM   1258  C   TYR A 163      15.347   3.295  74.562  1.00  0.00              
ATOM   1259  O   TYR A 163      14.828   4.183  75.238  1.00  0.00              
ATOM   1260  N   GLU A 164      16.214   2.413  75.078  1.00  0.00              
ATOM   1261  CA  GLU A 164      16.661   2.401  76.474  1.00  0.00              
ATOM   1262  CB  GLU A 164      17.824   3.376  76.736  1.00  0.00              
ATOM   1263  CG  GLU A 164      19.134   3.024  76.028  1.00  0.00              
ATOM   1264  CD  GLU A 164      20.379   3.102  76.916  1.00  0.00              
ATOM   1265  OE1 GLU A 164      20.758   4.190  77.360  1.00  0.00              
ATOM   1266  OE2 GLU A 164      20.971   2.050  77.162  1.00  0.00              
ATOM   1267  C   GLU A 164      15.551   2.556  77.515  1.00  0.00              
ATOM   1268  O   GLU A 164      15.625   3.351  78.455  1.00  0.00              
ATOM   1269  N   GLY A 165      14.473   1.791  77.329  1.00  0.00              
ATOM   1270  CA  GLY A 165      13.294   1.915  78.177  1.00  0.00              
ATOM   1271  C   GLY A 165      12.292   2.962  77.694  1.00  0.00              
ATOM   1272  O   GLY A 165      11.083   2.777  77.859  1.00  0.00              
ATOM   1273  N   TYR A 166      12.737   4.059  77.069  1.00  0.00              
ATOM   1274  CA  TYR A 166      11.842   5.109  76.601  1.00  0.00              
ATOM   1275  CB  TYR A 166      12.639   6.388  76.292  1.00  0.00              
ATOM   1276  CG  TYR A 166      11.837   7.643  75.942  1.00  0.00              
ATOM   1277  CD1 TYR A 166      10.680   7.969  76.627  1.00  0.00              
ATOM   1278  CE1 TYR A 166      10.012   9.142  76.339  1.00  0.00              
ATOM   1279  CD2 TYR A 166      12.309   8.489  74.955  1.00  0.00              
ATOM   1280  CE2 TYR A 166      11.646   9.667  74.669  1.00  0.00              
ATOM   1281  CZ  TYR A 166      10.507   9.993  75.374  1.00  0.00              
ATOM   1282  OH  TYR A 166       9.869  11.201  75.147  1.00  0.00              
ATOM   1283  C   TYR A 166      11.058   4.639  75.381  1.00  0.00              
ATOM   1284  O   TYR A 166      11.539   4.619  74.244  1.00  0.00              
ATOM   1285  N   ALA A 167       9.849   4.162  75.672  1.00  0.00              
ATOM   1286  CA  ALA A 167       8.836   3.946  74.652  1.00  0.00              
ATOM   1287  CB  ALA A 167       7.600   3.334  75.293  1.00  0.00              
ATOM   1288  C   ALA A 167       8.442   5.286  74.045  1.00  0.00              
ATOM   1289  O   ALA A 167       8.043   6.207  74.760  1.00  0.00              
ATOM   1290  N   LEU A 168       8.585   5.416  72.726  1.00  0.00              
ATOM   1291  CA  LEU A 168       8.394   6.688  72.045  1.00  0.00              
ATOM   1292  CB  LEU A 168       9.081   6.647  70.683  1.00  0.00              
ATOM   1293  CG  LEU A 168      10.581   6.384  70.634  1.00  0.00              
ATOM   1294  CD1 LEU A 168      11.026   6.240  69.194  1.00  0.00              
ATOM   1295  CD2 LEU A 168      11.364   7.487  71.325  1.00  0.00              
ATOM   1296  C   LEU A 168       6.919   7.064  71.905  1.00  0.00              
ATOM   1297  O   LEU A 168       6.241   6.570  70.997  1.00  0.00              
ATOM   1298  N   PRO A 169       6.395   7.981  72.740  1.00  0.00              
ATOM   1299  CD  PRO A 169       7.185   8.978  73.462  1.00  0.00              
ATOM   1300  CA  PRO A 169       4.961   8.233  72.912  1.00  0.00              
ATOM   1301  CB  PRO A 169       4.937   9.394  73.893  1.00  0.00              
ATOM   1302  CG  PRO A 169       6.221  10.138  73.619  1.00  0.00              
ATOM   1303  C   PRO A 169       4.170   8.526  71.642  1.00  0.00              
ATOM   1304  O   PRO A 169       3.063   8.028  71.442  1.00  0.00              
ATOM   1305  N   HIS A 170       4.783   9.321  70.765  1.00  0.00              
ATOM   1306  CA  HIS A 170       4.252   9.632  69.446  1.00  0.00              
ATOM   1307  CB  HIS A 170       5.142  10.676  68.743  1.00  0.00              
ATOM   1308  CG  HIS A 170       6.639  10.514  68.998  1.00  0.00              
ATOM   1309  ND1 HIS A 170       7.326  11.152  69.933  1.00  0.00              
ATOM   1310  CD2 HIS A 170       7.465   9.588  68.404  1.00  0.00              
ATOM   1311  NE2 HIS A 170       8.593   9.683  69.058  1.00  0.00              
ATOM   1312  CE1 HIS A 170       8.518  10.620  69.969  1.00  0.00              
ATOM   1313  C   HIS A 170       4.056   8.416  68.549  1.00  0.00              
ATOM   1314  O   HIS A 170       3.015   8.270  67.906  1.00  0.00              
ATOM   1315  N   ALA A 171       5.017   7.492  68.538  1.00  0.00              
ATOM   1316  CA  ALA A 171       5.052   6.465  67.512  1.00  0.00              
ATOM   1317  CB  ALA A 171       6.498   6.242  67.096  1.00  0.00              
ATOM   1318  C   ALA A 171       4.424   5.134  67.902  1.00  0.00              
ATOM   1319  O   ALA A 171       4.512   4.157  67.156  1.00  0.00              
ATOM   1320  N   ILE A 172       3.760   5.065  69.061  1.00  0.00              
ATOM   1321  CA  ILE A 172       3.107   3.836  69.492  1.00  0.00              
ATOM   1322  CB  ILE A 172       2.809   3.864  71.012  1.00  0.00              
ATOM   1323  CG2 ILE A 172       2.171   2.545  71.446  1.00  0.00              
ATOM   1324  CG1 ILE A 172       4.074   4.125  71.826  1.00  0.00              
ATOM   1325  CD1 ILE A 172       3.848   4.346  73.337  1.00  0.00              
ATOM   1326  C   ILE A 172       1.840   3.616  68.669  1.00  0.00              
ATOM   1327  O   ILE A 172       0.792   4.222  68.913  1.00  0.00              
ATOM   1328  N   MET A 173       1.933   2.756  67.654  1.00  0.00              
ATOM   1329  CA  MET A 173       0.782   2.474  66.812  1.00  0.00              
ATOM   1330  CB  MET A 173       1.195   2.026  65.417  1.00  0.00              
ATOM   1331  CG  MET A 173       1.757   3.145  64.549  1.00  0.00              
ATOM   1332  SD  MET A 173       0.563   4.460  64.201  1.00  0.00              
ATOM   1333  CE  MET A 173       1.275   5.766  65.160  1.00  0.00              
ATOM   1334  C   MET A 173      -0.176   1.478  67.442  1.00  0.00              
ATOM   1335  O   MET A 173       0.107   0.284  67.579  1.00  0.00              
ATOM   1336  N   ARG A 174      -1.308   2.013  67.890  1.00  0.00              
ATOM   1337  CA  ARG A 174      -2.384   1.206  68.439  1.00  0.00              
ATOM   1338  CB  ARG A 174      -3.226   2.072  69.373  1.00  0.00              
ATOM   1339  CG  ARG A 174      -4.359   1.344  70.082  1.00  0.00              
ATOM   1340  CD  ARG A 174      -5.121   2.300  70.977  1.00  0.00              
ATOM   1341  NE  ARG A 174      -6.294   1.650  71.535  1.00  0.00              
ATOM   1342  CZ  ARG A 174      -6.289   1.031  72.716  1.00  0.00              
ATOM   1343  NH1 ARG A 174      -7.411   0.477  73.140  1.00  0.00              
ATOM   1344  NH2 ARG A 174      -5.192   0.885  73.454  1.00  0.00              
ATOM   1345  C   ARG A 174      -3.260   0.602  67.347  1.00  0.00              
ATOM   1346  O   ARG A 174      -3.552   1.228  66.327  1.00  0.00              
ATOM   1347  N   LEU A 175      -3.667  -0.643  67.579  1.00  0.00              
ATOM   1348  CA  LEU A 175      -4.652  -1.328  66.766  1.00  0.00              
ATOM   1349  CB  LEU A 175      -3.944  -2.300  65.822  1.00  0.00              
ATOM   1350  CG  LEU A 175      -4.768  -3.207  64.917  1.00  0.00              
ATOM   1351  CD1 LEU A 175      -5.485  -2.413  63.836  1.00  0.00              
ATOM   1352  CD2 LEU A 175      -3.863  -4.252  64.296  1.00  0.00              
ATOM   1353  C   LEU A 175      -5.500  -2.089  67.775  1.00  0.00              
ATOM   1354  O   LEU A 175      -4.995  -2.973  68.461  1.00  0.00              
ATOM   1355  N   ASP A 176      -6.790  -1.780  67.922  1.00  0.00              
ATOM   1356  CA  ASP A 176      -7.619  -2.441  68.934  1.00  0.00              
ATOM   1357  CB  ASP A 176      -8.932  -1.692  69.158  1.00  0.00              
ATOM   1358  CG  ASP A 176      -8.745  -0.353  69.858  1.00  0.00              
ATOM   1359  OD1 ASP A 176      -9.132  -0.214  71.019  1.00  0.00              
ATOM   1360  OD2 ASP A 176      -8.210   0.562  69.230  1.00  0.00              
ATOM   1361  C   ASP A 176      -7.893  -3.920  68.680  1.00  0.00              
ATOM   1362  O   ASP A 176      -8.247  -4.673  69.586  1.00  0.00              
ATOM   1363  N   LEU A 177      -7.701  -4.337  67.426  1.00  0.00              
ATOM   1364  CA  LEU A 177      -7.832  -5.720  66.996  1.00  0.00              
ATOM   1365  CB  LEU A 177      -7.655  -5.742  65.479  1.00  0.00              
ATOM   1366  CG  LEU A 177      -7.487  -7.035  64.690  1.00  0.00              
ATOM   1367  CD1 LEU A 177      -8.764  -7.850  64.637  1.00  0.00              
ATOM   1368  CD2 LEU A 177      -7.063  -6.684  63.283  1.00  0.00              
ATOM   1369  C   LEU A 177      -6.828  -6.658  67.660  1.00  0.00              
ATOM   1370  O   LEU A 177      -5.617  -6.415  67.654  1.00  0.00              
ATOM   1371  N   ALA A 178      -7.359  -7.732  68.250  1.00  0.00              
ATOM   1372  CA  ALA A 178      -6.560  -8.825  68.780  1.00  0.00              
ATOM   1373  CB  ALA A 178      -5.930  -8.384  70.094  1.00  0.00              
ATOM   1374  C   ALA A 178      -7.410 -10.082  69.002  1.00  0.00              
ATOM   1375  O   ALA A 178      -8.483 -10.210  68.398  1.00  0.00              
ATOM   1376  N   GLY A 179      -6.993 -10.999  69.889  1.00  0.00              
ATOM   1377  CA  GLY A 179      -7.517 -12.356  69.991  1.00  0.00              
ATOM   1378  C   GLY A 179      -9.024 -12.509  70.132  1.00  0.00              
ATOM   1379  O   GLY A 179      -9.610 -13.422  69.541  1.00  0.00              
ATOM   1380  N   ARG A 180      -9.651 -11.614  70.893  1.00  0.00              
ATOM   1381  CA  ARG A 180     -11.088 -11.589  71.120  1.00  0.00              
ATOM   1382  CB  ARG A 180     -11.381 -10.491  72.130  1.00  0.00              
ATOM   1383  CG  ARG A 180     -12.819 -10.393  72.623  1.00  0.00              
ATOM   1384  CD  ARG A 180     -12.913  -9.336  73.716  1.00  0.00              
ATOM   1385  NE  ARG A 180     -12.025  -9.678  74.815  1.00  0.00              
ATOM   1386  CZ  ARG A 180     -11.912  -8.968  75.932  1.00  0.00              
ATOM   1387  NH1 ARG A 180     -11.030  -9.397  76.815  1.00  0.00              
ATOM   1388  NH2 ARG A 180     -12.645  -7.889  76.179  1.00  0.00              
ATOM   1389  C   ARG A 180     -11.823 -11.299  69.821  1.00  0.00              
ATOM   1390  O   ARG A 180     -12.794 -11.971  69.465  1.00  0.00              
ATOM   1391  N   ASP A 181     -11.291 -10.331  69.068  1.00  0.00              
ATOM   1392  CA  ASP A 181     -11.898  -9.907  67.814  1.00  0.00              
ATOM   1393  CB  ASP A 181     -11.216  -8.681  67.219  1.00  0.00              
ATOM   1394  CG  ASP A 181     -11.166  -7.472  68.134  1.00  0.00              
ATOM   1395  OD1 ASP A 181     -10.289  -7.455  69.000  1.00  0.00              
ATOM   1396  OD2 ASP A 181     -11.973  -6.561  67.969  1.00  0.00              
ATOM   1397  C   ASP A 181     -11.775 -11.049  66.824  1.00  0.00              
ATOM   1398  O   ASP A 181     -12.734 -11.367  66.123  1.00  0.00              
ATOM   1399  N   LEU A 182     -10.610 -11.710  66.813  1.00  0.00              
ATOM   1400  CA  LEU A 182     -10.418 -12.916  66.019  1.00  0.00              
ATOM   1401  CB  LEU A 182      -8.983 -13.415  66.082  1.00  0.00              
ATOM   1402  CG  LEU A 182      -7.841 -12.540  65.596  1.00  0.00              
ATOM   1403  CD1 LEU A 182      -6.587 -13.387  65.567  1.00  0.00              
ATOM   1404  CD2 LEU A 182      -8.095 -11.986  64.205  1.00  0.00              
ATOM   1405  C   LEU A 182     -11.342 -14.055  66.426  1.00  0.00              
ATOM   1406  O   LEU A 182     -11.847 -14.761  65.560  1.00  0.00              
ATOM   1407  N   THR A 183     -11.612 -14.232  67.724  1.00  0.00              
ATOM   1408  CA  THR A 183     -12.566 -15.229  68.205  1.00  0.00              
ATOM   1409  CB  THR A 183     -12.557 -15.251  69.748  1.00  0.00              
ATOM   1410  OG1 THR A 183     -11.247 -15.634  70.135  1.00  0.00              
ATOM   1411  CG2 THR A 183     -13.556 -16.214  70.355  1.00  0.00              
ATOM   1412  C   THR A 183     -13.969 -14.930  67.679  1.00  0.00              
ATOM   1413  O   THR A 183     -14.673 -15.812  67.182  1.00  0.00              
ATOM   1414  N   ASP A 184     -14.352 -13.650  67.732  1.00  0.00              
ATOM   1415  CA  ASP A 184     -15.664 -13.205  67.273  1.00  0.00              
ATOM   1416  CB  ASP A 184     -15.906 -11.728  67.614  1.00  0.00              
ATOM   1417  CG  ASP A 184     -15.790 -11.329  69.086  1.00  0.00              
ATOM   1418  OD1 ASP A 184     -15.333 -10.217  69.346  1.00  0.00              
ATOM   1419  OD2 ASP A 184     -16.147 -12.105  69.981  1.00  0.00              
ATOM   1420  C   ASP A 184     -15.801 -13.413  65.768  1.00  0.00              
ATOM   1421  O   ASP A 184     -16.821 -13.889  65.264  1.00  0.00              
ATOM   1422  N   TYR A 185     -14.724 -13.094  65.047  1.00  0.00              
ATOM   1423  CA  TYR A 185     -14.609 -13.357  63.623  1.00  0.00              
ATOM   1424  CB  TYR A 185     -13.348 -12.646  63.126  1.00  0.00              
ATOM   1425  CG  TYR A 185     -12.871 -12.993  61.725  1.00  0.00              
ATOM   1426  CD1 TYR A 185     -13.538 -12.542  60.602  1.00  0.00              
ATOM   1427  CE1 TYR A 185     -13.070 -12.876  59.346  1.00  0.00              
ATOM   1428  CD2 TYR A 185     -11.745 -13.774  61.601  1.00  0.00              
ATOM   1429  CE2 TYR A 185     -11.283 -14.107  60.352  1.00  0.00              
ATOM   1430  CZ  TYR A 185     -11.933 -13.648  59.233  1.00  0.00              
ATOM   1431  OH  TYR A 185     -11.405 -13.948  57.993  1.00  0.00              
ATOM   1432  C   TYR A 185     -14.598 -14.854  63.315  1.00  0.00              
ATOM   1433  O   TYR A 185     -15.162 -15.275  62.305  1.00  0.00              
ATOM   1434  N   LEU A 186     -13.990 -15.683  64.169  1.00  0.00              
ATOM   1435  CA  LEU A 186     -13.972 -17.124  63.971  1.00  0.00              
ATOM   1436  CB  LEU A 186     -12.980 -17.807  64.912  1.00  0.00              
ATOM   1437  CG  LEU A 186     -12.621 -19.274  64.677  1.00  0.00              
ATOM   1438  CD1 LEU A 186     -11.936 -19.480  63.336  1.00  0.00              
ATOM   1439  CD2 LEU A 186     -11.702 -19.764  65.773  1.00  0.00              
ATOM   1440  C   LEU A 186     -15.372 -17.694  64.143  1.00  0.00              
ATOM   1441  O   LEU A 186     -15.750 -18.600  63.398  1.00  0.00              
ATOM   1442  N   MET A 187     -16.168 -17.153  65.080  1.00  0.00              
ATOM   1443  CA  MET A 187     -17.594 -17.461  65.144  1.00  0.00              
ATOM   1444  CB  MET A 187     -18.342 -16.708  66.243  1.00  0.00              
ATOM   1445  CG  MET A 187     -17.941 -16.954  67.687  1.00  0.00              
ATOM   1446  SD  MET A 187     -19.188 -16.314  68.835  1.00  0.00              
ATOM   1447  CE  MET A 187     -18.924 -14.571  68.681  1.00  0.00              
ATOM   1448  C   MET A 187     -18.277 -17.128  63.822  1.00  0.00              
ATOM   1449  O   MET A 187     -18.948 -17.990  63.265  1.00  0.00              
ATOM   1450  N   LYS A 188     -18.058 -15.914  63.294  1.00  0.00              
ATOM   1451  CA  LYS A 188     -18.603 -15.461  62.015  1.00  0.00              
ATOM   1452  CB  LYS A 188     -18.106 -14.019  61.779  1.00  0.00              
ATOM   1453  CG  LYS A 188     -18.325 -13.363  60.410  1.00  0.00              
ATOM   1454  CD  LYS A 188     -17.590 -12.023  60.295  1.00  0.00              
ATOM   1455  CE  LYS A 188     -17.794 -11.411  58.908  1.00  0.00              
ATOM   1456  NZ  LYS A 188     -16.975 -10.221  58.709  1.00  0.00              
ATOM   1457  C   LYS A 188     -18.251 -16.390  60.849  1.00  0.00              
ATOM   1458  O   LYS A 188     -19.141 -16.855  60.130  1.00  0.00              
ATOM   1459  N   ILE A 189     -16.973 -16.721  60.636  1.00  0.00              
ATOM   1460  CA  ILE A 189     -16.603 -17.622  59.551  1.00  0.00              
ATOM   1461  CB  ILE A 189     -15.107 -17.528  59.170  1.00  0.00              
ATOM   1462  CG2 ILE A 189     -14.890 -16.166  58.523  1.00  0.00              
ATOM   1463  CG1 ILE A 189     -14.131 -17.786  60.314  1.00  0.00              
ATOM   1464  CD1 ILE A 189     -12.640 -17.640  59.945  1.00  0.00              
ATOM   1465  C   ILE A 189     -17.076 -19.057  59.759  1.00  0.00              
ATOM   1466  O   ILE A 189     -17.493 -19.719  58.803  1.00  0.00              
ATOM   1467  N   LEU A 190     -17.090 -19.548  61.003  1.00  0.00              
ATOM   1468  CA  LEU A 190     -17.690 -20.841  61.283  1.00  0.00              
ATOM   1469  CB  LEU A 190     -17.240 -21.415  62.621  1.00  0.00              
ATOM   1470  CG  LEU A 190     -16.001 -22.313  62.611  1.00  0.00              
ATOM   1471  CD1 LEU A 190     -14.769 -21.617  62.064  1.00  0.00              
ATOM   1472  CD2 LEU A 190     -15.719 -22.825  64.006  1.00  0.00              
ATOM   1473  C   LEU A 190     -19.204 -20.868  61.143  1.00  0.00              
ATOM   1474  O   LEU A 190     -19.734 -21.903  60.738  1.00  0.00              
ATOM   1475  N   THR A 191     -19.937 -19.772  61.390  1.00  0.00              
ATOM   1476  CA  THR A 191     -21.357 -19.723  61.068  1.00  0.00              
ATOM   1477  CB  THR A 191     -22.093 -18.512  61.682  1.00  0.00              
ATOM   1478  OG1 THR A 191     -21.317 -17.336  61.499  1.00  0.00              
ATOM   1479  CG2 THR A 191     -22.353 -18.724  63.161  1.00  0.00              
ATOM   1480  C   THR A 191     -21.591 -19.801  59.567  1.00  0.00              
ATOM   1481  O   THR A 191     -22.554 -20.422  59.114  1.00  0.00              
ATOM   1482  N   GLU A 192     -20.676 -19.233  58.769  1.00  0.00              
ATOM   1483  CA  GLU A 192     -20.767 -19.350  57.319  1.00  0.00              
ATOM   1484  CB  GLU A 192     -19.843 -18.361  56.601  1.00  0.00              
ATOM   1485  CG  GLU A 192     -19.848 -16.910  57.103  1.00  0.00              
ATOM   1486  CD  GLU A 192     -21.209 -16.304  57.430  1.00  0.00              
ATOM   1487  OE1 GLU A 192     -21.855 -15.779  56.526  1.00  0.00              
ATOM   1488  OE2 GLU A 192     -21.617 -16.356  58.594  1.00  0.00              
ATOM   1489  C   GLU A 192     -20.472 -20.776  56.865  1.00  0.00              
ATOM   1490  O   GLU A 192     -20.978 -21.231  55.840  1.00  0.00              
ATOM   1491  N   ARG A 193     -19.664 -21.507  57.639  1.00  0.00              
ATOM   1492  CA  ARG A 193     -19.517 -22.944  57.459  1.00  0.00              
ATOM   1493  CB  ARG A 193     -18.041 -23.297  57.695  1.00  0.00              
ATOM   1494  CG  ARG A 193     -17.611 -24.673  57.198  1.00  0.00              
ATOM   1495  CD  ARG A 193     -16.130 -24.893  57.449  1.00  0.00              
ATOM   1496  NE  ARG A 193     -15.767 -26.279  57.208  1.00  0.00              
ATOM   1497  CZ  ARG A 193     -14.664 -26.651  56.556  1.00  0.00              
ATOM   1498  NH1 ARG A 193     -14.417 -27.951  56.451  1.00  0.00              
ATOM   1499  NH2 ARG A 193     -13.809 -25.766  56.049  1.00  0.00              
ATOM   1500  C   ARG A 193     -20.482 -23.710  58.382  1.00  0.00              
ATOM   1501  O   ARG A 193     -20.181 -24.787  58.902  1.00  0.00              
ATOM   1502  N   GLY A 194     -21.665 -23.149  58.670  1.00  0.00              
ATOM   1503  CA  GLY A 194     -22.728 -23.852  59.381  1.00  0.00              
ATOM   1504  C   GLY A 194     -22.607 -23.860  60.901  1.00  0.00              
ATOM   1505  O   GLY A 194     -23.613 -23.760  61.614  1.00  0.00              
ATOM   1506  N   TYR A 195     -21.386 -23.949  61.433  1.00  0.00              
ATOM   1507  CA  TYR A 195     -21.154 -24.207  62.847  1.00  0.00              
ATOM   1508  CB  TYR A 195     -19.700 -24.610  63.092  1.00  0.00              
ATOM   1509  CG  TYR A 195     -19.120 -25.644  62.134  1.00  0.00              
ATOM   1510  CD1 TYR A 195     -17.889 -25.385  61.573  1.00  0.00              
ATOM   1511  CE1 TYR A 195     -17.319 -26.296  60.716  1.00  0.00              
ATOM   1512  CD2 TYR A 195     -19.791 -26.814  61.825  1.00  0.00              
ATOM   1513  CE2 TYR A 195     -19.223 -27.729  60.959  1.00  0.00              
ATOM   1514  CZ  TYR A 195     -17.981 -27.468  60.420  1.00  0.00              
ATOM   1515  OH  TYR A 195     -17.363 -28.395  59.600  1.00  0.00              
ATOM   1516  C   TYR A 195     -21.511 -22.983  63.684  1.00  0.00              
ATOM   1517  O   TYR A 195     -20.735 -22.048  63.904  1.00  0.00              
ATOM   1518  N   SER A 196     -22.753 -23.009  64.154  1.00  0.00              
ATOM   1519  CA  SER A 196     -23.349 -21.869  64.821  1.00  0.00              
ATOM   1520  CB  SER A 196     -24.858 -21.963  64.636  1.00  0.00              
ATOM   1521  OG  SER A 196     -25.178 -21.956  63.247  1.00  0.00              
ATOM   1522  C   SER A 196     -22.931 -21.675  66.276  1.00  0.00              
ATOM   1523  O   SER A 196     -23.669 -21.955  67.225  1.00  0.00              
ATOM   1524  N   PHE A 197     -21.716 -21.154  66.462  1.00  0.00              
ATOM   1525  CA  PHE A 197     -21.173 -20.844  67.782  1.00  0.00              
ATOM   1526  CB  PHE A 197     -19.648 -20.727  67.687  1.00  0.00              
ATOM   1527  CG  PHE A 197     -18.938 -22.069  67.608  1.00  0.00              
ATOM   1528  CD1 PHE A 197     -18.874 -22.761  66.416  1.00  0.00              
ATOM   1529  CD2 PHE A 197     -18.364 -22.602  68.744  1.00  0.00              
ATOM   1530  CE1 PHE A 197     -18.252 -23.990  66.373  1.00  0.00              
ATOM   1531  CE2 PHE A 197     -17.739 -23.828  68.693  1.00  0.00              
ATOM   1532  CZ  PHE A 197     -17.687 -24.522  67.507  1.00  0.00              
ATOM   1533  C   PHE A 197     -21.770 -19.619  68.483  1.00  0.00              
ATOM   1534  O   PHE A 197     -21.087 -18.855  69.170  1.00  0.00              
ATOM   1535  N   VAL A 198     -23.091 -19.458  68.421  1.00  0.00              
ATOM   1536  CA  VAL A 198     -23.739 -18.197  68.760  1.00  0.00              
ATOM   1537  CB  VAL A 198     -24.967 -17.963  67.832  1.00  0.00              
ATOM   1538  CG1 VAL A 198     -24.501 -17.726  66.403  1.00  0.00              
ATOM   1539  CG2 VAL A 198     -25.967 -19.117  67.864  1.00  0.00              
ATOM   1540  C   VAL A 198     -24.066 -17.954  70.238  1.00  0.00              
ATOM   1541  O   VAL A 198     -25.161 -17.503  70.585  1.00  0.00              
ATOM   1542  N   THR A 199     -23.119 -18.218  71.146  1.00  0.00              
ATOM   1543  CA  THR A 199     -23.307 -17.951  72.568  1.00  0.00              
ATOM   1544  CB  THR A 199     -24.309 -18.943  73.228  1.00  0.00              
ATOM   1545  OG1 THR A 199     -24.661 -18.334  74.463  1.00  0.00              
ATOM   1546  CG2 THR A 199     -23.793 -20.358  73.458  1.00  0.00              
ATOM   1547  C   THR A 199     -21.961 -17.946  73.287  1.00  0.00              
ATOM   1548  O   THR A 199     -20.951 -18.381  72.734  1.00  0.00              
ATOM   1549  N   THR A 200     -21.958 -17.515  74.550  1.00  0.00              
ATOM   1550  CA  THR A 200     -20.756 -17.279  75.343  1.00  0.00              
ATOM   1551  CB  THR A 200     -21.182 -16.707  76.702  1.00  0.00              
ATOM   1552  OG1 THR A 200     -22.307 -17.492  77.089  1.00  0.00              
ATOM   1553  CG2 THR A 200     -21.537 -15.230  76.642  1.00  0.00              
ATOM   1554  C   THR A 200     -19.880 -18.508  75.551  1.00  0.00              
ATOM   1555  O   THR A 200     -18.680 -18.489  75.268  1.00  0.00              
ATOM   1556  N   ALA A 201     -20.491 -19.593  76.041  1.00  0.00              
ATOM   1557  CA  ALA A 201     -19.814 -20.876  76.194  1.00  0.00              
ATOM   1558  CB  ALA A 201     -20.812 -21.916  76.679  1.00  0.00              
ATOM   1559  C   ALA A 201     -19.214 -21.375  74.884  1.00  0.00              
ATOM   1560  O   ALA A 201     -18.058 -21.799  74.827  1.00  0.00              
ATOM   1561  N   GLU A 202     -19.991 -21.256  73.802  1.00  0.00              
ATOM   1562  CA  GLU A 202     -19.515 -21.580  72.468  1.00  0.00              
ATOM   1563  CB  GLU A 202     -20.663 -21.526  71.475  1.00  0.00              
ATOM   1564  CG  GLU A 202     -21.624 -22.711  71.523  1.00  0.00              
ATOM   1565  CD  GLU A 202     -21.071 -23.997  70.922  1.00  0.00              
ATOM   1566  OE1 GLU A 202     -21.176 -24.170  69.707  1.00  0.00              
ATOM   1567  OE2 GLU A 202     -20.548 -24.823  71.665  1.00  0.00              
ATOM   1568  C   GLU A 202     -18.384 -20.667  72.013  1.00  0.00              
ATOM   1569  O   GLU A 202     -17.459 -21.134  71.352  1.00  0.00              
ATOM   1570  N   ARG A 203     -18.408 -19.383  72.384  1.00  0.00              
ATOM   1571  CA  ARG A 203     -17.334 -18.453  72.068  1.00  0.00              
ATOM   1572  CB  ARG A 203     -17.720 -17.032  72.470  1.00  0.00              
ATOM   1573  CG  ARG A 203     -16.879 -15.981  71.763  1.00  0.00              
ATOM   1574  CD  ARG A 203     -17.190 -14.563  72.212  1.00  0.00              
ATOM   1575  NE  ARG A 203     -16.660 -14.278  73.537  1.00  0.00              
ATOM   1576  CZ  ARG A 203     -16.025 -13.140  73.830  1.00  0.00              
ATOM   1577  NH1 ARG A 203     -15.637 -12.964  75.091  1.00  0.00              
ATOM   1578  NH2 ARG A 203     -15.764 -12.223  72.895  1.00  0.00              
ATOM   1579  C   ARG A 203     -16.051 -18.876  72.777  1.00  0.00              
ATOM   1580  O   ARG A 203     -14.975 -18.855  72.180  1.00  0.00              
ATOM   1581  N   GLU A 204     -16.148 -19.309  74.039  1.00  0.00              
ATOM   1582  CA  GLU A 204     -15.014 -19.891  74.746  1.00  0.00              
ATOM   1583  CB  GLU A 204     -15.384 -20.185  76.195  1.00  0.00              
ATOM   1584  CG  GLU A 204     -15.493 -18.941  77.072  1.00  0.00              
ATOM   1585  CD  GLU A 204     -14.151 -18.302  77.404  1.00  0.00              
ATOM   1586  OE1 GLU A 204     -13.505 -18.747  78.358  1.00  0.00              
ATOM   1587  OE2 GLU A 204     -13.744 -17.356  76.729  1.00  0.00              
ATOM   1588  C   GLU A 204     -14.475 -21.149  74.076  1.00  0.00              
ATOM   1589  O   GLU A 204     -13.260 -21.308  73.942  1.00  0.00              
ATOM   1590  N   ILE A 205     -15.363 -22.039  73.617  1.00  0.00              
ATOM   1591  CA  ILE A 205     -14.947 -23.220  72.868  1.00  0.00              
ATOM   1592  CB  ILE A 205     -16.134 -24.195  72.649  1.00  0.00              
ATOM   1593  CG2 ILE A 205     -15.714 -25.403  71.812  1.00  0.00              
ATOM   1594  CG1 ILE A 205     -16.683 -24.673  73.991  1.00  0.00              
ATOM   1595  CD1 ILE A 205     -17.968 -25.521  73.914  1.00  0.00              
ATOM   1596  C   ILE A 205     -14.267 -22.832  71.556  1.00  0.00              
ATOM   1597  O   ILE A 205     -13.195 -23.356  71.253  1.00  0.00              
ATOM   1598  N   VAL A 206     -14.815 -21.884  70.787  1.00  0.00              
ATOM   1599  CA  VAL A 206     -14.210 -21.473  69.527  1.00  0.00              
ATOM   1600  CB  VAL A 206     -15.227 -20.685  68.660  1.00  0.00              
ATOM   1601  CG1 VAL A 206     -15.315 -19.200  68.952  1.00  0.00              
ATOM   1602  CG2 VAL A 206     -14.980 -20.949  67.191  1.00  0.00              
ATOM   1603  C   VAL A 206     -12.877 -20.753  69.739  1.00  0.00              
ATOM   1604  O   VAL A 206     -11.954 -20.891  68.935  1.00  0.00              
ATOM   1605  N   ARG A 207     -12.741 -20.026  70.854  1.00  0.00              
ATOM   1606  CA  ARG A 207     -11.469 -19.447  71.264  1.00  0.00              
ATOM   1607  CB  ARG A 207     -11.666 -18.606  72.514  1.00  0.00              
ATOM   1608  CG  ARG A 207     -10.507 -17.669  72.824  1.00  0.00              
ATOM   1609  CD  ARG A 207     -10.371 -17.532  74.328  1.00  0.00              
ATOM   1610  NE  ARG A 207      -9.915 -18.799  74.878  1.00  0.00              
ATOM   1611  CZ  ARG A 207     -10.253 -19.245  76.085  1.00  0.00              
ATOM   1612  NH1 ARG A 207      -9.733 -20.399  76.474  1.00  0.00              
ATOM   1613  NH2 ARG A 207     -11.094 -18.578  76.868  1.00  0.00              
ATOM   1614  C   ARG A 207     -10.466 -20.558  71.561  1.00  0.00              
ATOM   1615  O   ARG A 207      -9.304 -20.474  71.161  1.00  0.00              
ATOM   1616  N   ASP A 208     -10.898 -21.627  72.241  1.00  0.00              
ATOM   1617  CA  ASP A 208     -10.053 -22.796  72.457  1.00  0.00              
ATOM   1618  CB  ASP A 208     -10.727 -23.791  73.395  1.00  0.00              
ATOM   1619  CG  ASP A 208      -9.879 -25.022  73.683  1.00  0.00              
ATOM   1620  OD1 ASP A 208     -10.192 -26.098  73.162  1.00  0.00              
ATOM   1621  OD2 ASP A 208      -8.919 -24.916  74.444  1.00  0.00              
ATOM   1622  C   ASP A 208      -9.654 -23.490  71.160  1.00  0.00              
ATOM   1623  O   ASP A 208      -8.518 -23.950  71.038  1.00  0.00              
ATOM   1624  N   ILE A 209     -10.574 -23.567  70.190  1.00  0.00              
ATOM   1625  CA  ILE A 209     -10.278 -24.060  68.847  1.00  0.00              
ATOM   1626  CB  ILE A 209     -11.528 -24.012  67.929  1.00  0.00              
ATOM   1627  CG2 ILE A 209     -11.169 -24.423  66.507  1.00  0.00              
ATOM   1628  CG1 ILE A 209     -12.667 -24.869  68.457  1.00  0.00              
ATOM   1629  CD1 ILE A 209     -13.969 -24.820  67.633  1.00  0.00              
ATOM   1630  C   ILE A 209      -9.161 -23.228  68.228  1.00  0.00              
ATOM   1631  O   ILE A 209      -8.181 -23.773  67.722  1.00  0.00              
ATOM   1632  N   LYS A 210      -9.308 -21.900  68.295  1.00  0.00              
ATOM   1633  CA  LYS A 210      -8.316 -20.966  67.789  1.00  0.00              
ATOM   1634  CB  LYS A 210      -8.806 -19.552  68.073  1.00  0.00              
ATOM   1635  CG  LYS A 210      -8.042 -18.445  67.369  1.00  0.00              
ATOM   1636  CD  LYS A 210      -8.518 -17.065  67.795  1.00  0.00              
ATOM   1637  CE  LYS A 210      -8.277 -16.856  69.281  1.00  0.00              
ATOM   1638  NZ  LYS A 210      -7.822 -15.503  69.518  1.00  0.00              
ATOM   1639  C   LYS A 210      -6.955 -21.223  68.432  1.00  0.00              
ATOM   1640  O   LYS A 210      -5.979 -21.473  67.724  1.00  0.00              
ATOM   1641  N   GLU A 211      -6.907 -21.264  69.769  1.00  0.00              
ATOM   1642  CA  GLU A 211      -5.689 -21.550  70.522  1.00  0.00              
ATOM   1643  CB  GLU A 211      -5.984 -21.604  72.017  1.00  0.00              
ATOM   1644  CG  GLU A 211      -6.459 -20.295  72.633  1.00  0.00              
ATOM   1645  CD  GLU A 211      -6.812 -20.425  74.107  1.00  0.00              
ATOM   1646  OE1 GLU A 211      -6.049 -19.941  74.940  1.00  0.00              
ATOM   1647  OE2 GLU A 211      -7.852 -21.007  74.433  1.00  0.00              
ATOM   1648  C   GLU A 211      -5.000 -22.854  70.135  1.00  0.00              
ATOM   1649  O   GLU A 211      -3.772 -22.923  70.097  1.00  0.00              
ATOM   1650  N   LYS A 212      -5.782 -23.903  69.866  1.00  0.00              
ATOM   1651  CA  LYS A 212      -5.227 -25.183  69.455  1.00  0.00              
ATOM   1652  CB  LYS A 212      -6.201 -26.300  69.797  1.00  0.00              
ATOM   1653  CG  LYS A 212      -6.220 -26.621  71.279  1.00  0.00              
ATOM   1654  CD  LYS A 212      -7.377 -27.551  71.578  1.00  0.00              
ATOM   1655  CE  LYS A 212      -7.319 -27.982  73.031  1.00  0.00              
ATOM   1656  NZ  LYS A 212      -8.612 -28.490  73.443  1.00  0.00              
ATOM   1657  C   LYS A 212      -4.844 -25.286  67.986  1.00  0.00              
ATOM   1658  O   LYS A 212      -3.821 -25.883  67.649  1.00  0.00              
ATOM   1659  N   LEU A 213      -5.651 -24.716  67.090  1.00  0.00              
ATOM   1660  CA  LEU A 213      -5.505 -24.988  65.670  1.00  0.00              
ATOM   1661  CB  LEU A 213      -6.824 -25.478  65.075  1.00  0.00              
ATOM   1662  CG  LEU A 213      -7.441 -26.784  65.565  1.00  0.00              
ATOM   1663  CD1 LEU A 213      -8.727 -27.057  64.805  1.00  0.00              
ATOM   1664  CD2 LEU A 213      -6.480 -27.949  65.389  1.00  0.00              
ATOM   1665  C   LEU A 213      -4.979 -23.858  64.804  1.00  0.00              
ATOM   1666  O   LEU A 213      -4.322 -24.134  63.796  1.00  0.00              
ATOM   1667  N   CYS A 214      -5.231 -22.593  65.151  1.00  0.00              
ATOM   1668  CA  CYS A 214      -5.020 -21.516  64.197  1.00  0.00              
ATOM   1669  CB  CYS A 214      -5.844 -20.286  64.550  1.00  0.00              
ATOM   1670  SG  CYS A 214      -5.185 -19.294  65.912  1.00  0.00              
ATOM   1671  C   CYS A 214      -3.559 -21.133  64.016  1.00  0.00              
ATOM   1672  O   CYS A 214      -2.757 -21.160  64.953  1.00  0.00              
ATOM   1673  N   TYR A 215      -3.218 -20.761  62.785  1.00  0.00              
ATOM   1674  CA  TYR A 215      -1.850 -20.428  62.433  1.00  0.00              
ATOM   1675  CB  TYR A 215      -1.100 -21.650  61.874  1.00  0.00              
ATOM   1676  CG  TYR A 215      -1.725 -22.341  60.666  1.00  0.00              
ATOM   1677  CD1 TYR A 215      -1.272 -22.057  59.390  1.00  0.00              
ATOM   1678  CE1 TYR A 215      -1.823 -22.704  58.303  1.00  0.00              
ATOM   1679  CD2 TYR A 215      -2.728 -23.272  60.853  1.00  0.00              
ATOM   1680  CE2 TYR A 215      -3.279 -23.919  59.769  1.00  0.00              
ATOM   1681  CZ  TYR A 215      -2.824 -23.630  58.503  1.00  0.00              
ATOM   1682  OH  TYR A 215      -3.383 -24.277  57.420  1.00  0.00              
ATOM   1683  C   TYR A 215      -1.849 -19.289  61.430  1.00  0.00              
ATOM   1684  O   TYR A 215      -2.810 -19.113  60.680  1.00  0.00              
ATOM   1685  N   VAL A 216      -0.785 -18.493  61.408  1.00  0.00              
ATOM   1686  CA  VAL A 216      -0.690 -17.400  60.460  1.00  0.00              
ATOM   1687  CB  VAL A 216       0.212 -16.271  60.991  1.00  0.00              
ATOM   1688  CG1 VAL A 216       0.284 -15.124  59.997  1.00  0.00              
ATOM   1689  CG2 VAL A 216      -0.318 -15.738  62.312  1.00  0.00              
ATOM   1690  C   VAL A 216      -0.167 -17.969  59.151  1.00  0.00              
ATOM   1691  O   VAL A 216       0.874 -18.628  59.097  1.00  0.00              
ATOM   1692  N   ALA A 217      -0.944 -17.731  58.096  1.00  0.00              
ATOM   1693  CA  ALA A 217      -0.571 -18.147  56.757  1.00  0.00              
ATOM   1694  CB  ALA A 217      -1.675 -17.758  55.787  1.00  0.00              
ATOM   1695  C   ALA A 217       0.704 -17.466  56.282  1.00  0.00              
ATOM   1696  O   ALA A 217       0.815 -16.241  56.341  1.00  0.00              
ATOM   1697  N   LEU A 218       1.682 -18.249  55.822  1.00  0.00              
ATOM   1698  CA  LEU A 218       2.901 -17.705  55.237  1.00  0.00              
ATOM   1699  CB  LEU A 218       3.942 -18.813  55.083  1.00  0.00              
ATOM   1700  CG  LEU A 218       5.312 -18.499  54.481  1.00  0.00              
ATOM   1701  CD1 LEU A 218       6.045 -17.427  55.273  1.00  0.00              
ATOM   1702  CD2 LEU A 218       6.145 -19.765  54.415  1.00  0.00              
ATOM   1703  C   LEU A 218       2.579 -17.073  53.888  1.00  0.00              
ATOM   1704  O   LEU A 218       3.097 -16.014  53.528  1.00  0.00              
ATOM   1705  N   ASP A 219       1.722 -17.730  53.108  1.00  0.00              
ATOM   1706  CA  ASP A 219       1.160 -17.105  51.930  1.00  0.00              
ATOM   1707  CB  ASP A 219       1.849 -17.543  50.645  1.00  0.00              
ATOM   1708  CG  ASP A 219       1.485 -16.604  49.507  1.00  0.00              
ATOM   1709  OD1 ASP A 219       0.434 -16.787  48.883  1.00  0.00              
ATOM   1710  OD2 ASP A 219       2.252 -15.667  49.276  1.00  0.00              
ATOM   1711  C   ASP A 219      -0.308 -17.465  51.869  1.00  0.00              
ATOM   1712  O   ASP A 219      -0.684 -18.588  51.522  1.00  0.00              
ATOM   1713  N   PHE A 220      -1.121 -16.465  52.208  1.00  0.00              
ATOM   1714  CA  PHE A 220      -2.566 -16.605  52.275  1.00  0.00              
ATOM   1715  CB  PHE A 220      -3.185 -15.244  52.595  1.00  0.00              
ATOM   1716  CG  PHE A 220      -4.692 -15.263  52.827  1.00  0.00              
ATOM   1717  CD1 PHE A 220      -5.248 -16.119  53.761  1.00  0.00              
ATOM   1718  CD2 PHE A 220      -5.500 -14.411  52.100  1.00  0.00              
ATOM   1719  CE1 PHE A 220      -6.612 -16.120  53.963  1.00  0.00              
ATOM   1720  CE2 PHE A 220      -6.863 -14.420  52.309  1.00  0.00              
ATOM   1721  CZ  PHE A 220      -7.419 -15.271  53.240  1.00  0.00              
ATOM   1722  C   PHE A 220      -3.206 -17.202  51.029  1.00  0.00              
ATOM   1723  O   PHE A 220      -3.902 -18.211  51.132  1.00  0.00              
ATOM   1724  N   GLU A 221      -2.948 -16.632  49.848  1.00  0.00              
ATOM   1725  CA  GLU A 221      -3.628 -17.065  48.639  1.00  0.00              
ATOM   1726  CB  GLU A 221      -3.427 -16.042  47.524  1.00  0.00              
ATOM   1727  CG  GLU A 221      -4.410 -16.182  46.357  1.00  0.00              
ATOM   1728  CD  GLU A 221      -5.880 -16.044  46.745  1.00  0.00              
ATOM   1729  OE1 GLU A 221      -6.293 -14.947  47.121  1.00  0.00              
ATOM   1730  OE2 GLU A 221      -6.606 -17.034  46.673  1.00  0.00              
ATOM   1731  C   GLU A 221      -3.204 -18.459  48.194  1.00  0.00              
ATOM   1732  O   GLU A 221      -4.052 -19.262  47.800  1.00  0.00              
ATOM   1733  N   ASN A 222      -1.905 -18.771  48.279  1.00  0.00              
ATOM   1734  CA  ASN A 222      -1.410 -20.111  47.984  1.00  0.00              
ATOM   1735  CB  ASN A 222       0.114 -20.141  48.099  1.00  0.00              
ATOM   1736  CG  ASN A 222       0.748 -21.520  47.960  1.00  0.00              
ATOM   1737  OD1 ASN A 222       1.495 -21.953  48.831  1.00  0.00              
ATOM   1738  ND2 ASN A 222       0.502 -22.268  46.893  1.00  0.00              
ATOM   1739  C   ASN A 222      -2.041 -21.158  48.894  1.00  0.00              
ATOM   1740  O   ASN A 222      -2.564 -22.168  48.418  1.00  0.00              
ATOM   1741  N   GLU A 223      -2.044 -20.885  50.202  1.00  0.00              
ATOM   1742  CA  GLU A 223      -2.674 -21.776  51.160  1.00  0.00              
ATOM   1743  CB  GLU A 223      -2.344 -21.345  52.574  1.00  0.00              
ATOM   1744  CG  GLU A 223      -0.902 -21.690  52.911  1.00  0.00              
ATOM   1745  CD  GLU A 223      -0.408 -21.068  54.203  1.00  0.00              
ATOM   1746  OE1 GLU A 223      -0.957 -21.349  55.267  1.00  0.00              
ATOM   1747  OE2 GLU A 223       0.539 -20.279  54.152  1.00  0.00              
ATOM   1748  C   GLU A 223      -4.177 -21.907  50.965  1.00  0.00              
ATOM   1749  O   GLU A 223      -4.716 -23.011  51.075  1.00  0.00              
ATOM   1750  N   MET A 224      -4.857 -20.804  50.632  1.00  0.00              
ATOM   1751  CA  MET A 224      -6.278 -20.821  50.317  1.00  0.00              
ATOM   1752  CB  MET A 224      -6.797 -19.398  50.111  1.00  0.00              
ATOM   1753  CG  MET A 224      -8.301 -19.303  49.894  1.00  0.00              
ATOM   1754  SD  MET A 224      -8.907 -17.599  49.842  1.00  0.00              
ATOM   1755  CE  MET A 224      -9.681 -17.538  51.432  1.00  0.00              
ATOM   1756  C   MET A 224      -6.560 -21.690  49.099  1.00  0.00              
ATOM   1757  O   MET A 224      -7.520 -22.461  49.110  1.00  0.00              
ATOM   1758  N   ALA A 225      -5.709 -21.624  48.068  1.00  0.00              
ATOM   1759  CA  ALA A 225      -5.818 -22.510  46.917  1.00  0.00              
ATOM   1760  CB  ALA A 225      -4.716 -22.203  45.915  1.00  0.00              
ATOM   1761  C   ALA A 225      -5.708 -23.982  47.304  1.00  0.00              
ATOM   1762  O   ALA A 225      -6.514 -24.799  46.849  1.00  0.00              
ATOM   1763  N   THR A 226      -4.752 -24.346  48.166  1.00  0.00              
ATOM   1764  CA  THR A 226      -4.670 -25.707  48.685  1.00  0.00              
ATOM   1765  CB  THR A 226      -3.286 -25.974  49.302  1.00  0.00              
ATOM   1766  OG1 THR A 226      -2.906 -24.813  50.031  1.00  0.00              
ATOM   1767  CG2 THR A 226      -2.255 -26.287  48.231  1.00  0.00              
ATOM   1768  C   THR A 226      -5.785 -26.105  49.648  1.00  0.00              
ATOM   1769  O   THR A 226      -6.131 -27.282  49.752  1.00  0.00              
ATOM   1770  N   ALA A 227      -6.369 -25.144  50.369  1.00  0.00              
ATOM   1771  CA  ALA A 227      -7.505 -25.419  51.238  1.00  0.00              
ATOM   1772  CB  ALA A 227      -7.696 -24.272  52.212  1.00  0.00              
ATOM   1773  C   ALA A 227      -8.802 -25.586  50.456  1.00  0.00              
ATOM   1774  O   ALA A 227      -9.704 -26.308  50.877  1.00  0.00              
ATOM   1775  N   ALA A 228      -8.914 -24.895  49.316  1.00  0.00              
ATOM   1776  CA  ALA A 228     -10.011 -25.104  48.382  1.00  0.00              
ATOM   1777  CB  ALA A 228     -10.024 -23.988  47.349  1.00  0.00              
ATOM   1778  C   ALA A 228      -9.831 -26.422  47.641  1.00  0.00              
ATOM   1779  O   ALA A 228     -10.776 -27.189  47.459  1.00  0.00              
ATOM   1780  N   SER A 229      -8.596 -26.723  47.231  1.00  0.00              
ATOM   1781  CA  SER A 229      -8.279 -27.999  46.608  1.00  0.00              
ATOM   1782  CB  SER A 229      -7.082 -27.816  45.673  1.00  0.00              
ATOM   1783  OG  SER A 229      -7.217 -26.662  44.851  1.00  0.00              
ATOM   1784  C   SER A 229      -7.967 -29.004  47.717  1.00  0.00              
ATOM   1785  O   SER A 229      -6.885 -29.592  47.790  1.00  0.00              
ATOM   1786  N   SER A 230      -8.949 -29.220  48.596  1.00  0.00              
ATOM   1787  CA  SER A 230      -8.756 -29.910  49.859  1.00  0.00              
ATOM   1788  CB  SER A 230      -9.967 -29.628  50.744  1.00  0.00              
ATOM   1789  OG  SER A 230     -11.175 -29.603  49.993  1.00  0.00              
ATOM   1790  C   SER A 230      -8.400 -31.394  49.821  1.00  0.00              
ATOM   1791  O   SER A 230      -9.217 -32.292  50.029  1.00  0.00              
ATOM   1792  N   SER A 231      -7.124 -31.646  49.533  1.00  0.00              
ATOM   1793  CA  SER A 231      -6.535 -32.968  49.658  1.00  0.00              
ATOM   1794  CB  SER A 231      -5.195 -32.952  48.928  1.00  0.00              
ATOM   1795  OG  SER A 231      -4.371 -31.880  49.386  1.00  0.00              
ATOM   1796  C   SER A 231      -6.313 -33.326  51.122  1.00  0.00              
ATOM   1797  O   SER A 231      -6.559 -34.440  51.583  1.00  0.00              
ATOM   1798  N   SER A 232      -5.826 -32.314  51.843  1.00  0.00              
ATOM   1799  CA  SER A 232      -5.295 -32.497  53.180  1.00  0.00              
ATOM   1800  CB  SER A 232      -3.841 -32.956  53.052  1.00  0.00              
ATOM   1801  OG  SER A 232      -3.172 -32.309  51.967  1.00  0.00              
ATOM   1802  C   SER A 232      -5.382 -31.282  54.094  1.00  0.00              
ATOM   1803  O   SER A 232      -5.441 -31.440  55.314  1.00  0.00              
ATOM   1804  N   LEU A 233      -5.414 -30.052  53.566  1.00  0.00              
ATOM   1805  CA  LEU A 233      -5.334 -28.864  54.404  1.00  0.00              
ATOM   1806  CB  LEU A 233      -4.738 -27.707  53.593  1.00  0.00              
ATOM   1807  CG  LEU A 233      -4.232 -26.474  54.340  1.00  0.00              
ATOM   1808  CD1 LEU A 233      -3.052 -26.831  55.230  1.00  0.00              
ATOM   1809  CD2 LEU A 233      -3.817 -25.396  53.358  1.00  0.00              
ATOM   1810  C   LEU A 233      -6.655 -28.478  55.074  1.00  0.00              
ATOM   1811  O   LEU A 233      -7.352 -27.544  54.668  1.00  0.00              
ATOM   1812  N   GLU A 234      -7.014 -29.261  56.097  1.00  0.00              
ATOM   1813  CA  GLU A 234      -8.097 -28.954  57.019  1.00  0.00              
ATOM   1814  CB  GLU A 234      -9.478 -29.033  56.360  1.00  0.00              
ATOM   1815  CG  GLU A 234      -9.997 -30.321  55.737  1.00  0.00              
ATOM   1816  CD  GLU A 234     -11.312 -30.100  54.998  1.00  0.00              
ATOM   1817  OE1 GLU A 234     -11.391 -30.458  53.824  1.00  0.00              
ATOM   1818  OE2 GLU A 234     -12.257 -29.556  55.581  1.00  0.00              
ATOM   1819  C   GLU A 234      -8.035 -29.877  58.226  1.00  0.00              
ATOM   1820  O   GLU A 234      -7.498 -30.982  58.123  1.00  0.00              
ATOM   1821  N   LYS A 235      -8.559 -29.460  59.382  1.00  0.00              
ATOM   1822  CA  LYS A 235      -8.494 -30.297  60.566  1.00  0.00              
ATOM   1823  CB  LYS A 235      -7.461 -29.750  61.565  1.00  0.00              
ATOM   1824  CG  LYS A 235      -7.143 -30.663  62.753  1.00  0.00              
ATOM   1825  CD  LYS A 235      -6.716 -32.052  62.289  1.00  0.00              
ATOM   1826  CE  LYS A 235      -6.848 -33.047  63.427  1.00  0.00              
ATOM   1827  NZ  LYS A 235      -7.164 -34.365  62.903  1.00  0.00              
ATOM   1828  C   LYS A 235      -9.849 -30.527  61.221  1.00  0.00              
ATOM   1829  O   LYS A 235     -10.733 -29.670  61.258  1.00  0.00              
ATOM   1830  N   SER A 236      -9.982 -31.761  61.697  1.00  0.00              
ATOM   1831  CA  SER A 236     -11.150 -32.257  62.392  1.00  0.00              
ATOM   1832  CB  SER A 236     -11.132 -33.770  62.179  1.00  0.00              
ATOM   1833  OG  SER A 236      -9.855 -34.295  62.552  1.00  0.00              
ATOM   1834  C   SER A 236     -11.102 -31.920  63.882  1.00  0.00              
ATOM   1835  O   SER A 236     -10.366 -32.572  64.632  1.00  0.00              
ATOM   1836  N   TYR A 237     -11.846 -30.921  64.355  1.00  0.00              
ATOM   1837  CA  TYR A 237     -11.896 -30.640  65.782  1.00  0.00              
ATOM   1838  CB  TYR A 237     -11.976 -29.129  66.050  1.00  0.00              
ATOM   1839  CG  TYR A 237     -11.953 -28.737  67.527  1.00  0.00              
ATOM   1840  CD1 TYR A 237     -10.752 -28.507  68.172  1.00  0.00              
ATOM   1841  CE1 TYR A 237     -10.739 -28.155  69.509  1.00  0.00              
ATOM   1842  CD2 TYR A 237     -13.141 -28.613  68.224  1.00  0.00              
ATOM   1843  CE2 TYR A 237     -13.132 -28.278  69.562  1.00  0.00              
ATOM   1844  CZ  TYR A 237     -11.932 -28.041  70.193  1.00  0.00              
ATOM   1845  OH  TYR A 237     -11.949 -27.677  71.524  1.00  0.00              
ATOM   1846  C   TYR A 237     -13.116 -31.351  66.347  1.00  0.00              
ATOM   1847  O   TYR A 237     -14.235 -31.135  65.880  1.00  0.00              
ATOM   1848  N   GLU A 238     -12.940 -32.213  67.347  1.00  0.00              
ATOM   1849  CA  GLU A 238     -14.092 -32.793  68.013  1.00  0.00              
ATOM   1850  CB  GLU A 238     -13.799 -34.183  68.566  1.00  0.00              
ATOM   1851  CG  GLU A 238     -15.092 -34.872  68.996  1.00  0.00              
ATOM   1852  CD  GLU A 238     -14.921 -36.239  69.637  1.00  0.00              
ATOM   1853  OE1 GLU A 238     -14.444 -37.158  68.972  1.00  0.00              
ATOM   1854  OE2 GLU A 238     -15.277 -36.380  70.806  1.00  0.00              
ATOM   1855  C   GLU A 238     -14.548 -31.865  69.128  1.00  0.00              
ATOM   1856  O   GLU A 238     -13.830 -31.627  70.102  1.00  0.00              
ATOM   1857  N   LEU A 239     -15.737 -31.293  68.949  1.00  0.00              
ATOM   1858  CA  LEU A 239     -16.418 -30.578  70.016  1.00  0.00              
ATOM   1859  CB  LEU A 239     -17.695 -29.923  69.496  1.00  0.00              
ATOM   1860  CG  LEU A 239     -17.606 -28.825  68.451  1.00  0.00              
ATOM   1861  CD1 LEU A 239     -19.000 -28.350  68.077  1.00  0.00              
ATOM   1862  CD2 LEU A 239     -16.787 -27.661  68.971  1.00  0.00              
ATOM   1863  C   LEU A 239     -16.780 -31.542  71.142  1.00  0.00              
ATOM   1864  O   LEU A 239     -17.220 -32.657  70.847  1.00  0.00              
ATOM   1865  N   PRO A 240     -16.657 -31.176  72.432  1.00  0.00              
ATOM   1866  CD  PRO A 240     -16.198 -29.859  72.869  1.00  0.00              
ATOM   1867  CA  PRO A 240     -16.901 -32.044  73.590  1.00  0.00              
ATOM   1868  CB  PRO A 240     -16.839 -31.070  74.746  1.00  0.00              
ATOM   1869  CG  PRO A 240     -15.771 -30.107  74.303  1.00  0.00              
ATOM   1870  C   PRO A 240     -18.189 -32.865  73.625  1.00  0.00              
ATOM   1871  O   PRO A 240     -18.279 -33.868  74.331  1.00  0.00              
ATOM   1872  N   ASP A 241     -19.199 -32.469  72.846  1.00  0.00              
ATOM   1873  CA  ASP A 241     -20.442 -33.221  72.727  1.00  0.00              
ATOM   1874  CB  ASP A 241     -21.615 -32.251  72.491  1.00  0.00              
ATOM   1875  CG  ASP A 241     -21.709 -31.677  71.080  1.00  0.00              
ATOM   1876  OD1 ASP A 241     -20.679 -31.284  70.523  1.00  0.00              
ATOM   1877  OD2 ASP A 241     -22.808 -31.610  70.532  1.00  0.00              
ATOM   1878  C   ASP A 241     -20.384 -34.254  71.597  1.00  0.00              
ATOM   1879  O   ASP A 241     -21.421 -34.722  71.130  1.00  0.00              
ATOM   1880  N   GLY A 242     -19.194 -34.569  71.080  1.00  0.00              
ATOM   1881  CA  GLY A 242     -19.039 -35.579  70.047  1.00  0.00              
ATOM   1882  C   GLY A 242     -18.938 -35.006  68.639  1.00  0.00              
ATOM   1883  O   GLY A 242     -18.503 -35.711  67.726  1.00  0.00              
ATOM   1884  N   GLN A 243     -19.288 -33.733  68.413  1.00  0.00              
ATOM   1885  CA  GLN A 243     -19.328 -33.192  67.061  1.00  0.00              
ATOM   1886  CB  GLN A 243     -20.154 -31.914  66.987  1.00  0.00              
ATOM   1887  CG  GLN A 243     -21.654 -32.116  67.125  1.00  0.00              
ATOM   1888  CD  GLN A 243     -22.439 -30.829  66.920  1.00  0.00              
ATOM   1889  OE1 GLN A 243     -22.349 -30.174  65.885  1.00  0.00              
ATOM   1890  NE2 GLN A 243     -23.246 -30.406  67.881  1.00  0.00              
ATOM   1891  C   GLN A 243     -17.953 -32.952  66.453  1.00  0.00              
ATOM   1892  O   GLN A 243     -17.299 -31.936  66.695  1.00  0.00              
ATOM   1893  N   VAL A 244     -17.485 -33.935  65.685  1.00  0.00              
ATOM   1894  CA  VAL A 244     -16.254 -33.796  64.917  1.00  0.00              
ATOM   1895  CB  VAL A 244     -15.738 -35.168  64.409  1.00  0.00              
ATOM   1896  CG1 VAL A 244     -14.342 -35.022  63.822  1.00  0.00              
ATOM   1897  CG2 VAL A 244     -15.710 -36.227  65.503  1.00  0.00              
ATOM   1898  C   VAL A 244     -16.489 -32.827  63.758  1.00  0.00              
ATOM   1899  O   VAL A 244     -16.957 -33.200  62.680  1.00  0.00              
ATOM   1900  N   ILE A 245     -16.207 -31.549  64.004  1.00  0.00              
ATOM   1901  CA  ILE A 245     -16.376 -30.516  62.994  1.00  0.00              
ATOM   1902  CB  ILE A 245     -16.795 -29.158  63.612  1.00  0.00              
ATOM   1903  CG2 ILE A 245     -18.165 -29.323  64.259  1.00  0.00              
ATOM   1904  CG1 ILE A 245     -15.782 -28.561  64.586  1.00  0.00              
ATOM   1905  CD1 ILE A 245     -16.096 -27.115  65.017  1.00  0.00              
ATOM   1906  C   ILE A 245     -15.136 -30.367  62.120  1.00  0.00              
ATOM   1907  O   ILE A 245     -14.003 -30.543  62.578  1.00  0.00              
ATOM   1908  N   THR A 246     -15.338 -30.041  60.843  1.00  0.00              
ATOM   1909  CA  THR A 246     -14.224 -29.895  59.918  1.00  0.00              
ATOM   1910  CB  THR A 246     -14.552 -30.501  58.531  1.00  0.00              
ATOM   1911  OG1 THR A 246     -15.675 -29.816  57.969  1.00  0.00              
ATOM   1912  CG2 THR A 246     -14.801 -32.000  58.607  1.00  0.00              
ATOM   1913  C   THR A 246     -13.880 -28.416  59.814  1.00  0.00              
ATOM   1914  O   THR A 246     -14.786 -27.596  59.663  1.00  0.00              
ATOM   1915  N   ILE A 247     -12.623 -28.005  59.957  1.00  0.00              
ATOM   1916  CA  ILE A 247     -12.268 -26.600  59.823  1.00  0.00              
ATOM   1917  CB  ILE A 247     -11.857 -26.021  61.200  1.00  0.00              
ATOM   1918  CG2 ILE A 247     -11.487 -24.549  61.071  1.00  0.00              
ATOM   1919  CG1 ILE A 247     -12.992 -26.157  62.210  1.00  0.00              
ATOM   1920  CD1 ILE A 247     -12.586 -25.951  63.672  1.00  0.00              
ATOM   1921  C   ILE A 247     -11.153 -26.510  58.794  1.00  0.00              
ATOM   1922  O   ILE A 247     -10.065 -27.061  58.985  1.00  0.00              
ATOM   1923  N   GLY A 248     -11.454 -25.860  57.670  1.00  0.00              
ATOM   1924  CA  GLY A 248     -10.504 -25.723  56.579  1.00  0.00              
ATOM   1925  C   GLY A 248      -9.719 -24.429  56.639  1.00  0.00              
ATOM   1926  O   GLY A 248      -9.027 -24.128  57.615  1.00  0.00              
ATOM   1927  N   ASN A 249      -9.916 -23.622  55.589  1.00  0.00              
ATOM   1928  CA  ASN A 249      -9.184 -22.373  55.384  1.00  0.00              
ATOM   1929  CB  ASN A 249      -9.679 -21.642  54.121  1.00  0.00              
ATOM   1930  CG  ASN A 249     -11.095 -21.075  54.174  1.00  0.00              
ATOM   1931  OD1 ASN A 249     -11.877 -21.351  55.083  1.00  0.00              
ATOM   1932  ND2 ASN A 249     -11.497 -20.241  53.227  1.00  0.00              
ATOM   1933  C   ASN A 249      -9.208 -21.426  56.577  1.00  0.00              
ATOM   1934  O   ASN A 249      -8.245 -20.706  56.849  1.00  0.00              
ATOM   1935  N   GLU A 250     -10.324 -21.506  57.314  1.00  0.00              
ATOM   1936  CA  GLU A 250     -10.575 -20.779  58.550  1.00  0.00              
ATOM   1937  CB  GLU A 250     -11.800 -21.352  59.268  1.00  0.00              
ATOM   1938  CG  GLU A 250     -13.180 -21.222  58.598  1.00  0.00              
ATOM   1939  CD  GLU A 250     -13.548 -22.183  57.469  1.00  0.00              
ATOM   1940  OE1 GLU A 250     -12.908 -23.230  57.306  1.00  0.00              
ATOM   1941  OE2 GLU A 250     -14.495 -21.893  56.739  1.00  0.00              
ATOM   1942  C   GLU A 250      -9.400 -20.755  59.525  1.00  0.00              
ATOM   1943  O   GLU A 250      -9.144 -19.734  60.166  1.00  0.00              
ATOM   1944  N   ARG A 251      -8.644 -21.859  59.584  1.00  0.00              
ATOM   1945  CA  ARG A 251      -7.475 -21.981  60.447  1.00  0.00              
ATOM   1946  CB  ARG A 251      -6.858 -23.361  60.299  1.00  0.00              
ATOM   1947  CG  ARG A 251      -7.721 -24.508  60.804  1.00  0.00              
ATOM   1948  CD  ARG A 251      -6.941 -25.813  60.747  1.00  0.00              
ATOM   1949  NE  ARG A 251      -5.780 -25.739  61.620  1.00  0.00              
ATOM   1950  CZ  ARG A 251      -4.802 -26.642  61.635  1.00  0.00              
ATOM   1951  NH1 ARG A 251      -3.789 -26.418  62.457  1.00  0.00              
ATOM   1952  NH2 ARG A 251      -4.823 -27.722  60.860  1.00  0.00              
ATOM   1953  C   ARG A 251      -6.383 -20.939  60.220  1.00  0.00              
ATOM   1954  O   ARG A 251      -5.670 -20.570  61.155  1.00  0.00              
ATOM   1955  N   PHE A 252      -6.223 -20.470  58.980  1.00  0.00              
ATOM   1956  CA  PHE A 252      -5.312 -19.370  58.696  1.00  0.00              
ATOM   1957  CB  PHE A 252      -4.293 -19.735  57.610  1.00  0.00              
ATOM   1958  CG  PHE A 252      -4.859 -20.309  56.319  1.00  0.00              
ATOM   1959  CD1 PHE A 252      -5.259 -19.470  55.297  1.00  0.00              
ATOM   1960  CD2 PHE A 252      -4.962 -21.678  56.174  1.00  0.00              
ATOM   1961  CE1 PHE A 252      -5.775 -20.005  54.138  1.00  0.00              
ATOM   1962  CE2 PHE A 252      -5.472 -22.206  55.009  1.00  0.00              
ATOM   1963  CZ  PHE A 252      -5.883 -21.370  53.996  1.00  0.00              
ATOM   1964  C   PHE A 252      -6.033 -18.065  58.382  1.00  0.00              
ATOM   1965  O   PHE A 252      -5.550 -16.971  58.678  1.00  0.00              
ATOM   1966  N   ARG A 253      -7.230 -18.197  57.806  1.00  0.00              
ATOM   1967  CA  ARG A 253      -8.127 -17.090  57.504  1.00  0.00              
ATOM   1968  CB  ARG A 253      -9.337 -17.695  56.801  1.00  0.00              
ATOM   1969  CG  ARG A 253     -10.546 -16.863  56.414  1.00  0.00              
ATOM   1970  CD  ARG A 253     -11.503 -17.874  55.807  1.00  0.00              
ATOM   1971  NE  ARG A 253     -12.853 -17.372  55.629  1.00  0.00              
ATOM   1972  CZ  ARG A 253     -13.901 -18.192  55.508  1.00  0.00              
ATOM   1973  NH1 ARG A 253     -15.113 -17.663  55.413  1.00  0.00              
ATOM   1974  NH2 ARG A 253     -13.763 -19.514  55.447  1.00  0.00              
ATOM   1975  C   ARG A 253      -8.529 -16.286  58.737  1.00  0.00              
ATOM   1976  O   ARG A 253      -8.822 -15.094  58.622  1.00  0.00              
ATOM   1977  N   CYS A 254      -8.566 -16.918  59.918  1.00  0.00              
ATOM   1978  CA  CYS A 254      -8.740 -16.191  61.166  1.00  0.00              
ATOM   1979  CB  CYS A 254      -9.253 -17.105  62.283  1.00  0.00              
ATOM   1980  SG  CYS A 254      -9.482 -16.276  63.875  1.00  0.00              
ATOM   1981  C   CYS A 254      -7.525 -15.353  61.571  1.00  0.00              
ATOM   1982  O   CYS A 254      -7.692 -14.133  61.626  1.00  0.00              
ATOM   1983  N   PRO A 255      -6.288 -15.837  61.823  1.00  0.00              
ATOM   1984  CD  PRO A 255      -5.917 -17.242  61.966  1.00  0.00              
ATOM   1985  CA  PRO A 255      -5.127 -14.993  62.117  1.00  0.00              
ATOM   1986  CB  PRO A 255      -4.008 -15.990  62.275  1.00  0.00              
ATOM   1987  CG  PRO A 255      -4.706 -17.175  62.868  1.00  0.00              
ATOM   1988  C   PRO A 255      -4.801 -13.981  61.027  1.00  0.00              
ATOM   1989  O   PRO A 255      -4.265 -12.908  61.311  1.00  0.00              
ATOM   1990  N   GLU A 256      -5.150 -14.296  59.772  1.00  0.00              
ATOM   1991  CA  GLU A 256      -4.987 -13.375  58.658  1.00  0.00              
ATOM   1992  CB  GLU A 256      -5.551 -13.991  57.384  1.00  0.00              
ATOM   1993  CG  GLU A 256      -5.187 -13.251  56.096  1.00  0.00              
ATOM   1994  CD  GLU A 256      -3.702 -13.178  55.769  1.00  0.00              
ATOM   1995  OE1 GLU A 256      -2.992 -14.173  55.932  1.00  0.00              
ATOM   1996  OE2 GLU A 256      -3.240 -12.130  55.309  1.00  0.00              
ATOM   1997  C   GLU A 256      -5.614 -12.006  58.888  1.00  0.00              
ATOM   1998  O   GLU A 256      -5.061 -11.013  58.416  1.00  0.00              
ATOM   1999  N   THR A 257      -6.718 -11.905  59.636  1.00  0.00              
ATOM   2000  CA  THR A 257      -7.326 -10.618  59.946  1.00  0.00              
ATOM   2001  CB  THR A 257      -8.642 -10.848  60.695  1.00  0.00              
ATOM   2002  OG1 THR A 257      -9.324 -11.808  59.902  1.00  0.00              
ATOM   2003  CG2 THR A 257      -9.501  -9.601  60.817  1.00  0.00              
ATOM   2004  C   THR A 257      -6.403  -9.665  60.702  1.00  0.00              
ATOM   2005  O   THR A 257      -6.546  -8.449  60.584  1.00  0.00              
ATOM   2006  N   LEU A 258      -5.398 -10.172  61.428  1.00  0.00              
ATOM   2007  CA  LEU A 258      -4.393  -9.316  62.050  1.00  0.00              
ATOM   2008  CB  LEU A 258      -3.468 -10.142  62.930  1.00  0.00              
ATOM   2009  CG  LEU A 258      -4.035 -10.853  64.148  1.00  0.00              
ATOM   2010  CD1 LEU A 258      -2.998 -11.813  64.705  1.00  0.00              
ATOM   2011  CD2 LEU A 258      -4.505  -9.861  65.203  1.00  0.00              
ATOM   2012  C   LEU A 258      -3.551  -8.570  61.019  1.00  0.00              
ATOM   2013  O   LEU A 258      -3.017  -7.491  61.282  1.00  0.00              
ATOM   2014  N   PHE A 259      -3.419  -9.168  59.834  1.00  0.00              
ATOM   2015  CA  PHE A 259      -2.698  -8.574  58.721  1.00  0.00              
ATOM   2016  CB  PHE A 259      -1.922  -9.665  57.970  1.00  0.00              
ATOM   2017  CG  PHE A 259      -0.792 -10.288  58.787  1.00  0.00              
ATOM   2018  CD1 PHE A 259       0.517  -9.959  58.498  1.00  0.00              
ATOM   2019  CD2 PHE A 259      -1.066 -11.135  59.846  1.00  0.00              
ATOM   2020  CE1 PHE A 259       1.542 -10.438  59.288  1.00  0.00              
ATOM   2021  CE2 PHE A 259      -0.037 -11.606  60.635  1.00  0.00              
ATOM   2022  CZ  PHE A 259       1.266 -11.256  60.361  1.00  0.00              
ATOM   2023  C   PHE A 259      -3.653  -7.841  57.784  1.00  0.00              
ATOM   2024  O   PHE A 259      -3.291  -6.823  57.193  1.00  0.00              
ATOM   2025  N   GLN A 260      -4.886  -8.342  57.639  1.00  0.00              
ATOM   2026  CA  GLN A 260      -5.915  -7.723  56.814  1.00  0.00              
ATOM   2027  CB  GLN A 260      -6.229  -8.600  55.604  1.00  0.00              
ATOM   2028  CG  GLN A 260      -5.118  -8.751  54.581  1.00  0.00              
ATOM   2029  CD  GLN A 260      -5.517  -9.652  53.425  1.00  0.00              
ATOM   2030  OE1 GLN A 260      -6.455  -9.381  52.679  1.00  0.00              
ATOM   2031  NE2 GLN A 260      -4.822 -10.762  53.229  1.00  0.00              
ATOM   2032  C   GLN A 260      -7.193  -7.484  57.626  1.00  0.00              
ATOM   2033  O   GLN A 260      -8.119  -8.305  57.599  1.00  0.00              
ATOM   2034  N   PRO A 261      -7.324  -6.370  58.367  1.00  0.00              
ATOM   2035  CD  PRO A 261      -6.283  -5.364  58.548  1.00  0.00              
ATOM   2036  CA  PRO A 261      -8.486  -6.060  59.207  1.00  0.00              
ATOM   2037  CB  PRO A 261      -8.052  -4.795  59.908  1.00  0.00              
ATOM   2038  CG  PRO A 261      -6.556  -4.902  59.961  1.00  0.00              
ATOM   2039  C   PRO A 261      -9.813  -5.878  58.473  1.00  0.00              
ATOM   2040  O   PRO A 261     -10.900  -5.888  59.069  1.00  0.00              
ATOM   2041  N   SER A 262      -9.723  -5.748  57.146  1.00  0.00              
ATOM   2042  CA  SER A 262     -10.851  -5.748  56.232  1.00  0.00              
ATOM   2043  CB  SER A 262     -10.305  -5.676  54.810  1.00  0.00              
ATOM   2044  OG  SER A 262      -9.104  -6.437  54.704  1.00  0.00              
ATOM   2045  C   SER A 262     -11.761  -6.959  56.390  1.00  0.00              
ATOM   2046  O   SER A 262     -12.970  -6.849  56.193  1.00  0.00              
ATOM   2047  N   PHE A 263     -11.213  -8.108  56.802  1.00  0.00              
ATOM   2048  CA  PHE A 263     -12.024  -9.292  57.077  1.00  0.00              
ATOM   2049  CB  PHE A 263     -11.124 -10.481  57.383  1.00  0.00              
ATOM   2050  CG  PHE A 263     -10.321 -10.989  56.191  1.00  0.00              
ATOM   2051  CD1 PHE A 263      -8.984 -11.292  56.351  1.00  0.00              
ATOM   2052  CD2 PHE A 263     -10.919 -11.141  54.951  1.00  0.00              
ATOM   2053  CE1 PHE A 263      -8.250 -11.727  55.268  1.00  0.00              
ATOM   2054  CE2 PHE A 263     -10.173 -11.574  53.874  1.00  0.00              
ATOM   2055  CZ  PHE A 263      -8.837 -11.864  54.031  1.00  0.00              
ATOM   2056  C   PHE A 263     -13.075  -9.117  58.177  1.00  0.00              
ATOM   2057  O   PHE A 263     -14.092  -9.821  58.228  1.00  0.00              
ATOM   2058  N   ILE A 264     -12.832  -8.173  59.094  1.00  0.00              
ATOM   2059  CA  ILE A 264     -13.879  -7.747  60.011  1.00  0.00              
ATOM   2060  CB  ILE A 264     -13.330  -7.517  61.443  1.00  0.00              
ATOM   2061  CG2 ILE A 264     -14.378  -6.868  62.349  1.00  0.00              
ATOM   2062  CG1 ILE A 264     -12.864  -8.842  62.045  1.00  0.00              
ATOM   2063  CD1 ILE A 264     -12.261  -8.781  63.464  1.00  0.00              
ATOM   2064  C   ILE A 264     -14.589  -6.517  59.455  1.00  0.00              
ATOM   2065  O   ILE A 264     -15.812  -6.403  59.542  1.00  0.00              
ATOM   2066  N   GLY A 265     -13.819  -5.595  58.874  1.00  0.00              
ATOM   2067  CA  GLY A 265     -14.361  -4.349  58.358  1.00  0.00              
ATOM   2068  C   GLY A 265     -13.497  -3.144  58.704  1.00  0.00              
ATOM   2069  O   GLY A 265     -13.832  -2.011  58.354  1.00  0.00              
ATOM   2070  N   MET A 266     -12.363  -3.349  59.382  1.00  0.00              
ATOM   2071  CA  MET A 266     -11.524  -2.238  59.799  1.00  0.00              
ATOM   2072  CB  MET A 266     -10.656  -2.634  60.986  1.00  0.00              
ATOM   2073  CG  MET A 266     -11.416  -3.058  62.233  1.00  0.00              
ATOM   2074  SD  MET A 266     -10.301  -3.680  63.516  1.00  0.00              
ATOM   2075  CE  MET A 266      -9.838  -2.151  64.276  1.00  0.00              
ATOM   2076  C   MET A 266     -10.640  -1.775  58.650  1.00  0.00              
ATOM   2077  O   MET A 266      -9.909  -2.558  58.041  1.00  0.00              
ATOM   2078  N   GLU A 267     -10.746  -0.483  58.331  1.00  0.00              
ATOM   2079  CA  GLU A 267      -9.880   0.156  57.344  1.00  0.00              
ATOM   2080  CB  GLU A 267     -10.512   1.453  56.857  1.00  0.00              
ATOM   2081  CG  GLU A 267     -11.849   1.265  56.153  1.00  0.00              
ATOM   2082  CD  GLU A 267     -12.453   2.572  55.667  1.00  0.00              
ATOM   2083  OE1 GLU A 267     -13.244   3.165  56.401  1.00  0.00              
ATOM   2084  OE2 GLU A 267     -12.129   2.998  54.559  1.00  0.00              
ATOM   2085  C   GLU A 267      -8.479   0.459  57.872  1.00  0.00              
ATOM   2086  O   GLU A 267      -7.570   0.810  57.117  1.00  0.00              
ATOM   2087  N   SER A 268      -8.314   0.370  59.194  1.00  0.00              
ATOM   2088  CA  SER A 268      -7.037   0.559  59.858  1.00  0.00              
ATOM   2089  CB  SER A 268      -7.271   0.442  61.356  1.00  0.00              
ATOM   2090  OG  SER A 268      -8.398   1.221  61.746  1.00  0.00              
ATOM   2091  C   SER A 268      -6.015  -0.486  59.427  1.00  0.00              
ATOM   2092  O   SER A 268      -6.348  -1.655  59.222  1.00  0.00              
ATOM   2093  N   ALA A 269      -4.762  -0.056  59.264  1.00  0.00              
ATOM   2094  CA  ALA A 269      -3.669  -0.969  58.967  1.00  0.00              
ATOM   2095  CB  ALA A 269      -2.384  -0.178  58.800  1.00  0.00              
ATOM   2096  C   ALA A 269      -3.444  -1.969  60.095  1.00  0.00              
ATOM   2097  O   ALA A 269      -3.491  -1.617  61.274  1.00  0.00              
ATOM   2098  N   GLY A 270      -3.253  -3.235  59.729  1.00  0.00              
ATOM   2099  CA  GLY A 270      -2.947  -4.278  60.691  1.00  0.00              
ATOM   2100  C   GLY A 270      -1.472  -4.356  61.056  1.00  0.00              
ATOM   2101  O   GLY A 270      -0.632  -3.596  60.563  1.00  0.00              
ATOM   2102  N   ILE A 271      -1.188  -5.404  61.833  1.00  0.00              
ATOM   2103  CA  ILE A 271       0.073  -5.634  62.530  1.00  0.00              
ATOM   2104  CB  ILE A 271       0.039  -7.102  63.052  1.00  0.00              
ATOM   2105  CG2 ILE A 271       1.388  -7.805  63.176  1.00  0.00              
ATOM   2106  CG1 ILE A 271      -0.753  -7.120  64.357  1.00  0.00              
ATOM   2107  CD1 ILE A 271      -0.837  -8.476  65.087  1.00  0.00              
ATOM   2108  C   ILE A 271       1.381  -5.240  61.844  1.00  0.00              
ATOM   2109  O   ILE A 271       2.099  -4.369  62.349  1.00  0.00              
ATOM   2110  N   HIS A 272       1.688  -5.823  60.676  1.00  0.00              
ATOM   2111  CA  HIS A 272       2.971  -5.575  60.030  1.00  0.00              
ATOM   2112  CB  HIS A 272       3.274  -6.590  58.915  1.00  0.00              
ATOM   2113  CG  HIS A 272       2.444  -6.533  57.638  1.00  0.00              
ATOM   2114  ND1 HIS A 272       1.286  -7.122  57.377  1.00  0.00              
ATOM   2115  CD2 HIS A 272       2.873  -5.926  56.481  1.00  0.00              
ATOM   2116  NE2 HIS A 272       1.970  -6.220  55.583  1.00  0.00              
ATOM   2117  CE1 HIS A 272       1.018  -6.945  56.112  1.00  0.00              
ATOM   2118  C   HIS A 272       3.092  -4.145  59.530  1.00  0.00              
ATOM   2119  O   HIS A 272       4.139  -3.501  59.631  1.00  0.00              
ATOM   2120  N   GLU A 273       1.948  -3.631  59.076  1.00  0.00              
ATOM   2121  CA  GLU A 273       1.886  -2.300  58.506  1.00  0.00              
ATOM   2122  CB  GLU A 273       0.605  -2.061  57.723  1.00  0.00              
ATOM   2123  CG  GLU A 273       0.196  -3.192  56.793  1.00  0.00              
ATOM   2124  CD  GLU A 273      -0.867  -4.093  57.404  1.00  0.00              
ATOM   2125  OE1 GLU A 273      -2.051  -3.816  57.211  1.00  0.00              
ATOM   2126  OE2 GLU A 273      -0.516  -5.050  58.098  1.00  0.00              
ATOM   2127  C   GLU A 273       1.980  -1.291  59.634  1.00  0.00              
ATOM   2128  O   GLU A 273       2.703  -0.309  59.502  1.00  0.00              
ATOM   2129  N   THR A 274       1.302  -1.515  60.766  1.00  0.00              
ATOM   2130  CA  THR A 274       1.442  -0.656  61.930  1.00  0.00              
ATOM   2131  CB  THR A 274       0.396  -0.985  63.008  1.00  0.00              
ATOM   2132  OG1 THR A 274       0.303  -2.400  63.116  1.00  0.00              
ATOM   2133  CG2 THR A 274      -0.949  -0.346  62.727  1.00  0.00              
ATOM   2134  C   THR A 274       2.847  -0.646  62.516  1.00  0.00              
ATOM   2135  O   THR A 274       3.333   0.409  62.926  1.00  0.00              
ATOM   2136  N   THR A 275       3.517  -1.809  62.521  1.00  0.00              
ATOM   2137  CA  THR A 275       4.916  -1.913  62.933  1.00  0.00              
ATOM   2138  CB  THR A 275       5.380  -3.399  62.940  1.00  0.00              
ATOM   2139  OG1 THR A 275       4.583  -4.088  63.898  1.00  0.00              
ATOM   2140  CG2 THR A 275       6.841  -3.586  63.334  1.00  0.00              
ATOM   2141  C   THR A 275       5.796  -1.044  62.034  1.00  0.00              
ATOM   2142  O   THR A 275       6.568  -0.218  62.528  1.00  0.00              
ATOM   2143  N   TYR A 276       5.635  -1.171  60.710  1.00  0.00              
ATOM   2144  CA  TYR A 276       6.349  -0.333  59.757  1.00  0.00              
ATOM   2145  CB  TYR A 276       6.023  -0.793  58.341  1.00  0.00              
ATOM   2146  CG  TYR A 276       6.915  -0.194  57.263  1.00  0.00              
ATOM   2147  CD1 TYR A 276       8.211  -0.648  57.110  1.00  0.00              
ATOM   2148  CE1 TYR A 276       8.997  -0.156  56.090  1.00  0.00              
ATOM   2149  CD2 TYR A 276       6.414   0.775  56.415  1.00  0.00              
ATOM   2150  CE2 TYR A 276       7.202   1.269  55.398  1.00  0.00              
ATOM   2151  CZ  TYR A 276       8.479   0.785  55.226  1.00  0.00              
ATOM   2152  OH  TYR A 276       9.234   1.239  54.161  1.00  0.00              
ATOM   2153  C   TYR A 276       6.027   1.149  59.929  1.00  0.00              
ATOM   2154  O   TYR A 276       6.941   1.974  59.931  1.00  0.00              
ATOM   2155  N   ASN A 277       4.745   1.496  60.114  1.00  0.00              
ATOM   2156  CA  ASN A 277       4.314   2.872  60.358  1.00  0.00              
ATOM   2157  CB  ASN A 277       2.799   3.001  60.584  1.00  0.00              
ATOM   2158  CG  ASN A 277       1.862   2.658  59.427  1.00  0.00              
ATOM   2159  OD1 ASN A 277       2.036   3.023  58.265  1.00  0.00              
ATOM   2160  ND2 ASN A 277       0.780   1.951  59.722  1.00  0.00              
ATOM   2161  C   ASN A 277       5.009   3.448  61.586  1.00  0.00              
ATOM   2162  O   ASN A 277       5.477   4.586  61.557  1.00  0.00              
ATOM   2163  N   SER A 278       5.125   2.647  62.655  1.00  0.00              
ATOM   2164  CA  SER A 278       5.840   3.038  63.864  1.00  0.00              
ATOM   2165  CB  SER A 278       5.789   1.929  64.910  1.00  0.00              
ATOM   2166  OG  SER A 278       4.478   1.483  65.226  1.00  0.00              
ATOM   2167  C   SER A 278       7.302   3.345  63.562  1.00  0.00              
ATOM   2168  O   SER A 278       7.801   4.416  63.911  1.00  0.00              
ATOM   2169  N   ILE A 279       7.981   2.435  62.850  1.00  0.00              
ATOM   2170  CA  ILE A 279       9.391   2.599  62.507  1.00  0.00              
ATOM   2171  CB  ILE A 279       9.933   1.295  61.865  1.00  0.00              
ATOM   2172  CG2 ILE A 279      11.390   1.440  61.442  1.00  0.00              
ATOM   2173  CG1 ILE A 279       9.824   0.142  62.857  1.00  0.00              
ATOM   2174  CD1 ILE A 279      10.040  -1.264  62.269  1.00  0.00              
ATOM   2175  C   ILE A 279       9.625   3.829  61.631  1.00  0.00              
ATOM   2176  O   ILE A 279      10.578   4.572  61.858  1.00  0.00              
ATOM   2177  N   MET A 280       8.743   4.082  60.659  1.00  0.00              
ATOM   2178  CA  MET A 280       8.819   5.277  59.828  1.00  0.00              
ATOM   2179  CB  MET A 280       7.906   5.151  58.615  1.00  0.00              
ATOM   2180  CG  MET A 280       8.345   4.100  57.607  1.00  0.00              
ATOM   2181  SD  MET A 280       9.952   4.443  56.847  1.00  0.00              
ATOM   2182  CE  MET A 280      10.913   3.132  57.546  1.00  0.00              
ATOM   2183  C   MET A 280       8.498   6.573  60.561  1.00  0.00              
ATOM   2184  O   MET A 280       9.049   7.626  60.235  1.00  0.00              
ATOM   2185  N   LYS A 281       7.591   6.527  61.545  1.00  0.00              
ATOM   2186  CA  LYS A 281       7.283   7.693  62.363  1.00  0.00              
ATOM   2187  CB  LYS A 281       6.000   7.443  63.146  1.00  0.00              
ATOM   2188  CG  LYS A 281       5.345   8.705  63.681  1.00  0.00              
ATOM   2189  CD  LYS A 281       4.045   8.342  64.372  1.00  0.00              
ATOM   2190  CE  LYS A 281       3.302   9.593  64.804  1.00  0.00              
ATOM   2191  NZ  LYS A 281       2.113   9.243  65.554  1.00  0.00              
ATOM   2192  C   LYS A 281       8.444   8.005  63.307  1.00  0.00              
ATOM   2193  O   LYS A 281       8.698   9.160  63.655  1.00  0.00              
ATOM   2194  N   CYS A 282       9.151   6.959  63.744  1.00  0.00              
ATOM   2195  CA  CYS A 282      10.430   7.120  64.419  1.00  0.00              
ATOM   2196  CB  CYS A 282      10.907   5.788  64.967  1.00  0.00              
ATOM   2197  SG  CYS A 282       9.757   5.086  66.170  1.00  0.00              
ATOM   2198  C   CYS A 282      11.483   7.654  63.462  1.00  0.00              
ATOM   2199  O   CYS A 282      11.419   7.456  62.245  1.00  0.00              
ATOM   2200  N   ASP A 283      12.478   8.356  64.001  1.00  0.00              
ATOM   2201  CA  ASP A 283      13.530   8.909  63.170  1.00  0.00              
ATOM   2202  CB  ASP A 283      14.170  10.122  63.845  1.00  0.00              
ATOM   2203  CG  ASP A 283      15.331  10.726  63.066  1.00  0.00              
ATOM   2204  OD1 ASP A 283      15.107  11.636  62.271  1.00  0.00              
ATOM   2205  OD2 ASP A 283      16.469  10.287  63.253  1.00  0.00              
ATOM   2206  C   ASP A 283      14.601   7.891  62.814  1.00  0.00              
ATOM   2207  O   ASP A 283      15.226   7.280  63.683  1.00  0.00              
ATOM   2208  N   ILE A 284      14.747   7.732  61.497  1.00  0.00              
ATOM   2209  CA  ILE A 284      15.973   7.336  60.795  1.00  0.00              
ATOM   2210  CB  ILE A 284      16.501   8.535  59.956  1.00  0.00              
ATOM   2211  CG2 ILE A 284      17.368   7.986  58.833  1.00  0.00              
ATOM   2212  CG1 ILE A 284      15.413   9.406  59.333  1.00  0.00              
ATOM   2213  CD1 ILE A 284      15.923  10.797  58.914  1.00  0.00              
ATOM   2214  C   ILE A 284      17.122   6.757  61.626  1.00  0.00              
ATOM   2215  O   ILE A 284      17.434   5.565  61.564  1.00  0.00              
ATOM   2216  N   ASP A 285      17.706   7.595  62.487  1.00  0.00              
ATOM   2217  CA  ASP A 285      18.949   7.280  63.169  1.00  0.00              
ATOM   2218  CB  ASP A 285      19.572   8.571  63.664  1.00  0.00              
ATOM   2219  CG  ASP A 285      21.096   8.596  63.667  1.00  0.00              
ATOM   2220  OD1 ASP A 285      21.763   7.655  63.223  1.00  0.00              
ATOM   2221  OD2 ASP A 285      21.641   9.609  64.091  1.00  0.00              
ATOM   2222  C   ASP A 285      18.881   6.267  64.307  1.00  0.00              
ATOM   2223  O   ASP A 285      19.876   6.026  64.998  1.00  0.00              
ATOM   2224  N   ILE A 286      17.705   5.680  64.551  1.00  0.00              
ATOM   2225  CA  ILE A 286      17.599   4.518  65.426  1.00  0.00              
ATOM   2226  CB  ILE A 286      16.744   4.806  66.689  1.00  0.00              
ATOM   2227  CG2 ILE A 286      17.495   5.760  67.609  1.00  0.00              
ATOM   2228  CG1 ILE A 286      15.332   5.295  66.367  1.00  0.00              
ATOM   2229  CD1 ILE A 286      14.397   5.386  67.588  1.00  0.00              
ATOM   2230  C   ILE A 286      17.067   3.275  64.715  1.00  0.00              
ATOM   2231  O   ILE A 286      17.050   2.185  65.295  1.00  0.00              
ATOM   2232  N   ARG A 287      16.681   3.393  63.436  1.00  0.00              
ATOM   2233  CA  ARG A 287      15.845   2.389  62.787  1.00  0.00              
ATOM   2234  CB  ARG A 287      15.430   2.817  61.386  1.00  0.00              
ATOM   2235  CG  ARG A 287      14.369   3.900  61.458  1.00  0.00              
ATOM   2236  CD  ARG A 287      13.886   4.318  60.081  1.00  0.00              
ATOM   2237  NE  ARG A 287      12.921   5.395  60.227  1.00  0.00              
ATOM   2238  CZ  ARG A 287      12.759   6.368  59.331  1.00  0.00              
ATOM   2239  NH1 ARG A 287      11.935   7.357  59.639  1.00  0.00              
ATOM   2240  NH2 ARG A 287      13.411   6.383  58.173  1.00  0.00              
ATOM   2241  C   ARG A 287      16.304   0.938  62.779  1.00  0.00              
ATOM   2242  O   ARG A 287      15.474   0.065  63.038  1.00  0.00              
ATOM   2243  N   LYS A 288      17.585   0.618  62.543  1.00  0.00              
ATOM   2244  CA  LYS A 288      18.033  -0.772  62.613  1.00  0.00              
ATOM   2245  CB  LYS A 288      19.447  -0.959  62.065  1.00  0.00              
ATOM   2246  CG  LYS A 288      19.899  -2.419  62.053  1.00  0.00              
ATOM   2247  CD  LYS A 288      21.354  -2.538  61.668  1.00  0.00              
ATOM   2248  CE  LYS A 288      21.921  -3.857  62.166  1.00  0.00              
ATOM   2249  NZ  LYS A 288      23.347  -3.944  61.907  1.00  0.00              
ATOM   2250  C   LYS A 288      17.940  -1.332  64.029  1.00  0.00              
ATOM   2251  O   LYS A 288      17.612  -2.505  64.202  1.00  0.00              
ATOM   2252  N   ASP A 289      18.145  -0.512  65.068  1.00  0.00              
ATOM   2253  CA  ASP A 289      18.017  -0.973  66.450  1.00  0.00              
ATOM   2254  CB  ASP A 289      18.360   0.117  67.456  1.00  0.00              
ATOM   2255  CG  ASP A 289      19.840   0.436  67.561  1.00  0.00              
ATOM   2256  OD1 ASP A 289      20.529  -0.210  68.353  1.00  0.00              
ATOM   2257  OD2 ASP A 289      20.287   1.352  66.871  1.00  0.00              
ATOM   2258  C   ASP A 289      16.605  -1.457  66.746  1.00  0.00              
ATOM   2259  O   ASP A 289      16.399  -2.370  67.549  1.00  0.00              
ATOM   2260  N   LEU A 290      15.637  -0.827  66.074  1.00  0.00              
ATOM   2261  CA  LEU A 290      14.255  -1.272  66.097  1.00  0.00              
ATOM   2262  CB  LEU A 290      13.331  -0.159  65.608  1.00  0.00              
ATOM   2263  CG  LEU A 290      13.406   1.220  66.258  1.00  0.00              
ATOM   2264  CD1 LEU A 290      12.504   2.185  65.511  1.00  0.00              
ATOM   2265  CD2 LEU A 290      13.047   1.176  67.735  1.00  0.00              
ATOM   2266  C   LEU A 290      14.083  -2.512  65.224  1.00  0.00              
ATOM   2267  O   LEU A 290      13.682  -3.560  65.731  1.00  0.00              
ATOM   2268  N   TYR A 291      14.427  -2.428  63.929  1.00  0.00              
ATOM   2269  CA  TYR A 291      14.276  -3.517  62.965  1.00  0.00              
ATOM   2270  CB  TYR A 291      14.921  -3.161  61.624  1.00  0.00              
ATOM   2271  CG  TYR A 291      14.102  -2.293  60.680  1.00  0.00              
ATOM   2272  CD1 TYR A 291      12.854  -2.707  60.257  1.00  0.00              
ATOM   2273  CE1 TYR A 291      12.165  -1.969  59.316  1.00  0.00              
ATOM   2274  CD2 TYR A 291      14.649  -1.126  60.184  1.00  0.00              
ATOM   2275  CE2 TYR A 291      13.963  -0.383  59.246  1.00  0.00              
ATOM   2276  CZ  TYR A 291      12.728  -0.815  58.815  1.00  0.00              
ATOM   2277  OH  TYR A 291      12.041  -0.082  57.868  1.00  0.00              
ATOM   2278  C   TYR A 291      14.845  -4.863  63.391  1.00  0.00              
ATOM   2279  O   TYR A 291      14.187  -5.895  63.263  1.00  0.00              
ATOM   2280  N   ALA A 292      16.075  -4.857  63.907  1.00  0.00              
ATOM   2281  CA  ALA A 292      16.742  -6.060  64.375  1.00  0.00              
ATOM   2282  CB  ALA A 292      18.226  -5.774  64.551  1.00  0.00              
ATOM   2283  C   ALA A 292      16.212  -6.602  65.696  1.00  0.00              
ATOM   2284  O   ALA A 292      16.559  -7.713  66.097  1.00  0.00              
ATOM   2285  N   ASN A 293      15.374  -5.837  66.400  1.00  0.00              
ATOM   2286  CA  ASN A 293      14.801  -6.293  67.654  1.00  0.00              
ATOM   2287  CB  ASN A 293      15.399  -5.549  68.854  1.00  0.00              
ATOM   2288  CG  ASN A 293      16.894  -5.728  69.048  1.00  0.00              
ATOM   2289  OD1 ASN A 293      17.386  -6.786  69.436  1.00  0.00              
ATOM   2290  ND2 ASN A 293      17.666  -4.686  68.777  1.00  0.00              
ATOM   2291  C   ASN A 293      13.292  -6.095  67.604  1.00  0.00              
ATOM   2292  O   ASN A 293      12.693  -5.408  68.442  1.00  0.00              
ATOM   2293  N   ASN A 294      12.638  -6.679  66.594  1.00  0.00              
ATOM   2294  CA  ASN A 294      11.187  -6.613  66.552  1.00  0.00              
ATOM   2295  CB  ASN A 294      10.632  -6.581  65.130  1.00  0.00              
ATOM   2296  CG  ASN A 294       9.116  -6.392  65.049  1.00  0.00              
ATOM   2297  OD1 ASN A 294       8.482  -6.857  64.106  1.00  0.00              
ATOM   2298  ND2 ASN A 294       8.430  -5.721  65.968  1.00  0.00              
ATOM   2299  C   ASN A 294      10.612  -7.756  67.372  1.00  0.00              
ATOM   2300  O   ASN A 294      10.312  -8.844  66.881  1.00  0.00              
ATOM   2301  N   VAL A 295      10.497  -7.479  68.668  1.00  0.00              
ATOM   2302  CA  VAL A 295      10.121  -8.489  69.643  1.00  0.00              
ATOM   2303  CB  VAL A 295      10.747  -8.158  71.021  1.00  0.00              
ATOM   2304  CG1 VAL A 295      10.332  -9.156  72.096  1.00  0.00              
ATOM   2305  CG2 VAL A 295      12.266  -8.152  70.919  1.00  0.00              
ATOM   2306  C   VAL A 295       8.606  -8.592  69.722  1.00  0.00              
ATOM   2307  O   VAL A 295       7.915  -7.613  70.004  1.00  0.00              
ATOM   2308  N   MET A 296       8.070  -9.774  69.434  1.00  0.00              
ATOM   2309  CA  MET A 296       6.645 -10.016  69.584  1.00  0.00              
ATOM   2310  CB  MET A 296       6.182 -11.080  68.609  1.00  0.00              
ATOM   2311  CG  MET A 296       6.240 -10.587  67.174  1.00  0.00              
ATOM   2312  SD  MET A 296       5.459 -11.742  66.026  1.00  0.00              
ATOM   2313  CE  MET A 296       6.861 -12.787  65.781  1.00  0.00              
ATOM   2314  C   MET A 296       6.285 -10.407  71.009  1.00  0.00              
ATOM   2315  O   MET A 296       7.088 -11.019  71.715  1.00  0.00              
ATOM   2316  N   SER A 297       5.075 -10.060  71.452  1.00  0.00              
ATOM   2317  CA  SER A 297       4.646 -10.294  72.820  1.00  0.00              
ATOM   2318  CB  SER A 297       5.231  -9.212  73.714  1.00  0.00              
ATOM   2319  OG  SER A 297       4.912  -7.908  73.253  1.00  0.00              
ATOM   2320  C   SER A 297       3.131 -10.283  72.929  1.00  0.00              
ATOM   2321  O   SER A 297       2.441  -9.623  72.149  1.00  0.00              
ATOM   2322  N   GLY A 298       2.612 -11.020  73.908  1.00  0.00              
ATOM   2323  CA  GLY A 298       1.184 -11.131  74.115  1.00  0.00              
ATOM   2324  C   GLY A 298       0.630 -12.438  73.568  1.00  0.00              
ATOM   2325  O   GLY A 298       1.357 -13.359  73.174  1.00  0.00              
ATOM   2326  N   GLY A 299      -0.699 -12.466  73.498  1.00  0.00              
ATOM   2327  CA  GLY A 299      -1.448 -13.677  73.220  1.00  0.00              
ATOM   2328  C   GLY A 299      -1.526 -13.972  71.732  1.00  0.00              
ATOM   2329  O   GLY A 299      -1.169 -15.066  71.293  1.00  0.00              
ATOM   2330  N   THR A 300      -1.937 -12.988  70.924  1.00  0.00              
ATOM   2331  CA  THR A 300      -2.175 -13.216  69.501  1.00  0.00              
ATOM   2332  CB  THR A 300      -2.893 -12.029  68.830  1.00  0.00              
ATOM   2333  OG1 THR A 300      -3.006 -10.955  69.757  1.00  0.00              
ATOM   2334  CG2 THR A 300      -4.262 -12.438  68.345  1.00  0.00              
ATOM   2335  C   THR A 300      -0.892 -13.555  68.749  1.00  0.00              
ATOM   2336  O   THR A 300      -0.869 -14.330  67.792  1.00  0.00              
ATOM   2337  N   THR A 301       0.213 -13.017  69.260  1.00  0.00              
ATOM   2338  CA  THR A 301       1.549 -13.310  68.773  1.00  0.00              
ATOM   2339  CB  THR A 301       2.513 -12.330  69.448  1.00  0.00              
ATOM   2340  OG1 THR A 301       2.089 -12.204  70.802  1.00  0.00              
ATOM   2341  CG2 THR A 301       2.476 -10.970  68.772  1.00  0.00              
ATOM   2342  C   THR A 301       2.030 -14.748  68.936  1.00  0.00              
ATOM   2343  O   THR A 301       3.069 -15.114  68.383  1.00  0.00              
ATOM   2344  N   MET A 302       1.312 -15.593  69.687  1.00  0.00              
ATOM   2345  CA  MET A 302       1.698 -16.987  69.862  1.00  0.00              
ATOM   2346  CB  MET A 302       0.968 -17.607  71.050  1.00  0.00              
ATOM   2347  CG  MET A 302       1.392 -17.057  72.405  1.00  0.00              
ATOM   2348  SD  MET A 302       3.113 -17.435  72.823  1.00  0.00              
ATOM   2349  CE  MET A 302       2.884 -18.852  73.857  1.00  0.00              
ATOM   2350  C   MET A 302       1.500 -17.867  68.633  1.00  0.00              
ATOM   2351  O   MET A 302       2.130 -18.922  68.524  1.00  0.00              
ATOM   2352  N   TYR A 303       0.661 -17.443  67.679  1.00  0.00              
ATOM   2353  CA  TYR A 303       0.248 -18.296  66.568  1.00  0.00              
ATOM   2354  CB  TYR A 303      -0.859 -17.632  65.740  1.00  0.00              
ATOM   2355  CG  TYR A 303      -2.115 -17.235  66.508  1.00  0.00              
ATOM   2356  CD1 TYR A 303      -2.845 -16.153  66.060  1.00  0.00              
ATOM   2357  CE1 TYR A 303      -3.931 -15.708  66.781  1.00  0.00              
ATOM   2358  CD2 TYR A 303      -2.502 -17.902  67.658  1.00  0.00              
ATOM   2359  CE2 TYR A 303      -3.584 -17.456  68.385  1.00  0.00              
ATOM   2360  CZ  TYR A 303      -4.279 -16.350  67.949  1.00  0.00              
ATOM   2361  OH  TYR A 303      -5.328 -15.867  68.706  1.00  0.00              
ATOM   2362  C   TYR A 303       1.377 -18.726  65.634  1.00  0.00              
ATOM   2363  O   TYR A 303       2.146 -17.881  65.166  1.00  0.00              
ATOM   2364  N   PRO A 304       1.523 -20.028  65.332  1.00  0.00              
ATOM   2365  CD  PRO A 304       0.692 -21.105  65.865  1.00  0.00              
ATOM   2366  CA  PRO A 304       2.562 -20.562  64.452  1.00  0.00              
ATOM   2367  CB  PRO A 304       2.185 -22.024  64.339  1.00  0.00              
ATOM   2368  CG  PRO A 304       1.578 -22.322  65.684  1.00  0.00              
ATOM   2369  C   PRO A 304       2.589 -19.891  63.085  1.00  0.00              
ATOM   2370  O   PRO A 304       1.547 -19.629  62.482  1.00  0.00              
ATOM   2371  N   GLY A 305       3.789 -19.556  62.613  1.00  0.00              
ATOM   2372  CA  GLY A 305       3.942 -18.915  61.319  1.00  0.00              
ATOM   2373  C   GLY A 305       4.117 -17.406  61.407  1.00  0.00              
ATOM   2374  O   GLY A 305       4.764 -16.828  60.527  1.00  0.00              
ATOM   2375  N   ILE A 306       3.615 -16.751  62.470  1.00  0.00              
ATOM   2376  CA  ILE A 306       3.606 -15.291  62.568  1.00  0.00              
ATOM   2377  CB  ILE A 306       2.926 -14.809  63.884  1.00  0.00              
ATOM   2378  CG2 ILE A 306       3.750 -15.143  65.125  1.00  0.00              
ATOM   2379  CG1 ILE A 306       2.594 -13.318  63.817  1.00  0.00              
ATOM   2380  CD1 ILE A 306       1.681 -12.799  64.946  1.00  0.00              
ATOM   2381  C   ILE A 306       4.956 -14.620  62.332  1.00  0.00              
ATOM   2382  O   ILE A 306       5.033 -13.658  61.572  1.00  0.00              
ATOM   2383  N   ALA A 307       6.035 -15.165  62.906  1.00  0.00              
ATOM   2384  CA  ALA A 307       7.382 -14.649  62.701  1.00  0.00              
ATOM   2385  CB  ALA A 307       8.373 -15.501  63.481  1.00  0.00              
ATOM   2386  C   ALA A 307       7.809 -14.677  61.241  1.00  0.00              
ATOM   2387  O   ALA A 307       8.362 -13.710  60.717  1.00  0.00              
ATOM   2388  N   ASP A 308       7.458 -15.775  60.566  1.00  0.00              
ATOM   2389  CA  ASP A 308       7.883 -16.030  59.195  1.00  0.00              
ATOM   2390  CB  ASP A 308       7.535 -17.456  58.759  1.00  0.00              
ATOM   2391  CG  ASP A 308       8.101 -18.552  59.645  1.00  0.00              
ATOM   2392  OD1 ASP A 308       9.030 -19.237  59.225  1.00  0.00              
ATOM   2393  OD2 ASP A 308       7.601 -18.714  60.762  1.00  0.00              
ATOM   2394  C   ASP A 308       7.169 -15.062  58.269  1.00  0.00              
ATOM   2395  O   ASP A 308       7.788 -14.403  57.433  1.00  0.00              
ATOM   2396  N   ARG A 309       5.850 -14.959  58.463  1.00  0.00              
ATOM   2397  CA  ARG A 309       5.020 -14.048  57.693  1.00  0.00              
ATOM   2398  CB  ARG A 309       3.554 -14.305  58.031  1.00  0.00              
ATOM   2399  CG  ARG A 309       2.554 -13.409  57.316  1.00  0.00              
ATOM   2400  CD  ARG A 309       2.566 -13.579  55.802  1.00  0.00              
ATOM   2401  NE  ARG A 309       1.646 -12.635  55.191  1.00  0.00              
ATOM   2402  CZ  ARG A 309       0.322 -12.780  55.221  1.00  0.00              
ATOM   2403  NH1 ARG A 309      -0.421 -11.758  54.820  1.00  0.00              
ATOM   2404  NH2 ARG A 309      -0.240 -13.922  55.601  1.00  0.00              
ATOM   2405  C   ARG A 309       5.398 -12.589  57.928  1.00  0.00              
ATOM   2406  O   ARG A 309       5.593 -11.847  56.964  1.00  0.00              
ATOM   2407  N   MET A 310       5.533 -12.173  59.193  1.00  0.00              
ATOM   2408  CA  MET A 310       5.979 -10.828  59.541  1.00  0.00              
ATOM   2409  CB  MET A 310       6.143 -10.684  61.049  1.00  0.00              
ATOM   2410  CG  MET A 310       4.871 -10.372  61.817  1.00  0.00              
ATOM   2411  SD  MET A 310       4.264  -8.706  61.462  1.00  0.00              
ATOM   2412  CE  MET A 310       5.283  -7.784  62.579  1.00  0.00              
ATOM   2413  C   MET A 310       7.295 -10.460  58.876  1.00  0.00              
ATOM   2414  O   MET A 310       7.404  -9.401  58.252  1.00  0.00              
ATOM   2415  N   GLN A 311       8.278 -11.364  58.983  1.00  0.00              
ATOM   2416  CA  GLN A 311       9.584 -11.188  58.367  1.00  0.00              
ATOM   2417  CB  GLN A 311      10.464 -12.393  58.690  1.00  0.00              
ATOM   2418  CG  GLN A 311      11.946 -12.266  58.358  1.00  0.00              
ATOM   2419  CD  GLN A 311      12.722 -11.257  59.195  1.00  0.00              
ATOM   2420  OE1 GLN A 311      12.653 -11.207  60.424  1.00  0.00              
ATOM   2421  NE2 GLN A 311      13.501 -10.416  58.534  1.00  0.00              
ATOM   2422  C   GLN A 311       9.446 -10.994  56.862  1.00  0.00              
ATOM   2423  O   GLN A 311       9.928  -9.988  56.347  1.00  0.00              
ATOM   2424  N   LYS A 312       8.728 -11.903  56.183  1.00  0.00              
ATOM   2425  CA  LYS A 312       8.453 -11.821  54.750  1.00  0.00              
ATOM   2426  CB  LYS A 312       7.517 -12.976  54.362  1.00  0.00              
ATOM   2427  CG  LYS A 312       6.962 -12.977  52.939  1.00  0.00              
ATOM   2428  CD  LYS A 312       5.994 -14.137  52.765  1.00  0.00              
ATOM   2429  CE  LYS A 312       5.215 -14.004  51.463  1.00  0.00              
ATOM   2430  NZ  LYS A 312       4.343 -15.150  51.287  1.00  0.00              
ATOM   2431  C   LYS A 312       7.856 -10.480  54.325  1.00  0.00              
ATOM   2432  O   LYS A 312       8.383  -9.802  53.435  1.00  0.00              
ATOM   2433  N   GLU A 313       6.778 -10.075  55.003  1.00  0.00              
ATOM   2434  CA  GLU A 313       6.085  -8.834  54.698  1.00  0.00              
ATOM   2435  CB  GLU A 313       4.843  -8.709  55.573  1.00  0.00              
ATOM   2436  CG  GLU A 313       3.732  -9.732  55.316  1.00  0.00              
ATOM   2437  CD  GLU A 313       2.782  -9.468  54.149  1.00  0.00              
ATOM   2438  OE1 GLU A 313       3.213  -9.045  53.077  1.00  0.00              
ATOM   2439  OE2 GLU A 313       1.583  -9.712  54.316  1.00  0.00              
ATOM   2440  C   GLU A 313       6.978  -7.615  54.879  1.00  0.00              
ATOM   2441  O   GLU A 313       7.124  -6.799  53.964  1.00  0.00              
ATOM   2442  N   ILE A 314       7.646  -7.506  56.032  1.00  0.00              
ATOM   2443  CA  ILE A 314       8.495  -6.355  56.291  1.00  0.00              
ATOM   2444  CB  ILE A 314       8.754  -6.173  57.811  1.00  0.00              
ATOM   2445  CG2 ILE A 314       9.698  -5.009  58.114  1.00  0.00              
ATOM   2446  CG1 ILE A 314       7.405  -5.923  58.496  1.00  0.00              
ATOM   2447  CD1 ILE A 314       7.429  -5.690  60.019  1.00  0.00              
ATOM   2448  C   ILE A 314       9.741  -6.350  55.406  1.00  0.00              
ATOM   2449  O   ILE A 314      10.181  -5.268  55.017  1.00  0.00              
ATOM   2450  N   THR A 315      10.298  -7.497  54.987  1.00  0.00              
ATOM   2451  CA  THR A 315      11.357  -7.497  53.980  1.00  0.00              
ATOM   2452  CB  THR A 315      12.063  -8.862  53.836  1.00  0.00              
ATOM   2453  OG1 THR A 315      11.088  -9.897  53.810  1.00  0.00              
ATOM   2454  CG2 THR A 315      13.048  -9.094  54.972  1.00  0.00              
ATOM   2455  C   THR A 315      10.940  -6.966  52.611  1.00  0.00              
ATOM   2456  O   THR A 315      11.791  -6.564  51.817  1.00  0.00              
ATOM   2457  N   ALA A 316       9.637  -6.972  52.306  1.00  0.00              
ATOM   2458  CA  ALA A 316       9.141  -6.314  51.107  1.00  0.00              
ATOM   2459  CB  ALA A 316       7.807  -6.920  50.699  1.00  0.00              
ATOM   2460  C   ALA A 316       8.927  -4.822  51.338  1.00  0.00              
ATOM   2461  O   ALA A 316       9.227  -3.998  50.472  1.00  0.00              
ATOM   2462  N   LEU A 317       8.412  -4.468  52.523  1.00  0.00              
ATOM   2463  CA  LEU A 317       8.134  -3.081  52.876  1.00  0.00              
ATOM   2464  CB  LEU A 317       7.313  -3.013  54.163  1.00  0.00              
ATOM   2465  CG  LEU A 317       5.947  -3.675  54.261  1.00  0.00              
ATOM   2466  CD1 LEU A 317       5.394  -3.494  55.662  1.00  0.00              
ATOM   2467  CD2 LEU A 317       4.982  -3.109  53.238  1.00  0.00              
ATOM   2468  C   LEU A 317       9.368  -2.207  53.072  1.00  0.00              
ATOM   2469  O   LEU A 317       9.416  -1.057  52.633  1.00  0.00              
ATOM   2470  N   ALA A 318      10.365  -2.728  53.784  1.00  0.00              
ATOM   2471  CA  ALA A 318      11.517  -1.944  54.195  1.00  0.00              
ATOM   2472  CB  ALA A 318      12.049  -2.528  55.492  1.00  0.00              
ATOM   2473  C   ALA A 318      12.654  -1.952  53.181  1.00  0.00              
ATOM   2474  O   ALA A 318      12.729  -2.873  52.365  1.00  0.00              
ATOM   2475  N   PRO A 319      13.561  -0.959  53.167  1.00  0.00              
ATOM   2476  CD  PRO A 319      13.413   0.332  53.836  1.00  0.00              
ATOM   2477  CA  PRO A 319      14.787  -1.011  52.379  1.00  0.00              
ATOM   2478  CB  PRO A 319      15.399   0.364  52.605  1.00  0.00              
ATOM   2479  CG  PRO A 319      14.844   0.821  53.934  1.00  0.00              
ATOM   2480  C   PRO A 319      15.665  -2.165  52.859  1.00  0.00              
ATOM   2481  O   PRO A 319      16.220  -2.155  53.962  1.00  0.00              
ATOM   2482  N   SER A 320      15.797  -3.176  51.999  1.00  0.00              
ATOM   2483  CA  SER A 320      16.404  -4.461  52.327  1.00  0.00              
ATOM   2484  CB  SER A 320      16.252  -5.366  51.110  1.00  0.00              
ATOM   2485  OG  SER A 320      16.466  -4.637  49.905  1.00  0.00              
ATOM   2486  C   SER A 320      17.840  -4.481  52.848  1.00  0.00              
ATOM   2487  O   SER A 320      18.349  -5.514  53.284  1.00  0.00              
ATOM   2488  N   THR A 321      18.511  -3.330  52.810  1.00  0.00              
ATOM   2489  CA  THR A 321      19.801  -3.128  53.445  1.00  0.00              
ATOM   2490  CB  THR A 321      20.380  -1.800  52.921  1.00  0.00              
ATOM   2491  OG1 THR A 321      19.301  -0.865  52.866  1.00  0.00              
ATOM   2492  CG2 THR A 321      21.021  -1.964  51.552  1.00  0.00              
ATOM   2493  C   THR A 321      19.738  -3.136  54.971  1.00  0.00              
ATOM   2494  O   THR A 321      20.729  -3.423  55.645  1.00  0.00              
ATOM   2495  N   MET A 322      18.574  -2.802  55.536  1.00  0.00              
ATOM   2496  CA  MET A 322      18.402  -2.759  56.979  1.00  0.00              
ATOM   2497  CB  MET A 322      17.245  -1.839  57.362  1.00  0.00              
ATOM   2498  CG  MET A 322      17.414  -0.394  56.907  1.00  0.00              
ATOM   2499  SD  MET A 322      18.906   0.399  57.558  1.00  0.00              
ATOM   2500  CE  MET A 322      18.214   1.244  58.950  1.00  0.00              
ATOM   2501  C   MET A 322      18.146  -4.158  57.517  1.00  0.00              
ATOM   2502  O   MET A 322      17.266  -4.876  57.032  1.00  0.00              
ATOM   2503  N   LYS A 323      18.923  -4.566  58.521  1.00  0.00              
ATOM   2504  CA  LYS A 323      18.780  -5.890  59.104  1.00  0.00              
ATOM   2505  CB  LYS A 323      20.031  -6.251  59.900  1.00  0.00              
ATOM   2506  CG  LYS A 323      20.059  -7.695  60.395  1.00  0.00              
ATOM   2507  CD  LYS A 323      21.377  -8.039  61.081  1.00  0.00              
ATOM   2508  CE  LYS A 323      22.539  -8.029  60.094  1.00  0.00              
ATOM   2509  NZ  LYS A 323      23.766  -8.444  60.745  1.00  0.00              
ATOM   2510  C   LYS A 323      17.522  -5.973  59.961  1.00  0.00              
ATOM   2511  O   LYS A 323      17.437  -5.447  61.072  1.00  0.00              
ATOM   2512  N   ILE A 324      16.509  -6.592  59.362  1.00  0.00              
ATOM   2513  CA  ILE A 324      15.241  -6.844  60.027  1.00  0.00              
ATOM   2514  CB  ILE A 324      14.094  -6.815  58.992  1.00  0.00              
ATOM   2515  CG2 ILE A 324      12.751  -6.906  59.709  1.00  0.00              
ATOM   2516  CG1 ILE A 324      14.132  -5.559  58.130  1.00  0.00              
ATOM   2517  CD1 ILE A 324      13.321  -5.683  56.832  1.00  0.00              
ATOM   2518  C   ILE A 324      15.316  -8.216  60.685  1.00  0.00              
ATOM   2519  O   ILE A 324      15.631  -9.205  60.018  1.00  0.00              
ATOM   2520  N   LYS A 325      15.021  -8.297  61.981  1.00  0.00              
ATOM   2521  CA  LYS A 325      14.972  -9.561  62.692  1.00  0.00              
ATOM   2522  CB  LYS A 325      16.263  -9.771  63.479  1.00  0.00              
ATOM   2523  CG  LYS A 325      16.364 -11.099  64.213  1.00  0.00              
ATOM   2524  CD  LYS A 325      17.665 -11.131  64.994  1.00  0.00              
ATOM   2525  CE  LYS A 325      17.775 -12.418  65.792  1.00  0.00              
ATOM   2526  NZ  LYS A 325      19.026 -12.442  66.525  1.00  0.00              
ATOM   2527  C   LYS A 325      13.758  -9.511  63.609  1.00  0.00              
ATOM   2528  O   LYS A 325      13.698  -8.774  64.600  1.00  0.00              
ATOM   2529  N   ILE A 326      12.741 -10.271  63.205  1.00  0.00              
ATOM   2530  CA  ILE A 326      11.502 -10.332  63.959  1.00  0.00              
ATOM   2531  CB  ILE A 326      10.295 -10.267  63.001  1.00  0.00              
ATOM   2532  CG2 ILE A 326       8.974 -10.327  63.762  1.00  0.00              
ATOM   2533  CG1 ILE A 326      10.405  -8.965  62.206  1.00  0.00              
ATOM   2534  CD1 ILE A 326       9.325  -8.677  61.162  1.00  0.00              
ATOM   2535  C   ILE A 326      11.518 -11.540  64.885  1.00  0.00              
ATOM   2536  O   ILE A 326      11.452 -12.704  64.486  1.00  0.00              
ATOM   2537  N   ILE A 327      11.630 -11.203  66.165  1.00  0.00              
ATOM   2538  CA  ILE A 327      11.917 -12.162  67.215  1.00  0.00              
ATOM   2539  CB  ILE A 327      12.870 -11.504  68.247  1.00  0.00              
ATOM   2540  CG2 ILE A 327      13.261 -12.502  69.336  1.00  0.00              
ATOM   2541  CG1 ILE A 327      14.122 -10.947  67.573  1.00  0.00              
ATOM   2542  CD1 ILE A 327      14.971 -10.019  68.458  1.00  0.00              
ATOM   2543  C   ILE A 327      10.615 -12.592  67.876  1.00  0.00              
ATOM   2544  O   ILE A 327       9.827 -11.763  68.339  1.00  0.00              
ATOM   2545  N   ALA A 328      10.377 -13.902  67.917  1.00  0.00              
ATOM   2546  CA  ALA A 328       9.276 -14.453  68.689  1.00  0.00              
ATOM   2547  CB  ALA A 328       8.489 -15.435  67.828  1.00  0.00              
ATOM   2548  C   ALA A 328       9.836 -15.198  69.899  1.00  0.00              
ATOM   2549  O   ALA A 328      10.354 -16.309  69.748  1.00  0.00              
ATOM   2550  N   PRO A 329       9.840 -14.625  71.112  1.00  0.00              
ATOM   2551  CD  PRO A 329       9.609 -13.206  71.372  1.00  0.00              
ATOM   2552  CA  PRO A 329      10.257 -15.324  72.322  1.00  0.00              
ATOM   2553  CB  PRO A 329      10.429 -14.191  73.322  1.00  0.00              
ATOM   2554  CG  PRO A 329       9.439 -13.146  72.879  1.00  0.00              
ATOM   2555  C   PRO A 329       9.237 -16.375  72.762  1.00  0.00              
ATOM   2556  O   PRO A 329       8.057 -16.051  72.906  1.00  0.00              
ATOM   2557  N   PRO A 330       9.607 -17.640  73.025  1.00  0.00              
ATOM   2558  CD  PRO A 330      10.983 -18.121  72.952  1.00  0.00              
ATOM   2559  CA  PRO A 330       8.692 -18.731  73.386  1.00  0.00              
ATOM   2560  CB  PRO A 330       9.647 -19.834  73.785  1.00  0.00              
ATOM   2561  CG  PRO A 330      10.804 -19.624  72.846  1.00  0.00              
ATOM   2562  C   PRO A 330       7.666 -18.464  74.487  1.00  0.00              
ATOM   2563  O   PRO A 330       6.634 -19.128  74.571  1.00  0.00              
ATOM   2564  N   GLU A 331       7.929 -17.459  75.323  1.00  0.00              
ATOM   2565  CA  GLU A 331       7.039 -17.089  76.406  1.00  0.00              
ATOM   2566  CB  GLU A 331       7.826 -16.920  77.721  1.00  0.00              
ATOM   2567  CG  GLU A 331       8.967 -15.894  77.776  1.00  0.00              
ATOM   2568  CD  GLU A 331      10.302 -16.387  77.238  1.00  0.00              
ATOM   2569  OE1 GLU A 331      10.487 -16.358  76.019  1.00  0.00              
ATOM   2570  OE2 GLU A 331      11.144 -16.807  78.027  1.00  0.00              
ATOM   2571  C   GLU A 331       6.185 -15.856  76.106  1.00  0.00              
ATOM   2572  O   GLU A 331       5.689 -15.220  77.038  1.00  0.00              
ATOM   2573  N   ARG A 332       5.985 -15.504  74.824  1.00  0.00              
ATOM   2574  CA  ARG A 332       5.171 -14.366  74.384  1.00  0.00              
ATOM   2575  CB  ARG A 332       4.724 -14.570  72.942  1.00  0.00              
ATOM   2576  CG  ARG A 332       5.720 -14.084  71.905  1.00  0.00              
ATOM   2577  CD  ARG A 332       5.551 -14.827  70.590  1.00  0.00              
ATOM   2578  NE  ARG A 332       6.072 -16.180  70.710  1.00  0.00              
ATOM   2579  CZ  ARG A 332       5.716 -17.183  69.906  1.00  0.00              
ATOM   2580  NH1 ARG A 332       6.267 -18.370  70.112  1.00  0.00              
ATOM   2581  NH2 ARG A 332       4.837 -17.031  68.921  1.00  0.00              
ATOM   2582  C   ARG A 332       3.962 -13.976  75.225  1.00  0.00              
ATOM   2583  O   ARG A 332       3.879 -12.833  75.680  1.00  0.00              
ATOM   2584  N   LYS A 333       3.065 -14.926  75.505  1.00  0.00              
ATOM   2585  CA  LYS A 333       1.879 -14.701  76.326  1.00  0.00              
ATOM   2586  CB  LYS A 333       1.102 -16.012  76.395  1.00  0.00              
ATOM   2587  CG  LYS A 333      -0.284 -15.902  77.006  1.00  0.00              
ATOM   2588  CD  LYS A 333      -0.772 -17.278  77.408  1.00  0.00              
ATOM   2589  CE  LYS A 333      -2.028 -17.128  78.245  1.00  0.00              
ATOM   2590  NZ  LYS A 333      -2.314 -18.356  78.960  1.00  0.00              
ATOM   2591  C   LYS A 333       2.175 -14.199  77.744  1.00  0.00              
ATOM   2592  O   LYS A 333       1.406 -13.430  78.330  1.00  0.00              
ATOM   2593  N   TYR A 334       3.296 -14.640  78.317  1.00  0.00              
ATOM   2594  CA  TYR A 334       3.664 -14.275  79.676  1.00  0.00              
ATOM   2595  CB  TYR A 334       3.982 -15.531  80.491  1.00  0.00              
ATOM   2596  CG  TYR A 334       2.839 -16.534  80.569  1.00  0.00              
ATOM   2597  CD1 TYR A 334       1.606 -16.152  81.061  1.00  0.00              
ATOM   2598  CE1 TYR A 334       0.563 -17.054  81.085  1.00  0.00              
ATOM   2599  CD2 TYR A 334       3.039 -17.825  80.123  1.00  0.00              
ATOM   2600  CE2 TYR A 334       1.999 -18.732  80.148  1.00  0.00              
ATOM   2601  CZ  TYR A 334       0.764 -18.333  80.615  1.00  0.00              
ATOM   2602  OH  TYR A 334      -0.296 -19.221  80.593  1.00  0.00              
ATOM   2603  C   TYR A 334       4.843 -13.312  79.745  1.00  0.00              
ATOM   2604  O   TYR A 334       5.196 -12.856  80.834  1.00  0.00              
ATOM   2605  N   SER A 335       5.451 -12.973  78.598  1.00  0.00              
ATOM   2606  CA  SER A 335       6.633 -12.115  78.511  1.00  0.00              
ATOM   2607  CB  SER A 335       6.878 -11.715  77.060  1.00  0.00              
ATOM   2608  OG  SER A 335       5.784 -10.970  76.531  1.00  0.00              
ATOM   2609  C   SER A 335       6.606 -10.856  79.370  1.00  0.00              
ATOM   2610  O   SER A 335       7.561 -10.558  80.086  1.00  0.00              
ATOM   2611  N   VAL A 336       5.475 -10.146  79.312  1.00  0.00              
ATOM   2612  CA  VAL A 336       5.212  -8.978  80.143  1.00  0.00              
ATOM   2613  CB  VAL A 336       3.769  -8.473  79.916  1.00  0.00              
ATOM   2614  CG1 VAL A 336       3.536  -7.223  80.736  1.00  0.00              
ATOM   2615  CG2 VAL A 336       3.434  -8.198  78.458  1.00  0.00              
ATOM   2616  C   VAL A 336       5.403  -9.295  81.625  1.00  0.00              
ATOM   2617  O   VAL A 336       6.134  -8.603  82.337  1.00  0.00              
ATOM   2618  N   TRP A 337       4.766 -10.380  82.078  1.00  0.00              
ATOM   2619  CA  TRP A 337       4.802 -10.769  83.476  1.00  0.00              
ATOM   2620  CB  TRP A 337       3.833 -11.933  83.722  1.00  0.00              
ATOM   2621  CG  TRP A 337       3.657 -12.257  85.200  1.00  0.00              
ATOM   2622  CD2 TRP A 337       4.330 -13.201  85.927  1.00  0.00              
ATOM   2623  CE2 TRP A 337       3.900 -12.940  87.189  1.00  0.00              
ATOM   2624  CE3 TRP A 337       5.488 -13.900  85.682  1.00  0.00              
ATOM   2625  CD1 TRP A 337       2.835 -11.499  86.004  1.00  0.00              
ATOM   2626  NE1 TRP A 337       3.020 -11.934  87.229  1.00  0.00              
ATOM   2627  CZ2 TRP A 337       4.600 -13.323  88.302  1.00  0.00              
ATOM   2628  CZ3 TRP A 337       6.190 -14.332  86.790  1.00  0.00              
ATOM   2629  CH2 TRP A 337       5.756 -14.043  88.077  1.00  0.00              
ATOM   2630  C   TRP A 337       6.220 -11.164  83.868  1.00  0.00              
ATOM   2631  O   TRP A 337       6.706 -10.754  84.921  1.00  0.00              
ATOM   2632  N   ILE A 338       6.895 -11.950  83.024  1.00  0.00              
ATOM   2633  CA  ILE A 338       8.243 -12.425  83.308  1.00  0.00              
ATOM   2634  CB  ILE A 338       8.639 -13.525  82.293  1.00  0.00              
ATOM   2635  CG2 ILE A 338      10.085 -13.987  82.477  1.00  0.00              
ATOM   2636  CG1 ILE A 338       7.682 -14.706  82.449  1.00  0.00              
ATOM   2637  CD1 ILE A 338       7.841 -15.836  81.417  1.00  0.00              
ATOM   2638  C   ILE A 338       9.236 -11.270  83.372  1.00  0.00              
ATOM   2639  O   ILE A 338      10.013 -11.178  84.324  1.00  0.00              
ATOM   2640  N   GLY A 339       9.176 -10.340  82.414  1.00  0.00              
ATOM   2641  CA  GLY A 339       9.985  -9.129  82.441  1.00  0.00              
ATOM   2642  C   GLY A 339       9.705  -8.292  83.679  1.00  0.00              
ATOM   2643  O   GLY A 339      10.620  -7.749  84.300  1.00  0.00              
ATOM   2644  N   GLY A 340       8.425  -8.223  84.059  1.00  0.00              
ATOM   2645  CA  GLY A 340       8.013  -7.629  85.320  1.00  0.00              
ATOM   2646  C   GLY A 340       8.643  -8.322  86.520  1.00  0.00              
ATOM   2647  O   GLY A 340       9.147  -7.660  87.422  1.00  0.00              
ATOM   2648  N   SER A 341       8.659  -9.655  86.527  1.00  0.00              
ATOM   2649  CA  SER A 341       9.232 -10.451  87.606  1.00  0.00              
ATOM   2650  CB  SER A 341       8.919 -11.917  87.335  1.00  0.00              
ATOM   2651  OG  SER A 341       9.309 -12.811  88.365  1.00  0.00              
ATOM   2652  C   SER A 341      10.736 -10.238  87.749  1.00  0.00              
ATOM   2653  O   SER A 341      11.266 -10.173  88.865  1.00  0.00              
ATOM   2654  N   ILE A 342      11.430 -10.115  86.611  1.00  0.00              
ATOM   2655  CA  ILE A 342      12.848  -9.780  86.593  1.00  0.00              
ATOM   2656  CB  ILE A 342      13.418  -9.863  85.151  1.00  0.00              
ATOM   2657  CG2 ILE A 342      14.888  -9.443  85.122  1.00  0.00              
ATOM   2658  CG1 ILE A 342      13.265 -11.265  84.569  1.00  0.00              
ATOM   2659  CD1 ILE A 342      13.561 -11.368  83.057  1.00  0.00              
ATOM   2660  C   ILE A 342      13.027  -8.383  87.178  1.00  0.00              
ATOM   2661  O   ILE A 342      13.663  -8.221  88.219  1.00  0.00              
ATOM   2662  N   LEU A 343      12.388  -7.383  86.562  1.00  0.00              
ATOM   2663  CA  LEU A 343      12.579  -5.989  86.929  1.00  0.00              
ATOM   2664  CB  LEU A 343      11.763  -5.108  85.992  1.00  0.00              
ATOM   2665  CG  LEU A 343      12.323  -3.740  85.635  1.00  0.00              
ATOM   2666  CD1 LEU A 343      13.650  -3.872  84.907  1.00  0.00              
ATOM   2667  CD2 LEU A 343      11.345  -2.986  84.756  1.00  0.00              
ATOM   2668  C   LEU A 343      12.225  -5.717  88.386  1.00  0.00              
ATOM   2669  O   LEU A 343      13.032  -5.157  89.128  1.00  0.00              
ATOM   2670  N   ALA A 344      11.066  -6.195  88.846  1.00  0.00              
ATOM   2671  CA  ALA A 344      10.640  -6.035  90.229  1.00  0.00              
ATOM   2672  CB  ALA A 344       9.235  -6.583  90.414  1.00  0.00              
ATOM   2673  C   ALA A 344      11.532  -6.696  91.273  1.00  0.00              
ATOM   2674  O   ALA A 344      11.422  -6.373  92.456  1.00  0.00              
ATOM   2675  N   SER A 345      12.428  -7.612  90.889  1.00  0.00              
ATOM   2676  CA  SER A 345      13.376  -8.165  91.839  1.00  0.00              
ATOM   2677  CB  SER A 345      13.525  -9.677  91.636  1.00  0.00              
ATOM   2678  OG  SER A 345      13.737 -10.092  90.293  1.00  0.00              
ATOM   2679  C   SER A 345      14.721  -7.443  91.845  1.00  0.00              
ATOM   2680  O   SER A 345      15.573  -7.715  92.694  1.00  0.00              
ATOM   2681  N   LEU A 346      14.941  -6.482  90.936  1.00  0.00              
ATOM   2682  CA  LEU A 346      16.211  -5.773  90.878  1.00  0.00              
ATOM   2683  CB  LEU A 346      16.459  -5.181  89.489  1.00  0.00              
ATOM   2684  CG  LEU A 346      16.375  -6.087  88.259  1.00  0.00              
ATOM   2685  CD1 LEU A 346      16.686  -5.289  87.009  1.00  0.00              
ATOM   2686  CD2 LEU A 346      17.309  -7.283  88.349  1.00  0.00              
ATOM   2687  C   LEU A 346      16.288  -4.674  91.930  1.00  0.00              
ATOM   2688  O   LEU A 346      15.396  -3.825  92.052  1.00  0.00              
ATOM   2689  N   SER A 347      17.381  -4.675  92.695  1.00  0.00              
ATOM   2690  CA  SER A 347      17.592  -3.733  93.785  1.00  0.00              
ATOM   2691  CB  SER A 347      18.837  -4.141  94.564  1.00  0.00              
ATOM   2692  OG  SER A 347      19.820  -4.704  93.702  1.00  0.00              
ATOM   2693  C   SER A 347      17.639  -2.264  93.381  1.00  0.00              
ATOM   2694  O   SER A 347      17.244  -1.376  94.143  1.00  0.00              
ATOM   2695  N   THR A 348      18.091  -1.991  92.158  1.00  0.00              
ATOM   2696  CA  THR A 348      17.999  -0.661  91.585  1.00  0.00              
ATOM   2697  CB  THR A 348      18.924  -0.566  90.366  1.00  0.00              
ATOM   2698  OG1 THR A 348      18.840  -1.804  89.660  1.00  0.00              
ATOM   2699  CG2 THR A 348      20.346  -0.297  90.823  1.00  0.00              
ATOM   2700  C   THR A 348      16.562  -0.272  91.269  1.00  0.00              
ATOM   2701  O   THR A 348      16.126   0.831  91.602  1.00  0.00              
ATOM   2702  N   PHE A 349      15.778  -1.202  90.711  1.00  0.00              
ATOM   2703  CA  PHE A 349      14.368  -0.955  90.438  1.00  0.00              
ATOM   2704  CB  PHE A 349      13.762  -2.103  89.639  1.00  0.00              
ATOM   2705  CG  PHE A 349      12.339  -1.839  89.162  1.00  0.00              
ATOM   2706  CD1 PHE A 349      12.112  -0.955  88.125  1.00  0.00              
ATOM   2707  CD2 PHE A 349      11.279  -2.477  89.778  1.00  0.00              
ATOM   2708  CE1 PHE A 349      10.820  -0.715  87.708  1.00  0.00              
ATOM   2709  CE2 PHE A 349       9.992  -2.233  89.352  1.00  0.00              
ATOM   2710  CZ  PHE A 349       9.764  -1.356  88.317  1.00  0.00              
ATOM   2711  C   PHE A 349      13.568  -0.722  91.715  1.00  0.00              
ATOM   2712  O   PHE A 349      12.548  -0.033  91.685  1.00  0.00              
ATOM   2713  N   GLN A 350      14.029  -1.241  92.861  1.00  0.00              
ATOM   2714  CA  GLN A 350      13.393  -0.949  94.142  1.00  0.00              
ATOM   2715  CB  GLN A 350      14.096  -1.631  95.316  1.00  0.00              
ATOM   2716  CG  GLN A 350      14.325  -3.138  95.211  1.00  0.00              
ATOM   2717  CD  GLN A 350      13.112  -3.969  94.831  1.00  0.00              
ATOM   2718  OE1 GLN A 350      12.242  -4.266  95.646  1.00  0.00              
ATOM   2719  NE2 GLN A 350      13.011  -4.372  93.573  1.00  0.00              
ATOM   2720  C   GLN A 350      13.283   0.545  94.436  1.00  0.00              
ATOM   2721  O   GLN A 350      12.344   0.982  95.100  1.00  0.00              
ATOM   2722  N   GLN A 351      14.186   1.367  93.884  1.00  0.00              
ATOM   2723  CA  GLN A 351      14.134   2.811  94.088  1.00  0.00              
ATOM   2724  CB  GLN A 351      15.456   3.475  93.688  1.00  0.00              
ATOM   2725  CG  GLN A 351      16.758   2.770  94.094  1.00  0.00              
ATOM   2726  CD  GLN A 351      16.840   2.300  95.539  1.00  0.00              
ATOM   2727  OE1 GLN A 351      16.817   3.085  96.483  1.00  0.00              
ATOM   2728  NE2 GLN A 351      16.947   0.998  95.770  1.00  0.00              
ATOM   2729  C   GLN A 351      12.979   3.450  93.312  1.00  0.00              
ATOM   2730  O   GLN A 351      12.524   4.554  93.628  1.00  0.00              
ATOM   2731  N   MET A 352      12.484   2.749  92.283  1.00  0.00              
ATOM   2732  CA  MET A 352      11.315   3.173  91.526  1.00  0.00              
ATOM   2733  CB  MET A 352      11.268   2.512  90.150  1.00  0.00              
ATOM   2734  CG  MET A 352      12.360   2.902  89.164  1.00  0.00              
ATOM   2735  SD  MET A 352      14.036   2.430  89.661  1.00  0.00              
ATOM   2736  CE  MET A 352      14.777   4.031  89.804  1.00  0.00              
ATOM   2737  C   MET A 352      10.008   2.870  92.248  1.00  0.00              
ATOM   2738  O   MET A 352       8.945   3.313  91.804  1.00  0.00              
ATOM   2739  N   TRP A 353      10.036   2.105  93.349  1.00  0.00              
ATOM   2740  CA  TRP A 353       8.832   1.881  94.129  1.00  0.00              
ATOM   2741  CB  TRP A 353       8.998   0.805  95.199  1.00  0.00              
ATOM   2742  CG  TRP A 353       9.273  -0.628  94.759  1.00  0.00              
ATOM   2743  CD2 TRP A 353       8.805  -1.319  93.669  1.00  0.00              
ATOM   2744  CE2 TRP A 353       9.369  -2.548  93.850  1.00  0.00              
ATOM   2745  CE3 TRP A 353       7.692  -1.162  92.881  1.00  0.00              
ATOM   2746  CD1 TRP A 353      10.081  -1.424  95.540  1.00  0.00              
ATOM   2747  NE1 TRP A 353      10.110  -2.601  94.959  1.00  0.00              
ATOM   2748  CZ2 TRP A 353       8.898  -3.694  93.262  1.00  0.00              
ATOM   2749  CZ3 TRP A 353       7.211  -2.296  92.250  1.00  0.00              
ATOM   2750  CH2 TRP A 353       7.801  -3.540  92.434  1.00  0.00              
ATOM   2751  C   TRP A 353       8.435   3.166  94.836  1.00  0.00              
ATOM   2752  O   TRP A 353       9.169   3.702  95.669  1.00  0.00              
ATOM   2753  N   ILE A 354       7.259   3.672  94.478  1.00  0.00              
ATOM   2754  CA  ILE A 354       6.668   4.800  95.179  1.00  0.00              
ATOM   2755  CB  ILE A 354       5.432   5.316  94.413  1.00  0.00              
ATOM   2756  CG2 ILE A 354       4.837   6.512  95.144  1.00  0.00              
ATOM   2757  CG1 ILE A 354       5.751   5.664  92.967  1.00  0.00              
ATOM   2758  CD1 ILE A 354       4.499   5.799  92.084  1.00  0.00              
ATOM   2759  C   ILE A 354       6.231   4.238  96.524  1.00  0.00              
ATOM   2760  O   ILE A 354       5.406   3.322  96.559  1.00  0.00              
ATOM   2761  N   THR A 355       6.811   4.695  97.632  1.00  0.00              
ATOM   2762  CA  THR A 355       6.304   4.329  98.943  1.00  0.00              
ATOM   2763  CB  THR A 355       7.360   4.615 100.036  1.00  0.00              
ATOM   2764  OG1 THR A 355       7.689   5.999  99.956  1.00  0.00              
ATOM   2765  CG2 THR A 355       8.597   3.745  99.891  1.00  0.00              
ATOM   2766  C   THR A 355       5.001   5.062  99.238  1.00  0.00              
ATOM   2767  O   THR A 355       4.709   6.083  98.604  1.00  0.00              
ATOM   2768  N   LYS A 356       4.194   4.590 100.198  1.00  0.00              
ATOM   2769  CA  LYS A 356       3.045   5.361 100.668  1.00  0.00              
ATOM   2770  CB  LYS A 356       2.227   4.581 101.699  1.00  0.00              
ATOM   2771  CG  LYS A 356       0.843   5.198 101.889  1.00  0.00              
ATOM   2772  CD  LYS A 356      -0.051   4.399 102.823  1.00  0.00              
ATOM   2773  CE  LYS A 356      -1.341   5.185 103.017  1.00  0.00              
ATOM   2774  NZ  LYS A 356      -2.243   4.529 103.946  1.00  0.00              
ATOM   2775  C   LYS A 356       3.489   6.716 101.219  1.00  0.00              
ATOM   2776  O   LYS A 356       2.805   7.724 101.062  1.00  0.00              
ATOM   2777  N   GLN A 357       4.688   6.744 101.808  1.00  0.00              
ATOM   2778  CA  GLN A 357       5.386   7.965 102.184  1.00  0.00              
ATOM   2779  CB  GLN A 357       6.709   7.509 102.823  1.00  0.00              
ATOM   2780  CG  GLN A 357       7.849   8.486 103.103  1.00  0.00              
ATOM   2781  CD  GLN A 357       8.758   8.733 101.906  1.00  0.00              
ATOM   2782  OE1 GLN A 357       9.241   7.805 101.252  1.00  0.00              
ATOM   2783  NE2 GLN A 357       8.984   9.993 101.561  1.00  0.00              
ATOM   2784  C   GLN A 357       5.555   8.914 100.993  1.00  0.00              
ATOM   2785  O   GLN A 357       5.073  10.049 101.027  1.00  0.00              
ATOM   2786  N   GLU A 358       6.183   8.458  99.901  1.00  0.00              
ATOM   2787  CA  GLU A 358       6.380   9.278  98.710  1.00  0.00              
ATOM   2788  CB  GLU A 358       7.250   8.533  97.708  1.00  0.00              
ATOM   2789  CG  GLU A 358       8.717   8.561  98.119  1.00  0.00              
ATOM   2790  CD  GLU A 358       9.592   7.513  97.447  1.00  0.00              
ATOM   2791  OE1 GLU A 358      10.494   7.880  96.693  1.00  0.00              
ATOM   2792  OE2 GLU A 358       9.386   6.325  97.679  1.00  0.00              
ATOM   2793  C   GLU A 358       5.073   9.721  98.070  1.00  0.00              
ATOM   2794  O   GLU A 358       4.941  10.867  97.639  1.00  0.00              
ATOM   2795  N   TYR A 359       4.083   8.823  98.062  1.00  0.00              
ATOM   2796  CA  TYR A 359       2.728   9.148  97.645  1.00  0.00              
ATOM   2797  CB  TYR A 359       1.861   7.888  97.706  1.00  0.00              
ATOM   2798  CG  TYR A 359       0.424   8.094  97.246  1.00  0.00              
ATOM   2799  CD1 TYR A 359       0.147   8.165  95.897  1.00  0.00              
ATOM   2800  CE1 TYR A 359      -1.140   8.412  95.476  1.00  0.00              
ATOM   2801  CD2 TYR A 359      -0.589   8.241  98.176  1.00  0.00              
ATOM   2802  CE2 TYR A 359      -1.877   8.501  97.757  1.00  0.00              
ATOM   2803  CZ  TYR A 359      -2.136   8.599  96.407  1.00  0.00              
ATOM   2804  OH  TYR A 359      -3.404   8.916  95.969  1.00  0.00              
ATOM   2805  C   TYR A 359       2.123  10.240  98.523  1.00  0.00              
ATOM   2806  O   TYR A 359       1.552  11.203  98.016  1.00  0.00              
ATOM   2807  N   ASP A 360       2.272  10.126  99.845  1.00  0.00              
ATOM   2808  CA  ASP A 360       1.660  11.063 100.780  1.00  0.00              
ATOM   2809  CB  ASP A 360       1.704  10.560 102.227  1.00  0.00              
ATOM   2810  CG  ASP A 360       0.824   9.357 102.561  1.00  0.00              
ATOM   2811  OD1 ASP A 360       1.149   8.654 103.518  1.00  0.00              
ATOM   2812  OD2 ASP A 360      -0.186   9.119 101.895  1.00  0.00              
ATOM   2813  C   ASP A 360       2.291  12.441 100.717  1.00  0.00              
ATOM   2814  O   ASP A 360       1.646  13.442 101.028  1.00  0.00              
ATOM   2815  N   GLU A 361       3.566  12.495 100.325  1.00  0.00              
ATOM   2816  CA  GLU A 361       4.218  13.764 100.059  1.00  0.00              
ATOM   2817  CB  GLU A 361       5.729  13.676 100.285  1.00  0.00              
ATOM   2818  CG  GLU A 361       6.163  13.755 101.754  1.00  0.00              
ATOM   2819  CD  GLU A 361       5.978  12.495 102.594  1.00  0.00              
ATOM   2820  OE1 GLU A 361       6.964  11.779 102.778  1.00  0.00              
ATOM   2821  OE2 GLU A 361       4.878  12.233 103.083  1.00  0.00              
ATOM   2822  C   GLU A 361       3.929  14.350  98.682  1.00  0.00              
ATOM   2823  O   GLU A 361       3.609  15.535  98.577  1.00  0.00              
ATOM   2824  N   ALA A 362       4.025  13.564  97.607  1.00  0.00              
ATOM   2825  CA  ALA A 362       3.948  14.119  96.260  1.00  0.00              
ATOM   2826  CB  ALA A 362       5.171  13.672  95.479  1.00  0.00              
ATOM   2827  C   ALA A 362       2.703  13.806  95.435  1.00  0.00              
ATOM   2828  O   ALA A 362       2.576  14.243  94.285  1.00  0.00              
ATOM   2829  N   GLY A 363       1.760  13.054  96.007  1.00  0.00              
ATOM   2830  CA  GLY A 363       0.503  12.723  95.348  1.00  0.00              
ATOM   2831  C   GLY A 363       0.643  11.692  94.229  1.00  0.00              
ATOM   2832  O   GLY A 363       1.753  11.248  93.924  1.00  0.00              
ATOM   2833  N   PRO A 364      -0.447  11.290  93.549  1.00  0.00              
ATOM   2834  CD  PRO A 364      -1.807  11.756  93.809  1.00  0.00              
ATOM   2835  CA  PRO A 364      -0.419  10.339  92.433  1.00  0.00              
ATOM   2836  CB  PRO A 364      -1.889  10.184  92.093  1.00  0.00              
ATOM   2837  CG  PRO A 364      -2.498  11.507  92.481  1.00  0.00              
ATOM   2838  C   PRO A 364       0.421  10.788  91.239  1.00  0.00              
ATOM   2839  O   PRO A 364       0.836   9.994  90.395  1.00  0.00              
ATOM   2840  N   SER A 365       0.688  12.093  91.182  1.00  0.00              
ATOM   2841  CA  SER A 365       1.615  12.706  90.252  1.00  0.00              
ATOM   2842  CB  SER A 365       1.681  14.200  90.574  1.00  0.00              
ATOM   2843  OG  SER A 365       1.200  14.496  91.886  1.00  0.00              
ATOM   2844  C   SER A 365       3.011  12.094  90.211  1.00  0.00              
ATOM   2845  O   SER A 365       3.588  11.971  89.126  1.00  0.00              
ATOM   2846  N   ILE A 366       3.536  11.620  91.351  1.00  0.00              
ATOM   2847  CA  ILE A 366       4.917  11.149  91.451  1.00  0.00              
ATOM   2848  CB  ILE A 366       5.261  10.846  92.934  1.00  0.00              
ATOM   2849  CG2 ILE A 366       4.467   9.650  93.441  1.00  0.00              
ATOM   2850  CG1 ILE A 366       6.766  10.676  93.154  1.00  0.00              
ATOM   2851  CD1 ILE A 366       7.222  10.483  94.609  1.00  0.00              
ATOM   2852  C   ILE A 366       5.316  10.003  90.511  1.00  0.00              
ATOM   2853  O   ILE A 366       6.506   9.816  90.235  1.00  0.00              
ATOM   2854  N   VAL A 367       4.350   9.266  89.939  1.00  0.00              
ATOM   2855  CA  VAL A 367       4.634   8.224  88.946  1.00  0.00              
ATOM   2856  CB  VAL A 367       3.348   7.567  88.379  1.00  0.00              
ATOM   2857  CG1 VAL A 367       3.712   6.294  87.627  1.00  0.00              
ATOM   2858  CG2 VAL A 367       2.313   7.234  89.440  1.00  0.00              
ATOM   2859  C   VAL A 367       5.443   8.808  87.785  1.00  0.00              
ATOM   2860  O   VAL A 367       6.415   8.220  87.312  1.00  0.00              
ATOM   2861  N   HIS A 368       5.099  10.045  87.414  1.00  0.00              
ATOM   2862  CA  HIS A 368       5.754  10.766  86.330  1.00  0.00              
ATOM   2863  CB  HIS A 368       4.943  12.013  85.987  1.00  0.00              
ATOM   2864  CG  HIS A 368       3.493  11.682  85.675  1.00  0.00              
ATOM   2865  ND1 HIS A 368       2.506  11.576  86.549  1.00  0.00              
ATOM   2866  CD2 HIS A 368       3.021  11.328  84.437  1.00  0.00              
ATOM   2867  NE2 HIS A 368       1.774  10.988  84.645  1.00  0.00              
ATOM   2868  CE1 HIS A 368       1.458  11.141  85.908  1.00  0.00              
ATOM   2869  C   HIS A 368       7.192  11.167  86.643  1.00  0.00              
ATOM   2870  O   HIS A 368       7.944  11.554  85.744  1.00  0.00              
ATOM   2871  N   ARG A 369       7.571  11.114  87.925  1.00  0.00              
ATOM   2872  CA  ARG A 369       8.940  11.357  88.347  1.00  0.00              
ATOM   2873  CB  ARG A 369       8.977  12.180  89.638  1.00  0.00              
ATOM   2874  CG  ARG A 369       8.300  13.560  89.603  1.00  0.00              
ATOM   2875  CD  ARG A 369       8.923  14.575  88.635  1.00  0.00              
ATOM   2876  NE  ARG A 369       8.700  14.200  87.248  1.00  0.00              
ATOM   2877  CZ  ARG A 369       7.876  14.839  86.422  1.00  0.00              
ATOM   2878  NH1 ARG A 369       7.579  14.226  85.286  1.00  0.00              
ATOM   2879  NH2 ARG A 369       7.381  16.039  86.704  1.00  0.00              
ATOM   2880  C   ARG A 369       9.725  10.065  88.510  1.00  0.00              
ATOM   2881  O   ARG A 369      10.950  10.042  88.340  1.00  0.00              
ATOM   2882  N   LYS A 370       9.040   8.960  88.812  1.00  0.00              
ATOM   2883  CA  LYS A 370       9.693   7.667  88.939  1.00  0.00              
ATOM   2884  CB  LYS A 370       8.821   6.718  89.757  1.00  0.00              
ATOM   2885  CG  LYS A 370       8.727   7.058  91.235  1.00  0.00              
ATOM   2886  CD  LYS A 370      10.069   6.856  91.918  1.00  0.00              
ATOM   2887  CE  LYS A 370       9.917   7.085  93.407  1.00  0.00              
ATOM   2888  NZ  LYS A 370      11.190   6.912  94.079  1.00  0.00              
ATOM   2889  C   LYS A 370      10.075   7.048  87.597  1.00  0.00              
ATOM   2890  O   LYS A 370       9.398   6.178  87.048  1.00  0.00              
ATOM   2891  N   CYS A 371      11.181   7.524  87.024  1.00  0.00              
ATOM   2892  CA  CYS A 371      11.722   6.929  85.805  1.00  0.00              
ATOM   2893  CB  CYS A 371      12.808   7.822  85.217  1.00  0.00              
ATOM   2894  SG  CYS A 371      13.416   7.283  83.599  1.00  0.00              
ATOM   2895  C   CYS A 371      12.288   5.536  86.069  1.00  0.00              
ATOM   2896  O   CYS A 371      13.096   5.396  86.989  1.00  0.00              
ATOM   2897  OXT CYS A 371      11.923   4.604  85.355  1.00  0.00              
TER    2898      CYS A 371
ATOM   2899  N   ASP B   1      53.566  21.209  61.295  1.00  0.00              
ATOM   2900  CA  ASP B   1      54.031  20.187  62.232  1.00  0.00              
ATOM   2901  CB  ASP B   1      55.554  20.308  62.436  1.00  0.00              
ATOM   2902  CG  ASP B   1      56.194  19.351  63.451  1.00  0.00              
ATOM   2903  OD1 ASP B   1      55.990  18.141  63.365  1.00  0.00              
ATOM   2904  OD2 ASP B   1      56.886  19.836  64.347  1.00  0.00              
ATOM   2905  C   ASP B   1      53.301  20.214  63.570  1.00  0.00              
ATOM   2906  O   ASP B   1      53.411  19.300  64.388  1.00  0.00              
ATOM   2907  N   TYR B   2      52.499  21.263  63.758  1.00  0.00              
ATOM   2908  CA  TYR B   2      51.692  21.435  64.962  1.00  0.00              
ATOM   2909  CB  TYR B   2      50.882  22.734  64.871  1.00  0.00              
ATOM   2910  CG  TYR B   2      50.047  23.041  66.111  1.00  0.00              
ATOM   2911  CD1 TYR B   2      50.667  23.357  67.306  1.00  0.00              
ATOM   2912  CE1 TYR B   2      49.911  23.578  68.438  1.00  0.00              
ATOM   2913  CD2 TYR B   2      48.668  22.968  66.043  1.00  0.00              
ATOM   2914  CE2 TYR B   2      47.909  23.187  67.173  1.00  0.00              
ATOM   2915  CZ  TYR B   2      48.537  23.486  68.363  1.00  0.00              
ATOM   2916  OH  TYR B   2      47.783  23.697  69.500  1.00  0.00              
ATOM   2917  C   TYR B   2      50.768  20.244  65.204  1.00  0.00              
ATOM   2918  O   TYR B   2      50.628  19.777  66.334  1.00  0.00              
ATOM   2919  N   GLU B   3      50.175  19.731  64.121  1.00  0.00              
ATOM   2920  CA  GLU B   3      49.342  18.538  64.164  1.00  0.00              
ATOM   2921  CB  GLU B   3      48.832  18.227  62.761  1.00  0.00              
ATOM   2922  CG  GLU B   3      47.782  17.121  62.707  1.00  0.00              
ATOM   2923  CD  GLU B   3      47.338  16.770  61.297  1.00  0.00              
ATOM   2924  OE1 GLU B   3      48.006  15.962  60.653  1.00  0.00              
ATOM   2925  OE2 GLU B   3      46.329  17.308  60.845  1.00  0.00              
ATOM   2926  C   GLU B   3      50.105  17.344  64.730  1.00  0.00              
ATOM   2927  O   GLU B   3      49.598  16.664  65.621  1.00  0.00              
ATOM   2928  N   LYS B   4      51.345  17.114  64.278  1.00  0.00              
ATOM   2929  CA  LYS B   4      52.143  15.993  64.756  1.00  0.00              
ATOM   2930  CB  LYS B   4      53.402  15.824  63.901  1.00  0.00              
ATOM   2931  CG  LYS B   4      54.296  14.622  64.225  1.00  0.00              
ATOM   2932  CD  LYS B   4      53.563  13.292  64.070  1.00  0.00              
ATOM   2933  CE  LYS B   4      54.498  12.118  64.324  1.00  0.00              
ATOM   2934  NZ  LYS B   4      53.756  10.869  64.291  1.00  0.00              
ATOM   2935  C   LYS B   4      52.490  16.185  66.227  1.00  0.00              
ATOM   2936  O   LYS B   4      52.392  15.240  67.008  1.00  0.00              
ATOM   2937  N   ASN B   5      52.823  17.417  66.633  1.00  0.00              
ATOM   2938  CA  ASN B   5      53.045  17.735  68.042  1.00  0.00              
ATOM   2939  CB  ASN B   5      53.441  19.193  68.244  1.00  0.00              
ATOM   2940  CG  ASN B   5      54.885  19.487  67.877  1.00  0.00              
ATOM   2941  OD1 ASN B   5      55.764  19.580  68.728  1.00  0.00              
ATOM   2942  ND2 ASN B   5      55.186  19.653  66.600  1.00  0.00              
ATOM   2943  C   ASN B   5      51.830  17.438  68.908  1.00  0.00              
ATOM   2944  O   ASN B   5      51.954  16.828  69.971  1.00  0.00              
ATOM   2945  N   LYS B   6      50.641  17.823  68.431  1.00  0.00              
ATOM   2946  CA  LYS B   6      49.387  17.537  69.114  1.00  0.00              
ATOM   2947  CB  LYS B   6      48.242  18.225  68.375  1.00  0.00              
ATOM   2948  CG  LYS B   6      46.896  18.151  69.079  1.00  0.00              
ATOM   2949  CD  LYS B   6      45.836  18.815  68.220  1.00  0.00              
ATOM   2950  CE  LYS B   6      44.487  18.723  68.913  1.00  0.00              
ATOM   2951  NZ  LYS B   6      43.457  19.329  68.093  1.00  0.00              
ATOM   2952  C   LYS B   6      49.139  16.034  69.212  1.00  0.00              
ATOM   2953  O   LYS B   6      48.765  15.536  70.272  1.00  0.00              
ATOM   2954  N   VAL B   7      49.385  15.290  68.129  1.00  0.00              
ATOM   2955  CA  VAL B   7      49.262  13.835  68.115  1.00  0.00              
ATOM   2956  CB  VAL B   7      49.474  13.343  66.659  1.00  0.00              
ATOM   2957  CG1 VAL B   7      49.609  11.839  66.525  1.00  0.00              
ATOM   2958  CG2 VAL B   7      48.275  13.754  65.817  1.00  0.00              
ATOM   2959  C   VAL B   7      50.205  13.178  69.126  1.00  0.00              
ATOM   2960  O   VAL B   7      49.784  12.326  69.914  1.00  0.00              
ATOM   2961  N   CYS B   8      51.471  13.610  69.155  1.00  0.00              
ATOM   2962  CA  CYS B   8      52.439  13.160  70.149  1.00  0.00              
ATOM   2963  CB  CYS B   8      53.802  13.797  69.910  1.00  0.00              
ATOM   2964  SG  CYS B   8      54.496  13.509  68.263  1.00  0.00              
ATOM   2965  C   CYS B   8      52.002  13.485  71.572  1.00  0.00              
ATOM   2966  O   CYS B   8      52.162  12.671  72.488  1.00  0.00              
ATOM   2967  N   LYS B   9      51.428  14.679  71.763  1.00  0.00              
ATOM   2968  CA  LYS B   9      50.889  15.097  73.048  1.00  0.00              
ATOM   2969  CB  LYS B   9      50.431  16.551  72.973  1.00  0.00              
ATOM   2970  CG  LYS B   9      50.009  17.157  74.302  1.00  0.00              
ATOM   2971  CD  LYS B   9      49.601  18.603  74.091  1.00  0.00              
ATOM   2972  CE  LYS B   9      49.218  19.227  75.422  1.00  0.00              
ATOM   2973  NZ  LYS B   9      48.859  20.620  75.240  1.00  0.00              
ATOM   2974  C   LYS B   9      49.739  14.191  73.468  1.00  0.00              
ATOM   2975  O   LYS B   9      49.711  13.738  74.609  1.00  0.00              
ATOM   2976  N   GLU B  10      48.813  13.859  72.560  1.00  0.00              
ATOM   2977  CA  GLU B  10      47.721  12.948  72.875  1.00  0.00              
ATOM   2978  CB  GLU B  10      46.727  12.835  71.721  1.00  0.00              
ATOM   2979  CG  GLU B  10      46.070  14.145  71.284  1.00  0.00              
ATOM   2980  CD  GLU B  10      45.395  14.932  72.399  1.00  0.00              
ATOM   2981  OE1 GLU B  10      44.329  14.520  72.855  1.00  0.00              
ATOM   2982  OE2 GLU B  10      45.938  15.960  72.805  1.00  0.00              
ATOM   2983  C   GLU B  10      48.225  11.563  73.255  1.00  0.00              
ATOM   2984  O   GLU B  10      47.786  11.001  74.257  1.00  0.00              
ATOM   2985  N   PHE B  11      49.187  11.030  72.495  1.00  0.00              
ATOM   2986  CA  PHE B  11      49.808   9.746  72.796  1.00  0.00              
ATOM   2987  CB  PHE B  11      50.877   9.473  71.746  1.00  0.00              
ATOM   2988  CG  PHE B  11      51.484   8.075  71.750  1.00  0.00              
ATOM   2989  CD1 PHE B  11      50.796   7.026  71.172  1.00  0.00              
ATOM   2990  CD2 PHE B  11      52.743   7.868  72.281  1.00  0.00              
ATOM   2991  CE1 PHE B  11      51.376   5.777  71.110  1.00  0.00              
ATOM   2992  CE2 PHE B  11      53.312   6.613  72.222  1.00  0.00              
ATOM   2993  CZ  PHE B  11      52.632   5.569  71.635  1.00  0.00              
ATOM   2994  C   PHE B  11      50.422   9.711  74.192  1.00  0.00              
ATOM   2995  O   PHE B  11      50.136   8.808  74.979  1.00  0.00              
ATOM   2996  N   SER B  12      51.245  10.711  74.518  1.00  0.00              
ATOM   2997  CA  SER B  12      51.924  10.751  75.803  1.00  0.00              
ATOM   2998  CB  SER B  12      53.090  11.733  75.754  1.00  0.00              
ATOM   2999  OG  SER B  12      52.725  12.997  75.216  1.00  0.00              
ATOM   3000  C   SER B  12      51.008  11.052  76.984  1.00  0.00              
ATOM   3001  O   SER B  12      51.050  10.358  78.000  1.00  0.00              
ATOM   3002  N   HIS B  13      50.156  12.072  76.853  1.00  0.00              
ATOM   3003  CA  HIS B  13      49.241  12.474  77.913  1.00  0.00              
ATOM   3004  CB  HIS B  13      48.616  13.829  77.567  1.00  0.00              
ATOM   3005  CG  HIS B  13      47.808  14.503  78.672  1.00  0.00              
ATOM   3006  ND1 HIS B  13      47.248  13.969  79.750  1.00  0.00              
ATOM   3007  CD2 HIS B  13      47.532  15.851  78.677  1.00  0.00              
ATOM   3008  NE2 HIS B  13      46.820  16.047  79.757  1.00  0.00              
ATOM   3009  CE1 HIS B  13      46.647  14.922  80.406  1.00  0.00              
ATOM   3010  C   HIS B  13      48.146  11.446  78.173  1.00  0.00              
ATOM   3011  O   HIS B  13      47.755  11.252  79.326  1.00  0.00              
ATOM   3012  N   LEU B  14      47.603  10.810  77.132  1.00  0.00              
ATOM   3013  CA  LEU B  14      46.555   9.822  77.329  1.00  0.00              
ATOM   3014  CB  LEU B  14      45.579   9.821  76.159  1.00  0.00              
ATOM   3015  CG  LEU B  14      44.783  11.084  75.855  1.00  0.00              
ATOM   3016  CD1 LEU B  14      44.025  10.907  74.553  1.00  0.00              
ATOM   3017  CD2 LEU B  14      43.835  11.429  76.992  1.00  0.00              
ATOM   3018  C   LEU B  14      47.081   8.414  77.549  1.00  0.00              
ATOM   3019  O   LEU B  14      46.443   7.618  78.241  1.00  0.00              
ATOM   3020  N   GLY B  15      48.238   8.074  76.975  1.00  0.00              
ATOM   3021  CA  GLY B  15      48.746   6.715  77.039  1.00  0.00              
ATOM   3022  C   GLY B  15      48.361   5.959  75.777  1.00  0.00              
ATOM   3023  O   GLY B  15      47.264   6.139  75.239  1.00  0.00              
ATOM   3024  N   LYS B  16      49.263   5.074  75.333  1.00  0.00              
ATOM   3025  CA  LYS B  16      49.159   4.363  74.061  1.00  0.00              
ATOM   3026  CB  LYS B  16      50.227   3.267  74.003  1.00  0.00              
ATOM   3027  CG  LYS B  16      50.276   2.496  72.688  1.00  0.00              
ATOM   3028  CD  LYS B  16      51.438   1.523  72.679  1.00  0.00              
ATOM   3029  CE  LYS B  16      51.415   0.730  71.385  1.00  0.00              
ATOM   3030  NZ  LYS B  16      52.586  -0.118  71.295  1.00  0.00              
ATOM   3031  C   LYS B  16      47.783   3.797  73.725  1.00  0.00              
ATOM   3032  O   LYS B  16      47.177   4.228  72.747  1.00  0.00              
ATOM   3033  N   GLU B  17      47.245   2.905  74.567  1.00  0.00              
ATOM   3034  CA  GLU B  17      45.943   2.286  74.337  1.00  0.00              
ATOM   3035  CB  GLU B  17      45.674   1.260  75.437  1.00  0.00              
ATOM   3036  CG  GLU B  17      44.446   0.385  75.195  1.00  0.00              
ATOM   3037  CD  GLU B  17      44.098  -0.536  76.353  1.00  0.00              
ATOM   3038  OE1 GLU B  17      43.604  -0.053  77.371  1.00  0.00              
ATOM   3039  OE2 GLU B  17      44.316  -1.744  76.240  1.00  0.00              
ATOM   3040  C   GLU B  17      44.805   3.305  74.282  1.00  0.00              
ATOM   3041  O   GLU B  17      43.826   3.139  73.546  1.00  0.00              
ATOM   3042  N   ASP B  18      44.937   4.397  75.038  1.00  0.00              
ATOM   3043  CA  ASP B  18      43.920   5.439  75.080  1.00  0.00              
ATOM   3044  CB  ASP B  18      44.135   6.395  76.249  1.00  0.00              
ATOM   3045  CG  ASP B  18      44.094   5.745  77.625  1.00  0.00              
ATOM   3046  OD1 ASP B  18      43.229   6.107  78.421  1.00  0.00              
ATOM   3047  OD2 ASP B  18      44.915   4.861  77.887  1.00  0.00              
ATOM   3048  C   ASP B  18      43.962   6.219  73.778  1.00  0.00              
ATOM   3049  O   ASP B  18      42.918   6.545  73.212  1.00  0.00              
ATOM   3050  N   PHE B  19      45.172   6.473  73.265  1.00  0.00              
ATOM   3051  CA  PHE B  19      45.349   7.060  71.946  1.00  0.00              
ATOM   3052  CB  PHE B  19      46.826   7.388  71.705  1.00  0.00              
ATOM   3053  CG  PHE B  19      47.106   8.055  70.363  1.00  0.00              
ATOM   3054  CD1 PHE B  19      46.715   9.362  70.143  1.00  0.00              
ATOM   3055  CD2 PHE B  19      47.723   7.337  69.356  1.00  0.00              
ATOM   3056  CE1 PHE B  19      46.923   9.937  68.907  1.00  0.00              
ATOM   3057  CE2 PHE B  19      47.926   7.920  68.123  1.00  0.00              
ATOM   3058  CZ  PHE B  19      47.522   9.217  67.897  1.00  0.00              
ATOM   3059  C   PHE B  19      44.815   6.131  70.859  1.00  0.00              
ATOM   3060  O   PHE B  19      44.180   6.608  69.915  1.00  0.00              
ATOM   3061  N   THR B  20      45.045   4.815  70.961  1.00  0.00              
ATOM   3062  CA  THR B  20      44.466   3.831  70.053  1.00  0.00              
ATOM   3063  CB  THR B  20      44.911   2.409  70.459  1.00  0.00              
ATOM   3064  OG1 THR B  20      46.314   2.472  70.673  1.00  0.00              
ATOM   3065  CG2 THR B  20      44.601   1.356  69.405  1.00  0.00              
ATOM   3066  C   THR B  20      42.943   3.922  70.063  1.00  0.00              
ATOM   3067  O   THR B  20      42.315   3.973  69.006  1.00  0.00              
ATOM   3068  N   SER B  21      42.349   4.009  71.257  1.00  0.00              
ATOM   3069  CA  SER B  21      40.906   4.125  71.412  1.00  0.00              
ATOM   3070  CB  SER B  21      40.546   4.066  72.890  1.00  0.00              
ATOM   3071  OG  SER B  21      41.020   2.867  73.493  1.00  0.00              
ATOM   3072  C   SER B  21      40.360   5.405  70.783  1.00  0.00              
ATOM   3073  O   SER B  21      39.398   5.364  70.014  1.00  0.00              
ATOM   3074  N   LEU B  22      41.016   6.541  71.059  1.00  0.00              
ATOM   3075  CA  LEU B  22      40.665   7.827  70.470  1.00  0.00              
ATOM   3076  CB  LEU B  22      41.610   8.908  70.997  1.00  0.00              
ATOM   3077  CG  LEU B  22      41.411  10.360  70.568  1.00  0.00              
ATOM   3078  CD1 LEU B  22      40.127  10.931  71.152  1.00  0.00              
ATOM   3079  CD2 LEU B  22      42.598  11.200  71.004  1.00  0.00              
ATOM   3080  C   LEU B  22      40.739   7.781  68.948  1.00  0.00              
ATOM   3081  O   LEU B  22      39.804   8.191  68.260  1.00  0.00              
ATOM   3082  N   SER B  23      41.836   7.229  68.422  1.00  0.00              
ATOM   3083  CA  SER B  23      42.035   7.114  66.987  1.00  0.00              
ATOM   3084  CB  SER B  23      43.452   6.647  66.680  1.00  0.00              
ATOM   3085  OG  SER B  23      44.428   7.493  67.275  1.00  0.00              
ATOM   3086  C   SER B  23      41.023   6.168  66.353  1.00  0.00              
ATOM   3087  O   SER B  23      40.558   6.419  65.242  1.00  0.00              
ATOM   3088  N   LEU B  24      40.637   5.095  67.055  1.00  0.00              
ATOM   3089  CA  LEU B  24      39.623   4.166  66.578  1.00  0.00              
ATOM   3090  CB  LEU B  24      39.519   2.977  67.528  1.00  0.00              
ATOM   3091  CG  LEU B  24      38.690   1.759  67.148  1.00  0.00              
ATOM   3092  CD1 LEU B  24      39.268   1.039  65.940  1.00  0.00              
ATOM   3093  CD2 LEU B  24      38.670   0.804  68.319  1.00  0.00              
ATOM   3094  C   LEU B  24      38.278   4.860  66.432  1.00  0.00              
ATOM   3095  O   LEU B  24      37.660   4.777  65.369  1.00  0.00              
ATOM   3096  N   VAL B  25      37.854   5.590  67.472  1.00  0.00              
ATOM   3097  CA  VAL B  25      36.629   6.383  67.430  1.00  0.00              
ATOM   3098  CB  VAL B  25      36.388   7.060  68.805  1.00  0.00              
ATOM   3099  CG1 VAL B  25      35.204   8.019  68.791  1.00  0.00              
ATOM   3100  CG2 VAL B  25      36.124   6.006  69.869  1.00  0.00              
ATOM   3101  C   VAL B  25      36.687   7.411  66.301  1.00  0.00              
ATOM   3102  O   VAL B  25      35.753   7.521  65.505  1.00  0.00              
ATOM   3103  N   LEU B  26      37.813   8.125  66.202  1.00  0.00              
ATOM   3104  CA  LEU B  26      38.030   9.140  65.181  1.00  0.00              
ATOM   3105  CB  LEU B  26      39.398   9.779  65.395  1.00  0.00              
ATOM   3106  CG  LEU B  26      39.806  10.995  64.577  1.00  0.00              
ATOM   3107  CD1 LEU B  26      38.940  12.198  64.924  1.00  0.00              
ATOM   3108  CD2 LEU B  26      41.268  11.315  64.832  1.00  0.00              
ATOM   3109  C   LEU B  26      37.921   8.586  63.765  1.00  0.00              
ATOM   3110  O   LEU B  26      37.105   9.062  62.976  1.00  0.00              
ATOM   3111  N   TYR B  27      38.691   7.552  63.418  1.00  0.00              
ATOM   3112  CA  TYR B  27      38.633   6.986  62.079  1.00  0.00              
ATOM   3113  CB  TYR B  27      39.832   6.087  61.798  1.00  0.00              
ATOM   3114  CG  TYR B  27      41.128   6.882  61.688  1.00  0.00              
ATOM   3115  CD1 TYR B  27      42.176   6.607  62.541  1.00  0.00              
ATOM   3116  CE1 TYR B  27      43.333   7.354  62.480  1.00  0.00              
ATOM   3117  CD2 TYR B  27      41.243   7.895  60.754  1.00  0.00              
ATOM   3118  CE2 TYR B  27      42.399   8.644  60.685  1.00  0.00              
ATOM   3119  CZ  TYR B  27      43.433   8.370  61.554  1.00  0.00              
ATOM   3120  OH  TYR B  27      44.587   9.124  61.498  1.00  0.00              
ATOM   3121  C   TYR B  27      37.321   6.284  61.772  1.00  0.00              
ATOM   3122  O   TYR B  27      36.873   6.296  60.625  1.00  0.00              
ATOM   3123  N   SER B  28      36.661   5.714  62.785  1.00  0.00              
ATOM   3124  CA  SER B  28      35.316   5.195  62.600  1.00  0.00              
ATOM   3125  CB  SER B  28      34.869   4.384  63.807  1.00  0.00              
ATOM   3126  OG  SER B  28      35.743   3.289  64.042  1.00  0.00              
ATOM   3127  C   SER B  28      34.315   6.308  62.304  1.00  0.00              
ATOM   3128  O   SER B  28      33.512   6.169  61.381  1.00  0.00              
ATOM   3129  N   ARG B  29      34.368   7.441  63.020  1.00  0.00              
ATOM   3130  CA  ARG B  29      33.450   8.544  62.758  1.00  0.00              
ATOM   3131  CB  ARG B  29      33.422   9.565  63.911  1.00  0.00              
ATOM   3132  CG  ARG B  29      34.552  10.589  64.007  1.00  0.00              
ATOM   3133  CD  ARG B  29      34.503  11.411  65.290  1.00  0.00              
ATOM   3134  NE  ARG B  29      33.280  12.188  65.431  1.00  0.00              
ATOM   3135  CZ  ARG B  29      33.157  13.455  65.032  1.00  0.00              
ATOM   3136  NH1 ARG B  29      31.980  14.041  65.200  1.00  0.00              
ATOM   3137  NH2 ARG B  29      34.173  14.132  64.502  1.00  0.00              
ATOM   3138  C   ARG B  29      33.735   9.211  61.416  1.00  0.00              
ATOM   3139  O   ARG B  29      32.817   9.670  60.740  1.00  0.00              
ATOM   3140  N   LYS B  30      35.008   9.255  61.006  1.00  0.00              
ATOM   3141  CA  LYS B  30      35.380   9.735  59.684  1.00  0.00              
ATOM   3142  CB  LYS B  30      36.888   9.901  59.565  1.00  0.00              
ATOM   3143  CG  LYS B  30      37.472  11.057  60.352  1.00  0.00              
ATOM   3144  CD  LYS B  30      38.981  11.007  60.206  1.00  0.00              
ATOM   3145  CE  LYS B  30      39.623  12.176  60.929  1.00  0.00              
ATOM   3146  NZ  LYS B  30      41.067  12.063  60.878  1.00  0.00              
ATOM   3147  C   LYS B  30      34.907   8.820  58.564  1.00  0.00              
ATOM   3148  O   LYS B  30      34.324   9.294  57.586  1.00  0.00              
ATOM   3149  N   PHE B  31      35.130   7.508  58.691  1.00  0.00              
ATOM   3150  CA  PHE B  31      34.820   6.565  57.628  1.00  0.00              
ATOM   3151  CB  PHE B  31      36.072   5.744  57.270  1.00  0.00              
ATOM   3152  CG  PHE B  31      37.308   6.531  56.854  1.00  0.00              
ATOM   3153  CD1 PHE B  31      38.260   6.875  57.795  1.00  0.00              
ATOM   3154  CD2 PHE B  31      37.495   6.874  55.532  1.00  0.00              
ATOM   3155  CE1 PHE B  31      39.392   7.561  57.407  1.00  0.00              
ATOM   3156  CE2 PHE B  31      38.628   7.563  55.152  1.00  0.00              
ATOM   3157  CZ  PHE B  31      39.577   7.907  56.087  1.00  0.00              
ATOM   3158  C   PHE B  31      33.671   5.626  58.014  1.00  0.00              
ATOM   3159  O   PHE B  31      33.925   4.475  58.385  1.00  0.00              
ATOM   3160  N   PRO B  32      32.384   6.006  57.896  1.00  0.00              
ATOM   3161  CD  PRO B  32      31.928   7.230  57.242  1.00  0.00              
ATOM   3162  CA  PRO B  32      31.242   5.190  58.317  1.00  0.00              
ATOM   3163  CB  PRO B  32      30.057   6.088  58.012  1.00  0.00              
ATOM   3164  CG  PRO B  32      30.514   6.887  56.820  1.00  0.00              
ATOM   3165  C   PRO B  32      31.119   3.831  57.628  1.00  0.00              
ATOM   3166  O   PRO B  32      30.603   2.867  58.192  1.00  0.00              
ATOM   3167  N   SER B  33      31.604   3.753  56.388  1.00  0.00              
ATOM   3168  CA  SER B  33      31.610   2.526  55.612  1.00  0.00              
ATOM   3169  CB  SER B  33      31.596   2.913  54.140  1.00  0.00              
ATOM   3170  OG  SER B  33      30.619   3.918  53.894  1.00  0.00              
ATOM   3171  C   SER B  33      32.811   1.626  55.891  1.00  0.00              
ATOM   3172  O   SER B  33      32.870   0.501  55.390  1.00  0.00              
ATOM   3173  N   GLY B  34      33.789   2.084  56.681  1.00  0.00              
ATOM   3174  CA  GLY B  34      35.008   1.327  56.909  1.00  0.00              
ATOM   3175  C   GLY B  34      34.761   0.169  57.858  1.00  0.00              
ATOM   3176  O   GLY B  34      34.269   0.367  58.972  1.00  0.00              
ATOM   3177  N   THR B  35      35.084  -1.051  57.426  1.00  0.00              
ATOM   3178  CA  THR B  35      34.883  -2.218  58.272  1.00  0.00              
ATOM   3179  CB  THR B  35      34.838  -3.536  57.466  1.00  0.00              
ATOM   3180  OG1 THR B  35      36.077  -3.690  56.787  1.00  0.00              
ATOM   3181  CG2 THR B  35      33.673  -3.561  56.489  1.00  0.00              
ATOM   3182  C   THR B  35      35.918  -2.287  59.389  1.00  0.00              
ATOM   3183  O   THR B  35      37.007  -1.712  59.280  1.00  0.00              
ATOM   3184  N   PHE B  36      35.563  -3.016  60.456  1.00  0.00              
ATOM   3185  CA  PHE B  36      36.363  -3.144  61.667  1.00  0.00              
ATOM   3186  CB  PHE B  36      35.812  -4.294  62.521  1.00  0.00              
ATOM   3187  CG  PHE B  36      36.528  -4.506  63.851  1.00  0.00              
ATOM   3188  CD1 PHE B  36      37.121  -5.726  64.114  1.00  0.00              
ATOM   3189  CD2 PHE B  36      36.613  -3.480  64.774  1.00  0.00              
ATOM   3190  CE1 PHE B  36      37.813  -5.911  65.292  1.00  0.00              
ATOM   3191  CE2 PHE B  36      37.312  -3.674  65.945  1.00  0.00              
ATOM   3192  CZ  PHE B  36      37.913  -4.886  66.206  1.00  0.00              
ATOM   3193  C   PHE B  36      37.860  -3.298  61.442  1.00  0.00              
ATOM   3194  O   PHE B  36      38.619  -2.411  61.827  1.00  0.00              
ATOM   3195  N   GLU B  37      38.296  -4.359  60.755  1.00  0.00              
ATOM   3196  CA  GLU B  37      39.716  -4.592  60.553  1.00  0.00              
ATOM   3197  CB  GLU B  37      39.963  -5.994  59.993  1.00  0.00              
ATOM   3198  CG  GLU B  37      41.427  -6.460  60.022  1.00  0.00              
ATOM   3199  CD  GLU B  37      42.091  -6.421  61.397  1.00  0.00              
ATOM   3200  OE1 GLU B  37      43.019  -5.630  61.589  1.00  0.00              
ATOM   3201  OE2 GLU B  37      41.686  -7.182  62.275  1.00  0.00              
ATOM   3202  C   GLU B  37      40.390  -3.519  59.703  1.00  0.00              
ATOM   3203  O   GLU B  37      41.568  -3.239  59.927  1.00  0.00              
ATOM   3204  N   GLN B  38      39.668  -2.873  58.778  1.00  0.00              
ATOM   3205  CA  GLN B  38      40.224  -1.767  58.007  1.00  0.00              
ATOM   3206  CB  GLN B  38      39.237  -1.249  56.970  1.00  0.00              
ATOM   3207  CG  GLN B  38      38.994  -2.124  55.758  1.00  0.00              
ATOM   3208  CD  GLN B  38      37.947  -1.517  54.837  1.00  0.00              
ATOM   3209  OE1 GLN B  38      36.746  -1.605  55.096  1.00  0.00              
ATOM   3210  NE2 GLN B  38      38.323  -0.852  53.755  1.00  0.00              
ATOM   3211  C   GLN B  38      40.584  -0.612  58.930  1.00  0.00              
ATOM   3212  O   GLN B  38      41.697  -0.078  58.898  1.00  0.00              
ATOM   3213  N   VAL B  39      39.625  -0.260  59.796  1.00  0.00              
ATOM   3214  CA  VAL B  39      39.816   0.811  60.762  1.00  0.00              
ATOM   3215  CB  VAL B  39      38.496   1.140  61.504  1.00  0.00              
ATOM   3216  CG1 VAL B  39      38.670   2.317  62.452  1.00  0.00              
ATOM   3217  CG2 VAL B  39      37.394   1.494  60.515  1.00  0.00              
ATOM   3218  C   VAL B  39      40.938   0.414  61.718  1.00  0.00              
ATOM   3219  O   VAL B  39      41.884   1.178  61.895  1.00  0.00              
ATOM   3220  N   SER B  40      40.898  -0.798  62.281  1.00  0.00              
ATOM   3221  CA  SER B  40      41.961  -1.320  63.128  1.00  0.00              
ATOM   3222  CB  SER B  40      41.606  -2.724  63.596  1.00  0.00              
ATOM   3223  OG  SER B  40      40.338  -2.751  64.238  1.00  0.00              
ATOM   3224  C   SER B  40      43.343  -1.339  62.484  1.00  0.00              
ATOM   3225  O   SER B  40      44.336  -1.152  63.191  1.00  0.00              
ATOM   3226  N   GLN B  41      43.466  -1.567  61.169  1.00  0.00              
ATOM   3227  CA  GLN B  41      44.749  -1.442  60.489  1.00  0.00              
ATOM   3228  CB  GLN B  41      44.713  -2.021  59.076  1.00  0.00              
ATOM   3229  CG  GLN B  41      44.714  -3.543  59.020  1.00  0.00              
ATOM   3230  CD  GLN B  41      45.940  -4.180  59.658  1.00  0.00              
ATOM   3231  OE1 GLN B  41      47.064  -4.061  59.178  1.00  0.00              
ATOM   3232  NE2 GLN B  41      45.778  -4.884  60.770  1.00  0.00              
ATOM   3233  C   GLN B  41      45.238  -0.005  60.437  1.00  0.00              
ATOM   3234  O   GLN B  41      46.379   0.273  60.817  1.00  0.00              
ATOM   3235  N   LEU B  42      44.365   0.921  60.020  1.00  0.00              
ATOM   3236  CA  LEU B  42      44.728   2.330  59.941  1.00  0.00              
ATOM   3237  CB  LEU B  42      43.596   3.151  59.326  1.00  0.00              
ATOM   3238  CG  LEU B  42      43.852   4.620  58.989  1.00  0.00              
ATOM   3239  CD1 LEU B  42      44.996   4.778  57.998  1.00  0.00              
ATOM   3240  CD2 LEU B  42      42.597   5.248  58.418  1.00  0.00              
ATOM   3241  C   LEU B  42      45.120   2.888  61.302  1.00  0.00              
ATOM   3242  O   LEU B  42      46.176   3.501  61.438  1.00  0.00              
ATOM   3243  N   VAL B  43      44.303   2.613  62.322  1.00  0.00              
ATOM   3244  CA  VAL B  43      44.564   3.030  63.693  1.00  0.00              
ATOM   3245  CB  VAL B  43      43.384   2.603  64.595  1.00  0.00              
ATOM   3246  CG1 VAL B  43      43.615   2.903  66.067  1.00  0.00              
ATOM   3247  CG2 VAL B  43      42.136   3.340  64.155  1.00  0.00              
ATOM   3248  C   VAL B  43      45.889   2.482  64.207  1.00  0.00              
ATOM   3249  O   VAL B  43      46.713   3.248  64.706  1.00  0.00              
ATOM   3250  N   LYS B  44      46.121   1.174  64.042  1.00  0.00              
ATOM   3251  CA  LYS B  44      47.357   0.513  64.454  1.00  0.00              
ATOM   3252  CB  LYS B  44      47.282  -0.922  63.962  1.00  0.00              
ATOM   3253  CG  LYS B  44      48.259  -1.941  64.511  1.00  0.00              
ATOM   3254  CD  LYS B  44      48.066  -3.308  63.846  1.00  0.00              
ATOM   3255  CE  LYS B  44      46.725  -4.002  64.120  1.00  0.00              
ATOM   3256  NZ  LYS B  44      45.648  -3.551  63.252  1.00  0.00              
ATOM   3257  C   LYS B  44      48.581   1.191  63.846  1.00  0.00              
ATOM   3258  O   LYS B  44      49.558   1.520  64.528  1.00  0.00              
ATOM   3259  N   GLU B  45      48.494   1.454  62.541  1.00  0.00              
ATOM   3260  CA  GLU B  45      49.581   2.106  61.840  1.00  0.00              
ATOM   3261  CB  GLU B  45      49.474   1.840  60.347  1.00  0.00              
ATOM   3262  CG  GLU B  45      49.742   0.349  60.143  1.00  0.00              
ATOM   3263  CD  GLU B  45      49.634  -0.165  58.720  1.00  0.00              
ATOM   3264  OE1 GLU B  45      50.599  -0.043  57.963  1.00  0.00              
ATOM   3265  OE2 GLU B  45      48.599  -0.724  58.355  1.00  0.00              
ATOM   3266  C   GLU B  45      49.754   3.574  62.204  1.00  0.00              
ATOM   3267  O   GLU B  45      50.895   4.017  62.335  1.00  0.00              
ATOM   3268  N   VAL B  46      48.678   4.328  62.462  1.00  0.00              
ATOM   3269  CA  VAL B  46      48.774   5.692  62.980  1.00  0.00              
ATOM   3270  CB  VAL B  46      47.386   6.380  62.957  1.00  0.00              
ATOM   3271  CG1 VAL B  46      47.359   7.738  63.652  1.00  0.00              
ATOM   3272  CG2 VAL B  46      46.986   6.603  61.506  1.00  0.00              
ATOM   3273  C   VAL B  46      49.422   5.720  64.364  1.00  0.00              
ATOM   3274  O   VAL B  46      50.238   6.598  64.671  1.00  0.00              
ATOM   3275  N   VAL B  47      49.109   4.726  65.202  1.00  0.00              
ATOM   3276  CA  VAL B  47      49.792   4.548  66.475  1.00  0.00              
ATOM   3277  CB  VAL B  47      49.133   3.431  67.320  1.00  0.00              
ATOM   3278  CG1 VAL B  47      49.870   3.167  68.626  1.00  0.00              
ATOM   3279  CG2 VAL B  47      47.711   3.838  67.672  1.00  0.00              
ATOM   3280  C   VAL B  47      51.280   4.308  66.240  1.00  0.00              
ATOM   3281  O   VAL B  47      52.088   4.941  66.917  1.00  0.00              
ATOM   3282  N   SER B  48      51.693   3.478  65.270  1.00  0.00              
ATOM   3283  CA  SER B  48      53.115   3.322  64.974  1.00  0.00              
ATOM   3284  CB  SER B  48      53.373   2.120  64.064  1.00  0.00              
ATOM   3285  OG  SER B  48      53.100   2.351  62.687  1.00  0.00              
ATOM   3286  C   SER B  48      53.767   4.579  64.393  1.00  0.00              
ATOM   3287  O   SER B  48      54.964   4.806  64.597  1.00  0.00              
ATOM   3288  N   LEU B  49      53.016   5.410  63.652  1.00  0.00              
ATOM   3289  CA  LEU B  49      53.510   6.704  63.183  1.00  0.00              
ATOM   3290  CB  LEU B  49      52.481   7.463  62.346  1.00  0.00              
ATOM   3291  CG  LEU B  49      51.830   6.877  61.104  1.00  0.00              
ATOM   3292  CD1 LEU B  49      50.836   7.879  60.552  1.00  0.00              
ATOM   3293  CD2 LEU B  49      52.843   6.508  60.044  1.00  0.00              
ATOM   3294  C   LEU B  49      53.844   7.601  64.363  1.00  0.00              
ATOM   3295  O   LEU B  49      54.838   8.333  64.369  1.00  0.00              
ATOM   3296  N   THR B  50      52.992   7.546  65.384  1.00  0.00              
ATOM   3297  CA  THR B  50      53.180   8.362  66.568  1.00  0.00              
ATOM   3298  CB  THR B  50      51.860   8.451  67.345  1.00  0.00              
ATOM   3299  OG1 THR B  50      50.849   8.770  66.392  1.00  0.00              
ATOM   3300  CG2 THR B  50      51.921   9.567  68.364  1.00  0.00              
ATOM   3301  C   THR B  50      54.323   7.804  67.411  1.00  0.00              
ATOM   3302  O   THR B  50      55.313   8.490  67.656  1.00  0.00              
ATOM   3303  N   GLU B  51      54.230   6.523  67.781  1.00  0.00              
ATOM   3304  CA  GLU B  51      55.213   5.826  68.598  1.00  0.00              
ATOM   3305  CB  GLU B  51      54.780   4.367  68.705  1.00  0.00              
ATOM   3306  CG  GLU B  51      55.616   3.468  69.610  1.00  0.00              
ATOM   3307  CD  GLU B  51      55.122   2.030  69.659  1.00  0.00              
ATOM   3308  OE1 GLU B  51      55.059   1.377  68.617  1.00  0.00              
ATOM   3309  OE2 GLU B  51      54.797   1.553  70.748  1.00  0.00              
ATOM   3310  C   GLU B  51      56.637   5.927  68.061  1.00  0.00              
ATOM   3311  O   GLU B  51      57.570   6.172  68.827  1.00  0.00              
ATOM   3312  N   ALA B  52      56.820   5.745  66.749  1.00  0.00              
ATOM   3313  CA  ALA B  52      58.133   5.923  66.156  1.00  0.00              
ATOM   3314  CB  ALA B  52      58.195   5.251  64.793  1.00  0.00              
ATOM   3315  C   ALA B  52      58.484   7.393  65.975  1.00  0.00              
ATOM   3316  O   ALA B  52      59.485   7.867  66.515  1.00  0.00              
ATOM   3317  N   CYS B  53      57.655   8.174  65.280  1.00  0.00              
ATOM   3318  CA  CYS B  53      58.087   9.492  64.848  1.00  0.00              
ATOM   3319  CB  CYS B  53      57.452   9.811  63.511  1.00  0.00              
ATOM   3320  SG  CYS B  53      57.906   8.493  62.354  1.00  0.00              
ATOM   3321  C   CYS B  53      57.950  10.620  65.862  1.00  0.00              
ATOM   3322  O   CYS B  53      58.354  11.753  65.598  1.00  0.00              
ATOM   3323  N   CYS B  54      57.404  10.328  67.044  1.00  0.00              
ATOM   3324  CA  CYS B  54      57.514  11.238  68.174  1.00  0.00              
ATOM   3325  CB  CYS B  54      56.267  11.172  69.044  1.00  0.00              
ATOM   3326  SG  CYS B  54      54.725  11.507  68.157  1.00  0.00              
ATOM   3327  C   CYS B  54      58.729  10.935  69.046  1.00  0.00              
ATOM   3328  O   CYS B  54      58.996  11.666  70.003  1.00  0.00              
ATOM   3329  N   ALA B  55      59.488   9.867  68.763  1.00  0.00              
ATOM   3330  CA  ALA B  55      60.609   9.484  69.610  1.00  0.00              
ATOM   3331  CB  ALA B  55      61.064   8.071  69.276  1.00  0.00              
ATOM   3332  C   ALA B  55      61.824  10.396  69.491  1.00  0.00              
ATOM   3333  O   ALA B  55      62.065  11.043  68.466  1.00  0.00              
ATOM   3334  N   GLU B  56      62.609  10.431  70.570  1.00  0.00              
ATOM   3335  CA  GLU B  56      63.811  11.246  70.643  1.00  0.00              
ATOM   3336  CB  GLU B  56      64.390  11.152  72.053  1.00  0.00              
ATOM   3337  CG  GLU B  56      65.538  12.116  72.339  1.00  0.00              
ATOM   3338  CD  GLU B  56      66.114  11.964  73.739  1.00  0.00              
ATOM   3339  OE1 GLU B  56      67.095  11.239  73.899  1.00  0.00              
ATOM   3340  OE2 GLU B  56      65.582  12.574  74.665  1.00  0.00              
ATOM   3341  C   GLU B  56      64.825  10.792  69.598  1.00  0.00              
ATOM   3342  O   GLU B  56      65.429   9.722  69.693  1.00  0.00              
ATOM   3343  N   GLY B  57      64.951  11.617  68.559  1.00  0.00              
ATOM   3344  CA  GLY B  57      65.879  11.349  67.474  1.00  0.00              
ATOM   3345  C   GLY B  57      65.202  10.742  66.251  1.00  0.00              
ATOM   3346  O   GLY B  57      65.880  10.224  65.363  1.00  0.00              
ATOM   3347  N   ALA B  58      63.867  10.776  66.180  1.00  0.00              
ATOM   3348  CA  ALA B  58      63.154  10.353  64.984  1.00  0.00              
ATOM   3349  CB  ALA B  58      61.671  10.277  65.277  1.00  0.00              
ATOM   3350  C   ALA B  58      63.340  11.325  63.825  1.00  0.00              
ATOM   3351  O   ALA B  58      63.472  12.537  64.015  1.00  0.00              
ATOM   3352  N   ASP B  59      63.345  10.789  62.603  1.00  0.00              
ATOM   3353  CA  ASP B  59      63.603  11.584  61.411  1.00  0.00              
ATOM   3354  CB  ASP B  59      63.975  10.668  60.240  1.00  0.00              
ATOM   3355  CG  ASP B  59      64.360  11.434  58.981  1.00  0.00              
ATOM   3356  OD1 ASP B  59      63.473  11.775  58.198  1.00  0.00              
ATOM   3357  OD2 ASP B  59      65.542  11.708  58.795  1.00  0.00              
ATOM   3358  C   ASP B  59      62.423  12.478  61.027  1.00  0.00              
ATOM   3359  O   ASP B  59      61.352  11.956  60.707  1.00  0.00              
ATOM   3360  N   PRO B  60      62.585  13.812  60.965  1.00  0.00              
ATOM   3361  CD  PRO B  60      63.842  14.507  61.233  1.00  0.00              
ATOM   3362  CA  PRO B  60      61.522  14.776  60.672  1.00  0.00              
ATOM   3363  CB  PRO B  60      62.269  16.091  60.603  1.00  0.00              
ATOM   3364  CG  PRO B  60      63.373  15.900  61.607  1.00  0.00              
ATOM   3365  C   PRO B  60      60.705  14.549  59.405  1.00  0.00              
ATOM   3366  O   PRO B  60      59.534  14.922  59.349  1.00  0.00              
ATOM   3367  N   ASP B  61      61.265  13.909  58.373  1.00  0.00              
ATOM   3368  CA  ASP B  61      60.529  13.661  57.135  1.00  0.00              
ATOM   3369  CB  ASP B  61      61.421  13.098  56.031  1.00  0.00              
ATOM   3370  CG  ASP B  61      62.489  14.061  55.544  1.00  0.00              
ATOM   3371  OD1 ASP B  61      62.428  14.479  54.389  1.00  0.00              
ATOM   3372  OD2 ASP B  61      63.381  14.397  56.326  1.00  0.00              
ATOM   3373  C   ASP B  61      59.351  12.720  57.326  1.00  0.00              
ATOM   3374  O   ASP B  61      58.368  12.819  56.591  1.00  0.00              
ATOM   3375  N   CYS B  62      59.415  11.858  58.353  1.00  0.00              
ATOM   3376  CA  CYS B  62      58.407  10.841  58.636  1.00  0.00              
ATOM   3377  CB  CYS B  62      58.643  10.252  60.019  1.00  0.00              
ATOM   3378  SG  CYS B  62      57.289   9.181  60.564  1.00  0.00              
ATOM   3379  C   CYS B  62      56.949  11.267  58.523  1.00  0.00              
ATOM   3380  O   CYS B  62      56.161  10.577  57.871  1.00  0.00              
ATOM   3381  N   TYR B  63      56.582  12.423  59.086  1.00  0.00              
ATOM   3382  CA  TYR B  63      55.202  12.888  59.027  1.00  0.00              
ATOM   3383  CB  TYR B  63      54.917  13.987  60.061  1.00  0.00              
ATOM   3384  CG  TYR B  63      55.916  15.135  60.160  1.00  0.00              
ATOM   3385  CD1 TYR B  63      55.905  16.166  59.240  1.00  0.00              
ATOM   3386  CE1 TYR B  63      56.749  17.245  59.405  1.00  0.00              
ATOM   3387  CD2 TYR B  63      56.793  15.167  61.226  1.00  0.00              
ATOM   3388  CE2 TYR B  63      57.637  16.244  61.396  1.00  0.00              
ATOM   3389  CZ  TYR B  63      57.598  17.283  60.491  1.00  0.00              
ATOM   3390  OH  TYR B  63      58.400  18.390  60.692  1.00  0.00              
ATOM   3391  C   TYR B  63      54.688  13.256  57.636  1.00  0.00              
ATOM   3392  O   TYR B  63      53.493  13.496  57.445  1.00  0.00              
ATOM   3393  N   ASP B  64      55.579  13.311  56.643  1.00  0.00              
ATOM   3394  CA  ASP B  64      55.168  13.297  55.249  1.00  0.00              
ATOM   3395  CB  ASP B  64      55.845  14.405  54.450  1.00  0.00              
ATOM   3396  CG  ASP B  64      55.422  14.418  52.984  1.00  0.00              
ATOM   3397  OD1 ASP B  64      54.307  14.858  52.689  1.00  0.00              
ATOM   3398  OD2 ASP B  64      56.219  14.006  52.144  1.00  0.00              
ATOM   3399  C   ASP B  64      55.457  11.950  54.596  1.00  0.00              
ATOM   3400  O   ASP B  64      54.632  11.453  53.832  1.00  0.00              
ATOM   3401  N   THR B  65      56.625  11.356  54.853  1.00  0.00              
ATOM   3402  CA  THR B  65      57.034  10.110  54.219  1.00  0.00              
ATOM   3403  CB  THR B  65      58.526   9.862  54.515  1.00  0.00              
ATOM   3404  OG1 THR B  65      59.187  11.087  54.218  1.00  0.00              
ATOM   3405  CG2 THR B  65      59.126   8.740  53.680  1.00  0.00              
ATOM   3406  C   THR B  65      56.185   8.909  54.631  1.00  0.00              
ATOM   3407  O   THR B  65      55.563   8.277  53.776  1.00  0.00              
ATOM   3408  N   ARG B  66      56.108   8.587  55.928  1.00  0.00              
ATOM   3409  CA  ARG B  66      55.368   7.417  56.387  1.00  0.00              
ATOM   3410  CB  ARG B  66      55.655   7.094  57.847  1.00  0.00              
ATOM   3411  CG  ARG B  66      57.018   6.471  58.120  1.00  0.00              
ATOM   3412  CD  ARG B  66      57.082   5.932  59.549  1.00  0.00              
ATOM   3413  NE  ARG B  66      56.151   4.830  59.748  1.00  0.00              
ATOM   3414  CZ  ARG B  66      55.711   4.443  60.950  1.00  0.00              
ATOM   3415  NH1 ARG B  66      54.839   3.443  60.990  1.00  0.00              
ATOM   3416  NH2 ARG B  66      56.121   5.035  62.071  1.00  0.00              
ATOM   3417  C   ARG B  66      53.867   7.558  56.180  1.00  0.00              
ATOM   3418  O   ARG B  66      53.179   6.582  55.872  1.00  0.00              
ATOM   3419  N   THR B  67      53.350   8.782  56.299  1.00  0.00              
ATOM   3420  CA  THR B  67      51.962   9.070  55.973  1.00  0.00              
ATOM   3421  CB  THR B  67      51.601  10.494  56.419  1.00  0.00              
ATOM   3422  OG1 THR B  67      52.712  11.298  56.052  1.00  0.00              
ATOM   3423  CG2 THR B  67      51.350  10.595  57.913  1.00  0.00              
ATOM   3424  C   THR B  67      51.686   8.854  54.490  1.00  0.00              
ATOM   3425  O   THR B  67      50.725   8.167  54.146  1.00  0.00              
ATOM   3426  N   SER B  68      52.544   9.369  53.597  1.00  0.00              
ATOM   3427  CA  SER B  68      52.418   9.096  52.169  1.00  0.00              
ATOM   3428  CB  SER B  68      53.384   9.949  51.350  1.00  0.00              
ATOM   3429  OG  SER B  68      53.102   9.911  49.954  1.00  0.00              
ATOM   3430  C   SER B  68      52.623   7.621  51.831  1.00  0.00              
ATOM   3431  O   SER B  68      52.088   7.146  50.824  1.00  0.00              
ATOM   3432  N   ALA B  69      53.399   6.876  52.626  1.00  0.00              
ATOM   3433  CA  ALA B  69      53.479   5.429  52.489  1.00  0.00              
ATOM   3434  CB  ALA B  69      54.549   4.864  53.410  1.00  0.00              
ATOM   3435  C   ALA B  69      52.150   4.775  52.846  1.00  0.00              
ATOM   3436  O   ALA B  69      51.701   3.862  52.151  1.00  0.00              
ATOM   3437  N   LEU B  70      51.476   5.255  53.900  1.00  0.00              
ATOM   3438  CA  LEU B  70      50.126   4.801  54.199  1.00  0.00              
ATOM   3439  CB  LEU B  70      49.631   5.290  55.557  1.00  0.00              
ATOM   3440  CG  LEU B  70      50.373   4.897  56.830  1.00  0.00              
ATOM   3441  CD1 LEU B  70      49.536   5.300  58.030  1.00  0.00              
ATOM   3442  CD2 LEU B  70      50.650   3.403  56.895  1.00  0.00              
ATOM   3443  C   LEU B  70      49.129   5.203  53.121  1.00  0.00              
ATOM   3444  O   LEU B  70      48.180   4.462  52.857  1.00  0.00              
ATOM   3445  N   SER B  71      49.309   6.357  52.468  1.00  0.00              
ATOM   3446  CA  SER B  71      48.540   6.710  51.282  1.00  0.00              
ATOM   3447  CB  SER B  71      48.931   8.097  50.804  1.00  0.00              
ATOM   3448  OG  SER B  71      48.886   9.033  51.872  1.00  0.00              
ATOM   3449  C   SER B  71      48.755   5.705  50.156  1.00  0.00              
ATOM   3450  O   SER B  71      47.788   5.210  49.577  1.00  0.00              
ATOM   3451  N   ALA B  72      50.011   5.340  49.871  1.00  0.00              
ATOM   3452  CA  ALA B  72      50.315   4.310  48.884  1.00  0.00              
ATOM   3453  CB  ALA B  72      51.821   4.130  48.777  1.00  0.00              
ATOM   3454  C   ALA B  72      49.702   2.958  49.239  1.00  0.00              
ATOM   3455  O   ALA B  72      49.195   2.250  48.368  1.00  0.00              
ATOM   3456  N   LYS B  73      49.700   2.607  50.529  1.00  0.00              
ATOM   3457  CA  LYS B  73      49.035   1.403  51.008  1.00  0.00              
ATOM   3458  CB  LYS B  73      49.432   1.146  52.455  1.00  0.00              
ATOM   3459  CG  LYS B  73      49.295  -0.309  52.868  1.00  0.00              
ATOM   3460  CD  LYS B  73      49.625  -0.460  54.341  1.00  0.00              
ATOM   3461  CE  LYS B  73      49.605  -1.927  54.733  1.00  0.00              
ATOM   3462  NZ  LYS B  73      49.743  -2.067  56.169  1.00  0.00              
ATOM   3463  C   LYS B  73      47.516   1.514  50.873  1.00  0.00              
ATOM   3464  O   LYS B  73      46.849   0.535  50.539  1.00  0.00              
ATOM   3465  N   SER B  74      46.941   2.708  51.076  1.00  0.00              
ATOM   3466  CA  SER B  74      45.522   2.952  50.826  1.00  0.00              
ATOM   3467  CB  SER B  74      45.127   4.375  51.211  1.00  0.00              
ATOM   3468  OG  SER B  74      45.394   4.687  52.571  1.00  0.00              
ATOM   3469  C   SER B  74      45.189   2.748  49.353  1.00  0.00              
ATOM   3470  O   SER B  74      44.118   2.248  49.005  1.00  0.00              
ATOM   3471  N   CYS B  75      46.139   3.112  48.487  1.00  0.00              
ATOM   3472  CA  CYS B  75      46.031   2.898  47.054  1.00  0.00              
ATOM   3473  CB  CYS B  75      46.974   3.856  46.344  1.00  0.00              
ATOM   3474  SG  CYS B  75      46.522   5.577  46.664  1.00  0.00              
ATOM   3475  C   CYS B  75      46.277   1.472  46.570  1.00  0.00              
ATOM   3476  O   CYS B  75      46.334   1.230  45.361  1.00  0.00              
ATOM   3477  N   GLU B  76      46.438   0.494  47.471  1.00  0.00              
ATOM   3478  CA  GLU B  76      46.520  -0.904  47.074  1.00  0.00              
ATOM   3479  CB  GLU B  76      46.939  -1.745  48.274  1.00  0.00              
ATOM   3480  CG  GLU B  76      47.362  -3.176  47.946  1.00  0.00              
ATOM   3481  CD  GLU B  76      47.686  -4.074  49.140  1.00  0.00              
ATOM   3482  OE1 GLU B  76      48.125  -3.587  50.184  1.00  0.00              
ATOM   3483  OE2 GLU B  76      47.526  -5.285  48.994  1.00  0.00              
ATOM   3484  C   GLU B  76      45.151  -1.358  46.572  1.00  0.00              
ATOM   3485  O   GLU B  76      44.119  -0.928  47.089  1.00  0.00              
ATOM   3486  N   SER B  77      45.129  -2.236  45.563  1.00  0.00              
ATOM   3487  CA  SER B  77      43.897  -2.809  45.028  1.00  0.00              
ATOM   3488  CB  SER B  77      44.275  -3.793  43.925  1.00  0.00              
ATOM   3489  OG  SER B  77      45.228  -4.747  44.399  1.00  0.00              
ATOM   3490  C   SER B  77      43.108  -3.522  46.121  1.00  0.00              
ATOM   3491  O   SER B  77      41.927  -3.280  46.373  1.00  0.00              
ATOM   3492  N   ASN B  78      43.835  -4.398  46.812  1.00  0.00              
ATOM   3493  CA  ASN B  78      43.332  -5.059  48.000  1.00  0.00              
ATOM   3494  CB  ASN B  78      43.996  -6.431  48.143  1.00  0.00              
ATOM   3495  CG  ASN B  78      43.655  -7.403  47.020  1.00  0.00              
ATOM   3496  OD1 ASN B  78      43.010  -8.423  47.239  1.00  0.00              
ATOM   3497  ND2 ASN B  78      44.053  -7.159  45.776  1.00  0.00              
ATOM   3498  C   ASN B  78      43.698  -4.130  49.149  1.00  0.00              
ATOM   3499  O   ASN B  78      44.686  -4.325  49.859  1.00  0.00              
ATOM   3500  N   SER B  79      42.940  -3.038  49.265  1.00  0.00              
ATOM   3501  CA  SER B  79      43.228  -2.010  50.252  1.00  0.00              
ATOM   3502  CB  SER B  79      42.454  -0.733  49.944  1.00  0.00              
ATOM   3503  OG  SER B  79      42.914   0.360  50.729  1.00  0.00              
ATOM   3504  C   SER B  79      42.932  -2.466  51.676  1.00  0.00              
ATOM   3505  O   SER B  79      41.820  -2.912  51.969  1.00  0.00              
ATOM   3506  N   PRO B  80      43.904  -2.388  52.596  1.00  0.00              
ATOM   3507  CD  PRO B  80      45.319  -2.167  52.298  1.00  0.00              
ATOM   3508  CA  PRO B  80      43.699  -2.670  54.012  1.00  0.00              
ATOM   3509  CB  PRO B  80      45.114  -2.909  54.500  1.00  0.00              
ATOM   3510  CG  PRO B  80      45.926  -1.950  53.669  1.00  0.00              
ATOM   3511  C   PRO B  80      43.027  -1.530  54.772  1.00  0.00              
ATOM   3512  O   PRO B  80      42.617  -1.706  55.918  1.00  0.00              
ATOM   3513  N   PHE B  81      42.895  -0.351  54.157  1.00  0.00              
ATOM   3514  CA  PHE B  81      42.449   0.838  54.863  1.00  0.00              
ATOM   3515  CB  PHE B  81      43.421   1.986  54.581  1.00  0.00              
ATOM   3516  CG  PHE B  81      44.802   1.821  55.207  1.00  0.00              
ATOM   3517  CD1 PHE B  81      45.881   2.450  54.624  1.00  0.00              
ATOM   3518  CD2 PHE B  81      44.984   1.082  56.363  1.00  0.00              
ATOM   3519  CE1 PHE B  81      47.127   2.360  55.201  1.00  0.00              
ATOM   3520  CE2 PHE B  81      46.236   0.990  56.927  1.00  0.00              
ATOM   3521  CZ  PHE B  81      47.307   1.634  56.354  1.00  0.00              
ATOM   3522  C   PHE B  81      41.025   1.239  54.502  1.00  0.00              
ATOM   3523  O   PHE B  81      40.530   0.822  53.450  1.00  0.00              
ATOM   3524  N   PRO B  82      40.288   1.986  55.340  1.00  0.00              
ATOM   3525  CD  PRO B  82      40.603   2.230  56.746  1.00  0.00              
ATOM   3526  CA  PRO B  82      38.984   2.534  54.987  1.00  0.00              
ATOM   3527  CB  PRO B  82      38.406   2.905  56.336  1.00  0.00              
ATOM   3528  CG  PRO B  82      39.602   3.286  57.166  1.00  0.00              
ATOM   3529  C   PRO B  82      39.117   3.712  54.027  1.00  0.00              
ATOM   3530  O   PRO B  82      39.930   4.619  54.219  1.00  0.00              
ATOM   3531  N   VAL B  83      38.323   3.681  52.958  1.00  0.00              
ATOM   3532  CA  VAL B  83      38.449   4.658  51.887  1.00  0.00              
ATOM   3533  CB  VAL B  83      38.635   3.951  50.515  1.00  0.00              
ATOM   3534  CG1 VAL B  83      39.959   3.199  50.470  1.00  0.00              
ATOM   3535  CG2 VAL B  83      37.481   3.013  50.180  1.00  0.00              
ATOM   3536  C   VAL B  83      37.305   5.668  51.845  1.00  0.00              
ATOM   3537  O   VAL B  83      36.383   5.642  52.671  1.00  0.00              
ATOM   3538  N   HIS B  84      37.365   6.593  50.887  1.00  0.00              
ATOM   3539  CA  HIS B  84      36.289   7.536  50.654  1.00  0.00              
ATOM   3540  CB  HIS B  84      36.680   8.915  51.183  1.00  0.00              
ATOM   3541  CG  HIS B  84      36.114   9.182  52.570  1.00  0.00              
ATOM   3542  ND1 HIS B  84      35.487   8.326  53.368  1.00  0.00              
ATOM   3543  CD2 HIS B  84      36.100  10.422  53.164  1.00  0.00              
ATOM   3544  NE2 HIS B  84      35.426  10.253  54.272  1.00  0.00              
ATOM   3545  CE1 HIS B  84      35.048   9.004  54.395  1.00  0.00              
ATOM   3546  C   HIS B  84      35.918   7.594  49.178  1.00  0.00              
ATOM   3547  O   HIS B  84      36.749   7.235  48.336  1.00  0.00              
ATOM   3548  N   PRO B  85      34.689   7.985  48.794  1.00  0.00              
ATOM   3549  CD  PRO B  85      33.534   8.087  49.685  1.00  0.00              
ATOM   3550  CA  PRO B  85      34.276   8.162  47.401  1.00  0.00              
ATOM   3551  CB  PRO B  85      32.829   8.599  47.537  1.00  0.00              
ATOM   3552  CG  PRO B  85      32.366   7.840  48.750  1.00  0.00              
ATOM   3553  C   PRO B  85      35.135   9.176  46.647  1.00  0.00              
ATOM   3554  O   PRO B  85      34.831  10.364  46.535  1.00  0.00              
ATOM   3555  N   GLY B  86      36.268   8.664  46.168  1.00  0.00              
ATOM   3556  CA  GLY B  86      37.235   9.460  45.438  1.00  0.00              
ATOM   3557  C   GLY B  86      38.653   8.930  45.590  1.00  0.00              
ATOM   3558  O   GLY B  86      39.462   9.130  44.683  1.00  0.00              
ATOM   3559  N   THR B  87      38.971   8.215  46.685  1.00  0.00              
ATOM   3560  CA  THR B  87      40.321   7.735  46.983  1.00  0.00              
ATOM   3561  CB  THR B  87      40.290   6.814  48.224  1.00  0.00              
ATOM   3562  OG1 THR B  87      39.556   7.520  49.220  1.00  0.00              
ATOM   3563  CG2 THR B  87      41.678   6.492  48.769  1.00  0.00              
ATOM   3564  C   THR B  87      41.028   7.044  45.818  1.00  0.00              
ATOM   3565  O   THR B  87      42.203   7.310  45.571  1.00  0.00              
ATOM   3566  N   ALA B  88      40.315   6.209  45.052  1.00  0.00              
ATOM   3567  CA  ALA B  88      40.862   5.587  43.851  1.00  0.00              
ATOM   3568  CB  ALA B  88      39.796   4.714  43.207  1.00  0.00              
ATOM   3569  C   ALA B  88      41.328   6.597  42.805  1.00  0.00              
ATOM   3570  O   ALA B  88      42.427   6.475  42.257  1.00  0.00              
ATOM   3571  N   GLU B  89      40.534   7.650  42.573  1.00  0.00              
ATOM   3572  CA  GLU B  89      40.889   8.675  41.605  1.00  0.00              
ATOM   3573  CB  GLU B  89      39.665   9.510  41.219  1.00  0.00              
ATOM   3574  CG  GLU B  89      39.889  10.552  40.115  1.00  0.00              
ATOM   3575  CD  GLU B  89      40.453  10.005  38.807  1.00  0.00              
ATOM   3576  OE1 GLU B  89      39.723   9.323  38.087  1.00  0.00              
ATOM   3577  OE2 GLU B  89      41.617  10.271  38.509  1.00  0.00              
ATOM   3578  C   GLU B  89      42.016   9.547  42.147  1.00  0.00              
ATOM   3579  O   GLU B  89      42.867  10.010  41.382  1.00  0.00              
ATOM   3580  N   CYS B  90      42.044   9.757  43.468  1.00  0.00              
ATOM   3581  CA  CYS B  90      43.194  10.363  44.120  1.00  0.00              
ATOM   3582  CB  CYS B  90      42.979  10.491  45.621  1.00  0.00              
ATOM   3583  SG  CYS B  90      41.483  11.389  46.107  1.00  0.00              
ATOM   3584  C   CYS B  90      44.445   9.533  43.865  1.00  0.00              
ATOM   3585  O   CYS B  90      45.476  10.076  43.479  1.00  0.00              
ATOM   3586  N   CYS B  91      44.359   8.205  43.998  1.00  0.00              
ATOM   3587  CA  CYS B  91      45.478   7.312  43.735  1.00  0.00              
ATOM   3588  CB  CYS B  91      45.099   5.880  44.055  1.00  0.00              
ATOM   3589  SG  CYS B  91      44.698   5.676  45.806  1.00  0.00              
ATOM   3590  C   CYS B  91      46.037   7.392  42.323  1.00  0.00              
ATOM   3591  O   CYS B  91      47.252   7.293  42.137  1.00  0.00              
ATOM   3592  N   THR B  92      45.185   7.592  41.313  1.00  0.00              
ATOM   3593  CA  THR B  92      45.656   7.850  39.959  1.00  0.00              
ATOM   3594  CB  THR B  92      44.516   7.649  38.942  1.00  0.00              
ATOM   3595  OG1 THR B  92      43.305   8.097  39.539  1.00  0.00              
ATOM   3596  CG2 THR B  92      44.395   6.192  38.532  1.00  0.00              
ATOM   3597  C   THR B  92      46.356   9.190  39.747  1.00  0.00              
ATOM   3598  O   THR B  92      47.035   9.387  38.738  1.00  0.00              
ATOM   3599  N   LYS B  93      46.213  10.137  40.677  1.00  0.00              
ATOM   3600  CA  LYS B  93      46.877  11.424  40.570  1.00  0.00              
ATOM   3601  CB  LYS B  93      45.869  12.549  40.819  1.00  0.00              
ATOM   3602  CG  LYS B  93      44.705  12.620  39.837  1.00  0.00              
ATOM   3603  CD  LYS B  93      45.189  12.884  38.419  1.00  0.00              
ATOM   3604  CE  LYS B  93      44.009  12.900  37.464  1.00  0.00              
ATOM   3605  NZ  LYS B  93      44.471  13.078  36.102  1.00  0.00              
ATOM   3606  C   LYS B  93      48.012  11.461  41.586  1.00  0.00              
ATOM   3607  O   LYS B  93      47.791  11.639  42.780  1.00  0.00              
ATOM   3608  N   GLU B  94      49.264  11.376  41.140  1.00  0.00              
ATOM   3609  CA  GLU B  94      50.354  10.965  42.018  1.00  0.00              
ATOM   3610  CB  GLU B  94      51.578  10.580  41.192  1.00  0.00              
ATOM   3611  CG  GLU B  94      51.522   9.183  40.565  1.00  0.00              
ATOM   3612  CD  GLU B  94      50.348   8.915  39.629  1.00  0.00              
ATOM   3613  OE1 GLU B  94      50.218   9.619  38.627  1.00  0.00              
ATOM   3614  OE2 GLU B  94      49.579   8.000  39.919  1.00  0.00              
ATOM   3615  C   GLU B  94      50.779  11.864  43.175  1.00  0.00              
ATOM   3616  O   GLU B  94      50.813  13.097  43.091  1.00  0.00              
ATOM   3617  N   GLY B  95      51.059  11.184  44.292  1.00  0.00              
ATOM   3618  CA  GLY B  95      51.763  11.748  45.436  1.00  0.00              
ATOM   3619  C   GLY B  95      51.082  12.948  46.072  1.00  0.00              
ATOM   3620  O   GLY B  95      50.161  12.824  46.880  1.00  0.00              
ATOM   3621  N   LEU B  96      51.532  14.130  45.652  1.00  0.00              
ATOM   3622  CA  LEU B  96      51.032  15.387  46.188  1.00  0.00              
ATOM   3623  CB  LEU B  96      51.922  16.542  45.747  1.00  0.00              
ATOM   3624  CG  LEU B  96      53.376  16.551  46.206  1.00  0.00              
ATOM   3625  CD1 LEU B  96      54.126  17.686  45.532  1.00  0.00              
ATOM   3626  CD2 LEU B  96      53.476  16.663  47.721  1.00  0.00              
ATOM   3627  C   LEU B  96      49.598  15.648  45.755  1.00  0.00              
ATOM   3628  O   LEU B  96      48.783  16.155  46.530  1.00  0.00              
ATOM   3629  N   GLU B  97      49.277  15.242  44.521  1.00  0.00              
ATOM   3630  CA  GLU B  97      47.938  15.414  43.976  1.00  0.00              
ATOM   3631  CB  GLU B  97      47.908  15.031  42.506  1.00  0.00              
ATOM   3632  CG  GLU B  97      48.942  15.693  41.603  1.00  0.00              
ATOM   3633  CD  GLU B  97      48.917  15.139  40.186  1.00  0.00              
ATOM   3634  OE1 GLU B  97      48.383  15.805  39.302  1.00  0.00              
ATOM   3635  OE2 GLU B  97      49.421  14.035  39.965  1.00  0.00              
ATOM   3636  C   GLU B  97      46.979  14.517  44.751  1.00  0.00              
ATOM   3637  O   GLU B  97      45.917  14.956  45.188  1.00  0.00              
ATOM   3638  N   ARG B  98      47.382  13.255  44.929  1.00  0.00              
ATOM   3639  CA  ARG B  98      46.742  12.286  45.810  1.00  0.00              
ATOM   3640  CB  ARG B  98      47.673  11.083  45.871  1.00  0.00              
ATOM   3641  CG  ARG B  98      47.223   9.811  46.565  1.00  0.00              
ATOM   3642  CD  ARG B  98      48.326   8.776  46.378  1.00  0.00              
ATOM   3643  NE  ARG B  98      48.508   8.439  44.971  1.00  0.00              
ATOM   3644  CZ  ARG B  98      49.686   8.115  44.438  1.00  0.00              
ATOM   3645  NH1 ARG B  98      49.710   7.686  43.184  1.00  0.00              
ATOM   3646  NH2 ARG B  98      50.826   8.280  45.107  1.00  0.00              
ATOM   3647  C   ARG B  98      46.474  12.822  47.209  1.00  0.00              
ATOM   3648  O   ARG B  98      45.344  12.748  47.693  1.00  0.00              
ATOM   3649  N   LYS B  99      47.502  13.393  47.846  1.00  0.00              
ATOM   3650  CA  LYS B  99      47.397  13.971  49.179  1.00  0.00              
ATOM   3651  CB  LYS B  99      48.775  14.488  49.587  1.00  0.00              
ATOM   3652  CG  LYS B  99      48.933  14.885  51.046  1.00  0.00              
ATOM   3653  CD  LYS B  99      50.357  15.370  51.274  1.00  0.00              
ATOM   3654  CE  LYS B  99      50.557  15.738  52.734  1.00  0.00              
ATOM   3655  NZ  LYS B  99      51.885  16.279  52.951  1.00  0.00              
ATOM   3656  C   LYS B  99      46.350  15.082  49.238  1.00  0.00              
ATOM   3657  O   LYS B  99      45.461  15.062  50.093  1.00  0.00              
ATOM   3658  N   LEU B 100      46.414  16.022  48.288  1.00  0.00              
ATOM   3659  CA  LEU B 100      45.457  17.119  48.191  1.00  0.00              
ATOM   3660  CB  LEU B 100      45.921  18.055  47.069  1.00  0.00              
ATOM   3661  CG  LEU B 100      45.325  19.448  46.850  1.00  0.00              
ATOM   3662  CD1 LEU B 100      46.354  20.326  46.160  1.00  0.00              
ATOM   3663  CD2 LEU B 100      44.027  19.429  46.053  1.00  0.00              
ATOM   3664  C   LEU B 100      44.039  16.602  47.951  1.00  0.00              
ATOM   3665  O   LEU B 100      43.083  17.037  48.595  1.00  0.00              
ATOM   3666  N   CYS B 101      43.912  15.634  47.040  1.00  0.00              
ATOM   3667  CA  CYS B 101      42.644  15.002  46.702  1.00  0.00              
ATOM   3668  CB  CYS B 101      42.901  13.993  45.591  1.00  0.00              
ATOM   3669  SG  CYS B 101      41.487  13.054  44.964  1.00  0.00              
ATOM   3670  C   CYS B 101      42.014  14.335  47.918  1.00  0.00              
ATOM   3671  O   CYS B 101      40.838  14.563  48.204  1.00  0.00              
ATOM   3672  N   MET B 102      42.794  13.567  48.690  1.00  0.00              
ATOM   3673  CA  MET B 102      42.302  12.967  49.922  1.00  0.00              
ATOM   3674  CB  MET B 102      43.298  11.989  50.522  1.00  0.00              
ATOM   3675  CG  MET B 102      43.489  10.733  49.688  1.00  0.00              
ATOM   3676  SD  MET B 102      44.602   9.554  50.491  1.00  0.00              
ATOM   3677  CE  MET B 102      46.124  10.420  50.245  1.00  0.00              
ATOM   3678  C   MET B 102      41.923  14.007  50.964  1.00  0.00              
ATOM   3679  O   MET B 102      40.887  13.876  51.616  1.00  0.00              
ATOM   3680  N   ALA B 103      42.719  15.075  51.101  1.00  0.00              
ATOM   3681  CA  ALA B 103      42.375  16.187  51.980  1.00  0.00              
ATOM   3682  CB  ALA B 103      43.498  17.213  51.969  1.00  0.00              
ATOM   3683  C   ALA B 103      41.089  16.903  51.574  1.00  0.00              
ATOM   3684  O   ALA B 103      40.402  17.490  52.411  1.00  0.00              
ATOM   3685  N   ALA B 104      40.752  16.869  50.281  1.00  0.00              
ATOM   3686  CA  ALA B 104      39.480  17.384  49.799  1.00  0.00              
ATOM   3687  CB  ALA B 104      39.626  17.764  48.332  1.00  0.00              
ATOM   3688  C   ALA B 104      38.308  16.410  49.917  1.00  0.00              
ATOM   3689  O   ALA B 104      37.160  16.803  49.692  1.00  0.00              
ATOM   3690  N   LEU B 105      38.537  15.139  50.269  1.00  0.00              
ATOM   3691  CA  LEU B 105      37.457  14.166  50.340  1.00  0.00              
ATOM   3692  CB  LEU B 105      37.975  12.737  50.238  1.00  0.00              
ATOM   3693  CG  LEU B 105      38.562  12.302  48.904  1.00  0.00              
ATOM   3694  CD1 LEU B 105      39.137  10.906  49.017  1.00  0.00              
ATOM   3695  CD2 LEU B 105      37.524  12.374  47.796  1.00  0.00              
ATOM   3696  C   LEU B 105      36.563  14.314  51.559  1.00  0.00              
ATOM   3697  O   LEU B 105      36.997  14.304  52.712  1.00  0.00              
ATOM   3698  N   LYS B 106      35.274  14.458  51.260  1.00  0.00              
ATOM   3699  CA  LYS B 106      34.262  14.705  52.272  1.00  0.00              
ATOM   3700  CB  LYS B 106      33.021  15.313  51.631  1.00  0.00              
ATOM   3701  CG  LYS B 106      33.252  16.651  50.949  1.00  0.00              
ATOM   3702  CD  LYS B 106      31.959  17.090  50.285  1.00  0.00              
ATOM   3703  CE  LYS B 106      32.161  18.412  49.567  1.00  0.00              
ATOM   3704  NZ  LYS B 106      30.931  18.819  48.916  1.00  0.00              
ATOM   3705  C   LYS B 106      33.843  13.451  53.021  1.00  0.00              
ATOM   3706  O   LYS B 106      33.619  12.392  52.425  1.00  0.00              
ATOM   3707  N   HIS B 107      33.739  13.590  54.347  1.00  0.00              
ATOM   3708  CA  HIS B 107      33.057  12.618  55.193  1.00  0.00              
ATOM   3709  CB  HIS B 107      33.071  13.106  56.654  1.00  0.00              
ATOM   3710  CG  HIS B 107      32.110  12.381  57.594  1.00  0.00              
ATOM   3711  ND1 HIS B 107      32.100  11.100  57.930  1.00  0.00              
ATOM   3712  CD2 HIS B 107      31.013  12.984  58.170  1.00  0.00              
ATOM   3713  NE2 HIS B 107      30.384  12.021  58.793  1.00  0.00              
ATOM   3714  CE1 HIS B 107      31.034  10.892  58.655  1.00  0.00              
ATOM   3715  C   HIS B 107      31.624  12.418  54.711  1.00  0.00              
ATOM   3716  O   HIS B 107      30.932  13.376  54.362  1.00  0.00              
ATOM   3717  N   GLN B 108      31.182  11.163  54.683  1.00  0.00              
ATOM   3718  CA  GLN B 108      29.826  10.847  54.271  1.00  0.00              
ATOM   3719  CB  GLN B 108      29.806   9.534  53.486  1.00  0.00              
ATOM   3720  CG  GLN B 108      30.732   9.502  52.270  1.00  0.00              
ATOM   3721  CD  GLN B 108      30.431  10.560  51.217  1.00  0.00              
ATOM   3722  OE1 GLN B 108      29.419  10.510  50.523  1.00  0.00              
ATOM   3723  NE2 GLN B 108      31.289  11.555  51.046  1.00  0.00              
ATOM   3724  C   GLN B 108      28.955  10.749  55.521  1.00  0.00              
ATOM   3725  O   GLN B 108      29.156   9.831  56.319  1.00  0.00              
ATOM   3726  N   PRO B 109      28.014  11.674  55.773  1.00  0.00              
ATOM   3727  CD  PRO B 109      27.799  12.880  54.981  1.00  0.00              
ATOM   3728  CA  PRO B 109      27.138  11.663  56.943  1.00  0.00              
ATOM   3729  CB  PRO B 109      26.284  12.895  56.728  1.00  0.00              
ATOM   3730  CG  PRO B 109      27.208  13.833  56.001  1.00  0.00              
ATOM   3731  C   PRO B 109      26.290  10.401  57.050  1.00  0.00              
ATOM   3732  O   PRO B 109      25.498  10.078  56.160  1.00  0.00              
ATOM   3733  N   GLN B 110      26.473   9.667  58.151  1.00  0.00              
ATOM   3734  CA  GLN B 110      25.750   8.424  58.355  1.00  0.00              
ATOM   3735  CB  GLN B 110      26.407   7.566  59.441  1.00  0.00              
ATOM   3736  CG  GLN B 110      25.698   6.249  59.784  1.00  0.00              
ATOM   3737  CD  GLN B 110      25.490   5.251  58.653  1.00  0.00              
ATOM   3738  OE1 GLN B 110      24.898   5.550  57.614  1.00  0.00              
ATOM   3739  NE2 GLN B 110      25.914   4.009  58.835  1.00  0.00              
ATOM   3740  C   GLN B 110      24.255   8.604  58.595  1.00  0.00              
ATOM   3741  O   GLN B 110      23.778   9.034  59.653  1.00  0.00              
ATOM   3742  N   GLU B 111      23.546   8.259  57.520  1.00  0.00              
ATOM   3743  CA  GLU B 111      22.097   8.294  57.494  1.00  0.00              
ATOM   3744  CB  GLU B 111      21.595   8.756  56.131  1.00  0.00              
ATOM   3745  CG  GLU B 111      22.080  10.172  55.812  1.00  0.00              
ATOM   3746  CD  GLU B 111      21.550  10.797  54.530  1.00  0.00              
ATOM   3747  OE1 GLU B 111      21.446  10.129  53.500  1.00  0.00              
ATOM   3748  OE2 GLU B 111      21.232  11.987  54.542  1.00  0.00              
ATOM   3749  C   GLU B 111      21.442   6.978  57.898  1.00  0.00              
ATOM   3750  O   GLU B 111      20.387   6.990  58.534  1.00  0.00              
ATOM   3751  N   PHE B 112      22.040   5.822  57.594  1.00  0.00              
ATOM   3752  CA  PHE B 112      21.419   4.545  57.926  1.00  0.00              
ATOM   3753  CB  PHE B 112      21.133   3.723  56.668  1.00  0.00              
ATOM   3754  CG  PHE B 112      19.998   4.306  55.839  1.00  0.00              
ATOM   3755  CD1 PHE B 112      20.280   5.034  54.699  1.00  0.00              
ATOM   3756  CD2 PHE B 112      18.688   4.124  56.243  1.00  0.00              
ATOM   3757  CE1 PHE B 112      19.248   5.590  53.974  1.00  0.00              
ATOM   3758  CE2 PHE B 112      17.663   4.684  55.510  1.00  0.00              
ATOM   3759  CZ  PHE B 112      17.942   5.417  54.379  1.00  0.00              
ATOM   3760  C   PHE B 112      22.252   3.763  58.936  1.00  0.00              
ATOM   3761  O   PHE B 112      23.159   3.015  58.561  1.00  0.00              
ATOM   3762  N   PRO B 113      21.994   3.917  60.244  1.00  0.00              
ATOM   3763  CD  PRO B 113      20.851   4.642  60.791  1.00  0.00              
ATOM   3764  CA  PRO B 113      22.797   3.329  61.307  1.00  0.00              
ATOM   3765  CB  PRO B 113      22.215   3.968  62.555  1.00  0.00              
ATOM   3766  CG  PRO B 113      20.757   4.107  62.204  1.00  0.00              
ATOM   3767  C   PRO B 113      22.778   1.806  61.368  1.00  0.00              
ATOM   3768  O   PRO B 113      21.781   1.177  61.730  1.00  0.00              
ATOM   3769  N   THR B 114      23.911   1.186  61.054  1.00  0.00              
ATOM   3770  CA  THR B 114      24.085  -0.256  61.184  1.00  0.00              
ATOM   3771  CB  THR B 114      25.242  -0.736  60.273  1.00  0.00              
ATOM   3772  OG1 THR B 114      26.421  -0.017  60.627  1.00  0.00              
ATOM   3773  CG2 THR B 114      24.913  -0.551  58.798  1.00  0.00              
ATOM   3774  C   THR B 114      24.247  -0.752  62.628  1.00  0.00              
ATOM   3775  O   THR B 114      24.817  -1.818  62.887  1.00  0.00              
ATOM   3776  N   TYR B 115      23.649  -0.042  63.589  1.00  0.00              
ATOM   3777  CA  TYR B 115      23.926  -0.254  64.994  1.00  0.00              
ATOM   3778  CB  TYR B 115      24.052   1.101  65.707  1.00  0.00              
ATOM   3779  CG  TYR B 115      24.343   1.028  67.204  1.00  0.00              
ATOM   3780  CD1 TYR B 115      25.483   0.403  67.673  1.00  0.00              
ATOM   3781  CE1 TYR B 115      25.680   0.253  69.030  1.00  0.00              
ATOM   3782  CD2 TYR B 115      23.425   1.548  68.095  1.00  0.00              
ATOM   3783  CE2 TYR B 115      23.619   1.406  69.453  1.00  0.00              
ATOM   3784  CZ  TYR B 115      24.741   0.750  69.909  1.00  0.00              
ATOM   3785  OH  TYR B 115      24.927   0.596  71.269  1.00  0.00              
ATOM   3786  C   TYR B 115      22.845  -1.117  65.627  1.00  0.00              
ATOM   3787  O   TYR B 115      21.648  -0.961  65.373  1.00  0.00              
ATOM   3788  N   VAL B 116      23.317  -2.045  66.454  1.00  0.00              
ATOM   3789  CA  VAL B 116      22.468  -2.864  67.297  1.00  0.00              
ATOM   3790  CB  VAL B 116      22.024  -4.154  66.549  1.00  0.00              
ATOM   3791  CG1 VAL B 116      23.185  -5.058  66.142  1.00  0.00              
ATOM   3792  CG2 VAL B 116      20.982  -4.914  67.356  1.00  0.00              
ATOM   3793  C   VAL B 116      23.257  -3.143  68.573  1.00  0.00              
ATOM   3794  O   VAL B 116      24.477  -3.319  68.532  1.00  0.00              
ATOM   3795  N   GLU B 117      22.592  -3.128  69.729  1.00  0.00              
ATOM   3796  CA  GLU B 117      23.254  -3.458  70.980  1.00  0.00              
ATOM   3797  CB  GLU B 117      22.772  -2.542  72.102  1.00  0.00              
ATOM   3798  CG  GLU B 117      23.722  -2.578  73.300  1.00  0.00              
ATOM   3799  CD  GLU B 117      23.230  -1.963  74.603  1.00  0.00              
ATOM   3800  OE1 GLU B 117      23.730  -2.384  75.651  1.00  0.00              
ATOM   3801  OE2 GLU B 117      22.379  -1.071  74.592  1.00  0.00              
ATOM   3802  C   GLU B 117      22.945  -4.913  71.333  1.00  0.00              
ATOM   3803  O   GLU B 117      21.791  -5.329  71.194  1.00  0.00              
ATOM   3804  N   PRO B 118      23.922  -5.735  71.744  1.00  0.00              
ATOM   3805  CD  PRO B 118      25.344  -5.514  71.493  1.00  0.00              
ATOM   3806  CA  PRO B 118      23.693  -7.078  72.276  1.00  0.00              
ATOM   3807  CB  PRO B 118      25.099  -7.629  72.405  1.00  0.00              
ATOM   3808  CG  PRO B 118      25.858  -6.928  71.310  1.00  0.00              
ATOM   3809  C   PRO B 118      22.976  -7.088  73.625  1.00  0.00              
ATOM   3810  O   PRO B 118      22.863  -6.062  74.303  1.00  0.00              
ATOM   3811  N   THR B 119      22.483  -8.260  74.031  1.00  0.00              
ATOM   3812  CA  THR B 119      21.853  -8.418  75.336  1.00  0.00              
ATOM   3813  CB  THR B 119      20.862  -9.601  75.329  1.00  0.00              
ATOM   3814  OG1 THR B 119      21.576 -10.764  74.924  1.00  0.00              
ATOM   3815  CG2 THR B 119      19.695  -9.352  74.391  1.00  0.00              
ATOM   3816  C   THR B 119      22.890  -8.598  76.440  1.00  0.00              
ATOM   3817  O   THR B 119      24.008  -9.054  76.173  1.00  0.00              
ATOM   3818  N   ASN B 120      22.509  -8.254  77.679  1.00  0.00              
ATOM   3819  CA  ASN B 120      23.337  -8.364  78.886  1.00  0.00              
ATOM   3820  CB  ASN B 120      22.449  -8.446  80.132  1.00  0.00              
ATOM   3821  CG  ASN B 120      21.613  -7.204  80.404  1.00  0.00              
ATOM   3822  OD1 ASN B 120      21.300  -6.422  79.507  1.00  0.00              
ATOM   3823  ND2 ASN B 120      21.191  -6.988  81.642  1.00  0.00              
ATOM   3824  C   ASN B 120      24.329  -9.518  78.945  1.00  0.00              
ATOM   3825  O   ASN B 120      25.529  -9.322  79.152  1.00  0.00              
ATOM   3826  N   ASP B 121      23.821 -10.731  78.697  1.00  0.00              
ATOM   3827  CA  ASP B 121      24.647 -11.928  78.696  1.00  0.00              
ATOM   3828  CB  ASP B 121      23.800 -13.194  78.570  1.00  0.00              
ATOM   3829  CG  ASP B 121      24.631 -14.473  78.499  1.00  0.00              
ATOM   3830  OD1 ASP B 121      25.174 -14.893  79.520  1.00  0.00              
ATOM   3831  OD2 ASP B 121      24.727 -15.047  77.415  1.00  0.00              
ATOM   3832  C   ASP B 121      25.699 -11.916  77.599  1.00  0.00              
ATOM   3833  O   ASP B 121      26.839 -12.284  77.864  1.00  0.00              
ATOM   3834  N   GLU B 122      25.349 -11.488  76.382  1.00  0.00              
ATOM   3835  CA  GLU B 122      26.288 -11.486  75.266  1.00  0.00              
ATOM   3836  CB  GLU B 122      25.583 -11.144  73.964  1.00  0.00              
ATOM   3837  CG  GLU B 122      24.517 -12.141  73.539  1.00  0.00              
ATOM   3838  CD  GLU B 122      23.760 -11.688  72.302  1.00  0.00              
ATOM   3839  OE1 GLU B 122      22.889 -10.821  72.432  1.00  0.00              
ATOM   3840  OE2 GLU B 122      24.035 -12.190  71.215  1.00  0.00              
ATOM   3841  C   GLU B 122      27.396 -10.471  75.504  1.00  0.00              
ATOM   3842  O   GLU B 122      28.571 -10.749  75.255  1.00  0.00              
ATOM   3843  N   ILE B 123      26.993  -9.308  76.034  1.00  0.00              
ATOM   3844  CA  ILE B 123      27.904  -8.236  76.418  1.00  0.00              
ATOM   3845  CB  ILE B 123      27.089  -7.070  77.039  1.00  0.00              
ATOM   3846  CG2 ILE B 123      28.002  -5.959  77.529  1.00  0.00              
ATOM   3847  CG1 ILE B 123      26.074  -6.491  76.064  1.00  0.00              
ATOM   3848  CD1 ILE B 123      25.116  -5.469  76.702  1.00  0.00              
ATOM   3849  C   ILE B 123      28.943  -8.768  77.402  1.00  0.00              
ATOM   3850  O   ILE B 123      30.149  -8.711  77.141  1.00  0.00              
ATOM   3851  N   CYS B 124      28.462  -9.340  78.513  1.00  0.00              
ATOM   3852  CA  CYS B 124      29.343  -9.926  79.508  1.00  0.00              
ATOM   3853  CB  CYS B 124      28.576 -10.368  80.745  1.00  0.00              
ATOM   3854  SG  CYS B 124      27.897  -8.970  81.673  1.00  0.00              
ATOM   3855  C   CYS B 124      30.189 -11.076  78.990  1.00  0.00              
ATOM   3856  O   CYS B 124      31.387 -11.102  79.261  1.00  0.00              
ATOM   3857  N   GLU B 125      29.622 -12.007  78.213  1.00  0.00              
ATOM   3858  CA  GLU B 125      30.378 -13.133  77.685  1.00  0.00              
ATOM   3859  CB  GLU B 125      29.480 -14.159  77.001  1.00  0.00              
ATOM   3860  CG  GLU B 125      28.618 -14.969  77.968  1.00  0.00              
ATOM   3861  CD  GLU B 125      29.411 -15.752  79.004  1.00  0.00              
ATOM   3862  OE1 GLU B 125      30.036 -16.753  78.645  1.00  0.00              
ATOM   3863  OE2 GLU B 125      29.420 -15.358  80.169  1.00  0.00              
ATOM   3864  C   GLU B 125      31.506 -12.735  76.752  1.00  0.00              
ATOM   3865  O   GLU B 125      32.628 -13.202  76.938  1.00  0.00              
ATOM   3866  N   ALA B 126      31.251 -11.844  75.788  1.00  0.00              
ATOM   3867  CA  ALA B 126      32.293 -11.378  74.881  1.00  0.00              
ATOM   3868  CB  ALA B 126      31.703 -10.375  73.905  1.00  0.00              
ATOM   3869  C   ALA B 126      33.432 -10.698  75.634  1.00  0.00              
ATOM   3870  O   ALA B 126      34.607 -11.028  75.450  1.00  0.00              
ATOM   3871  N   PHE B 127      33.060  -9.808  76.562  1.00  0.00              
ATOM   3872  CA  PHE B 127      34.021  -9.099  77.392  1.00  0.00              
ATOM   3873  CB  PHE B 127      33.276  -8.038  78.187  1.00  0.00              
ATOM   3874  CG  PHE B 127      34.089  -6.795  78.517  1.00  0.00              
ATOM   3875  CD1 PHE B 127      34.253  -5.811  77.558  1.00  0.00              
ATOM   3876  CD2 PHE B 127      34.597  -6.613  79.790  1.00  0.00              
ATOM   3877  CE1 PHE B 127      34.899  -4.637  77.884  1.00  0.00              
ATOM   3878  CE2 PHE B 127      35.241  -5.434  80.106  1.00  0.00              
ATOM   3879  CZ  PHE B 127      35.388  -4.445  79.157  1.00  0.00              
ATOM   3880  C   PHE B 127      34.774 -10.036  78.337  1.00  0.00              
ATOM   3881  O   PHE B 127      35.943  -9.802  78.640  1.00  0.00              
ATOM   3882  N   ARG B 128      34.128 -11.106  78.814  1.00  0.00              
ATOM   3883  CA  ARG B 128      34.770 -12.106  79.658  1.00  0.00              
ATOM   3884  CB  ARG B 128      33.713 -13.025  80.270  1.00  0.00              
ATOM   3885  CG  ARG B 128      34.263 -14.056  81.247  1.00  0.00              
ATOM   3886  CD  ARG B 128      33.236 -15.125  81.622  1.00  0.00              
ATOM   3887  NE  ARG B 128      32.700 -15.877  80.490  1.00  0.00              
ATOM   3888  CZ  ARG B 128      33.414 -16.708  79.721  1.00  0.00              
ATOM   3889  NH1 ARG B 128      32.786 -17.364  78.755  1.00  0.00              
ATOM   3890  NH2 ARG B 128      34.719 -16.895  79.893  1.00  0.00              
ATOM   3891  C   ARG B 128      35.777 -12.935  78.868  1.00  0.00              
ATOM   3892  O   ARG B 128      36.878 -13.207  79.348  1.00  0.00              
ATOM   3893  N   LYS B 129      35.404 -13.348  77.652  1.00  0.00              
ATOM   3894  CA  LYS B 129      36.284 -14.124  76.788  1.00  0.00              
ATOM   3895  CB  LYS B 129      35.521 -14.638  75.574  1.00  0.00              
ATOM   3896  CG  LYS B 129      34.469 -15.667  75.960  1.00  0.00              
ATOM   3897  CD  LYS B 129      33.599 -16.026  74.771  1.00  0.00              
ATOM   3898  CE  LYS B 129      32.497 -16.967  75.227  1.00  0.00              
ATOM   3899  NZ  LYS B 129      31.644 -17.326  74.111  1.00  0.00              
ATOM   3900  C   LYS B 129      37.505 -13.328  76.353  1.00  0.00              
ATOM   3901  O   LYS B 129      38.620 -13.852  76.329  1.00  0.00              
ATOM   3902  N   ASP B 130      37.296 -12.058  75.991  1.00  0.00              
ATOM   3903  CA  ASP B 130      38.380 -11.107  75.796  1.00  0.00              
ATOM   3904  CB  ASP B 130      39.165 -11.355  74.494  1.00  0.00              
ATOM   3905  CG  ASP B 130      40.190 -10.266  74.209  1.00  0.00              
ATOM   3906  OD1 ASP B 130      40.002  -9.517  73.251  1.00  0.00              
ATOM   3907  OD2 ASP B 130      41.149 -10.122  74.965  1.00  0.00              
ATOM   3908  C   ASP B 130      37.830  -9.686  75.791  1.00  0.00              
ATOM   3909  O   ASP B 130      37.142  -9.320  74.838  1.00  0.00              
ATOM   3910  N   PRO B 131      38.151  -8.829  76.770  1.00  0.00              
ATOM   3911  CD  PRO B 131      39.060  -9.130  77.873  1.00  0.00              
ATOM   3912  CA  PRO B 131      37.644  -7.460  76.862  1.00  0.00              
ATOM   3913  CB  PRO B 131      38.326  -6.934  78.114  1.00  0.00              
ATOM   3914  CG  PRO B 131      39.585  -7.756  78.237  1.00  0.00              
ATOM   3915  C   PRO B 131      37.903  -6.578  75.646  1.00  0.00              
ATOM   3916  O   PRO B 131      37.029  -5.830  75.200  1.00  0.00              
ATOM   3917  N   LYS B 132      39.104  -6.734  75.076  1.00  0.00              
ATOM   3918  CA  LYS B 132      39.579  -5.910  73.975  1.00  0.00              
ATOM   3919  CB  LYS B 132      41.014  -6.276  73.589  1.00  0.00              
ATOM   3920  CG  LYS B 132      42.018  -6.362  74.738  1.00  0.00              
ATOM   3921  CD  LYS B 132      42.182  -5.049  75.490  1.00  0.00              
ATOM   3922  CE  LYS B 132      43.088  -5.288  76.686  1.00  0.00              
ATOM   3923  NZ  LYS B 132      43.267  -4.068  77.447  1.00  0.00              
ATOM   3924  C   LYS B 132      38.685  -6.008  72.749  1.00  0.00              
ATOM   3925  O   LYS B 132      38.309  -4.974  72.201  1.00  0.00              
ATOM   3926  N   GLU B 133      38.285  -7.219  72.332  1.00  0.00              
ATOM   3927  CA  GLU B 133      37.402  -7.370  71.182  1.00  0.00              
ATOM   3928  CB  GLU B 133      37.244  -8.837  70.729  1.00  0.00              
ATOM   3929  CG  GLU B 133      36.999  -9.962  71.745  1.00  0.00              
ATOM   3930  CD  GLU B 133      35.560 -10.284  72.130  1.00  0.00              
ATOM   3931  OE1 GLU B 133      35.090 -11.368  71.785  1.00  0.00              
ATOM   3932  OE2 GLU B 133      34.904  -9.460  72.763  1.00  0.00              
ATOM   3933  C   GLU B 133      36.066  -6.650  71.293  1.00  0.00              
ATOM   3934  O   GLU B 133      35.685  -5.943  70.359  1.00  0.00              
ATOM   3935  N   TYR B 134      35.371  -6.755  72.432  1.00  0.00              
ATOM   3936  CA  TYR B 134      34.101  -6.069  72.616  1.00  0.00              
ATOM   3937  CB  TYR B 134      33.387  -6.549  73.884  1.00  0.00              
ATOM   3938  CG  TYR B 134      31.916  -6.151  73.920  1.00  0.00              
ATOM   3939  CD1 TYR B 134      31.026  -6.754  73.052  1.00  0.00              
ATOM   3940  CE1 TYR B 134      29.708  -6.352  73.019  1.00  0.00              
ATOM   3941  CD2 TYR B 134      31.479  -5.163  74.782  1.00  0.00              
ATOM   3942  CE2 TYR B 134      30.160  -4.756  74.749  1.00  0.00              
ATOM   3943  CZ  TYR B 134      29.285  -5.347  73.861  1.00  0.00              
ATOM   3944  OH  TYR B 134      27.967  -4.938  73.795  1.00  0.00              
ATOM   3945  C   TYR B 134      34.311  -4.564  72.668  1.00  0.00              
ATOM   3946  O   TYR B 134      33.578  -3.812  72.023  1.00  0.00              
ATOM   3947  N   ALA B 135      35.344  -4.131  73.401  1.00  0.00              
ATOM   3948  CA  ALA B 135      35.695  -2.723  73.497  1.00  0.00              
ATOM   3949  CB  ALA B 135      36.958  -2.572  74.335  1.00  0.00              
ATOM   3950  C   ALA B 135      35.955  -2.087  72.138  1.00  0.00              
ATOM   3951  O   ALA B 135      35.329  -1.092  71.765  1.00  0.00              
ATOM   3952  N   ASN B 136      36.839  -2.716  71.361  1.00  0.00              
ATOM   3953  CA  ASN B 136      37.205  -2.226  70.045  1.00  0.00              
ATOM   3954  CB  ASN B 136      38.411  -2.977  69.483  1.00  0.00              
ATOM   3955  CG  ASN B 136      39.728  -2.723  70.209  1.00  0.00              
ATOM   3956  OD1 ASN B 136      40.549  -3.622  70.361  1.00  0.00              
ATOM   3957  ND2 ASN B 136      40.029  -1.518  70.679  1.00  0.00              
ATOM   3958  C   ASN B 136      36.053  -2.286  69.059  1.00  0.00              
ATOM   3959  O   ASN B 136      35.818  -1.321  68.331  1.00  0.00              
ATOM   3960  N   GLN B 137      35.292  -3.387  69.049  1.00  0.00              
ATOM   3961  CA  GLN B 137      34.165  -3.528  68.138  1.00  0.00              
ATOM   3962  CB  GLN B 137      33.660  -4.969  68.153  1.00  0.00              
ATOM   3963  CG  GLN B 137      32.989  -5.429  66.864  1.00  0.00              
ATOM   3964  CD  GLN B 137      31.468  -5.422  66.892  1.00  0.00              
ATOM   3965  OE1 GLN B 137      30.833  -6.452  67.096  1.00  0.00              
ATOM   3966  NE2 GLN B 137      30.816  -4.286  66.701  1.00  0.00              
ATOM   3967  C   GLN B 137      33.048  -2.543  68.462  1.00  0.00              
ATOM   3968  O   GLN B 137      32.360  -2.088  67.545  1.00  0.00              
ATOM   3969  N   PHE B 138      32.848  -2.188  69.737  1.00  0.00              
ATOM   3970  CA  PHE B 138      31.904  -1.139  70.095  1.00  0.00              
ATOM   3971  CB  PHE B 138      31.627  -1.132  71.601  1.00  0.00              
ATOM   3972  CG  PHE B 138      30.487  -0.200  71.995  1.00  0.00              
ATOM   3973  CD1 PHE B 138      29.181  -0.563  71.723  1.00  0.00              
ATOM   3974  CD2 PHE B 138      30.760   1.020  72.586  1.00  0.00              
ATOM   3975  CE1 PHE B 138      28.154   0.307  72.023  1.00  0.00              
ATOM   3976  CE2 PHE B 138      29.725   1.885  72.875  1.00  0.00              
ATOM   3977  CZ  PHE B 138      28.424   1.530  72.593  1.00  0.00              
ATOM   3978  C   PHE B 138      32.412   0.226  69.641  1.00  0.00              
ATOM   3979  O   PHE B 138      31.682   0.960  68.968  1.00  0.00              
ATOM   3980  N   MET B 139      33.668   0.561  69.972  1.00  0.00              
ATOM   3981  CA  MET B 139      34.269   1.833  69.576  1.00  0.00              
ATOM   3982  CB  MET B 139      35.644   2.028  70.204  1.00  0.00              
ATOM   3983  CG  MET B 139      35.630   2.189  71.714  1.00  0.00              
ATOM   3984  SD  MET B 139      37.247   2.666  72.373  1.00  0.00              
ATOM   3985  CE  MET B 139      37.992   1.071  72.552  1.00  0.00              
ATOM   3986  C   MET B 139      34.383   2.025  68.068  1.00  0.00              
ATOM   3987  O   MET B 139      34.549   3.141  67.579  1.00  0.00              
ATOM   3988  N   TRP B 140      34.358   0.916  67.328  1.00  0.00              
ATOM   3989  CA  TRP B 140      34.046   0.948  65.914  1.00  0.00              
ATOM   3990  CB  TRP B 140      34.502  -0.374  65.280  1.00  0.00              
ATOM   3991  CG  TRP B 140      34.075  -0.588  63.833  1.00  0.00              
ATOM   3992  CD2 TRP B 140      33.127  -1.469  63.391  1.00  0.00              
ATOM   3993  CE2 TRP B 140      33.077  -1.203  62.064  1.00  0.00              
ATOM   3994  CE3 TRP B 140      32.497  -2.551  63.953  1.00  0.00              
ATOM   3995  CD1 TRP B 140      34.574   0.165  62.791  1.00  0.00              
ATOM   3996  NE1 TRP B 140      33.936  -0.241  61.710  1.00  0.00              
ATOM   3997  CZ2 TRP B 140      32.381  -1.971  61.166  1.00  0.00              
ATOM   3998  CZ3 TRP B 140      31.772  -3.342  63.075  1.00  0.00              
ATOM   3999  CH2 TRP B 140      31.714  -3.057  61.712  1.00  0.00              
ATOM   4000  C   TRP B 140      32.553   1.225  65.723  1.00  0.00              
ATOM   4001  O   TRP B 140      32.177   2.370  65.467  1.00  0.00              
ATOM   4002  N   GLU B 141      31.687   0.227  65.969  1.00  0.00              
ATOM   4003  CA  GLU B 141      30.303   0.209  65.496  1.00  0.00              
ATOM   4004  CB  GLU B 141      29.578  -1.038  66.002  1.00  0.00              
ATOM   4005  CG  GLU B 141      28.277  -1.350  65.255  1.00  0.00              
ATOM   4006  CD  GLU B 141      27.492  -2.544  65.786  1.00  0.00              
ATOM   4007  OE1 GLU B 141      28.071  -3.620  65.944  1.00  0.00              
ATOM   4008  OE2 GLU B 141      26.299  -2.391  66.044  1.00  0.00              
ATOM   4009  C   GLU B 141      29.483   1.443  65.843  1.00  0.00              
ATOM   4010  O   GLU B 141      28.778   1.991  64.986  1.00  0.00              
ATOM   4011  N   TYR B 142      29.612   1.899  67.091  1.00  0.00              
ATOM   4012  CA  TYR B 142      28.885   3.065  67.558  1.00  0.00              
ATOM   4013  CB  TYR B 142      29.092   3.224  69.062  1.00  0.00              
ATOM   4014  CG  TYR B 142      28.098   4.165  69.727  1.00  0.00              
ATOM   4015  CD1 TYR B 142      26.794   3.755  69.920  1.00  0.00              
ATOM   4016  CE1 TYR B 142      25.891   4.585  70.548  1.00  0.00              
ATOM   4017  CD2 TYR B 142      28.503   5.414  70.152  1.00  0.00              
ATOM   4018  CE2 TYR B 142      27.603   6.250  70.777  1.00  0.00              
ATOM   4019  CZ  TYR B 142      26.307   5.825  70.980  1.00  0.00              
ATOM   4020  OH  TYR B 142      25.418   6.638  71.654  1.00  0.00              
ATOM   4021  C   TYR B 142      29.374   4.299  66.810  1.00  0.00              
ATOM   4022  O   TYR B 142      28.580   5.022  66.206  1.00  0.00              
ATOM   4023  N   SER B 143      30.692   4.502  66.764  1.00  0.00              
ATOM   4024  CA  SER B 143      31.262   5.685  66.149  1.00  0.00              
ATOM   4025  CB  SER B 143      32.702   5.831  66.594  1.00  0.00              
ATOM   4026  OG  SER B 143      32.730   5.922  68.014  1.00  0.00              
ATOM   4027  C   SER B 143      31.130   5.717  64.632  1.00  0.00              
ATOM   4028  O   SER B 143      30.953   6.798  64.074  1.00  0.00              
ATOM   4029  N   THR B 144      31.165   4.570  63.937  1.00  0.00              
ATOM   4030  CA  THR B 144      30.832   4.514  62.515  1.00  0.00              
ATOM   4031  CB  THR B 144      31.022   3.097  61.929  1.00  0.00              
ATOM   4032  OG1 THR B 144      30.715   2.157  62.953  1.00  0.00              
ATOM   4033  CG2 THR B 144      32.413   2.875  61.369  1.00  0.00              
ATOM   4034  C   THR B 144      29.413   4.975  62.225  1.00  0.00              
ATOM   4035  O   THR B 144      29.132   5.649  61.233  1.00  0.00              
ATOM   4036  N   ASN B 145      28.503   4.616  63.130  1.00  0.00              
ATOM   4037  CA  ASN B 145      27.098   4.884  62.906  1.00  0.00              
ATOM   4038  CB  ASN B 145      26.263   3.730  63.413  1.00  0.00              
ATOM   4039  CG  ASN B 145      26.464   2.528  62.508  1.00  0.00              
ATOM   4040  OD1 ASN B 145      26.235   2.595  61.297  1.00  0.00              
ATOM   4041  ND2 ASN B 145      26.932   1.399  63.019  1.00  0.00              
ATOM   4042  C   ASN B 145      26.618   6.214  63.445  1.00  0.00              
ATOM   4043  O   ASN B 145      25.606   6.754  62.999  1.00  0.00              
ATOM   4044  N   TYR B 146      27.348   6.763  64.411  1.00  0.00              
ATOM   4045  CA  TYR B 146      27.064   8.093  64.906  1.00  0.00              
ATOM   4046  CB  TYR B 146      26.685   8.024  66.393  1.00  0.00              
ATOM   4047  CG  TYR B 146      25.410   7.210  66.585  1.00  0.00              
ATOM   4048  CD1 TYR B 146      25.479   5.905  67.035  1.00  0.00              
ATOM   4049  CE1 TYR B 146      24.359   5.099  66.996  1.00  0.00              
ATOM   4050  CD2 TYR B 146      24.201   7.730  66.170  1.00  0.00              
ATOM   4051  CE2 TYR B 146      23.083   6.928  66.126  1.00  0.00              
ATOM   4052  CZ  TYR B 146      23.171   5.612  66.521  1.00  0.00              
ATOM   4053  OH  TYR B 146      22.060   4.797  66.427  1.00  0.00              
ATOM   4054  C   TYR B 146      28.226   9.026  64.587  1.00  0.00              
ATOM   4055  O   TYR B 146      28.750   9.759  65.424  1.00  0.00              
ATOM   4056  N   GLY B 147      28.569   9.019  63.293  1.00  0.00              
ATOM   4057  CA  GLY B 147      29.723   9.728  62.757  1.00  0.00              
ATOM   4058  C   GLY B 147      29.637  11.238  62.915  1.00  0.00              
ATOM   4059  O   GLY B 147      30.581  11.887  63.360  1.00  0.00              
ATOM   4060  N   GLN B 148      28.477  11.806  62.582  1.00  0.00              
ATOM   4061  CA  GLN B 148      28.240  13.232  62.744  1.00  0.00              
ATOM   4062  CB  GLN B 148      27.217  13.721  61.722  1.00  0.00              
ATOM   4063  CG  GLN B 148      27.835  14.196  60.413  1.00  0.00              
ATOM   4064  CD  GLN B 148      28.644  15.480  60.554  1.00  0.00              
ATOM   4065  OE1 GLN B 148      29.871  15.472  60.594  1.00  0.00              
ATOM   4066  NE2 GLN B 148      28.012  16.644  60.617  1.00  0.00              
ATOM   4067  C   GLN B 148      27.817  13.636  64.151  1.00  0.00              
ATOM   4068  O   GLN B 148      27.489  14.799  64.396  1.00  0.00              
ATOM   4069  N   ALA B 149      27.786  12.698  65.103  1.00  0.00              
ATOM   4070  CA  ALA B 149      27.584  13.054  66.498  1.00  0.00              
ATOM   4071  CB  ALA B 149      27.170  11.830  67.298  1.00  0.00              
ATOM   4072  C   ALA B 149      28.919  13.548  67.046  1.00  0.00              
ATOM   4073  O   ALA B 149      29.960  13.045  66.613  1.00  0.00              
ATOM   4074  N   PRO B 150      28.964  14.532  67.956  1.00  0.00              
ATOM   4075  CD  PRO B 150      27.796  15.246  68.462  1.00  0.00              
ATOM   4076  CA  PRO B 150      30.196  15.079  68.517  1.00  0.00              
ATOM   4077  CB  PRO B 150      29.680  15.974  69.619  1.00  0.00              
ATOM   4078  CG  PRO B 150      28.382  16.499  69.077  1.00  0.00              
ATOM   4079  C   PRO B 150      31.165  14.041  69.064  1.00  0.00              
ATOM   4080  O   PRO B 150      30.793  13.166  69.853  1.00  0.00              
ATOM   4081  N   LEU B 151      32.417  14.143  68.597  1.00  0.00              
ATOM   4082  CA  LEU B 151      33.546  13.370  69.107  1.00  0.00              
ATOM   4083  CB  LEU B 151      34.847  13.985  68.588  1.00  0.00              
ATOM   4084  CG  LEU B 151      36.209  13.389  68.956  1.00  0.00              
ATOM   4085  CD1 LEU B 151      36.359  11.956  68.468  1.00  0.00              
ATOM   4086  CD2 LEU B 151      37.313  14.247  68.368  1.00  0.00              
ATOM   4087  C   LEU B 151      33.578  13.274  70.628  1.00  0.00              
ATOM   4088  O   LEU B 151      33.807  12.196  71.176  1.00  0.00              
ATOM   4089  N   SER B 152      33.297  14.399  71.295  1.00  0.00              
ATOM   4090  CA  SER B 152      33.092  14.452  72.734  1.00  0.00              
ATOM   4091  CB  SER B 152      32.594  15.844  73.086  1.00  0.00              
ATOM   4092  OG  SER B 152      31.473  16.196  72.276  1.00  0.00              
ATOM   4093  C   SER B 152      32.099  13.408  73.229  1.00  0.00              
ATOM   4094  O   SER B 152      32.467  12.515  73.993  1.00  0.00              
ATOM   4095  N   LEU B 153      30.862  13.486  72.718  1.00  0.00              
ATOM   4096  CA  LEU B 153      29.793  12.561  73.066  1.00  0.00              
ATOM   4097  CB  LEU B 153      28.504  12.874  72.320  1.00  0.00              
ATOM   4098  CG  LEU B 153      27.751  14.134  72.695  1.00  0.00              
ATOM   4099  CD1 LEU B 153      26.501  14.270  71.848  1.00  0.00              
ATOM   4100  CD2 LEU B 153      27.381  14.108  74.165  1.00  0.00              
ATOM   4101  C   LEU B 153      30.146  11.107  72.832  1.00  0.00              
ATOM   4102  O   LEU B 153      29.936  10.272  73.716  1.00  0.00              
ATOM   4103  N   LEU B 154      30.741  10.827  71.667  1.00  0.00              
ATOM   4104  CA  LEU B 154      31.190   9.486  71.339  1.00  0.00              
ATOM   4105  CB  LEU B 154      31.777   9.440  69.941  1.00  0.00              
ATOM   4106  CG  LEU B 154      30.841   9.737  68.787  1.00  0.00              
ATOM   4107  CD1 LEU B 154      31.635   9.840  67.506  1.00  0.00              
ATOM   4108  CD2 LEU B 154      29.767   8.671  68.675  1.00  0.00              
ATOM   4109  C   LEU B 154      32.212   8.971  72.335  1.00  0.00              
ATOM   4110  O   LEU B 154      31.980   7.936  72.959  1.00  0.00              
ATOM   4111  N   VAL B 155      33.297   9.718  72.564  1.00  0.00              
ATOM   4112  CA  VAL B 155      34.340   9.274  73.481  1.00  0.00              
ATOM   4113  CB  VAL B 155      35.613  10.150  73.334  1.00  0.00              
ATOM   4114  CG1 VAL B 155      36.734   9.724  74.272  1.00  0.00              
ATOM   4115  CG2 VAL B 155      36.159  10.027  71.919  1.00  0.00              
ATOM   4116  C   VAL B 155      33.829   9.193  74.921  1.00  0.00              
ATOM   4117  O   VAL B 155      34.292   8.351  75.699  1.00  0.00              
ATOM   4118  N   SER B 156      32.869  10.035  75.326  1.00  0.00              
ATOM   4119  CA  SER B 156      32.232   9.871  76.621  1.00  0.00              
ATOM   4120  CB  SER B 156      31.445  11.111  77.040  1.00  0.00              
ATOM   4121  OG  SER B 156      30.570  11.649  76.056  1.00  0.00              
ATOM   4122  C   SER B 156      31.348   8.636  76.695  1.00  0.00              
ATOM   4123  O   SER B 156      31.372   7.926  77.702  1.00  0.00              
ATOM   4124  N   TYR B 157      30.601   8.340  75.624  1.00  0.00              
ATOM   4125  CA  TYR B 157      29.660   7.233  75.636  1.00  0.00              
ATOM   4126  CB  TYR B 157      28.707   7.265  74.439  1.00  0.00              
ATOM   4127  CG  TYR B 157      27.513   6.326  74.595  1.00  0.00              
ATOM   4128  CD1 TYR B 157      26.345   6.808  75.148  1.00  0.00              
ATOM   4129  CE1 TYR B 157      25.263   5.970  75.307  1.00  0.00              
ATOM   4130  CD2 TYR B 157      27.593   5.000  74.202  1.00  0.00              
ATOM   4131  CE2 TYR B 157      26.512   4.159  74.362  1.00  0.00              
ATOM   4132  CZ  TYR B 157      25.348   4.655  74.903  1.00  0.00              
ATOM   4133  OH  TYR B 157      24.252   3.828  75.037  1.00  0.00              
ATOM   4134  C   TYR B 157      30.415   5.917  75.647  1.00  0.00              
ATOM   4135  O   TYR B 157      30.095   5.061  76.466  1.00  0.00              
ATOM   4136  N   THR B 158      31.419   5.740  74.781  1.00  0.00              
ATOM   4137  CA  THR B 158      32.169   4.493  74.698  1.00  0.00              
ATOM   4138  CB  THR B 158      33.214   4.586  73.571  1.00  0.00              
ATOM   4139  OG1 THR B 158      34.028   5.720  73.863  1.00  0.00              
ATOM   4140  CG2 THR B 158      32.567   4.681  72.190  1.00  0.00              
ATOM   4141  C   THR B 158      32.830   4.158  76.030  1.00  0.00              
ATOM   4142  O   THR B 158      32.727   3.043  76.540  1.00  0.00              
ATOM   4143  N   LYS B 159      33.452   5.190  76.609  1.00  0.00              
ATOM   4144  CA  LYS B 159      34.057   5.138  77.933  1.00  0.00              
ATOM   4145  CB  LYS B 159      34.594   6.525  78.261  1.00  0.00              
ATOM   4146  CG  LYS B 159      35.569   6.630  79.424  1.00  0.00              
ATOM   4147  CD  LYS B 159      36.000   8.072  79.719  1.00  0.00              
ATOM   4148  CE  LYS B 159      36.760   8.787  78.596  1.00  0.00              
ATOM   4149  NZ  LYS B 159      35.880   9.413  77.623  1.00  0.00              
ATOM   4150  C   LYS B 159      33.044   4.707  78.990  1.00  0.00              
ATOM   4151  O   LYS B 159      33.268   3.727  79.704  1.00  0.00              
ATOM   4152  N   SER B 160      31.895   5.393  79.055  1.00  0.00              
ATOM   4153  CA  SER B 160      30.854   5.087  80.028  1.00  0.00              
ATOM   4154  CB  SER B 160      29.737   6.117  79.945  1.00  0.00              
ATOM   4155  OG  SER B 160      30.214   7.437  80.168  1.00  0.00              
ATOM   4156  C   SER B 160      30.268   3.692  79.849  1.00  0.00              
ATOM   4157  O   SER B 160      30.042   2.973  80.822  1.00  0.00              
ATOM   4158  N   TYR B 161      30.073   3.283  78.592  1.00  0.00              
ATOM   4159  CA  TYR B 161      29.539   1.976  78.251  1.00  0.00              
ATOM   4160  CB  TYR B 161      29.285   1.898  76.742  1.00  0.00              
ATOM   4161  CG  TYR B 161      28.590   0.622  76.285  1.00  0.00              
ATOM   4162  CD1 TYR B 161      27.217   0.519  76.382  1.00  0.00              
ATOM   4163  CE1 TYR B 161      26.591  -0.657  76.028  1.00  0.00              
ATOM   4164  CD2 TYR B 161      29.335  -0.435  75.798  1.00  0.00              
ATOM   4165  CE2 TYR B 161      28.711  -1.610  75.442  1.00  0.00              
ATOM   4166  CZ  TYR B 161      27.345  -1.718  75.576  1.00  0.00              
ATOM   4167  OH  TYR B 161      26.731  -2.914  75.264  1.00  0.00              
ATOM   4168  C   TYR B 161      30.509   0.887  78.685  1.00  0.00              
ATOM   4169  O   TYR B 161      30.106  -0.071  79.343  1.00  0.00              
ATOM   4170  N   LEU B 162      31.795   1.022  78.355  1.00  0.00              
ATOM   4171  CA  LEU B 162      32.783   0.024  78.735  1.00  0.00              
ATOM   4172  CB  LEU B 162      34.081   0.234  77.970  1.00  0.00              
ATOM   4173  CG  LEU B 162      33.981   0.115  76.452  1.00  0.00              
ATOM   4174  CD1 LEU B 162      35.292   0.517  75.804  1.00  0.00              
ATOM   4175  CD2 LEU B 162      33.527  -1.276  76.036  1.00  0.00              
ATOM   4176  C   LEU B 162      33.023  -0.026  80.235  1.00  0.00              
ATOM   4177  O   LEU B 162      33.262  -1.100  80.792  1.00  0.00              
ATOM   4178  N   SER B 163      32.911   1.125  80.909  1.00  0.00              
ATOM   4179  CA  SER B 163      32.917   1.171  82.364  1.00  0.00              
ATOM   4180  CB  SER B 163      32.899   2.619  82.847  1.00  0.00              
ATOM   4181  OG  SER B 163      33.218   2.755  84.227  1.00  0.00              
ATOM   4182  C   SER B 163      31.711   0.414  82.915  1.00  0.00              
ATOM   4183  O   SER B 163      31.858  -0.344  83.873  1.00  0.00              
ATOM   4184  N   MET B 164      30.532   0.593  82.303  1.00  0.00              
ATOM   4185  CA  MET B 164      29.326  -0.143  82.657  1.00  0.00              
ATOM   4186  CB  MET B 164      28.147   0.371  81.824  1.00  0.00              
ATOM   4187  CG  MET B 164      26.818  -0.352  82.008  1.00  0.00              
ATOM   4188  SD  MET B 164      25.466   0.443  81.103  1.00  0.00              
ATOM   4189  CE  MET B 164      25.543  -0.464  79.587  1.00  0.00              
ATOM   4190  C   MET B 164      29.503  -1.643  82.472  1.00  0.00              
ATOM   4191  O   MET B 164      29.116  -2.417  83.343  1.00  0.00              
ATOM   4192  N   VAL B 165      30.104  -2.084  81.363  1.00  0.00              
ATOM   4193  CA  VAL B 165      30.367  -3.504  81.150  1.00  0.00              
ATOM   4194  CB  VAL B 165      30.949  -3.784  79.747  1.00  0.00              
ATOM   4195  CG1 VAL B 165      31.005  -5.281  79.508  1.00  0.00              
ATOM   4196  CG2 VAL B 165      30.122  -3.156  78.639  1.00  0.00              
ATOM   4197  C   VAL B 165      31.311  -4.023  82.232  1.00  0.00              
ATOM   4198  O   VAL B 165      31.046  -5.053  82.856  1.00  0.00              
ATOM   4199  N   GLY B 166      32.385  -3.268  82.492  1.00  0.00              
ATOM   4200  CA  GLY B 166      33.364  -3.599  83.517  1.00  0.00              
ATOM   4201  C   GLY B 166      32.749  -3.779  84.898  1.00  0.00              
ATOM   4202  O   GLY B 166      32.978  -4.802  85.546  1.00  0.00              
ATOM   4203  N   SER B 167      31.943  -2.817  85.358  1.00  0.00              
ATOM   4204  CA  SER B 167      31.291  -2.911  86.654  1.00  0.00              
ATOM   4205  CB  SER B 167      30.676  -1.565  87.018  1.00  0.00              
ATOM   4206  OG  SER B 167      29.867  -1.100  85.947  1.00  0.00              
ATOM   4207  C   SER B 167      30.222  -3.996  86.660  1.00  0.00              
ATOM   4208  O   SER B 167      30.305  -4.966  87.418  1.00  0.00              
ATOM   4209  N   CYS B 168      29.240  -3.872  85.764  1.00  0.00              
ATOM   4210  CA  CYS B 168      28.105  -4.779  85.725  1.00  0.00              
ATOM   4211  CB  CYS B 168      27.117  -4.374  84.649  1.00  0.00              
ATOM   4212  SG  CYS B 168      26.522  -2.671  84.817  1.00  0.00              
ATOM   4213  C   CYS B 168      28.475  -6.242  85.574  1.00  0.00              
ATOM   4214  O   CYS B 168      27.997  -7.063  86.359  1.00  0.00              
ATOM   4215  N   CYS B 169      29.383  -6.597  84.662  1.00  0.00              
ATOM   4216  CA  CYS B 169      29.781  -7.988  84.512  1.00  0.00              
ATOM   4217  CB  CYS B 169      30.461  -8.208  83.169  1.00  0.00              
ATOM   4218  SG  CYS B 169      29.430  -7.658  81.784  1.00  0.00              
ATOM   4219  C   CYS B 169      30.651  -8.519  85.650  1.00  0.00              
ATOM   4220  O   CYS B 169      30.919  -9.720  85.704  1.00  0.00              
ATOM   4221  N   THR B 170      31.125  -7.668  86.570  1.00  0.00              
ATOM   4222  CA  THR B 170      31.779  -8.156  87.777  1.00  0.00              
ATOM   4223  CB  THR B 170      33.144  -7.475  88.021  1.00  0.00              
ATOM   4224  OG1 THR B 170      32.945  -6.068  88.028  1.00  0.00              
ATOM   4225  CG2 THR B 170      34.178  -7.875  86.978  1.00  0.00              
ATOM   4226  C   THR B 170      30.891  -8.061  89.016  1.00  0.00              
ATOM   4227  O   THR B 170      31.188  -8.669  90.047  1.00  0.00              
ATOM   4228  N   SER B 171      29.796  -7.294  88.944  1.00  0.00              
ATOM   4229  CA  SER B 171      28.874  -7.156  90.062  1.00  0.00              
ATOM   4230  CB  SER B 171      27.916  -5.990  89.806  1.00  0.00              
ATOM   4231  OG  SER B 171      26.941  -6.240  88.800  1.00  0.00              
ATOM   4232  C   SER B 171      28.088  -8.429  90.363  1.00  0.00              
ATOM   4233  O   SER B 171      27.917  -9.295  89.503  1.00  0.00              
ATOM   4234  N   ALA B 172      27.565  -8.518  91.592  1.00  0.00              
ATOM   4235  CA  ALA B 172      26.783  -9.662  92.049  1.00  0.00              
ATOM   4236  CB  ALA B 172      26.322  -9.406  93.476  1.00  0.00              
ATOM   4237  C   ALA B 172      25.544  -9.998  91.223  1.00  0.00              
ATOM   4238  O   ALA B 172      25.090 -11.143  91.210  1.00  0.00              
ATOM   4239  N   SER B 173      24.972  -9.004  90.538  1.00  0.00              
ATOM   4240  CA  SER B 173      23.874  -9.234  89.619  1.00  0.00              
ATOM   4241  CB  SER B 173      22.533  -9.132  90.344  1.00  0.00              
ATOM   4242  OG  SER B 173      21.431  -9.445  89.500  1.00  0.00              
ATOM   4243  C   SER B 173      23.996  -8.204  88.500  1.00  0.00              
ATOM   4244  O   SER B 173      23.624  -7.039  88.682  1.00  0.00              
ATOM   4245  N   PRO B 174      24.523  -8.594  87.325  1.00  0.00              
ATOM   4246  CD  PRO B 174      24.954  -9.957  87.020  1.00  0.00              
ATOM   4247  CA  PRO B 174      24.781  -7.713  86.190  1.00  0.00              
ATOM   4248  CB  PRO B 174      25.132  -8.685  85.082  1.00  0.00              
ATOM   4249  CG  PRO B 174      25.871  -9.765  85.826  1.00  0.00              
ATOM   4250  C   PRO B 174      23.630  -6.800  85.800  1.00  0.00              
ATOM   4251  O   PRO B 174      23.802  -5.584  85.732  1.00  0.00              
ATOM   4252  N   THR B 175      22.437  -7.364  85.600  1.00  0.00              
ATOM   4253  CA  THR B 175      21.255  -6.620  85.191  1.00  0.00              
ATOM   4254  CB  THR B 175      20.141  -7.650  84.914  1.00  0.00              
ATOM   4255  OG1 THR B 175      20.744  -8.556  83.989  1.00  0.00              
ATOM   4256  CG2 THR B 175      18.875  -7.073  84.292  1.00  0.00              
ATOM   4257  C   THR B 175      20.828  -5.509  86.153  1.00  0.00              
ATOM   4258  O   THR B 175      20.264  -4.509  85.707  1.00  0.00              
ATOM   4259  N   VAL B 176      21.137  -5.618  87.454  1.00  0.00              
ATOM   4260  CA  VAL B 176      20.868  -4.553  88.421  1.00  0.00              
ATOM   4261  CB  VAL B 176      21.225  -5.049  89.849  1.00  0.00              
ATOM   4262  CG1 VAL B 176      21.186  -3.949  90.897  1.00  0.00              
ATOM   4263  CG2 VAL B 176      20.263  -6.137  90.286  1.00  0.00              
ATOM   4264  C   VAL B 176      21.672  -3.305  88.051  1.00  0.00              
ATOM   4265  O   VAL B 176      21.143  -2.191  87.952  1.00  0.00              
ATOM   4266  N   CYS B 177      22.960  -3.553  87.806  1.00  0.00              
ATOM   4267  CA  CYS B 177      23.916  -2.528  87.425  1.00  0.00              
ATOM   4268  CB  CYS B 177      25.299  -3.156  87.508  1.00  0.00              
ATOM   4269  SG  CYS B 177      26.664  -2.219  86.782  1.00  0.00              
ATOM   4270  C   CYS B 177      23.616  -1.986  86.032  1.00  0.00              
ATOM   4271  O   CYS B 177      23.571  -0.769  85.832  1.00  0.00              
ATOM   4272  N   PHE B 178      23.362  -2.885  85.070  1.00  0.00              
ATOM   4273  CA  PHE B 178      22.940  -2.513  83.728  1.00  0.00              
ATOM   4274  CB  PHE B 178      22.667  -3.731  82.842  1.00  0.00              
ATOM   4275  CG  PHE B 178      23.900  -4.356  82.201  1.00  0.00              
ATOM   4276  CD1 PHE B 178      24.247  -5.660  82.494  1.00  0.00              
ATOM   4277  CD2 PHE B 178      24.653  -3.636  81.292  1.00  0.00              
ATOM   4278  CE1 PHE B 178      25.335  -6.242  81.875  1.00  0.00              
ATOM   4279  CE2 PHE B 178      25.740  -4.224  80.678  1.00  0.00              
ATOM   4280  CZ  PHE B 178      26.082  -5.526  80.967  1.00  0.00              
ATOM   4281  C   PHE B 178      21.708  -1.626  83.735  1.00  0.00              
ATOM   4282  O   PHE B 178      21.687  -0.639  83.008  1.00  0.00              
ATOM   4283  N   LEU B 179      20.702  -1.915  84.572  1.00  0.00              
ATOM   4284  CA  LEU B 179      19.525  -1.066  84.686  1.00  0.00              
ATOM   4285  CB  LEU B 179      18.516  -1.650  85.673  1.00  0.00              
ATOM   4286  CG  LEU B 179      17.178  -0.933  85.844  1.00  0.00              
ATOM   4287  CD1 LEU B 179      16.344  -1.016  84.573  1.00  0.00              
ATOM   4288  CD2 LEU B 179      16.411  -1.526  87.007  1.00  0.00              
ATOM   4289  C   LEU B 179      19.879   0.358  85.096  1.00  0.00              
ATOM   4290  O   LEU B 179      19.566   1.291  84.353  1.00  0.00              
ATOM   4291  N   LYS B 180      20.573   0.552  86.229  1.00  0.00              
ATOM   4292  CA  LYS B 180      20.872   1.901  86.698  1.00  0.00              
ATOM   4293  CB  LYS B 180      21.497   1.932  88.098  1.00  0.00              
ATOM   4294  CG  LYS B 180      22.897   1.340  88.260  1.00  0.00              
ATOM   4295  CD  LYS B 180      23.485   1.594  89.641  1.00  0.00              
ATOM   4296  CE  LYS B 180      23.705   3.072  89.965  1.00  0.00              
ATOM   4297  NZ  LYS B 180      24.709   3.696  89.121  1.00  0.00              
ATOM   4298  C   LYS B 180      21.755   2.666  85.723  1.00  0.00              
ATOM   4299  O   LYS B 180      21.486   3.827  85.403  1.00  0.00              
ATOM   4300  N   GLU B 181      22.773   1.986  85.189  1.00  0.00              
ATOM   4301  CA  GLU B 181      23.684   2.629  84.269  1.00  0.00              
ATOM   4302  CB  GLU B 181      25.017   1.910  84.193  1.00  0.00              
ATOM   4303  CG  GLU B 181      25.766   2.056  85.515  1.00  0.00              
ATOM   4304  CD  GLU B 181      27.243   1.709  85.459  1.00  0.00              
ATOM   4305  OE1 GLU B 181      27.993   2.398  84.767  1.00  0.00              
ATOM   4306  OE2 GLU B 181      27.660   0.764  86.128  1.00  0.00              
ATOM   4307  C   GLU B 181      23.080   2.907  82.906  1.00  0.00              
ATOM   4308  O   GLU B 181      23.397   3.934  82.314  1.00  0.00              
ATOM   4309  N   ARG B 182      22.170   2.071  82.401  1.00  0.00              
ATOM   4310  CA  ARG B 182      21.413   2.414  81.205  1.00  0.00              
ATOM   4311  CB  ARG B 182      20.669   1.214  80.647  1.00  0.00              
ATOM   4312  CG  ARG B 182      21.622   0.270  79.935  1.00  0.00              
ATOM   4313  CD  ARG B 182      20.879  -0.963  79.474  1.00  0.00              
ATOM   4314  NE  ARG B 182      21.720  -1.775  78.611  1.00  0.00              
ATOM   4315  CZ  ARG B 182      21.677  -3.106  78.613  1.00  0.00              
ATOM   4316  NH1 ARG B 182      22.458  -3.769  77.776  1.00  0.00              
ATOM   4317  NH2 ARG B 182      20.874  -3.783  79.425  1.00  0.00              
ATOM   4318  C   ARG B 182      20.450   3.565  81.447  1.00  0.00              
ATOM   4319  O   ARG B 182      20.294   4.421  80.578  1.00  0.00              
ATOM   4320  N   LEU B 183      19.819   3.634  82.626  1.00  0.00              
ATOM   4321  CA  LEU B 183      18.987   4.777  82.985  1.00  0.00              
ATOM   4322  CB  LEU B 183      18.245   4.540  84.297  1.00  0.00              
ATOM   4323  CG  LEU B 183      17.122   3.510  84.334  1.00  0.00              
ATOM   4324  CD1 LEU B 183      16.663   3.294  85.766  1.00  0.00              
ATOM   4325  CD2 LEU B 183      15.956   3.930  83.452  1.00  0.00              
ATOM   4326  C   LEU B 183      19.766   6.083  83.070  1.00  0.00              
ATOM   4327  O   LEU B 183      19.298   7.112  82.581  1.00  0.00              
ATOM   4328  N   GLN B 184      20.963   6.082  83.668  1.00  0.00              
ATOM   4329  CA  GLN B 184      21.788   7.283  83.688  1.00  0.00              
ATOM   4330  CB  GLN B 184      22.814   7.244  84.828  1.00  0.00              
ATOM   4331  CG  GLN B 184      23.874   6.154  84.770  1.00  0.00              
ATOM   4332  CD  GLN B 184      24.633   5.952  86.073  1.00  0.00              
ATOM   4333  OE1 GLN B 184      24.457   4.960  86.782  1.00  0.00              
ATOM   4334  NE2 GLN B 184      25.515   6.871  86.440  1.00  0.00              
ATOM   4335  C   GLN B 184      22.424   7.596  82.334  1.00  0.00              
ATOM   4336  O   GLN B 184      22.590   8.764  81.978  1.00  0.00              
ATOM   4337  N   LEU B 185      22.768   6.571  81.545  1.00  0.00              
ATOM   4338  CA  LEU B 185      23.239   6.773  80.182  1.00  0.00              
ATOM   4339  CB  LEU B 185      23.938   5.536  79.616  1.00  0.00              
ATOM   4340  CG  LEU B 185      25.461   5.421  79.702  1.00  0.00              
ATOM   4341  CD1 LEU B 185      25.981   5.508  81.130  1.00  0.00              
ATOM   4342  CD2 LEU B 185      25.907   4.119  79.060  1.00  0.00              
ATOM   4343  C   LEU B 185      22.160   7.220  79.211  1.00  0.00              
ATOM   4344  O   LEU B 185      22.493   7.895  78.239  1.00  0.00              
ATOM   4345  N   LYS B 186      20.881   6.898  79.459  1.00  0.00              
ATOM   4346  CA  LYS B 186      19.742   7.272  78.619  1.00  0.00              
ATOM   4347  CB  LYS B 186      18.452   7.081  79.417  1.00  0.00              
ATOM   4348  CG  LYS B 186      17.153   7.382  78.681  1.00  0.00              
ATOM   4349  CD  LYS B 186      15.990   7.325  79.659  1.00  0.00              
ATOM   4350  CE  LYS B 186      14.713   7.867  79.030  1.00  0.00              
ATOM   4351  NZ  LYS B 186      14.845   9.276  78.707  1.00  0.00              
ATOM   4352  C   LYS B 186      19.786   8.675  78.021  1.00  0.00              
ATOM   4353  O   LYS B 186      19.615   8.835  76.812  1.00  0.00              
ATOM   4354  N   HIS B 187      20.080   9.689  78.843  1.00  0.00              
ATOM   4355  CA  HIS B 187      20.185  11.065  78.376  1.00  0.00              
ATOM   4356  CB  HIS B 187      20.412  11.997  79.564  1.00  0.00              
ATOM   4357  CG  HIS B 187      20.263  13.478  79.237  1.00  0.00              
ATOM   4358  ND1 HIS B 187      20.990  14.220  78.409  1.00  0.00              
ATOM   4359  CD2 HIS B 187      19.311  14.285  79.818  1.00  0.00              
ATOM   4360  NE2 HIS B 187      19.525  15.472  79.314  1.00  0.00              
ATOM   4361  CE1 HIS B 187      20.534  15.442  78.476  1.00  0.00              
ATOM   4362  C   HIS B 187      21.317  11.224  77.365  1.00  0.00              
ATOM   4363  O   HIS B 187      21.142  11.862  76.328  1.00  0.00              
ATOM   4364  N   LEU B 188      22.472  10.610  77.644  1.00  0.00              
ATOM   4365  CA  LEU B 188      23.648  10.696  76.787  1.00  0.00              
ATOM   4366  CB  LEU B 188      24.846  10.128  77.551  1.00  0.00              
ATOM   4367  CG  LEU B 188      26.259  10.189  76.981  1.00  0.00              
ATOM   4368  CD1 LEU B 188      26.741  11.624  76.862  1.00  0.00              
ATOM   4369  CD2 LEU B 188      27.205   9.417  77.885  1.00  0.00              
ATOM   4370  C   LEU B 188      23.421   9.920  75.491  1.00  0.00              
ATOM   4371  O   LEU B 188      23.833  10.346  74.410  1.00  0.00              
ATOM   4372  N   SER B 189      22.723   8.787  75.608  1.00  0.00              
ATOM   4373  CA  SER B 189      22.369   7.925  74.495  1.00  0.00              
ATOM   4374  CB  SER B 189      21.678   6.684  75.055  1.00  0.00              
ATOM   4375  OG  SER B 189      22.096   5.472  74.441  1.00  0.00              
ATOM   4376  C   SER B 189      21.459   8.678  73.534  1.00  0.00              
ATOM   4377  O   SER B 189      21.839   8.904  72.382  1.00  0.00              
ATOM   4378  N   LEU B 190      20.307   9.149  74.041  1.00  0.00              
ATOM   4379  CA  LEU B 190      19.350   9.927  73.263  1.00  0.00              
ATOM   4380  CB  LEU B 190      18.177  10.392  74.121  1.00  0.00              
ATOM   4381  CG  LEU B 190      17.128   9.388  74.579  1.00  0.00              
ATOM   4382  CD1 LEU B 190      16.189  10.043  75.577  1.00  0.00              
ATOM   4383  CD2 LEU B 190      16.341   8.842  73.399  1.00  0.00              
ATOM   4384  C   LEU B 190      19.992  11.138  72.608  1.00  0.00              
ATOM   4385  O   LEU B 190      19.824  11.346  71.404  1.00  0.00              
ATOM   4386  N   LEU B 191      20.777  11.886  73.395  1.00  0.00              
ATOM   4387  CA  LEU B 191      21.569  13.002  72.902  1.00  0.00              
ATOM   4388  CB  LEU B 191      22.396  13.562  74.055  1.00  0.00              
ATOM   4389  CG  LEU B 191      23.357  14.734  73.917  1.00  0.00              
ATOM   4390  CD1 LEU B 191      22.687  15.979  73.366  1.00  0.00              
ATOM   4391  CD2 LEU B 191      23.947  15.023  75.284  1.00  0.00              
ATOM   4392  C   LEU B 191      22.456  12.605  71.730  1.00  0.00              
ATOM   4393  O   LEU B 191      22.357  13.231  70.680  1.00  0.00              
ATOM   4394  N   THR B 192      23.251  11.533  71.831  1.00  0.00              
ATOM   4395  CA  THR B 192      24.141  11.133  70.745  1.00  0.00              
ATOM   4396  CB  THR B 192      25.086  10.008  71.212  1.00  0.00              
ATOM   4397  OG1 THR B 192      25.745  10.484  72.381  1.00  0.00              
ATOM   4398  CG2 THR B 192      26.144   9.662  70.177  1.00  0.00              
ATOM   4399  C   THR B 192      23.364  10.727  69.489  1.00  0.00              
ATOM   4400  O   THR B 192      23.682  11.179  68.382  1.00  0.00              
ATOM   4401  N   THR B 193      22.302   9.924  69.650  1.00  0.00              
ATOM   4402  CA  THR B 193      21.456   9.522  68.532  1.00  0.00              
ATOM   4403  CB  THR B 193      20.425   8.461  68.970  1.00  0.00              
ATOM   4404  OG1 THR B 193      19.850   8.860  70.209  1.00  0.00              
ATOM   4405  CG2 THR B 193      21.071   7.100  69.133  1.00  0.00              
ATOM   4406  C   THR B 193      20.755  10.680  67.831  1.00  0.00              
ATOM   4407  O   THR B 193      20.561  10.681  66.615  1.00  0.00              
ATOM   4408  N   LEU B 194      20.385  11.689  68.621  1.00  0.00              
ATOM   4409  CA  LEU B 194      19.696  12.864  68.122  1.00  0.00              
ATOM   4410  CB  LEU B 194      19.103  13.563  69.335  1.00  0.00              
ATOM   4411  CG  LEU B 194      18.020  14.615  69.266  1.00  0.00              
ATOM   4412  CD1 LEU B 194      16.787  14.112  68.537  1.00  0.00              
ATOM   4413  CD2 LEU B 194      17.653  14.959  70.696  1.00  0.00              
ATOM   4414  C   LEU B 194      20.688  13.754  67.382  1.00  0.00              
ATOM   4415  O   LEU B 194      20.446  14.163  66.242  1.00  0.00              
ATOM   4416  N   SER B 195      21.836  14.009  68.020  1.00  0.00              
ATOM   4417  CA  SER B 195      22.897  14.821  67.458  1.00  0.00              
ATOM   4418  CB  SER B 195      24.033  14.997  68.452  1.00  0.00              
ATOM   4419  OG  SER B 195      23.596  15.707  69.602  1.00  0.00              
ATOM   4420  C   SER B 195      23.438  14.322  66.131  1.00  0.00              
ATOM   4421  O   SER B 195      23.590  15.152  65.237  1.00  0.00              
ATOM   4422  N   ASN B 196      23.693  13.019  65.926  1.00  0.00              
ATOM   4423  CA  ASN B 196      24.128  12.548  64.612  1.00  0.00              
ATOM   4424  CB  ASN B 196      24.439  11.053  64.584  1.00  0.00              
ATOM   4425  CG  ASN B 196      24.878  10.524  63.217  1.00  0.00              
ATOM   4426  OD1 ASN B 196      26.057  10.551  62.873  1.00  0.00              
ATOM   4427  ND2 ASN B 196      23.985  10.027  62.372  1.00  0.00              
ATOM   4428  C   ASN B 196      23.115  12.884  63.529  1.00  0.00              
ATOM   4429  O   ASN B 196      23.509  13.392  62.477  1.00  0.00              
ATOM   4430  N   ARG B 197      21.815  12.666  63.759  1.00  0.00              
ATOM   4431  CA  ARG B 197      20.837  13.035  62.754  1.00  0.00              
ATOM   4432  CB  ARG B 197      19.465  12.421  62.998  1.00  0.00              
ATOM   4433  CG  ARG B 197      18.575  12.473  61.750  1.00  0.00              
ATOM   4434  CD  ARG B 197      19.223  11.894  60.484  1.00  0.00              
ATOM   4435  NE  ARG B 197      19.554  10.480  60.589  1.00  0.00              
ATOM   4436  CZ  ARG B 197      20.810  10.030  60.469  1.00  0.00              
ATOM   4437  NH1 ARG B 197      21.051   8.734  60.519  1.00  0.00              
ATOM   4438  NH2 ARG B 197      21.848  10.815  60.240  1.00  0.00              
ATOM   4439  C   ARG B 197      20.758  14.536  62.515  1.00  0.00              
ATOM   4440  O   ARG B 197      20.978  14.951  61.376  1.00  0.00              
ATOM   4441  N   VAL B 198      20.548  15.378  63.531  1.00  0.00              
ATOM   4442  CA  VAL B 198      20.465  16.818  63.299  1.00  0.00              
ATOM   4443  CB  VAL B 198      19.940  17.599  64.529  1.00  0.00              
ATOM   4444  CG1 VAL B 198      18.496  17.207  64.805  1.00  0.00              
ATOM   4445  CG2 VAL B 198      20.773  17.387  65.784  1.00  0.00              
ATOM   4446  C   VAL B 198      21.745  17.430  62.725  1.00  0.00              
ATOM   4447  O   VAL B 198      21.689  18.264  61.819  1.00  0.00              
ATOM   4448  N   CYS B 199      22.919  16.980  63.180  1.00  0.00              
ATOM   4449  CA  CYS B 199      24.186  17.424  62.617  1.00  0.00              
ATOM   4450  CB  CYS B 199      25.347  17.108  63.547  1.00  0.00              
ATOM   4451  SG  CYS B 199      25.169  17.823  65.201  1.00  0.00              
ATOM   4452  C   CYS B 199      24.475  16.846  61.236  1.00  0.00              
ATOM   4453  O   CYS B 199      25.221  17.457  60.466  1.00  0.00              
ATOM   4454  N   SER B 200      23.942  15.673  60.873  1.00  0.00              
ATOM   4455  CA  SER B 200      24.047  15.198  59.498  1.00  0.00              
ATOM   4456  CB  SER B 200      23.787  13.702  59.359  1.00  0.00              
ATOM   4457  OG  SER B 200      22.537  13.307  59.894  1.00  0.00              
ATOM   4458  C   SER B 200      23.151  15.983  58.555  1.00  0.00              
ATOM   4459  O   SER B 200      23.568  16.286  57.439  1.00  0.00              
ATOM   4460  N   GLN B 201      21.940  16.350  58.997  1.00  0.00              
ATOM   4461  CA  GLN B 201      21.077  17.260  58.248  1.00  0.00              
ATOM   4462  CB  GLN B 201      19.746  17.475  58.972  1.00  0.00              
ATOM   4463  CG  GLN B 201      18.901  16.206  59.012  1.00  0.00              
ATOM   4464  CD  GLN B 201      17.573  16.289  59.755  1.00  0.00              
ATOM   4465  OE1 GLN B 201      17.160  17.296  60.332  1.00  0.00              
ATOM   4466  NE2 GLN B 201      16.822  15.198  59.740  1.00  0.00              
ATOM   4467  C   GLN B 201      21.771  18.596  58.011  1.00  0.00              
ATOM   4468  O   GLN B 201      21.819  19.096  56.884  1.00  0.00              
ATOM   4469  N   TYR B 202      22.373  19.129  59.082  1.00  0.00              
ATOM   4470  CA  TYR B 202      23.213  20.316  59.011  1.00  0.00              
ATOM   4471  CB  TYR B 202      23.768  20.623  60.406  1.00  0.00              
ATOM   4472  CG  TYR B 202      24.543  21.929  60.513  1.00  0.00              
ATOM   4473  CD1 TYR B 202      23.860  23.127  60.579  1.00  0.00              
ATOM   4474  CE1 TYR B 202      24.558  24.312  60.638  1.00  0.00              
ATOM   4475  CD2 TYR B 202      25.925  21.911  60.526  1.00  0.00              
ATOM   4476  CE2 TYR B 202      26.626  23.097  60.568  1.00  0.00              
ATOM   4477  CZ  TYR B 202      25.934  24.287  60.614  1.00  0.00              
ATOM   4478  OH  TYR B 202      26.632  25.475  60.603  1.00  0.00              
ATOM   4479  C   TYR B 202      24.349  20.182  58.001  1.00  0.00              
ATOM   4480  O   TYR B 202      24.523  21.054  57.150  1.00  0.00              
ATOM   4481  N   ALA B 203      25.126  19.095  58.074  1.00  0.00              
ATOM   4482  CA  ALA B 203      26.237  18.871  57.158  1.00  0.00              
ATOM   4483  CB  ALA B 203      27.003  17.628  57.575  1.00  0.00              
ATOM   4484  C   ALA B 203      25.817  18.672  55.708  1.00  0.00              
ATOM   4485  O   ALA B 203      26.471  19.170  54.791  1.00  0.00              
ATOM   4486  N   ALA B 204      24.714  17.952  55.493  1.00  0.00              
ATOM   4487  CA  ALA B 204      24.207  17.676  54.158  1.00  0.00              
ATOM   4488  CB  ALA B 204      23.091  16.649  54.243  1.00  0.00              
ATOM   4489  C   ALA B 204      23.634  18.908  53.475  1.00  0.00              
ATOM   4490  O   ALA B 204      23.778  19.080  52.264  1.00  0.00              
ATOM   4491  N   TYR B 205      22.959  19.764  54.244  1.00  0.00              
ATOM   4492  CA  TYR B 205      22.380  20.973  53.689  1.00  0.00              
ATOM   4493  CB  TYR B 205      21.059  21.279  54.384  1.00  0.00              
ATOM   4494  CG  TYR B 205      19.897  20.378  53.980  1.00  0.00              
ATOM   4495  CD1 TYR B 205      18.903  20.111  54.899  1.00  0.00              
ATOM   4496  CE1 TYR B 205      17.795  19.380  54.523  1.00  0.00              
ATOM   4497  CD2 TYR B 205      19.799  19.879  52.693  1.00  0.00              
ATOM   4498  CE2 TYR B 205      18.696  19.145  52.313  1.00  0.00              
ATOM   4499  CZ  TYR B 205      17.697  18.913  53.230  1.00  0.00              
ATOM   4500  OH  TYR B 205      16.582  18.201  52.843  1.00  0.00              
ATOM   4501  C   TYR B 205      23.272  22.205  53.693  1.00  0.00              
ATOM   4502  O   TYR B 205      23.241  23.000  52.753  1.00  0.00              
ATOM   4503  N   GLY B 206      24.090  22.382  54.731  1.00  0.00              
ATOM   4504  CA  GLY B 206      24.829  23.621  54.922  1.00  0.00              
ATOM   4505  C   GLY B 206      23.976  24.627  55.683  1.00  0.00              
ATOM   4506  O   GLY B 206      22.759  24.688  55.491  1.00  0.00              
ATOM   4507  N   GLU B 207      24.616  25.459  56.515  1.00  0.00              
ATOM   4508  CA  GLU B 207      23.947  26.299  57.507  1.00  0.00              
ATOM   4509  CB  GLU B 207      24.942  27.299  58.107  1.00  0.00              
ATOM   4510  CG  GLU B 207      24.371  28.134  59.254  1.00  0.00              
ATOM   4511  CD  GLU B 207      25.413  28.764  60.162  1.00  0.00              
ATOM   4512  OE1 GLU B 207      25.686  28.179  61.215  1.00  0.00              
ATOM   4513  OE2 GLU B 207      25.945  29.818  59.823  1.00  0.00              
ATOM   4514  C   GLU B 207      22.649  26.993  57.101  1.00  0.00              
ATOM   4515  O   GLU B 207      21.631  26.774  57.757  1.00  0.00              
ATOM   4516  N   LYS B 208      22.637  27.773  56.014  1.00  0.00              
ATOM   4517  CA  LYS B 208      21.429  28.463  55.572  1.00  0.00              
ATOM   4518  CB  LYS B 208      21.737  29.379  54.386  1.00  0.00              
ATOM   4519  CG  LYS B 208      20.559  30.266  53.989  1.00  0.00              
ATOM   4520  CD  LYS B 208      20.867  31.093  52.754  1.00  0.00              
ATOM   4521  CE  LYS B 208      19.638  31.909  52.385  1.00  0.00              
ATOM   4522  NZ  LYS B 208      19.889  32.718  51.208  1.00  0.00              
ATOM   4523  C   LYS B 208      20.316  27.486  55.200  1.00  0.00              
ATOM   4524  O   LYS B 208      19.165  27.665  55.599  1.00  0.00              
ATOM   4525  N   LYS B 209      20.656  26.403  54.499  1.00  0.00              
ATOM   4526  CA  LYS B 209      19.653  25.463  54.026  1.00  0.00              
ATOM   4527  CB  LYS B 209      20.234  24.654  52.879  1.00  0.00              
ATOM   4528  CG  LYS B 209      19.212  23.907  52.038  1.00  0.00              
ATOM   4529  CD  LYS B 209      19.959  23.233  50.906  1.00  0.00              
ATOM   4530  CE  LYS B 209      19.002  22.631  49.896  1.00  0.00              
ATOM   4531  NZ  LYS B 209      19.736  22.230  48.712  1.00  0.00              
ATOM   4532  C   LYS B 209      19.184  24.571  55.171  1.00  0.00              
ATOM   4533  O   LYS B 209      18.035  24.134  55.192  1.00  0.00              
ATOM   4534  N   SER B 210      20.044  24.314  56.163  1.00  0.00              
ATOM   4535  CA  SER B 210      19.649  23.611  57.374  1.00  0.00              
ATOM   4536  CB  SER B 210      20.875  23.202  58.178  1.00  0.00              
ATOM   4537  OG  SER B 210      20.565  22.291  59.227  1.00  0.00              
ATOM   4538  C   SER B 210      18.749  24.493  58.231  1.00  0.00              
ATOM   4539  O   SER B 210      17.808  23.994  58.848  1.00  0.00              
ATOM   4540  N   ARG B 211      19.027  25.799  58.285  1.00  0.00              
ATOM   4541  CA  ARG B 211      18.184  26.777  58.958  1.00  0.00              
ATOM   4542  CB  ARG B 211      18.882  28.126  58.846  1.00  0.00              
ATOM   4543  CG  ARG B 211      18.233  29.348  59.457  1.00  0.00              
ATOM   4544  CD  ARG B 211      19.126  30.511  59.049  1.00  0.00              
ATOM   4545  NE  ARG B 211      18.522  31.802  59.331  1.00  0.00              
ATOM   4546  CZ  ARG B 211      17.576  32.342  58.562  1.00  0.00              
ATOM   4547  NH1 ARG B 211      17.031  33.485  58.952  1.00  0.00              
ATOM   4548  NH2 ARG B 211      17.207  31.790  57.409  1.00  0.00              
ATOM   4549  C   ARG B 211      16.803  26.807  58.316  1.00  0.00              
ATOM   4550  O   ARG B 211      15.784  26.738  59.007  1.00  0.00              
ATOM   4551  N   LEU B 212      16.774  26.859  56.979  1.00  0.00              
ATOM   4552  CA  LEU B 212      15.541  26.716  56.221  1.00  0.00              
ATOM   4553  CB  LEU B 212      15.781  26.909  54.727  1.00  0.00              
ATOM   4554  CG  LEU B 212      15.598  28.295  54.108  1.00  0.00              
ATOM   4555  CD1 LEU B 212      16.444  29.368  54.779  1.00  0.00              
ATOM   4556  CD2 LEU B 212      15.911  28.222  52.624  1.00  0.00              
ATOM   4557  C   LEU B 212      14.840  25.391  56.473  1.00  0.00              
ATOM   4558  O   LEU B 212      13.642  25.403  56.728  1.00  0.00              
ATOM   4559  N   SER B 213      15.539  24.249  56.466  1.00  0.00              
ATOM   4560  CA  SER B 213      14.950  22.952  56.789  1.00  0.00              
ATOM   4561  CB  SER B 213      15.996  21.846  56.651  1.00  0.00              
ATOM   4562  OG  SER B 213      15.511  20.529  56.904  1.00  0.00              
ATOM   4563  C   SER B 213      14.351  22.929  58.189  1.00  0.00              
ATOM   4564  O   SER B 213      13.257  22.400  58.382  1.00  0.00              
ATOM   4565  N   ASN B 214      15.043  23.517  59.170  1.00  0.00              
ATOM   4566  CA  ASN B 214      14.527  23.635  60.528  1.00  0.00              
ATOM   4567  CB  ASN B 214      15.578  24.230  61.469  1.00  0.00              
ATOM   4568  CG  ASN B 214      16.700  23.264  61.836  1.00  0.00              
ATOM   4569  OD1 ASN B 214      16.472  22.088  62.106  1.00  0.00              
ATOM   4570  ND2 ASN B 214      17.957  23.686  61.888  1.00  0.00              
ATOM   4571  C   ASN B 214      13.255  24.468  60.561  1.00  0.00              
ATOM   4572  O   ASN B 214      12.263  24.080  61.180  1.00  0.00              
ATOM   4573  N   LEU B 215      13.258  25.590  59.833  1.00  0.00              
ATOM   4574  CA  LEU B 215      12.082  26.433  59.669  1.00  0.00              
ATOM   4575  CB  LEU B 215      12.469  27.665  58.853  1.00  0.00              
ATOM   4576  CG  LEU B 215      11.486  28.808  58.646  1.00  0.00              
ATOM   4577  CD1 LEU B 215      11.165  29.494  59.962  1.00  0.00              
ATOM   4578  CD2 LEU B 215      12.088  29.818  57.690  1.00  0.00              
ATOM   4579  C   LEU B 215      10.930  25.685  58.999  1.00  0.00              
ATOM   4580  O   LEU B 215       9.786  25.812  59.433  1.00  0.00              
ATOM   4581  N   ILE B 216      11.216  24.875  57.971  1.00  0.00              
ATOM   4582  CA  ILE B 216      10.221  24.053  57.289  1.00  0.00              
ATOM   4583  CB  ILE B 216      10.833  23.360  56.040  1.00  0.00              
ATOM   4584  CG2 ILE B 216       9.859  22.368  55.412  1.00  0.00              
ATOM   4585  CG1 ILE B 216      11.258  24.382  54.993  1.00  0.00              
ATOM   4586  CD1 ILE B 216      12.094  23.813  53.830  1.00  0.00              
ATOM   4587  C   ILE B 216       9.626  23.033  58.252  1.00  0.00              
ATOM   4588  O   ILE B 216       8.403  22.914  58.334  1.00  0.00              
ATOM   4589  N   LYS B 217      10.470  22.320  59.011  1.00  0.00              
ATOM   4590  CA  LYS B 217      10.001  21.365  60.007  1.00  0.00              
ATOM   4591  CB  LYS B 217      11.154  20.658  60.721  1.00  0.00              
ATOM   4592  CG  LYS B 217      11.903  19.713  59.794  1.00  0.00              
ATOM   4593  CD  LYS B 217      12.938  18.861  60.512  1.00  0.00              
ATOM   4594  CE  LYS B 217      13.569  17.988  59.442  1.00  0.00              
ATOM   4595  NZ  LYS B 217      14.439  16.951  59.961  1.00  0.00              
ATOM   4596  C   LYS B 217       9.087  22.030  61.022  1.00  0.00              
ATOM   4597  O   LYS B 217       7.958  21.583  61.213  1.00  0.00              
ATOM   4598  N   LEU B 218       9.522  23.151  61.605  1.00  0.00              
ATOM   4599  CA  LEU B 218       8.698  23.909  62.538  1.00  0.00              
ATOM   4600  CB  LEU B 218       9.491  25.076  63.111  1.00  0.00              
ATOM   4601  CG  LEU B 218      10.709  24.760  63.970  1.00  0.00              
ATOM   4602  CD1 LEU B 218      11.508  26.022  64.226  1.00  0.00              
ATOM   4603  CD2 LEU B 218      10.313  24.079  65.269  1.00  0.00              
ATOM   4604  C   LEU B 218       7.397  24.416  61.925  1.00  0.00              
ATOM   4605  O   LEU B 218       6.350  24.360  62.569  1.00  0.00              
ATOM   4606  N   ALA B 219       7.437  24.867  60.667  1.00  0.00              
ATOM   4607  CA  ALA B 219       6.251  25.313  59.947  1.00  0.00              
ATOM   4608  CB  ALA B 219       6.650  25.857  58.586  1.00  0.00              
ATOM   4609  C   ALA B 219       5.249  24.202  59.678  1.00  0.00              
ATOM   4610  O   ALA B 219       4.041  24.405  59.787  1.00  0.00              
ATOM   4611  N   GLN B 220       5.731  23.011  59.316  1.00  0.00              
ATOM   4612  CA  GLN B 220       4.838  21.903  59.022  1.00  0.00              
ATOM   4613  CB  GLN B 220       5.485  20.905  58.064  1.00  0.00              
ATOM   4614  CG  GLN B 220       5.823  21.598  56.750  1.00  0.00              
ATOM   4615  CD  GLN B 220       6.125  20.701  55.561  1.00  0.00              
ATOM   4616  OE1 GLN B 220       6.920  19.761  55.606  1.00  0.00              
ATOM   4617  NE2 GLN B 220       5.482  21.009  54.444  1.00  0.00              
ATOM   4618  C   GLN B 220       4.320  21.229  60.283  1.00  0.00              
ATOM   4619  O   GLN B 220       3.176  20.774  60.325  1.00  0.00              
ATOM   4620  N   LYS B 221       5.143  21.169  61.334  1.00  0.00              
ATOM   4621  CA  LYS B 221       4.708  20.678  62.634  1.00  0.00              
ATOM   4622  CB  LYS B 221       5.905  20.409  63.538  1.00  0.00              
ATOM   4623  CG  LYS B 221       6.758  19.245  63.055  1.00  0.00              
ATOM   4624  CD  LYS B 221       8.036  19.153  63.869  1.00  0.00              
ATOM   4625  CE  LYS B 221       8.861  17.975  63.377  1.00  0.00              
ATOM   4626  NZ  LYS B 221       9.985  17.745  64.261  1.00  0.00              
ATOM   4627  C   LYS B 221       3.755  21.648  63.318  1.00  0.00              
ATOM   4628  O   LYS B 221       2.797  21.224  63.967  1.00  0.00              
ATOM   4629  N   VAL B 222       3.991  22.962  63.206  1.00  0.00              
ATOM   4630  CA  VAL B 222       3.067  23.959  63.729  1.00  0.00              
ATOM   4631  CB  VAL B 222       3.616  24.685  64.989  1.00  0.00              
ATOM   4632  CG1 VAL B 222       2.517  25.529  65.603  1.00  0.00              
ATOM   4633  CG2 VAL B 222       4.138  23.747  66.059  1.00  0.00              
ATOM   4634  C   VAL B 222       2.696  24.978  62.646  1.00  0.00              
ATOM   4635  O   VAL B 222       3.305  26.050  62.555  1.00  0.00              
ATOM   4636  N   PRO B 223       1.684  24.718  61.803  1.00  0.00              
ATOM   4637  CD  PRO B 223       1.034  23.421  61.641  1.00  0.00              
ATOM   4638  CA  PRO B 223       1.178  25.682  60.829  1.00  0.00              
ATOM   4639  CB  PRO B 223       0.243  24.841  59.985  1.00  0.00              
ATOM   4640  CG  PRO B 223      -0.254  23.776  60.927  1.00  0.00              
ATOM   4641  C   PRO B 223       0.482  26.880  61.466  1.00  0.00              
ATOM   4642  O   PRO B 223       0.486  27.982  60.920  1.00  0.00              
ATOM   4643  N   THR B 224      -0.072  26.692  62.666  1.00  0.00              
ATOM   4644  CA  THR B 224      -0.802  27.712  63.403  1.00  0.00              
ATOM   4645  CB  THR B 224      -1.616  26.998  64.502  1.00  0.00              
ATOM   4646  OG1 THR B 224      -0.794  25.952  65.020  1.00  0.00              
ATOM   4647  CG2 THR B 224      -2.921  26.434  63.962  1.00  0.00              
ATOM   4648  C   THR B 224       0.026  28.850  63.997  1.00  0.00              
ATOM   4649  O   THR B 224      -0.519  29.774  64.606  1.00  0.00              
ATOM   4650  N   ALA B 225       1.351  28.803  63.842  1.00  0.00              
ATOM   4651  CA  ALA B 225       2.234  29.824  64.381  1.00  0.00              
ATOM   4652  CB  ALA B 225       3.605  29.192  64.563  1.00  0.00              
ATOM   4653  C   ALA B 225       2.389  31.037  63.465  1.00  0.00              
ATOM   4654  O   ALA B 225       1.685  31.192  62.461  1.00  0.00              
ATOM   4655  N   ASP B 226       3.299  31.947  63.818  1.00  0.00              
ATOM   4656  CA  ASP B 226       3.760  32.963  62.884  1.00  0.00              
ATOM   4657  CB  ASP B 226       3.233  34.353  63.257  1.00  0.00              
ATOM   4658  CG  ASP B 226       3.148  35.358  62.104  1.00  0.00              
ATOM   4659  OD1 ASP B 226       3.840  35.217  61.089  1.00  0.00              
ATOM   4660  OD2 ASP B 226       2.366  36.301  62.221  1.00  0.00              
ATOM   4661  C   ASP B 226       5.284  32.950  62.921  1.00  0.00              
ATOM   4662  O   ASP B 226       5.877  32.429  63.872  1.00  0.00              
ATOM   4663  N   LEU B 227       5.939  33.534  61.908  1.00  0.00              
ATOM   4664  CA  LEU B 227       7.393  33.597  61.779  1.00  0.00              
ATOM   4665  CB  LEU B 227       7.753  34.543  60.636  1.00  0.00              
ATOM   4666  CG  LEU B 227       9.194  34.565  60.140  1.00  0.00              
ATOM   4667  CD1 LEU B 227       9.516  33.278  59.398  1.00  0.00              
ATOM   4668  CD2 LEU B 227       9.434  35.761  59.237  1.00  0.00              
ATOM   4669  C   LEU B 227       8.131  34.030  63.042  1.00  0.00              
ATOM   4670  O   LEU B 227       9.188  33.500  63.378  1.00  0.00              
ATOM   4671  N   GLU B 228       7.513  34.941  63.798  1.00  0.00              
ATOM   4672  CA  GLU B 228       8.074  35.479  65.031  1.00  0.00              
ATOM   4673  CB  GLU B 228       7.199  36.628  65.542  1.00  0.00              
ATOM   4674  CG  GLU B 228       7.174  37.917  64.699  1.00  0.00              
ATOM   4675  CD  GLU B 228       6.620  37.816  63.279  1.00  0.00              
ATOM   4676  OE1 GLU B 228       7.132  38.500  62.398  1.00  0.00              
ATOM   4677  OE2 GLU B 228       5.693  37.032  63.044  1.00  0.00              
ATOM   4678  C   GLU B 228       8.232  34.429  66.129  1.00  0.00              
ATOM   4679  O   GLU B 228       8.994  34.612  67.076  1.00  0.00              
ATOM   4680  N   ASP B 229       7.501  33.316  66.014  1.00  0.00              
ATOM   4681  CA  ASP B 229       7.671  32.185  66.913  1.00  0.00              
ATOM   4682  CB  ASP B 229       6.411  31.332  67.048  1.00  0.00              
ATOM   4683  CG  ASP B 229       5.173  32.035  67.571  1.00  0.00              
ATOM   4684  OD1 ASP B 229       5.229  32.684  68.615  1.00  0.00              
ATOM   4685  OD2 ASP B 229       4.129  31.921  66.921  1.00  0.00              
ATOM   4686  C   ASP B 229       8.756  31.277  66.364  1.00  0.00              
ATOM   4687  O   ASP B 229       9.749  30.997  67.034  1.00  0.00              
ATOM   4688  N   VAL B 230       8.567  30.837  65.116  1.00  0.00              
ATOM   4689  CA  VAL B 230       9.390  29.784  64.536  1.00  0.00              
ATOM   4690  CB  VAL B 230       8.678  29.079  63.356  1.00  0.00              
ATOM   4691  CG1 VAL B 230       7.456  28.327  63.854  1.00  0.00              
ATOM   4692  CG2 VAL B 230       8.262  30.044  62.260  1.00  0.00              
ATOM   4693  C   VAL B 230      10.810  30.185  64.159  1.00  0.00              
ATOM   4694  O   VAL B 230      11.754  29.455  64.466  1.00  0.00              
ATOM   4695  N   LEU B 231      11.007  31.351  63.533  1.00  0.00              
ATOM   4696  CA  LEU B 231      12.328  31.777  63.089  1.00  0.00              
ATOM   4697  CB  LEU B 231      12.259  33.026  62.204  1.00  0.00              
ATOM   4698  CG  LEU B 231      13.535  33.534  61.539  1.00  0.00              
ATOM   4699  CD1 LEU B 231      14.113  32.485  60.600  1.00  0.00              
ATOM   4700  CD2 LEU B 231      13.261  34.831  60.800  1.00  0.00              
ATOM   4701  C   LEU B 231      13.349  31.945  64.214  1.00  0.00              
ATOM   4702  O   LEU B 231      14.461  31.456  64.012  1.00  0.00              
ATOM   4703  N   PRO B 232      13.105  32.552  65.395  1.00  0.00              
ATOM   4704  CD  PRO B 232      11.970  33.424  65.692  1.00  0.00              
ATOM   4705  CA  PRO B 232      14.040  32.552  66.521  1.00  0.00              
ATOM   4706  CB  PRO B 232      13.237  33.202  67.625  1.00  0.00              
ATOM   4707  CG  PRO B 232      12.457  34.242  66.871  1.00  0.00              
ATOM   4708  C   PRO B 232      14.496  31.153  66.917  1.00  0.00              
ATOM   4709  O   PRO B 232      15.672  30.934  67.211  1.00  0.00              
ATOM   4710  N   LEU B 233      13.576  30.184  66.860  1.00  0.00              
ATOM   4711  CA  LEU B 233      13.890  28.800  67.179  1.00  0.00              
ATOM   4712  CB  LEU B 233      12.617  27.978  67.316  1.00  0.00              
ATOM   4713  CG  LEU B 233      11.524  28.512  68.224  1.00  0.00              
ATOM   4714  CD1 LEU B 233      10.319  27.601  68.189  1.00  0.00              
ATOM   4715  CD2 LEU B 233      12.032  28.689  69.637  1.00  0.00              
ATOM   4716  C   LEU B 233      14.774  28.194  66.102  1.00  0.00              
ATOM   4717  O   LEU B 233      15.786  27.569  66.417  1.00  0.00              
ATOM   4718  N   ALA B 234      14.422  28.420  64.829  1.00  0.00              
ATOM   4719  CA  ALA B 234      15.219  27.971  63.694  1.00  0.00              
ATOM   4720  CB  ALA B 234      14.560  28.402  62.392  1.00  0.00              
ATOM   4721  C   ALA B 234      16.634  28.535  63.708  1.00  0.00              
ATOM   4722  O   ALA B 234      17.593  27.819  63.412  1.00  0.00              
ATOM   4723  N   GLU B 235      16.784  29.812  64.084  1.00  0.00              
ATOM   4724  CA  GLU B 235      18.091  30.417  64.303  1.00  0.00              
ATOM   4725  CB  GLU B 235      17.967  31.888  64.705  1.00  0.00              
ATOM   4726  CG  GLU B 235      17.321  32.849  63.706  1.00  0.00              
ATOM   4727  CD  GLU B 235      18.099  33.208  62.443  1.00  0.00              
ATOM   4728  OE1 GLU B 235      17.553  33.957  61.632  1.00  0.00              
ATOM   4729  OE2 GLU B 235      19.235  32.774  62.250  1.00  0.00              
ATOM   4730  C   GLU B 235      18.830  29.697  65.422  1.00  0.00              
ATOM   4731  O   GLU B 235      19.951  29.218  65.238  1.00  0.00              
ATOM   4732  N   ASP B 236      18.174  29.599  66.583  1.00  0.00              
ATOM   4733  CA  ASP B 236      18.762  29.019  67.782  1.00  0.00              
ATOM   4734  CB  ASP B 236      17.759  29.094  68.930  1.00  0.00              
ATOM   4735  CG  ASP B 236      18.201  28.455  70.238  1.00  0.00              
ATOM   4736  OD1 ASP B 236      19.088  28.976  70.914  1.00  0.00              
ATOM   4737  OD2 ASP B 236      17.615  27.437  70.602  1.00  0.00              
ATOM   4738  C   ASP B 236      19.262  27.597  67.579  1.00  0.00              
ATOM   4739  O   ASP B 236      20.427  27.338  67.872  1.00  0.00              
ATOM   4740  N   ILE B 237      18.443  26.687  67.040  1.00  0.00              
ATOM   4741  CA  ILE B 237      18.872  25.315  66.794  1.00  0.00              
ATOM   4742  CB  ILE B 237      17.678  24.390  66.419  1.00  0.00              
ATOM   4743  CG2 ILE B 237      16.965  24.852  65.154  1.00  0.00              
ATOM   4744  CG1 ILE B 237      18.103  22.923  66.325  1.00  0.00              
ATOM   4745  CD1 ILE B 237      16.968  21.926  66.014  1.00  0.00              
ATOM   4746  C   ILE B 237      20.017  25.225  65.785  1.00  0.00              
ATOM   4747  O   ILE B 237      20.992  24.515  66.034  1.00  0.00              
ATOM   4748  N   THR B 238      19.969  25.973  64.675  1.00  0.00              
ATOM   4749  CA  THR B 238      21.029  25.923  63.675  1.00  0.00              
ATOM   4750  CB  THR B 238      20.597  26.673  62.401  1.00  0.00              
ATOM   4751  OG1 THR B 238      19.315  26.153  62.061  1.00  0.00              
ATOM   4752  CG2 THR B 238      21.543  26.451  61.234  1.00  0.00              
ATOM   4753  C   THR B 238      22.353  26.450  64.230  1.00  0.00              
ATOM   4754  O   THR B 238      23.418  25.891  63.952  1.00  0.00              
ATOM   4755  N   ASN B 239      22.290  27.495  65.064  1.00  0.00              
ATOM   4756  CA  ASN B 239      23.469  28.001  65.759  1.00  0.00              
ATOM   4757  CB  ASN B 239      23.198  29.343  66.429  1.00  0.00              
ATOM   4758  CG  ASN B 239      23.037  30.497  65.450  1.00  0.00              
ATOM   4759  OD1 ASN B 239      23.906  30.792  64.632  1.00  0.00              
ATOM   4760  ND2 ASN B 239      21.909  31.193  65.487  1.00  0.00              
ATOM   4761  C   ASN B 239      24.005  27.019  66.792  1.00  0.00              
ATOM   4762  O   ASN B 239      25.217  26.875  66.947  1.00  0.00              
ATOM   4763  N   ILE B 240      23.112  26.317  67.504  1.00  0.00              
ATOM   4764  CA  ILE B 240      23.487  25.219  68.393  1.00  0.00              
ATOM   4765  CB  ILE B 240      22.197  24.680  69.072  1.00  0.00              
ATOM   4766  CG2 ILE B 240      22.300  23.241  69.575  1.00  0.00              
ATOM   4767  CG1 ILE B 240      21.758  25.644  70.167  1.00  0.00              
ATOM   4768  CD1 ILE B 240      20.390  25.323  70.797  1.00  0.00              
ATOM   4769  C   ILE B 240      24.259  24.139  67.639  1.00  0.00              
ATOM   4770  O   ILE B 240      25.276  23.631  68.121  1.00  0.00              
ATOM   4771  N   LEU B 241      23.785  23.811  66.433  1.00  0.00              
ATOM   4772  CA  LEU B 241      24.466  22.868  65.562  1.00  0.00              
ATOM   4773  CB  LEU B 241      23.635  22.603  64.310  1.00  0.00              
ATOM   4774  CG  LEU B 241      22.272  21.949  64.506  1.00  0.00              
ATOM   4775  CD1 LEU B 241      21.460  21.947  63.224  1.00  0.00              
ATOM   4776  CD2 LEU B 241      22.434  20.548  65.055  1.00  0.00              
ATOM   4777  C   LEU B 241      25.875  23.319  65.200  1.00  0.00              
ATOM   4778  O   LEU B 241      26.831  22.595  65.489  1.00  0.00              
ATOM   4779  N   SER B 242      26.055  24.523  64.645  1.00  0.00              
ATOM   4780  CA  SER B 242      27.387  25.020  64.322  1.00  0.00              
ATOM   4781  CB  SER B 242      27.299  26.325  63.549  1.00  0.00              
ATOM   4782  OG  SER B 242      26.175  27.109  63.922  1.00  0.00              
ATOM   4783  C   SER B 242      28.324  25.183  65.511  1.00  0.00              
ATOM   4784  O   SER B 242      29.532  24.973  65.391  1.00  0.00              
ATOM   4785  N   LYS B 243      27.768  25.547  66.668  1.00  0.00              
ATOM   4786  CA  LYS B 243      28.539  25.650  67.895  1.00  0.00              
ATOM   4787  CB  LYS B 243      27.704  26.397  68.935  1.00  0.00              
ATOM   4788  CG  LYS B 243      28.406  26.743  70.238  1.00  0.00              
ATOM   4789  CD  LYS B 243      27.490  27.608  71.090  1.00  0.00              
ATOM   4790  CE  LYS B 243      28.167  27.968  72.404  1.00  0.00              
ATOM   4791  NZ  LYS B 243      28.225  26.824  73.294  1.00  0.00              
ATOM   4792  C   LYS B 243      28.982  24.288  68.425  1.00  0.00              
ATOM   4793  O   LYS B 243      30.148  24.109  68.781  1.00  0.00              
ATOM   4794  N   CYS B 244      28.090  23.295  68.460  1.00  0.00              
ATOM   4795  CA  CYS B 244      28.379  22.089  69.218  1.00  0.00              
ATOM   4796  CB  CYS B 244      27.330  21.933  70.308  1.00  0.00              
ATOM   4797  SG  CYS B 244      27.169  23.462  71.267  1.00  0.00              
ATOM   4798  C   CYS B 244      28.582  20.782  68.464  1.00  0.00              
ATOM   4799  O   CYS B 244      29.204  19.869  69.021  1.00  0.00              
ATOM   4800  N   CYS B 245      28.130  20.653  67.205  1.00  0.00              
ATOM   4801  CA  CYS B 245      28.229  19.399  66.455  1.00  0.00              
ATOM   4802  CB  CYS B 245      27.656  19.524  65.051  1.00  0.00              
ATOM   4803  SG  CYS B 245      25.857  19.710  65.000  1.00  0.00              
ATOM   4804  C   CYS B 245      29.621  18.798  66.328  1.00  0.00              
ATOM   4805  O   CYS B 245      29.780  17.579  66.337  1.00  0.00              
ATOM   4806  N   GLU B 246      30.661  19.624  66.210  1.00  0.00              
ATOM   4807  CA  GLU B 246      32.017  19.108  66.198  1.00  0.00              
ATOM   4808  CB  GLU B 246      32.738  19.515  64.909  1.00  0.00              
ATOM   4809  CG  GLU B 246      32.250  18.759  63.668  1.00  0.00              
ATOM   4810  CD  GLU B 246      32.446  17.248  63.742  1.00  0.00              
ATOM   4811  OE1 GLU B 246      33.583  16.781  63.648  1.00  0.00              
ATOM   4812  OE2 GLU B 246      31.469  16.522  63.916  1.00  0.00              
ATOM   4813  C   GLU B 246      32.803  19.460  67.456  1.00  0.00              
ATOM   4814  O   GLU B 246      33.980  19.826  67.415  1.00  0.00              
ATOM   4815  N   SER B 247      32.140  19.350  68.610  1.00  0.00              
ATOM   4816  CA  SER B 247      32.831  19.504  69.877  1.00  0.00              
ATOM   4817  CB  SER B 247      31.844  19.740  71.016  1.00  0.00              
ATOM   4818  OG  SER B 247      30.823  18.753  71.085  1.00  0.00              
ATOM   4819  C   SER B 247      33.723  18.298  70.147  1.00  0.00              
ATOM   4820  O   SER B 247      33.264  17.161  70.289  1.00  0.00              
ATOM   4821  N   ALA B 248      35.030  18.560  70.133  1.00  0.00              
ATOM   4822  CA  ALA B 248      36.026  17.544  70.435  1.00  0.00              
ATOM   4823  CB  ALA B 248      37.407  18.070  70.072  1.00  0.00              
ATOM   4824  C   ALA B 248      36.057  17.126  71.900  1.00  0.00              
ATOM   4825  O   ALA B 248      36.124  15.938  72.209  1.00  0.00              
ATOM   4826  N   SER B 249      36.003  18.096  72.814  1.00  0.00              
ATOM   4827  CA  SER B 249      36.065  17.818  74.238  1.00  0.00              
ATOM   4828  CB  SER B 249      37.360  18.419  74.776  1.00  0.00              
ATOM   4829  OG  SER B 249      37.455  19.790  74.395  1.00  0.00              
ATOM   4830  C   SER B 249      34.849  18.352  74.987  1.00  0.00              
ATOM   4831  O   SER B 249      33.977  17.591  75.411  1.00  0.00              
ATOM   4832  N   GLU B 250      34.746  19.675  75.148  1.00  0.00              
ATOM   4833  CA  GLU B 250      33.634  20.275  75.863  1.00  0.00              
ATOM   4834  CB  GLU B 250      34.021  21.682  76.334  1.00  0.00              
ATOM   4835  CG  GLU B 250      33.039  22.370  77.288  1.00  0.00              
ATOM   4836  CD  GLU B 250      32.805  21.641  78.606  1.00  0.00              
ATOM   4837  OE1 GLU B 250      33.703  21.619  79.446  1.00  0.00              
ATOM   4838  OE2 GLU B 250      31.713  21.096  78.785  1.00  0.00              
ATOM   4839  C   GLU B 250      32.371  20.278  75.007  1.00  0.00              
ATOM   4840  O   GLU B 250      32.107  21.191  74.218  1.00  0.00              
ATOM   4841  N   ASP B 251      31.598  19.198  75.134  1.00  0.00              
ATOM   4842  CA  ASP B 251      30.304  19.123  74.476  1.00  0.00              
ATOM   4843  CB  ASP B 251      29.696  17.721  74.521  1.00  0.00              
ATOM   4844  CG  ASP B 251      28.361  17.674  73.788  1.00  0.00              
ATOM   4845  OD1 ASP B 251      27.319  17.580  74.438  1.00  0.00              
ATOM   4846  OD2 ASP B 251      28.340  17.799  72.564  1.00  0.00              
ATOM   4847  C   ASP B 251      29.300  20.114  75.041  1.00  0.00              
ATOM   4848  O   ASP B 251      28.709  19.897  76.101  1.00  0.00              
ATOM   4849  N   CYS B 252      29.100  21.217  74.326  1.00  0.00              
ATOM   4850  CA  CYS B 252      28.043  22.147  74.686  1.00  0.00              
ATOM   4851  CB  CYS B 252      28.312  23.528  74.114  1.00  0.00              
ATOM   4852  SG  CYS B 252      28.847  23.583  72.385  1.00  0.00              
ATOM   4853  C   CYS B 252      26.621  21.695  74.380  1.00  0.00              
ATOM   4854  O   CYS B 252      25.683  22.160  75.031  1.00  0.00              
ATOM   4855  N   MET B 253      26.433  20.755  73.441  1.00  0.00              
ATOM   4856  CA  MET B 253      25.116  20.286  73.007  1.00  0.00              
ATOM   4857  CB  MET B 253      25.301  19.152  72.001  1.00  0.00              
ATOM   4858  CG  MET B 253      24.082  18.789  71.171  1.00  0.00              
ATOM   4859  SD  MET B 253      23.593  20.098  70.023  1.00  0.00              
ATOM   4860  CE  MET B 253      24.468  19.571  68.578  1.00  0.00              
ATOM   4861  C   MET B 253      24.212  19.834  74.154  1.00  0.00              
ATOM   4862  O   MET B 253      23.018  20.142  74.179  1.00  0.00              
ATOM   4863  N   ALA B 254      24.817  19.153  75.135  1.00  0.00              
ATOM   4864  CA  ALA B 254      24.158  18.763  76.375  1.00  0.00              
ATOM   4865  CB  ALA B 254      25.190  18.136  77.299  1.00  0.00              
ATOM   4866  C   ALA B 254      23.488  19.890  77.156  1.00  0.00              
ATOM   4867  O   ALA B 254      22.492  19.661  77.840  1.00  0.00              
ATOM   4868  N   LYS B 255      24.027  21.110  77.082  1.00  0.00              
ATOM   4869  CA  LYS B 255      23.404  22.266  77.712  1.00  0.00              
ATOM   4870  CB  LYS B 255      24.437  23.286  78.208  1.00  0.00              
ATOM   4871  CG  LYS B 255      25.559  22.777  79.113  1.00  0.00              
ATOM   4872  CD  LYS B 255      26.748  22.347  78.268  1.00  0.00              
ATOM   4873  CE  LYS B 255      27.919  21.854  79.096  1.00  0.00              
ATOM   4874  NZ  LYS B 255      29.024  21.548  78.208  1.00  0.00              
ATOM   4875  C   LYS B 255      22.483  22.960  76.713  1.00  0.00              
ATOM   4876  O   LYS B 255      21.381  23.405  77.047  1.00  0.00              
ATOM   4877  N   GLU B 256      22.942  23.023  75.456  1.00  0.00              
ATOM   4878  CA  GLU B 256      22.244  23.726  74.391  1.00  0.00              
ATOM   4879  CB  GLU B 256      23.027  23.669  73.089  1.00  0.00              
ATOM   4880  CG  GLU B 256      24.422  24.284  73.040  1.00  0.00              
ATOM   4881  CD  GLU B 256      24.567  25.759  73.386  1.00  0.00              
ATOM   4882  OE1 GLU B 256      23.729  26.571  72.996  1.00  0.00              
ATOM   4883  OE2 GLU B 256      25.558  26.092  74.041  1.00  0.00              
ATOM   4884  C   GLU B 256      20.843  23.206  74.107  1.00  0.00              
ATOM   4885  O   GLU B 256      19.899  23.997  74.071  1.00  0.00              
ATOM   4886  N   LEU B 257      20.669  21.893  73.918  1.00  0.00              
ATOM   4887  CA  LEU B 257      19.354  21.349  73.602  1.00  0.00              
ATOM   4888  CB  LEU B 257      19.425  19.904  73.102  1.00  0.00              
ATOM   4889  CG  LEU B 257      20.178  19.635  71.803  1.00  0.00              
ATOM   4890  CD1 LEU B 257      20.120  18.156  71.471  1.00  0.00              
ATOM   4891  CD2 LEU B 257      19.610  20.449  70.649  1.00  0.00              
ATOM   4892  C   LEU B 257      18.299  21.528  74.694  1.00  0.00              
ATOM   4893  O   LEU B 257      17.171  21.867  74.334  1.00  0.00              
ATOM   4894  N   PRO B 258      18.558  21.365  76.007  1.00  0.00              
ATOM   4895  CD  PRO B 258      19.586  20.488  76.564  1.00  0.00              
ATOM   4896  CA  PRO B 258      17.664  21.808  77.075  1.00  0.00              
ATOM   4897  CB  PRO B 258      18.465  21.519  78.323  1.00  0.00              
ATOM   4898  CG  PRO B 258      19.089  20.199  77.969  1.00  0.00              
ATOM   4899  C   PRO B 258      17.259  23.274  76.975  1.00  0.00              
ATOM   4900  O   PRO B 258      16.072  23.601  77.087  1.00  0.00              
ATOM   4901  N   GLU B 259      18.226  24.166  76.718  1.00  0.00              
ATOM   4902  CA  GLU B 259      17.931  25.571  76.477  1.00  0.00              
ATOM   4903  CB  GLU B 259      19.246  26.355  76.375  1.00  0.00              
ATOM   4904  CG  GLU B 259      19.179  27.845  76.019  1.00  0.00              
ATOM   4905  CD  GLU B 259      18.240  28.704  76.860  1.00  0.00              
ATOM   4906  OE1 GLU B 259      18.345  28.702  78.087  1.00  0.00              
ATOM   4907  OE2 GLU B 259      17.409  29.392  76.264  1.00  0.00              
ATOM   4908  C   GLU B 259      17.043  25.771  75.250  1.00  0.00              
ATOM   4909  O   GLU B 259      16.136  26.608  75.277  1.00  0.00              
ATOM   4910  N   HIS B 260      17.272  24.991  74.189  1.00  0.00              
ATOM   4911  CA  HIS B 260      16.416  25.018  73.015  1.00  0.00              
ATOM   4912  CB  HIS B 260      16.953  24.124  71.898  1.00  0.00              
ATOM   4913  CG  HIS B 260      16.154  24.245  70.607  1.00  0.00              
ATOM   4914  ND1 HIS B 260      15.749  25.360  70.020  1.00  0.00              
ATOM   4915  CD2 HIS B 260      15.681  23.181  69.880  1.00  0.00              
ATOM   4916  NE2 HIS B 260      15.002  23.721  68.900  1.00  0.00              
ATOM   4917  CE1 HIS B 260      15.037  25.029  68.980  1.00  0.00              
ATOM   4918  C   HIS B 260      14.995  24.612  73.372  1.00  0.00              
ATOM   4919  O   HIS B 260      14.071  25.335  73.008  1.00  0.00              
ATOM   4920  N   THR B 261      14.779  23.513  74.108  1.00  0.00              
ATOM   4921  CA  THR B 261      13.437  23.118  74.517  1.00  0.00              
ATOM   4922  CB  THR B 261      13.415  21.746  75.200  1.00  0.00              
ATOM   4923  OG1 THR B 261      14.606  21.598  75.961  1.00  0.00              
ATOM   4924  CG2 THR B 261      13.287  20.651  74.167  1.00  0.00              
ATOM   4925  C   THR B 261      12.661  24.133  75.341  1.00  0.00              
ATOM   4926  O   THR B 261      11.437  24.214  75.213  1.00  0.00              
ATOM   4927  N   VAL B 262      13.359  24.937  76.156  1.00  0.00              
ATOM   4928  CA  VAL B 262      12.733  26.040  76.881  1.00  0.00              
ATOM   4929  CB  VAL B 262      13.759  26.757  77.797  1.00  0.00              
ATOM   4930  CG1 VAL B 262      13.140  27.937  78.538  1.00  0.00              
ATOM   4931  CG2 VAL B 262      14.326  25.792  78.826  1.00  0.00              
ATOM   4932  C   VAL B 262      12.108  27.009  75.880  1.00  0.00              
ATOM   4933  O   VAL B 262      10.900  27.258  75.916  1.00  0.00              
ATOM   4934  N   LYS B 263      12.919  27.489  74.929  1.00  0.00              
ATOM   4935  CA  LYS B 263      12.445  28.390  73.886  1.00  0.00              
ATOM   4936  CB  LYS B 263      13.587  28.805  72.968  1.00  0.00              
ATOM   4937  CG  LYS B 263      14.708  29.626  73.577  1.00  0.00              
ATOM   4938  CD  LYS B 263      15.586  30.066  72.415  1.00  0.00
[truncated: 120,880 more chars]
