# Supplementary material for: RaTrav: a tool for calculating mean first-passage times on biochemical networks
Source: BMC Syst Biol. 2013 Nov 21;7:130. doi: 10.1186/1752-0509-7-130 (PMC4222613; doi:10.1186/1752-0509-7-130)
Supplement: Additional file 1 — RaTrav examples file. File containing RaTrav input and output data for the two case studies presented. [file 1752-0509-7-130-S1.zip › SupplementaryFiles/Example1/59a.pdb]

ATOM      1  N   GLU A   1      11.421  -6.542 102.438  1.00  0.00              
ATOM      2  CA  GLU A   1      11.752  -7.924 102.735  1.00  0.00              
ATOM      3  CB  GLU A   1      11.852  -8.079 104.252  1.00  0.00              
ATOM      4  CG  GLU A   1      12.446  -9.393 104.761  1.00  0.00              
ATOM      5  CD  GLU A   1      13.891  -9.646 104.346  1.00  0.00              
ATOM      6  OE1 GLU A   1      14.773  -8.901 104.776  1.00  0.00              
ATOM      7  OE2 GLU A   1      14.140 -10.598 103.608  1.00  0.00              
ATOM      8  C   GLU A   1      10.704  -8.872 102.159  1.00  0.00              
ATOM      9  O   GLU A   1      10.962 -10.042 101.885  1.00  0.00              
ATOM     10  N   THR A   2       9.512  -8.322 101.958  1.00  0.00              
ATOM     11  CA  THR A   2       8.396  -9.049 101.390  1.00  0.00              
ATOM     12  CB  THR A   2       7.088  -8.337 101.782  1.00  0.00              
ATOM     13  OG1 THR A   2       7.351  -6.936 101.829  1.00  0.00              
ATOM     14  CG2 THR A   2       6.558  -8.839 103.115  1.00  0.00              
ATOM     15  C   THR A   2       8.518  -9.234  99.883  1.00  0.00              
ATOM     16  O   THR A   2       9.030  -8.375  99.159  1.00  0.00              
ATOM     17  N   THR A   3       8.050 -10.386  99.402  1.00  0.00              
ATOM     18  CA  THR A   3       8.132 -10.746  97.997  1.00  0.00              
ATOM     19  CB  THR A   3       7.739 -12.227  97.852  1.00  0.00              
ATOM     20  OG1 THR A   3       6.555 -12.396  98.628  1.00  0.00              
ATOM     21  CG2 THR A   3       8.838 -13.172  98.313  1.00  0.00              
ATOM     22  C   THR A   3       7.250  -9.856  97.131  1.00  0.00              
ATOM     23  O   THR A   3       6.022  -9.964  97.173  1.00  0.00              
ATOM     24  N   ALA A   4       7.888  -8.956  96.381  1.00  0.00              
ATOM     25  CA  ALA A   4       7.197  -8.019  95.508  1.00  0.00              
ATOM     26  CB  ALA A   4       8.222  -7.251  94.686  1.00  0.00              
ATOM     27  C   ALA A   4       6.195  -8.640  94.542  1.00  0.00              
ATOM     28  O   ALA A   4       6.508  -9.578  93.807  1.00  0.00              
ATOM     29  N   LEU A   5       4.970  -8.117  94.563  1.00  0.00              
ATOM     30  CA  LEU A   5       3.884  -8.632  93.744  1.00  0.00              
ATOM     31  CB  LEU A   5       2.544  -8.114  94.252  1.00  0.00              
ATOM     32  CG  LEU A   5       2.050  -8.566  95.615  1.00  0.00              
ATOM     33  CD1 LEU A   5       0.857  -7.742  96.058  1.00  0.00              
ATOM     34  CD2 LEU A   5       1.695 -10.035  95.588  1.00  0.00              
ATOM     35  C   LEU A   5       4.049  -8.193  92.301  1.00  0.00              
ATOM     36  O   LEU A   5       4.335  -7.026  92.035  1.00  0.00              
ATOM     37  N   VAL A   6       3.895  -9.110  91.349  1.00  0.00              
ATOM     38  CA  VAL A   6       3.905  -8.751  89.941  1.00  0.00              
ATOM     39  CB  VAL A   6       5.038  -9.461  89.163  1.00  0.00              
ATOM     40  CG1 VAL A   6       5.094  -8.963  87.726  1.00  0.00              
ATOM     41  CG2 VAL A   6       6.391  -9.234  89.816  1.00  0.00              
ATOM     42  C   VAL A   6       2.539  -9.141  89.399  1.00  0.00              
ATOM     43  O   VAL A   6       2.150 -10.315  89.429  1.00  0.00              
ATOM     44  N   CYS A   7       1.792  -8.145  88.923  1.00  0.00              
ATOM     45  CA  CYS A   7       0.448  -8.375  88.427  1.00  0.00              
ATOM     46  CB  CYS A   7      -0.550  -7.759  89.401  1.00  0.00              
ATOM     47  SG  CYS A   7      -2.281  -8.097  88.997  1.00  0.00              
ATOM     48  C   CYS A   7       0.265  -7.835  87.014  1.00  0.00              
ATOM     49  O   CYS A   7       0.120  -6.631  86.763  1.00  0.00              
ATOM     50  N   ASP A   8       0.289  -8.773  86.069  1.00  0.00              
ATOM     51  CA  ASP A   8       0.099  -8.471  84.662  1.00  0.00              
ATOM     52  CB  ASP A   8       0.859  -9.459  83.780  1.00  0.00              
ATOM     53  CG  ASP A   8       0.835  -9.211  82.272  1.00  0.00              
ATOM     54  OD1 ASP A   8       1.260 -10.108  81.547  1.00  0.00              
ATOM     55  OD2 ASP A   8       0.454  -8.132  81.808  1.00  0.00              
ATOM     56  C   ASP A   8      -1.374  -8.448  84.294  1.00  0.00              
ATOM     57  O   ASP A   8      -2.002  -9.466  84.003  1.00  0.00              
ATOM     58  N   ASN A   9      -1.887  -7.225  84.293  1.00  0.00              
ATOM     59  CA  ASN A   9      -3.284  -6.949  84.008  1.00  0.00              
ATOM     60  CB  ASN A   9      -3.719  -5.675  84.736  1.00  0.00              
ATOM     61  CG  ASN A   9      -3.704  -5.756  86.257  1.00  0.00              
ATOM     62  OD1 ASN A   9      -4.733  -5.620  86.912  1.00  0.00              
ATOM     63  ND2 ASN A   9      -2.574  -5.949  86.920  1.00  0.00              
ATOM     64  C   ASN A   9      -3.456  -6.743  82.510  1.00  0.00              
ATOM     65  O   ASN A   9      -2.731  -5.944  81.911  1.00  0.00              
ATOM     66  N   GLY A  10      -4.373  -7.467  81.867  1.00  0.00              
ATOM     67  CA  GLY A  10      -4.700  -7.219  80.471  1.00  0.00              
ATOM     68  C   GLY A  10      -6.174  -7.478  80.201  1.00  0.00              
ATOM     69  O   GLY A  10      -6.824  -8.209  80.951  1.00  0.00              
ATOM     70  N   SER A  11      -6.700  -6.919  79.103  1.00  0.00              
ATOM     71  CA  SER A  11      -8.111  -6.986  78.721  1.00  0.00              
ATOM     72  CB  SER A  11      -8.246  -6.527  77.274  1.00  0.00              
ATOM     73  OG  SER A  11      -7.460  -5.374  76.994  1.00  0.00              
ATOM     74  C   SER A  11      -8.815  -8.335  78.848  1.00  0.00              
ATOM     75  O   SER A  11     -10.022  -8.408  79.087  1.00  0.00              
ATOM     76  N   GLY A  12      -8.073  -9.425  78.651  1.00  0.00              
ATOM     77  CA  GLY A  12      -8.638 -10.758  78.745  1.00  0.00              
ATOM     78  C   GLY A  12      -8.254 -11.484  80.021  1.00  0.00              
ATOM     79  O   GLY A  12      -9.048 -12.261  80.549  1.00  0.00              
ATOM     80  N   LEU A  13      -7.063 -11.223  80.564  1.00  0.00              
ATOM     81  CA  LEU A  13      -6.472 -12.081  81.579  1.00  0.00              
ATOM     82  CB  LEU A  13      -5.561 -13.140  80.951  1.00  0.00              
ATOM     83  CG  LEU A  13      -6.134 -14.294  80.136  1.00  0.00              
ATOM     84  CD1 LEU A  13      -5.027 -14.997  79.375  1.00  0.00              
ATOM     85  CD2 LEU A  13      -6.883 -15.275  81.021  1.00  0.00              
ATOM     86  C   LEU A  13      -5.634 -11.267  82.547  1.00  0.00              
ATOM     87  O   LEU A  13      -5.011 -10.266  82.179  1.00  0.00              
ATOM     88  N   VAL A  14      -5.659 -11.690  83.808  1.00  0.00              
ATOM     89  CA  VAL A  14      -4.735 -11.193  84.808  1.00  0.00              
ATOM     90  CB  VAL A  14      -5.476 -10.668  86.062  1.00  0.00              
ATOM     91  CG1 VAL A  14      -4.500 -10.173  87.122  1.00  0.00              
ATOM     92  CG2 VAL A  14      -6.401  -9.518  85.696  1.00  0.00              
ATOM     93  C   VAL A  14      -3.810 -12.353  85.149  1.00  0.00              
ATOM     94  O   VAL A  14      -4.248 -13.429  85.569  1.00  0.00              
ATOM     95  N   LYS A  15      -2.523 -12.132  84.888  1.00  0.00              
ATOM     96  CA  LYS A  15      -1.470 -13.049  85.293  1.00  0.00              
ATOM     97  CB  LYS A  15      -0.388 -13.193  84.219  1.00  0.00              
ATOM     98  CG  LYS A  15      -0.839 -13.718  82.860  1.00  0.00              
ATOM     99  CD  LYS A  15      -1.141 -12.585  81.886  1.00  0.00              
ATOM    100  CE  LYS A  15      -1.682 -13.097  80.556  1.00  0.00              
ATOM    101  NZ  LYS A  15      -0.739 -13.939  79.840  1.00  0.00              
ATOM    102  C   LYS A  15      -0.843 -12.474  86.555  1.00  0.00              
ATOM    103  O   LYS A  15      -0.609 -11.266  86.630  1.00  0.00              
ATOM    104  N   ALA A  16      -0.543 -13.286  87.566  1.00  0.00              
ATOM    105  CA  ALA A  16      -0.079 -12.778  88.844  1.00  0.00              
ATOM    106  CB  ALA A  16      -1.272 -12.601  89.765  1.00  0.00              
ATOM    107  C   ALA A  16       0.887 -13.717  89.543  1.00  0.00              
ATOM    108  O   ALA A  16       0.823 -14.941  89.388  1.00  0.00              
ATOM    109  N   GLY A  17       1.803 -13.128  90.311  1.00  0.00              
ATOM    110  CA  GLY A  17       2.751 -13.887  91.106  1.00  0.00              
ATOM    111  C   GLY A  17       3.705 -12.948  91.822  1.00  0.00              
ATOM    112  O   GLY A  17       3.351 -11.813  92.151  1.00  0.00              
ATOM    113  N   PHE A  18       4.936 -13.410  92.032  1.00  0.00              
ATOM    114  CA  PHE A  18       5.922 -12.671  92.801  1.00  0.00              
ATOM    115  CB  PHE A  18       6.254 -13.395  94.109  1.00  0.00              
ATOM    116  CG  PHE A  18       5.064 -13.653  95.023  1.00  0.00              
ATOM    117  CD1 PHE A  18       4.480 -14.904  95.045  1.00  0.00              
ATOM    118  CD2 PHE A  18       4.576 -12.649  95.836  1.00  0.00              
ATOM    119  CE1 PHE A  18       3.409 -15.150  95.878  1.00  0.00              
ATOM    120  CE2 PHE A  18       3.511 -12.908  96.675  1.00  0.00              
ATOM    121  CZ  PHE A  18       2.924 -14.153  96.695  1.00  0.00              
ATOM    122  C   PHE A  18       7.206 -12.521  91.998  1.00  0.00              
ATOM    123  O   PHE A  18       7.526 -13.338  91.126  1.00  0.00              
ATOM    124  N   ALA A  19       7.947 -11.458  92.319  1.00  0.00              
ATOM    125  CA  ALA A  19       9.237 -11.164  91.717  1.00  0.00              
ATOM    126  CB  ALA A  19       9.839  -9.946  92.393  1.00  0.00              
ATOM    127  C   ALA A  19      10.228 -12.303  91.887  1.00  0.00              
ATOM    128  O   ALA A  19      10.446 -12.816  92.987  1.00  0.00              
ATOM    129  N   GLY A  20      10.787 -12.730  90.759  1.00  0.00              
ATOM    130  CA  GLY A  20      11.712 -13.846  90.749  1.00  0.00              
ATOM    131  C   GLY A  20      11.050 -15.123  90.254  1.00  0.00              
ATOM    132  O   GLY A  20      11.744 -16.101  89.969  1.00  0.00              
ATOM    133  N   ASP A  21       9.714 -15.170  90.135  1.00  0.00              
ATOM    134  CA  ASP A  21       9.064 -16.336  89.547  1.00  0.00              
ATOM    135  CB  ASP A  21       7.558 -16.392  89.783  1.00  0.00              
ATOM    136  CG  ASP A  21       7.088 -16.731  91.186  1.00  0.00              
ATOM    137  OD1 ASP A  21       7.553 -17.708  91.775  1.00  0.00              
ATOM    138  OD2 ASP A  21       6.213 -16.033  91.704  1.00  0.00              
ATOM    139  C   ASP A  21       9.274 -16.333  88.045  1.00  0.00              
ATOM    140  O   ASP A  21       9.167 -15.293  87.392  1.00  0.00              
ATOM    141  N   ASP A  22       9.569 -17.505  87.485  1.00  0.00              
ATOM    142  CA  ASP A  22       9.735 -17.653  86.042  1.00  0.00              
ATOM    143  CB  ASP A  22      10.598 -18.882  85.714  1.00  0.00              
ATOM    144  CG  ASP A  22       9.898 -20.223  85.916  1.00  0.00              
ATOM    145  OD1 ASP A  22       9.413 -20.466  87.024  1.00  0.00              
ATOM    146  OD2 ASP A  22       9.835 -21.011  84.976  1.00  0.00              
ATOM    147  C   ASP A  22       8.406 -17.775  85.302  1.00  0.00              
ATOM    148  O   ASP A  22       8.368 -17.751  84.074  1.00  0.00              
ATOM    149  N   ALA A  23       7.310 -17.953  86.040  1.00  0.00              
ATOM    150  CA  ALA A  23       5.992 -18.168  85.470  1.00  0.00              
ATOM    151  CB  ALA A  23       5.748 -19.667  85.335  1.00  0.00              
ATOM    152  C   ALA A  23       4.965 -17.623  86.458  1.00  0.00              
ATOM    153  O   ALA A  23       5.238 -17.634  87.664  1.00  0.00              
ATOM    154  N   PRO A  24       3.813 -17.087  86.025  1.00  0.00              
ATOM    155  CD  PRO A  24       3.509 -16.772  84.632  1.00  0.00              
ATOM    156  CA  PRO A  24       2.744 -16.640  86.913  1.00  0.00              
ATOM    157  CB  PRO A  24       1.786 -15.937  85.973  1.00  0.00              
ATOM    158  CG  PRO A  24       2.002 -16.630  84.654  1.00  0.00              
ATOM    159  C   PRO A  24       2.073 -17.772  87.679  1.00  0.00              
ATOM    160  O   PRO A  24       1.841 -18.863  87.155  1.00  0.00              
ATOM    161  N   ARG A  25       1.762 -17.492  88.942  1.00  0.00              
ATOM    162  CA  ARG A  25       1.150 -18.474  89.820  1.00  0.00              
ATOM    163  CB  ARG A  25       1.540 -18.144  91.254  1.00  0.00              
ATOM    164  CG  ARG A  25       1.141 -19.175  92.305  1.00  0.00              
ATOM    165  CD  ARG A  25       1.955 -19.008  93.587  1.00  0.00              
ATOM    166  NE  ARG A  25       3.316 -19.513  93.437  1.00  0.00              
ATOM    167  CZ  ARG A  25       4.372 -18.735  93.184  1.00  0.00              
ATOM    168  NH1 ARG A  25       5.560 -19.302  93.015  1.00  0.00              
ATOM    169  NH2 ARG A  25       4.251 -17.415  93.111  1.00  0.00              
ATOM    170  C   ARG A  25      -0.362 -18.480  89.633  1.00  0.00              
ATOM    171  O   ARG A  25      -1.003 -19.531  89.636  1.00  0.00              
ATOM    172  N   ALA A  26      -0.947 -17.295  89.453  1.00  0.00              
ATOM    173  CA  ALA A  26      -2.371 -17.182  89.205  1.00  0.00              
ATOM    174  CB  ALA A  26      -2.986 -16.225  90.211  1.00  0.00              
ATOM    175  C   ALA A  26      -2.581 -16.598  87.819  1.00  0.00              
ATOM    176  O   ALA A  26      -1.979 -15.581  87.475  1.00  0.00              
ATOM    177  N   VAL A  27      -3.378 -17.260  86.983  1.00  0.00              
ATOM    178  CA  VAL A  27      -3.789 -16.707  85.702  1.00  0.00              
ATOM    179  CB  VAL A  27      -3.174 -17.443  84.480  1.00  0.00              
ATOM    180  CG1 VAL A  27      -3.545 -16.722  83.189  1.00  0.00              
ATOM    181  CG2 VAL A  27      -1.661 -17.570  84.557  1.00  0.00              
ATOM    182  C   VAL A  27      -5.297 -16.897  85.699  1.00  0.00              
ATOM    183  O   VAL A  27      -5.771 -18.027  85.843  1.00  0.00              
ATOM    184  N   PHE A  28      -6.063 -15.814  85.580  1.00  0.00              
ATOM    185  CA  PHE A  28      -7.514 -15.918  85.527  1.00  0.00              
ATOM    186  CB  PHE A  28      -8.132 -15.884  86.941  1.00  0.00              
ATOM    187  CG  PHE A  28      -7.989 -14.593  87.734  1.00  0.00              
ATOM    188  CD1 PHE A  28      -9.070 -13.740  87.832  1.00  0.00              
ATOM    189  CD2 PHE A  28      -6.804 -14.295  88.380  1.00  0.00              
ATOM    190  CE1 PHE A  28      -8.972 -12.592  88.585  1.00  0.00              
ATOM    191  CE2 PHE A  28      -6.716 -13.145  89.133  1.00  0.00              
ATOM    192  CZ  PHE A  28      -7.797 -12.298  89.237  1.00  0.00              
ATOM    193  C   PHE A  28      -8.103 -14.839  84.623  1.00  0.00              
ATOM    194  O   PHE A  28      -7.480 -13.782  84.483  1.00  0.00              
ATOM    195  N   PRO A  29      -9.251 -15.040  83.956  1.00  0.00              
ATOM    196  CD  PRO A  29      -9.955 -16.315  83.857  1.00  0.00              
ATOM    197  CA  PRO A  29      -9.893 -14.036  83.113  1.00  0.00              
ATOM    198  CB  PRO A  29     -11.071 -14.787  82.515  1.00  0.00              
ATOM    199  CG  PRO A  29     -11.363 -15.876  83.516  1.00  0.00              
ATOM    200  C   PRO A  29     -10.321 -12.756  83.817  1.00  0.00              
ATOM    201  O   PRO A  29     -10.834 -12.772  84.940  1.00  0.00              
ATOM    202  N   SER A  30     -10.121 -11.628  83.136  1.00  0.00              
ATOM    203  CA  SER A  30     -10.466 -10.311  83.650  1.00  0.00              
ATOM    204  CB  SER A  30      -9.671  -9.266  82.872  1.00  0.00              
ATOM    205  OG  SER A  30      -8.285  -9.571  82.897  1.00  0.00              
ATOM    206  C   SER A  30     -11.966 -10.022  83.576  1.00  0.00              
ATOM    207  O   SER A  30     -12.427  -9.067  82.945  1.00  0.00              
ATOM    208  N   ILE A  31     -12.752 -10.864  84.247  1.00  0.00              
ATOM    209  CA  ILE A  31     -14.198 -10.739  84.254  1.00  0.00              
ATOM    210  CB  ILE A  31     -14.929 -11.920  83.561  1.00  0.00              
ATOM    211  CG2 ILE A  31     -14.819 -11.783  82.052  1.00  0.00              
ATOM    212  CG1 ILE A  31     -14.494 -13.294  84.070  1.00  0.00              
ATOM    213  CD1 ILE A  31     -15.313 -14.483  83.528  1.00  0.00              
ATOM    214  C   ILE A  31     -14.709 -10.611  85.676  1.00  0.00              
ATOM    215  O   ILE A  31     -14.109 -11.112  86.629  1.00  0.00              
ATOM    216  N   VAL A  32     -15.813  -9.891  85.811  1.00  0.00              
ATOM    217  CA  VAL A  32     -16.629  -9.944  87.013  1.00  0.00              
ATOM    218  CB  VAL A  32     -16.685  -8.604  87.781  1.00  0.00              
ATOM    219  CG1 VAL A  32     -15.358  -8.308  88.463  1.00  0.00              
ATOM    220  CG2 VAL A  32     -17.061  -7.455  86.864  1.00  0.00              
ATOM    221  C   VAL A  32     -18.019 -10.366  86.565  1.00  0.00              
ATOM    222  O   VAL A  32     -18.411 -10.092  85.428  1.00  0.00              
ATOM    223  N   GLY A  33     -18.783 -11.036  87.420  1.00  0.00              
ATOM    224  CA  GLY A  33     -20.094 -11.515  87.039  1.00  0.00              
ATOM    225  C   GLY A  33     -21.107 -11.251  88.129  1.00  0.00              
ATOM    226  O   GLY A  33     -21.022 -11.800  89.229  1.00  0.00              
ATOM    227  N   ARG A  34     -22.049 -10.366  87.821  1.00  0.00              
ATOM    228  CA  ARG A  34     -23.185 -10.133  88.696  1.00  0.00              
ATOM    229  CB  ARG A  34     -23.659  -8.687  88.601  1.00  0.00              
ATOM    230  CG  ARG A  34     -22.718  -7.742  89.315  1.00  0.00              
ATOM    231  CD  ARG A  34     -23.152  -6.289  89.209  1.00  0.00              
ATOM    232  NE  ARG A  34     -22.288  -5.450  90.028  1.00  0.00              
ATOM    233  CZ  ARG A  34     -21.067  -5.062  89.648  1.00  0.00              
ATOM    234  NH1 ARG A  34     -20.319  -4.410  90.529  1.00  0.00              
ATOM    235  NH2 ARG A  34     -20.619  -5.264  88.409  1.00  0.00              
ATOM    236  C   ARG A  34     -24.304 -11.057  88.247  1.00  0.00              
ATOM    237  O   ARG A  34     -24.460 -11.224  87.034  1.00  0.00              
ATOM    238  N   PRO A  35     -25.089 -11.704  89.121  1.00  0.00              
ATOM    239  CD  PRO A  35     -24.838 -11.805  90.554  1.00  0.00              
ATOM    240  CA  PRO A  35     -26.273 -12.468  88.730  1.00  0.00              
ATOM    241  CB  PRO A  35     -26.832 -12.938  90.063  1.00  0.00              
ATOM    242  CG  PRO A  35     -26.241 -12.003  91.093  1.00  0.00              
ATOM    243  C   PRO A  35     -27.256 -11.624  87.927  1.00  0.00              
ATOM    244  O   PRO A  35     -27.378 -10.420  88.164  1.00  0.00              
ATOM    245  N   ARG A  36     -27.921 -12.239  86.944  1.00  0.00              
ATOM    246  CA  ARG A  36     -28.814 -11.541  86.019  1.00  0.00              
ATOM    247  CB  ARG A  36     -29.690 -12.535  85.267  1.00  0.00              
ATOM    248  CG  ARG A  36     -28.936 -13.463  84.334  1.00  0.00              
ATOM    249  CD  ARG A  36     -29.912 -14.456  83.733  1.00  0.00              
ATOM    250  NE  ARG A  36     -29.213 -15.536  83.057  1.00  0.00              
ATOM    251  CZ  ARG A  36     -29.842 -16.455  82.323  1.00  0.00              
ATOM    252  NH1 ARG A  36     -29.128 -17.445  81.810  1.00  0.00              
ATOM    253  NH2 ARG A  36     -31.151 -16.394  82.093  1.00  0.00              
ATOM    254  C   ARG A  36     -29.729 -10.451  86.573  1.00  0.00              
ATOM    255  O   ARG A  36     -30.266 -10.541  87.678  1.00  0.00              
ATOM    256  N   HIS A  37     -29.821  -9.373  85.788  1.00  0.00              
ATOM    257  CA  HIS A  37     -30.826  -8.323  85.938  1.00  0.00              
ATOM    258  CB  HIS A  37     -32.206  -8.844  85.504  1.00  0.00              
ATOM    259  CG  HIS A  37     -32.257  -9.293  84.052  1.00  0.00              
ATOM    260  ND1 HIS A  37     -32.323 -10.540  83.613  1.00  0.00              
ATOM    261  CD2 HIS A  37     -32.218  -8.448  82.968  1.00  0.00              
ATOM    262  NE2 HIS A  37     -32.252  -9.244  81.930  1.00  0.00              
ATOM    263  CE1 HIS A  37     -32.315 -10.498  82.309  1.00  0.00              
ATOM    264  C   HIS A  37     -30.923  -7.600  87.281  1.00  0.00              
ATOM    265  O   HIS A  37     -31.996  -7.141  87.682  1.00  0.00              
ATOM    266  N   GLN A  38     -29.788  -7.420  87.967  1.00  0.00              
ATOM    267  CA  GLN A  38     -29.737  -6.732  89.258  1.00  0.00              
ATOM    268  CB  GLN A  38     -28.300  -6.626  89.757  1.00  0.00              
ATOM    269  CG  GLN A  38     -27.585  -7.949  89.991  1.00  0.00              
ATOM    270  CD  GLN A  38     -28.314  -8.897  90.932  1.00  0.00              
ATOM    271  OE1 GLN A  38     -28.221  -8.786  92.151  1.00  0.00              
ATOM    272  NE2 GLN A  38     -29.046  -9.873  90.410  1.00  0.00              
ATOM    273  C   GLN A  38     -30.361  -5.341  89.287  1.00  0.00              
ATOM    274  O   GLN A  38     -31.046  -4.967  90.238  1.00  0.00              
ATOM    275  N   GLY A  39     -30.161  -4.580  88.206  1.00  0.00              
ATOM    276  CA  GLY A  39     -30.749  -3.255  88.059  1.00  0.00              
ATOM    277  C   GLY A  39     -32.270  -3.269  87.932  1.00  0.00              
ATOM    278  O   GLY A  39     -32.923  -2.251  88.150  1.00  0.00              
ATOM    279  N   VAL A  40     -32.849  -4.411  87.550  1.00  0.00              
ATOM    280  CA  VAL A  40     -34.295  -4.567  87.489  1.00  0.00              
ATOM    281  CB  VAL A  40     -34.693  -5.550  86.359  1.00  0.00              
ATOM    282  CG1 VAL A  40     -36.206  -5.678  86.236  1.00  0.00              
ATOM    283  CG2 VAL A  40     -34.114  -5.116  85.020  1.00  0.00              
ATOM    284  C   VAL A  40     -34.758  -5.075  88.850  1.00  0.00              
ATOM    285  O   VAL A  40     -35.680  -4.528  89.458  1.00  0.00              
ATOM    286  N   MET A  41     -34.101  -6.117  89.369  1.00  0.00              
ATOM    287  CA  MET A  41     -34.459  -6.701  90.652  1.00  0.00              
ATOM    288  CB  MET A  41     -34.064  -8.175  90.681  1.00  0.00              
ATOM    289  CG  MET A  41     -34.901  -9.041  89.752  1.00  0.00              
ATOM    290  SD  MET A  41     -34.564 -10.807  89.959  1.00  0.00              
ATOM    291  CE  MET A  41     -33.333 -11.021  88.708  1.00  0.00              
ATOM    292  C   MET A  41     -33.881  -5.931  91.837  1.00  0.00              
ATOM    293  O   MET A  41     -33.073  -6.421  92.636  1.00  0.00              
ATOM    294  N   VAL A  42     -34.358  -4.689  91.962  1.00  0.00              
ATOM    295  CA  VAL A  42     -33.887  -3.755  92.974  1.00  0.00              
ATOM    296  CB  VAL A  42     -34.489  -2.344  92.743  1.00  0.00              
ATOM    297  CG1 VAL A  42     -33.964  -1.334  93.758  1.00  0.00              
ATOM    298  CG2 VAL A  42     -34.167  -1.836  91.344  1.00  0.00              
ATOM    299  C   VAL A  42     -34.205  -4.277  94.370  1.00  0.00              
ATOM    300  O   VAL A  42     -35.356  -4.353  94.802  1.00  0.00              
ATOM    301  N   GLY A  43     -33.138  -4.706  95.040  1.00  0.00              
ATOM    302  CA  GLY A  43     -33.231  -5.178  96.410  1.00  0.00              
ATOM    303  C   GLY A  43     -33.437  -6.682  96.513  1.00  0.00              
ATOM    304  O   GLY A  43     -33.681  -7.194  97.608  1.00  0.00              
ATOM    305  N   MET A  44     -33.337  -7.440  95.413  1.00  0.00              
ATOM    306  CA  MET A  44     -33.435  -8.890  95.487  1.00  0.00              
ATOM    307  CB  MET A  44     -33.838  -9.467  94.130  1.00  0.00              
ATOM    308  CG  MET A  44     -34.176 -10.956  94.111  1.00  0.00              
ATOM    309  SD  MET A  44     -35.590 -11.396  95.153  1.00  0.00              
ATOM    310  CE  MET A  44     -34.776 -12.338  96.412  1.00  0.00              
ATOM    311  C   MET A  44     -32.110  -9.460  95.987  1.00  0.00              
ATOM    312  O   MET A  44     -31.242  -9.913  95.237  1.00  0.00              
ATOM    313  N   GLY A  45     -31.953  -9.384  97.308  1.00  0.00              
ATOM    314  CA  GLY A  45     -30.743  -9.839  97.966  1.00  0.00              
ATOM    315  C   GLY A  45     -29.642  -8.803  97.814  1.00  0.00              
ATOM    316  O   GLY A  45     -29.820  -7.632  98.156  1.00  0.00              
ATOM    317  N   GLN A  46     -28.498  -9.223  97.273  1.00  0.00              
ATOM    318  CA  GLN A  46     -27.330  -8.365  97.143  1.00  0.00              
ATOM    319  CB  GLN A  46     -26.293  -8.663  98.227  1.00  0.00              
ATOM    320  CG  GLN A  46     -26.697  -8.308  99.653  1.00  0.00              
ATOM    321  CD  GLN A  46     -25.650  -8.690 100.686  1.00  0.00              
ATOM    322  OE1 GLN A  46     -25.379  -9.862 100.932  1.00  0.00              
ATOM    323  NE2 GLN A  46     -25.019  -7.723 101.336  1.00  0.00              
ATOM    324  C   GLN A  46     -26.683  -8.632  95.796  1.00  0.00              
ATOM    325  O   GLN A  46     -26.702  -9.765  95.306  1.00  0.00              
ATOM    326  N   LYS A  47     -26.080  -7.599  95.200  1.00  0.00              
ATOM    327  CA  LYS A  47     -25.342  -7.736  93.950  1.00  0.00              
ATOM    328  CB  LYS A  47     -25.113  -6.364  93.315  1.00  0.00              
ATOM    329  CG  LYS A  47     -26.390  -5.614  92.979  1.00  0.00              
ATOM    330  CD  LYS A  47     -26.043  -4.280  92.347  1.00  0.00              
ATOM    331  CE  LYS A  47     -27.317  -3.531  92.001  1.00  0.00              
ATOM    332  NZ  LYS A  47     -27.000  -2.250  91.403  1.00  0.00              
ATOM    333  C   LYS A  47     -24.011  -8.444  94.196  1.00  0.00              
ATOM    334  O   LYS A  47     -22.925  -7.858  94.206  1.00  0.00              
ATOM    335  N   ASP A  48     -24.108  -9.752  94.427  1.00  0.00              
ATOM    336  CA  ASP A  48     -22.965 -10.567  94.803  1.00  0.00              
ATOM    337  CB  ASP A  48     -23.480 -11.813  95.538  1.00  0.00              
ATOM    338  CG  ASP A  48     -22.423 -12.790  96.049  1.00  0.00              
ATOM    339  OD1 ASP A  48     -21.315 -12.377  96.401  1.00  0.00              
ATOM    340  OD2 ASP A  48     -22.728 -13.979  96.129  1.00  0.00              
ATOM    341  C   ASP A  48     -22.085 -10.918  93.607  1.00  0.00              
ATOM    342  O   ASP A  48     -22.091 -12.043  93.109  1.00  0.00              
ATOM    343  N   SER A  49     -21.335  -9.920  93.131  1.00  0.00              
ATOM    344  CA  SER A  49     -20.433 -10.096  92.008  1.00  0.00              
ATOM    345  CB  SER A  49     -19.977  -8.740  91.469  1.00  0.00              
ATOM    346  OG  SER A  49     -19.912  -7.709  92.448  1.00  0.00              
ATOM    347  C   SER A  49     -19.253 -11.022  92.259  1.00  0.00              
ATOM    348  O   SER A  49     -18.414 -10.807  93.138  1.00  0.00              
ATOM    349  N   TYR A  50     -19.251 -12.091  91.465  1.00  0.00              
ATOM    350  CA  TYR A  50     -18.203 -13.098  91.504  1.00  0.00              
ATOM    351  CB  TYR A  50     -18.760 -14.446  91.053  1.00  0.00              
ATOM    352  CG  TYR A  50     -20.004 -14.881  91.810  1.00  0.00              
ATOM    353  CD1 TYR A  50     -21.237 -14.786  91.196  1.00  0.00              
ATOM    354  CE1 TYR A  50     -22.385 -15.086  91.896  1.00  0.00              
ATOM    355  CD2 TYR A  50     -19.908 -15.316  93.117  1.00  0.00              
ATOM    356  CE2 TYR A  50     -21.053 -15.615  93.821  1.00  0.00              
ATOM    357  CZ  TYR A  50     -22.284 -15.480  93.211  1.00  0.00              
ATOM    358  OH  TYR A  50     -23.435 -15.701  93.938  1.00  0.00              
ATOM    359  C   TYR A  50     -17.073 -12.677  90.576  1.00  0.00              
ATOM    360  O   TYR A  50     -17.321 -12.014  89.566  1.00  0.00              
ATOM    361  N   VAL A  51     -15.820 -13.033  90.867  1.00  0.00              
ATOM    362  CA  VAL A  51     -14.699 -12.553  90.067  1.00  0.00              
ATOM    363  CB  VAL A  51     -13.703 -11.752  90.945  1.00  0.00              
ATOM    364  CG1 VAL A  51     -12.676 -11.044  90.079  1.00  0.00              
ATOM    365  CG2 VAL A  51     -14.387 -10.720  91.833  1.00  0.00              
ATOM    366  C   VAL A  51     -13.988 -13.695  89.345  1.00  0.00              
ATOM    367  O   VAL A  51     -13.918 -14.823  89.840  1.00  0.00              
ATOM    368  N   GLY A  52     -13.513 -13.423  88.126  1.00  0.00              
ATOM    369  CA  GLY A  52     -12.617 -14.294  87.378  1.00  0.00              
ATOM    370  C   GLY A  52     -13.142 -15.703  87.168  1.00  0.00              
ATOM    371  O   GLY A  52     -14.240 -15.914  86.653  1.00  0.00              
ATOM    372  N   ASP A  53     -12.355 -16.679  87.628  1.00  0.00              
ATOM    373  CA  ASP A  53     -12.748 -18.082  87.571  1.00  0.00              
ATOM    374  CB  ASP A  53     -11.614 -19.001  87.999  1.00  0.00              
ATOM    375  CG  ASP A  53     -10.797 -19.505  86.821  1.00  0.00              
ATOM    376  OD1 ASP A  53     -10.008 -18.727  86.286  1.00  0.00              
ATOM    377  OD2 ASP A  53     -10.947 -20.666  86.450  1.00  0.00              
ATOM    378  C   ASP A  53     -13.985 -18.414  88.385  1.00  0.00              
ATOM    379  O   ASP A  53     -14.773 -19.277  88.001  1.00  0.00              
ATOM    380  N   GLU A  54     -14.190 -17.691  89.490  1.00  0.00              
ATOM    381  CA  GLU A  54     -15.362 -17.859  90.337  1.00  0.00              
ATOM    382  CB  GLU A  54     -15.118 -17.055  91.607  1.00  0.00              
ATOM    383  CG  GLU A  54     -16.204 -17.005  92.669  1.00  0.00              
ATOM    384  CD  GLU A  54     -15.913 -15.947  93.723  1.00  0.00              
ATOM    385  OE1 GLU A  54     -15.884 -14.763  93.375  1.00  0.00              
ATOM    386  OE2 GLU A  54     -15.717 -16.305  94.882  1.00  0.00              
ATOM    387  C   GLU A  54     -16.603 -17.375  89.586  1.00  0.00              
ATOM    388  O   GLU A  54     -17.676 -17.973  89.691  1.00  0.00              
ATOM    389  N   ALA A  55     -16.451 -16.299  88.802  1.00  0.00              
ATOM    390  CA  ALA A  55     -17.510 -15.835  87.916  1.00  0.00              
ATOM    391  CB  ALA A  55     -17.129 -14.508  87.275  1.00  0.00              
ATOM    392  C   ALA A  55     -17.773 -16.829  86.795  1.00  0.00              
ATOM    393  O   ALA A  55     -18.911 -17.240  86.567  1.00  0.00              
ATOM    394  N   GLN A  56     -16.706 -17.277  86.126  1.00  0.00              
ATOM    395  CA  GLN A  56     -16.802 -18.247  85.046  1.00  0.00              
ATOM    396  CB  GLN A  56     -15.410 -18.470  84.466  1.00  0.00              
ATOM    397  CG  GLN A  56     -15.380 -19.317  83.201  1.00  0.00              
ATOM    398  CD  GLN A  56     -14.084 -19.206  82.413  1.00  0.00              
ATOM    399  OE1 GLN A  56     -12.982 -19.086  82.946  1.00  0.00              
ATOM    400  NE2 GLN A  56     -14.200 -19.244  81.094  1.00  0.00              
ATOM    401  C   GLN A  56     -17.456 -19.555  85.488  1.00  0.00              
ATOM    402  O   GLN A  56     -18.253 -20.136  84.750  1.00  0.00              
ATOM    403  N   SER A  57     -17.201 -19.989  86.726  1.00  0.00              
ATOM    404  CA  SER A  57     -17.850 -21.162  87.294  1.00  0.00              
ATOM    405  CB  SER A  57     -17.240 -21.480  88.658  1.00  0.00              
ATOM    406  OG  SER A  57     -17.659 -22.742  89.168  1.00  0.00              
ATOM    407  C   SER A  57     -19.367 -21.032  87.435  1.00  0.00              
ATOM    408  O   SER A  57     -20.035 -22.045  87.656  1.00  0.00              
ATOM    409  N   LYS A  58     -19.938 -19.824  87.366  1.00  0.00              
ATOM    410  CA  LYS A  58     -21.384 -19.649  87.395  1.00  0.00              
ATOM    411  CB  LYS A  58     -21.799 -18.893  88.659  1.00  0.00              
ATOM    412  CG  LYS A  58     -21.455 -19.599  89.959  1.00  0.00              
ATOM    413  CD  LYS A  58     -21.948 -18.786  91.142  1.00  0.00              
ATOM    414  CE  LYS A  58     -21.468 -19.387  92.455  1.00  0.00              
ATOM    415  NZ  LYS A  58     -20.025 -19.280  92.576  1.00  0.00              
ATOM    416  C   LYS A  58     -21.894 -18.905  86.162  1.00  0.00              
ATOM    417  O   LYS A  58     -23.066 -18.521  86.097  1.00  0.00              
ATOM    418  N   ARG A  59     -21.034 -18.773  85.140  1.00  0.00              
ATOM    419  CA  ARG A  59     -21.230 -17.909  83.976  1.00  0.00              
ATOM    420  CB  ARG A  59     -20.230 -18.319  82.897  1.00  0.00              
ATOM    421  CG  ARG A  59     -20.172 -17.364  81.714  1.00  0.00              
ATOM    422  CD  ARG A  59     -19.807 -18.062  80.406  1.00  0.00              
ATOM    423  NE  ARG A  59     -20.673 -19.187  80.055  1.00  0.00              
ATOM    424  CZ  ARG A  59     -21.980 -19.101  79.783  1.00  0.00              
ATOM    425  NH1 ARG A  59     -22.607 -20.194  79.376  1.00  0.00              
ATOM    426  NH2 ARG A  59     -22.676 -17.972  79.932  1.00  0.00              
ATOM    427  C   ARG A  59     -22.631 -17.859  83.366  1.00  0.00              
ATOM    428  O   ARG A  59     -23.124 -16.788  83.006  1.00  0.00              
ATOM    429  N   GLY A  60     -23.296 -19.016  83.292  1.00  0.00              
ATOM    430  CA  GLY A  60     -24.615 -19.151  82.688  1.00  0.00              
ATOM    431  C   GLY A  60     -25.676 -18.227  83.273  1.00  0.00              
ATOM    432  O   GLY A  60     -26.576 -17.789  82.555  1.00  0.00              
ATOM    433  N   ILE A  61     -25.588 -17.906  84.567  1.00  0.00              
ATOM    434  CA  ILE A  61     -26.559 -17.021  85.201  1.00  0.00              
ATOM    435  CB  ILE A  61     -27.125 -17.639  86.505  1.00  0.00              
ATOM    436  CG2 ILE A  61     -28.040 -18.805  86.152  1.00  0.00              
ATOM    437  CG1 ILE A  61     -26.040 -18.019  87.514  1.00  0.00              
ATOM    438  CD1 ILE A  61     -26.556 -18.459  88.898  1.00  0.00              
ATOM    439  C   ILE A  61     -26.011 -15.621  85.464  1.00  0.00              
ATOM    440  O   ILE A  61     -26.635 -14.812  86.163  1.00  0.00              
ATOM    441  N   LEU A  62     -24.845 -15.292  84.901  1.00  0.00              
ATOM    442  CA  LEU A  62     -24.175 -14.061  85.269  1.00  0.00              
ATOM    443  CB  LEU A  62     -22.794 -14.331  85.855  1.00  0.00              
ATOM    444  CG  LEU A  62     -22.629 -15.245  87.059  1.00  0.00              
ATOM    445  CD1 LEU A  62     -21.189 -15.197  87.506  1.00  0.00              
ATOM    446  CD2 LEU A  62     -23.511 -14.845  88.225  1.00  0.00              
ATOM    447  C   LEU A  62     -24.030 -13.052  84.146  1.00  0.00              
ATOM    448  O   LEU A  62     -23.498 -13.327  83.068  1.00  0.00              
ATOM    449  N   THR A  63     -24.521 -11.849  84.422  1.00  0.00              
ATOM    450  CA  THR A  63     -24.183 -10.682  83.629  1.00  0.00              
ATOM    451  CB  THR A  63     -25.174  -9.525  83.894  1.00  0.00              
ATOM    452  OG1 THR A  63     -25.728  -9.684  85.197  1.00  0.00              
ATOM    453  CG2 THR A  63     -26.284  -9.517  82.857  1.00  0.00              
ATOM    454  C   THR A  63     -22.732 -10.298  83.907  1.00  0.00              
ATOM    455  O   THR A  63     -22.382  -9.699  84.930  1.00  0.00              
ATOM    456  N   LEU A  64     -21.886 -10.796  83.004  1.00  0.00              
ATOM    457  CA  LEU A  64     -20.455 -10.540  83.039  1.00  0.00              
ATOM    458  CB  LEU A  64     -19.701 -11.568  82.200  1.00  0.00              
ATOM    459  CG  LEU A  64     -19.771 -13.056  82.517  1.00  0.00              
ATOM    460  CD1 LEU A  64     -18.998 -13.816  81.456  1.00  0.00              
ATOM    461  CD2 LEU A  64     -19.212 -13.373  83.894  1.00  0.00              
ATOM    462  C   LEU A  64     -20.061  -9.156  82.543  1.00  0.00              
ATOM    463  O   LEU A  64     -20.733  -8.558  81.701  1.00  0.00              
ATOM    464  N   LYS A  65     -18.946  -8.653  83.071  1.00  0.00              
ATOM    465  CA  LYS A  65     -18.330  -7.417  82.618  1.00  0.00              
ATOM    466  CB  LYS A  65     -18.529  -6.286  83.618  1.00  0.00              
ATOM    467  CG  LYS A  65     -19.921  -5.736  83.858  1.00  0.00              
ATOM    468  CD  LYS A  65     -19.736  -4.708  84.956  1.00  0.00              
ATOM    469  CE  LYS A  65     -20.988  -3.908  85.254  1.00  0.00              
ATOM    470  NZ  LYS A  65     -20.705  -2.989  86.339  1.00  0.00              
ATOM    471  C   LYS A  65     -16.828  -7.633  82.537  1.00  0.00              
ATOM    472  O   LYS A  65     -16.254  -8.349  83.364  1.00  0.00              
ATOM    473  N   TYR A  66     -16.180  -7.025  81.541  1.00  0.00              
ATOM    474  CA  TYR A  66     -14.730  -6.894  81.534  1.00  0.00              
ATOM    475  CB  TYR A  66     -14.141  -7.029  80.127  1.00  0.00              
ATOM    476  CG  TYR A  66     -14.294  -8.380  79.442  1.00  0.00              
ATOM    477  CD1 TYR A  66     -15.360  -8.601  78.593  1.00  0.00              
ATOM    478  CE1 TYR A  66     -15.417  -9.756  77.840  1.00  0.00              
ATOM    479  CD2 TYR A  66     -13.313  -9.342  79.587  1.00  0.00              
ATOM    480  CE2 TYR A  66     -13.367 -10.501  78.838  1.00  0.00              
ATOM    481  CZ  TYR A  66     -14.406 -10.686  77.949  1.00  0.00              
ATOM    482  OH  TYR A  66     -14.418 -11.798  77.127  1.00  0.00              
ATOM    483  C   TYR A  66     -14.405  -5.495  82.057  1.00  0.00              
ATOM    484  O   TYR A  66     -14.788  -4.513  81.415  1.00  0.00              
ATOM    485  N   PRO A  67     -13.764  -5.318  83.221  1.00  0.00              
ATOM    486  CD  PRO A  67     -13.719  -6.311  84.286  1.00  0.00              
ATOM    487  CA  PRO A  67     -13.322  -4.016  83.723  1.00  0.00              
ATOM    488  CB  PRO A  67     -12.960  -4.307  85.164  1.00  0.00              
ATOM    489  CG  PRO A  67     -13.880  -5.443  85.515  1.00  0.00              
ATOM    490  C   PRO A  67     -12.140  -3.415  82.971  1.00  0.00              
ATOM    491  O   PRO A  67     -11.953  -2.197  82.967  1.00  0.00              
ATOM    492  N   ILE A  68     -11.310  -4.263  82.358  1.00  0.00              
ATOM    493  CA  ILE A  68     -10.198  -3.802  81.543  1.00  0.00              
ATOM    494  CB  ILE A  68      -8.917  -4.633  81.786  1.00  0.00              
ATOM    495  CG2 ILE A  68      -7.747  -3.921  81.114  1.00  0.00              
ATOM    496  CG1 ILE A  68      -8.614  -4.851  83.264  1.00  0.00              
ATOM    497  CD1 ILE A  68      -7.485  -5.864  83.539  1.00  0.00              
ATOM    498  C   ILE A  68     -10.663  -3.982  80.105  1.00  0.00              
ATOM    499  O   ILE A  68     -10.816  -5.108  79.626  1.00  0.00              
ATOM    500  N   GLU A  69     -10.933  -2.884  79.404  1.00  0.00              
ATOM    501  CA  GLU A  69     -11.419  -2.960  78.038  1.00  0.00              
ATOM    502  CB  GLU A  69     -12.817  -2.363  77.933  1.00  0.00              
ATOM    503  CG  GLU A  69     -13.821  -3.256  78.652  1.00  0.00              
ATOM    504  CD  GLU A  69     -15.225  -2.696  78.790  1.00  0.00              
ATOM    505  OE1 GLU A  69     -16.146  -3.275  78.218  1.00  0.00              
ATOM    506  OE2 GLU A  69     -15.398  -1.675  79.464  1.00  0.00              
ATOM    507  C   GLU A  69     -10.445  -2.279  77.097  1.00  0.00              
ATOM    508  O   GLU A  69     -10.120  -1.099  77.235  1.00  0.00              
ATOM    509  N   HIS A  70      -9.939  -3.081  76.155  1.00  0.00              
ATOM    510  CA  HIS A  70      -8.949  -2.651  75.172  1.00  0.00              
ATOM    511  CB  HIS A  70      -9.590  -1.774  74.093  1.00  0.00              
ATOM    512  CG  HIS A  70     -10.583  -2.519  73.216  1.00  0.00              
ATOM    513  ND1 HIS A  70     -11.884  -2.289  73.123  1.00  0.00              
ATOM    514  CD2 HIS A  70     -10.261  -3.558  72.374  1.00  0.00              
ATOM    515  NE2 HIS A  70     -11.397  -3.898  71.822  1.00  0.00              
ATOM    516  CE1 HIS A  70     -12.371  -3.143  72.265  1.00  0.00              
ATOM    517  C   HIS A  70      -7.708  -2.001  75.782  1.00  0.00              
ATOM    518  O   HIS A  70      -7.191  -0.977  75.326  1.00  0.00              
ATOM    519  N   GLY A  71      -7.239  -2.604  76.876  1.00  0.00              
ATOM    520  CA  GLY A  71      -6.111  -2.080  77.625  1.00  0.00              
ATOM    521  C   GLY A  71      -6.516  -1.066  78.687  1.00  0.00              
ATOM    522  O   GLY A  71      -5.899  -1.014  79.752  1.00  0.00              
ATOM    523  N   ILE A  72      -7.567  -0.276  78.448  1.00  0.00              
ATOM    524  CA  ILE A  72      -7.920   0.820  79.335  1.00  0.00              
ATOM    525  CB  ILE A  72      -8.540   1.982  78.521  1.00  0.00              
ATOM    526  CG2 ILE A  72      -8.870   3.161  79.436  1.00  0.00              
ATOM    527  CG1 ILE A  72      -7.591   2.432  77.408  1.00  0.00              
ATOM    528  CD1 ILE A  72      -8.186   3.438  76.402  1.00  0.00              
ATOM    529  C   ILE A  72      -8.865   0.308  80.414  1.00  0.00              
ATOM    530  O   ILE A  72      -9.861  -0.365  80.133  1.00  0.00              
ATOM    531  N   ILE A  73      -8.548   0.596  81.675  1.00  0.00              
ATOM    532  CA  ILE A  73      -9.404   0.167  82.770  1.00  0.00              
ATOM    533  CB  ILE A  73      -8.600  -0.031  84.066  1.00  0.00              
ATOM    534  CG2 ILE A  73      -9.545  -0.513  85.159  1.00  0.00              
ATOM    535  CG1 ILE A  73      -7.460  -1.026  83.864  1.00  0.00              
ATOM    536  CD1 ILE A  73      -6.524  -1.208  85.073  1.00  0.00              
ATOM    537  C   ILE A  73     -10.558   1.145  82.961  1.00  0.00              
ATOM    538  O   ILE A  73     -10.363   2.321  83.290  1.00  0.00              
ATOM    539  N   THR A  74     -11.764   0.626  82.735  1.00  0.00              
ATOM    540  CA  THR A  74     -12.983   1.410  82.795  1.00  0.00              
ATOM    541  CB  THR A  74     -13.880   1.016  81.605  1.00  0.00              
ATOM    542  OG1 THR A  74     -14.015  -0.400  81.680  1.00  0.00              
ATOM    543  CG2 THR A  74     -13.299   1.431  80.260  1.00  0.00              
ATOM    544  C   THR A  74     -13.730   1.253  84.117  1.00  0.00              
ATOM    545  O   THR A  74     -13.848   2.204  84.893  1.00  0.00              
ATOM    546  N   ASN A  75     -14.236   0.053  84.423  1.00  0.00              
ATOM    547  CA  ASN A  75     -15.078  -0.151  85.598  1.00  0.00              
ATOM    548  CB  ASN A  75     -16.058  -1.316  85.352  1.00  0.00              
ATOM    549  CG  ASN A  75     -17.271  -1.357  86.283  1.00  0.00              
ATOM    550  OD1 ASN A  75     -18.410  -1.505  85.844  1.00  0.00              
ATOM    551  ND2 ASN A  75     -17.143  -1.272  87.600  1.00  0.00              
ATOM    552  C   ASN A  75     -14.250  -0.347  86.871  1.00  0.00              
ATOM    553  O   ASN A  75     -14.259  -1.407  87.509  1.00  0.00              
ATOM    554  N   TRP A  76     -13.591   0.738  87.289  1.00  0.00              
ATOM    555  CA  TRP A  76     -12.657   0.754  88.410  1.00  0.00              
ATOM    556  CB  TRP A  76     -12.227   2.181  88.719  1.00  0.00              
ATOM    557  CG  TRP A  76     -11.101   2.628  87.800  1.00  0.00              
ATOM    558  CD2 TRP A  76      -9.762   2.507  88.039  1.00  0.00              
ATOM    559  CE2 TRP A  76      -9.224   2.975  86.880  1.00  0.00              
ATOM    560  CE3 TRP A  76      -9.052   1.699  88.896  1.00  0.00              
ATOM    561  CD1 TRP A  76     -11.342   3.163  86.554  1.00  0.00              
ATOM    562  NE1 TRP A  76     -10.163   3.340  85.998  1.00  0.00              
ATOM    563  CZ2 TRP A  76      -7.940   2.696  86.493  1.00  0.00              
ATOM    564  CZ3 TRP A  76      -7.746   1.421  88.535  1.00  0.00              
ATOM    565  CH2 TRP A  76      -7.199   1.912  87.357  1.00  0.00              
ATOM    566  C   TRP A  76     -12.995   0.031  89.705  1.00  0.00              
ATOM    567  O   TRP A  76     -12.141  -0.675  90.240  1.00  0.00              
ATOM    568  N   ASP A  77     -14.224   0.132  90.222  1.00  0.00              
ATOM    569  CA  ASP A  77     -14.615  -0.626  91.411  1.00  0.00              
ATOM    570  CB  ASP A  77     -15.977  -0.203  91.935  1.00  0.00              
ATOM    571  CG  ASP A  77     -15.903   1.074  92.756  1.00  0.00              
ATOM    572  OD1 ASP A  77     -15.957   0.996  93.981  1.00  0.00              
ATOM    573  OD2 ASP A  77     -15.803   2.143  92.153  1.00  0.00              
ATOM    574  C   ASP A  77     -14.575  -2.136  91.248  1.00  0.00              
ATOM    575  O   ASP A  77     -14.254  -2.886  92.170  1.00  0.00              
ATOM    576  N   ASP A  78     -14.833  -2.582  90.021  1.00  0.00              
ATOM    577  CA  ASP A  78     -14.809  -4.000  89.710  1.00  0.00              
ATOM    578  CB  ASP A  78     -15.720  -4.324  88.536  1.00  0.00              
ATOM    579  CG  ASP A  78     -17.216  -4.175  88.786  1.00  0.00              
ATOM    580  OD1 ASP A  78     -17.651  -3.727  89.851  1.00  0.00              
ATOM    581  OD2 ASP A  78     -17.992  -4.481  87.886  1.00  0.00              
ATOM    582  C   ASP A  78     -13.386  -4.438  89.416  1.00  0.00              
ATOM    583  O   ASP A  78     -13.026  -5.588  89.657  1.00  0.00              
ATOM    584  N   MET A  79     -12.557  -3.515  88.913  1.00  0.00              
ATOM    585  CA  MET A  79     -11.115  -3.720  88.843  1.00  0.00              
ATOM    586  CB  MET A  79     -10.447  -2.517  88.198  1.00  0.00              
ATOM    587  CG  MET A  79      -8.965  -2.691  87.903  1.00  0.00              
ATOM    588  SD  MET A  79      -8.671  -3.807  86.510  1.00  0.00              
ATOM    589  CE  MET A  79      -7.933  -5.171  87.358  1.00  0.00              
ATOM    590  C   MET A  79     -10.541  -3.922  90.243  1.00  0.00              
ATOM    591  O   MET A  79      -9.694  -4.790  90.454  1.00  0.00              
ATOM    592  N   GLU A  80     -11.015  -3.129  91.213  1.00  0.00              
ATOM    593  CA  GLU A  80     -10.694  -3.335  92.619  1.00  0.00              
ATOM    594  CB  GLU A  80     -11.372  -2.293  93.498  1.00  0.00              
ATOM    595  CG  GLU A  80     -10.901  -0.872  93.237  1.00  0.00              
ATOM    596  CD  GLU A  80     -11.650   0.178  94.042  1.00  0.00              
ATOM    597  OE1 GLU A  80     -11.373   0.323  95.230  1.00  0.00              
ATOM    598  OE2 GLU A  80     -12.507   0.856  93.473  1.00  0.00              
ATOM    599  C   GLU A  80     -11.090  -4.727  93.094  1.00  0.00              
ATOM    600  O   GLU A  80     -10.295  -5.390  93.759  1.00  0.00              
ATOM    601  N   LYS A  81     -12.293  -5.204  92.747  1.00  0.00              
ATOM    602  CA  LYS A  81     -12.665  -6.590  93.008  1.00  0.00              
ATOM    603  CB  LYS A  81     -14.126  -6.869  92.681  1.00  0.00              
ATOM    604  CG  LYS A  81     -15.083  -6.463  93.789  1.00  0.00              
ATOM    605  CD  LYS A  81     -16.456  -7.047  93.512  1.00  0.00              
ATOM    606  CE  LYS A  81     -17.329  -6.928  94.750  1.00  0.00              
ATOM    607  NZ  LYS A  81     -18.423  -7.880  94.717  1.00  0.00              
ATOM    608  C   LYS A  81     -11.780  -7.626  92.325  1.00  0.00              
ATOM    609  O   LYS A  81     -11.488  -8.665  92.924  1.00  0.00              
ATOM    610  N   ILE A  82     -11.318  -7.373  91.090  1.00  0.00              
ATOM    611  CA  ILE A  82     -10.329  -8.236  90.454  1.00  0.00              
ATOM    612  CB  ILE A  82     -10.037  -7.865  88.978  1.00  0.00              
ATOM    613  CG2 ILE A  82      -8.921  -8.740  88.405  1.00  0.00              
ATOM    614  CG1 ILE A  82     -11.286  -7.998  88.114  1.00  0.00              
ATOM    615  CD1 ILE A  82     -11.076  -7.623  86.635  1.00  0.00              
ATOM    616  C   ILE A  82      -9.053  -8.259  91.285  1.00  0.00              
ATOM    617  O   ILE A  82      -8.619  -9.342  91.664  1.00  0.00              
ATOM    618  N   TRP A  83      -8.483  -7.104  91.646  1.00  0.00              
ATOM    619  CA  TRP A  83      -7.291  -7.058  92.485  1.00  0.00              
ATOM    620  CB  TRP A  83      -6.823  -5.624  92.700  1.00  0.00              
ATOM    621  CG  TRP A  83      -6.299  -4.926  91.452  1.00  0.00              
ATOM    622  CD2 TRP A  83      -6.414  -3.597  91.160  1.00  0.00              
ATOM    623  CE2 TRP A  83      -5.766  -3.502  89.972  1.00  0.00              
ATOM    624  CE3 TRP A  83      -6.791  -2.494  91.887  1.00  0.00              
ATOM    625  CD1 TRP A  83      -5.610  -5.591  90.454  1.00  0.00              
ATOM    626  NE1 TRP A  83      -5.296  -4.682  89.552  1.00  0.00              
ATOM    627  CZ2 TRP A  83      -5.427  -2.308  89.392  1.00  0.00              
ATOM    628  CZ3 TRP A  83      -6.483  -1.269  91.317  1.00  0.00              
ATOM    629  CH2 TRP A  83      -5.815  -1.179  90.098  1.00  0.00              
ATOM    630  C   TRP A  83      -7.468  -7.736  93.837  1.00  0.00              
ATOM    631  O   TRP A  83      -6.555  -8.401  94.331  1.00  0.00              
ATOM    632  N   HIS A  84      -8.661  -7.604  94.425  1.00  0.00              
ATOM    633  CA  HIS A  84      -9.021  -8.312  95.645  1.00  0.00              
ATOM    634  CB  HIS A  84     -10.436  -7.915  96.063  1.00  0.00              
ATOM    635  CG  HIS A  84     -10.832  -8.365  97.461  1.00  0.00              
ATOM    636  ND1 HIS A  84     -10.483  -7.800  98.607  1.00  0.00              
ATOM    637  CD2 HIS A  84     -11.646  -9.439  97.736  1.00  0.00              
ATOM    638  NE2 HIS A  84     -11.740  -9.458  99.041  1.00  0.00              
ATOM    639  CE1 HIS A  84     -11.047  -8.480  99.569  1.00  0.00              
ATOM    640  C   HIS A  84      -8.916  -9.822  95.449  1.00  0.00              
ATOM    641  O   HIS A  84      -8.352 -10.520  96.293  1.00  0.00              
ATOM    642  N   HIS A  85      -9.414 -10.333  94.318  1.00  0.00              
ATOM    643  CA  HIS A  85      -9.285 -11.742  93.968  1.00  0.00              
ATOM    644  CB  HIS A  85     -10.060 -11.975  92.669  1.00  0.00              
ATOM    645  CG  HIS A  85     -10.496 -13.402  92.375  1.00  0.00              
ATOM    646  ND1 HIS A  85     -10.014 -14.221  91.453  1.00  0.00              
ATOM    647  CD2 HIS A  85     -11.553 -14.028  92.996  1.00  0.00              
ATOM    648  NE2 HIS A  85     -11.647 -15.195  92.411  1.00  0.00              
ATOM    649  CE1 HIS A  85     -10.731 -15.312  91.481  1.00  0.00              
ATOM    650  C   HIS A  85      -7.801 -12.087  93.812  1.00  0.00              
ATOM    651  O   HIS A  85      -7.272 -12.911  94.566  1.00  0.00              
ATOM    652  N   THR A  86      -7.108 -11.380  92.903  1.00  0.00              
ATOM    653  CA  THR A  86      -5.685 -11.536  92.607  1.00  0.00              
ATOM    654  CB  THR A  86      -5.199 -10.302  91.808  1.00  0.00              
ATOM    655  OG1 THR A  86      -6.070 -10.159  90.698  1.00  0.00              
ATOM    656  CG2 THR A  86      -3.768 -10.418  91.312  1.00  0.00              
ATOM    657  C   THR A  86      -4.816 -11.699  93.847  1.00  0.00              
ATOM    658  O   THR A  86      -4.089 -12.684  93.982  1.00  0.00              
ATOM    659  N   PHE A  87      -4.922 -10.749  94.775  1.00  0.00              
ATOM    660  CA  PHE A  87      -4.077 -10.762  95.951  1.00  0.00              
ATOM    661  CB  PHE A  87      -3.897  -9.347  96.501  1.00  0.00              
ATOM    662  CG  PHE A  87      -3.384  -8.330  95.485  1.00  0.00              
ATOM    663  CD1 PHE A  87      -3.948  -7.071  95.454  1.00  0.00              
ATOM    664  CD2 PHE A  87      -2.395  -8.663  94.574  1.00  0.00              
ATOM    665  CE1 PHE A  87      -3.542  -6.160  94.503  1.00  0.00              
ATOM    666  CE2 PHE A  87      -1.997  -7.745  93.624  1.00  0.00              
ATOM    667  CZ  PHE A  87      -2.572  -6.495  93.585  1.00  0.00              
ATOM    668  C   PHE A  87      -4.629 -11.690  97.017  1.00  0.00              
ATOM    669  O   PHE A  87      -3.959 -12.649  97.402  1.00  0.00              
ATOM    670  N   TYR A  88      -5.877 -11.484  97.446  1.00  0.00              
ATOM    671  CA  TYR A  88      -6.361 -12.120  98.659  1.00  0.00              
ATOM    672  CB  TYR A  88      -7.497 -11.320  99.296  1.00  0.00              
ATOM    673  CG  TYR A  88      -7.104  -9.906  99.708  1.00  0.00              
ATOM    674  CD1 TYR A  88      -7.327  -8.860  98.836  1.00  0.00              
ATOM    675  CE1 TYR A  88      -7.037  -7.567  99.209  1.00  0.00              
ATOM    676  CD2 TYR A  88      -6.562  -9.660 100.955  1.00  0.00              
ATOM    677  CE2 TYR A  88      -6.263  -8.365 101.334  1.00  0.00              
ATOM    678  CZ  TYR A  88      -6.509  -7.329 100.456  1.00  0.00              
ATOM    679  OH  TYR A  88      -6.211  -6.028 100.806  1.00  0.00              
ATOM    680  C   TYR A  88      -6.764 -13.581  98.518  1.00  0.00              
ATOM    681  O   TYR A  88      -6.539 -14.336  99.465  1.00  0.00              
ATOM    682  N   ASN A  89      -7.340 -14.047  97.401  1.00  0.00              
ATOM    683  CA  ASN A  89      -7.681 -15.464  97.315  1.00  0.00              
ATOM    684  CB  ASN A  89      -9.168 -15.722  96.999  1.00  0.00              
ATOM    685  CG  ASN A  89      -9.596 -15.678  95.537  1.00  0.00              
ATOM    686  OD1 ASN A  89      -9.000 -15.008  94.703  1.00  0.00              
ATOM    687  ND2 ASN A  89     -10.645 -16.387  95.147  1.00  0.00              
ATOM    688  C   ASN A  89      -6.774 -16.264  96.391  1.00  0.00              
ATOM    689  O   ASN A  89      -6.513 -17.441  96.657  1.00  0.00              
ATOM    690  N   GLU A  90      -6.313 -15.638  95.300  1.00  0.00              
ATOM    691  CA  GLU A  90      -5.397 -16.276  94.365  1.00  0.00              
ATOM    692  CB  GLU A  90      -5.412 -15.555  93.018  1.00  0.00              
ATOM    693  CG  GLU A  90      -6.764 -15.429  92.324  1.00  0.00              
ATOM    694  CD  GLU A  90      -7.376 -16.731  91.835  1.00  0.00              
ATOM    695  OE1 GLU A  90      -7.115 -17.096  90.690  1.00  0.00              
ATOM    696  OE2 GLU A  90      -8.134 -17.360  92.572  1.00  0.00              
ATOM    697  C   GLU A  90      -3.967 -16.345  94.886  1.00  0.00              
ATOM    698  O   GLU A  90      -3.423 -17.436  95.047  1.00  0.00              
ATOM    699  N   LEU A  91      -3.323 -15.201  95.141  1.00  0.00              
ATOM    700  CA  LEU A  91      -1.977 -15.196  95.703  1.00  0.00              
ATOM    701  CB  LEU A  91      -1.215 -13.952  95.264  1.00  0.00              
ATOM    702  CG  LEU A  91      -0.915 -13.803  93.778  1.00  0.00              
ATOM    703  CD1 LEU A  91      -0.264 -12.461  93.507  1.00  0.00              
ATOM    704  CD2 LEU A  91      -0.040 -14.945  93.284  1.00  0.00              
ATOM    705  C   LEU A  91      -1.941 -15.334  97.219  1.00  0.00              
ATOM    706  O   LEU A  91      -0.890 -15.572  97.814  1.00  0.00              
ATOM    707  N   ARG A  92      -3.110 -15.140  97.843  1.00  0.00              
ATOM    708  CA  ARG A  92      -3.376 -15.408  99.255  1.00  0.00              
ATOM    709  CB  ARG A  92      -3.204 -16.896  99.599  1.00  0.00              
ATOM    710  CG  ARG A  92      -4.009 -17.782  98.660  1.00  0.00              
ATOM    711  CD  ARG A  92      -4.141 -19.222  99.120  1.00  0.00              
ATOM    712  NE  ARG A  92      -4.984 -19.346 100.301  1.00  0.00              
ATOM    713  CZ  ARG A  92      -6.316 -19.223 100.274  1.00  0.00              
ATOM    714  NH1 ARG A  92      -6.976 -19.443 101.404  1.00  0.00              
ATOM    715  NH2 ARG A  92      -6.983 -18.850  99.179  1.00  0.00              
ATOM    716  C   ARG A  92      -2.600 -14.506 100.209  1.00  0.00              
ATOM    717  O   ARG A  92      -2.296 -14.846 101.355  1.00  0.00              
ATOM    718  N   VAL A  93      -2.316 -13.294  99.730  1.00  0.00              
ATOM    719  CA  VAL A  93      -1.491 -12.338 100.450  1.00  0.00              
ATOM    720  CB  VAL A  93      -0.087 -12.175  99.811  1.00  0.00              
ATOM    721  CG1 VAL A  93       0.763 -13.423  99.998  1.00  0.00              
ATOM    722  CG2 VAL A  93      -0.162 -11.804  98.335  1.00  0.00              
ATOM    723  C   VAL A  93      -2.176 -10.982 100.520  1.00  0.00              
ATOM    724  O   VAL A  93      -3.060 -10.667  99.718  1.00  0.00              
ATOM    725  N   ALA A  94      -1.771 -10.156 101.484  1.00  0.00              
ATOM    726  CA  ALA A  94      -2.288  -8.804 101.565  1.00  0.00              
ATOM    727  CB  ALA A  94      -2.426  -8.382 103.022  1.00  0.00              
ATOM    728  C   ALA A  94      -1.327  -7.842 100.875  1.00  0.00              
ATOM    729  O   ALA A  94      -0.129  -7.841 101.186  1.00  0.00              
ATOM    730  N   PRO A  95      -1.782  -7.003  99.929  1.00  0.00              
ATOM    731  CD  PRO A  95      -3.117  -7.045  99.353  1.00  0.00              
ATOM    732  CA  PRO A  95      -0.981  -5.960  99.292  1.00  0.00              
ATOM    733  CB  PRO A  95      -1.954  -5.329  98.316  1.00  0.00              
ATOM    734  CG  PRO A  95      -3.309  -5.612  98.903  1.00  0.00              
ATOM    735  C   PRO A  95      -0.408  -4.958 100.288  1.00  0.00              
ATOM    736  O   PRO A  95       0.657  -4.388 100.062  1.00  0.00              
ATOM    737  N   GLU A  96      -1.074  -4.809 101.440  1.00  0.00              
ATOM    738  CA  GLU A  96      -0.566  -4.055 102.581  1.00  0.00              
ATOM    739  CB  GLU A  96      -1.521  -4.157 103.773  1.00  0.00              
ATOM    740  CG  GLU A  96      -2.871  -3.434 103.670  1.00  0.00              
ATOM    741  CD  GLU A  96      -4.004  -4.094 102.885  1.00  0.00              
ATOM    742  OE1 GLU A  96      -5.091  -3.518 102.840  1.00  0.00              
ATOM    743  OE2 GLU A  96      -3.841  -5.196 102.349  1.00  0.00              
ATOM    744  C   GLU A  96       0.825  -4.474 103.056  1.00  0.00              
ATOM    745  O   GLU A  96       1.531  -3.704 103.707  1.00  0.00              
ATOM    746  N   GLU A  97       1.237  -5.706 102.748  1.00  0.00              
ATOM    747  CA  GLU A  97       2.562  -6.186 103.102  1.00  0.00              
ATOM    748  CB  GLU A  97       2.500  -7.677 103.404  1.00  0.00              
ATOM    749  CG  GLU A  97       1.430  -8.134 104.386  1.00  0.00              
ATOM    750  CD  GLU A  97       1.225  -9.642 104.360  1.00  0.00              
ATOM    751  OE1 GLU A  97       0.516 -10.129 103.474  1.00  0.00              
ATOM    752  OE2 GLU A  97       1.770 -10.329 105.220  1.00  0.00              
ATOM    753  C   GLU A  97       3.558  -5.989 101.961  1.00  0.00              
ATOM    754  O   GLU A  97       4.767  -5.929 102.194  1.00  0.00              
ATOM    755  N   HIS A  98       3.097  -5.854 100.714  1.00  0.00              
ATOM    756  CA  HIS A  98       3.932  -6.178  99.568  1.00  0.00              
ATOM    757  CB  HIS A  98       3.344  -7.372  98.824  1.00  0.00              
ATOM    758  CG  HIS A  98       3.316  -8.666  99.622  1.00  0.00              
ATOM    759  ND1 HIS A  98       2.328  -9.142 100.364  1.00  0.00              
ATOM    760  CD2 HIS A  98       4.368  -9.546  99.688  1.00  0.00              
ATOM    761  NE2 HIS A  98       3.960 -10.505 100.474  1.00  0.00              
ATOM    762  CE1 HIS A  98       2.738 -10.270 100.878  1.00  0.00              
ATOM    763  C   HIS A  98       4.159  -5.052  98.564  1.00  0.00              
ATOM    764  O   HIS A  98       3.202  -4.397  98.139  1.00  0.00              
ATOM    765  N   PRO A  99       5.410  -4.786  98.148  1.00  0.00              
ATOM    766  CD  PRO A  99       6.625  -5.269  98.798  1.00  0.00              
ATOM    767  CA  PRO A  99       5.735  -3.872  97.054  1.00  0.00              
ATOM    768  CB  PRO A  99       7.247  -3.944  96.989  1.00  0.00              
ATOM    769  CG  PRO A  99       7.636  -4.202  98.421  1.00  0.00              
ATOM    770  C   PRO A  99       5.087  -4.360  95.764  1.00  0.00              
ATOM    771  O   PRO A  99       5.367  -5.464  95.295  1.00  0.00              
ATOM    772  N   THR A 100       4.181  -3.574  95.191  1.00  0.00              
ATOM    773  CA  THR A 100       3.366  -4.067  94.094  1.00  0.00              
ATOM    774  CB  THR A 100       1.884  -3.857  94.461  1.00  0.00              
ATOM    775  OG1 THR A 100       1.685  -4.529  95.703  1.00  0.00              
ATOM    776  CG2 THR A 100       0.929  -4.440  93.426  1.00  0.00              
ATOM    777  C   THR A 100       3.731  -3.454  92.746  1.00  0.00              
ATOM    778  O   THR A 100       3.907  -2.241  92.615  1.00  0.00              
ATOM    779  N   LEU A 101       3.877  -4.304  91.732  1.00  0.00              
ATOM    780  CA  LEU A 101       4.100  -3.867  90.368  1.00  0.00              
ATOM    781  CB  LEU A 101       5.355  -4.520  89.790  1.00  0.00              
ATOM    782  CG  LEU A 101       5.828  -4.097  88.402  1.00  0.00              
ATOM    783  CD1 LEU A 101       6.169  -2.618  88.370  1.00  0.00              
ATOM    784  CD2 LEU A 101       7.042  -4.904  87.995  1.00  0.00              
ATOM    785  C   LEU A 101       2.888  -4.229  89.526  1.00  0.00              
ATOM    786  O   LEU A 101       2.488  -5.395  89.426  1.00  0.00              
ATOM    787  N   LEU A 102       2.287  -3.203  88.930  1.00  0.00              
ATOM    788  CA  LEU A 102       1.134  -3.387  88.065  1.00  0.00              
ATOM    789  CB  LEU A 102      -0.018  -2.519  88.542  1.00  0.00              
ATOM    790  CG  LEU A 102      -0.649  -2.869  89.881  1.00  0.00              
ATOM    791  CD1 LEU A 102      -1.466  -1.707  90.387  1.00  0.00              
ATOM    792  CD2 LEU A 102      -1.497  -4.125  89.785  1.00  0.00              
ATOM    793  C   LEU A 102       1.498  -3.032  86.635  1.00  0.00              
ATOM    794  O   LEU A 102       2.249  -2.083  86.395  1.00  0.00              
ATOM    795  N   THR A 103       1.004  -3.797  85.664  1.00  0.00              
ATOM    796  CA  THR A 103       1.341  -3.541  84.274  1.00  0.00              
ATOM    797  CB  THR A 103       1.416  -4.873  83.517  1.00  0.00              
ATOM    798  OG1 THR A 103       0.123  -5.466  83.601  1.00  0.00              
ATOM    799  CG2 THR A 103       2.480  -5.796  84.089  1.00  0.00              
ATOM    800  C   THR A 103       0.396  -2.575  83.570  1.00  0.00              
ATOM    801  O   THR A 103      -0.783  -2.891  83.383  1.00  0.00              
ATOM    802  N   GLU A 104       0.886  -1.407  83.160  1.00  0.00              
ATOM    803  CA  GLU A 104       0.097  -0.501  82.346  1.00  0.00              
ATOM    804  CB  GLU A 104       0.544   0.946  82.533  1.00  0.00              
ATOM    805  CG  GLU A 104      -0.379   1.915  81.800  1.00  0.00              
ATOM    806  CD  GLU A 104      -0.102   3.397  81.973  1.00  0.00              
ATOM    807  OE1 GLU A 104       1.049   3.830  81.870  1.00  0.00              
ATOM    808  OE2 GLU A 104      -1.065   4.121  82.220  1.00  0.00              
ATOM    809  C   GLU A 104       0.216  -0.886  80.879  1.00  0.00              
ATOM    810  O   GLU A 104       1.312  -1.092  80.349  1.00  0.00              
ATOM    811  N   ALA A 105      -0.940  -1.002  80.227  1.00  0.00              
ATOM    812  CA  ALA A 105      -0.996  -1.121  78.780  1.00  0.00              
ATOM    813  CB  ALA A 105      -2.442  -1.321  78.354  1.00  0.00              
ATOM    814  C   ALA A 105      -0.489   0.152  78.105  1.00  0.00              
ATOM    815  O   ALA A 105      -0.734   1.250  78.622  1.00  0.00              
ATOM    816  N   PRO A 106       0.243   0.085  76.981  1.00  0.00              
ATOM    817  CD  PRO A 106       0.780  -1.144  76.404  1.00  0.00              
ATOM    818  CA  PRO A 106       0.668   1.259  76.219  1.00  0.00              
ATOM    819  CB  PRO A 106       1.347   0.645  75.017  1.00  0.00              
ATOM    820  CG  PRO A 106       1.935  -0.630  75.568  1.00  0.00              
ATOM    821  C   PRO A 106      -0.525   2.126  75.827  1.00  0.00              
ATOM    822  O   PRO A 106      -1.634   1.628  75.631  1.00  0.00              
ATOM    823  N   LEU A 107      -0.323   3.446  75.801  1.00  0.00              
ATOM    824  CA  LEU A 107      -1.370   4.430  75.536  1.00  0.00              
ATOM    825  CB  LEU A 107      -1.893   4.339  74.092  1.00  0.00              
ATOM    826  CG  LEU A 107      -0.932   4.619  72.943  1.00  0.00              
ATOM    827  CD1 LEU A 107      -1.629   4.373  71.621  1.00  0.00              
ATOM    828  CD2 LEU A 107      -0.393   6.040  72.995  1.00  0.00              
ATOM    829  C   LEU A 107      -2.537   4.507  76.525  1.00  0.00              
ATOM    830  O   LEU A 107      -3.455   5.305  76.322  1.00  0.00              
ATOM    831  N   ASN A 108      -2.549   3.720  77.612  1.00  0.00              
ATOM    832  CA  ASN A 108      -3.519   3.906  78.688  1.00  0.00              
ATOM    833  CB  ASN A 108      -3.408   2.770  79.705  1.00  0.00              
ATOM    834  CG  ASN A 108      -4.384   2.867  80.869  1.00  0.00              
ATOM    835  OD1 ASN A 108      -5.555   2.515  80.755  1.00  0.00              
ATOM    836  ND2 ASN A 108      -3.970   3.375  82.021  1.00  0.00              
ATOM    837  C   ASN A 108      -3.266   5.256  79.361  1.00  0.00              
ATOM    838  O   ASN A 108      -2.111   5.558  79.675  1.00  0.00              
ATOM    839  N   PRO A 109      -4.281   6.108  79.575  1.00  0.00              
ATOM    840  CD  PRO A 109      -5.667   5.863  79.185  1.00  0.00              
ATOM    841  CA  PRO A 109      -4.131   7.456  80.116  1.00  0.00              
ATOM    842  CB  PRO A 109      -5.562   7.942  80.214  1.00  0.00              
ATOM    843  CG  PRO A 109      -6.224   7.266  79.044  1.00  0.00              
ATOM    844  C   PRO A 109      -3.414   7.597  81.452  1.00  0.00              
ATOM    845  O   PRO A 109      -3.655   6.866  82.416  1.00  0.00              
ATOM    846  N   LYS A 110      -2.570   8.631  81.499  1.00  0.00              
ATOM    847  CA  LYS A 110      -1.784   8.978  82.678  1.00  0.00              
ATOM    848  CB  LYS A 110      -0.950  10.224  82.390  1.00  0.00              
ATOM    849  CG  LYS A 110      -0.018  10.088  81.188  1.00  0.00              
ATOM    850  CD  LYS A 110       0.868  11.315  81.087  1.00  0.00              
ATOM    851  CE  LYS A 110       1.817  11.246  79.900  1.00  0.00              
ATOM    852  NZ  LYS A 110       2.723  12.373  79.983  1.00  0.00              
ATOM    853  C   LYS A 110      -2.641   9.205  83.920  1.00  0.00              
ATOM    854  O   LYS A 110      -2.301   8.775  85.022  1.00  0.00              
ATOM    855  N   ALA A 111      -3.801   9.847  83.736  1.00  0.00              
ATOM    856  CA  ALA A 111      -4.790  10.013  84.794  1.00  0.00              
ATOM    857  CB  ALA A 111      -5.946  10.849  84.274  1.00  0.00              
ATOM    858  C   ALA A 111      -5.368   8.694  85.301  1.00  0.00              
ATOM    859  O   ALA A 111      -5.615   8.532  86.496  1.00  0.00              
ATOM    860  N   ASN A 112      -5.539   7.718  84.402  1.00  0.00              
ATOM    861  CA  ASN A 112      -6.054   6.398  84.747  1.00  0.00              
ATOM    862  CB  ASN A 112      -6.374   5.665  83.443  1.00  0.00              
ATOM    863  CG  ASN A 112      -6.952   4.267  83.576  1.00  0.00              
ATOM    864  OD1 ASN A 112      -6.234   3.292  83.783  1.00  0.00              
ATOM    865  ND2 ASN A 112      -8.260   4.117  83.430  1.00  0.00              
ATOM    866  C   ASN A 112      -5.009   5.662  85.582  1.00  0.00              
ATOM    867  O   ASN A 112      -5.329   5.053  86.605  1.00  0.00              
ATOM    868  N   ARG A 113      -3.737   5.786  85.181  1.00  0.00              
ATOM    869  CA  ARG A 113      -2.602   5.321  85.973  1.00  0.00              
ATOM    870  CB  ARG A 113      -1.324   5.608  85.195  1.00  0.00              
ATOM    871  CG  ARG A 113      -0.017   5.180  85.849  1.00  0.00              
ATOM    872  CD  ARG A 113       1.157   5.421  84.912  1.00  0.00              
ATOM    873  NE  ARG A 113       1.339   6.827  84.585  1.00  0.00              
ATOM    874  CZ  ARG A 113       1.840   7.229  83.415  1.00  0.00              
ATOM    875  NH1 ARG A 113       2.055   8.522  83.226  1.00  0.00              
ATOM    876  NH2 ARG A 113       2.076   6.385  82.415  1.00  0.00              
ATOM    877  C   ARG A 113      -2.546   5.977  87.352  1.00  0.00              
ATOM    878  O   ARG A 113      -2.281   5.316  88.361  1.00  0.00              
ATOM    879  N   GLU A 114      -2.805   7.286  87.422  1.00  0.00              
ATOM    880  CA  GLU A 114      -2.907   7.983  88.695  1.00  0.00              
ATOM    881  CB  GLU A 114      -3.026   9.481  88.484  1.00  0.00              
ATOM    882  CG  GLU A 114      -1.732  10.067  87.944  1.00  0.00              
ATOM    883  CD  GLU A 114      -1.806  11.559  87.680  1.00  0.00              
ATOM    884  OE1 GLU A 114      -1.558  12.336  88.601  1.00  0.00              
ATOM    885  OE2 GLU A 114      -2.104  11.946  86.549  1.00  0.00              
ATOM    886  C   GLU A 114      -4.045   7.480  89.570  1.00  0.00              
ATOM    887  O   GLU A 114      -3.859   7.333  90.778  1.00  0.00              
ATOM    888  N   LYS A 115      -5.212   7.176  88.992  1.00  0.00              
ATOM    889  CA  LYS A 115      -6.298   6.547  89.733  1.00  0.00              
ATOM    890  CB  LYS A 115      -7.581   6.508  88.908  1.00  0.00              
ATOM    891  CG  LYS A 115      -8.268   7.866  88.840  1.00  0.00              
ATOM    892  CD  LYS A 115      -8.736   8.266  90.234  1.00  0.00              
ATOM    893  CE  LYS A 115      -9.259   9.689  90.265  1.00  0.00              
ATOM    894  NZ  LYS A 115      -9.627  10.034  91.625  1.00  0.00              
ATOM    895  C   LYS A 115      -5.957   5.159  90.250  1.00  0.00              
ATOM    896  O   LYS A 115      -6.292   4.817  91.386  1.00  0.00              
ATOM    897  N   MET A 116      -5.251   4.369  89.432  1.00  0.00              
ATOM    898  CA  MET A 116      -4.674   3.097  89.852  1.00  0.00              
ATOM    899  CB  MET A 116      -3.863   2.525  88.689  1.00  0.00              
ATOM    900  CG  MET A 116      -3.209   1.180  88.936  1.00  0.00              
ATOM    901  SD  MET A 116      -2.158   0.665  87.555  1.00  0.00              
ATOM    902  CE  MET A 116      -3.243  -0.459  86.727  1.00  0.00              
ATOM    903  C   MET A 116      -3.792   3.276  91.085  1.00  0.00              
ATOM    904  O   MET A 116      -3.971   2.600  92.100  1.00  0.00              
ATOM    905  N   THR A 117      -2.884   4.252  91.006  1.00  0.00              
ATOM    906  CA  THR A 117      -1.970   4.585  92.090  1.00  0.00              
ATOM    907  CB  THR A 117      -1.017   5.695  91.586  1.00  0.00              
ATOM    908  OG1 THR A 117      -0.375   5.155  90.435  1.00  0.00              
ATOM    909  CG2 THR A 117       0.035   6.128  92.591  1.00  0.00              
ATOM    910  C   THR A 117      -2.726   4.983  93.358  1.00  0.00              
ATOM    911  O   THR A 117      -2.485   4.440  94.441  1.00  0.00              
ATOM    912  N   GLN A 118      -3.707   5.879  93.202  1.00  0.00              
ATOM    913  CA  GLN A 118      -4.548   6.341  94.293  1.00  0.00              
ATOM    914  CB  GLN A 118      -5.510   7.407  93.761  1.00  0.00              
ATOM    915  CG  GLN A 118      -6.524   7.928  94.769  1.00  0.00              
ATOM    916  CD  GLN A 118      -7.013   9.336  94.482  1.00  0.00              
ATOM    917  OE1 GLN A 118      -7.724   9.610  93.516  1.00  0.00              
ATOM    918  NE2 GLN A 118      -6.650  10.282  95.336  1.00  0.00              
ATOM    919  C   GLN A 118      -5.286   5.211  95.000  1.00  0.00              
ATOM    920  O   GLN A 118      -5.268   5.136  96.230  1.00  0.00              
ATOM    921  N   ILE A 119      -5.906   4.305  94.240  1.00  0.00              
ATOM    922  CA  ILE A 119      -6.595   3.159  94.815  1.00  0.00              
ATOM    923  CB  ILE A 119      -7.470   2.497  93.723  1.00  0.00              
ATOM    924  CG2 ILE A 119      -7.949   1.102  94.108  1.00  0.00              
ATOM    925  CG1 ILE A 119      -8.646   3.421  93.410  1.00  0.00              
ATOM    926  CD1 ILE A 119      -9.556   2.980  92.248  1.00  0.00              
ATOM    927  C   ILE A 119      -5.632   2.191  95.500  1.00  0.00              
ATOM    928  O   ILE A 119      -5.902   1.725  96.611  1.00  0.00              
ATOM    929  N   MET A 120      -4.480   1.902  94.890  1.00  0.00              
ATOM    930  CA  MET A 120      -3.519   0.991  95.496  1.00  0.00              
ATOM    931  CB  MET A 120      -2.391   0.653  94.538  1.00  0.00              
ATOM    932  CG  MET A 120      -2.878  -0.167  93.356  1.00  0.00              
ATOM    933  SD  MET A 120      -3.772  -1.662  93.844  1.00  0.00              
ATOM    934  CE  MET A 120      -2.390  -2.704  94.202  1.00  0.00              
ATOM    935  C   MET A 120      -2.952   1.482  96.818  1.00  0.00              
ATOM    936  O   MET A 120      -2.778   0.698  97.754  1.00  0.00              
ATOM    937  N   PHE A 121      -2.678   2.782  96.923  1.00  0.00              
ATOM    938  CA  PHE A 121      -2.232   3.340  98.187  1.00  0.00              
ATOM    939  CB  PHE A 121      -1.413   4.596  97.963  1.00  0.00              
ATOM    940  CG  PHE A 121      -0.056   4.294  97.349  1.00  0.00              
ATOM    941  CD1 PHE A 121       0.174   4.556  96.015  1.00  0.00              
ATOM    942  CD2 PHE A 121       0.948   3.760  98.130  1.00  0.00              
ATOM    943  CE1 PHE A 121       1.411   4.298  95.467  1.00  0.00              
ATOM    944  CE2 PHE A 121       2.181   3.500  97.573  1.00  0.00              
ATOM    945  CZ  PHE A 121       2.414   3.774  96.246  1.00  0.00              
ATOM    946  C   PHE A 121      -3.345   3.593  99.191  1.00  0.00              
ATOM    947  O   PHE A 121      -3.223   3.191 100.344  1.00  0.00              
ATOM    948  N   GLU A 122      -4.456   4.216  98.794  1.00  0.00              
ATOM    949  CA  GLU A 122      -5.517   4.546  99.736  1.00  0.00              
ATOM    950  CB  GLU A 122      -6.313   5.742  99.239  1.00  0.00              
ATOM    951  CG  GLU A 122      -5.486   7.024  99.284  1.00  0.00              
ATOM    952  CD  GLU A 122      -6.148   8.238  98.650  1.00  0.00              
ATOM    953  OE1 GLU A 122      -7.295   8.550  98.966  1.00  0.00              
ATOM    954  OE2 GLU A 122      -5.500   8.891  97.826  1.00  0.00              
ATOM    955  C   GLU A 122      -6.450   3.396 100.086  1.00  0.00              
ATOM    956  O   GLU A 122      -6.849   3.254 101.243  1.00  0.00              
ATOM    957  N   THR A 123      -6.828   2.564  99.113  1.00  0.00              
ATOM    958  CA  THR A 123      -7.704   1.433  99.375  1.00  0.00              
ATOM    959  CB  THR A 123      -8.626   1.189  98.164  1.00  0.00              
ATOM    960  OG1 THR A 123      -9.173   2.460  97.831  1.00  0.00              
ATOM    961  CG2 THR A 123      -9.741   0.194  98.455  1.00  0.00              
ATOM    962  C   THR A 123      -6.872   0.200  99.712  1.00  0.00              
ATOM    963  O   THR A 123      -6.951  -0.310 100.830  1.00  0.00              
ATOM    964  N   PHE A 124      -6.022  -0.272  98.793  1.00  0.00              
ATOM    965  CA  PHE A 124      -5.259  -1.497  99.019  1.00  0.00              
ATOM    966  CB  PHE A 124      -4.824  -2.112  97.692  1.00  0.00              
ATOM    967  CG  PHE A 124      -5.988  -2.757  96.955  1.00  0.00              
ATOM    968  CD1 PHE A 124      -6.320  -4.072  97.222  1.00  0.00              
ATOM    969  CD2 PHE A 124      -6.736  -2.020  96.058  1.00  0.00              
ATOM    970  CE1 PHE A 124      -7.417  -4.639  96.610  1.00  0.00              
ATOM    971  CE2 PHE A 124      -7.834  -2.595  95.454  1.00  0.00              
ATOM    972  CZ  PHE A 124      -8.177  -3.900  95.732  1.00  0.00              
ATOM    973  C   PHE A 124      -4.072  -1.362  99.965  1.00  0.00              
ATOM    974  O   PHE A 124      -3.519  -2.356 100.442  1.00  0.00              
ATOM    975  N   ASN A 125      -3.662  -0.111 100.204  1.00  0.00              
ATOM    976  CA  ASN A 125      -2.680   0.259 101.216  1.00  0.00              
ATOM    977  CB  ASN A 125      -3.260   0.171 102.629  1.00  0.00              
ATOM    978  CG  ASN A 125      -4.159   1.355 102.935  1.00  0.00              
ATOM    979  OD1 ASN A 125      -3.727   2.353 103.510  1.00  0.00              
ATOM    980  ND2 ASN A 125      -5.432   1.291 102.574  1.00  0.00              
ATOM    981  C   ASN A 125      -1.323  -0.412 101.098  1.00  0.00              
ATOM    982  O   ASN A 125      -0.720  -0.882 102.065  1.00  0.00              
ATOM    983  N   VAL A 126      -0.851  -0.441  99.851  1.00  0.00              
ATOM    984  CA  VAL A 126       0.468  -0.976  99.548  1.00  0.00              
ATOM    985  CB  VAL A 126       0.683  -1.154  98.024  1.00  0.00              
ATOM    986  CG1 VAL A 126      -0.269  -2.195  97.475  1.00  0.00              
ATOM    987  CG2 VAL A 126       0.487   0.136  97.252  1.00  0.00              
ATOM    988  C   VAL A 126       1.578  -0.119 100.158  1.00  0.00              
ATOM    989  O   VAL A 126       1.496   1.111 100.103  1.00  0.00              
ATOM    990  N   PRO A 127       2.628  -0.693 100.767  1.00  0.00              
ATOM    991  CD  PRO A 127       2.761  -2.117 101.046  1.00  0.00              
ATOM    992  CA  PRO A 127       3.755   0.058 101.310  1.00  0.00              
ATOM    993  CB  PRO A 127       4.538  -1.003 102.063  1.00  0.00              
ATOM    994  CG  PRO A 127       4.247  -2.276 101.311  1.00  0.00              
ATOM    995  C   PRO A 127       4.582   0.735 100.224  1.00  0.00              
ATOM    996  O   PRO A 127       5.110   1.830 100.428  1.00  0.00              
ATOM    997  N   ALA A 128       4.666   0.088  99.057  1.00  0.00              
ATOM    998  CA  ALA A 128       5.419   0.571  97.917  1.00  0.00              
ATOM    999  CB  ALA A 128       6.835   0.026  97.981  1.00  0.00              
ATOM   1000  C   ALA A 128       4.766   0.025  96.654  1.00  0.00              
ATOM   1001  O   ALA A 128       4.255  -1.100  96.667  1.00  0.00              
ATOM   1002  N   MET A 129       4.744   0.791  95.560  1.00  0.00              
ATOM   1003  CA  MET A 129       4.095   0.362  94.329  1.00  0.00              
ATOM   1004  CB  MET A 129       2.604   0.683  94.433  1.00  0.00              
ATOM   1005  CG  MET A 129       1.619  -0.066  93.543  1.00  0.00              
ATOM   1006  SD  MET A 129       1.583   0.470  91.818  1.00  0.00              
ATOM   1007  CE  MET A 129       0.550   1.888  92.025  1.00  0.00              
ATOM   1008  C   MET A 129       4.705   1.078  93.131  1.00  0.00              
ATOM   1009  O   MET A 129       5.337   2.127  93.284  1.00  0.00              
ATOM   1010  N   TYR A 130       4.565   0.488  91.941  1.00  0.00              
ATOM   1011  CA  TYR A 130       4.894   1.145  90.684  1.00  0.00              
ATOM   1012  CB  TYR A 130       6.405   1.071  90.400  1.00  0.00              
ATOM   1013  CG  TYR A 130       6.850   1.763  89.115  1.00  0.00              
ATOM   1014  CD1 TYR A 130       7.422   1.003  88.118  1.00  0.00              
ATOM   1015  CE1 TYR A 130       7.720   1.570  86.898  1.00  0.00              
ATOM   1016  CD2 TYR A 130       6.619   3.112  88.916  1.00  0.00              
ATOM   1017  CE2 TYR A 130       6.903   3.682  87.692  1.00  0.00              
ATOM   1018  CZ  TYR A 130       7.433   2.898  86.686  1.00  0.00              
ATOM   1019  OH  TYR A 130       7.649   3.437  85.434  1.00  0.00              
ATOM   1020  C   TYR A 130       4.084   0.510  89.555  1.00  0.00              
ATOM   1021  O   TYR A 130       3.734  -0.674  89.592  1.00  0.00              
ATOM   1022  N   VAL A 131       3.753   1.321  88.549  1.00  0.00              
ATOM   1023  CA  VAL A 131       3.008   0.858  87.389  1.00  0.00              
ATOM   1024  CB  VAL A 131       1.784   1.763  87.111  1.00  0.00              
ATOM   1025  CG1 VAL A 131       0.883   1.108  86.085  1.00  0.00              
ATOM   1026  CG2 VAL A 131       0.971   2.077  88.356  1.00  0.00              
ATOM   1027  C   VAL A 131       3.968   0.893  86.203  1.00  0.00              
ATOM   1028  O   VAL A 131       4.483   1.961  85.866  1.00  0.00              
ATOM   1029  N   ALA A 132       4.236  -0.243  85.556  1.00  0.00              
ATOM   1030  CA  ALA A 132       5.208  -0.304  84.472  1.00  0.00              
ATOM   1031  CB  ALA A 132       6.277  -1.329  84.805  1.00  0.00              
ATOM   1032  C   ALA A 132       4.586  -0.707  83.144  1.00  0.00              
ATOM   1033  O   ALA A 132       3.648  -1.505  83.106  1.00  0.00              
ATOM   1034  N   ILE A 133       5.104  -0.168  82.038  1.00  0.00              
ATOM   1035  CA  ILE A 133       4.513  -0.377  80.722  1.00  0.00              
ATOM   1036  CB  ILE A 133       4.876   0.802  79.781  1.00  0.00              
ATOM   1037  CG2 ILE A 133       4.335   0.587  78.367  1.00  0.00              
ATOM   1038  CG1 ILE A 133       4.338   2.115  80.352  1.00  0.00              
ATOM   1039  CD1 ILE A 133       4.768   3.389  79.595  1.00  0.00              
ATOM   1040  C   ILE A 133       4.858  -1.738  80.121  1.00  0.00              
ATOM   1041  O   ILE A 133       6.024  -2.101  79.933  1.00  0.00              
ATOM   1042  N   GLN A 134       3.783  -2.454  79.772  1.00  0.00              
ATOM   1043  CA  GLN A 134       3.822  -3.825  79.271  1.00  0.00              
ATOM   1044  CB  GLN A 134       2.435  -4.236  78.769  1.00  0.00              
ATOM   1045  CG  GLN A 134       1.458  -4.351  79.930  1.00  0.00              
ATOM   1046  CD  GLN A 134       0.051  -4.823  79.599  1.00  0.00              
ATOM   1047  OE1 GLN A 134      -0.584  -4.388  78.642  1.00  0.00              
ATOM   1048  NE2 GLN A 134      -0.476  -5.741  80.397  1.00  0.00              
ATOM   1049  C   GLN A 134       4.871  -4.159  78.220  1.00  0.00              
ATOM   1050  O   GLN A 134       5.664  -5.089  78.389  1.00  0.00              
ATOM   1051  N   ALA A 135       4.919  -3.357  77.153  1.00  0.00              
ATOM   1052  CA  ALA A 135       5.881  -3.542  76.075  1.00  0.00              
ATOM   1053  CB  ALA A 135       5.663  -2.459  75.037  1.00  0.00              
ATOM   1054  C   ALA A 135       7.339  -3.466  76.519  1.00  0.00              
ATOM   1055  O   ALA A 135       8.184  -4.243  76.064  1.00  0.00              
ATOM   1056  N   VAL A 136       7.627  -2.560  77.463  1.00  0.00              
ATOM   1057  CA  VAL A 136       8.982  -2.368  77.965  1.00  0.00              
ATOM   1058  CB  VAL A 136       9.081  -1.089  78.836  1.00  0.00              
ATOM   1059  CG1 VAL A 136      10.511  -0.832  79.292  1.00  0.00              
ATOM   1060  CG2 VAL A 136       8.580   0.133  78.077  1.00  0.00              
ATOM   1061  C   VAL A 136       9.379  -3.610  78.754  1.00  0.00              
ATOM   1062  O   VAL A 136      10.483  -4.135  78.599  1.00  0.00              
ATOM   1063  N   LEU A 137       8.435  -4.123  79.549  1.00  0.00              
ATOM   1064  CA  LEU A 137       8.640  -5.346  80.310  1.00  0.00              
ATOM   1065  CB  LEU A 137       7.437  -5.617  81.201  1.00  0.00              
ATOM   1066  CG  LEU A 137       7.057  -4.546  82.213  1.00  0.00              
ATOM   1067  CD1 LEU A 137       5.791  -4.935  82.939  1.00  0.00              
ATOM   1068  CD2 LEU A 137       8.176  -4.313  83.207  1.00  0.00              
ATOM   1069  C   LEU A 137       8.918  -6.548  79.417  1.00  0.00              
ATOM   1070  O   LEU A 137       9.829  -7.324  79.702  1.00  0.00              
ATOM   1071  N   SER A 138       8.178  -6.706  78.313  1.00  0.00              
ATOM   1072  CA  SER A 138       8.493  -7.715  77.310  1.00  0.00              
ATOM   1073  CB  SER A 138       7.461  -7.672  76.204  1.00  0.00              
ATOM   1074  OG  SER A 138       6.196  -8.084  76.696  1.00  0.00              
ATOM   1075  C   SER A 138       9.889  -7.605  76.708  1.00  0.00              
ATOM   1076  O   SER A 138      10.584  -8.615  76.573  1.00  0.00              
ATOM   1077  N   LEU A 139      10.340  -6.391  76.372  1.00  0.00              
ATOM   1078  CA  LEU A 139      11.685  -6.193  75.843  1.00  0.00              
ATOM   1079  CB  LEU A 139      11.830  -4.757  75.368  1.00  0.00              
ATOM   1080  CG  LEU A 139      13.005  -4.399  74.474  1.00  0.00              
ATOM   1081  CD1 LEU A 139      12.929  -5.111  73.134  1.00  0.00              
ATOM   1082  CD2 LEU A 139      13.023  -2.908  74.250  1.00  0.00              
ATOM   1083  C   LEU A 139      12.756  -6.523  76.883  1.00  0.00              
ATOM   1084  O   LEU A 139      13.790  -7.130  76.590  1.00  0.00              
ATOM   1085  N   TYR A 140      12.488  -6.152  78.136  1.00  0.00              
ATOM   1086  CA  TYR A 140      13.355  -6.517  79.243  1.00  0.00              
ATOM   1087  CB  TYR A 140      13.092  -5.610  80.446  1.00  0.00              
ATOM   1088  CG  TYR A 140      13.803  -4.263  80.330  1.00  0.00              
ATOM   1089  CD1 TYR A 140      13.597  -3.430  79.244  1.00  0.00              
ATOM   1090  CE1 TYR A 140      14.334  -2.272  79.102  1.00  0.00              
ATOM   1091  CD2 TYR A 140      14.717  -3.903  81.300  1.00  0.00              
ATOM   1092  CE2 TYR A 140      15.455  -2.745  81.166  1.00  0.00              
ATOM   1093  CZ  TYR A 140      15.271  -1.947  80.059  1.00  0.00              
ATOM   1094  OH  TYR A 140      16.043  -0.812  79.913  1.00  0.00              
ATOM   1095  C   TYR A 140      13.301  -7.998  79.599  1.00  0.00              
ATOM   1096  O   TYR A 140      14.259  -8.532  80.155  1.00  0.00              
ATOM   1097  N   ALA A 141      12.214  -8.700  79.252  1.00  0.00              
ATOM   1098  CA  ALA A 141      12.180 -10.157  79.303  1.00  0.00              
ATOM   1099  CB  ALA A 141      10.768 -10.674  79.082  1.00  0.00              
ATOM   1100  C   ALA A 141      13.056 -10.792  78.232  1.00  0.00              
ATOM   1101  O   ALA A 141      13.681 -11.824  78.477  1.00  0.00              
ATOM   1102  N   SER A 142      13.116 -10.215  77.024  1.00  0.00              
ATOM   1103  CA  SER A 142      14.104 -10.641  76.043  1.00  0.00              
ATOM   1104  CB  SER A 142      13.612 -10.336  74.630  1.00  0.00              
ATOM   1105  OG  SER A 142      13.082  -9.025  74.506  1.00  0.00              
ATOM   1106  C   SER A 142      15.497 -10.066  76.302  1.00  0.00              
ATOM   1107  O   SER A 142      16.472 -10.423  75.635  1.00  0.00              
ATOM   1108  N   GLY A 143      15.599  -9.132  77.251  1.00  0.00              
ATOM   1109  CA  GLY A 143      16.876  -8.663  77.766  1.00  0.00              
ATOM   1110  C   GLY A 143      17.296  -7.316  77.197  1.00  0.00              
ATOM   1111  O   GLY A 143      18.183  -6.649  77.741  1.00  0.00              
ATOM   1112  N   ARG A 144      16.638  -6.888  76.118  1.00  0.00              
ATOM   1113  CA  ARG A 144      17.065  -5.716  75.377  1.00  0.00              
ATOM   1114  CB  ARG A 144      16.575  -5.732  73.930  1.00  0.00              
ATOM   1115  CG  ARG A 144      17.175  -6.716  72.935  1.00  0.00              
ATOM   1116  CD  ARG A 144      16.670  -8.138  73.111  1.00  0.00              
ATOM   1117  NE  ARG A 144      16.994  -8.928  71.936  1.00  0.00              
ATOM   1118  CZ  ARG A 144      17.075 -10.259  71.949  1.00  0.00              
ATOM   1119  NH1 ARG A 144      17.303 -10.877  70.800  1.00  0.00              
ATOM   1120  NH2 ARG A 144      16.970 -10.971  73.069  1.00  0.00              
ATOM   1121  C   ARG A 144      16.551  -4.437  76.014  1.00  0.00              
ATOM   1122  O   ARG A 144      15.517  -4.408  76.682  1.00  0.00              
ATOM   1123  N   THR A 145      17.300  -3.358  75.800  1.00  0.00              
ATOM   1124  CA  THR A 145      16.824  -2.036  76.161  1.00  0.00              
ATOM   1125  CB  THR A 145      17.973  -1.297  76.894  1.00  0.00              
ATOM   1126  OG1 THR A 145      17.381  -0.214  77.601  1.00  0.00              
ATOM   1127  CG2 THR A 145      19.105  -0.824  75.988  1.00  0.00              
ATOM   1128  C   THR A 145      16.257  -1.299  74.941  1.00  0.00              
ATOM   1129  O   THR A 145      15.526  -0.316  75.072  1.00  0.00              
ATOM   1130  N   THR A 146      16.522  -1.798  73.730  1.00  0.00              
ATOM   1131  CA  THR A 146      16.129  -1.129  72.500  1.00  0.00              
ATOM   1132  CB  THR A 146      17.373  -0.487  71.856  1.00  0.00              
ATOM   1133  OG1 THR A 146      17.861   0.460  72.799  1.00  0.00              
ATOM   1134  CG2 THR A 146      17.079   0.209  70.539  1.00  0.00              
ATOM   1135  C   THR A 146      15.508  -2.153  71.558  1.00  0.00              
ATOM   1136  O   THR A 146      15.987  -3.285  71.464  1.00  0.00              
ATOM   1137  N   GLY A 147      14.425  -1.768  70.884  1.00  0.00              
ATOM   1138  CA  GLY A 147      13.800  -2.604  69.875  1.00  0.00              
ATOM   1139  C   GLY A 147      12.353  -2.200  69.659  1.00  0.00              
ATOM   1140  O   GLY A 147      11.838  -1.329  70.364  1.00  0.00              
ATOM   1141  N   ILE A 148      11.671  -2.794  68.682  1.00  0.00              
ATOM   1142  CA  ILE A 148      10.258  -2.517  68.505  1.00  0.00              
ATOM   1143  CB  ILE A 148       9.882  -1.989  67.093  1.00  0.00              
ATOM   1144  CG2 ILE A 148      10.411  -2.870  65.970  1.00  0.00              
ATOM   1145  CG1 ILE A 148       8.375  -1.762  66.994  1.00  0.00              
ATOM   1146  CD1 ILE A 148       7.909  -1.015  65.742  1.00  0.00              
ATOM   1147  C   ILE A 148       9.436  -3.715  68.947  1.00  0.00              
ATOM   1148  O   ILE A 148       9.503  -4.814  68.389  1.00  0.00              
ATOM   1149  N   VAL A 149       8.662  -3.471  69.997  1.00  0.00              
ATOM   1150  CA  VAL A 149       7.837  -4.501  70.589  1.00  0.00              
ATOM   1151  CB  VAL A 149       7.795  -4.347  72.123  1.00  0.00              
ATOM   1152  CG1 VAL A 149       6.979  -5.449  72.773  1.00  0.00              
ATOM   1153  CG2 VAL A 149       9.199  -4.417  72.690  1.00  0.00              
ATOM   1154  C   VAL A 149       6.446  -4.469  69.975  1.00  0.00              
ATOM   1155  O   VAL A 149       5.729  -3.468  70.029  1.00  0.00              
ATOM   1156  N   LEU A 150       6.088  -5.579  69.337  1.00  0.00              
ATOM   1157  CA  LEU A 150       4.727  -5.800  68.890  1.00  0.00              
ATOM   1158  CB  LEU A 150       4.722  -6.699  67.659  1.00  0.00              
ATOM   1159  CG  LEU A 150       3.381  -7.073  67.040  1.00  0.00              
ATOM   1160  CD1 LEU A 150       2.675  -5.852  66.476  1.00  0.00              
ATOM   1161  CD2 LEU A 150       3.592  -8.106  65.953  1.00  0.00              
ATOM   1162  C   LEU A 150       4.016  -6.476  70.052  1.00  0.00              
ATOM   1163  O   LEU A 150       4.349  -7.601  70.433  1.00  0.00              
ATOM   1164  N   ASP A 151       3.070  -5.774  70.666  1.00  0.00              
ATOM   1165  CA  ASP A 151       2.356  -6.293  71.819  1.00  0.00              
ATOM   1166  CB  ASP A 151       2.545  -5.351  73.012  1.00  0.00              
ATOM   1167  CG  ASP A 151       1.797  -5.742  74.284  1.00  0.00              
ATOM   1168  OD1 ASP A 151       1.691  -6.928  74.609  1.00  0.00              
ATOM   1169  OD2 ASP A 151       1.325  -4.834  74.965  1.00  0.00              
ATOM   1170  C   ASP A 151       0.886  -6.538  71.519  1.00  0.00              
ATOM   1171  O   ASP A 151       0.045  -5.648  71.659  1.00  0.00              
ATOM   1172  N   SER A 152       0.594  -7.770  71.116  1.00  0.00              
ATOM   1173  CA  SER A 152      -0.744  -8.178  70.734  1.00  0.00              
ATOM   1174  CB  SER A 152      -0.684  -8.838  69.366  1.00  0.00              
ATOM   1175  OG  SER A 152      -0.374  -7.897  68.353  1.00  0.00              
ATOM   1176  C   SER A 152      -1.363  -9.116  71.761  1.00  0.00              
ATOM   1177  O   SER A 152      -1.045 -10.307  71.840  1.00  0.00              
ATOM   1178  N   GLY A 153      -2.268  -8.583  72.580  1.00  0.00              
ATOM   1179  CA  GLY A 153      -2.884  -9.353  73.649  1.00  0.00              
ATOM   1180  C   GLY A 153      -4.160 -10.058  73.212  1.00  0.00              
ATOM   1181  O   GLY A 153      -4.337 -10.468  72.060  1.00  0.00              
ATOM   1182  N   ASP A 154      -5.066 -10.238  74.177  1.00  0.00              
ATOM   1183  CA  ASP A 154      -6.402 -10.722  73.862  1.00  0.00              
ATOM   1184  CB  ASP A 154      -7.106 -11.327  75.077  1.00  0.00              
ATOM   1185  CG  ASP A 154      -8.537 -11.784  74.790  1.00  0.00              
ATOM   1186  OD1 ASP A 154      -8.739 -12.631  73.922  1.00  0.00              
ATOM   1187  OD2 ASP A 154      -9.444 -11.277  75.453  1.00  0.00              
ATOM   1188  C   ASP A 154      -7.259  -9.614  73.274  1.00  0.00              
ATOM   1189  O   ASP A 154      -7.980  -9.851  72.312  1.00  0.00              
ATOM   1190  N   GLY A 155      -7.190  -8.400  73.812  1.00  0.00              
ATOM   1191  CA  GLY A 155      -8.009  -7.316  73.303  1.00  0.00              
ATOM   1192  C   GLY A 155      -7.238  -6.013  73.299  1.00  0.00              
ATOM   1193  O   GLY A 155      -7.478  -5.167  74.159  1.00  0.00              
ATOM   1194  N   VAL A 156      -6.209  -5.984  72.439  1.00  0.00              
ATOM   1195  CA  VAL A 156      -5.537  -4.800  71.902  1.00  0.00              
ATOM   1196  CB  VAL A 156      -5.329  -3.611  72.892  1.00  0.00              
ATOM   1197  CG1 VAL A 156      -4.248  -3.844  73.945  1.00  0.00              
ATOM   1198  CG2 VAL A 156      -5.148  -2.318  72.117  1.00  0.00              
ATOM   1199  C   VAL A 156      -4.201  -5.239  71.296  1.00  0.00              
ATOM   1200  O   VAL A 156      -3.607  -6.229  71.732  1.00  0.00              
ATOM   1201  N   THR A 157      -3.763  -4.540  70.251  1.00  0.00              
ATOM   1202  CA  THR A 157      -2.416  -4.622  69.718  1.00  0.00              
ATOM   1203  CB  THR A 157      -2.445  -5.062  68.236  1.00  0.00              
ATOM   1204  OG1 THR A 157      -2.830  -6.431  68.241  1.00  0.00              
ATOM   1205  CG2 THR A 157      -1.131  -4.866  67.485  1.00  0.00              
ATOM   1206  C   THR A 157      -1.792  -3.236  69.846  1.00  0.00              
ATOM   1207  O   THR A 157      -2.403  -2.220  69.504  1.00  0.00              
ATOM   1208  N   HIS A 158      -0.568  -3.172  70.361  1.00  0.00              
ATOM   1209  CA  HIS A 158       0.205  -1.944  70.348  1.00  0.00              
ATOM   1210  CB  HIS A 158       0.441  -1.432  71.762  1.00  0.00              
ATOM   1211  CG  HIS A 158      -0.813  -0.873  72.417  1.00  0.00              
ATOM   1212  ND1 HIS A 158      -1.472  -1.381  73.446  1.00  0.00              
ATOM   1213  CD2 HIS A 158      -1.440   0.288  72.030  1.00  0.00              
ATOM   1214  NE2 HIS A 158      -2.450   0.418  72.850  1.00  0.00              
ATOM   1215  CE1 HIS A 158      -2.467  -0.578  73.704  1.00  0.00              
ATOM   1216  C   HIS A 158       1.533  -2.202  69.659  1.00  0.00              
ATOM   1217  O   HIS A 158       2.208  -3.190  69.942  1.00  0.00              
ATOM   1218  N   ASN A 159       1.918  -1.328  68.733  1.00  0.00              
ATOM   1219  CA  ASN A 159       3.176  -1.462  68.015  1.00  0.00              
ATOM   1220  CB  ASN A 159       2.982  -1.236  66.512  1.00  0.00              
ATOM   1221  CG  ASN A 159       1.940  -2.124  65.835  1.00  0.00              
ATOM   1222  OD1 ASN A 159       2.227  -2.872  64.903  1.00  0.00              
ATOM   1223  ND2 ASN A 159       0.665  -2.075  66.177  1.00  0.00              
ATOM   1224  C   ASN A 159       4.048  -0.368  68.612  1.00  0.00              
ATOM   1225  O   ASN A 159       3.860   0.820  68.334  1.00  0.00              
ATOM   1226  N   VAL A 160       4.960  -0.767  69.502  1.00  0.00              
ATOM   1227  CA  VAL A 160       5.690   0.171  70.345  1.00  0.00              
ATOM   1228  CB  VAL A 160       5.488  -0.167  71.847  1.00  0.00              
ATOM   1229  CG1 VAL A 160       6.071   0.922  72.736  1.00  0.00              
ATOM   1230  CG2 VAL A 160       4.034  -0.401  72.215  1.00  0.00              
ATOM   1231  C   VAL A 160       7.187   0.177  70.038  1.00  0.00              
ATOM   1232  O   VAL A 160       7.867  -0.818  70.301  1.00  0.00              
ATOM   1233  N   PRO A 161       7.760   1.243  69.468  1.00  0.00              
ATOM   1234  CD  PRO A 161       7.038   2.258  68.707  1.00  0.00              
ATOM   1235  CA  PRO A 161       9.206   1.417  69.355  1.00  0.00              
ATOM   1236  CB  PRO A 161       9.325   2.452  68.259  1.00  0.00              
ATOM   1237  CG  PRO A 161       8.100   3.307  68.450  1.00  0.00              
ATOM   1238  C   PRO A 161       9.842   1.872  70.667  1.00  0.00              
ATOM   1239  O   PRO A 161       9.360   2.798  71.325  1.00  0.00              
ATOM   1240  N   ILE A 162      10.917   1.211  71.097  1.00  0.00              
ATOM   1241  CA  ILE A 162      11.584   1.546  72.347  1.00  0.00              
ATOM   1242  CB  ILE A 162      11.393   0.406  73.383  1.00  0.00              
ATOM   1243  CG2 ILE A 162      12.101   0.737  74.694  1.00  0.00              
ATOM   1244  CG1 ILE A 162       9.916   0.130  73.650  1.00  0.00              
ATOM   1245  CD1 ILE A 162       9.619  -1.126  74.482  1.00  0.00              
ATOM   1246  C   ILE A 162      13.059   1.783  72.054  1.00  0.00              
ATOM   1247  O   ILE A 162      13.714   0.981  71.381  1.00  0.00              
ATOM   1248  N   TYR A 163      13.587   2.900  72.549  1.00  0.00              
ATOM   1249  CA  TYR A 163      14.993   3.219  72.398  1.00  0.00              
ATOM   1250  CB  TYR A 163      15.150   4.490  71.550  1.00  0.00              
ATOM   1251  CG  TYR A 163      16.563   4.774  71.046  1.00  0.00              
ATOM   1252  CD1 TYR A 163      17.345   3.750  70.547  1.00  0.00              
ATOM   1253  CE1 TYR A 163      18.602   4.011  70.049  1.00  0.00              
ATOM   1254  CD2 TYR A 163      17.050   6.068  71.048  1.00  0.00              
ATOM   1255  CE2 TYR A 163      18.308   6.337  70.541  1.00  0.00              
ATOM   1256  CZ  TYR A 163      19.074   5.303  70.042  1.00  0.00              
ATOM   1257  OH  TYR A 163      20.328   5.553  69.519  1.00  0.00              
ATOM   1258  C   TYR A 163      15.557   3.416  73.797  1.00  0.00              
ATOM   1259  O   TYR A 163      15.197   4.363  74.497  1.00  0.00              
ATOM   1260  N   GLU A 164      16.405   2.466  74.213  1.00  0.00              
ATOM   1261  CA  GLU A 164      17.136   2.505  75.478  1.00  0.00              
ATOM   1262  CB  GLU A 164      18.292   3.497  75.394  1.00  0.00              
ATOM   1263  CG  GLU A 164      19.259   3.194  74.259  1.00  0.00              
ATOM   1264  CD  GLU A 164      20.169   4.362  73.930  1.00  0.00              
ATOM   1265  OE1 GLU A 164      19.667   5.363  73.416  1.00  0.00              
ATOM   1266  OE2 GLU A 164      21.363   4.257  74.186  1.00  0.00              
ATOM   1267  C   GLU A 164      16.253   2.757  76.697  1.00  0.00              
ATOM   1268  O   GLU A 164      16.323   3.787  77.371  1.00  0.00              
ATOM   1269  N   GLY A 165      15.351   1.810  76.948  1.00  0.00              
ATOM   1270  CA  GLY A 165      14.389   1.918  78.031  1.00  0.00              
ATOM   1271  C   GLY A 165      13.174   2.754  77.654  1.00  0.00              
ATOM   1272  O   GLY A 165      12.036   2.334  77.878  1.00  0.00              
ATOM   1273  N   TYR A 166      13.375   3.933  77.058  1.00  0.00              
ATOM   1274  CA  TYR A 166      12.273   4.826  76.758  1.00  0.00              
ATOM   1275  CB  TYR A 166      12.781   6.262  76.612  1.00  0.00              
ATOM   1276  CG  TYR A 166      11.665   7.296  76.526  1.00  0.00              
ATOM   1277  CD1 TYR A 166      10.746   7.413  77.553  1.00  0.00              
ATOM   1278  CE1 TYR A 166       9.708   8.313  77.449  1.00  0.00              
ATOM   1279  CD2 TYR A 166      11.559   8.094  75.406  1.00  0.00              
ATOM   1280  CE2 TYR A 166      10.525   8.998  75.299  1.00  0.00              
ATOM   1281  CZ  TYR A 166       9.601   9.090  76.317  1.00  0.00              
ATOM   1282  OH  TYR A 166       8.537   9.959  76.199  1.00  0.00              
ATOM   1283  C   TYR A 166      11.470   4.404  75.532  1.00  0.00              
ATOM   1284  O   TYR A 166      11.971   4.324  74.408  1.00  0.00              
ATOM   1285  N   ALA A 167      10.196   4.099  75.778  1.00  0.00              
ATOM   1286  CA  ALA A 167       9.231   3.895  74.709  1.00  0.00              
ATOM   1287  CB  ALA A 167       7.936   3.349  75.290  1.00  0.00              
ATOM   1288  C   ALA A 167       8.918   5.222  74.028  1.00  0.00              
ATOM   1289  O   ALA A 167       8.615   6.214  74.694  1.00  0.00              
ATOM   1290  N   LEU A 168       9.012   5.258  72.700  1.00  0.00              
ATOM   1291  CA  LEU A 168       8.836   6.483  71.935  1.00  0.00              
ATOM   1292  CB  LEU A 168       9.632   6.393  70.635  1.00  0.00              
ATOM   1293  CG  LEU A 168      11.144   6.216  70.731  1.00  0.00              
ATOM   1294  CD1 LEU A 168      11.723   5.916  69.363  1.00  0.00              
ATOM   1295  CD2 LEU A 168      11.806   7.440  71.345  1.00  0.00              
ATOM   1296  C   LEU A 168       7.361   6.782  71.665  1.00  0.00              
ATOM   1297  O   LEU A 168       6.766   6.231  70.732  1.00  0.00              
ATOM   1298  N   PRO A 169       6.744   7.703  72.426  1.00  0.00              
ATOM   1299  CD  PRO A 169       7.434   8.762  73.160  1.00  0.00              
ATOM   1300  CA  PRO A 169       5.297   7.898  72.479  1.00  0.00              
ATOM   1301  CB  PRO A 169       5.143   9.013  73.498  1.00  0.00              
ATOM   1302  CG  PRO A 169       6.383   9.845  73.303  1.00  0.00              
ATOM   1303  C   PRO A 169       4.615   8.221  71.156  1.00  0.00              
ATOM   1304  O   PRO A 169       3.515   7.739  70.884  1.00  0.00              
ATOM   1305  N   HIS A 170       5.305   8.984  70.300  1.00  0.00              
ATOM   1306  CA  HIS A 170       4.761   9.431  69.028  1.00  0.00              
ATOM   1307  CB  HIS A 170       5.737  10.398  68.333  1.00  0.00              
ATOM   1308  CG  HIS A 170       7.110   9.834  67.970  1.00  0.00              
ATOM   1309  ND1 HIS A 170       8.190   9.777  68.737  1.00  0.00              
ATOM   1310  CD2 HIS A 170       7.407   9.246  66.761  1.00  0.00              
ATOM   1311  NE2 HIS A 170       8.630   8.809  66.889  1.00  0.00              
ATOM   1312  CE1 HIS A 170       9.099   9.116  68.069  1.00  0.00              
ATOM   1313  C   HIS A 170       4.379   8.290  68.094  1.00  0.00              
ATOM   1314  O   HIS A 170       3.377   8.364  67.382  1.00  0.00              
ATOM   1315  N   ALA A 171       5.153   7.204  68.126  1.00  0.00              
ATOM   1316  CA  ALA A 171       4.984   6.144  67.154  1.00  0.00              
ATOM   1317  CB  ALA A 171       6.347   5.795  66.580  1.00  0.00              
ATOM   1318  C   ALA A 171       4.324   4.888  67.704  1.00  0.00              
ATOM   1319  O   ALA A 171       4.359   3.834  67.063  1.00  0.00              
ATOM   1320  N   ILE A 172       3.687   4.960  68.880  1.00  0.00              
ATOM   1321  CA  ILE A 172       2.986   3.802  69.419  1.00  0.00              
ATOM   1322  CB  ILE A 172       2.726   3.919  70.941  1.00  0.00              
ATOM   1323  CG2 ILE A 172       2.036   2.651  71.446  1.00  0.00              
ATOM   1324  CG1 ILE A 172       4.024   4.142  71.714  1.00  0.00              
ATOM   1325  CD1 ILE A 172       3.849   4.375  73.230  1.00  0.00              
ATOM   1326  C   ILE A 172       1.699   3.598  68.624  1.00  0.00              
ATOM   1327  O   ILE A 172       0.661   4.220  68.864  1.00  0.00              
ATOM   1328  N   MET A 173       1.796   2.725  67.622  1.00  0.00              
ATOM   1329  CA  MET A 173       0.669   2.454  66.747  1.00  0.00              
ATOM   1330  CB  MET A 173       1.124   1.949  65.383  1.00  0.00              
ATOM   1331  CG  MET A 173       1.815   2.988  64.508  1.00  0.00              
ATOM   1332  SD  MET A 173       0.759   4.391  64.066  1.00  0.00              
ATOM   1333  CE  MET A 173       1.569   5.681  64.969  1.00  0.00              
ATOM   1334  C   MET A 173      -0.302   1.479  67.387  1.00  0.00              
ATOM   1335  O   MET A 173      -0.023   0.289  67.561  1.00  0.00              
ATOM   1336  N   ARG A 174      -1.436   2.033  67.804  1.00  0.00              
ATOM   1337  CA  ARG A 174      -2.511   1.238  68.362  1.00  0.00              
ATOM   1338  CB  ARG A 174      -3.378   2.114  69.256  1.00  0.00              
ATOM   1339  CG  ARG A 174      -4.483   1.367  69.984  1.00  0.00              
ATOM   1340  CD  ARG A 174      -5.241   2.319  70.886  1.00  0.00              
ATOM   1341  NE  ARG A 174      -6.390   1.648  71.463  1.00  0.00              
ATOM   1342  CZ  ARG A 174      -6.361   1.056  72.657  1.00  0.00              
ATOM   1343  NH1 ARG A 174      -7.464   0.475  73.093  1.00  0.00              
ATOM   1344  NH2 ARG A 174      -5.259   0.958  73.392  1.00  0.00              
ATOM   1345  C   ARG A 174      -3.353   0.608  67.261  1.00  0.00              
ATOM   1346  O   ARG A 174      -3.666   1.232  66.246  1.00  0.00              
ATOM   1347  N   LEU A 175      -3.695  -0.658  67.475  1.00  0.00              
ATOM   1348  CA  LEU A 175      -4.643  -1.371  66.644  1.00  0.00              
ATOM   1349  CB  LEU A 175      -3.888  -2.287  65.674  1.00  0.00              
ATOM   1350  CG  LEU A 175      -4.654  -3.212  64.732  1.00  0.00              
ATOM   1351  CD1 LEU A 175      -5.588  -2.438  63.821  1.00  0.00              
ATOM   1352  CD2 LEU A 175      -3.683  -4.024  63.898  1.00  0.00              
ATOM   1353  C   LEU A 175      -5.476  -2.174  67.630  1.00  0.00              
ATOM   1354  O   LEU A 175      -4.977  -3.107  68.252  1.00  0.00              
ATOM   1355  N   ASP A 176      -6.753  -1.836  67.828  1.00  0.00              
ATOM   1356  CA  ASP A 176      -7.578  -2.512  68.833  1.00  0.00              
ATOM   1357  CB  ASP A 176      -8.898  -1.778  69.061  1.00  0.00              
ATOM   1358  CG  ASP A 176      -8.725  -0.447  69.779  1.00  0.00              
ATOM   1359  OD1 ASP A 176      -9.098  -0.333  70.946  1.00  0.00              
ATOM   1360  OD2 ASP A 176      -8.215   0.486  69.157  1.00  0.00              
ATOM   1361  C   ASP A 176      -7.845  -3.990  68.568  1.00  0.00              
ATOM   1362  O   ASP A 176      -8.168  -4.756  69.475  1.00  0.00              
ATOM   1363  N   LEU A 177      -7.682  -4.386  67.303  1.00  0.00              
ATOM   1364  CA  LEU A 177      -7.778  -5.766  66.859  1.00  0.00              
ATOM   1365  CB  LEU A 177      -7.573  -5.767  65.345  1.00  0.00              
ATOM   1366  CG  LEU A 177      -7.444  -7.046  64.529  1.00  0.00              
ATOM   1367  CD1 LEU A 177      -8.721  -7.862  64.533  1.00  0.00              
ATOM   1368  CD2 LEU A 177      -7.089  -6.672  63.107  1.00  0.00              
ATOM   1369  C   LEU A 177      -6.772  -6.695  67.535  1.00  0.00              
ATOM   1370  O   LEU A 177      -5.559  -6.468  67.504  1.00  0.00              
ATOM   1371  N   ALA A 178      -7.307  -7.736  68.176  1.00  0.00              
ATOM   1372  CA  ALA A 178      -6.516  -8.820  68.735  1.00  0.00              
ATOM   1373  CB  ALA A 178      -5.897  -8.351  70.043  1.00  0.00              
ATOM   1374  C   ALA A 178      -7.376 -10.066  68.978  1.00  0.00              
ATOM   1375  O   ALA A 178      -8.452 -10.195  68.379  1.00  0.00              
ATOM   1376  N   GLY A 179      -6.966 -10.973  69.879  1.00  0.00              
ATOM   1377  CA  GLY A 179      -7.496 -12.327  69.995  1.00  0.00              
ATOM   1378  C   GLY A 179      -9.005 -12.475  70.125  1.00  0.00              
ATOM   1379  O   GLY A 179      -9.590 -13.387  69.531  1.00  0.00              
ATOM   1380  N   ARG A 180      -9.636 -11.580  70.884  1.00  0.00              
ATOM   1381  CA  ARG A 180     -11.075 -11.553  71.100  1.00  0.00              
ATOM   1382  CB  ARG A 180     -11.375 -10.457  72.110  1.00  0.00              
ATOM   1383  CG  ARG A 180     -12.815 -10.367  72.601  1.00  0.00              
ATOM   1384  CD  ARG A 180     -12.924  -9.318  73.700  1.00  0.00              
ATOM   1385  NE  ARG A 180     -12.037  -9.656  74.801  1.00  0.00              
ATOM   1386  CZ  ARG A 180     -11.935  -8.948  75.922  1.00  0.00              
ATOM   1387  NH1 ARG A 180     -11.039  -9.358  76.800  1.00  0.00              
ATOM   1388  NH2 ARG A 180     -12.696  -7.890  76.178  1.00  0.00              
ATOM   1389  C   ARG A 180     -11.803 -11.264  69.797  1.00  0.00              
ATOM   1390  O   ARG A 180     -12.777 -11.932  69.440  1.00  0.00              
ATOM   1391  N   ASP A 181     -11.265 -10.301  69.042  1.00  0.00              
ATOM   1392  CA  ASP A 181     -11.861  -9.883  67.780  1.00  0.00              
ATOM   1393  CB  ASP A 181     -11.163  -8.668  67.180  1.00  0.00              
ATOM   1394  CG  ASP A 181     -11.100  -7.454  68.087  1.00  0.00              
ATOM   1395  OD1 ASP A 181     -10.225  -7.443  68.954  1.00  0.00              
ATOM   1396  OD2 ASP A 181     -11.894  -6.533  67.915  1.00  0.00              
ATOM   1397  C   ASP A 181     -11.743 -11.034  66.798  1.00  0.00              
ATOM   1398  O   ASP A 181     -12.700 -11.356  66.097  1.00  0.00              
ATOM   1399  N   LEU A 182     -10.579 -11.699  66.799  1.00  0.00              
ATOM   1400  CA  LEU A 182     -10.384 -12.913  66.019  1.00  0.00              
ATOM   1401  CB  LEU A 182      -8.954 -13.423  66.110  1.00  0.00              
ATOM   1402  CG  LEU A 182      -7.798 -12.559  65.639  1.00  0.00              
ATOM   1403  CD1 LEU A 182      -6.547 -13.409  65.635  1.00  0.00              
ATOM   1404  CD2 LEU A 182      -8.023 -12.024  64.238  1.00  0.00              
ATOM   1405  C   LEU A 182     -11.321 -14.042  66.425  1.00  0.00              
ATOM   1406  O   LEU A 182     -11.832 -14.744  65.558  1.00  0.00              
ATOM   1407  N   THR A 183     -11.594 -14.212  67.724  1.00  0.00              
ATOM   1408  CA  THR A 183     -12.552 -15.202  68.211  1.00  0.00              
ATOM   1409  CB  THR A 183     -12.552 -15.200  69.756  1.00  0.00              
ATOM   1410  OG1 THR A 183     -11.246 -15.580  70.158  1.00  0.00              
ATOM   1411  CG2 THR A 183     -13.559 -16.149  70.374  1.00  0.00              
ATOM   1412  C   THR A 183     -13.952 -14.905  67.675  1.00  0.00              
ATOM   1413  O   THR A 183     -14.657 -15.789  67.182  1.00  0.00              
ATOM   1414  N   ASP A 184     -14.327 -13.622  67.716  1.00  0.00              
ATOM   1415  CA  ASP A 184     -15.639 -13.174  67.262  1.00  0.00              
ATOM   1416  CB  ASP A 184     -15.874 -11.694  67.596  1.00  0.00              
ATOM   1417  CG  ASP A 184     -15.784 -11.298  69.070  1.00  0.00              
ATOM   1418  OD1 ASP A 184     -15.315 -10.193  69.341  1.00  0.00              
ATOM   1419  OD2 ASP A 184     -16.175 -12.068  69.954  1.00  0.00              
ATOM   1420  C   ASP A 184     -15.792 -13.394  65.761  1.00  0.00              
ATOM   1421  O   ASP A 184     -16.814 -13.883  65.275  1.00  0.00              
ATOM   1422  N   TYR A 185     -14.731 -13.065  65.021  1.00  0.00              
ATOM   1423  CA  TYR A 185     -14.633 -13.354  63.600  1.00  0.00              
ATOM   1424  CB  TYR A 185     -13.395 -12.635  63.059  1.00  0.00              
ATOM   1425  CG  TYR A 185     -12.966 -13.002  61.647  1.00  0.00              
ATOM   1426  CD1 TYR A 185     -13.667 -12.560  60.539  1.00  0.00              
ATOM   1427  CE1 TYR A 185     -13.248 -12.920  59.273  1.00  0.00              
ATOM   1428  CD2 TYR A 185     -11.855 -13.800  61.495  1.00  0.00              
ATOM   1429  CE2 TYR A 185     -11.443 -14.156  60.236  1.00  0.00              
ATOM   1430  CZ  TYR A 185     -12.124 -13.706  59.133  1.00  0.00              
ATOM   1431  OH  TYR A 185     -11.632 -14.029  57.885  1.00  0.00              
ATOM   1432  C   TYR A 185     -14.607 -14.854  63.304  1.00  0.00              
ATOM   1433  O   TYR A 185     -15.157 -15.289  62.292  1.00  0.00              
ATOM   1434  N   LEU A 186     -13.987 -15.673  64.158  1.00  0.00              
ATOM   1435  CA  LEU A 186     -13.979 -17.115  63.973  1.00  0.00              
ATOM   1436  CB  LEU A 186     -12.986 -17.785  64.918  1.00  0.00              
ATOM   1437  CG  LEU A 186     -12.633 -19.255  64.709  1.00  0.00              
ATOM   1438  CD1 LEU A 186     -11.988 -19.498  63.355  1.00  0.00              
ATOM   1439  CD2 LEU A 186     -11.683 -19.709  65.793  1.00  0.00              
ATOM   1440  C   LEU A 186     -15.381 -17.682  64.149  1.00  0.00              
ATOM   1441  O   LEU A 186     -15.762 -18.594  63.414  1.00  0.00              
ATOM   1442  N   MET A 187     -16.177 -17.129  65.080  1.00  0.00              
ATOM   1443  CA  MET A 187     -17.604 -17.431  65.141  1.00  0.00              
ATOM   1444  CB  MET A 187     -18.350 -16.676  66.238  1.00  0.00              
ATOM   1445  CG  MET A 187     -17.920 -16.923  67.671  1.00  0.00              
ATOM   1446  SD  MET A 187     -19.130 -16.274  68.852  1.00  0.00              
ATOM   1447  CE  MET A 187     -18.889 -14.532  68.650  1.00  0.00              
ATOM   1448  C   MET A 187     -18.278 -17.086  63.821  1.00  0.00              
ATOM   1449  O   MET A 187     -18.952 -17.939  63.251  1.00  0.00              
ATOM   1450  N   LYS A 188     -18.055 -15.864  63.313  1.00  0.00              
ATOM   1451  CA  LYS A 188     -18.578 -15.403  62.027  1.00  0.00              
ATOM   1452  CB  LYS A 188     -18.004 -14.003  61.749  1.00  0.00              
ATOM   1453  CG  LYS A 188     -18.283 -13.343  60.401  1.00  0.00              
ATOM   1454  CD  LYS A 188     -17.455 -12.065  60.272  1.00  0.00              
ATOM   1455  CE  LYS A 188     -17.657 -11.432  58.900  1.00  0.00              
ATOM   1456  NZ  LYS A 188     -16.889 -10.209  58.732  1.00  0.00              
ATOM   1457  C   LYS A 188     -18.283 -16.358  60.869  1.00  0.00              
ATOM   1458  O   LYS A 188     -19.197 -16.796  60.165  1.00  0.00              
ATOM   1459  N   ILE A 189     -17.019 -16.730  60.654  1.00  0.00              
ATOM   1460  CA  ILE A 189     -16.682 -17.634  59.563  1.00  0.00              
ATOM   1461  CB  ILE A 189     -15.196 -17.544  59.154  1.00  0.00              
ATOM   1462  CG2 ILE A 189     -14.990 -16.189  58.489  1.00  0.00              
ATOM   1463  CG1 ILE A 189     -14.211 -17.789  60.292  1.00  0.00              
ATOM   1464  CD1 ILE A 189     -12.723 -17.663  59.911  1.00  0.00              
ATOM   1465  C   ILE A 189     -17.156 -19.065  59.791  1.00  0.00              
ATOM   1466  O   ILE A 189     -17.608 -19.727  58.850  1.00  0.00              
ATOM   1467  N   LEU A 190     -17.135 -19.552  61.037  1.00  0.00              
ATOM   1468  CA  LEU A 190     -17.714 -20.852  61.336  1.00  0.00              
ATOM   1469  CB  LEU A 190     -17.240 -21.411  62.674  1.00  0.00              
ATOM   1470  CG  LEU A 190     -16.006 -22.318  62.645  1.00  0.00              
ATOM   1471  CD1 LEU A 190     -14.790 -21.637  62.047  1.00  0.00              
ATOM   1472  CD2 LEU A 190     -15.675 -22.812  64.037  1.00  0.00              
ATOM   1473  C   LEU A 190     -19.229 -20.901  61.211  1.00  0.00              
ATOM   1474  O   LEU A 190     -19.752 -21.946  60.826  1.00  0.00              
ATOM   1475  N   THR A 191     -19.967 -19.807  61.450  1.00  0.00              
ATOM   1476  CA  THR A 191     -21.388 -19.768  61.132  1.00  0.00              
ATOM   1477  CB  THR A 191     -22.121 -18.554  61.746  1.00  0.00              
ATOM   1478  OG1 THR A 191     -21.341 -17.381  61.560  1.00  0.00              
ATOM   1479  CG2 THR A 191     -22.374 -18.763  63.226  1.00  0.00              
ATOM   1480  C   THR A 191     -21.631 -19.855  59.633  1.00  0.00              
ATOM   1481  O   THR A 191     -22.594 -20.482  59.189  1.00  0.00              
ATOM   1482  N   GLU A 192     -20.725 -19.285  58.827  1.00  0.00              
ATOM   1483  CA  GLU A 192     -20.819 -19.417  57.377  1.00  0.00              
ATOM   1484  CB  GLU A 192     -19.901 -18.432  56.649  1.00  0.00              
ATOM   1485  CG  GLU A 192     -19.914 -16.978  57.139  1.00  0.00              
ATOM   1486  CD  GLU A 192     -21.281 -16.380  57.457  1.00  0.00              
ATOM   1487  OE1 GLU A 192     -21.934 -15.879  56.544  1.00  0.00              
ATOM   1488  OE2 GLU A 192     -21.689 -16.416  58.622  1.00  0.00              
ATOM   1489  C   GLU A 192     -20.520 -20.847  56.939  1.00  0.00              
ATOM   1490  O   GLU A 192     -21.035 -21.318  55.926  1.00  0.00              
ATOM   1491  N   ARG A 193     -19.700 -21.565  57.713  1.00  0.00              
ATOM   1492  CA  ARG A 193     -19.553 -23.004  57.551  1.00  0.00              
ATOM   1493  CB  ARG A 193     -18.076 -23.355  57.783  1.00  0.00              
ATOM   1494  CG  ARG A 193     -17.651 -24.734  57.287  1.00  0.00              
ATOM   1495  CD  ARG A 193     -16.167 -24.952  57.519  1.00  0.00              
ATOM   1496  NE  ARG A 193     -15.802 -26.336  57.269  1.00  0.00              
ATOM   1497  CZ  ARG A 193     -14.694 -26.703  56.625  1.00  0.00              
ATOM   1498  NH1 ARG A 193     -14.442 -28.002  56.521  1.00  0.00              
ATOM   1499  NH2 ARG A 193     -13.837 -25.815  56.127  1.00  0.00              
ATOM   1500  C   ARG A 193     -20.514 -23.763  58.484  1.00  0.00              
ATOM   1501  O   ARG A 193     -20.209 -24.834  59.012  1.00  0.00              
ATOM   1502  N   GLY A 194     -21.698 -23.203  58.772  1.00  0.00              
ATOM   1503  CA  GLY A 194     -22.757 -23.904  59.490  1.00  0.00              
ATOM   1504  C   GLY A 194     -22.628 -23.905  61.011  1.00  0.00              
ATOM   1505  O   GLY A 194     -23.631 -23.808  61.727  1.00  0.00              
ATOM   1506  N   TYR A 195     -21.404 -23.983  61.536  1.00  0.00              
ATOM   1507  CA  TYR A 195     -21.162 -24.232  62.950  1.00  0.00              
ATOM   1508  CB  TYR A 195     -19.705 -24.626  63.189  1.00  0.00              
ATOM   1509  CG  TYR A 195     -19.121 -25.661  62.235  1.00  0.00              
ATOM   1510  CD1 TYR A 195     -17.889 -25.404  61.678  1.00  0.00              
ATOM   1511  CE1 TYR A 195     -17.315 -26.315  60.824  1.00  0.00              
ATOM   1512  CD2 TYR A 195     -19.791 -26.834  61.927  1.00  0.00              
ATOM   1513  CE2 TYR A 195     -19.219 -27.749  61.064  1.00  0.00              
ATOM   1514  CZ  TYR A 195     -17.976 -27.488  60.528  1.00  0.00              
ATOM   1515  OH  TYR A 195     -17.356 -28.414  59.709  1.00  0.00              
ATOM   1516  C   TYR A 195     -21.521 -23.002  63.778  1.00  0.00              
ATOM   1517  O   TYR A 195     -20.746 -22.064  63.989  1.00  0.00              
ATOM   1518  N   SER A 196     -22.763 -23.024  64.246  1.00  0.00              
ATOM   1519  CA  SER A 196     -23.357 -21.881  64.909  1.00  0.00              
ATOM   1520  CB  SER A 196     -24.867 -21.975  64.730  1.00  0.00              
ATOM   1521  OG  SER A 196     -25.190 -21.972  63.342  1.00  0.00              
ATOM   1522  C   SER A 196     -22.933 -21.671  66.361  1.00  0.00              
ATOM   1523  O   SER A 196     -23.666 -21.939  67.316  1.00  0.00              
ATOM   1524  N   PHE A 197     -21.716 -21.148  66.533  1.00  0.00              
ATOM   1525  CA  PHE A 197     -21.161 -20.825  67.846  1.00  0.00              
ATOM   1526  CB  PHE A 197     -19.638 -20.702  67.733  1.00  0.00              
ATOM   1527  CG  PHE A 197     -18.923 -22.041  67.653  1.00  0.00              
ATOM   1528  CD1 PHE A 197     -18.830 -22.716  66.454  1.00  0.00              
ATOM   1529  CD2 PHE A 197     -18.373 -22.587  68.794  1.00  0.00              
ATOM   1530  CE1 PHE A 197     -18.203 -23.942  66.409  1.00  0.00              
ATOM   1531  CE2 PHE A 197     -17.743 -23.810  68.741  1.00  0.00              
ATOM   1532  CZ  PHE A 197     -17.661 -24.489  67.548  1.00  0.00              
ATOM   1533  C   PHE A 197     -21.753 -19.594  68.542  1.00  0.00              
ATOM   1534  O   PHE A 197     -21.065 -18.826  69.219  1.00  0.00              
ATOM   1535  N   VAL A 198     -23.074 -19.431  68.486  1.00  0.00              
ATOM   1536  CA  VAL A 198     -23.716 -18.166  68.822  1.00  0.00              
ATOM   1537  CB  VAL A 198     -24.940 -17.928  67.891  1.00  0.00              
ATOM   1538  CG1 VAL A 198     -24.469 -17.695  66.464  1.00  0.00              
ATOM   1539  CG2 VAL A 198     -25.946 -19.077  67.921  1.00  0.00              
ATOM   1540  C   VAL A 198     -24.044 -17.919  70.298  1.00  0.00              
ATOM   1541  O   VAL A 198     -25.142 -17.474  70.645  1.00  0.00              
ATOM   1542  N   THR A 199     -23.093 -18.174  71.204  1.00  0.00              
ATOM   1543  CA  THR A 199     -23.280 -17.906  72.627  1.00  0.00              
ATOM   1544  CB  THR A 199     -24.284 -18.898  73.285  1.00  0.00              
ATOM   1545  OG1 THR A 199     -24.637 -18.301  74.527  1.00  0.00              
ATOM   1546  CG2 THR A 199     -23.764 -20.312  73.506  1.00  0.00              
ATOM   1547  C   THR A 199     -21.934 -17.901  73.348  1.00  0.00              
ATOM   1548  O   THR A 199     -20.923 -18.329  72.793  1.00  0.00              
ATOM   1549  N   THR A 200     -21.931 -17.477  74.613  1.00  0.00              
ATOM   1550  CA  THR A 200     -20.730 -17.243  75.407  1.00  0.00              
ATOM   1551  CB  THR A 200     -21.154 -16.662  76.763  1.00  0.00              
ATOM   1552  OG1 THR A 200     -22.291 -17.429  77.151  1.00  0.00              
ATOM   1553  CG2 THR A 200     -21.489 -15.181  76.695  1.00  0.00              
ATOM   1554  C   THR A 200     -19.852 -18.471  75.616  1.00  0.00              
ATOM   1555  O   THR A 200     -18.651 -18.448  75.337  1.00  0.00              
ATOM   1556  N   ALA A 201     -20.461 -19.559  76.100  1.00  0.00              
ATOM   1557  CA  ALA A 201     -19.779 -20.840  76.251  1.00  0.00              
ATOM   1558  CB  ALA A 201     -20.771 -21.886  76.735  1.00  0.00              
ATOM   1559  C   ALA A 201     -19.178 -21.335  74.940  1.00  0.00              
ATOM   1560  O   ALA A 201     -18.020 -21.753  74.881  1.00  0.00              
ATOM   1561  N   GLU A 202     -19.958 -21.220  73.860  1.00  0.00              
ATOM   1562  CA  GLU A 202     -19.486 -21.550  72.526  1.00  0.00              
ATOM   1563  CB  GLU A 202     -20.642 -21.511  71.540  1.00  0.00              
ATOM   1564  CG  GLU A 202     -21.599 -22.698  71.609  1.00  0.00              
ATOM   1565  CD  GLU A 202     -21.044 -23.991  71.026  1.00  0.00              
ATOM   1566  OE1 GLU A 202     -21.144 -24.182  69.817  1.00  0.00              
ATOM   1567  OE2 GLU A 202     -20.522 -24.806  71.786  1.00  0.00              
ATOM   1568  C   GLU A 202     -18.365 -20.632  72.060  1.00  0.00              
ATOM   1569  O   GLU A 202     -17.445 -21.092  71.388  1.00  0.00              
ATOM   1570  N   ARG A 203     -18.390 -19.349  72.436  1.00  0.00              
ATOM   1571  CA  ARG A 203     -17.321 -18.415  72.115  1.00  0.00              
ATOM   1572  CB  ARG A 203     -17.709 -16.995  72.518  1.00  0.00              
ATOM   1573  CG  ARG A 203     -16.894 -15.945  71.781  1.00  0.00              
ATOM   1574  CD  ARG A 203     -17.209 -14.526  72.221  1.00  0.00              
ATOM   1575  NE  ARG A 203     -16.640 -14.219  73.523  1.00  0.00              
ATOM   1576  CZ  ARG A 203     -15.983 -13.082  73.770  1.00  0.00              
ATOM   1577  NH1 ARG A 203     -15.550 -12.880  75.010  1.00  0.00              
ATOM   1578  NH2 ARG A 203     -15.744 -12.186  72.812  1.00  0.00              
ATOM   1579  C   ARG A 203     -16.034 -18.833  72.819  1.00  0.00              
ATOM   1580  O   ARG A 203     -14.960 -18.809  72.218  1.00  0.00              
ATOM   1581  N   GLU A 204     -16.126 -19.265  74.082  1.00  0.00              
ATOM   1582  CA  GLU A 204     -14.987 -19.843  74.785  1.00  0.00              
ATOM   1583  CB  GLU A 204     -15.350 -20.136  76.236  1.00  0.00              
ATOM   1584  CG  GLU A 204     -15.472 -18.890  77.109  1.00  0.00              
ATOM   1585  CD  GLU A 204     -14.137 -18.231  77.432  1.00  0.00              
ATOM   1586  OE1 GLU A 204     -13.482 -18.663  78.385  1.00  0.00              
ATOM   1587  OE2 GLU A 204     -13.745 -17.283  76.750  1.00  0.00              
ATOM   1588  C   GLU A 204     -14.447 -21.101  74.114  1.00  0.00              
ATOM   1589  O   GLU A 204     -13.232 -21.258  73.976  1.00  0.00              
ATOM   1590  N   ILE A 205     -15.334 -21.993  73.659  1.00  0.00              
ATOM   1591  CA  ILE A 205     -14.918 -23.174  72.911  1.00  0.00              
ATOM   1592  CB  ILE A 205     -16.101 -24.155  72.700  1.00  0.00              
ATOM   1593  CG2 ILE A 205     -15.681 -25.364  71.864  1.00  0.00              
ATOM   1594  CG1 ILE A 205     -16.638 -24.633  74.048  1.00  0.00              
ATOM   1595  CD1 ILE A 205     -17.914 -25.496  73.983  1.00  0.00              
ATOM   1596  C   ILE A 205     -14.245 -22.788  71.594  1.00  0.00              
ATOM   1597  O   ILE A 205     -13.172 -23.309  71.288  1.00  0.00              
ATOM   1598  N   VAL A 206     -14.800 -21.845  70.824  1.00  0.00              
ATOM   1599  CA  VAL A 206     -14.199 -21.435  69.562  1.00  0.00              
ATOM   1600  CB  VAL A 206     -15.220 -20.651  68.695  1.00  0.00              
ATOM   1601  CG1 VAL A 206     -15.325 -19.170  69.002  1.00  0.00              
ATOM   1602  CG2 VAL A 206     -14.960 -20.897  67.225  1.00  0.00              
ATOM   1603  C   VAL A 206     -12.868 -20.710  69.767  1.00  0.00              
ATOM   1604  O   VAL A 206     -11.947 -20.846  68.960  1.00  0.00              
ATOM   1605  N   ARG A 207     -12.731 -19.980  70.880  1.00  0.00              
ATOM   1606  CA  ARG A 207     -11.459 -19.397  71.284  1.00  0.00              
ATOM   1607  CB  ARG A 207     -11.654 -18.553  72.532  1.00  0.00              
ATOM   1608  CG  ARG A 207     -10.497 -17.612  72.838  1.00  0.00              
ATOM   1609  CD  ARG A 207     -10.361 -17.465  74.341  1.00  0.00              
ATOM   1610  NE  ARG A 207      -9.900 -18.727  74.898  1.00  0.00              
ATOM   1611  CZ  ARG A 207     -10.239 -19.169  76.106  1.00  0.00              
ATOM   1612  NH1 ARG A 207      -9.717 -20.321  76.499  1.00  0.00              
ATOM   1613  NH2 ARG A 207     -11.079 -18.499  76.887  1.00  0.00              
ATOM   1614  C   ARG A 207     -10.452 -20.505  71.580  1.00  0.00              
ATOM   1615  O   ARG A 207      -9.292 -20.418  71.176  1.00  0.00              
ATOM   1616  N   ASP A 208     -10.877 -21.575  72.264  1.00  0.00              
ATOM   1617  CA  ASP A 208     -10.026 -22.739  72.481  1.00  0.00              
ATOM   1618  CB  ASP A 208     -10.688 -23.735  73.427  1.00  0.00              
ATOM   1619  CG  ASP A 208      -9.825 -24.955  73.721  1.00  0.00              
ATOM   1620  OD1 ASP A 208     -10.134 -26.040  73.215  1.00  0.00              
ATOM   1621  OD2 ASP A 208      -8.858 -24.832  74.471  1.00  0.00              
ATOM   1622  C   ASP A 208      -9.630 -23.437  71.184  1.00  0.00              
ATOM   1623  O   ASP A 208      -8.494 -23.896  71.061  1.00  0.00              
ATOM   1624  N   ILE A 209     -10.554 -23.519  70.218  1.00  0.00              
ATOM   1625  CA  ILE A 209     -10.260 -24.014  68.874  1.00  0.00              
ATOM   1626  CB  ILE A 209     -11.512 -23.962  67.960  1.00  0.00              
ATOM   1627  CG2 ILE A 209     -11.157 -24.357  66.532  1.00  0.00              
ATOM   1628  CG1 ILE A 209     -12.646 -24.826  68.485  1.00  0.00              
ATOM   1629  CD1 ILE A 209     -13.950 -24.778  67.665  1.00  0.00              
ATOM   1630  C   ILE A 209      -9.144 -23.184  68.253  1.00  0.00              
ATOM   1631  O   ILE A 209      -8.160 -23.730  67.754  1.00  0.00              
ATOM   1632  N   LYS A 210      -9.298 -21.857  68.311  1.00  0.00              
ATOM   1633  CA  LYS A 210      -8.310 -20.921  67.800  1.00  0.00              
ATOM   1634  CB  LYS A 210      -8.808 -19.511  68.083  1.00  0.00              
ATOM   1635  CG  LYS A 210      -8.055 -18.397  67.379  1.00  0.00              
ATOM   1636  CD  LYS A 210      -8.545 -17.025  67.812  1.00  0.00              
ATOM   1637  CE  LYS A 210      -8.300 -16.821  69.298  1.00  0.00              
ATOM   1638  NZ  LYS A 210      -7.824 -15.476  69.534  1.00  0.00              
ATOM   1639  C   LYS A 210      -6.947 -21.168  68.441  1.00  0.00              
ATOM   1640  O   LYS A 210      -5.972 -21.420  67.733  1.00  0.00              
ATOM   1641  N   GLU A 211      -6.898 -21.196  69.779  1.00  0.00              
ATOM   1642  CA  GLU A 211      -5.678 -21.473  70.532  1.00  0.00              
ATOM   1643  CB  GLU A 211      -5.973 -21.523  72.027  1.00  0.00              
ATOM   1644  CG  GLU A 211      -6.454 -20.215  72.640  1.00  0.00              
ATOM   1645  CD  GLU A 211      -6.800 -20.338  74.116  1.00  0.00              
ATOM   1646  OE1 GLU A 211      -6.036 -19.845  74.942  1.00  0.00              
ATOM   1647  OE2 GLU A 211      -7.834 -20.926  74.450  1.00  0.00              
ATOM   1648  C   GLU A 211      -4.980 -22.773  70.150  1.00  0.00              
ATOM   1649  O   GLU A 211      -3.752 -22.831  70.100  1.00  0.00              
ATOM   1650  N   LYS A 212      -5.754 -23.831  69.896  1.00  0.00              
ATOM   1651  CA  LYS A 212      -5.191 -25.110  69.492  1.00  0.00              
ATOM   1652  CB  LYS A 212      -6.154 -26.233  69.846  1.00  0.00              
ATOM   1653  CG  LYS A 212      -6.164 -26.542  71.331  1.00  0.00              
ATOM   1654  CD  LYS A 212      -7.308 -27.484  71.641  1.00  0.00              
ATOM   1655  CE  LYS A 212      -7.242 -27.897  73.099  1.00  0.00              
ATOM   1656  NZ  LYS A 212      -8.527 -28.417  73.519  1.00  0.00              
ATOM   1657  C   LYS A 212      -4.811 -25.223  68.023  1.00  0.00              
ATOM   1658  O   LYS A 212      -3.784 -25.814  67.688  1.00  0.00              
ATOM   1659  N   LEU A 213      -5.625 -24.668  67.124  1.00  0.00              
ATOM   1660  CA  LEU A 213      -5.483 -24.952  65.707  1.00  0.00              
ATOM   1661  CB  LEU A 213      -6.799 -25.468  65.125  1.00  0.00              
ATOM   1662  CG  LEU A 213      -7.395 -26.775  65.637  1.00  0.00              
ATOM   1663  CD1 LEU A 213      -8.686 -27.073  64.894  1.00  0.00              
ATOM   1664  CD2 LEU A 213      -6.421 -27.930  65.468  1.00  0.00              
ATOM   1665  C   LEU A 213      -4.981 -23.823  64.826  1.00  0.00              
ATOM   1666  O   LEU A 213      -4.331 -24.098  63.812  1.00  0.00              
ATOM   1667  N   CYS A 214      -5.245 -22.559  65.167  1.00  0.00              
ATOM   1668  CA  CYS A 214      -5.054 -21.485  64.206  1.00  0.00              
ATOM   1669  CB  CYS A 214      -5.889 -20.263  64.563  1.00  0.00              
ATOM   1670  SG  CYS A 214      -5.215 -19.250  65.903  1.00  0.00              
ATOM   1671  C   CYS A 214      -3.600 -21.085  64.016  1.00  0.00              
ATOM   1672  O   CYS A 214      -2.786 -21.126  64.942  1.00  0.00              
ATOM   1673  N   TYR A 215      -3.277 -20.684  62.789  1.00  0.00              
ATOM   1674  CA  TYR A 215      -1.917 -20.324  62.431  1.00  0.00              
ATOM   1675  CB  TYR A 215      -1.147 -21.532  61.865  1.00  0.00              
ATOM   1676  CG  TYR A 215      -1.768 -22.236  60.662  1.00  0.00              
ATOM   1677  CD1 TYR A 215      -1.322 -21.950  59.385  1.00  0.00              
ATOM   1678  CE1 TYR A 215      -1.862 -22.613  58.302  1.00  0.00              
ATOM   1679  CD2 TYR A 215      -2.755 -23.182  60.856  1.00  0.00              
ATOM   1680  CE2 TYR A 215      -3.295 -23.845  59.777  1.00  0.00              
ATOM   1681  CZ  TYR A 215      -2.846 -23.555  58.509  1.00  0.00              
ATOM   1682  OH  TYR A 215      -3.394 -24.218  57.430  1.00  0.00              
ATOM   1683  C   TYR A 215      -1.940 -19.181  61.434  1.00  0.00              
ATOM   1684  O   TYR A 215      -2.914 -19.007  60.700  1.00  0.00              
ATOM   1685  N   VAL A 216      -0.882 -18.377  61.400  1.00  0.00              
ATOM   1686  CA  VAL A 216      -0.811 -17.278  60.457  1.00  0.00              
ATOM   1687  CB  VAL A 216       0.052 -16.124  60.999  1.00  0.00              
ATOM   1688  CG1 VAL A 216       0.071 -14.963  60.020  1.00  0.00              
ATOM   1689  CG2 VAL A 216      -0.486 -15.628  62.332  1.00  0.00              
ATOM   1690  C   VAL A 216      -0.258 -17.829  59.152  1.00  0.00              
ATOM   1691  O   VAL A 216       0.809 -18.447  59.107  1.00  0.00              
ATOM   1692  N   ALA A 217      -1.037 -17.625  58.090  1.00  0.00              
ATOM   1693  CA  ALA A 217      -0.652 -18.052  56.758  1.00  0.00              
ATOM   1694  CB  ALA A 217      -1.767 -17.709  55.783  1.00  0.00              
ATOM   1695  C   ALA A 217       0.606 -17.353  56.264  1.00  0.00              
ATOM   1696  O   ALA A 217       0.689 -16.126  56.290  1.00  0.00              
ATOM   1697  N   LEU A 218       1.598 -18.125  55.817  1.00  0.00              
ATOM   1698  CA  LEU A 218       2.806 -17.567  55.222  1.00  0.00              
ATOM   1699  CB  LEU A 218       3.865 -18.659  55.076  1.00  0.00              
ATOM   1700  CG  LEU A 218       5.225 -18.329  54.461  1.00  0.00              
ATOM   1701  CD1 LEU A 218       5.947 -17.237  55.235  1.00  0.00              
ATOM   1702  CD2 LEU A 218       6.079 -19.583  54.403  1.00  0.00              
ATOM   1703  C   LEU A 218       2.470 -16.954  53.868  1.00  0.00              
ATOM   1704  O   LEU A 218       2.943 -15.874  53.510  1.00  0.00              
ATOM   1705  N   ASP A 219       1.651 -17.650  53.081  1.00  0.00              
ATOM   1706  CA  ASP A 219       1.080 -17.051  51.893  1.00  0.00              
ATOM   1707  CB  ASP A 219       1.772 -17.502  50.614  1.00  0.00              
ATOM   1708  CG  ASP A 219       1.396 -16.582  49.464  1.00  0.00              
ATOM   1709  OD1 ASP A 219       0.348 -16.787  48.841  1.00  0.00              
ATOM   1710  OD2 ASP A 219       2.150 -15.638  49.221  1.00  0.00              
ATOM   1711  C   ASP A 219      -0.385 -17.426  51.838  1.00  0.00              
ATOM   1712  O   ASP A 219      -0.750 -18.555  51.501  1.00  0.00              
ATOM   1713  N   PHE A 220      -1.208 -16.431  52.169  1.00  0.00              
ATOM   1714  CA  PHE A 220      -2.652 -16.585  52.237  1.00  0.00              
ATOM   1715  CB  PHE A 220      -3.289 -15.229  52.544  1.00  0.00              
ATOM   1716  CG  PHE A 220      -4.798 -15.263  52.763  1.00  0.00              
ATOM   1717  CD1 PHE A 220      -5.353 -16.113  53.704  1.00  0.00              
ATOM   1718  CD2 PHE A 220      -5.609 -14.433  52.014  1.00  0.00              
ATOM   1719  CE1 PHE A 220      -6.719 -16.129  53.890  1.00  0.00              
ATOM   1720  CE2 PHE A 220      -6.974 -14.457  52.209  1.00  0.00              
ATOM   1721  CZ  PHE A 220      -7.529 -15.302  53.145  1.00  0.00              
ATOM   1722  C   PHE A 220      -3.283 -17.199  50.995  1.00  0.00              
ATOM   1723  O   PHE A 220      -3.967 -18.215  51.105  1.00  0.00              
ATOM   1724  N   GLU A 221      -3.029 -16.636  49.810  1.00  0.00              
ATOM   1725  CA  GLU A 221      -3.707 -17.082  48.604  1.00  0.00              
ATOM   1726  CB  GLU A 221      -3.511 -16.067  47.482  1.00  0.00              
ATOM   1727  CG  GLU A 221      -4.499 -16.217  46.321  1.00  0.00              
ATOM   1728  CD  GLU A 221      -5.967 -16.079  46.716  1.00  0.00              
ATOM   1729  OE1 GLU A 221      -6.380 -14.980  47.086  1.00  0.00              
ATOM   1730  OE2 GLU A 221      -6.691 -17.071  46.654  1.00  0.00              
ATOM   1731  C   GLU A 221      -3.274 -18.478  48.170  1.00  0.00              
ATOM   1732  O   GLU A 221      -4.116 -19.289  47.783  1.00  0.00              
ATOM   1733  N   ASN A 222      -1.973 -18.780  48.259  1.00  0.00              
ATOM   1734  CA  ASN A 222      -1.469 -20.119  47.974  1.00  0.00              
ATOM   1735  CB  ASN A 222       0.055 -20.137  48.083  1.00  0.00              
ATOM   1736  CG  ASN A 222       0.699 -21.512  47.953  1.00  0.00              
ATOM   1737  OD1 ASN A 222       1.445 -21.936  48.829  1.00  0.00              
ATOM   1738  ND2 ASN A 222       0.462 -22.265  46.887  1.00  0.00              
ATOM   1739  C   ASN A 222      -2.089 -21.162  48.896  1.00  0.00              
ATOM   1740  O   ASN A 222      -2.607 -22.180  48.431  1.00  0.00              
ATOM   1741  N   GLU A 223      -2.088 -20.878  50.202  1.00  0.00              
ATOM   1742  CA  GLU A 223      -2.706 -21.766  51.172  1.00  0.00              
ATOM   1743  CB  GLU A 223      -2.379 -21.316  52.580  1.00  0.00              
ATOM   1744  CG  GLU A 223      -0.930 -21.631  52.920  1.00  0.00              
ATOM   1745  CD  GLU A 223      -0.449 -20.991  54.208  1.00  0.00              
ATOM   1746  OE1 GLU A 223      -0.994 -21.276  55.273  1.00  0.00              
ATOM   1747  OE2 GLU A 223       0.485 -20.187  54.153  1.00  0.00              
ATOM   1748  C   GLU A 223      -4.208 -21.914  50.980  1.00  0.00              
ATOM   1749  O   GLU A 223      -4.737 -23.023  51.097  1.00  0.00              
ATOM   1750  N   MET A 224      -4.899 -20.820  50.643  1.00  0.00              
ATOM   1751  CA  MET A 224      -6.320 -20.850  50.330  1.00  0.00              
ATOM   1752  CB  MET A 224      -6.851 -19.431  50.121  1.00  0.00              
ATOM   1753  CG  MET A 224      -8.355 -19.350  49.894  1.00  0.00              
ATOM   1754  SD  MET A 224      -8.979 -17.653  49.851  1.00  0.00              
ATOM   1755  CE  MET A 224      -9.804 -17.629  51.417  1.00  0.00              
ATOM   1756  C   MET A 224      -6.597 -21.727  49.117  1.00  0.00              
ATOM   1757  O   MET A 224      -7.552 -22.505  49.135  1.00  0.00              
ATOM   1758  N   ALA A 225      -5.751 -21.659  48.083  1.00  0.00              
ATOM   1759  CA  ALA A 225      -5.856 -22.553  46.937  1.00  0.00              
ATOM   1760  CB  ALA A 225      -4.760 -22.243  45.929  1.00  0.00              
ATOM   1761  C   ALA A 225      -5.734 -24.021  47.332  1.00  0.00              
ATOM   1762  O   ALA A 225      -6.537 -24.846  46.887  1.00  0.00              
ATOM   1763  N   THR A 226      -4.772 -24.374  48.192  1.00  0.00              
ATOM   1764  CA  THR A 226      -4.678 -25.730  48.719  1.00  0.00              
ATOM   1765  CB  THR A 226      -3.291 -25.984  49.333  1.00  0.00              
ATOM   1766  OG1 THR A 226      -2.918 -24.818  50.057  1.00  0.00              
ATOM   1767  CG2 THR A 226      -2.260 -26.294  48.261  1.00  0.00              
ATOM   1768  C   THR A 226      -5.788 -26.131  49.689  1.00  0.00              
ATOM   1769  O   THR A 226      -6.123 -27.309  49.803  1.00  0.00              
ATOM   1770  N   ALA A 227      -6.377 -25.169  50.405  1.00  0.00              
ATOM   1771  CA  ALA A 227      -7.507 -25.447  51.280  1.00  0.00              
ATOM   1772  CB  ALA A 227      -7.699 -24.298  52.250  1.00  0.00              
ATOM   1773  C   ALA A 227      -8.807 -25.625  50.506  1.00  0.00              
ATOM   1774  O   ALA A 227      -9.705 -26.346  50.938  1.00  0.00              
ATOM   1775  N   ALA A 228      -8.928 -24.944  49.361  1.00  0.00              
ATOM   1776  CA  ALA A 228     -10.027 -25.165  48.434  1.00  0.00              
ATOM   1777  CB  ALA A 228     -10.052 -24.056  47.393  1.00  0.00              
ATOM   1778  C   ALA A 228      -9.840 -26.487  47.701  1.00  0.00              
ATOM   1779  O   ALA A 228     -10.781 -27.262  47.527  1.00  0.00              
ATOM   1780  N   SER A 229      -8.605 -26.782  47.291  1.00  0.00              
ATOM   1781  CA  SER A 229      -8.278 -28.061  46.679  1.00  0.00              
ATOM   1782  CB  SER A 229      -7.084 -27.878  45.742  1.00  0.00              
ATOM   1783  OG  SER A 229      -7.230 -26.734  44.909  1.00  0.00              
ATOM   1784  C   SER A 229      -7.961 -29.054  47.797  1.00  0.00              
ATOM   1785  O   SER A 229      -6.874 -29.635  47.876  1.00  0.00              
ATOM   1786  N   SER A 230      -8.941 -29.267  48.676  1.00  0.00              
ATOM   1787  CA  SER A 230      -8.747 -29.949  49.944  1.00  0.00              
ATOM   1788  CB  SER A 230      -9.959 -29.661  50.827  1.00  0.00              
ATOM   1789  OG  SER A 230     -11.165 -29.631  50.073  1.00  0.00              
ATOM   1790  C   SER A 230      -8.393 -31.433  49.913  1.00  0.00              
ATOM   1791  O   SER A 230      -9.212 -32.330  50.126  1.00  0.00              
ATOM   1792  N   SER A 231      -7.119 -31.689  49.622  1.00  0.00              
ATOM   1793  CA  SER A 231      -6.532 -33.011  49.755  1.00  0.00              
ATOM   1794  CB  SER A 231      -5.193 -33.002  49.022  1.00  0.00              
ATOM   1795  OG  SER A 231      -4.365 -31.929  49.472  1.00  0.00              
ATOM   1796  C   SER A 231      -6.308 -33.357  51.221  1.00  0.00              
ATOM   1797  O   SER A 231      -6.551 -34.469  51.690  1.00  0.00              
ATOM   1798  N   SER A 232      -5.823 -32.340  51.935  1.00  0.00              
ATOM   1799  CA  SER A 232      -5.293 -32.512  53.274  1.00  0.00              
ATOM   1800  CB  SER A 232      -3.840 -32.976  53.150  1.00  0.00              
ATOM   1801  OG  SER A 232      -3.170 -32.345  52.057  1.00  0.00              
ATOM   1802  C   SER A 232      -5.378 -31.290  54.179  1.00  0.00              
ATOM   1803  O   SER A 232      -5.424 -31.440  55.401  1.00  0.00              
ATOM   1804  N   LEU A 233      -5.423 -30.064  53.644  1.00  0.00              
ATOM   1805  CA  LEU A 233      -5.341 -28.871  54.474  1.00  0.00              
ATOM   1806  CB  LEU A 233      -4.754 -27.716  53.654  1.00  0.00              
ATOM   1807  CG  LEU A 233      -4.252 -26.476  54.390  1.00  0.00              
ATOM   1808  CD1 LEU A 233      -3.067 -26.820  55.280  1.00  0.00              
ATOM   1809  CD2 LEU A 233      -3.845 -25.402  53.400  1.00  0.00              
ATOM   1810  C   LEU A 233      -6.661 -28.487  55.147  1.00  0.00              
ATOM   1811  O   LEU A 233      -7.363 -27.557  54.741  1.00  0.00              
ATOM   1812  N   GLU A 234      -7.014 -29.268  56.174  1.00  0.00              
ATOM   1813  CA  GLU A 234      -8.097 -28.962  57.097  1.00  0.00              
ATOM   1814  CB  GLU A 234      -9.479 -29.051  56.442  1.00  0.00              
ATOM   1815  CG  GLU A 234      -9.995 -30.344  55.827  1.00  0.00              
ATOM   1816  CD  GLU A 234     -11.312 -30.132  55.088  1.00  0.00              
ATOM   1817  OE1 GLU A 234     -11.389 -30.488  53.916  1.00  0.00              
ATOM   1818  OE2 GLU A 234     -12.261 -29.594  55.674  1.00  0.00              
ATOM   1819  C   GLU A 234      -8.029 -29.878  58.308  1.00  0.00              
ATOM   1820  O   GLU A 234      -7.493 -30.984  58.209  1.00  0.00              
ATOM   1821  N   LYS A 235      -8.547 -29.454  59.464  1.00  0.00              
ATOM   1822  CA  LYS A 235      -8.476 -30.283  60.653  1.00  0.00              
ATOM   1823  CB  LYS A 235      -7.437 -29.731  61.642  1.00  0.00              
ATOM   1824  CG  LYS A 235      -7.113 -30.638  62.834  1.00  0.00              
ATOM   1825  CD  LYS A 235      -6.689 -32.030  62.376  1.00  0.00              
ATOM   1826  CE  LYS A 235      -6.814 -33.016  63.523  1.00  0.00              
ATOM   1827  NZ  LYS A 235      -7.133 -34.338  63.013  1.00  0.00              
ATOM   1828  C   LYS A 235      -9.828 -30.509  61.315  1.00  0.00              
ATOM   1829  O   LYS A 235     -10.711 -29.651  61.353  1.00  0.00              
ATOM   1830  N   SER A 236      -9.958 -31.741  61.797  1.00  0.00              
ATOM   1831  CA  SER A 236     -11.122 -32.234  62.501  1.00  0.00              
ATOM   1832  CB  SER A 236     -11.104 -33.748  62.301  1.00  0.00              
ATOM   1833  OG  SER A 236      -9.825 -34.269  62.672  1.00  0.00              
ATOM   1834  C   SER A 236     -11.067 -31.886  63.989  1.00  0.00              
ATOM   1835  O   SER A 236     -10.318 -32.523  64.738  1.00  0.00              
ATOM   1836  N   TYR A 237     -11.821 -30.893  64.459  1.00  0.00              
ATOM   1837  CA  TYR A 237     -11.868 -30.605  65.885  1.00  0.00              
ATOM   1838  CB  TYR A 237     -11.952 -29.093  66.145  1.00  0.00              
ATOM   1839  CG  TYR A 237     -11.933 -28.693  67.620  1.00  0.00              
ATOM   1840  CD1 TYR A 237     -10.733 -28.465  68.269  1.00  0.00              
ATOM   1841  CE1 TYR A 237     -10.724 -28.102  69.603  1.00  0.00              
ATOM   1842  CD2 TYR A 237     -13.123 -28.559  68.312  1.00  0.00              
ATOM   1843  CE2 TYR A 237     -13.118 -28.213  69.647  1.00  0.00              
ATOM   1844  CZ  TYR A 237     -11.920 -27.976  70.281  1.00  0.00              
ATOM   1845  OH  TYR A 237     -11.939 -27.600  71.608  1.00  0.00              
ATOM   1846  C   TYR A 237     -13.084 -31.316  66.456  1.00  0.00              
ATOM   1847  O   TYR A 237     -14.203 -31.114  65.984  1.00  0.00              
ATOM   1848  N   GLU A 238     -12.906 -32.163  67.469  1.00  0.00              
ATOM   1849  CA  GLU A 238     -14.055 -32.742  68.138  1.00  0.00              
ATOM   1850  CB  GLU A 238     -13.757 -34.125  68.703  1.00  0.00              
ATOM   1851  CG  GLU A 238     -15.049 -34.815  69.137  1.00  0.00              
ATOM   1852  CD  GLU A 238     -14.874 -36.174  69.793  1.00  0.00              
ATOM   1853  OE1 GLU A 238     -14.401 -37.100  69.136  1.00  0.00              
ATOM   1854  OE2 GLU A 238     -15.223 -36.302  70.965  1.00  0.00              
ATOM   1855  C   GLU A 238     -14.514 -31.806  69.245  1.00  0.00              
ATOM   1856  O   GLU A 238     -13.793 -31.551  70.213  1.00  0.00              
ATOM   1857  N   LEU A 239     -15.708 -31.245  69.065  1.00  0.00              
ATOM   1858  CA  LEU A 239     -16.389 -30.523  70.127  1.00  0.00              
ATOM   1859  CB  LEU A 239     -17.672 -29.881  69.605  1.00  0.00              
ATOM   1860  CG  LEU A 239     -17.594 -28.795  68.545  1.00  0.00              
ATOM   1861  CD1 LEU A 239     -18.992 -28.332  68.173  1.00  0.00              
ATOM   1862  CD2 LEU A 239     -16.779 -27.621  69.046  1.00  0.00              
ATOM   1863  C   LEU A 239     -16.741 -31.478  71.263  1.00  0.00              
ATOM   1864  O   LEU A 239     -17.176 -32.599  70.981  1.00  0.00              
ATOM   1865  N   PRO A 240     -16.615 -31.099  72.549  1.00  0.00              
ATOM   1866  CD  PRO A 240     -16.157 -29.777  72.971  1.00  0.00              
ATOM   1867  CA  PRO A 240     -16.851 -31.957  73.716  1.00  0.00              
ATOM   1868  CB  PRO A 240     -16.786 -30.972  74.862  1.00  0.00              
ATOM   1869  CG  PRO A 240     -15.722 -30.010  74.405  1.00  0.00              
ATOM   1870  C   PRO A 240     -18.137 -32.780  73.764  1.00  0.00              
ATOM   1871  O   PRO A 240     -18.222 -33.777  74.480  1.00  0.00              
ATOM   1872  N   ASP A 241     -19.150 -32.395  72.984  1.00  0.00              
ATOM   1873  CA  ASP A 241     -20.392 -33.151  72.878  1.00  0.00              
ATOM   1874  CB  ASP A 241     -21.568 -32.186  72.636  1.00  0.00              
ATOM   1875  CG  ASP A 241     -21.671 -31.630  71.218  1.00  0.00              
ATOM   1876  OD1 ASP A 241     -20.645 -31.244  70.649  1.00  0.00              
ATOM   1877  OD2 ASP A 241     -22.774 -31.571  70.676  1.00  0.00              
ATOM   1878  C   ASP A 241     -20.337 -34.196  71.759  1.00  0.00              
ATOM   1879  O   ASP A 241     -21.375 -34.674  71.304  1.00  0.00              
ATOM   1880  N   GLY A 242     -19.149 -34.511  71.238  1.00  0.00              
ATOM   1881  CA  GLY A 242     -18.996 -35.531  70.214  1.00  0.00              
ATOM   1882  C   GLY A 242     -18.896 -34.972  68.801  1.00  0.00              
ATOM   1883  O   GLY A 242     -18.453 -35.684  67.897  1.00  0.00              
ATOM   1884  N   GLN A 243     -19.256 -33.706  68.560  1.00  0.00              
ATOM   1885  CA  GLN A 243     -19.301 -33.180  67.202  1.00  0.00              
ATOM   1886  CB  GLN A 243     -20.132 -31.906  67.115  1.00  0.00              
ATOM   1887  CG  GLN A 243     -21.631 -32.113  67.263  1.00  0.00              
ATOM   1888  CD  GLN A 243     -22.422 -30.831  67.051  1.00  0.00              
ATOM   1889  OE1 GLN A 243     -22.339 -30.184  66.010  1.00  0.00              
ATOM   1890  NE2 GLN A 243     -23.225 -30.402  68.013  1.00  0.00              
ATOM   1891  C   GLN A 243     -17.928 -32.940  66.589  1.00  0.00              
ATOM   1892  O   GLN A 243     -17.276 -31.921  66.823  1.00  0.00              
ATOM   1893  N   VAL A 244     -17.459 -33.926  65.823  1.00  0.00              
ATOM   1894  CA  VAL A 244     -16.228 -33.786  65.055  1.00  0.00              
ATOM   1895  CB  VAL A 244     -15.704 -35.158  64.556  1.00  0.00              
ATOM   1896  CG1 VAL A 244     -14.309 -35.006  63.966  1.00  0.00              
ATOM   1897  CG2 VAL A 244     -15.666 -36.207  65.659  1.00  0.00              
ATOM   1898  C   VAL A 244     -16.471 -32.829  63.888  1.00  0.00              
ATOM   1899  O   VAL A 244     -16.952 -33.211  62.818  1.00  0.00              
ATOM   1900  N   ILE A 245     -16.182 -31.549  64.119  1.00  0.00              
ATOM   1901  CA  ILE A 245     -16.357 -30.526  63.101  1.00  0.00              
ATOM   1902  CB  ILE A 245     -16.786 -29.166  63.708  1.00  0.00              
ATOM   1903  CG2 ILE A 245     -18.154 -29.337  64.359  1.00  0.00              
ATOM   1904  CG1 ILE A 245     -15.776 -28.553  64.674  1.00  0.00              
ATOM   1905  CD1 ILE A 245     -16.099 -27.105  65.087  1.00  0.00              
ATOM   1906  C   ILE A 245     -15.119 -30.375  62.225  1.00  0.00              
ATOM   1907  O   ILE A 245     -13.986 -30.565  62.678  1.00  0.00              
ATOM   1908  N   THR A 246     -15.322 -30.032  60.953  1.00  0.00              
ATOM   1909  CA  THR A 246     -14.211 -29.894  60.023  1.00  0.00              
ATOM   1910  CB  THR A 246     -14.542 -30.521  58.646  1.00  0.00              
ATOM   1911  OG1 THR A 246     -15.672 -29.851  58.082  1.00  0.00              
ATOM   1912  CG2 THR A 246     -14.785 -32.019  58.747  1.00  0.00              
ATOM   1913  C   THR A 246     -13.872 -28.416  59.901  1.00  0.00              
ATOM   1914  O   THR A 246     -14.779 -27.599  59.739  1.00  0.00              
ATOM   1915  N   ILE A 247     -12.615 -28.005  60.042  1.00  0.00              
ATOM   1916  CA  ILE A 247     -12.259 -26.600  59.903  1.00  0.00              
ATOM   1917  CB  ILE A 247     -11.840 -26.020  61.276  1.00  0.00              
ATOM   1918  CG2 ILE A 247     -11.480 -24.546  61.145  1.00  0.00              
ATOM   1919  CG1 ILE A 247     -12.969 -26.161  62.292  1.00  0.00              
ATOM   1920  CD1 ILE A 247     -12.548 -25.987  63.752  1.00  0.00              
ATOM   1921  C   ILE A 247     -11.151 -26.516  58.866  1.00  0.00              
ATOM   1922  O   ILE A 247     -10.057 -27.053  59.056  1.00  0.00              
ATOM   1923  N   GLY A 248     -11.469 -25.887  57.734  1.00  0.00              
ATOM   1924  CA  GLY A 248     -10.531 -25.756  56.633  1.00  0.00              
ATOM   1925  C   GLY A 248      -9.747 -24.461  56.676  1.00  0.00              
ATOM   1926  O   GLY A 248      -9.053 -24.148  57.647  1.00  0.00              
ATOM   1927  N   ASN A 249      -9.944 -23.667  55.616  1.00  0.00              
ATOM   1928  CA  ASN A 249      -9.220 -22.417  55.401  1.00  0.00              
ATOM   1929  CB  ASN A 249      -9.712 -21.701  54.129  1.00  0.00              
ATOM   1930  CG  ASN A 249     -11.134 -21.149  54.163  1.00  0.00              
ATOM   1931  OD1 ASN A 249     -11.918 -21.411  55.075  1.00  0.00              
ATOM   1932  ND2 ASN A 249     -11.537 -20.343  53.194  1.00  0.00              
ATOM   1933  C   ASN A 249      -9.255 -21.458  56.585  1.00  0.00              
ATOM   1934  O   ASN A 249      -8.297 -20.732  56.856  1.00  0.00              
ATOM   1935  N   GLU A 250     -10.375 -21.536  57.316  1.00  0.00              
ATOM   1936  CA  GLU A 250     -10.633 -20.803  58.547  1.00  0.00              
ATOM   1937  CB  GLU A 250     -11.860 -21.375  59.261  1.00  0.00              
ATOM   1938  CG  GLU A 250     -13.235 -21.244  58.581  1.00  0.00              
ATOM   1939  CD  GLU A 250     -13.603 -22.221  57.466  1.00  0.00              
ATOM   1940  OE1 GLU A 250     -12.961 -23.269  57.314  1.00  0.00              
ATOM   1941  OE2 GLU A 250     -14.554 -21.945  56.736  1.00  0.00              
ATOM   1942  C   GLU A 250      -9.464 -20.770  59.528  1.00  0.00              
ATOM   1943  O   GLU A 250      -9.221 -19.746  60.170  1.00  0.00              
ATOM   1944  N   ARG A 251      -8.697 -21.867  59.596  1.00  0.00              
ATOM   1945  CA  ARG A 251      -7.529 -21.972  60.464  1.00  0.00              
ATOM   1946  CB  ARG A 251      -6.895 -23.345  60.324  1.00  0.00              
ATOM   1947  CG  ARG A 251      -7.743 -24.498  60.840  1.00  0.00              
ATOM   1948  CD  ARG A 251      -6.953 -25.796  60.782  1.00  0.00              
ATOM   1949  NE  ARG A 251      -5.786 -25.711  61.646  1.00  0.00              
ATOM   1950  CZ  ARG A 251      -4.805 -26.610  61.658  1.00  0.00              
ATOM   1951  NH1 ARG A 251      -3.788 -26.380  62.474  1.00  0.00              
ATOM   1952  NH2 ARG A 251      -4.827 -27.693  60.887  1.00  0.00              
ATOM   1953  C   ARG A 251      -6.449 -20.920  60.234  1.00  0.00              
ATOM   1954  O   ARG A 251      -5.745 -20.535  61.170  1.00  0.00              
ATOM   1955  N   PHE A 252      -6.289 -20.460  58.991  1.00  0.00              
ATOM   1956  CA  PHE A 252      -5.392 -19.350  58.703  1.00  0.00              
ATOM   1957  CB  PHE A 252      -4.366 -19.703  57.620  1.00  0.00              
ATOM   1958  CG  PHE A 252      -4.921 -20.284  56.327  1.00  0.00              
ATOM   1959  CD1 PHE A 252      -5.319 -19.449  55.301  1.00  0.00              
ATOM   1960  CD2 PHE A 252      -5.017 -21.654  56.185  1.00  0.00              
ATOM   1961  CE1 PHE A 252      -5.825 -19.990  54.140  1.00  0.00              
ATOM   1962  CE2 PHE A 252      -5.517 -22.187  55.019  1.00  0.00              
ATOM   1963  CZ  PHE A 252      -5.925 -21.356  54.001  1.00  0.00              
ATOM   1964  C   PHE A 252      -6.130 -18.056  58.384  1.00  0.00              
ATOM   1965  O   PHE A 252      -5.673 -16.957  58.701  1.00  0.00              
ATOM   1966  N   ARG A 253      -7.313 -18.202  57.781  1.00  0.00              
ATOM   1967  CA  ARG A 253      -8.220 -17.107  57.462  1.00  0.00              
ATOM   1968  CB  ARG A 253      -9.408 -17.728  56.736  1.00  0.00              
ATOM   1969  CG  ARG A 253     -10.623 -16.910  56.342  1.00  0.00              
ATOM   1970  CD  ARG A 253     -11.569 -17.926  55.730  1.00  0.00              
ATOM   1971  NE  ARG A 253     -12.924 -17.435  55.563  1.00  0.00              
ATOM   1972  CZ  ARG A 253     -13.969 -18.262  55.467  1.00  0.00              
ATOM   1973  NH1 ARG A 253     -15.183 -17.740  55.382  1.00  0.00              
ATOM   1974  NH2 ARG A 253     -13.824 -19.585  55.419  1.00  0.00              
ATOM   1975  C   ARG A 253      -8.659 -16.307  58.686  1.00  0.00              
ATOM   1976  O   ARG A 253      -8.989 -15.124  58.564  1.00  0.00              
ATOM   1977  N   CYS A 254      -8.686 -16.933  59.870  1.00  0.00              
ATOM   1978  CA  CYS A 254      -8.877 -16.198  61.110  1.00  0.00              
ATOM   1979  CB  CYS A 254      -9.378 -17.105  62.238  1.00  0.00              
ATOM   1980  SG  CYS A 254      -9.593 -16.255  63.821  1.00  0.00              
ATOM   1981  C   CYS A 254      -7.677 -15.331  61.501  1.00  0.00              
ATOM   1982  O   CYS A 254      -7.861 -14.109  61.470  1.00  0.00              
ATOM   1983  N   PRO A 255      -6.445 -15.792  61.819  1.00  0.00              
ATOM   1984  CD  PRO A 255      -6.053 -17.192  61.967  1.00  0.00              
ATOM   1985  CA  PRO A 255      -5.302 -14.934  62.140  1.00  0.00              
ATOM   1986  CB  PRO A 255      -4.180 -15.916  62.371  1.00  0.00              
ATOM   1987  CG  PRO A 255      -4.891 -17.108  62.931  1.00  0.00              
ATOM   1988  C   PRO A 255      -4.930 -13.945  61.045  1.00  0.00              
ATOM   1989  O   PRO A 255      -4.405 -12.867  61.329  1.00  0.00              
ATOM   1990  N   GLU A 256      -5.228 -14.284  59.783  1.00  0.00              
ATOM   1991  CA  GLU A 256      -5.052 -13.379  58.656  1.00  0.00              
ATOM   1992  CB  GLU A 256      -5.608 -14.027  57.395  1.00  0.00              
ATOM   1993  CG  GLU A 256      -5.288 -13.305  56.088  1.00  0.00              
ATOM   1994  CD  GLU A 256      -3.812 -13.202  55.736  1.00  0.00              
ATOM   1995  OE1 GLU A 256      -3.084 -14.187  55.873  1.00  0.00              
ATOM   1996  OE2 GLU A 256      -3.379 -12.140  55.282  1.00  0.00              
ATOM   1997  C   GLU A 256      -5.689 -12.008  58.854  1.00  0.00              
ATOM   1998  O   GLU A 256      -5.168 -11.022  58.332  1.00  0.00              
ATOM   1999  N   THR A 257      -6.770 -11.911  59.635  1.00  0.00              
ATOM   2000  CA  THR A 257      -7.407 -10.638  59.953  1.00  0.00              
ATOM   2001  CB  THR A 257      -8.622 -10.864  60.862  1.00  0.00              
ATOM   2002  OG1 THR A 257      -9.311 -11.983  60.326  1.00  0.00              
ATOM   2003  CG2 THR A 257      -9.553  -9.665  60.900  1.00  0.00              
ATOM   2004  C   THR A 257      -6.448  -9.639  60.598  1.00  0.00              
ATOM   2005  O   THR A 257      -6.575  -8.435  60.385  1.00  0.00              
ATOM   2006  N   LEU A 258      -5.433 -10.108  61.336  1.00  0.00              
ATOM   2007  CA  LEU A 258      -4.409  -9.233  61.901  1.00  0.00              
ATOM   2008  CB  LEU A 258      -3.460 -10.039  62.778  1.00  0.00              
ATOM   2009  CG  LEU A 258      -4.012 -10.785  63.988  1.00  0.00              
ATOM   2010  CD1 LEU A 258      -2.936 -11.685  64.571  1.00  0.00              
ATOM   2011  CD2 LEU A 258      -4.560  -9.828  65.036  1.00  0.00              
ATOM   2012  C   LEU A 258      -3.601  -8.512  60.823  1.00  0.00              
ATOM   2013  O   LEU A 258      -3.047  -7.433  61.041  1.00  0.00              
ATOM   2014  N   PHE A 259      -3.517  -9.129  59.644  1.00  0.00              
ATOM   2015  CA  PHE A 259      -2.873  -8.530  58.488  1.00  0.00              
ATOM   2016  CB  PHE A 259      -2.079  -9.593  57.723  1.00  0.00              
ATOM   2017  CG  PHE A 259      -0.879 -10.114  58.506  1.00  0.00              
ATOM   2018  CD1 PHE A 259       0.383  -9.632  58.224  1.00  0.00              
ATOM   2019  CD2 PHE A 259      -1.053 -11.018  59.538  1.00  0.00              
ATOM   2020  CE1 PHE A 259       1.459 -10.021  58.994  1.00  0.00              
ATOM   2021  CE2 PHE A 259       0.027 -11.395  60.308  1.00  0.00              
ATOM   2022  CZ  PHE A 259       1.281 -10.896  60.042  1.00  0.00              
ATOM   2023  C   PHE A 259      -3.889  -7.846  57.581  1.00  0.00              
ATOM   2024  O   PHE A 259      -3.572  -6.840  56.947  1.00  0.00              
ATOM   2025  N   GLN A 260      -5.122  -8.364  57.516  1.00  0.00              
ATOM   2026  CA  GLN A 260      -6.194  -7.792  56.710  1.00  0.00              
ATOM   2027  CB  GLN A 260      -6.557  -8.743  55.564  1.00  0.00              
ATOM   2028  CG  GLN A 260      -5.473  -8.931  54.512  1.00  0.00              
ATOM   2029  CD  GLN A 260      -5.863  -9.900  53.407  1.00  0.00              
ATOM   2030  OE1 GLN A 260      -6.857  -9.728  52.707  1.00  0.00              
ATOM   2031  NE2 GLN A 260      -5.093 -10.957  53.198  1.00  0.00              
ATOM   2032  C   GLN A 260      -7.433  -7.478  57.561  1.00  0.00              
ATOM   2033  O   GLN A 260      -8.398  -8.254  57.576  1.00  0.00              
ATOM   2034  N   PRO A 261      -7.488  -6.344  58.285  1.00  0.00              
ATOM   2035  CD  PRO A 261      -6.424  -5.347  58.348  1.00  0.00              
ATOM   2036  CA  PRO A 261      -8.594  -5.965  59.175  1.00  0.00              
ATOM   2037  CB  PRO A 261      -8.110  -4.650  59.745  1.00  0.00              
ATOM   2038  CG  PRO A 261      -6.612  -4.779  59.737  1.00  0.00              
ATOM   2039  C   PRO A 261      -9.963  -5.828  58.508  1.00  0.00              
ATOM   2040  O   PRO A 261     -11.023  -5.890  59.147  1.00  0.00              
ATOM   2041  N   SER A 262      -9.929  -5.682  57.182  1.00  0.00              
ATOM   2042  CA  SER A 262     -11.092  -5.728  56.315  1.00  0.00              
ATOM   2043  CB  SER A 262     -10.599  -5.618  54.877  1.00  0.00              
ATOM   2044  OG  SER A 262      -9.384  -6.342  54.703  1.00  0.00              
ATOM   2045  C   SER A 262     -11.971  -6.964  56.481  1.00  0.00              
ATOM   2046  O   SER A 262     -13.177  -6.895  56.247  1.00  0.00              
ATOM   2047  N   PHE A 263     -11.399  -8.091  56.927  1.00  0.00              
ATOM   2048  CA  PHE A 263     -12.170  -9.297  57.212  1.00  0.00              
ATOM   2049  CB  PHE A 263     -11.229 -10.449  57.546  1.00  0.00              
ATOM   2050  CG  PHE A 263     -10.406 -10.996  56.385  1.00  0.00              
ATOM   2051  CD1 PHE A 263      -9.343 -11.830  56.665  1.00  0.00              
ATOM   2052  CD2 PHE A 263     -10.720 -10.698  55.068  1.00  0.00              
ATOM   2053  CE1 PHE A 263      -8.612 -12.371  55.631  1.00  0.00              
ATOM   2054  CE2 PHE A 263      -9.976 -11.238  54.042  1.00  0.00              
ATOM   2055  CZ  PHE A 263      -8.923 -12.077  54.323  1.00  0.00              
ATOM   2056  C   PHE A 263     -13.225  -9.147  58.306  1.00  0.00              
ATOM   2057  O   PHE A 263     -14.238  -9.853  58.328  1.00  0.00              
ATOM   2058  N   ILE A 264     -12.986  -8.235  59.251  1.00  0.00              
ATOM   2059  CA  ILE A 264     -14.031  -7.808  60.169  1.00  0.00              
ATOM   2060  CB  ILE A 264     -13.443  -7.536  61.577  1.00  0.00              
ATOM   2061  CG2 ILE A 264     -14.451  -6.868  62.514  1.00  0.00              
ATOM   2062  CG1 ILE A 264     -12.951  -8.847  62.179  1.00  0.00              
ATOM   2063  CD1 ILE A 264     -12.260  -8.728  63.549  1.00  0.00              
ATOM   2064  C   ILE A 264     -14.732  -6.589  59.577  1.00  0.00              
ATOM   2065  O   ILE A 264     -15.956  -6.476  59.627  1.00  0.00              
ATOM   2066  N   GLY A 265     -13.951  -5.685  58.983  1.00  0.00              
ATOM   2067  CA  GLY A 265     -14.482  -4.447  58.439  1.00  0.00              
ATOM   2068  C   GLY A 265     -13.695  -3.230  58.902  1.00  0.00              
ATOM   2069  O   GLY A 265     -14.092  -2.091  58.650  1.00  0.00              
ATOM   2070  N   MET A 266     -12.560  -3.439  59.578  1.00  0.00              
ATOM   2071  CA  MET A 266     -11.760  -2.333  60.072  1.00  0.00              
ATOM   2072  CB  MET A 266     -10.843  -2.780  61.204  1.00  0.00              
ATOM   2073  CG  MET A 266     -11.556  -3.285  62.449  1.00  0.00              
ATOM   2074  SD  MET A 266     -10.397  -3.930  63.682  1.00  0.00              
ATOM   2075  CE  MET A 266      -9.958  -2.429  64.512  1.00  0.00              
ATOM   2076  C   MET A 266     -10.926  -1.766  58.934  1.00  0.00              
ATOM   2077  O   MET A 266     -10.232  -2.492  58.220  1.00  0.00              
ATOM   2078  N   GLU A 267     -11.012  -0.448  58.758  1.00  0.00              
ATOM   2079  CA  GLU A 267     -10.220   0.261  57.759  1.00  0.00              
ATOM   2080  CB  GLU A 267     -10.903   1.578  57.409  1.00  0.00              
ATOM   2081  CG  GLU A 267     -12.284   1.400  56.791  1.00  0.00              
ATOM   2082  CD  GLU A 267     -12.973   2.715  56.464  1.00  0.00              
ATOM   2083  OE1 GLU A 267     -13.579   3.301  57.361  1.00  0.00              
ATOM   2084  OE2 GLU A 267     -12.901   3.151  55.317  1.00  0.00              
ATOM   2085  C   GLU A 267      -8.779   0.526  58.195  1.00  0.00              
ATOM   2086  O   GLU A 267      -7.986   1.122  57.465  1.00  0.00              
ATOM   2087  N   SER A 268      -8.440   0.113  59.417  1.00  0.00              
ATOM   2088  CA  SER A 268      -7.109   0.256  59.976  1.00  0.00              
ATOM   2089  CB  SER A 268      -7.193  -0.148  61.437  1.00  0.00              
ATOM   2090  OG  SER A 268      -8.308   0.473  62.067  1.00  0.00              
ATOM   2091  C   SER A 268      -6.069  -0.604  59.265  1.00  0.00              
ATOM   2092  O   SER A 268      -6.382  -1.644  58.684  1.00  0.00              
ATOM   2093  N   ALA A 269      -4.813  -0.154  59.304  1.00  0.00              
ATOM   2094  CA  ALA A 269      -3.704  -0.897  58.727  1.00  0.00              
ATOM   2095  CB  ALA A 269      -2.469  -0.010  58.729  1.00  0.00              
ATOM   2096  C   ALA A 269      -3.376  -2.155  59.524  1.00  0.00              
ATOM   2097  O   ALA A 269      -3.523  -2.182  60.748  1.00  0.00              
ATOM   2098  N   GLY A 270      -2.944  -3.211  58.830  1.00  0.00              
ATOM   2099  CA  GLY A 270      -2.589  -4.467  59.476  1.00  0.00              
ATOM   2100  C   GLY A 270      -1.283  -4.392  60.257  1.00  0.00              
ATOM   2101  O   GLY A 270      -0.416  -3.568  59.958  1.00  0.00              
ATOM   2102  N   ILE A 271      -1.123  -5.323  61.207  1.00  0.00              
ATOM   2103  CA  ILE A 271       0.012  -5.413  62.129  1.00  0.00              
ATOM   2104  CB  ILE A 271      -0.081  -6.793  62.848  1.00  0.00              
ATOM   2105  CG2 ILE A 271       1.248  -7.458  63.199  1.00  0.00              
ATOM   2106  CG1 ILE A 271      -0.993  -6.651  64.060  1.00  0.00              
ATOM   2107  CD1 ILE A 271      -1.169  -7.914  64.929  1.00  0.00              
ATOM   2108  C   ILE A 271       1.404  -5.102  61.575  1.00  0.00              
ATOM   2109  O   ILE A 271       2.181  -4.341  62.159  1.00  0.00              
ATOM   2110  N   HIS A 272       1.675  -5.708  60.413  1.00  0.00              
ATOM   2111  CA  HIS A 272       2.894  -5.476  59.657  1.00  0.00              
ATOM   2112  CB  HIS A 272       2.922  -6.391  58.427  1.00  0.00              
ATOM   2113  CG  HIS A 272       1.768  -6.232  57.440  1.00  0.00              
ATOM   2114  ND1 HIS A 272       0.474  -6.474  57.616  1.00  0.00              
ATOM   2115  CD2 HIS A 272       1.948  -5.795  56.150  1.00  0.00              
ATOM   2116  NE2 HIS A 272       0.753  -5.794  55.623  1.00  0.00              
ATOM   2117  CE1 HIS A 272      -0.136  -6.197  56.495  1.00  0.00              
ATOM   2118  C   HIS A 272       3.088  -4.015  59.265  1.00  0.00              
ATOM   2119  O   HIS A 272       4.149  -3.429  59.488  1.00  0.00              
ATOM   2120  N   GLU A 273       2.021  -3.402  58.746  1.00  0.00              
ATOM   2121  CA  GLU A 273       2.051  -2.015  58.317  1.00  0.00              
ATOM   2122  CB  GLU A 273       0.787  -1.623  57.584  1.00  0.00              
ATOM   2123  CG  GLU A 273       0.481  -2.358  56.298  1.00  0.00              
ATOM   2124  CD  GLU A 273      -0.846  -1.903  55.718  1.00  0.00              
ATOM   2125  OE1 GLU A 273      -1.870  -2.504  56.051  1.00  0.00              
ATOM   2126  OE2 GLU A 273      -0.855  -0.922  54.970  1.00  0.00              
ATOM   2127  C   GLU A 273       2.155  -1.101  59.519  1.00  0.00              
ATOM   2128  O   GLU A 273       2.875  -0.107  59.456  1.00  0.00              
ATOM   2129  N   THR A 274       1.443  -1.392  60.612  1.00  0.00              
ATOM   2130  CA  THR A 274       1.548  -0.582  61.811  1.00  0.00              
ATOM   2131  CB  THR A 274       0.441  -0.947  62.816  1.00  0.00              
ATOM   2132  OG1 THR A 274       0.343  -2.364  62.882  1.00  0.00              
ATOM   2133  CG2 THR A 274      -0.892  -0.334  62.430  1.00  0.00              
ATOM   2134  C   THR A 274       2.943  -0.617  62.427  1.00  0.00              
ATOM   2135  O   THR A 274       3.484   0.433  62.776  1.00  0.00              
ATOM   2136  N   THR A 275       3.563  -1.803  62.484  1.00  0.00              
ATOM   2137  CA  THR A 275       4.941  -1.957  62.944  1.00  0.00              
ATOM   2138  CB  THR A 275       5.324  -3.460  62.953  1.00  0.00              
ATOM   2139  OG1 THR A 275       4.446  -4.106  63.868  1.00  0.00              
ATOM   2140  CG2 THR A 275       6.756  -3.722  63.395  1.00  0.00              
ATOM   2141  C   THR A 275       5.885  -1.145  62.059  1.00  0.00              
ATOM   2142  O   THR A 275       6.700  -0.356  62.548  1.00  0.00              
ATOM   2143  N   TYR A 276       5.729  -1.293  60.736  1.00  0.00              
ATOM   2144  CA  TYR A 276       6.507  -0.538  59.767  1.00  0.00              
ATOM   2145  CB  TYR A 276       6.125  -0.990  58.357  1.00  0.00              
ATOM   2146  CG  TYR A 276       6.961  -0.393  57.234  1.00  0.00              
ATOM   2147  CD1 TYR A 276       8.337  -0.342  57.342  1.00  0.00              
ATOM   2148  CE1 TYR A 276       9.085   0.178  56.312  1.00  0.00              
ATOM   2149  CD2 TYR A 276       6.332   0.079  56.098  1.00  0.00              
ATOM   2150  CE2 TYR A 276       7.082   0.580  55.056  1.00  0.00              
ATOM   2151  CZ  TYR A 276       8.456   0.614  55.169  1.00  0.00              
ATOM   2152  OH  TYR A 276       9.228   1.038  54.108  1.00  0.00              
ATOM   2153  C   TYR A 276       6.326   0.970  59.918  1.00  0.00              
ATOM   2154  O   TYR A 276       7.304   1.715  59.910  1.00  0.00              
ATOM   2155  N   ASN A 277       5.087   1.435  60.099  1.00  0.00              
ATOM   2156  CA  ASN A 277       4.815   2.854  60.273  1.00  0.00              
ATOM   2157  CB  ASN A 277       3.333   3.180  60.143  1.00  0.00              
ATOM   2158  CG  ASN A 277       2.894   3.332  58.693  1.00  0.00              
ATOM   2159  OD1 ASN A 277       2.993   4.402  58.096  1.00  0.00              
ATOM   2160  ND2 ASN A 277       2.398   2.288  58.049  1.00  0.00              
ATOM   2161  C   ASN A 277       5.372   3.414  61.569  1.00  0.00              
ATOM   2162  O   ASN A 277       5.806   4.566  61.583  1.00  0.00              
ATOM   2163  N   SER A 278       5.409   2.631  62.655  1.00  0.00              
ATOM   2164  CA  SER A 278       6.138   3.016  63.857  1.00  0.00              
ATOM   2165  CB  SER A 278       6.034   1.925  64.906  1.00  0.00              
ATOM   2166  OG  SER A 278       4.705   1.680  65.330  1.00  0.00              
ATOM   2167  C   SER A 278       7.612   3.272  63.564  1.00  0.00              
ATOM   2168  O   SER A 278       8.144   4.333  63.899  1.00  0.00              
ATOM   2169  N   ILE A 279       8.261   2.322  62.875  1.00  0.00              
ATOM   2170  CA  ILE A 279       9.671   2.445  62.516  1.00  0.00              
ATOM   2171  CB  ILE A 279      10.179   1.131  61.869  1.00  0.00              
ATOM   2172  CG2 ILE A 279      11.667   1.232  61.567  1.00  0.00              
ATOM   2173  CG1 ILE A 279       9.958  -0.060  62.794  1.00  0.00              
ATOM   2174  CD1 ILE A 279      10.137  -1.444  62.141  1.00  0.00              
ATOM   2175  C   ILE A 279       9.902   3.655  61.611  1.00  0.00              
ATOM   2176  O   ILE A 279      10.827   4.433  61.837  1.00  0.00              
ATOM   2177  N   MET A 280       9.036   3.853  60.613  1.00  0.00              
ATOM   2178  CA  MET A 280       9.082   5.018  59.739  1.00  0.00              
ATOM   2179  CB  MET A 280       8.042   4.894  58.630  1.00  0.00              
ATOM   2180  CG  MET A 280       8.387   3.897  57.533  1.00  0.00              
ATOM   2181  SD  MET A 280       9.728   4.454  56.452  1.00  0.00              
ATOM   2182  CE  MET A 280      11.026   3.360  56.953  1.00  0.00              
ATOM   2183  C   MET A 280       8.884   6.347  60.455  1.00  0.00              
ATOM   2184  O   MET A 280       9.530   7.338  60.109  1.00  0.00              
ATOM   2185  N   LYS A 281       7.993   6.392  61.450  1.00  0.00              
ATOM   2186  CA  LYS A 281       7.743   7.611  62.206  1.00  0.00              
ATOM   2187  CB  LYS A 281       6.437   7.464  62.974  1.00  0.00              
ATOM   2188  CG  LYS A 281       5.772   8.785  63.315  1.00  0.00              
ATOM   2189  CD  LYS A 281       4.454   8.506  64.010  1.00  0.00              
ATOM   2190  CE  LYS A 281       3.724   9.804  64.302  1.00  0.00              
ATOM   2191  NZ  LYS A 281       2.533   9.533  65.081  1.00  0.00              
ATOM   2192  C   LYS A 281       8.897   7.934  63.152  1.00  0.00              
ATOM   2193  O   LYS A 281       9.163   9.101  63.446  1.00  0.00              
ATOM   2194  N   CYS A 282       9.590   6.903  63.647  1.00  0.00              
ATOM   2195  CA  CYS A 282      10.825   7.095  64.392  1.00  0.00              
ATOM   2196  CB  CYS A 282      11.296   5.781  64.982  1.00  0.00              
ATOM   2197  SG  CYS A 282      10.160   5.152  66.240  1.00  0.00              
ATOM   2198  C   CYS A 282      11.929   7.687  63.530  1.00  0.00              
ATOM   2199  O   CYS A 282      12.054   7.393  62.339  1.00  0.00              
ATOM   2200  N   ASP A 283      12.763   8.532  64.138  1.00  0.00              
ATOM   2201  CA  ASP A 283      13.746   9.297  63.390  1.00  0.00              
ATOM   2202  CB  ASP A 283      14.262  10.457  64.243  1.00  0.00              
ATOM   2203  CG  ASP A 283      15.371  11.302  63.624  1.00  0.00              
ATOM   2204  OD1 ASP A 283      15.322  11.570  62.418  1.00  0.00              
ATOM   2205  OD2 ASP A 283      16.247  11.718  64.366  1.00  0.00              
ATOM   2206  C   ASP A 283      14.901   8.514  62.772  1.00  0.00              
ATOM   2207  O   ASP A 283      15.953   8.324  63.385  1.00  0.00              
ATOM   2208  N   ILE A 284      14.631   8.039  61.552  1.00  0.00              
ATOM   2209  CA  ILE A 284      15.605   7.734  60.501  1.00  0.00              
ATOM   2210  CB  ILE A 284      15.913   9.021  59.687  1.00  0.00              
ATOM   2211  CG2 ILE A 284      16.682   8.677  58.412  1.00  0.00              
ATOM   2212  CG1 ILE A 284      14.640   9.762  59.307  1.00  0.00              
ATOM   2213  CD1 ILE A 284      14.882  11.239  58.990  1.00  0.00              
ATOM   2214  C   ILE A 284      16.892   7.030  60.920  1.00  0.00              
ATOM   2215  O   ILE A 284      17.072   5.828  60.728  1.00  0.00              
ATOM   2216  N   ASP A 285      17.751   7.805  61.586  1.00  0.00              
ATOM   2217  CA  ASP A 285      19.108   7.419  61.954  1.00  0.00              
ATOM   2218  CB  ASP A 285      19.832   8.569  62.683  1.00  0.00              
ATOM   2219  CG  ASP A 285      19.579   9.967  62.120  1.00  0.00              
ATOM   2220  OD1 ASP A 285      20.400  10.506  61.392  1.00  0.00              
ATOM   2221  OD2 ASP A 285      18.506  10.494  62.405  1.00  0.00              
ATOM   2222  C   ASP A 285      19.056   6.210  62.883  1.00  0.00              
ATOM   2223  O   ASP A 285      19.911   5.329  62.821  1.00  0.00              
ATOM   2224  N   ILE A 286      18.017   6.133  63.725  1.00  0.00              
ATOM   2225  CA  ILE A 286      17.871   5.038  64.677  1.00  0.00              
ATOM   2226  CB  ILE A 286      17.140   5.496  65.965  1.00  0.00              
ATOM   2227  CG2 ILE A 286      17.951   6.596  66.639  1.00  0.00              
ATOM   2228  CG1 ILE A 286      15.693   5.927  65.718  1.00  0.00              
ATOM   2229  CD1 ILE A 286      14.849   6.077  66.998  1.00  0.00              
ATOM   2230  C   ILE A 286      17.188   3.781  64.134  1.00  0.00              
ATOM   2231  O   ILE A 286      17.221   2.740  64.796  1.00  0.00              
ATOM   2232  N   ARG A 287      16.589   3.820  62.934  1.00  0.00              
ATOM   2233  CA  ARG A 287      15.677   2.772  62.472  1.00  0.00              
ATOM   2234  CB  ARG A 287      15.125   3.095  61.085  1.00  0.00              
ATOM   2235  CG  ARG A 287      14.118   4.241  61.077  1.00  0.00              
ATOM   2236  CD  ARG A 287      13.643   4.520  59.656  1.00  0.00              
ATOM   2237  NE  ARG A 287      12.685   5.617  59.614  1.00  0.00              
ATOM   2238  CZ  ARG A 287      12.734   6.592  58.698  1.00  0.00              
ATOM   2239  NH1 ARG A 287      11.813   7.545  58.704  1.00  0.00              
ATOM   2240  NH2 ARG A 287      13.691   6.649  57.778  1.00  0.00              
ATOM   2241  C   ARG A 287      16.202   1.339  62.492  1.00  0.00              
ATOM   2242  O   ARG A 287      15.459   0.407  62.812  1.00  0.00              
ATOM   2243  N   LYS A 288      17.502   1.163  62.218  1.00  0.00              
ATOM   2244  CA  LYS A 288      18.161  -0.142  62.248  1.00  0.00              
ATOM   2245  CB  LYS A 288      19.652   0.018  61.939  1.00  0.00              
ATOM   2246  CG  LYS A 288      20.395  -1.310  61.819  1.00  0.00              
ATOM   2247  CD  LYS A 288      21.900  -1.113  61.805  1.00  0.00              
ATOM   2248  CE  LYS A 288      22.569  -2.479  61.795  1.00  0.00              
ATOM   2249  NZ  LYS A 288      24.012  -2.356  61.861  1.00  0.00              
ATOM   2250  C   LYS A 288      18.002  -0.839  63.597  1.00  0.00              
ATOM   2251  O   LYS A 288      17.717  -2.036  63.662  1.00  0.00              
ATOM   2252  N   ASP A 289      18.116  -0.056  64.677  1.00  0.00              
ATOM   2253  CA  ASP A 289      18.033  -0.551  66.050  1.00  0.00              
ATOM   2254  CB  ASP A 289      18.141   0.598  67.055  1.00  0.00              
ATOM   2255  CG  ASP A 289      19.444   1.386  67.078  1.00  0.00              
ATOM   2256  OD1 ASP A 289      19.977   1.593  68.167  1.00  0.00              
ATOM   2257  OD2 ASP A 289      19.901   1.822  66.020  1.00  0.00              
ATOM   2258  C   ASP A 289      16.708  -1.254  66.313  1.00  0.00              
ATOM   2259  O   ASP A 289      16.638  -2.283  66.991  1.00  0.00              
ATOM   2260  N   LEU A 290      15.657  -0.671  65.727  1.00  0.00              
ATOM   2261  CA  LEU A 290      14.308  -1.190  65.841  1.00  0.00              
ATOM   2262  CB  LEU A 290      13.300  -0.106  65.478  1.00  0.00              
ATOM   2263  CG  LEU A 290      13.353   1.221  66.225  1.00  0.00              
ATOM   2264  CD1 LEU A 290      12.379   2.195  65.596  1.00  0.00              
ATOM   2265  CD2 LEU A 290      13.068   1.048  67.709  1.00  0.00              
ATOM   2266  C   LEU A 290      14.133  -2.393  64.928  1.00  0.00              
ATOM   2267  O   LEU A 290      13.698  -3.449  65.390  1.00  0.00              
ATOM   2268  N   TYR A 291      14.513  -2.260  63.647  1.00  0.00              
ATOM   2269  CA  TYR A 291      14.430  -3.346  62.672  1.00  0.00              
ATOM   2270  CB  TYR A 291      15.069  -2.953  61.342  1.00  0.00              
ATOM   2271  CG  TYR A 291      14.202  -2.121  60.410  1.00  0.00              
ATOM   2272  CD1 TYR A 291      12.984  -2.603  59.972  1.00  0.00              
ATOM   2273  CE1 TYR A 291      12.256  -1.894  59.039  1.00  0.00              
ATOM   2274  CD2 TYR A 291      14.678  -0.915  59.941  1.00  0.00              
ATOM   2275  CE2 TYR A 291      13.953  -0.200  59.010  1.00  0.00              
ATOM   2276  CZ  TYR A 291      12.750  -0.700  58.563  1.00  0.00              
ATOM   2277  OH  TYR A 291      12.028   0.007  57.625  1.00  0.00              
ATOM   2278  C   TYR A 291      15.076  -4.648  63.123  1.00  0.00              
ATOM   2279  O   TYR A 291      14.492  -5.721  62.975  1.00  0.00              
ATOM   2280  N   ALA A 292      16.271  -4.547  63.707  1.00  0.00              
ATOM   2281  CA  ALA A 292      16.993  -5.703  64.215  1.00  0.00              
ATOM   2282  CB  ALA A 292      18.404  -5.278  64.592  1.00  0.00              
ATOM   2283  C   ALA A 292      16.371  -6.367  65.437  1.00  0.00              
ATOM   2284  O   ALA A 292      16.725  -7.497  65.776  1.00  0.00              
ATOM   2285  N   ASN A 293      15.446  -5.694  66.130  1.00  0.00              
ATOM   2286  CA  ASN A 293      14.865  -6.239  67.346  1.00  0.00              
ATOM   2287  CB  ASN A 293      15.455  -5.575  68.601  1.00  0.00              
ATOM   2288  CG  ASN A 293      16.958  -5.700  68.774  1.00  0.00              
ATOM   2289  OD1 ASN A 293      17.477  -6.671  69.319  1.00  0.00              
ATOM   2290  ND2 ASN A 293      17.707  -4.707  68.310  1.00  0.00              
ATOM   2291  C   ASN A 293      13.353  -6.055  67.323  1.00  0.00              
ATOM   2292  O   ASN A 293      12.775  -5.340  68.151  1.00  0.00              
ATOM   2293  N   ASN A 294      12.661  -6.674  66.361  1.00  0.00              
ATOM   2294  CA  ASN A 294      11.208  -6.620  66.383  1.00  0.00              
ATOM   2295  CB  ASN A 294      10.587  -6.605  64.987  1.00  0.00              
ATOM   2296  CG  ASN A 294       9.065  -6.451  64.974  1.00  0.00              
ATOM   2297  OD1 ASN A 294       8.397  -6.952  64.075  1.00  0.00              
ATOM   2298  ND2 ASN A 294       8.408  -5.774  65.910  1.00  0.00              
ATOM   2299  C   ASN A 294      10.666  -7.751  67.241  1.00  0.00              
ATOM   2300  O   ASN A 294      10.371  -8.852  66.776  1.00  0.00              
ATOM   2301  N   VAL A 295      10.563  -7.453  68.533  1.00  0.00              
ATOM   2302  CA  VAL A 295      10.205  -8.450  69.529  1.00  0.00              
ATOM   2303  CB  VAL A 295      10.855  -8.101  70.892  1.00  0.00              
ATOM   2304  CG1 VAL A 295      10.472  -9.090  71.986  1.00  0.00              
ATOM   2305  CG2 VAL A 295      12.372  -8.087  70.763  1.00  0.00              
ATOM   2306  C   VAL A 295       8.690  -8.541  69.630  1.00  0.00              
ATOM   2307  O   VAL A 295       8.010  -7.548  69.893  1.00  0.00              
ATOM   2308  N   MET A 296       8.137  -9.724  69.380  1.00  0.00              
ATOM   2309  CA  MET A 296       6.709  -9.937  69.548  1.00  0.00              
ATOM   2310  CB  MET A 296       6.207 -10.987  68.578  1.00  0.00              
ATOM   2311  CG  MET A 296       6.268 -10.500  67.141  1.00  0.00              
ATOM   2312  SD  MET A 296       5.417 -11.622  66.008  1.00  0.00              
ATOM   2313  CE  MET A 296       6.736 -12.780  65.815  1.00  0.00              
ATOM   2314  C   MET A 296       6.345 -10.314  70.976  1.00  0.00              
ATOM   2315  O   MET A 296       7.151 -10.908  71.694  1.00  0.00              
ATOM   2316  N   SER A 297       5.130  -9.973  71.409  1.00  0.00              
ATOM   2317  CA  SER A 297       4.695 -10.199  72.777  1.00  0.00              
ATOM   2318  CB  SER A 297       5.259  -9.102  73.666  1.00  0.00              
ATOM   2319  OG  SER A 297       4.925  -7.805  73.192  1.00  0.00              
ATOM   2320  C   SER A 297       3.178 -10.203  72.875  1.00  0.00              
ATOM   2321  O   SER A 297       2.489  -9.561  72.079  1.00  0.00              
ATOM   2322  N   GLY A 298       2.658 -10.930  73.860  1.00  0.00              
ATOM   2323  CA  GLY A 298       1.228 -11.042  74.062  1.00  0.00              
ATOM   2324  C   GLY A 298       0.674 -12.355  73.528  1.00  0.00              
ATOM   2325  O   GLY A 298       1.398 -13.274  73.128  1.00  0.00              
ATOM   2326  N   GLY A 299      -0.656 -12.387  73.476  1.00  0.00              
ATOM   2327  CA  GLY A 299      -1.407 -13.600  73.212  1.00  0.00              
ATOM   2328  C   GLY A 299      -1.497 -13.909  71.728  1.00  0.00              
ATOM   2329  O   GLY A 299      -1.147 -15.010  71.299  1.00  0.00              
ATOM   2330  N   THR A 300      -1.909 -12.933  70.911  1.00  0.00              
ATOM   2331  CA  THR A 300      -2.154 -13.174  69.491  1.00  0.00              
ATOM   2332  CB  THR A 300      -2.855 -11.984  68.805  1.00  0.00              
ATOM   2333  OG1 THR A 300      -2.983 -10.911  69.731  1.00  0.00              
ATOM   2334  CG2 THR A 300      -4.218 -12.385  68.296  1.00  0.00              
ATOM   2335  C   THR A 300      -0.873 -13.532  68.743  1.00  0.00              
ATOM   2336  O   THR A 300      -0.855 -14.328  67.804  1.00  0.00              
ATOM   2337  N   THR A 301       0.235 -12.986  69.239  1.00  0.00              
ATOM   2338  CA  THR A 301       1.567 -13.285  68.745  1.00  0.00              
ATOM   2339  CB  THR A 301       2.538 -12.292  69.393  1.00  0.00              
ATOM   2340  OG1 THR A 301       2.129 -12.142  70.749  1.00  0.00              
ATOM   2341  CG2 THR A 301       2.493 -10.944  68.692  1.00  0.00              
ATOM   2342  C   THR A 301       2.050 -14.721  68.927  1.00  0.00              
ATOM   2343  O   THR A 301       3.092 -15.089  68.382  1.00  0.00              
ATOM   2344  N   MET A 302       1.331 -15.560  69.683  1.00  0.00              
ATOM   2345  CA  MET A 302       1.718 -16.953  69.868  1.00  0.00              
ATOM   2346  CB  MET A 302       1.000 -17.558  71.072  1.00  0.00              
ATOM   2347  CG  MET A 302       1.441 -16.991  72.415  1.00  0.00              
ATOM   2348  SD  MET A 302       3.164 -17.370  72.820  1.00  0.00              
ATOM   2349  CE  MET A 302       2.941 -18.774  73.873  1.00  0.00              
ATOM   2350  C   MET A 302       1.499 -17.845  68.651  1.00  0.00              
ATOM   2351  O   MET A 302       2.104 -18.915  68.554  1.00  0.00              
ATOM   2352  N   TYR A 303       0.663 -17.420  67.694  1.00  0.00              
ATOM   2353  CA  TYR A 303       0.246 -18.276  66.587  1.00  0.00              
ATOM   2354  CB  TYR A 303      -0.865 -17.617  65.762  1.00  0.00              
ATOM   2355  CG  TYR A 303      -2.120 -17.223  66.534  1.00  0.00              
ATOM   2356  CD1 TYR A 303      -2.846 -16.137  66.093  1.00  0.00              
ATOM   2357  CE1 TYR A 303      -3.931 -15.694  66.817  1.00  0.00              
ATOM   2358  CD2 TYR A 303      -2.508 -17.898  67.679  1.00  0.00              
ATOM   2359  CE2 TYR A 303      -3.589 -17.454  68.410  1.00  0.00              
ATOM   2360  CZ  TYR A 303      -4.281 -16.343  67.980  1.00  0.00              
ATOM   2361  OH  TYR A 303      -5.331 -15.863  68.738  1.00  0.00              
ATOM   2362  C   TYR A 303       1.372 -18.697  65.646  1.00  0.00              
ATOM   2363  O   TYR A 303       2.156 -17.850  65.207  1.00  0.00              
ATOM   2364  N   PRO A 304       1.503 -19.991  65.304  1.00  0.00              
ATOM   2365  CD  PRO A 304       0.682 -21.078  65.831  1.00  0.00              
ATOM   2366  CA  PRO A 304       2.524 -20.504  64.392  1.00  0.00              
ATOM   2367  CB  PRO A 304       2.140 -21.962  64.249  1.00  0.00              
ATOM   2368  CG  PRO A 304       1.560 -22.292  65.598  1.00  0.00              
ATOM   2369  C   PRO A 304       2.522 -19.796  63.043  1.00  0.00              
ATOM   2370  O   PRO A 304       1.468 -19.490  62.483  1.00  0.00              
ATOM   2371  N   GLY A 305       3.714 -19.476  62.542  1.00  0.00              
ATOM   2372  CA  GLY A 305       3.840 -18.811  61.256  1.00  0.00              
ATOM   2373  C   GLY A 305       4.016 -17.303  61.368  1.00  0.00              
ATOM   2374  O   GLY A 305       4.673 -16.717  60.502  1.00  0.00              
ATOM   2375  N   ILE A 306       3.508 -16.659  62.434  1.00  0.00              
ATOM   2376  CA  ILE A 306       3.491 -15.200  62.542  1.00  0.00              
ATOM   2377  CB  ILE A 306       2.795 -14.731  63.854  1.00  0.00              
ATOM   2378  CG2 ILE A 306       3.620 -15.055  65.099  1.00  0.00              
ATOM   2379  CG1 ILE A 306       2.445 -13.244  63.791  1.00  0.00              
ATOM   2380  CD1 ILE A 306       1.530 -12.737  64.923  1.00  0.00              
ATOM   2381  C   ILE A 306       4.839 -14.518  62.327  1.00  0.00              
ATOM   2382  O   ILE A 306       4.915 -13.528  61.603  1.00  0.00              
ATOM   2383  N   ALA A 307       5.919 -15.080  62.883  1.00  0.00              
ATOM   2384  CA  ALA A 307       7.266 -14.559  62.684  1.00  0.00              
ATOM   2385  CB  ALA A 307       8.259 -15.423  63.449  1.00  0.00              
ATOM   2386  C   ALA A 307       7.687 -14.566  61.223  1.00  0.00              
ATOM   2387  O   ALA A 307       8.216 -13.584  60.705  1.00  0.00              
ATOM   2388  N   ASP A 308       7.354 -15.665  60.538  1.00  0.00              
ATOM   2389  CA  ASP A 308       7.780 -15.902  59.165  1.00  0.00              
ATOM   2390  CB  ASP A 308       7.453 -17.329  58.716  1.00  0.00              
ATOM   2391  CG  ASP A 308       8.029 -18.425  59.597  1.00  0.00              
ATOM   2392  OD1 ASP A 308       8.976 -19.088  59.181  1.00  0.00              
ATOM   2393  OD2 ASP A 308       7.519 -18.608  60.706  1.00  0.00              
ATOM   2394  C   ASP A 308       7.045 -14.941  58.248  1.00  0.00              
ATOM   2395  O   ASP A 308       7.644 -14.273  57.404  1.00  0.00              
ATOM   2396  N   ARG A 309       5.727 -14.857  58.457  1.00  0.00              
ATOM   2397  CA  ARG A 309       4.876 -13.954  57.703  1.00  0.00              
ATOM   2398  CB  ARG A 309       3.417 -14.246  58.039  1.00  0.00              
ATOM   2399  CG  ARG A 309       2.396 -13.338  57.369  1.00  0.00              
ATOM   2400  CD  ARG A 309       2.424 -13.403  55.846  1.00  0.00              
ATOM   2401  NE  ARG A 309       1.493 -12.429  55.305  1.00  0.00              
ATOM   2402  CZ  ARG A 309       0.176 -12.621  55.275  1.00  0.00              
ATOM   2403  NH1 ARG A 309      -0.595 -11.592  54.953  1.00  0.00              
ATOM   2404  NH2 ARG A 309      -0.353 -13.811  55.535  1.00  0.00              
ATOM   2405  C   ARG A 309       5.228 -12.490  57.945  1.00  0.00              
ATOM   2406  O   ARG A 309       5.389 -11.742  56.981  1.00  0.00              
ATOM   2407  N   MET A 310       5.377 -12.066  59.206  1.00  0.00              
ATOM   2408  CA  MET A 310       5.800 -10.709  59.533  1.00  0.00              
ATOM   2409  CB  MET A 310       5.934 -10.525  61.039  1.00  0.00              
ATOM   2410  CG  MET A 310       4.644 -10.174  61.756  1.00  0.00              
ATOM   2411  SD  MET A 310       4.036  -8.536  61.285  1.00  0.00              
ATOM   2412  CE  MET A 310       5.055  -7.543  62.340  1.00  0.00              
ATOM   2413  C   MET A 310       7.117 -10.332  58.874  1.00  0.00              
ATOM   2414  O   MET A 310       7.232  -9.258  58.278  1.00  0.00              
ATOM   2415  N   GLN A 311       8.096 -11.243  58.960  1.00  0.00              
ATOM   2416  CA  GLN A 311       9.395 -11.074  58.326  1.00  0.00              
ATOM   2417  CB  GLN A 311      10.254 -12.304  58.610  1.00  0.00              
ATOM   2418  CG  GLN A 311      11.727 -12.224  58.232  1.00  0.00              
ATOM   2419  CD  GLN A 311      12.554 -11.231  59.039  1.00  0.00              
ATOM   2420  OE1 GLN A 311      12.562 -11.203  60.271  1.00  0.00              
ATOM   2421  NE2 GLN A 311      13.288 -10.378  58.341  1.00  0.00              
ATOM   2422  C   GLN A 311       9.233 -10.846  56.828  1.00  0.00              
ATOM   2423  O   GLN A 311       9.703  -9.828  56.322  1.00  0.00              
ATOM   2424  N   LYS A 312       8.503 -11.745  56.149  1.00  0.00              
ATOM   2425  CA  LYS A 312       8.195 -11.636  54.725  1.00  0.00              
ATOM   2426  CB  LYS A 312       7.270 -12.795  54.332  1.00  0.00              
ATOM   2427  CG  LYS A 312       6.723 -12.796  52.907  1.00  0.00              
ATOM   2428  CD  LYS A 312       5.793 -13.984  52.725  1.00  0.00              
ATOM   2429  CE  LYS A 312       5.031 -13.890  51.410  1.00  0.00              
ATOM   2430  NZ  LYS A 312       4.188 -15.058  51.246  1.00  0.00              
ATOM   2431  C   LYS A 312       7.571 -10.292  54.353  1.00  0.00              
ATOM   2432  O   LYS A 312       8.081  -9.582  53.477  1.00  0.00              
ATOM   2433  N   GLU A 313       6.498  -9.923  55.063  1.00  0.00              
ATOM   2434  CA  GLU A 313       5.788  -8.674  54.837  1.00  0.00              
ATOM   2435  CB  GLU A 313       4.619  -8.537  55.809  1.00  0.00              
ATOM   2436  CG  GLU A 313       3.445  -9.491  55.581  1.00  0.00              
ATOM   2437  CD  GLU A 313       2.398  -9.088  54.544  1.00  0.00              
ATOM   2438  OE1 GLU A 313       2.734  -8.519  53.507  1.00  0.00              
ATOM   2439  OE2 GLU A 313       1.219  -9.371  54.779  1.00  0.00              
ATOM   2440  C   GLU A 313       6.692  -7.459  54.963  1.00  0.00              
ATOM   2441  O   GLU A 313       6.770  -6.652  54.034  1.00  0.00              
ATOM   2442  N   ILE A 314       7.438  -7.336  56.066  1.00  0.00              
ATOM   2443  CA  ILE A 314       8.301  -6.180  56.248  1.00  0.00              
ATOM   2444  CB  ILE A 314       8.705  -5.987  57.731  1.00  0.00              
ATOM   2445  CG2 ILE A 314       9.620  -4.777  57.920  1.00  0.00              
ATOM   2446  CG1 ILE A 314       7.433  -5.787  58.561  1.00  0.00              
ATOM   2447  CD1 ILE A 314       7.628  -5.557  60.072  1.00  0.00              
ATOM   2448  C   ILE A 314       9.465  -6.187  55.258  1.00  0.00              
ATOM   2449  O   ILE A 314       9.799  -5.122  54.738  1.00  0.00              
ATOM   2450  N   THR A 315      10.048  -7.337  54.886  1.00  0.00              
ATOM   2451  CA  THR A 315      11.034  -7.367  53.809  1.00  0.00              
ATOM   2452  CB  THR A 315      11.778  -8.717  53.717  1.00  0.00              
ATOM   2453  OG1 THR A 315      10.832  -9.777  53.772  1.00  0.00              
ATOM   2454  CG2 THR A 315      12.798  -8.863  54.836  1.00  0.00              
ATOM   2455  C   THR A 315      10.496  -6.962  52.437  1.00  0.00              
ATOM   2456  O   THR A 315      11.266  -6.627  51.537  1.00  0.00              
ATOM   2457  N   ALA A 316       9.174  -7.023  52.244  1.00  0.00              
ATOM   2458  CA  ALA A 316       8.553  -6.471  51.050  1.00  0.00              
ATOM   2459  CB  ALA A 316       7.253  -7.209  50.766  1.00  0.00              
ATOM   2460  C   ALA A 316       8.227  -4.987  51.194  1.00  0.00              
ATOM   2461  O   ALA A 316       8.298  -4.230  50.226  1.00  0.00              
ATOM   2462  N   LEU A 317       7.853  -4.547  52.400  1.00  0.00              
ATOM   2463  CA  LEU A 317       7.492  -3.156  52.645  1.00  0.00              
ATOM   2464  CB  LEU A 317       6.676  -3.042  53.928  1.00  0.00              
ATOM   2465  CG  LEU A 317       5.317  -3.718  54.038  1.00  0.00              
ATOM   2466  CD1 LEU A 317       4.791  -3.569  55.453  1.00  0.00              
ATOM   2467  CD2 LEU A 317       4.332  -3.154  53.028  1.00  0.00              
ATOM   2468  C   LEU A 317       8.668  -2.191  52.745  1.00  0.00              
ATOM   2469  O   LEU A 317       8.569  -1.020  52.347  1.00  0.00              
ATOM   2470  N   ALA A 318       9.764  -2.698  53.313  1.00  0.00              
ATOM   2471  CA  ALA A 318      10.937  -1.914  53.659  1.00  0.00              
ATOM   2472  CB  ALA A 318      11.334  -2.266  55.087  1.00  0.00              
ATOM   2473  C   ALA A 318      12.140  -2.239  52.779  1.00  0.00              
ATOM   2474  O   ALA A 318      12.191  -3.333  52.214  1.00  0.00              
ATOM   2475  N   PRO A 319      13.131  -1.345  52.613  1.00  0.00              
ATOM   2476  CD  PRO A 319      13.066   0.063  52.994  1.00  0.00              
ATOM   2477  CA  PRO A 319      14.372  -1.631  51.898  1.00  0.00              
ATOM   2478  CB  PRO A 319      15.101  -0.297  51.923  1.00  0.00              
ATOM   2479  CG  PRO A 319      14.534   0.422  53.123  1.00  0.00              
ATOM   2480  C   PRO A 319      15.197  -2.766  52.500  1.00  0.00              
ATOM   2481  O   PRO A 319      15.668  -2.713  53.640  1.00  0.00              
ATOM   2482  N   SER A 320      15.414  -3.789  51.673  1.00  0.00              
ATOM   2483  CA  SER A 320      16.081  -5.028  52.053  1.00  0.00              
ATOM   2484  CB  SER A 320      16.002  -5.970  50.857  1.00  0.00              
ATOM   2485  OG  SER A 320      16.209  -5.259  49.640  1.00  0.00              
ATOM   2486  C   SER A 320      17.515  -4.925  52.567  1.00  0.00              
ATOM   2487  O   SER A 320      18.084  -5.895  53.070  1.00  0.00              
ATOM   2488  N   THR A 321      18.119  -3.743  52.444  1.00  0.00              
ATOM   2489  CA  THR A 321      19.407  -3.431  53.040  1.00  0.00              
ATOM   2490  CB  THR A 321      19.898  -2.100  52.442  1.00  0.00              
ATOM   2491  OG1 THR A 321      18.766  -1.233  52.370  1.00  0.00              
ATOM   2492  CG2 THR A 321      20.524  -2.289  51.070  1.00  0.00              
ATOM   2493  C   THR A 321      19.376  -3.367  54.564  1.00  0.00              
ATOM   2494  O   THR A 321      20.400  -3.543  55.227  1.00  0.00              
ATOM   2495  N   MET A 322      18.201  -3.094  55.139  1.00  0.00              
ATOM   2496  CA  MET A 322      18.063  -2.997  56.582  1.00  0.00              
ATOM   2497  CB  MET A 322      16.838  -2.168  56.955  1.00  0.00              
ATOM   2498  CG  MET A 322      16.869  -0.740  56.421  1.00  0.00              
ATOM   2499  SD  MET A 322      18.319   0.198  56.964  1.00  0.00              
ATOM   2500  CE  MET A 322      17.626   1.065  58.343  1.00  0.00              
ATOM   2501  C   MET A 322      17.951  -4.384  57.197  1.00  0.00              
ATOM   2502  O   MET A 322      17.156  -5.216  56.752  1.00  0.00              
ATOM   2503  N   LYS A 323      18.759  -4.655  58.224  1.00  0.00              
ATOM   2504  CA  LYS A 323      18.711  -5.936  58.912  1.00  0.00              
ATOM   2505  CB  LYS A 323      19.980  -6.142  59.740  1.00  0.00              
ATOM   2506  CG  LYS A 323      20.093  -7.543  60.340  1.00  0.00              
ATOM   2507  CD  LYS A 323      21.427  -7.767  61.042  1.00  0.00              
ATOM   2508  CE  LYS A 323      22.577  -7.814  60.044  1.00  0.00              
ATOM   2509  NZ  LYS A 323      23.828  -8.088  60.723  1.00  0.00              
ATOM   2510  C   LYS A 323      17.449  -6.031  59.764  1.00  0.00              
ATOM   2511  O   LYS A 323      17.383  -5.596  60.913  1.00  0.00              
ATOM   2512  N   ILE A 324      16.404  -6.540  59.116  1.00  0.00              
ATOM   2513  CA  ILE A 324      15.129  -6.796  59.765  1.00  0.00              
ATOM   2514  CB  ILE A 324      13.992  -6.744  58.715  1.00  0.00              
ATOM   2515  CG2 ILE A 324      12.637  -6.902  59.401  1.00  0.00              
ATOM   2516  CG1 ILE A 324      14.024  -5.441  57.919  1.00  0.00              
ATOM   2517  CD1 ILE A 324      13.163  -5.422  56.644  1.00  0.00              
ATOM   2518  C   ILE A 324      15.199  -8.165  60.432  1.00  0.00              
ATOM   2519  O   ILE A 324      15.443  -9.171  59.761  1.00  0.00              
ATOM   2520  N   LYS A 325      14.997  -8.222  61.747  1.00  0.00              
ATOM   2521  CA  LYS A 325      14.967  -9.475  62.479  1.00  0.00              
ATOM   2522  CB  LYS A 325      16.265  -9.655  63.261  1.00  0.00              
ATOM   2523  CG  LYS A 325      16.377 -10.980  64.003  1.00  0.00              
ATOM   2524  CD  LYS A 325      17.669 -11.005  64.800  1.00  0.00              
ATOM   2525  CE  LYS A 325      17.767 -12.296  65.595  1.00  0.00              
ATOM   2526  NZ  LYS A 325      18.999 -12.319  66.358  1.00  0.00              
ATOM   2527  C   LYS A 325      13.762  -9.443  63.409  1.00  0.00              
ATOM   2528  O   LYS A 325      13.688  -8.670  64.373  1.00  0.00              
ATOM   2529  N   ILE A 326      12.770 -10.262  63.061  1.00  0.00              
ATOM   2530  CA  ILE A 326      11.559 -10.354  63.856  1.00  0.00              
ATOM   2531  CB  ILE A 326      10.318 -10.327  62.939  1.00  0.00              
ATOM   2532  CG2 ILE A 326       9.019 -10.449  63.732  1.00  0.00              
ATOM   2533  CG1 ILE A 326      10.364  -9.015  62.153  1.00  0.00              
ATOM   2534  CD1 ILE A 326       9.217  -8.717  61.188  1.00  0.00              
ATOM   2535  C   ILE A 326      11.627 -11.545  64.803  1.00  0.00              
ATOM   2536  O   ILE A 326      11.613 -12.717  64.421  1.00  0.00              
ATOM   2537  N   ILE A 327      11.721 -11.187  66.079  1.00  0.00              
ATOM   2538  CA  ILE A 327      12.013 -12.121  67.150  1.00  0.00              
ATOM   2539  CB  ILE A 327      12.970 -11.442  68.165  1.00  0.00              
ATOM   2540  CG2 ILE A 327      13.359 -12.418  69.274  1.00  0.00              
ATOM   2541  CG1 ILE A 327      14.223 -10.896  67.481  1.00  0.00              
ATOM   2542  CD1 ILE A 327      15.100  -9.981  68.357  1.00  0.00              
ATOM   2543  C   ILE A 327      10.712 -12.536  67.824  1.00  0.00              
ATOM   2544  O   ILE A 327       9.936 -11.699  68.291  1.00  0.00              
ATOM   2545  N   ALA A 328      10.459 -13.843  67.870  1.00  0.00              
ATOM   2546  CA  ALA A 328       9.354 -14.380  68.646  1.00  0.00              
ATOM   2547  CB  ALA A 328       8.559 -15.362  67.793  1.00  0.00              
ATOM   2548  C   ALA A 328       9.901 -15.120  69.865  1.00  0.00              
ATOM   2549  O   ALA A 328      10.424 -16.229  69.724  1.00  0.00              
ATOM   2550  N   PRO A 329       9.887 -14.543  71.077  1.00  0.00              
ATOM   2551  CD  PRO A 329       9.655 -13.123  71.327  1.00  0.00              
ATOM   2552  CA  PRO A 329      10.290 -15.238  72.294  1.00  0.00              
ATOM   2553  CB  PRO A 329      10.453 -14.101  73.291  1.00  0.00              
ATOM   2554  CG  PRO A 329       9.469 -13.057  72.832  1.00  0.00              
ATOM   2555  C   PRO A 329       9.265 -16.287  72.729  1.00  0.00              
ATOM   2556  O   PRO A 329       8.089 -15.956  72.888  1.00  0.00              
ATOM   2557  N   PRO A 330       9.629 -17.557  72.973  1.00  0.00              
ATOM   2558  CD  PRO A 330      11.003 -18.043  72.899  1.00  0.00              
ATOM   2559  CA  PRO A 330       8.709 -18.650  73.318  1.00  0.00              
ATOM   2560  CB  PRO A 330       9.659 -19.764  73.700  1.00  0.00              
ATOM   2561  CG  PRO A 330      10.818 -19.542  72.766  1.00  0.00              
ATOM   2562  C   PRO A 330       7.678 -18.403  74.419  1.00  0.00              
ATOM   2563  O   PRO A 330       6.659 -19.087  74.503  1.00  0.00              
ATOM   2564  N   GLU A 331       7.921 -17.396  75.259  1.00  0.00              
ATOM   2565  CA  GLU A 331       7.024 -17.045  76.343  1.00  0.00              
ATOM   2566  CB  GLU A 331       7.802 -16.907  77.667  1.00  0.00              
ATOM   2567  CG  GLU A 331       8.948 -15.887  77.749  1.00  0.00              
ATOM   2568  CD  GLU A 331      10.280 -16.368  77.194  1.00  0.00              
ATOM   2569  OE1 GLU A 331      10.466 -16.294  75.978  1.00  0.00              
ATOM   2570  OE2 GLU A 331      11.119 -16.822  77.967  1.00  0.00              
ATOM   2571  C   GLU A 331       6.183 -15.800  76.058  1.00  0.00              
ATOM   2572  O   GLU A 331       5.693 -15.169  76.996  1.00  0.00              
ATOM   2573  N   ARG A 332       5.989 -15.433  74.779  1.00  0.00              
ATOM   2574  CA  ARG A 332       5.185 -14.284  74.349  1.00  0.00              
ATOM   2575  CB  ARG A 332       4.738 -14.474  72.904  1.00  0.00              
ATOM   2576  CG  ARG A 332       5.743 -13.996  71.872  1.00  0.00              
ATOM   2577  CD  ARG A 332       5.587 -14.751  70.563  1.00  0.00              
ATOM   2578  NE  ARG A 332       6.114 -16.100  70.696  1.00  0.00              
ATOM   2579  CZ  ARG A 332       5.771 -17.110  69.896  1.00  0.00              
ATOM   2580  NH1 ARG A 332       6.336 -18.290  70.106  1.00  0.00              
ATOM   2581  NH2 ARG A 332       4.887 -16.974  68.913  1.00  0.00              
ATOM   2582  C   ARG A 332       3.978 -13.889  75.193  1.00  0.00              
ATOM   2583  O   ARG A 332       3.901 -12.746  75.650  1.00  0.00              
ATOM   2584  N   LYS A 333       3.079 -14.837  75.473  1.00  0.00              
ATOM   2585  CA  LYS A 333       1.893 -14.610  76.295  1.00  0.00              
ATOM   2586  CB  LYS A 333       1.109 -15.918  76.356  1.00  0.00              
ATOM   2587  CG  LYS A 333      -0.276 -15.807  76.970  1.00  0.00              
ATOM   2588  CD  LYS A 333      -0.767 -17.185  77.364  1.00  0.00              
ATOM   2589  CE  LYS A 333      -2.024 -17.037  78.200  1.00  0.00              
ATOM   2590  NZ  LYS A 333      -2.314 -18.269  78.908  1.00  0.00              
ATOM   2591  C   LYS A 333       2.190 -14.119  77.716  1.00  0.00              
ATOM   2592  O   LYS A 333       1.421 -13.357  78.311  1.00  0.00              
ATOM   2593  N   TYR A 334       3.312 -14.566  78.283  1.00  0.00              
ATOM   2594  CA  TYR A 334       3.686 -14.209  79.642  1.00  0.00              
ATOM   2595  CB  TYR A 334       3.993 -15.471  80.452  1.00  0.00              
ATOM   2596  CG  TYR A 334       2.844 -16.467  80.527  1.00  0.00              
ATOM   2597  CD1 TYR A 334       1.612 -16.079  81.018  1.00  0.00              
ATOM   2598  CE1 TYR A 334       0.564 -16.975  81.042  1.00  0.00              
ATOM   2599  CD2 TYR A 334       3.037 -17.759  80.082  1.00  0.00              
ATOM   2600  CE2 TYR A 334       1.993 -18.660  80.107  1.00  0.00              
ATOM   2601  CZ  TYR A 334       0.760 -18.255  80.572  1.00  0.00              
ATOM   2602  OH  TYR A 334      -0.305 -19.138  80.550  1.00  0.00              
ATOM   2603  C   TYR A 334       4.876 -13.259  79.712  1.00  0.00              
ATOM   2604  O   TYR A 334       5.231 -12.807  80.802  1.00  0.00              
ATOM   2605  N   SER A 335       5.489 -12.924  78.566  1.00  0.00              
ATOM   2606  CA  SER A 335       6.681 -12.078  78.482  1.00  0.00              
ATOM   2607  CB  SER A 335       6.932 -11.676  77.031  1.00  0.00              
ATOM   2608  OG  SER A 335       5.847 -10.918  76.499  1.00  0.00              
ATOM   2609  C   SER A 335       6.664 -10.821  79.342  1.00  0.00              
ATOM   2610  O   SER A 335       7.619 -10.526  80.059  1.00  0.00              
ATOM   2611  N   VAL A 336       5.533 -10.112  79.280  1.00  0.00              
ATOM   2612  CA  VAL A 336       5.263  -8.942  80.106  1.00  0.00              
ATOM   2613  CB  VAL A 336       3.821  -8.445  79.858  1.00  0.00              
ATOM   2614  CG1 VAL A 336       3.556  -7.205  80.685  1.00  0.00              
ATOM   2615  CG2 VAL A 336       3.520  -8.153  78.396  1.00  0.00              
ATOM   2616  C   VAL A 336       5.443  -9.256  81.590  1.00  0.00              
ATOM   2617  O   VAL A 336       6.172  -8.563  82.303  1.00  0.00              
ATOM   2618  N   TRP A 337       4.801 -10.337  82.045  1.00  0.00              
ATOM   2619  CA  TRP A 337       4.826 -10.718  83.446  1.00  0.00              
ATOM   2620  CB  TRP A 337       3.851 -11.877  83.697  1.00  0.00              
ATOM   2621  CG  TRP A 337       3.667 -12.192  85.176  1.00  0.00              
ATOM   2622  CD2 TRP A 337       4.333 -13.133  85.915  1.00  0.00              
ATOM   2623  CE2 TRP A 337       3.891 -12.863  87.172  1.00  0.00              
ATOM   2624  CE3 TRP A 337       5.498 -13.826  85.687  1.00  0.00              
ATOM   2625  CD1 TRP A 337       2.839 -11.428  85.969  1.00  0.00              
ATOM   2626  NE1 TRP A 337       3.012 -11.858  87.197  1.00  0.00              
ATOM   2627  CZ2 TRP A 337       4.585 -13.230  88.294  1.00  0.00              
ATOM   2628  CZ3 TRP A 337       6.195 -14.240  86.806  1.00  0.00              
ATOM   2629  CH2 TRP A 337       5.749 -13.942  88.086  1.00  0.00              
ATOM   2630  C   TRP A 337       6.239 -11.116  83.850  1.00  0.00              
ATOM   2631  O   TRP A 337       6.728 -10.689  84.895  1.00  0.00              
ATOM   2632  N   ILE A 338       6.907 -11.927  83.023  1.00  0.00              
ATOM   2633  CA  ILE A 338       8.245 -12.422  83.324  1.00  0.00              
ATOM   2634  CB  ILE A 338       8.639 -13.530  82.317  1.00  0.00              
ATOM   2635  CG2 ILE A 338      10.061 -14.034  82.557  1.00  0.00              
ATOM   2636  CG1 ILE A 338       7.649 -14.688  82.427  1.00  0.00              
ATOM   2637  CD1 ILE A 338       7.813 -15.800  81.377  1.00  0.00              
ATOM   2638  C   ILE A 338       9.255 -11.280  83.383  1.00  0.00              
ATOM   2639  O   ILE A 338      10.024 -11.182  84.342  1.00  0.00              
ATOM   2640  N   GLY A 339       9.217 -10.370  82.405  1.00  0.00              
ATOM   2641  CA  GLY A 339      10.042  -9.170  82.415  1.00  0.00              
ATOM   2642  C   GLY A 339       9.772  -8.315  83.641  1.00  0.00              
ATOM   2643  O   GLY A 339      10.699  -7.831  84.290  1.00  0.00              
ATOM   2644  N   GLY A 340       8.486  -8.175  83.980  1.00  0.00              
ATOM   2645  CA  GLY A 340       8.062  -7.529  85.211  1.00  0.00              
ATOM   2646  C   GLY A 340       8.636  -8.195  86.454  1.00  0.00              
ATOM   2647  O   GLY A 340       9.092  -7.507  87.363  1.00  0.00              
ATOM   2648  N   SER A 341       8.654  -9.529  86.495  1.00  0.00              
ATOM   2649  CA  SER A 341       9.200 -10.294  87.607  1.00  0.00              
ATOM   2650  CB  SER A 341       8.930 -11.775  87.357  1.00  0.00              
ATOM   2651  OG  SER A 341       9.349 -12.661  88.385  1.00  0.00              
ATOM   2652  C   SER A 341      10.690 -10.031  87.786  1.00  0.00              
ATOM   2653  O   SER A 341      11.128  -9.655  88.877  1.00  0.00              
ATOM   2654  N   ILE A 342      11.457 -10.162  86.694  1.00  0.00              
ATOM   2655  CA  ILE A 342      12.901  -9.952  86.720  1.00  0.00              
ATOM   2656  CB  ILE A 342      13.553 -10.296  85.355  1.00  0.00              
ATOM   2657  CG2 ILE A 342      15.075 -10.215  85.476  1.00  0.00              
ATOM   2658  CG1 ILE A 342      13.181 -11.695  84.871  1.00  0.00              
ATOM   2659  CD1 ILE A 342      13.562 -11.978  83.403  1.00  0.00              
ATOM   2660  C   ILE A 342      13.215  -8.511  87.114  1.00  0.00              
ATOM   2661  O   ILE A 342      14.076  -8.270  87.965  1.00  0.00              
ATOM   2662  N   LEU A 343      12.478  -7.554  86.537  1.00  0.00              
ATOM   2663  CA  LEU A 343      12.646  -6.147  86.857  1.00  0.00              
ATOM   2664  CB  LEU A 343      11.768  -5.291  85.952  1.00  0.00              
ATOM   2665  CG  LEU A 343      12.178  -3.845  85.715  1.00  0.00              
ATOM   2666  CD1 LEU A 343      13.444  -3.785  84.881  1.00  0.00              
ATOM   2667  CD2 LEU A 343      11.084  -3.096  84.984  1.00  0.00              
ATOM   2668  C   LEU A 343      12.319  -5.869  88.320  1.00  0.00              
ATOM   2669  O   LEU A 343      13.101  -5.218  89.011  1.00  0.00              
ATOM   2670  N   ALA A 344      11.211  -6.409  88.835  1.00  0.00              
ATOM   2671  CA  ALA A 344      10.814  -6.206  90.221  1.00  0.00              
ATOM   2672  CB  ALA A 344       9.441  -6.806  90.471  1.00  0.00              
ATOM   2673  C   ALA A 344      11.775  -6.795  91.245  1.00  0.00              
ATOM   2674  O   ALA A 344      11.772  -6.374  92.402  1.00  0.00              
ATOM   2675  N   SER A 345      12.598  -7.776  90.867  1.00  0.00              
ATOM   2676  CA  SER A 345      13.701  -8.201  91.715  1.00  0.00              
ATOM   2677  CB  SER A 345      14.044  -9.661  91.424  1.00  0.00              
ATOM   2678  OG  SER A 345      13.941 -10.012  90.049  1.00  0.00              
ATOM   2679  C   SER A 345      14.958  -7.331  91.689  1.00  0.00              
ATOM   2680  O   SER A 345      15.842  -7.505  92.531  1.00  0.00              
ATOM   2681  N   LEU A 346      15.087  -6.377  90.760  1.00  0.00              
ATOM   2682  CA  LEU A 346      16.318  -5.608  90.620  1.00  0.00              
ATOM   2683  CB  LEU A 346      16.434  -5.001  89.225  1.00  0.00              
ATOM   2684  CG  LEU A 346      16.391  -5.930  88.019  1.00  0.00              
ATOM   2685  CD1 LEU A 346      16.417  -5.125  86.741  1.00  0.00              
ATOM   2686  CD2 LEU A 346      17.532  -6.925  88.030  1.00  0.00              
ATOM   2687  C   LEU A 346      16.477  -4.507  91.659  1.00  0.00              
ATOM   2688  O   LEU A 346      15.580  -3.688  91.885  1.00  0.00              
ATOM   2689  N   SER A 347      17.656  -4.472  92.279  1.00  0.00              
ATOM   2690  CA  SER A 347      17.988  -3.515  93.324  1.00  0.00              
ATOM   2691  CB  SER A 347      19.335  -3.893  93.923  1.00  0.00              
ATOM   2692  OG  SER A 347      20.167  -4.481  92.930  1.00  0.00              
ATOM   2693  C   SER A 347      17.958  -2.050  92.904  1.00  0.00              
ATOM   2694  O   SER A 347      17.558  -1.185  93.688  1.00  0.00              
ATOM   2695  N   THR A 348      18.351  -1.747  91.662  1.00  0.00              
ATOM   2696  CA  THR A 348      18.172  -0.413  91.111  1.00  0.00              
ATOM   2697  CB  THR A 348      18.931  -0.262  89.780  1.00  0.00              
ATOM   2698  OG1 THR A 348      18.714  -1.448  89.023  1.00  0.00              
ATOM   2699  CG2 THR A 348      20.414  -0.029  90.008  1.00  0.00              
ATOM   2700  C   THR A 348      16.692  -0.078  90.965  1.00  0.00              
ATOM   2701  O   THR A 348      16.233   0.965  91.432  1.00  0.00              
ATOM   2702  N   PHE A 349      15.921  -1.015  90.399  1.00  0.00              
ATOM   2703  CA  PHE A 349      14.480  -0.857  90.253  1.00  0.00              
ATOM   2704  CB  PHE A 349      13.884  -2.040  89.493  1.00  0.00              
ATOM   2705  CG  PHE A 349      12.410  -1.868  89.149  1.00  0.00              
ATOM   2706  CD1 PHE A 349      12.029  -0.959  88.181  1.00  0.00              
ATOM   2707  CD2 PHE A 349      11.456  -2.605  89.826  1.00  0.00              
ATOM   2708  CE1 PHE A 349      10.691  -0.788  87.899  1.00  0.00              
ATOM   2709  CE2 PHE A 349      10.122  -2.430  89.533  1.00  0.00              
ATOM   2710  CZ  PHE A 349       9.741  -1.524  88.571  1.00  0.00              
ATOM   2711  C   PHE A 349      13.753  -0.658  91.580  1.00  0.00              
ATOM   2712  O   PHE A 349      12.720   0.014  91.615  1.00  0.00              
ATOM   2713  N   GLN A 350      14.281  -1.185  92.692  1.00  0.00              
ATOM   2714  CA  GLN A 350      13.701  -0.937  94.009  1.00  0.00              
ATOM   2715  CB  GLN A 350      14.494  -1.604  95.135  1.00  0.00              
ATOM   2716  CG  GLN A 350      14.713  -3.110  95.023  1.00  0.00              
ATOM   2717  CD  GLN A 350      13.467  -3.929  94.724  1.00  0.00              
ATOM   2718  OE1 GLN A 350      12.633  -4.197  95.585  1.00  0.00              
ATOM   2719  NE2 GLN A 350      13.292  -4.341  93.479  1.00  0.00              
ATOM   2720  C   GLN A 350      13.537   0.542  94.342  1.00  0.00              
ATOM   2721  O   GLN A 350      12.588   0.927  95.025  1.00  0.00              
ATOM   2722  N   GLN A 351      14.400   1.407  93.795  1.00  0.00              
ATOM   2723  CA  GLN A 351      14.313   2.838  94.059  1.00  0.00              
ATOM   2724  CB  GLN A 351      15.616   3.553  93.679  1.00  0.00              
ATOM   2725  CG  GLN A 351      16.940   2.849  94.006  1.00  0.00              
ATOM   2726  CD  GLN A 351      17.072   2.296  95.418  1.00  0.00              
ATOM   2727  OE1 GLN A 351      17.049   3.021  96.409  1.00  0.00              
ATOM   2728  NE2 GLN A 351      17.224   0.986  95.564  1.00  0.00              
ATOM   2729  C   GLN A 351      13.133   3.477  93.320  1.00  0.00              
ATOM   2730  O   GLN A 351      12.686   4.579  93.651  1.00  0.00              
ATOM   2731  N   MET A 352      12.604   2.783  92.302  1.00  0.00              
ATOM   2732  CA  MET A 352      11.412   3.219  91.590  1.00  0.00              
ATOM   2733  CB  MET A 352      11.345   2.629  90.182  1.00  0.00              
ATOM   2734  CG  MET A 352      12.433   3.049  89.205  1.00  0.00              
ATOM   2735  SD  MET A 352      14.070   2.361  89.557  1.00  0.00              
ATOM   2736  CE  MET A 352      14.990   3.819  89.953  1.00  0.00              
ATOM   2737  C   MET A 352      10.125   2.860  92.323  1.00  0.00              
ATOM   2738  O   MET A 352       9.043   3.281  91.902  1.00  0.00              
ATOM   2739  N   TRP A 353      10.190   2.070  93.405  1.00  0.00              
ATOM   2740  CA  TRP A 353       9.004   1.797  94.202  1.00  0.00              
ATOM   2741  CB  TRP A 353       9.215   0.694  95.237  1.00  0.00              
ATOM   2742  CG  TRP A 353       9.498  -0.719  94.741  1.00  0.00              
ATOM   2743  CD2 TRP A 353       8.960  -1.397  93.676  1.00  0.00              
ATOM   2744  CE2 TRP A 353       9.562  -2.616  93.783  1.00  0.00              
ATOM   2745  CE3 TRP A 353       7.789  -1.241  92.971  1.00  0.00              
ATOM   2746  CD1 TRP A 353      10.384  -1.510  95.436  1.00  0.00              
ATOM   2747  NE1 TRP A 353      10.393  -2.675  94.828  1.00  0.00              
ATOM   2748  CZ2 TRP A 353       9.072  -3.758  93.202  1.00  0.00              
ATOM   2749  CZ3 TRP A 353       7.288  -2.371  92.347  1.00  0.00              
ATOM   2750  CH2 TRP A 353       7.915  -3.606  92.459  1.00  0.00              
ATOM   2751  C   TRP A 353       8.588   3.055  94.944  1.00  0.00              
ATOM   2752  O   TRP A 353       9.293   3.551  95.826  1.00  0.00              
ATOM   2753  N   ILE A 354       7.430   3.585  94.563  1.00  0.00              
ATOM   2754  CA  ILE A 354       6.853   4.731  95.244  1.00  0.00              
ATOM   2755  CB  ILE A 354       5.694   5.307  94.404  1.00  0.00              
ATOM   2756  CG2 ILE A 354       5.090   6.512  95.114  1.00  0.00              
ATOM   2757  CG1 ILE A 354       6.143   5.670  92.994  1.00  0.00              
ATOM   2758  CD1 ILE A 354       4.982   5.843  92.000  1.00  0.00              
ATOM   2759  C   ILE A 354       6.332   4.200  96.571  1.00  0.00              
ATOM   2760  O   ILE A 354       5.464   3.325  96.580  1.00  0.00              
ATOM   2761  N   THR A 355       6.891   4.645  97.695  1.00  0.00              
ATOM   2762  CA  THR A 355       6.350   4.292  98.996  1.00  0.00              
ATOM   2763  CB  THR A 355       7.387   4.556 100.113  1.00  0.00              
ATOM   2764  OG1 THR A 355       7.747   5.934 100.050  1.00  0.00              
ATOM   2765  CG2 THR A 355       8.603   3.651  99.982  1.00  0.00              
ATOM   2766  C   THR A 355       5.048   5.034  99.270  1.00  0.00              
ATOM   2767  O   THR A 355       4.778   6.059  98.635  1.00  0.00              
ATOM   2768  N   LYS A 356       4.216   4.560 100.209  1.00  0.00              
ATOM   2769  CA  LYS A 356       3.056   5.330 100.654  1.00  0.00              
ATOM   2770  CB  LYS A 356       2.220   4.552 101.673  1.00  0.00              
ATOM   2771  CG  LYS A 356       0.849   5.191 101.883  1.00  0.00              
ATOM   2772  CD  LYS A 356      -0.040   4.396 102.823  1.00  0.00              
ATOM   2773  CE  LYS A 356      -1.321   5.189 103.039  1.00  0.00              
ATOM   2774  NZ  LYS A 356      -2.217   4.518 103.963  1.00  0.00              
ATOM   2775  C   LYS A 356       3.487   6.686 101.208  1.00  0.00              
ATOM   2776  O   LYS A 356       2.812   7.695 101.022  1.00  0.00              
ATOM   2777  N   GLN A 357       4.664   6.712 101.840  1.00  0.00              
ATOM   2778  CA  GLN A 357       5.362   7.931 102.224  1.00  0.00              
ATOM   2779  CB  GLN A 357       6.675   7.474 102.883  1.00  0.00              
ATOM   2780  CG  GLN A 357       7.800   8.459 103.190  1.00  0.00              
ATOM   2781  CD  GLN A 357       8.771   8.673 102.037  1.00  0.00              
ATOM   2782  OE1 GLN A 357       9.257   7.730 101.412  1.00  0.00              
ATOM   2783  NE2 GLN A 357       9.053   9.923 101.700  1.00  0.00              
ATOM   2784  C   GLN A 357       5.558   8.884 101.041  1.00  0.00              
ATOM   2785  O   GLN A 357       5.044  10.007 101.054  1.00  0.00              
ATOM   2786  N   GLU A 358       6.247   8.442  99.981  1.00  0.00              
ATOM   2787  CA  GLU A 358       6.469   9.258  98.791  1.00  0.00              
ATOM   2788  CB  GLU A 358       7.353   8.503  97.808  1.00  0.00              
ATOM   2789  CG  GLU A 358       8.817   8.475  98.235  1.00  0.00              
ATOM   2790  CD  GLU A 358       9.664   7.437  97.513  1.00  0.00              
ATOM   2791  OE1 GLU A 358      10.548   7.812  96.743  1.00  0.00              
ATOM   2792  OE2 GLU A 358       9.451   6.245  97.714  1.00  0.00              
ATOM   2793  C   GLU A 358       5.173   9.702  98.123  1.00  0.00              
ATOM   2794  O   GLU A 358       5.043  10.853  97.700  1.00  0.00              
ATOM   2795  N   TYR A 359       4.187   8.801  98.080  1.00  0.00              
ATOM   2796  CA  TYR A 359       2.842   9.124  97.630  1.00  0.00              
ATOM   2797  CB  TYR A 359       1.978   7.858  97.662  1.00  0.00              
ATOM   2798  CG  TYR A 359       0.541   8.068  97.204  1.00  0.00              
ATOM   2799  CD1 TYR A 359       0.265   8.191  95.858  1.00  0.00              
ATOM   2800  CE1 TYR A 359      -1.023   8.449  95.446  1.00  0.00              
ATOM   2801  CD2 TYR A 359      -0.475   8.172  98.138  1.00  0.00              
ATOM   2802  CE2 TYR A 359      -1.763   8.442  97.727  1.00  0.00              
ATOM   2803  CZ  TYR A 359      -2.021   8.594  96.382  1.00  0.00              
ATOM   2804  OH  TYR A 359      -3.290   8.926  95.958  1.00  0.00              
ATOM   2805  C   TYR A 359       2.209  10.215  98.487  1.00  0.00              
ATOM   2806  O   TYR A 359       1.652  11.175  97.955  1.00  0.00              
ATOM   2807  N   ASP A 360       2.309  10.108  99.815  1.00  0.00              
ATOM   2808  CA  ASP A 360       1.666  11.050 100.723  1.00  0.00              
ATOM   2809  CB  ASP A 360       1.708  10.583 102.183  1.00  0.00              
ATOM   2810  CG  ASP A 360       0.870   9.355 102.533  1.00  0.00              
ATOM   2811  OD1 ASP A 360       1.231   8.665 103.486  1.00  0.00              
ATOM   2812  OD2 ASP A 360      -0.142   9.087 101.880  1.00  0.00              
ATOM   2813  C   ASP A 360       2.281  12.435 100.637  1.00  0.00              
ATOM   2814  O   ASP A 360       1.603  13.438 100.858  1.00  0.00              
ATOM   2815  N   GLU A 361       3.577  12.499 100.320  1.00  0.00              
ATOM   2816  CA  GLU A 361       4.224  13.774 100.061  1.00  0.00              
ATOM   2817  CB  GLU A 361       5.718  13.724 100.372  1.00  0.00              
ATOM   2818  CG  GLU A 361       6.074  13.802 101.856  1.00  0.00              
ATOM   2819  CD  GLU A 361       5.940  12.504 102.641  1.00  0.00              
ATOM   2820  OE1 GLU A 361       6.923  11.755 102.683  1.00  0.00              
ATOM   2821  OE2 GLU A 361       4.890  12.252 103.222  1.00  0.00              
ATOM   2822  C   GLU A 361       4.016  14.347  98.663  1.00  0.00              
ATOM   2823  O   GLU A 361       3.839  15.557  98.525  1.00  0.00              
ATOM   2824  N   ALA A 362       4.033  13.528  97.606  1.00  0.00              
ATOM   2825  CA  ALA A 362       4.009  14.057  96.247  1.00  0.00              
ATOM   2826  CB  ALA A 362       5.197  13.494  95.484  1.00  0.00              
ATOM   2827  C   ALA A 362       2.749  13.817  95.421  1.00  0.00              
ATOM   2828  O   ALA A 362       2.633  14.296  94.287  1.00  0.00              
ATOM   2829  N   GLY A 363       1.785  13.075  95.971  1.00  0.00              
ATOM   2830  CA  GLY A 363       0.523  12.790  95.299  1.00  0.00              
ATOM   2831  C   GLY A 363       0.645  11.767  94.169  1.00  0.00              
ATOM   2832  O   GLY A 363       1.755  11.352  93.826  1.00  0.00              
ATOM   2833  N   PRO A 364      -0.454  11.343  93.518  1.00  0.00              
ATOM   2834  CD  PRO A 364      -1.814  11.787  93.810  1.00  0.00              
ATOM   2835  CA  PRO A 364      -0.438  10.393  92.398  1.00  0.00              
ATOM   2836  CB  PRO A 364      -1.912  10.237  92.075  1.00  0.00              
ATOM   2837  CG  PRO A 364      -2.526  11.550  92.491  1.00  0.00              
ATOM   2838  C   PRO A 364       0.389  10.838  91.193  1.00  0.00              
ATOM   2839  O   PRO A 364       0.815  10.040  90.356  1.00  0.00              
ATOM   2840  N   SER A 365       0.639  12.146  91.131  1.00  0.00              
ATOM   2841  CA  SER A 365       1.575  12.774  90.219  1.00  0.00              
ATOM   2842  CB  SER A 365       1.652  14.257  90.588  1.00  0.00              
ATOM   2843  OG  SER A 365       1.195  14.511  91.918  1.00  0.00              
ATOM   2844  C   SER A 365       2.966  12.153  90.175  1.00  0.00              
ATOM   2845  O   SER A 365       3.552  12.039  89.093  1.00  0.00              
ATOM   2846  N   ILE A 366       3.469  11.663  91.320  1.00  0.00              
ATOM   2847  CA  ILE A 366       4.833  11.160  91.447  1.00  0.00              
ATOM   2848  CB  ILE A 366       5.103  10.707  92.905  1.00  0.00              
ATOM   2849  CG2 ILE A 366       4.242   9.503  93.271  1.00  0.00              
ATOM   2850  CG1 ILE A 366       6.591  10.448  93.149  1.00  0.00              
ATOM   2851  CD1 ILE A 366       6.993  10.115  94.592  1.00  0.00              
ATOM   2852  C   ILE A 366       5.258  10.086  90.439  1.00  0.00              
ATOM   2853  O   ILE A 366       6.440  10.002  90.104  1.00  0.00              
ATOM   2854  N   VAL A 367       4.315   9.314  89.883  1.00  0.00              
ATOM   2855  CA  VAL A 367       4.612   8.277  88.889  1.00  0.00              
ATOM   2856  CB  VAL A 367       3.317   7.573  88.402  1.00  0.00              
ATOM   2857  CG1 VAL A 367       3.653   6.328  87.592  1.00  0.00              
ATOM   2858  CG2 VAL A 367       2.399   7.170  89.546  1.00  0.00              
ATOM   2859  C   VAL A 367       5.371   8.849  87.687  1.00  0.00              
ATOM   2860  O   VAL A 367       6.246   8.209  87.108  1.00  0.00              
ATOM   2861  N   HIS A 368       5.059  10.105  87.358  1.00  0.00              
ATOM   2862  CA  HIS A 368       5.699  10.816  86.261  1.00  0.00              
ATOM   2863  CB  HIS A 368       4.838  12.013  85.859  1.00  0.00              
ATOM   2864  CG  HIS A 368       3.388  11.635  85.606  1.00  0.00              
ATOM   2865  ND1 HIS A 368       2.454  11.451  86.525  1.00  0.00              
ATOM   2866  CD2 HIS A 368       2.865  11.315  84.379  1.00  0.00              
ATOM   2867  NE2 HIS A 368       1.647  10.908  84.636  1.00  0.00              
ATOM   2868  CE1 HIS A 368       1.394  10.993  85.920  1.00  0.00              
ATOM   2869  C   HIS A 368       7.075  11.336  86.650  1.00  0.00              
ATOM   2870  O   HIS A 368       7.917  11.602  85.790  1.00  0.00              
ATOM   2871  N   ARG A 369       7.290  11.560  87.954  1.00  0.00              
ATOM   2872  CA  ARG A 369       8.506  12.178  88.466  1.00  0.00              
ATOM   2873  CB  ARG A 369       8.146  13.276  89.475  1.00  0.00              
ATOM   2874  CG  ARG A 369       7.166  14.368  88.984  1.00  0.00              
ATOM   2875  CD  ARG A 369       7.605  15.261  87.804  1.00  0.00              
ATOM   2876  NE  ARG A 369       7.787  14.487  86.590  1.00  0.00              
ATOM   2877  CZ  ARG A 369       7.879  14.941  85.347  1.00  0.00              
ATOM   2878  NH1 ARG A 369       8.171  14.016  84.451  1.00  0.00              
ATOM   2879  NH2 ARG A 369       7.665  16.206  85.004  1.00  0.00              
ATOM   2880  C   ARG A 369       9.530  11.197  89.018  1.00  0.00              
ATOM   2881  O   ARG A 369      10.668  11.553  89.341  1.00  0.00              
ATOM   2882  N   LYS A 370       9.111   9.944  89.163  1.00  0.00              
ATOM   2883  CA  LYS A 370      10.038   8.829  89.260  1.00  0.00              
ATOM   2884  CB  LYS A 370       9.289   7.570  89.678  1.00  0.00              
ATOM   2885  CG  LYS A 370       9.005   7.477  91.166  1.00  0.00              
ATOM   2886  CD  LYS A 370      10.298   7.203  91.918  1.00  0.00              
ATOM   2887  CE  LYS A 370      10.026   7.107  93.405  1.00  0.00              
ATOM   2888  NZ  LYS A 370      11.261   6.877  94.131  1.00  0.00              
ATOM   2889  C   LYS A 370      10.697   8.580  87.913  1.00  0.00              
ATOM   2890  O   LYS A 370      10.221   9.062  86.879  1.00  0.00              
ATOM   2891  N   CYS A 371      11.805   7.855  87.877  1.00  0.00              
ATOM   2892  CA  CYS A 371      12.387   7.429  86.614  1.00  0.00              
ATOM   2893  CB  CYS A 371      13.475   8.380  86.145  1.00  0.00              
ATOM   2894  SG  CYS A 371      14.074   7.972  84.484  1.00  0.00              
ATOM   2895  C   CYS A 371      12.932   6.023  86.750  1.00  0.00              
ATOM   2896  O   CYS A 371      13.766   5.808  87.639  1.00  0.00              
ATOM   2897  OXT CYS A 371      12.481   5.147  86.022  1.00  0.00              
TER    2898      CYS A 371
ATOM   2899  N   ASP B   1      55.340  21.644  70.638  1.00  0.00              
ATOM   2900  CA  ASP B   1      55.722  20.424  71.348  1.00  0.00              
ATOM   2901  CB  ASP B   1      57.211  20.484  71.741  1.00  0.00              
ATOM   2902  CG  ASP B   1      57.758  19.305  72.559  1.00  0.00              
ATOM   2903  OD1 ASP B   1      57.584  18.153  72.166  1.00  0.00              
ATOM   2904  OD2 ASP B   1      58.343  19.558  73.613  1.00  0.00              
ATOM   2905  C   ASP B   1      54.851  20.134  72.565  1.00  0.00              
ATOM   2906  O   ASP B   1      54.893  19.051  73.150  1.00  0.00              
ATOM   2907  N   TYR B   2      54.010  21.111  72.907  1.00  0.00              
ATOM   2908  CA  TYR B   2      53.073  20.995  74.021  1.00  0.00              
ATOM   2909  CB  TYR B   2      52.245  22.280  74.147  1.00  0.00              
ATOM   2910  CG  TYR B   2      51.275  22.288  75.325  1.00  0.00              
ATOM   2911  CD1 TYR B   2      51.756  22.325  76.621  1.00  0.00              
ATOM   2912  CE1 TYR B   2      50.879  22.272  77.684  1.00  0.00              
ATOM   2913  CD2 TYR B   2      49.914  22.222  75.092  1.00  0.00              
ATOM   2914  CE2 TYR B   2      49.034  22.167  76.152  1.00  0.00              
ATOM   2915  CZ  TYR B   2      49.525  22.189  77.441  1.00  0.00              
ATOM   2916  OH  TYR B   2      48.650  22.122  78.507  1.00  0.00              
ATOM   2917  C   TYR B   2      52.159  19.781  73.876  1.00  0.00              
ATOM   2918  O   TYR B   2      51.912  19.060  74.842  1.00  0.00              
ATOM   2919  N   GLU B   3      51.697  19.539  72.644  1.00  0.00              
ATOM   2920  CA  GLU B   3      50.891  18.374  72.314  1.00  0.00              
ATOM   2921  CB  GLU B   3      50.543  18.405  70.829  1.00  0.00              
ATOM   2922  CG  GLU B   3      49.535  17.344  70.398  1.00  0.00              
ATOM   2923  CD  GLU B   3      49.255  17.343  68.903  1.00  0.00              
ATOM   2924  OE1 GLU B   3      50.007  16.708  68.165  1.00  0.00              
ATOM   2925  OE2 GLU B   3      48.291  17.980  68.483  1.00  0.00              
ATOM   2926  C   GLU B   3      51.615  17.077  72.663  1.00  0.00              
ATOM   2927  O   GLU B   3      51.032  16.208  73.309  1.00  0.00              
ATOM   2928  N   LYS B   4      52.901  16.956  72.307  1.00  0.00              
ATOM   2929  CA  LYS B   4      53.667  15.751  72.590  1.00  0.00              
ATOM   2930  CB  LYS B   4      55.006  15.785  71.847  1.00  0.00              
ATOM   2931  CG  LYS B   4      55.904  14.549  71.967  1.00  0.00              
ATOM   2932  CD  LYS B   4      55.215  13.273  71.493  1.00  0.00              
ATOM   2933  CE  LYS B   4      56.192  12.107  71.482  1.00  0.00              
ATOM   2934  NZ  LYS B   4      55.478  10.862  71.273  1.00  0.00              
ATOM   2935  C   LYS B   4      53.858  15.589  74.093  1.00  0.00              
ATOM   2936  O   LYS B   4      53.704  14.486  74.614  1.00  0.00              
ATOM   2937  N   ASN B   5      54.117  16.689  74.811  1.00  0.00              
ATOM   2938  CA  ASN B   5      54.184  16.663  76.271  1.00  0.00              
ATOM   2939  CB  ASN B   5      54.520  18.031  76.855  1.00  0.00              
ATOM   2940  CG  ASN B   5      55.986  18.404  76.723  1.00  0.00              
ATOM   2941  OD1 ASN B   5      56.770  18.290  77.660  1.00  0.00              
ATOM   2942  ND2 ASN B   5      56.413  18.870  75.562  1.00  0.00              
ATOM   2943  C   ASN B   5      52.891  16.171  76.905  1.00  0.00              
ATOM   2944  O   ASN B   5      52.915  15.324  77.800  1.00  0.00              
ATOM   2945  N   LYS B   6      51.750  16.662  76.408  1.00  0.00              
ATOM   2946  CA  LYS B   6      50.438  16.227  76.864  1.00  0.00              
ATOM   2947  CB  LYS B   6      49.364  17.077  76.190  1.00  0.00              
ATOM   2948  CG  LYS B   6      47.951  16.839  76.699  1.00  0.00              
ATOM   2949  CD  LYS B   6      46.977  17.699  75.915  1.00  0.00              
ATOM   2950  CE  LYS B   6      45.563  17.443  76.406  1.00  0.00              
ATOM   2951  NZ  LYS B   6      44.615  18.239  75.651  1.00  0.00              
ATOM   2952  C   LYS B   6      50.213  14.745  76.576  1.00  0.00              
ATOM   2953  O   LYS B   6      49.740  14.010  77.442  1.00  0.00              
ATOM   2954  N   VAL B   7      50.585  14.278  75.380  1.00  0.00              
ATOM   2955  CA  VAL B   7      50.492  12.869  75.007  1.00  0.00              
ATOM   2956  CB  VAL B   7      50.866  12.737  73.507  1.00  0.00              
ATOM   2957  CG1 VAL B   7      51.049  11.308  73.034  1.00  0.00              
ATOM   2958  CG2 VAL B   7      49.753  13.341  72.664  1.00  0.00              
ATOM   2959  C   VAL B   7      51.336  11.985  75.928  1.00  0.00              
ATOM   2960  O   VAL B   7      50.852  10.972  76.441  1.00  0.00              
ATOM   2961  N   CYS B   8      52.584  12.390  76.193  1.00  0.00              
ATOM   2962  CA  CYS B   8      53.451  11.708  77.147  1.00  0.00              
ATOM   2963  CB  CYS B   8      54.820  12.373  77.209  1.00  0.00              
ATOM   2964  SG  CYS B   8      55.680  12.480  75.620  1.00  0.00              
ATOM   2965  C   CYS B   8      52.862  11.689  78.553  1.00  0.00              
ATOM   2966  O   CYS B   8      52.938  10.678  79.261  1.00  0.00              
ATOM   2967  N   LYS B   9      52.251  12.808  78.961  1.00  0.00              
ATOM   2968  CA  LYS B   9      51.573  12.911  80.244  1.00  0.00              
ATOM   2969  CB  LYS B   9      51.101  14.344  80.470  1.00  0.00              
ATOM   2970  CG  LYS B   9      50.537  14.619  81.855  1.00  0.00              
ATOM   2971  CD  LYS B   9      50.132  16.078  81.956  1.00  0.00              
ATOM   2972  CE  LYS B   9      49.608  16.370  83.351  1.00  0.00              
ATOM   2973  NZ  LYS B   9      49.249  17.769  83.471  1.00  0.00              
ATOM   2974  C   LYS B   9      50.402  11.940  80.314  1.00  0.00              
ATOM   2975  O   LYS B   9      50.261  11.230  81.306  1.00  0.00              
ATOM   2976  N   GLU B  10      49.582  11.841  79.261  1.00  0.00              
ATOM   2977  CA  GLU B  10      48.479  10.889  79.234  1.00  0.00              
ATOM   2978  CB  GLU B  10      47.610  11.065  77.990  1.00  0.00              
ATOM   2979  CG  GLU B  10      46.974  12.444  77.819  1.00  0.00              
ATOM   2980  CD  GLU B  10      46.175  12.940  79.017  1.00  0.00              
ATOM   2981  OE1 GLU B  10      45.077  12.433  79.247  1.00  0.00              
ATOM   2982  OE2 GLU B  10      46.652  13.835  79.713  1.00  0.00              
ATOM   2983  C   GLU B  10      48.964   9.450  79.322  1.00  0.00              
ATOM   2984  O   GLU B  10      48.431   8.667  80.105  1.00  0.00              
ATOM   2985  N   PHE B  11      50.011   9.107  78.565  1.00  0.00              
ATOM   2986  CA  PHE B  11      50.619   7.783  78.615  1.00  0.00              
ATOM   2987  CB  PHE B  11      51.798   7.759  77.651  1.00  0.00              
ATOM   2988  CG  PHE B  11      52.422   6.395  77.385  1.00  0.00              
ATOM   2989  CD1 PHE B  11      51.819   5.524  76.499  1.00  0.00              
ATOM   2990  CD2 PHE B  11      53.619   6.052  77.987  1.00  0.00              
ATOM   2991  CE1 PHE B  11      52.422   4.321  76.204  1.00  0.00              
ATOM   2992  CE2 PHE B  11      54.210   4.842  77.691  1.00  0.00              
ATOM   2993  CZ  PHE B  11      53.615   3.977  76.799  1.00  0.00              
ATOM   2994  C   PHE B  11      51.083   7.411  80.020  1.00  0.00              
ATOM   2995  O   PHE B  11      50.731   6.348  80.534  1.00  0.00              
ATOM   2996  N   SER B  12      51.849   8.297  80.660  1.00  0.00              
ATOM   2997  CA  SER B  12      52.386   8.025  81.984  1.00  0.00              
ATOM   2998  CB  SER B  12      53.533   8.982  82.294  1.00  0.00              
ATOM   2999  OG  SER B  12      53.207  10.340  82.032  1.00  0.00              
ATOM   3000  C   SER B  12      51.345   8.043  83.097  1.00  0.00              
ATOM   3001  O   SER B  12      51.300   7.133  83.925  1.00  0.00              
ATOM   3002  N   HIS B  13      50.484   9.064  83.115  1.00  0.00              
ATOM   3003  CA  HIS B  13      49.453   9.205  84.133  1.00  0.00              
ATOM   3004  CB  HIS B  13      48.837  10.606  84.053  1.00  0.00              
ATOM   3005  CG  HIS B  13      47.901  10.999  85.192  1.00  0.00              
ATOM   3006  ND1 HIS B  13      47.244  10.224  86.047  1.00  0.00              
ATOM   3007  CD2 HIS B  13      47.591  12.307  85.484  1.00  0.00              
ATOM   3008  NE2 HIS B  13      46.765  12.241  86.497  1.00  0.00              
ATOM   3009  CE1 HIS B  13      46.553  10.995  86.839  1.00  0.00              
ATOM   3010  C   HIS B  13      48.360   8.149  84.021  1.00  0.00              
ATOM   3011  O   HIS B  13      47.854   7.685  85.046  1.00  0.00              
ATOM   3012  N   LEU B  14      47.945   7.783  82.806  1.00  0.00              
ATOM   3013  CA  LEU B  14      46.901   6.784  82.646  1.00  0.00              
ATOM   3014  CB  LEU B  14      46.056   7.070  81.410  1.00  0.00              
ATOM   3015  CG  LEU B  14      45.274   8.375  81.331  1.00  0.00              
ATOM   3016  CD1 LEU B  14      44.665   8.522  79.949  1.00  0.00              
ATOM   3017  CD2 LEU B  14      44.202   8.445  82.407  1.00  0.00              
ATOM   3018  C   LEU B  14      47.428   5.360  82.577  1.00  0.00              
ATOM   3019  O   LEU B  14      46.735   4.426  82.985  1.00  0.00              
ATOM   3020  N   GLY B  15      48.645   5.160  82.067  1.00  0.00              
ATOM   3021  CA  GLY B  15      49.168   3.822  81.855  1.00  0.00              
ATOM   3022  C   GLY B  15      48.935   3.396  80.415  1.00  0.00              
ATOM   3023  O   GLY B  15      47.899   3.708  79.820  1.00  0.00              
ATOM   3024  N   LYS B  16      49.896   2.638  79.872  1.00  0.00              
ATOM   3025  CA  LYS B  16      49.942   2.250  78.464  1.00  0.00              
ATOM   3026  CB  LYS B  16      51.032   1.194  78.265  1.00  0.00              
ATOM   3027  CG  LYS B  16      51.238   0.755  76.819  1.00  0.00              
ATOM   3028  CD  LYS B  16      52.418  -0.192  76.708  1.00  0.00              
ATOM   3029  CE  LYS B  16      52.553  -0.655  75.268  1.00  0.00              
ATOM   3030  NZ  LYS B  16      53.745  -1.462  75.110  1.00  0.00              
ATOM   3031  C   LYS B  16      48.620   1.787  77.859  1.00  0.00              
ATOM   3032  O   LYS B  16      48.111   2.441  76.952  1.00  0.00              
ATOM   3033  N   GLU B  17      48.016   0.724  78.405  1.00  0.00              
ATOM   3034  CA  GLU B  17      46.758   0.182  77.902  1.00  0.00              
ATOM   3035  CB  GLU B  17      46.399  -1.070  78.701  1.00  0.00              
ATOM   3036  CG  GLU B  17      45.217  -1.860  78.141  1.00  0.00              
ATOM   3037  CD  GLU B  17      44.772  -3.019  79.017  1.00  0.00              
ATOM   3038  OE1 GLU B  17      44.171  -2.779  80.063  1.00  0.00              
ATOM   3039  OE2 GLU B  17      45.021  -4.170  78.653  1.00  0.00              
ATOM   3040  C   GLU B  17      45.611   1.190  77.964  1.00  0.00              
ATOM   3041  O   GLU B  17      44.719   1.206  77.110  1.00  0.00              
ATOM   3042  N   ASP B  18      45.639   2.072  78.965  1.00  0.00              
ATOM   3043  CA  ASP B  18      44.600   3.078  79.143  1.00  0.00              
ATOM   3044  CB  ASP B  18      44.672   3.730  80.520  1.00  0.00              
ATOM   3045  CG  ASP B  18      44.504   2.773  81.692  1.00  0.00              
ATOM   3046  OD1 ASP B  18      43.554   2.940  82.455  1.00  0.00              
ATOM   3047  OD2 ASP B  18      45.312   1.849  81.823  1.00  0.00              
ATOM   3048  C   ASP B  18      44.759   4.142  78.072  1.00  0.00              
ATOM   3049  O   ASP B  18      43.774   4.593  77.487  1.00  0.00              
ATOM   3050  N   PHE B  19      46.010   4.509  77.769  1.00  0.00              
ATOM   3051  CA  PHE B  19      46.314   5.392  76.654  1.00  0.00              
ATOM   3052  CB  PHE B  19      47.801   5.758  76.659  1.00  0.00              
ATOM   3053  CG  PHE B  19      48.208   6.733  75.560  1.00  0.00              
ATOM   3054  CD1 PHE B  19      47.822   8.058  75.632  1.00  0.00              
ATOM   3055  CD2 PHE B  19      48.934   6.280  74.475  1.00  0.00              
ATOM   3056  CE1 PHE B  19      48.147   8.920  74.605  1.00  0.00              
ATOM   3057  CE2 PHE B  19      49.252   7.148  73.453  1.00  0.00              
ATOM   3058  CZ  PHE B  19      48.855   8.465  73.515  1.00  0.00              
ATOM   3059  C   PHE B  19      45.916   4.751  75.325  1.00  0.00              
ATOM   3060  O   PHE B  19      45.372   5.440  74.459  1.00  0.00              
ATOM   3061  N   THR B  20      46.164   3.448  75.139  1.00  0.00              
ATOM   3062  CA  THR B  20      45.704   2.707  73.969  1.00  0.00              
ATOM   3063  CB  THR B  20      46.133   1.227  74.078  1.00  0.00              
ATOM   3064  OG1 THR B  20      47.505   1.232  74.446  1.00  0.00              
ATOM   3065  CG2 THR B  20      45.952   0.447  72.784  1.00  0.00              
ATOM   3066  C   THR B  20      44.186   2.800  73.836  1.00  0.00              
ATOM   3067  O   THR B  20      43.673   3.106  72.760  1.00  0.00              
ATOM   3068  N   SER B  21      43.467   2.601  74.945  1.00  0.00              
ATOM   3069  CA  SER B  21      42.013   2.678  74.965  1.00  0.00              
ATOM   3070  CB  SER B  21      41.501   2.271  76.341  1.00  0.00              
ATOM   3071  OG  SER B  21      41.942   0.963  76.691  1.00  0.00              
ATOM   3072  C   SER B  21      41.506   4.070  74.599  1.00  0.00              
ATOM   3073  O   SER B  21      40.631   4.213  73.742  1.00  0.00              
ATOM   3074  N   LEU B  22      42.103   5.107  75.203  1.00  0.00              
ATOM   3075  CA  LEU B  22      41.787   6.497  74.899  1.00  0.00              
ATOM   3076  CB  LEU B  22      42.653   7.417  75.761  1.00  0.00              
ATOM   3077  CG  LEU B  22      42.474   8.931  75.669  1.00  0.00              
ATOM   3078  CD1 LEU B  22      41.127   9.356  76.235  1.00  0.00              
ATOM   3079  CD2 LEU B  22      43.595   9.633  76.414  1.00  0.00              
ATOM   3080  C   LEU B  22      42.017   6.810  73.425  1.00  0.00              
ATOM   3081  O   LEU B  22      41.145   7.366  72.756  1.00  0.00              
ATOM   3082  N   SER B  23      43.177   6.399  72.904  1.00  0.00              
ATOM   3083  CA  SER B  23      43.525   6.624  71.510  1.00  0.00              
ATOM   3084  CB  SER B  23      44.976   6.238  71.257  1.00  0.00              
ATOM   3085  OG  SER B  23      45.865   6.917  72.135  1.00  0.00              
ATOM   3086  C   SER B  23      42.606   5.857  70.567  1.00  0.00              
ATOM   3087  O   SER B  23      42.252   6.364  69.503  1.00  0.00              
ATOM   3088  N   LEU B  24      42.174   4.651  70.954  1.00  0.00              
ATOM   3089  CA  LEU B  24      41.239   3.860  70.168  1.00  0.00              
ATOM   3090  CB  LEU B  24      41.069   2.482  70.798  1.00  0.00              
ATOM   3091  CG  LEU B  24      40.306   1.389  70.065  1.00  0.00              
ATOM   3092  CD1 LEU B  24      41.018   0.959  68.792  1.00  0.00              
ATOM   3093  CD2 LEU B  24      40.183   0.193  70.980  1.00  0.00              
ATOM   3094  C   LEU B  24      39.897   4.565  70.040  1.00  0.00              
ATOM   3095  O   LEU B  24      39.394   4.726  68.925  1.00  0.00              
ATOM   3096  N   VAL B  25      39.344   5.030  71.168  1.00  0.00              
ATOM   3097  CA  VAL B  25      38.109   5.810  71.179  1.00  0.00              
ATOM   3098  CB  VAL B  25      37.711   6.148  72.641  1.00  0.00              
ATOM   3099  CG1 VAL B  25      36.509   7.080  72.731  1.00  0.00              
ATOM   3100  CG2 VAL B  25      37.370   4.873  73.397  1.00  0.00              
ATOM   3101  C   VAL B  25      38.262   7.072  70.331  1.00  0.00              
ATOM   3102  O   VAL B  25      37.426   7.357  69.472  1.00  0.00              
ATOM   3103  N   LEU B  26      39.371   7.792  70.536  1.00  0.00              
ATOM   3104  CA  LEU B  26      39.676   9.015  69.810  1.00  0.00              
ATOM   3105  CB  LEU B  26      41.005   9.575  70.310  1.00  0.00              
ATOM   3106  CG  LEU B  26      41.476  10.946  69.850  1.00  0.00              
ATOM   3107  CD1 LEU B  26      40.558  12.039  70.377  1.00  0.00              
ATOM   3108  CD2 LEU B  26      42.898  11.185  70.326  1.00  0.00              
ATOM   3109  C   LEU B  26      39.724   8.811  68.300  1.00  0.00              
ATOM   3110  O   LEU B  26      38.991   9.471  67.564  1.00  0.00              
ATOM   3111  N   TYR B  27      40.535   7.875  67.801  1.00  0.00              
ATOM   3112  CA  TYR B  27      40.622   7.643  66.369  1.00  0.00              
ATOM   3113  CB  TYR B  27      41.864   6.835  66.007  1.00  0.00              
ATOM   3114  CG  TYR B  27      43.150   7.619  66.238  1.00  0.00              
ATOM   3115  CD1 TYR B  27      44.124   7.111  67.072  1.00  0.00              
ATOM   3116  CE1 TYR B  27      45.272   7.833  67.317  1.00  0.00              
ATOM   3117  CD2 TYR B  27      43.333   8.848  65.630  1.00  0.00              
ATOM   3118  CE2 TYR B  27      44.481   9.574  65.868  1.00  0.00              
ATOM   3119  CZ  TYR B  27      45.440   9.061  66.715  1.00  0.00              
ATOM   3120  OH  TYR B  27      46.588   9.785  66.962  1.00  0.00              
ATOM   3121  C   TYR B  27      39.364   7.036  65.770  1.00  0.00              
ATOM   3122  O   TYR B  27      39.030   7.332  64.623  1.00  0.00              
ATOM   3123  N   SER B  28      38.620   6.231  66.537  1.00  0.00              
ATOM   3124  CA  SER B  28      37.327   5.747  66.078  1.00  0.00              
ATOM   3125  CB  SER B  28      36.800   4.642  66.980  1.00  0.00              
ATOM   3126  OG  SER B  28      37.712   3.555  67.058  1.00  0.00              
ATOM   3127  C   SER B  28      36.301   6.871  65.964  1.00  0.00              
ATOM   3128  O   SER B  28      35.540   6.902  64.996  1.00  0.00              
ATOM   3129  N   ARG B  29      36.272   7.827  66.905  1.00  0.00              
ATOM   3130  CA  ARG B  29      35.355   8.956  66.803  1.00  0.00              
ATOM   3131  CB  ARG B  29      35.176   9.691  68.146  1.00  0.00              
ATOM   3132  CG  ARG B  29      36.273  10.653  68.601  1.00  0.00              
ATOM   3133  CD  ARG B  29      36.081  11.162  70.025  1.00  0.00              
ATOM   3134  NE  ARG B  29      34.845  11.909  70.208  1.00  0.00              
ATOM   3135  CZ  ARG B  29      34.763  13.238  70.135  1.00  0.00              
ATOM   3136  NH1 ARG B  29      33.572  13.788  70.316  1.00  0.00              
ATOM   3137  NH2 ARG B  29      35.830  14.001  69.914  1.00  0.00              
ATOM   3138  C   ARG B  29      35.770   9.909  65.686  1.00  0.00              
ATOM   3139  O   ARG B  29      34.919  10.455  64.988  1.00  0.00              
ATOM   3140  N   LYS B  30      37.081  10.099  65.483  1.00  0.00              
ATOM   3141  CA  LYS B  30      37.591  10.899  64.379  1.00  0.00              
ATOM   3142  CB  LYS B  30      39.096  11.093  64.486  1.00  0.00              
ATOM   3143  CG  LYS B  30      39.552  12.044  65.575  1.00  0.00              
ATOM   3144  CD  LYS B  30      41.070  12.031  65.590  1.00  0.00              
ATOM   3145  CE  LYS B  30      41.601  13.011  66.617  1.00  0.00              
ATOM   3146  NZ  LYS B  30      43.045  12.909  66.703  1.00  0.00              
ATOM   3147  C   LYS B  30      37.288  10.304  63.014  1.00  0.00              
ATOM   3148  O   LYS B  30      36.819  11.012  62.120  1.00  0.00              
ATOM   3149  N   PHE B  31      37.536   9.002  62.838  1.00  0.00              
ATOM   3150  CA  PHE B  31      37.357   8.348  61.553  1.00  0.00              
ATOM   3151  CB  PHE B  31      38.651   7.623  61.144  1.00  0.00              
ATOM   3152  CG  PHE B  31      39.909   8.479  61.071  1.00  0.00              
ATOM   3153  CD1 PHE B  31      40.745   8.578  62.167  1.00  0.00              
ATOM   3154  CD2 PHE B  31      40.230   9.134  59.901  1.00  0.00              
ATOM   3155  CE1 PHE B  31      41.896   9.333  62.087  1.00  0.00              
ATOM   3156  CE2 PHE B  31      41.382   9.890  59.829  1.00  0.00              
ATOM   3157  CZ  PHE B  31      42.216   9.990  60.920  1.00  0.00              
ATOM   3158  C   PHE B  31      36.190   7.356  61.598  1.00  0.00              
ATOM   3159  O   PHE B  31      36.420   6.148  61.716  1.00  0.00              
ATOM   3160  N   PRO B  32      34.917   7.769  61.449  1.00  0.00              
ATOM   3161  CD  PRO B  32      34.513   9.112  61.041  1.00  0.00              
ATOM   3162  CA  PRO B  32      33.749   6.892  61.570  1.00  0.00              
ATOM   3163  CB  PRO B  32      32.593   7.859  61.406  1.00  0.00              
ATOM   3164  CG  PRO B  32      33.131   8.896  60.457  1.00  0.00              
ATOM   3165  C   PRO B  32      33.685   5.744  60.562  1.00  0.00              
ATOM   3166  O   PRO B  32      33.056   4.713  60.799  1.00  0.00              
ATOM   3167  N   SER B  33      34.340   5.927  59.414  1.00  0.00              
ATOM   3168  CA  SER B  33      34.430   4.911  58.380  1.00  0.00              
ATOM   3169  CB  SER B  33      34.543   5.626  57.041  1.00  0.00              
ATOM   3170  OG  SER B  33      33.580   6.669  56.945  1.00  0.00              
ATOM   3171  C   SER B  33      35.615   3.963  58.553  1.00  0.00              
ATOM   3172  O   SER B  33      35.739   2.986  57.811  1.00  0.00              
ATOM   3173  N   GLY B  34      36.505   4.217  59.519  1.00  0.00              
ATOM   3174  CA  GLY B  34      37.717   3.428  59.673  1.00  0.00              
ATOM   3175  C   GLY B  34      37.415   2.073  60.287  1.00  0.00              
ATOM   3176  O   GLY B  34      36.802   1.991  61.354  1.00  0.00              
ATOM   3177  N   THR B  35      37.829   0.995  59.617  1.00  0.00              
ATOM   3178  CA  THR B  35      37.577  -0.343  60.132  1.00  0.00              
ATOM   3179  CB  THR B  35      37.665  -1.429  59.036  1.00  0.00              
ATOM   3180  OG1 THR B  35      38.976  -1.412  58.489  1.00  0.00              
ATOM   3181  CG2 THR B  35      36.618  -1.225  57.952  1.00  0.00              
ATOM   3182  C   THR B  35      38.485  -0.673  61.311  1.00  0.00              
ATOM   3183  O   THR B  35      39.565  -0.089  61.462  1.00  0.00              
ATOM   3184  N   PHE B  36      38.034  -1.631  62.131  1.00  0.00              
ATOM   3185  CA  PHE B  36      38.701  -2.041  63.360  1.00  0.00              
ATOM   3186  CB  PHE B  36      38.078  -3.349  63.864  1.00  0.00              
ATOM   3187  CG  PHE B  36      38.647  -3.866  65.180  1.00  0.00              
ATOM   3188  CD1 PHE B  36      39.222  -5.122  65.224  1.00  0.00              
ATOM   3189  CD2 PHE B  36      38.619  -3.077  66.315  1.00  0.00              
ATOM   3190  CE1 PHE B  36      39.783  -5.578  66.398  1.00  0.00              
ATOM   3191  CE2 PHE B  36      39.188  -3.540  67.481  1.00  0.00              
ATOM   3192  CZ  PHE B  36      39.770  -4.787  67.526  1.00  0.00              
ATOM   3193  C   PHE B  36      40.216  -2.156  63.265  1.00  0.00              
ATOM   3194  O   PHE B  36      40.916  -1.401  63.935  1.00  0.00              
ATOM   3195  N   GLU B  37      40.737  -3.021  62.390  1.00  0.00              
ATOM   3196  CA  GLU B  37      42.174  -3.215  62.289  1.00  0.00              
ATOM   3197  CB  GLU B  37      42.497  -4.437  61.428  1.00  0.00              
ATOM   3198  CG  GLU B  37      43.956  -4.912  61.493  1.00  0.00              
ATOM   3199  CD  GLU B  37      44.471  -5.226  62.896  1.00  0.00              
ATOM   3200  OE1 GLU B  37      45.357  -4.514  63.379  1.00  0.00              
ATOM   3201  OE2 GLU B  37      43.993  -6.180  63.505  1.00  0.00              
ATOM   3202  C   GLU B  37      42.918  -1.974  61.805  1.00  0.00              
ATOM   3203  O   GLU B  37      44.055  -1.762  62.225  1.00  0.00              
ATOM   3204  N   GLN B  38      42.291  -1.123  60.982  1.00  0.00              
ATOM   3205  CA  GLN B  38      42.904   0.132  60.564  1.00  0.00              
ATOM   3206  CB  GLN B  38      42.023   0.890  59.581  1.00  0.00              
ATOM   3207  CG  GLN B  38      41.933   0.340  58.172  1.00  0.00              
ATOM   3208  CD  GLN B  38      40.976   1.156  57.319  1.00  0.00              
ATOM   3209  OE1 GLN B  38      39.756   1.021  57.425  1.00  0.00              
ATOM   3210  NE2 GLN B  38      41.449   2.055  56.468  1.00  0.00              
ATOM   3211  C   GLN B  38      43.139   1.030  61.769  1.00  0.00              
ATOM   3212  O   GLN B  38      44.239   1.549  61.987  1.00  0.00              
ATOM   3213  N   VAL B  39      42.086   1.170  62.584  1.00  0.00              
ATOM   3214  CA  VAL B  39      42.151   1.975  63.794  1.00  0.00              
ATOM   3215  CB  VAL B  39      40.753   2.121  64.447  1.00  0.00              
ATOM   3216  CG1 VAL B  39      40.802   3.034  65.662  1.00  0.00              
ATOM   3217  CG2 VAL B  39      39.752   2.706  63.460  1.00  0.00              
ATOM   3218  C   VAL B  39      43.174   1.357  64.743  1.00  0.00              
ATOM   3219  O   VAL B  39      44.080   2.053  65.196  1.00  0.00              
ATOM   3220  N   SER B  40      43.102   0.045  64.994  1.00  0.00              
ATOM   3221  CA  SER B  40      44.078  -0.668  65.805  1.00  0.00              
ATOM   3222  CB  SER B  40      43.711  -2.143  65.879  1.00  0.00              
ATOM   3223  OG  SER B  40      42.385  -2.324  66.358  1.00  0.00              
ATOM   3224  C   SER B  40      45.522  -0.533  65.333  1.00  0.00              
ATOM   3225  O   SER B  40      46.428  -0.519  66.170  1.00  0.00              
ATOM   3226  N   GLN B  41      45.791  -0.444  64.023  1.00  0.00              
ATOM   3227  CA  GLN B  41      47.135  -0.164  63.537  1.00  0.00              
ATOM   3228  CB  GLN B  41      47.266  -0.396  62.034  1.00  0.00              
ATOM   3229  CG  GLN B  41      47.296  -1.863  61.625  1.00  0.00              
ATOM   3230  CD  GLN B  41      48.449  -2.647  62.236  1.00  0.00              
ATOM   3231  OE1 GLN B  41      49.619  -2.427  61.941  1.00  0.00              
ATOM   3232  NE2 GLN B  41      48.167  -3.596  63.119  1.00  0.00              
ATOM   3233  C   GLN B  41      47.593   1.243  63.877  1.00  0.00              
ATOM   3234  O   GLN B  41      48.681   1.423  64.432  1.00  0.00              
ATOM   3235  N   LEU B  42      46.746   2.243  63.599  1.00  0.00              
ATOM   3236  CA  LEU B  42      47.080   3.630  63.896  1.00  0.00              
ATOM   3237  CB  LEU B  42      45.997   4.574  63.374  1.00  0.00              
ATOM   3238  CG  LEU B  42      46.251   6.082  63.425  1.00  0.00              
ATOM   3239  CD1 LEU B  42      47.488   6.471  62.627  1.00  0.00              
ATOM   3240  CD2 LEU B  42      45.047   6.830  62.891  1.00  0.00              
ATOM   3241  C   LEU B  42      47.312   3.848  65.384  1.00  0.00              
ATOM   3242  O   LEU B  42      48.332   4.411  65.775  1.00  0.00              
ATOM   3243  N   VAL B  43      46.401   3.337  66.216  1.00  0.00              
ATOM   3244  CA  VAL B  43      46.505   3.416  67.667  1.00  0.00              
ATOM   3245  CB  VAL B  43      45.253   2.782  68.313  1.00  0.00              
ATOM   3246  CG1 VAL B  43      45.323   2.737  69.830  1.00  0.00              
ATOM   3247  CG2 VAL B  43      44.031   3.590  67.927  1.00  0.00              
ATOM   3248  C   VAL B  43      47.785   2.762  68.174  1.00  0.00              
ATOM   3249  O   VAL B  43      48.535   3.388  68.921  1.00  0.00              
ATOM   3250  N   LYS B  44      48.064   1.530  67.731  1.00  0.00              
ATOM   3251  CA  LYS B  44      49.264   0.787  68.107  1.00  0.00              
ATOM   3252  CB  LYS B  44      49.272  -0.491  67.286  1.00  0.00              
ATOM   3253  CG  LYS B  44      50.211  -1.613  67.679  1.00  0.00              
ATOM   3254  CD  LYS B  44      50.113  -2.785  66.696  1.00  0.00              
ATOM   3255  CE  LYS B  44      48.766  -3.520  66.666  1.00  0.00              
ATOM   3256  NZ  LYS B  44      47.770  -2.877  65.823  1.00  0.00              
ATOM   3257  C   LYS B  44      50.530   1.586  67.814  1.00  0.00              
ATOM   3258  O   LYS B  44      51.420   1.742  68.657  1.00  0.00              
ATOM   3259  N   GLU B  45      50.578   2.148  66.605  1.00  0.00              
ATOM   3260  CA  GLU B  45      51.720   2.942  66.199  1.00  0.00              
ATOM   3261  CB  GLU B  45      51.779   3.037  64.683  1.00  0.00              
ATOM   3262  CG  GLU B  45      52.097   1.635  64.163  1.00  0.00              
ATOM   3263  CD  GLU B  45      52.159   1.475  62.656  1.00  0.00              
ATOM   3264  OE1 GLU B  45      53.200   1.766  62.064  1.00  0.00              
ATOM   3265  OE2 GLU B  45      51.183   1.024  62.055  1.00  0.00              
ATOM   3266  C   GLU B  45      51.818   4.283  66.915  1.00  0.00              
ATOM   3267  O   GLU B  45      52.928   4.677  67.275  1.00  0.00              
ATOM   3268  N   VAL B  46      50.704   4.961  67.218  1.00  0.00              
ATOM   3269  CA  VAL B  46      50.712   6.165  68.048  1.00  0.00              
ATOM   3270  CB  VAL B  46      49.318   6.844  68.035  1.00  0.00              
ATOM   3271  CG1 VAL B  46      49.188   8.001  69.021  1.00  0.00              
ATOM   3272  CG2 VAL B  46      49.069   7.403  66.642  1.00  0.00              
ATOM   3273  C   VAL B  46      51.209   5.865  69.462  1.00  0.00              
ATOM   3274  O   VAL B  46      51.970   6.642  70.052  1.00  0.00              
ATOM   3275  N   VAL B  47      50.826   4.705  70.005  1.00  0.00              
ATOM   3276  CA  VAL B  47      51.367   4.230  71.270  1.00  0.00              
ATOM   3277  CB  VAL B  47      50.639   2.950  71.751  1.00  0.00              
ATOM   3278  CG1 VAL B  47      51.234   2.373  73.028  1.00  0.00              
ATOM   3279  CG2 VAL B  47      49.182   3.278  72.034  1.00  0.00              
ATOM   3280  C   VAL B  47      52.877   4.043  71.156  1.00  0.00              
ATOM   3281  O   VAL B  47      53.591   4.490  72.050  1.00  0.00              
ATOM   3282  N   SER B  48      53.413   3.464  70.072  1.00  0.00              
ATOM   3283  CA  SER B  48      54.862   3.375  69.909  1.00  0.00              
ATOM   3284  CB  SER B  48      55.241   2.419  68.777  1.00  0.00              
ATOM   3285  OG  SER B  48      55.118   2.965  67.468  1.00  0.00              
ATOM   3286  C   SER B  48      55.549   4.729  69.716  1.00  0.00              
ATOM   3287  O   SER B  48      56.712   4.895  70.102  1.00  0.00              
ATOM   3288  N   LEU B  49      54.868   5.716  69.111  1.00  0.00              
ATOM   3289  CA  LEU B  49      55.387   7.080  69.011  1.00  0.00              
ATOM   3290  CB  LEU B  49      54.446   8.019  68.258  1.00  0.00              
ATOM   3291  CG  LEU B  49      53.934   7.730  66.857  1.00  0.00              
ATOM   3292  CD1 LEU B  49      52.985   8.837  66.443  1.00  0.00              
ATOM   3293  CD2 LEU B  49      55.052   7.594  65.849  1.00  0.00              
ATOM   3294  C   LEU B  49      55.568   7.679  70.396  1.00  0.00              
ATOM   3295  O   LEU B  49      56.537   8.384  70.688  1.00  0.00              
ATOM   3296  N   THR B  50      54.603   7.391  71.268  1.00  0.00              
ATOM   3297  CA  THR B  50      54.640   7.893  72.627  1.00  0.00              
ATOM   3298  CB  THR B  50      53.244   7.792  73.252  1.00  0.00              
ATOM   3299  OG1 THR B  50      52.329   8.329  72.300  1.00  0.00              
ATOM   3300  CG2 THR B  50      53.168   8.632  74.508  1.00  0.00              
ATOM   3301  C   THR B  50      55.703   7.148  73.431  1.00  0.00              
ATOM   3302  O   THR B  50      56.653   7.755  73.922  1.00  0.00              
ATOM   3303  N   GLU B  51      55.595   5.818  73.487  1.00  0.00              
ATOM   3304  CA  GLU B  51      56.500   4.945  74.222  1.00  0.00              
ATOM   3305  CB  GLU B  51      56.093   3.502  73.933  1.00  0.00              
ATOM   3306  CG  GLU B  51      56.848   2.412  74.684  1.00  0.00              
ATOM   3307  CD  GLU B  51      56.395   1.005  74.326  1.00  0.00              
ATOM   3308  OE1 GLU B  51      56.464   0.627  73.156  1.00  0.00              
ATOM   3309  OE2 GLU B  51      55.968   0.275  75.223  1.00  0.00              
ATOM   3310  C   GLU B  51      57.972   5.164  73.888  1.00  0.00              
ATOM   3311  O   GLU B  51      58.808   5.226  74.791  1.00  0.00              
ATOM   3312  N   ALA B  52      58.305   5.287  72.599  1.00  0.00              
ATOM   3313  CA  ALA B  52      59.672   5.589  72.215  1.00  0.00              
ATOM   3314  CB  ALA B  52      59.897   5.253  70.748  1.00  0.00              
ATOM   3315  C   ALA B  52      60.014   7.058  72.421  1.00  0.00              
ATOM   3316  O   ALA B  52      60.941   7.385  73.162  1.00  0.00              
ATOM   3317  N   CYS B  53      59.250   7.985  71.841  1.00  0.00              
ATOM   3318  CA  CYS B  53      59.700   9.365  71.779  1.00  0.00              
ATOM   3319  CB  CYS B  53      59.209   9.992  70.491  1.00  0.00              
ATOM   3320  SG  CYS B  53      59.814   8.981  69.115  1.00  0.00              
ATOM   3321  C   CYS B  53      59.429  10.224  73.006  1.00  0.00              
ATOM   3322  O   CYS B  53      59.832  11.387  73.062  1.00  0.00              
ATOM   3323  N   CYS B  54      58.765   9.661  74.018  1.00  0.00              
ATOM   3324  CA  CYS B  54      58.727  10.278  75.335  1.00  0.00              
ATOM   3325  CB  CYS B  54      57.392  10.012  76.015  1.00  0.00              
ATOM   3326  SG  CYS B  54      55.953  10.559  75.064  1.00  0.00              
ATOM   3327  C   CYS B  54      59.845   9.775  76.244  1.00  0.00              
ATOM   3328  O   CYS B  54      59.983  10.254  77.372  1.00  0.00              
ATOM   3329  N   ALA B  55      60.660   8.805  75.804  1.00  0.00              
ATOM   3330  CA  ALA B  55      61.693   8.233  76.655  1.00  0.00              
ATOM   3331  CB  ALA B  55      62.224   6.944  76.047  1.00  0.00              
ATOM   3332  C   ALA B  55      62.885   9.151  76.894  1.00  0.00              
ATOM   3333  O   ALA B  55      63.219  10.023  76.084  1.00  0.00              
ATOM   3334  N   GLU B  56      63.545   8.933  78.034  1.00  0.00              
ATOM   3335  CA  GLU B  56      64.708   9.711  78.431  1.00  0.00              
ATOM   3336  CB  GLU B  56      65.130   9.292  79.838  1.00  0.00              
ATOM   3337  CG  GLU B  56      66.211  10.164  80.466  1.00  0.00              
ATOM   3338  CD  GLU B  56      66.635   9.693  81.849  1.00  0.00              
ATOM   3339  OE1 GLU B  56      67.614   8.955  81.947  1.00  0.00              
ATOM   3340  OE2 GLU B  56      65.987  10.069  82.825  1.00  0.00              
ATOM   3341  C   GLU B  56      65.844   9.513  77.432  1.00  0.00              
ATOM   3342  O   GLU B  56      66.460   8.451  77.344  1.00  0.00              
ATOM   3343  N   GLY B  57      66.062  10.558  76.635  1.00  0.00              
ATOM   3344  CA  GLY B  57      67.111  10.551  75.630  1.00  0.00              
ATOM   3345  C   GLY B  57      66.590  10.244  74.232  1.00  0.00              
ATOM   3346  O   GLY B  57      67.376   9.946  73.331  1.00  0.00              
ATOM   3347  N   ALA B  58      65.270  10.292  74.019  1.00  0.00              
ATOM   3348  CA  ALA B  58      64.706  10.158  72.684  1.00  0.00              
ATOM   3349  CB  ALA B  58      63.202  10.012  72.781  1.00  0.00              
ATOM   3350  C   ALA B  58      64.990  11.375  71.812  1.00  0.00              
ATOM   3351  O   ALA B  58      65.072  12.508  72.293  1.00  0.00              
ATOM   3352  N   ASP B  59      65.140  11.139  70.506  1.00  0.00              
ATOM   3353  CA  ASP B  59      65.502  12.191  69.567  1.00  0.00              
ATOM   3354  CB  ASP B  59      66.005  11.575  68.258  1.00  0.00              
ATOM   3355  CG  ASP B  59      66.492  12.615  67.257  1.00  0.00              
ATOM   3356  OD1 ASP B  59      65.679  13.123  66.484  1.00  0.00              
ATOM   3357  OD2 ASP B  59      67.678  12.933  67.266  1.00  0.00              
ATOM   3358  C   ASP B  59      64.352  13.161  69.287  1.00  0.00              
ATOM   3359  O   ASP B  59      63.328  12.737  68.745  1.00  0.00              
ATOM   3360  N   PRO B  60      64.497  14.470  69.557  1.00  0.00              
ATOM   3361  CD  PRO B  60      65.709  15.072  70.108  1.00  0.00              
ATOM   3362  CA  PRO B  60      63.453  15.485  69.391  1.00  0.00              
ATOM   3363  CB  PRO B  60      64.181  16.772  69.713  1.00  0.00              
ATOM   3364  CG  PRO B  60      65.183  16.340  70.750  1.00  0.00              
ATOM   3365  C   PRO B  60      62.777  15.570  68.028  1.00  0.00              
ATOM   3366  O   PRO B  60      61.612  15.953  67.939  1.00  0.00              
ATOM   3367  N   ASP B  61      63.453  15.189  66.938  1.00  0.00              
ATOM   3368  CA  ASP B  61      62.855  15.250  65.607  1.00  0.00              
ATOM   3369  CB  ASP B  61      63.868  14.972  64.500  1.00  0.00              
ATOM   3370  CG  ASP B  61      64.964  16.017  64.384  1.00  0.00              
ATOM   3371  OD1 ASP B  61      65.008  16.718  63.375  1.00  0.00              
ATOM   3372  OD2 ASP B  61      65.770  16.131  65.310  1.00  0.00              
ATOM   3373  C   ASP B  61      61.688  14.293  65.438  1.00  0.00              
ATOM   3374  O   ASP B  61      60.787  14.566  64.645  1.00  0.00              
ATOM   3375  N   CYS B  62      61.661  13.210  66.231  1.00  0.00              
ATOM   3376  CA  CYS B  62      60.653  12.157  66.149  1.00  0.00              
ATOM   3377  CB  CYS B  62      60.755  11.249  67.365  1.00  0.00              
ATOM   3378  SG  CYS B  62      59.382  10.076  67.480  1.00  0.00              
ATOM   3379  C   CYS B  62      59.206  12.600  65.983  1.00  0.00              
ATOM   3380  O   CYS B  62      58.508  12.086  65.106  1.00  0.00              
ATOM   3381  N   TYR B  63      58.754  13.590  66.762  1.00  0.00              
ATOM   3382  CA  TYR B  63      57.379  14.062  66.661  1.00  0.00              
ATOM   3383  CB  TYR B  63      56.960  14.890  67.884  1.00  0.00              
ATOM   3384  CG  TYR B  63      57.915  15.979  68.356  1.00  0.00              
ATOM   3385  CD1 TYR B  63      57.976  17.196  67.704  1.00  0.00              
ATOM   3386  CE1 TYR B  63      58.770  18.206  68.205  1.00  0.00              
ATOM   3387  CD2 TYR B  63      58.673  15.759  69.489  1.00  0.00              
ATOM   3388  CE2 TYR B  63      59.466  16.767  69.996  1.00  0.00              
ATOM   3389  CZ  TYR B  63      59.496  17.988  69.357  1.00  0.00              
ATOM   3390  OH  TYR B  63      60.240  19.020  69.896  1.00  0.00              
ATOM   3391  C   TYR B  63      57.011  14.752  65.349  1.00  0.00              
ATOM   3392  O   TYR B  63      55.839  15.031  65.089  1.00  0.00              
ATOM   3393  N   ASP B  64      58.003  15.045  64.504  1.00  0.00              
ATOM   3394  CA  ASP B  64      57.746  15.366  63.110  1.00  0.00              
ATOM   3395  CB  ASP B  64      58.478  16.632  62.677  1.00  0.00              
ATOM   3396  CG  ASP B  64      58.211  17.001  61.221  1.00  0.00              
ATOM   3397  OD1 ASP B  64      57.119  17.494  60.922  1.00  0.00              
ATOM   3398  OD2 ASP B  64      59.104  16.812  60.397  1.00  0.00              
ATOM   3399  C   ASP B  64      58.129  14.212  62.191  1.00  0.00              
ATOM   3400  O   ASP B  64      57.408  13.923  61.239  1.00  0.00              
ATOM   3401  N   THR B  65      59.266  13.555  62.439  1.00  0.00              
ATOM   3402  CA  THR B  65      59.767  12.493  61.578  1.00  0.00              
ATOM   3403  CB  THR B  65      61.224  12.170  61.968  1.00  0.00              
ATOM   3404  OG1 THR B  65      61.890  13.426  62.039  1.00  0.00              
ATOM   3405  CG2 THR B  65      61.929  11.274  60.959  1.00  0.00              
ATOM   3406  C   THR B  65      58.903  11.235  61.596  1.00  0.00              
ATOM   3407  O   THR B  65      58.385  10.834  60.552  1.00  0.00              
ATOM   3408  N   ARG B  66      58.697  10.609  62.761  1.00  0.00              
ATOM   3409  CA  ARG B  66      57.938   9.368  62.842  1.00  0.00              
ATOM   3410  CB  ARG B  66      58.077   8.699  64.202  1.00  0.00              
ATOM   3411  CG  ARG B  66      59.419   8.024  64.463  1.00  0.00              
ATOM   3412  CD  ARG B  66      59.348   7.155  65.719  1.00  0.00              
ATOM   3413  NE  ARG B  66      58.429   6.038  65.548  1.00  0.00              
ATOM   3414  CZ  ARG B  66      57.865   5.385  66.570  1.00  0.00              
ATOM   3415  NH1 ARG B  66      57.020   4.403  66.279  1.00  0.00              
ATOM   3416  NH2 ARG B  66      58.131   5.704  67.836  1.00  0.00              
ATOM   3417  C   ARG B  66      56.463   9.562  62.518  1.00  0.00              
ATOM   3418  O   ARG B  66      55.830   8.690  61.920  1.00  0.00              
ATOM   3419  N   THR B  67      55.911  10.726  62.866  1.00  0.00              
ATOM   3420  CA  THR B  67      54.561  11.090  62.467  1.00  0.00              
ATOM   3421  CB  THR B  67      54.126  12.368  63.194  1.00  0.00              
ATOM   3422  OG1 THR B  67      55.251  13.232  63.138  1.00  0.00              
ATOM   3423  CG2 THR B  67      53.723  12.110  64.636  1.00  0.00              
ATOM   3424  C   THR B  67      54.454  11.234  60.954  1.00  0.00              
ATOM   3425  O   THR B  67      53.554  10.647  60.352  1.00  0.00              
ATOM   3426  N   SER B  68      55.387  11.947  60.306  1.00  0.00              
ATOM   3427  CA  SER B  68      55.420  12.017  58.850  1.00  0.00              
ATOM   3428  CB  SER B  68      56.446  13.036  58.360  1.00  0.00              
ATOM   3429  OG  SER B  68      56.307  13.322  56.971  1.00  0.00              
ATOM   3430  C   SER B  68      55.696  10.663  58.198  1.00  0.00              
ATOM   3431  O   SER B  68      55.290  10.444  57.052  1.00  0.00              
ATOM   3432  N   ALA B  69      56.396   9.749  58.878  1.00  0.00              
ATOM   3433  CA  ALA B  69      56.524   8.375  58.412  1.00  0.00              
ATOM   3434  CB  ALA B  69      57.495   7.601  59.289  1.00  0.00              
ATOM   3435  C   ALA B  69      55.178   7.662  58.451  1.00  0.00              
ATOM   3436  O   ALA B  69      54.826   6.946  57.511  1.00  0.00              
ATOM   3437  N   LEU B  70      54.381   7.875  59.506  1.00  0.00              
ATOM   3438  CA  LEU B  70      53.016   7.368  59.537  1.00  0.00              
ATOM   3439  CB  LEU B  70      52.365   7.522  60.909  1.00  0.00              
ATOM   3440  CG  LEU B  70      52.973   6.835  62.127  1.00  0.00              
ATOM   3441  CD1 LEU B  70      51.994   6.936  63.282  1.00  0.00              
ATOM   3442  CD2 LEU B  70      53.283   5.369  61.865  1.00  0.00              
ATOM   3443  C   LEU B  70      52.133   8.021  58.481  1.00  0.00              
ATOM   3444  O   LEU B  70      51.236   7.369  57.943  1.00  0.00              
ATOM   3445  N   SER B  71      52.359   9.297  58.147  1.00  0.00              
ATOM   3446  CA  SER B  71      51.717   9.930  57.002  1.00  0.00              
ATOM   3447  CB  SER B  71      52.129  11.389  56.917  1.00  0.00              
ATOM   3448  OG  SER B  71      51.952  12.039  58.168  1.00  0.00              
ATOM   3449  C   SER B  71      52.074   9.222  55.699  1.00  0.00              
ATOM   3450  O   SER B  71      51.185   8.883  54.917  1.00  0.00              
ATOM   3451  N   ALA B  72      53.362   8.931  55.476  1.00  0.00              
ATOM   3452  CA  ALA B  72      53.793   8.165  54.312  1.00  0.00              
ATOM   3453  CB  ALA B  72      55.305   8.005  54.333  1.00  0.00              
ATOM   3454  C   ALA B  72      53.172   6.772  54.263  1.00  0.00              
ATOM   3455  O   ALA B  72      52.774   6.298  53.198  1.00  0.00              
ATOM   3456  N   LYS B  73      53.038   6.120  55.423  1.00  0.00              
ATOM   3457  CA  LYS B  73      52.352   4.840  55.522  1.00  0.00              
ATOM   3458  CB  LYS B  73      52.599   4.241  56.899  1.00  0.00              
ATOM   3459  CG  LYS B  73      52.452   2.730  56.935  1.00  0.00              
ATOM   3460  CD  LYS B  73      52.629   2.229  58.356  1.00  0.00              
ATOM   3461  CE  LYS B  73      52.597   0.712  58.385  1.00  0.00              
ATOM   3462  NZ  LYS B  73      52.586   0.235  59.753  1.00  0.00              
ATOM   3463  C   LYS B  73      50.853   4.987  55.254  1.00  0.00              
ATOM   3464  O   LYS B  73      50.247   4.118  54.626  1.00  0.00              
ATOM   3465  N   SER B  74      50.234   6.101  55.670  1.00  0.00              
ATOM   3466  CA  SER B  74      48.845   6.404  55.331  1.00  0.00              
ATOM   3467  CB  SER B  74      48.380   7.695  55.999  1.00  0.00              
ATOM   3468  OG  SER B  74      48.494   7.668  57.414  1.00  0.00              
ATOM   3469  C   SER B  74      48.676   6.559  53.824  1.00  0.00              
ATOM   3470  O   SER B  74      47.660   6.161  53.252  1.00  0.00              
ATOM   3471  N   CYS B  75      49.706   7.115  53.178  1.00  0.00              
ATOM   3472  CA  CYS B  75      49.757   7.249  51.733  1.00  0.00              
ATOM   3473  CB  CYS B  75      50.755   8.339  51.377  1.00  0.00              
ATOM   3474  SG  CYS B  75      50.248   9.939  52.048  1.00  0.00              
ATOM   3475  C   CYS B  75      50.079   5.976  50.954  1.00  0.00              
ATOM   3476  O   CYS B  75      50.263   6.027  49.734  1.00  0.00              
ATOM   3477  N   GLU B  76      50.168   4.812  51.610  1.00  0.00              
ATOM   3478  CA  GLU B  76      50.321   3.548  50.905  1.00  0.00              
ATOM   3479  CB  GLU B  76      50.628   2.444  51.912  1.00  0.00              
ATOM   3480  CG  GLU B  76      51.114   1.130  51.304  1.00  0.00              
ATOM   3481  CD  GLU B  76      51.325  -0.027  52.280  1.00  0.00              
ATOM   3482  OE1 GLU B  76      51.638   0.197  53.452  1.00  0.00              
ATOM   3483  OE2 GLU B  76      51.209  -1.169  51.837  1.00  0.00              
ATOM   3484  C   GLU B  76      49.022   3.232  50.167  1.00  0.00              
ATOM   3485  O   GLU B  76      47.933   3.532  50.659  1.00  0.00              
ATOM   3486  N   SER B  77      49.124   2.619  48.983  1.00  0.00              
ATOM   3487  CA  SER B  77      47.967   2.197  48.198  1.00  0.00              
ATOM   3488  CB  SER B  77      48.481   1.500  46.941  1.00  0.00              
ATOM   3489  OG  SER B  77      49.397   0.457  47.277  1.00  0.00              
ATOM   3490  C   SER B  77      47.083   1.249  49.001  1.00  0.00              
ATOM   3491  O   SER B  77      45.878   1.433  49.178  1.00  0.00              
ATOM   3492  N   ASN B  78      47.750   0.229  49.535  1.00  0.00              
ATOM   3493  CA  ASN B  78      47.141  -0.694  50.472  1.00  0.00              
ATOM   3494  CB  ASN B  78      47.817  -2.062  50.356  1.00  0.00              
ATOM   3495  CG  ASN B  78      47.614  -2.740  49.008  1.00  0.00              
ATOM   3496  OD1 ASN B  78      46.981  -3.786  48.913  1.00  0.00              
ATOM   3497  ND2 ASN B  78      48.121  -2.205  47.901  1.00  0.00              
ATOM   3498  C   ASN B  78      47.362  -0.065  51.841  1.00  0.00              
ATOM   3499  O   ASN B  78      48.274  -0.426  52.588  1.00  0.00              
ATOM   3500  N   SER B  79      46.570   0.970  52.129  1.00  0.00              
ATOM   3501  CA  SER B  79      46.728   1.734  53.357  1.00  0.00              
ATOM   3502  CB  SER B  79      45.961   3.049  53.277  1.00  0.00              
ATOM   3503  OG  SER B  79      46.313   3.926  54.340  1.00  0.00              
ATOM   3504  C   SER B  79      46.293   0.954  54.592  1.00  0.00              
ATOM   3505  O   SER B  79      45.166   0.455  54.649  1.00  0.00              
ATOM   3506  N   PRO B  80      47.161   0.806  55.604  1.00  0.00              
ATOM   3507  CD  PRO B  80      48.594   1.089  55.522  1.00  0.00              
ATOM   3508  CA  PRO B  80      46.813   0.194  56.881  1.00  0.00              
ATOM   3509  CB  PRO B  80      48.174  -0.157  57.449  1.00  0.00              
ATOM   3510  CG  PRO B  80      49.046   0.971  56.963  1.00  0.00              
ATOM   3511  C   PRO B  80      46.037   1.121  57.812  1.00  0.00              
ATOM   3512  O   PRO B  80      45.511   0.676  58.832  1.00  0.00              
ATOM   3513  N   PHE B  81      45.944   2.413  57.486  1.00  0.00              
ATOM   3514  CA  PHE B  81      45.397   3.399  58.401  1.00  0.00              
ATOM   3515  CB  PHE B  81      46.366   4.578  58.510  1.00  0.00              
ATOM   3516  CG  PHE B  81      47.679   4.261  59.219  1.00  0.00              
ATOM   3517  CD1 PHE B  81      48.801   5.000  58.911  1.00  0.00              
ATOM   3518  CD2 PHE B  81      47.755   3.272  60.183  1.00  0.00              
ATOM   3519  CE1 PHE B  81      49.983   4.769  59.577  1.00  0.00              
ATOM   3520  CE2 PHE B  81      48.945   3.042  60.836  1.00  0.00              
ATOM   3521  CZ  PHE B  81      50.057   3.793  60.541  1.00  0.00              
ATOM   3522  C   PHE B  81      44.013   3.882  57.986  1.00  0.00              
ATOM   3523  O   PHE B  81      43.648   3.731  56.816  1.00  0.00              
ATOM   3524  N   PRO B  82      43.171   4.412  58.888  1.00  0.00              
ATOM   3525  CD  PRO B  82      43.318   4.308  60.338  1.00  0.00              
ATOM   3526  CA  PRO B  82      41.905   5.037  58.527  1.00  0.00              
ATOM   3527  CB  PRO B  82      41.163   5.070  59.847  1.00  0.00              
ATOM   3528  CG  PRO B  82      42.245   5.231  60.881  1.00  0.00              
ATOM   3529  C   PRO B  82      42.127   6.412  57.906  1.00  0.00              
ATOM   3530  O   PRO B  82      42.854   7.257  58.433  1.00  0.00              
ATOM   3531  N   VAL B  83      41.517   6.621  56.742  1.00  0.00              
ATOM   3532  CA  VAL B  83      41.738   7.837  55.974  1.00  0.00              
ATOM   3533  CB  VAL B  83      42.106   7.501  54.502  1.00  0.00              
ATOM   3534  CG1 VAL B  83      43.445   6.776  54.437  1.00  0.00              
ATOM   3535  CG2 VAL B  83      41.027   6.684  53.800  1.00  0.00              
ATOM   3536  C   VAL B  83      40.569   8.815  56.050  1.00  0.00              
ATOM   3537  O   VAL B  83      39.535   8.545  56.668  1.00  0.00              
ATOM   3538  N   HIS B  84      40.731   9.984  55.431  1.00  0.00              
ATOM   3539  CA  HIS B  84      39.660  10.956  55.328  1.00  0.00              
ATOM   3540  CB  HIS B  84      39.982  12.179  56.184  1.00  0.00              
ATOM   3541  CG  HIS B  84      39.251  12.165  57.519  1.00  0.00              
ATOM   3542  ND1 HIS B  84      38.487  11.202  58.018  1.00  0.00              
ATOM   3543  CD2 HIS B  84      39.228  13.229  58.389  1.00  0.00              
ATOM   3544  NE2 HIS B  84      38.422  12.858  59.351  1.00  0.00              
ATOM   3545  CE1 HIS B  84      37.967  11.650  59.130  1.00  0.00              
ATOM   3546  C   HIS B  84      39.423  11.347  53.875  1.00  0.00              
ATOM   3547  O   HIS B  84      40.335  11.188  53.056  1.00  0.00              
ATOM   3548  N   PRO B  85      38.228  11.818  53.474  1.00  0.00              
ATOM   3549  CD  PRO B  85      36.996  11.732  54.256  1.00  0.00              
ATOM   3550  CA  PRO B  85      37.944  12.299  52.122  1.00  0.00              
ATOM   3551  CB  PRO B  85      36.482  12.699  52.212  1.00  0.00              
ATOM   3552  CG  PRO B  85      35.924  11.697  53.186  1.00  0.00              
ATOM   3553  C   PRO B  85      38.849  13.451  51.690  1.00  0.00              
ATOM   3554  O   PRO B  85      38.535  14.635  51.819  1.00  0.00              
ATOM   3555  N   GLY B  86      40.028  13.056  51.213  1.00  0.00              
ATOM   3556  CA  GLY B  86      41.038  13.993  50.763  1.00  0.00              
ATOM   3557  C   GLY B  86      42.451  13.455  50.939  1.00  0.00              
ATOM   3558  O   GLY B  86      43.341  13.866  50.192  1.00  0.00              
ATOM   3559  N   THR B  87      42.681  12.511  51.870  1.00  0.00              
ATOM   3560  CA  THR B  87      44.010  11.989  52.190  1.00  0.00              
ATOM   3561  CB  THR B  87      43.887  10.812  53.183  1.00  0.00              
ATOM   3562  OG1 THR B  87      43.039  11.270  54.231  1.00  0.00              
ATOM   3563  CG2 THR B  87      45.224  10.385  53.781  1.00  0.00              
ATOM   3564  C   THR B  87      44.852  11.588  50.980  1.00  0.00              
ATOM   3565  O   THR B  87      46.037  11.911  50.927  1.00  0.00              
ATOM   3566  N   ALA B  88      44.247  10.947  49.973  1.00  0.00              
ATOM   3567  CA  ALA B  88      44.932  10.621  48.727  1.00  0.00              
ATOM   3568  CB  ALA B  88      43.964   9.916  47.791  1.00  0.00              
ATOM   3569  C   ALA B  88      45.476  11.847  47.997  1.00  0.00              
ATOM   3570  O   ALA B  88      46.629  11.859  47.559  1.00  0.00              
ATOM   3571  N   GLU B  89      44.679  12.920  47.927  1.00  0.00              
ATOM   3572  CA  GLU B  89      45.103  14.143  47.265  1.00  0.00              
ATOM   3573  CB  GLU B  89      43.904  15.039  46.948  1.00  0.00              
ATOM   3574  CG  GLU B  89      44.214  16.312  46.148  1.00  0.00              
ATOM   3575  CD  GLU B  89      44.934  16.089  44.821  1.00  0.00              
ATOM   3576  OE1 GLU B  89      44.308  15.595  43.884  1.00  0.00              
ATOM   3577  OE2 GLU B  89      46.116  16.420  44.728  1.00  0.00              
ATOM   3578  C   GLU B  89      46.141  14.872  48.112  1.00  0.00              
ATOM   3579  O   GLU B  89      47.053  15.503  47.571  1.00  0.00              
ATOM   3580  N   CYS B  90      46.025  14.769  49.441  1.00  0.00              
ATOM   3581  CA  CYS B  90      47.081  15.217  50.334  1.00  0.00              
ATOM   3582  CB  CYS B  90      46.710  14.993  51.793  1.00  0.00              
ATOM   3583  SG  CYS B  90      45.149  15.754  52.308  1.00  0.00              
ATOM   3584  C   CYS B  90      48.378  14.476  50.032  1.00  0.00              
ATOM   3585  O   CYS B  90      49.426  15.101  49.894  1.00  0.00              
ATOM   3586  N   CYS B  91      48.320  13.153  49.848  1.00  0.00              
ATOM   3587  CA  CYS B  91      49.486  12.350  49.512  1.00  0.00              
ATOM   3588  CB  CYS B  91      49.119  10.882  49.446  1.00  0.00              
ATOM   3589  SG  CYS B  91      48.530  10.270  51.043  1.00  0.00              
ATOM   3590  C   CYS B  91      50.186  12.760  48.225  1.00  0.00              
ATOM   3591  O   CYS B  91      51.417  12.724  48.157  1.00  0.00              
ATOM   3592  N   THR B  92      49.438  13.176  47.199  1.00  0.00              
ATOM   3593  CA  THR B  92      50.040  13.738  45.998  1.00  0.00              
ATOM   3594  CB  THR B  92      49.018  13.773  44.846  1.00  0.00              
ATOM   3595  OG1 THR B  92      47.740  14.068  45.397  1.00  0.00              
ATOM   3596  CG2 THR B  92      48.981  12.448  44.105  1.00  0.00              
ATOM   3597  C   THR B  92      50.725  15.091  46.174  1.00  0.00              
ATOM   3598  O   THR B  92      51.500  15.514  45.316  1.00  0.00              
ATOM   3599  N   LYS B  93      50.461  15.798  47.276  1.00  0.00              
ATOM   3600  CA  LYS B  93      51.110  17.069  47.546  1.00  0.00              
ATOM   3601  CB  LYS B  93      50.061  18.114  47.935  1.00  0.00              
ATOM   3602  CG  LYS B  93      49.004  18.413  46.876  1.00  0.00              
ATOM   3603  CD  LYS B  93      49.627  18.988  45.614  1.00  0.00              
ATOM   3604  CE  LYS B  93      48.552  19.223  44.568  1.00  0.00              
ATOM   3605  NZ  LYS B  93      49.147  19.704  43.338  1.00  0.00              
ATOM   3606  C   LYS B  93      52.122  16.854  48.664  1.00  0.00              
ATOM   3607  O   LYS B  93      51.772  16.786  49.838  1.00  0.00              
ATOM   3608  N   GLU B  94      53.414  16.816  48.344  1.00  0.00              
ATOM   3609  CA  GLU B  94      54.406  16.217  49.229  1.00  0.00              
ATOM   3610  CB  GLU B  94      55.724  16.029  48.483  1.00  0.00              
ATOM   3611  CG  GLU B  94      55.782  14.801  47.569  1.00  0.00              
ATOM   3612  CD  GLU B  94      54.721  14.727  46.477  1.00  0.00              
ATOM   3613  OE1 GLU B  94      54.645  15.647  45.663  1.00  0.00              
ATOM   3614  OE2 GLU B  94      53.984  13.743  46.456  1.00  0.00              
ATOM   3615  C   GLU B  94      54.683  16.825  50.601  1.00  0.00              
ATOM   3616  O   GLU B  94      54.699  18.044  50.809  1.00  0.00              
ATOM   3617  N   GLY B  95      54.855  15.902  51.554  1.00  0.00              
ATOM   3618  CA  GLY B  95      55.427  16.180  52.865  1.00  0.00              
ATOM   3619  C   GLY B  95      54.663  17.205  53.686  1.00  0.00              
ATOM   3620  O   GLY B  95      53.667  16.904  54.344  1.00  0.00              
ATOM   3621  N   LEU B  96      55.133  18.449  53.601  1.00  0.00              
ATOM   3622  CA  LEU B  96      54.561  19.549  54.362  1.00  0.00              
ATOM   3623  CB  LEU B  96      55.475  20.767  54.301  1.00  0.00              
ATOM   3624  CG  LEU B  96      56.874  20.651  54.896  1.00  0.00              
ATOM   3625  CD1 LEU B  96      57.673  21.905  54.592  1.00  0.00              
ATOM   3626  CD2 LEU B  96      56.816  20.398  56.396  1.00  0.00              
ATOM   3627  C   LEU B  96      53.176  19.920  53.856  1.00  0.00              
ATOM   3628  O   LEU B  96      52.276  20.231  54.639  1.00  0.00              
ATOM   3629  N   GLU B  97      52.993  19.825  52.534  1.00  0.00              
ATOM   3630  CA  GLU B  97      51.717  20.136  51.907  1.00  0.00              
ATOM   3631  CB  GLU B  97      51.848  20.113  50.393  1.00  0.00              
ATOM   3632  CG  GLU B  97      52.965  20.954  49.788  1.00  0.00              
ATOM   3633  CD  GLU B  97      53.112  20.730  48.290  1.00  0.00              
ATOM   3634  OE1 GLU B  97      52.633  21.559  47.520  1.00  0.00              
ATOM   3635  OE2 GLU B  97      53.695  19.720  47.890  1.00  0.00              
ATOM   3636  C   GLU B  97      50.696  19.088  52.338  1.00  0.00              
ATOM   3637  O   GLU B  97      49.586  19.416  52.749  1.00  0.00              
ATOM   3638  N   ARG B  98      51.103  17.817  52.253  1.00  0.00              
ATOM   3639  CA  ARG B  98      50.395  16.669  52.802  1.00  0.00              
ATOM   3640  CB  ARG B  98      51.340  15.482  52.673  1.00  0.00              
ATOM   3641  CG  ARG B  98      50.853  14.085  53.006  1.00  0.00              
ATOM   3642  CD  ARG B  98      51.998  13.123  52.714  1.00  0.00              
ATOM   3643  NE  ARG B  98      52.341  13.118  51.297  1.00  0.00              
ATOM   3644  CZ  ARG B  98      53.567  12.877  50.837  1.00  0.00              
ATOM   3645  NH1 ARG B  98      53.734  12.751  49.529  1.00  0.00              
ATOM   3646  NH2 ARG B  98      54.619  12.834  51.650  1.00  0.00              
ATOM   3647  C   ARG B  98      49.968  16.855  54.251  1.00  0.00              
ATOM   3648  O   ARG B  98      48.795  16.671  54.579  1.00  0.00              
ATOM   3649  N   LYS B  99      50.910  17.251  55.113  1.00  0.00              
ATOM   3650  CA  LYS B  99      50.652  17.492  56.526  1.00  0.00              
ATOM   3651  CB  LYS B  99      51.968  17.889  57.193  1.00  0.00              
ATOM   3652  CG  LYS B  99      51.960  17.927  58.713  1.00  0.00              
ATOM   3653  CD  LYS B  99      53.338  18.341  59.205  1.00  0.00              
ATOM   3654  CE  LYS B  99      53.369  18.354  60.724  1.00  0.00              
ATOM   3655  NZ  LYS B  99      54.651  18.827  61.209  1.00  0.00              
ATOM   3656  C   LYS B  99      49.584  18.564  56.734  1.00  0.00              
ATOM   3657  O   LYS B  99      48.609  18.346  57.459  1.00  0.00              
ATOM   3658  N   LEU B 100      49.731  19.703  56.047  1.00  0.00              
ATOM   3659  CA  LEU B 100      48.768  20.797  56.110  1.00  0.00              
ATOM   3660  CB  LEU B 100      49.330  21.970  55.297  1.00  0.00              
ATOM   3661  CG  LEU B 100      48.734  23.379  55.349  1.00  0.00              
ATOM   3662  CD1 LEU B 100      49.812  24.388  54.997  1.00  0.00              
ATOM   3663  CD2 LEU B 100      47.527  23.555  54.436  1.00  0.00              
ATOM   3664  C   LEU B 100      47.394  20.361  55.603  1.00  0.00              
ATOM   3665  O   LEU B 100      46.366  20.636  56.225  1.00  0.00              
ATOM   3666  N   CYS B 101      47.382  19.638  54.480  1.00  0.00              
ATOM   3667  CA  CYS B 101      46.170  19.113  53.868  1.00  0.00              
ATOM   3668  CB  CYS B 101      46.562  18.397  52.583  1.00  0.00              
ATOM   3669  SG  CYS B 101      45.241  17.644  51.603  1.00  0.00              
ATOM   3670  C   CYS B 101      45.429  18.179  54.816  1.00  0.00              
ATOM   3671  O   CYS B 101      44.226  18.340  55.021  1.00  0.00              
ATOM   3672  N   MET B 102      46.139  17.244  55.461  1.00  0.00              
ATOM   3673  CA  MET B 102      45.532  16.370  56.456  1.00  0.00              
ATOM   3674  CB  MET B 102      46.480  15.273  56.911  1.00  0.00              
ATOM   3675  CG  MET B 102      46.783  14.249  55.830  1.00  0.00              
ATOM   3676  SD  MET B 102      47.823  12.904  56.448  1.00  0.00              
ATOM   3677  CE  MET B 102      49.351  13.786  56.571  1.00  0.00              
ATOM   3678  C   MET B 102      45.021  17.135  57.666  1.00  0.00              
ATOM   3679  O   MET B 102      43.924  16.858  58.149  1.00  0.00              
ATOM   3680  N   ALA B 103      45.775  18.135  58.138  1.00  0.00              
ATOM   3681  CA  ALA B 103      45.316  19.009  59.211  1.00  0.00              
ATOM   3682  CB  ALA B 103      46.413  20.000  59.568  1.00  0.00              
ATOM   3683  C   ALA B 103      44.067  19.810  58.847  1.00  0.00              
ATOM   3684  O   ALA B 103      43.284  20.189  59.719  1.00  0.00              
ATOM   3685  N   ALA B 104      43.871  20.084  57.554  1.00  0.00              
ATOM   3686  CA  ALA B 104      42.649  20.708  57.072  1.00  0.00              
ATOM   3687  CB  ALA B 104      42.945  21.426  55.763  1.00  0.00              
ATOM   3688  C   ALA B 104      41.490  19.742  56.827  1.00  0.00              
ATOM   3689  O   ALA B 104      40.364  20.185  56.584  1.00  0.00              
ATOM   3690  N   LEU B 105      41.708  18.422  56.882  1.00  0.00              
ATOM   3691  CA  LEU B 105      40.645  17.466  56.604  1.00  0.00              
ATOM   3692  CB  LEU B 105      41.202  16.102  56.219  1.00  0.00              
ATOM   3693  CG  LEU B 105      41.933  15.998  54.888  1.00  0.00              
ATOM   3694  CD1 LEU B 105      42.530  14.617  54.728  1.00  0.00              
ATOM   3695  CD2 LEU B 105      41.012  16.330  53.727  1.00  0.00              
ATOM   3696  C   LEU B 105      39.628  17.320  57.724  1.00  0.00              
ATOM   3697  O   LEU B 105      39.948  17.082  58.889  1.00  0.00              
ATOM   3698  N   LYS B 106      38.368  17.470  57.325  1.00  0.00              
ATOM   3699  CA  LYS B 106      37.255  17.489  58.257  1.00  0.00              
ATOM   3700  CB  LYS B 106      36.083  18.251  57.652  1.00  0.00              
ATOM   3701  CG  LYS B 106      36.375  19.707  57.327  1.00  0.00              
ATOM   3702  CD  LYS B 106      35.155  20.312  56.656  1.00  0.00              
ATOM   3703  CE  LYS B 106      35.425  21.759  56.284  1.00  0.00              
ATOM   3704  NZ  LYS B 106      34.267  22.328  55.624  1.00  0.00              
ATOM   3705  C   LYS B 106      36.769  16.104  58.651  1.00  0.00              
ATOM   3706  O   LYS B 106      36.621  15.211  57.810  1.00  0.00              
ATOM   3707  N   HIS B 107      36.518  15.942  59.953  1.00  0.00              
ATOM   3708  CA  HIS B 107      35.752  14.817  60.476  1.00  0.00              
ATOM   3709  CB  HIS B 107      35.619  14.946  62.004  1.00  0.00              
ATOM   3710  CG  HIS B 107      34.578  14.033  62.647  1.00  0.00              
ATOM   3711  ND1 HIS B 107      34.549  12.709  62.664  1.00  0.00              
ATOM   3712  CD2 HIS B 107      33.425  14.494  63.244  1.00  0.00              
ATOM   3713  NE2 HIS B 107      32.749  13.419  63.555  1.00  0.00              
ATOM   3714  CE1 HIS B 107      33.420  12.347  63.212  1.00  0.00              
ATOM   3715  C   HIS B 107      34.374  14.777  59.824  1.00  0.00              
ATOM   3716  O   HIS B 107      33.715  15.807  59.665  1.00  0.00              
ATOM   3717  N   GLN B 108      33.943  13.580  59.434  1.00  0.00              
ATOM   3718  CA  GLN B 108      32.630  13.404  58.842  1.00  0.00              
ATOM   3719  CB  GLN B 108      32.683  12.333  57.750  1.00  0.00              
ATOM   3720  CG  GLN B 108      33.724  12.580  56.656  1.00  0.00              
ATOM   3721  CD  GLN B 108      33.540  13.881  55.886  1.00  0.00              
ATOM   3722  OE1 GLN B 108      32.594  14.051  55.123  1.00  0.00              
ATOM   3723  NE2 GLN B 108      34.430  14.849  56.046  1.00  0.00              
ATOM   3724  C   GLN B 108      31.662  13.005  59.953  1.00  0.00              
ATOM   3725  O   GLN B 108      31.808  11.912  60.506  1.00  0.00              
ATOM   3726  N   PRO B 109      30.696  13.847  60.358  1.00  0.00              
ATOM   3727  CD  PRO B 109      30.518  15.207  59.861  1.00  0.00              
ATOM   3728  CA  PRO B 109      29.740  13.561  61.426  1.00  0.00              
ATOM   3729  CB  PRO B 109      28.869  14.802  61.438  1.00  0.00              
ATOM   3730  CG  PRO B 109      29.822  15.889  61.022  1.00  0.00              
ATOM   3731  C   PRO B 109      28.915  12.303  61.191  1.00  0.00              
ATOM   3732  O   PRO B 109      28.236  12.154  60.170  1.00  0.00              
ATOM   3733  N   GLN B 110      28.981  11.375  62.149  1.00  0.00              
ATOM   3734  CA  GLN B 110      28.281  10.110  62.017  1.00  0.00              
ATOM   3735  CB  GLN B 110      28.826   9.063  62.986  1.00  0.00              
ATOM   3736  CG  GLN B 110      28.210   7.677  62.791  1.00  0.00              
ATOM   3737  CD  GLN B 110      28.444   7.052  61.426  1.00  0.00              
ATOM   3738  OE1 GLN B 110      27.727   7.333  60.465  1.00  0.00              
ATOM   3739  NE2 GLN B 110      29.453   6.200  61.308  1.00  0.00              
ATOM   3740  C   GLN B 110      26.769  10.249  62.137  1.00  0.00              
ATOM   3741  O   GLN B 110      26.171  10.307  63.220  1.00  0.00              
ATOM   3742  N   GLU B 111      26.179  10.345  60.950  1.00  0.00              
ATOM   3743  CA  GLU B 111      24.737  10.394  60.801  1.00  0.00              
ATOM   3744  CB  GLU B 111      24.372  11.184  59.547  1.00  0.00              
ATOM   3745  CG  GLU B 111      24.898  12.622  59.604  1.00  0.00              
ATOM   3746  CD  GLU B 111      24.547  13.529  58.430  1.00  0.00              
ATOM   3747  OE1 GLU B 111      24.537  13.095  57.277  1.00  0.00              
ATOM   3748  OE2 GLU B 111      24.278  14.709  58.658  1.00  0.00              
ATOM   3749  C   GLU B 111      24.079   9.018  60.792  1.00  0.00              
ATOM   3750  O   GLU B 111      22.872   8.920  61.005  1.00  0.00              
ATOM   3751  N   PHE B 112      24.813   7.920  60.560  1.00  0.00              
ATOM   3752  CA  PHE B 112      24.189   6.603  60.542  1.00  0.00              
ATOM   3753  CB  PHE B 112      24.203   6.007  59.131  1.00  0.00              
ATOM   3754  CG  PHE B 112      23.249   6.727  58.186  1.00  0.00              
ATOM   3755  CD1 PHE B 112      23.743   7.598  57.233  1.00  0.00              
ATOM   3756  CD2 PHE B 112      21.885   6.530  58.306  1.00  0.00              
ATOM   3757  CE1 PHE B 112      22.868   8.280  56.413  1.00  0.00              
ATOM   3758  CE2 PHE B 112      21.019   7.216  57.481  1.00  0.00              
ATOM   3759  CZ  PHE B 112      21.508   8.092  56.537  1.00  0.00              
ATOM   3760  C   PHE B 112      24.742   5.628  61.578  1.00  0.00              
ATOM   3761  O   PHE B 112      25.700   4.893  61.310  1.00  0.00              
ATOM   3762  N   PRO B 113      24.183   5.581  62.796  1.00  0.00              
ATOM   3763  CD  PRO B 113      23.138   6.480  63.279  1.00  0.00              
ATOM   3764  CA  PRO B 113      24.615   4.673  63.846  1.00  0.00              
ATOM   3765  CB  PRO B 113      23.963   5.250  65.087  1.00  0.00              
ATOM   3766  CG  PRO B 113      22.679   5.847  64.580  1.00  0.00              
ATOM   3767  C   PRO B 113      24.273   3.208  63.588  1.00  0.00              
ATOM   3768  O   PRO B 113      23.201   2.696  63.906  1.00  0.00              
ATOM   3769  N   THR B 114      25.247   2.517  63.001  1.00  0.00              
ATOM   3770  CA  THR B 114      25.174   1.079  62.768  1.00  0.00              
ATOM   3771  CB  THR B 114      26.251   0.643  61.746  1.00  0.00              
ATOM   3772  OG1 THR B 114      27.532   1.000  62.259  1.00  0.00              
ATOM   3773  CG2 THR B 114      26.019   1.260  60.375  1.00  0.00              
ATOM   3774  C   THR B 114      25.261   0.211  64.026  1.00  0.00              
ATOM   3775  O   THR B 114      25.129  -1.016  63.951  1.00  0.00              
ATOM   3776  N   TYR B 115      25.480   0.843  65.186  1.00  0.00              
ATOM   3777  CA  TYR B 115      25.666   0.170  66.461  1.00  0.00              
ATOM   3778  CB  TYR B 115      25.942   1.223  67.552  1.00  0.00              
ATOM   3779  CG  TYR B 115      26.054   0.690  68.978  1.00  0.00              
ATOM   3780  CD1 TYR B 115      27.112  -0.119  69.349  1.00  0.00              
ATOM   3781  CE1 TYR B 115      27.147  -0.673  70.612  1.00  0.00              
ATOM   3782  CD2 TYR B 115      25.053   0.979  69.887  1.00  0.00              
ATOM   3783  CE2 TYR B 115      25.087   0.433  71.152  1.00  0.00              
ATOM   3784  CZ  TYR B 115      26.130  -0.396  71.503  1.00  0.00              
ATOM   3785  OH  TYR B 115      26.161  -0.951  72.768  1.00  0.00              
ATOM   3786  C   TYR B 115      24.525  -0.753  66.870  1.00  0.00              
ATOM   3787  O   TYR B 115      23.346  -0.393  66.890  1.00  0.00              
ATOM   3788  N   VAL B 116      24.941  -1.965  67.225  1.00  0.00              
ATOM   3789  CA  VAL B 116      24.052  -2.957  67.794  1.00  0.00              
ATOM   3790  CB  VAL B 116      23.572  -3.953  66.699  1.00  0.00              
ATOM   3791  CG1 VAL B 116      24.706  -4.728  66.033  1.00  0.00              
ATOM   3792  CG2 VAL B 116      22.506  -4.890  67.249  1.00  0.00              
ATOM   3793  C   VAL B 116      24.812  -3.620  68.937  1.00  0.00              
ATOM   3794  O   VAL B 116      26.014  -3.880  68.840  1.00  0.00              
ATOM   3795  N   GLU B 117      24.131  -3.839  70.060  1.00  0.00              
ATOM   3796  CA  GLU B 117      24.741  -4.512  71.192  1.00  0.00              
ATOM   3797  CB  GLU B 117      24.145  -3.989  72.498  1.00  0.00              
ATOM   3798  CG  GLU B 117      24.946  -4.423  73.727  1.00  0.00              
ATOM   3799  CD  GLU B 117      24.364  -4.088  75.096  1.00  0.00              
ATOM   3800  OE1 GLU B 117      24.757  -4.752  76.062  1.00  0.00              
ATOM   3801  OE2 GLU B 117      23.555  -3.170  75.226  1.00  0.00              
ATOM   3802  C   GLU B 117      24.468  -6.007  71.055  1.00  0.00              
ATOM   3803  O   GLU B 117      23.342  -6.381  70.713  1.00  0.00              
ATOM   3804  N   PRO B 118      25.449  -6.900  71.256  1.00  0.00              
ATOM   3805  CD  PRO B 118      26.875  -6.599  71.177  1.00  0.00              
ATOM   3806  CA  PRO B 118      25.223  -8.339  71.370  1.00  0.00              
ATOM   3807  CB  PRO B 118      26.628  -8.884  71.516  1.00  0.00              
ATOM   3808  CG  PRO B 118      27.456  -7.919  70.710  1.00  0.00              
ATOM   3809  C   PRO B 118      24.372  -8.682  72.590  1.00  0.00              
ATOM   3810  O   PRO B 118      24.265  -7.896  73.537  1.00  0.00              
ATOM   3811  N   THR B 119      23.746  -9.860  72.589  1.00  0.00              
ATOM   3812  CA  THR B 119      22.972 -10.291  73.742  1.00  0.00              
ATOM   3813  CB  THR B 119      21.912 -11.354  73.381  1.00  0.00              
ATOM   3814  OG1 THR B 119      22.566 -12.417  72.702  1.00  0.00              
ATOM   3815  CG2 THR B 119      20.798 -10.765  72.531  1.00  0.00              
ATOM   3816  C   THR B 119      23.877 -10.765  74.871  1.00  0.00              
ATOM   3817  O   THR B 119      25.010 -11.203  74.646  1.00  0.00              
ATOM   3818  N   ASN B 120      23.346 -10.678  76.093  1.00  0.00              
ATOM   3819  CA  ASN B 120      24.041 -10.948  77.352  1.00  0.00              
ATOM   3820  CB  ASN B 120      23.011 -11.119  78.477  1.00  0.00              
ATOM   3821  CG  ASN B 120      22.062  -9.934  78.639  1.00  0.00              
ATOM   3822  OD1 ASN B 120      21.517  -9.412  77.664  1.00  0.00              
ATOM   3823  ND2 ASN B 120      21.800  -9.455  79.843  1.00  0.00              
ATOM   3824  C   ASN B 120      25.007 -12.128  77.354  1.00  0.00              
ATOM   3825  O   ASN B 120      26.165 -12.006  77.765  1.00  0.00              
ATOM   3826  N   ASP B 121      24.548 -13.271  76.830  1.00  0.00              
ATOM   3827  CA  ASP B 121      25.391 -14.453  76.698  1.00  0.00              
ATOM   3828  CB  ASP B 121      24.581 -15.674  76.259  1.00  0.00              
ATOM   3829  CG  ASP B 121      25.436 -16.920  76.031  1.00  0.00              
ATOM   3830  OD1 ASP B 121      25.881 -17.527  77.003  1.00  0.00              
ATOM   3831  OD2 ASP B 121      25.647 -17.278  74.873  1.00  0.00              
ATOM   3832  C   ASP B 121      26.551 -14.248  75.734  1.00  0.00              
ATOM   3833  O   ASP B 121      27.662 -14.673  76.037  1.00  0.00              
ATOM   3834  N   GLU B 122      26.321 -13.598  74.589  1.00  0.00              
ATOM   3835  CA  GLU B 122      27.361 -13.389  73.588  1.00  0.00              
ATOM   3836  CB  GLU B 122      26.788 -12.778  72.318  1.00  0.00              
ATOM   3837  CG  GLU B 122      25.730 -13.616  71.619  1.00  0.00              
ATOM   3838  CD  GLU B 122      25.152 -12.923  70.395  1.00  0.00              
ATOM   3839  OE1 GLU B 122      24.335 -12.011  70.563  1.00  0.00              
ATOM   3840  OE2 GLU B 122      25.514 -13.287  69.279  1.00  0.00              
ATOM   3841  C   GLU B 122      28.438 -12.458  74.124  1.00  0.00              
ATOM   3842  O   GLU B 122      29.630 -12.685  73.907  1.00  0.00              
ATOM   3843  N   ILE B 123      27.989 -11.428  74.856  1.00  0.00              
ATOM   3844  CA  ILE B 123      28.866 -10.488  75.548  1.00  0.00              
ATOM   3845  CB  ILE B 123      28.021  -9.479  76.368  1.00  0.00              
ATOM   3846  CG2 ILE B 123      28.924  -8.500  77.097  1.00  0.00              
ATOM   3847  CG1 ILE B 123      27.032  -8.699  75.519  1.00  0.00              
ATOM   3848  CD1 ILE B 123      26.029  -7.885  76.360  1.00  0.00              
ATOM   3849  C   ILE B 123      29.812 -11.255  76.468  1.00  0.00              
ATOM   3850  O   ILE B 123      31.037 -11.180  76.322  1.00  0.00              
ATOM   3851  N   CYS B 124      29.229 -12.041  77.383  1.00  0.00              
ATOM   3852  CA  CYS B 124      30.013 -12.856  78.295  1.00  0.00              
ATOM   3853  CB  CYS B 124      29.136 -13.554  79.321  1.00  0.00              
ATOM   3854  SG  CYS B 124      28.379 -12.387  80.478  1.00  0.00              
ATOM   3855  C   CYS B 124      30.907 -13.874  77.608  1.00  0.00              
ATOM   3856  O   CYS B 124      32.064 -14.008  77.996  1.00  0.00              
ATOM   3857  N   GLU B 125      30.427 -14.564  76.568  1.00  0.00              
ATOM   3858  CA  GLU B 125      31.238 -15.535  75.850  1.00  0.00              
ATOM   3859  CB  GLU B 125      30.411 -16.340  74.852  1.00  0.00              
ATOM   3860  CG  GLU B 125      29.468 -17.345  75.511  1.00  0.00              
ATOM   3861  CD  GLU B 125      30.171 -18.372  76.389  1.00  0.00              
ATOM   3862  OE1 GLU B 125      30.847 -19.253  75.852  1.00  0.00              
ATOM   3863  OE2 GLU B 125      30.059 -18.285  77.610  1.00  0.00              
ATOM   3864  C   GLU B 125      32.448 -14.934  75.160  1.00  0.00              
ATOM   3865  O   GLU B 125      33.554 -15.441  75.340  1.00  0.00              
ATOM   3866  N   ALA B 126      32.277 -13.834  74.418  1.00  0.00              
ATOM   3867  CA  ALA B 126      33.398 -13.169  73.765  1.00  0.00              
ATOM   3868  CB  ALA B 126      32.891 -11.961  72.994  1.00  0.00              
ATOM   3869  C   ALA B 126      34.434 -12.690  74.776  1.00  0.00              
ATOM   3870  O   ALA B 126      35.630 -12.963  74.641  1.00  0.00              
ATOM   3871  N   PHE B 127      33.946 -12.054  75.848  1.00  0.00              
ATOM   3872  CA  PHE B 127      34.798 -11.572  76.924  1.00  0.00              
ATOM   3873  CB  PHE B 127      33.948 -10.742  77.875  1.00  0.00              
ATOM   3874  CG  PHE B 127      34.690  -9.613  78.575  1.00  0.00              
ATOM   3875  CD1 PHE B 127      34.927  -8.430  77.899  1.00  0.00              
ATOM   3876  CD2 PHE B 127      35.062  -9.741  79.900  1.00  0.00              
ATOM   3877  CE1 PHE B 127      35.512  -7.369  78.558  1.00  0.00              
ATOM   3878  CE2 PHE B 127      35.646  -8.673  80.551  1.00  0.00              
ATOM   3879  CZ  PHE B 127      35.867  -7.487  79.884  1.00  0.00              
ATOM   3880  C   PHE B 127      35.480 -12.711  77.681  1.00  0.00              
ATOM   3881  O   PHE B 127      36.602 -12.550  78.160  1.00  0.00              
ATOM   3882  N   ARG B 128      34.828 -13.872  77.802  1.00  0.00              
ATOM   3883  CA  ARG B 128      35.419 -15.049  78.426  1.00  0.00              
ATOM   3884  CB  ARG B 128      34.337 -16.099  78.681  1.00  0.00              
ATOM   3885  CG  ARG B 128      34.819 -17.349  79.406  1.00  0.00              
ATOM   3886  CD  ARG B 128      33.773 -18.464  79.415  1.00  0.00              
ATOM   3887  NE  ARG B 128      33.339 -18.900  78.090  1.00  0.00              
ATOM   3888  CZ  ARG B 128      34.118 -19.534  77.206  1.00  0.00              
ATOM   3889  NH1 ARG B 128      33.582 -19.916  76.056  1.00  0.00              
ATOM   3890  NH2 ARG B 128      35.401 -19.792  77.445  1.00  0.00              
ATOM   3891  C   ARG B 128      36.519 -15.645  77.553  1.00  0.00              
ATOM   3892  O   ARG B 128      37.582 -16.017  78.052  1.00  0.00              
ATOM   3893  N   LYS B 129      36.269 -15.745  76.243  1.00  0.00              
ATOM   3894  CA  LYS B 129      37.244 -16.279  75.302  1.00  0.00              
ATOM   3895  CB  LYS B 129      36.608 -16.477  73.932  1.00  0.00              
ATOM   3896  CG  LYS B 129      35.553 -17.573  73.954  1.00  0.00              
ATOM   3897  CD  LYS B 129      34.804 -17.634  72.637  1.00  0.00              
ATOM   3898  CE  LYS B 129      33.693 -18.664  72.745  1.00  0.00              
ATOM   3899  NZ  LYS B 129      32.956 -18.746  71.500  1.00  0.00              
ATOM   3900  C   LYS B 129      38.482 -15.401  75.194  1.00  0.00              
ATOM   3901  O   LYS B 129      39.605 -15.905  75.147  1.00  0.00              
ATOM   3902  N   ASP B 130      38.281 -14.081  75.139  1.00  0.00              
ATOM   3903  CA  ASP B 130      39.356 -13.113  75.294  1.00  0.00              
ATOM   3904  CB  ASP B 130      40.281 -13.038  74.064  1.00  0.00              
ATOM   3905  CG  ASP B 130      41.307 -11.917  74.167  1.00  0.00              
ATOM   3906  OD1 ASP B 130      41.226 -10.972  73.383  1.00  0.00              
ATOM   3907  OD2 ASP B 130      42.156 -11.950  75.056  1.00  0.00              
ATOM   3908  C   ASP B 130      38.780 -11.730  75.576  1.00  0.00              
ATOM   3909  O   ASP B 130      38.214 -11.124  74.667  1.00  0.00              
ATOM   3910  N   PRO B 131      38.960 -11.153  76.774  1.00  0.00              
ATOM   3911  CD  PRO B 131      39.746 -11.727  77.863  1.00  0.00              
ATOM   3912  CA  PRO B 131      38.415  -9.848  77.147  1.00  0.00              
ATOM   3913  CB  PRO B 131      38.938  -9.659  78.561  1.00  0.00              
ATOM   3914  CG  PRO B 131      40.194 -10.492  78.619  1.00  0.00              
ATOM   3915  C   PRO B 131      38.794  -8.690  76.230  1.00  0.00              
ATOM   3916  O   PRO B 131      37.962  -7.843  75.892  1.00  0.00              
ATOM   3917  N   LYS B 132      40.054  -8.710  75.779  1.00  0.00              
ATOM   3918  CA  LYS B 132      40.631  -7.646  74.973  1.00  0.00              
ATOM   3919  CB  LYS B 132      42.107  -7.920  74.672  1.00  0.00              
ATOM   3920  CG  LYS B 132      42.979  -8.284  75.872  1.00  0.00              
ATOM   3921  CD  LYS B 132      43.037  -7.186  76.924  1.00  0.00              
ATOM   3922  CE  LYS B 132      43.806  -7.707  78.126  1.00  0.00              
ATOM   3923  NZ  LYS B 132      43.881  -6.699  79.164  1.00  0.00              
ATOM   3924  C   LYS B 132      39.880  -7.436  73.668  1.00  0.00              
ATOM   3925  O   LYS B 132      39.520  -6.300  73.363  1.00  0.00              
ATOM   3926  N   GLU B 133      39.577  -8.503  72.914  1.00  0.00              
ATOM   3927  CA  GLU B 133      38.845  -8.364  71.662  1.00  0.00              
ATOM   3928  CB  GLU B 133      38.799  -9.671  70.844  1.00  0.00              
ATOM   3929  CG  GLU B 133      38.399 -11.001  71.495  1.00  0.00              
ATOM   3930  CD  GLU B 133      36.915 -11.343  71.550  1.00  0.00              
ATOM   3931  OE1 GLU B 133      36.466 -12.136  70.727  1.00  0.00              
ATOM   3932  OE2 GLU B 133      36.207 -10.821  72.408  1.00  0.00              
ATOM   3933  C   GLU B 133      37.475  -7.714  71.791  1.00  0.00              
ATOM   3934  O   GLU B 133      37.160  -6.815  71.011  1.00  0.00              
ATOM   3935  N   TYR B 134      36.677  -8.100  72.794  1.00  0.00              
ATOM   3936  CA  TYR B 134      35.371  -7.491  73.002  1.00  0.00              
ATOM   3937  CB  TYR B 134      34.551  -8.261  74.041  1.00  0.00              
ATOM   3938  CG  TYR B 134      33.078  -7.868  74.030  1.00  0.00              
ATOM   3939  CD1 TYR B 134      32.278  -8.258  72.972  1.00  0.00              
ATOM   3940  CE1 TYR B 134      30.965  -7.843  72.907  1.00  0.00              
ATOM   3941  CD2 TYR B 134      32.555  -7.085  75.041  1.00  0.00              
ATOM   3942  CE2 TYR B 134      31.243  -6.663  74.975  1.00  0.00              
ATOM   3943  CZ  TYR B 134      30.458  -7.041  73.905  1.00  0.00              
ATOM   3944  OH  TYR B 134      29.145  -6.621  73.818  1.00  0.00              
ATOM   3945  C   TYR B 134      35.522  -6.038  73.424  1.00  0.00              
ATOM   3946  O   TYR B 134      34.838  -5.164  72.889  1.00  0.00              
ATOM   3947  N   ALA B 135      36.446  -5.776  74.357  1.00  0.00              
ATOM   3948  CA  ALA B 135      36.723  -4.424  74.819  1.00  0.00              
ATOM   3949  CB  ALA B 135      37.876  -4.458  75.813  1.00  0.00              
ATOM   3950  C   ALA B 135      37.111  -3.484  73.684  1.00  0.00              
ATOM   3951  O   ALA B 135      36.505  -2.428  73.490  1.00  0.00              
ATOM   3952  N   ASN B 136      38.089  -3.914  72.884  1.00  0.00              
ATOM   3953  CA  ASN B 136      38.584  -3.130  71.768  1.00  0.00              
ATOM   3954  CB  ASN B 136      39.856  -3.738  71.178  1.00  0.00              
ATOM   3955  CG  ASN B 136      41.081  -3.680  72.084  1.00  0.00              
ATOM   3956  OD1 ASN B 136      41.894  -4.600  72.106  1.00  0.00              
ATOM   3957  ND2 ASN B 136      41.311  -2.625  72.856  1.00  0.00              
ATOM   3958  C   ASN B 136      37.544  -2.948  70.677  1.00  0.00              
ATOM   3959  O   ASN B 136      37.352  -1.832  70.190  1.00  0.00              
ATOM   3960  N   GLN B 137      36.830  -4.018  70.311  1.00  0.00              
ATOM   3961  CA  GLN B 137      35.806  -3.940  69.281  1.00  0.00              
ATOM   3962  CB  GLN B 137      35.353  -5.345  68.885  1.00  0.00              
ATOM   3963  CG  GLN B 137      34.673  -5.469  67.525  1.00  0.00              
ATOM   3964  CD  GLN B 137      33.153  -5.521  67.573  1.00  0.00              
ATOM   3965  OE1 GLN B 137      32.552  -6.590  67.554  1.00  0.00              
ATOM   3966  NE2 GLN B 137      32.467  -4.390  67.640  1.00  0.00              
ATOM   3967  C   GLN B 137      34.631  -3.074  69.722  1.00  0.00              
ATOM   3968  O   GLN B 137      34.022  -2.410  68.880  1.00  0.00              
ATOM   3969  N   PHE B 138      34.293  -3.048  71.018  1.00  0.00              
ATOM   3970  CA  PHE B 138      33.283  -2.131  71.524  1.00  0.00              
ATOM   3971  CB  PHE B 138      32.894  -2.477  72.966  1.00  0.00              
ATOM   3972  CG  PHE B 138      31.727  -1.646  73.486  1.00  0.00              
ATOM   3973  CD1 PHE B 138      30.445  -1.914  73.044  1.00  0.00              
ATOM   3974  CD2 PHE B 138      31.956  -0.595  74.355  1.00  0.00              
ATOM   3975  CE1 PHE B 138      29.403  -1.109  73.451  1.00  0.00              
ATOM   3976  CE2 PHE B 138      30.906   0.208  74.748  1.00  0.00              
ATOM   3977  CZ  PHE B 138      29.632  -0.046  74.294  1.00  0.00              
ATOM   3978  C   PHE B 138      33.769  -0.688  71.438  1.00  0.00              
ATOM   3979  O   PHE B 138      33.073   0.163  70.876  1.00  0.00              
ATOM   3980  N   MET B 139      34.972  -0.412  71.965  1.00  0.00              
ATOM   3981  CA  MET B 139      35.550   0.930  71.939  1.00  0.00              
ATOM   3982  CB  MET B 139      36.883   0.985  72.673  1.00  0.00              
ATOM   3983  CG  MET B 139      36.780   0.790  74.176  1.00  0.00              
ATOM   3984  SD  MET B 139      38.350   1.102  75.022  1.00  0.00              
ATOM   3985  CE  MET B 139      39.053  -0.521  74.975  1.00  0.00              
ATOM   3986  C   MET B 139      35.739   1.490  70.535  1.00  0.00              
ATOM   3987  O   MET B 139      35.750   2.703  70.333  1.00  0.00              
ATOM   3988  N   TRP B 140      35.926   0.594  69.564  1.00  0.00              
ATOM   3989  CA  TRP B 140      35.768   0.938  68.165  1.00  0.00              
ATOM   3990  CB  TRP B 140      36.339  -0.204  67.312  1.00  0.00              
ATOM   3991  CG  TRP B 140      36.094  -0.087  65.814  1.00  0.00              
ATOM   3992  CD2 TRP B 140      35.214  -0.827  65.075  1.00  0.00              
ATOM   3993  CE2 TRP B 140      35.334  -0.280  63.842  1.00  0.00              
ATOM   3994  CE3 TRP B 140      34.530  -1.996  65.303  1.00  0.00              
ATOM   3995  CD1 TRP B 140      36.720   0.862  65.032  1.00  0.00              
ATOM   3996  NE1 TRP B 140      36.228   0.714  63.816  1.00  0.00              
ATOM   3997  CZ2 TRP B 140      34.774  -0.827  62.716  1.00  0.00              
ATOM   3998  CZ3 TRP B 140      33.939  -2.569  64.187  1.00  0.00              
ATOM   3999  CH2 TRP B 140      34.056  -1.995  62.922  1.00  0.00              
ATOM   4000  C   TRP B 140      34.297   1.233  67.859  1.00  0.00              
ATOM   4001  O   TRP B 140      33.923   2.402  67.751  1.00  0.00              
ATOM   4002  N   GLU B 141      33.441   0.197  67.838  1.00  0.00              
ATOM   4003  CA  GLU B 141      32.100   0.249  67.256  1.00  0.00              
ATOM   4004  CB  GLU B 141      31.351  -1.062  67.497  1.00  0.00              
ATOM   4005  CG  GLU B 141      30.100  -1.233  66.625  1.00  0.00              
ATOM   4006  CD  GLU B 141      29.208  -2.428  66.950  1.00  0.00              
ATOM   4007  OE1 GLU B 141      29.724  -3.510  67.232  1.00  0.00              
ATOM   4008  OE2 GLU B 141      27.989  -2.264  66.908  1.00  0.00              
ATOM   4009  C   GLU B 141      31.239   1.402  67.746  1.00  0.00              
ATOM   4010  O   GLU B 141      30.612   2.104  66.942  1.00  0.00              
ATOM   4011  N   TYR B 142      31.251   1.607  69.067  1.00  0.00              
ATOM   4012  CA  TYR B 142      30.464   2.655  69.688  1.00  0.00              
ATOM   4013  CB  TYR B 142      30.536   2.530  71.211  1.00  0.00              
ATOM   4014  CG  TYR B 142      29.417   3.269  71.933  1.00  0.00              
ATOM   4015  CD1 TYR B 142      28.141   2.741  71.939  1.00  0.00              
ATOM   4016  CE1 TYR B 142      27.111   3.418  72.558  1.00  0.00              
ATOM   4017  CD2 TYR B 142      29.671   4.469  72.565  1.00  0.00              
ATOM   4018  CE2 TYR B 142      28.644   5.152  73.183  1.00  0.00              
ATOM   4019  CZ  TYR B 142      27.370   4.625  73.171  1.00  0.00              
ATOM   4020  OH  TYR B 142      26.343   5.316  73.783  1.00  0.00              
ATOM   4021  C   TYR B 142      30.968   4.016  69.225  1.00  0.00              
ATOM   4022  O   TYR B 142      30.185   4.820  68.720  1.00  0.00              
ATOM   4023  N   SER B 143      32.277   4.269  69.297  1.00  0.00              
ATOM   4024  CA  SER B 143      32.821   5.560  68.914  1.00  0.00              
ATOM   4025  CB  SER B 143      34.223   5.705  69.469  1.00  0.00              
ATOM   4026  OG  SER B 143      34.164   5.616  70.887  1.00  0.00              
ATOM   4027  C   SER B 143      32.768   5.828  67.415  1.00  0.00              
ATOM   4028  O   SER B 143      32.508   6.965  67.024  1.00  0.00              
ATOM   4029  N   THR B 144      32.938   4.819  66.549  1.00  0.00              
ATOM   4030  CA  THR B 144      32.695   4.980  65.117  1.00  0.00              
ATOM   4031  CB  THR B 144      33.094   3.719  64.326  1.00  0.00              
ATOM   4032  OG1 THR B 144      32.751   2.583  65.112  1.00  0.00              
ATOM   4033  CG2 THR B 144      34.565   3.720  63.957  1.00  0.00              
ATOM   4034  C   THR B 144      31.255   5.349  64.785  1.00  0.00              
ATOM   4035  O   THR B 144      30.966   5.983  63.768  1.00  0.00              
ATOM   4036  N   ASN B 145      30.330   4.930  65.652  1.00  0.00              
ATOM   4037  CA  ASN B 145      28.929   5.249  65.465  1.00  0.00              
ATOM   4038  CB  ASN B 145      28.075   4.050  65.804  1.00  0.00              
ATOM   4039  CG  ASN B 145      28.147   3.033  64.683  1.00  0.00              
ATOM   4040  OD1 ASN B 145      27.746   3.314  63.556  1.00  0.00              
ATOM   4041  ND2 ASN B 145      28.670   1.836  64.897  1.00  0.00              
ATOM   4042  C   ASN B 145      28.453   6.480  66.210  1.00  0.00              
ATOM   4043  O   ASN B 145      27.427   7.069  65.867  1.00  0.00              
ATOM   4044  N   TYR B 146      29.186   6.884  67.245  1.00  0.00              
ATOM   4045  CA  TYR B 146      28.858   8.081  67.993  1.00  0.00              
ATOM   4046  CB  TYR B 146      28.333   7.710  69.389  1.00  0.00              
ATOM   4047  CG  TYR B 146      27.050   6.892  69.304  1.00  0.00              
ATOM   4048  CD1 TYR B 146      27.084   5.534  69.547  1.00  0.00              
ATOM   4049  CE1 TYR B 146      25.975   4.758  69.287  1.00  0.00              
ATOM   4050  CD2 TYR B 146      25.885   7.484  68.858  1.00  0.00              
ATOM   4051  CE2 TYR B 146      24.776   6.713  68.588  1.00  0.00              
ATOM   4052  CZ  TYR B 146      24.834   5.352  68.796  1.00  0.00              
ATOM   4053  OH  TYR B 146      23.733   4.573  68.505  1.00  0.00              
ATOM   4054  C   TYR B 146      30.054   9.023  68.015  1.00  0.00              
ATOM   4055  O   TYR B 146      30.590   9.413  69.052  1.00  0.00              
ATOM   4056  N   GLY B 147      30.426   9.420  66.794  1.00  0.00              
ATOM   4057  CA  GLY B 147      31.604  10.238  66.542  1.00  0.00              
ATOM   4058  C   GLY B 147      31.490  11.643  67.115  1.00  0.00              
ATOM   4059  O   GLY B 147      32.405  12.146  67.762  1.00  0.00              
ATOM   4060  N   GLN B 148      30.333  12.272  66.905  1.00  0.00              
ATOM   4061  CA  GLN B 148      30.076  13.607  67.422  1.00  0.00              
ATOM   4062  CB  GLN B 148      29.147  14.366  66.481  1.00  0.00              
ATOM   4063  CG  GLN B 148      29.886  15.132  65.391  1.00  0.00              
ATOM   4064  CD  GLN B 148      30.691  16.312  65.923  1.00  0.00              
ATOM   4065  OE1 GLN B 148      31.913  16.272  66.026  1.00  0.00              
ATOM   4066  NE2 GLN B 148      30.055  17.423  66.266  1.00  0.00              
ATOM   4067  C   GLN B 148      29.530  13.623  68.844  1.00  0.00              
ATOM   4068  O   GLN B 148      29.173  14.680  69.369  1.00  0.00              
ATOM   4069  N   ALA B 149      29.428  12.458  69.491  1.00  0.00              
ATOM   4070  CA  ALA B 149      29.120  12.410  70.911  1.00  0.00              
ATOM   4071  CB  ALA B 149      28.750  10.993  71.314  1.00  0.00              
ATOM   4072  C   ALA B 149      30.380  12.804  71.676  1.00  0.00              
ATOM   4073  O   ALA B 149      31.476  12.440  71.240  1.00  0.00              
ATOM   4074  N   PRO B 150      30.304  13.563  72.780  1.00  0.00              
ATOM   4075  CD  PRO B 150      29.064  14.099  73.332  1.00  0.00              
ATOM   4076  CA  PRO B 150      31.457  14.011  73.555  1.00  0.00              
ATOM   4077  CB  PRO B 150      30.812  14.649  74.765  1.00  0.00              
ATOM   4078  CG  PRO B 150      29.534  15.227  74.226  1.00  0.00              
ATOM   4079  C   PRO B 150      32.400  12.892  73.972  1.00  0.00              
ATOM   4080  O   PRO B 150      31.973  11.876  74.529  1.00  0.00              
ATOM   4081  N   LEU B 151      33.689  13.088  73.662  1.00  0.00              
ATOM   4082  CA  LEU B 151      34.778  12.226  74.113  1.00  0.00              
ATOM   4083  CB  LEU B 151      36.109  12.943  73.871  1.00  0.00              
ATOM   4084  CG  LEU B 151      37.442  12.271  74.206  1.00  0.00              
ATOM   4085  CD1 LEU B 151      37.656  10.995  73.405  1.00  0.00              
ATOM   4086  CD2 LEU B 151      38.580  13.239  73.937  1.00  0.00              
ATOM   4087  C   LEU B 151      34.657  11.796  75.572  1.00  0.00              
ATOM   4088  O   LEU B 151      34.829  10.618  75.888  1.00  0.00              
ATOM   4089  N   SER B 152      34.295  12.750  76.439  1.00  0.00              
ATOM   4090  CA  SER B 152      33.963  12.497  77.834  1.00  0.00              
ATOM   4091  CB  SER B 152      33.396  13.787  78.413  1.00  0.00              
ATOM   4092  OG  SER B 152      32.333  14.277  77.597  1.00  0.00              
ATOM   4093  C   SER B 152      32.960  11.362  78.008  1.00  0.00              
ATOM   4094  O   SER B 152      33.277  10.316  78.580  1.00  0.00              
ATOM   4095  N   LEU B 153      31.769  11.564  77.427  1.00  0.00              
ATOM   4096  CA  LEU B 153      30.685  10.598  77.466  1.00  0.00              
ATOM   4097  CB  LEU B 153      29.454  11.113  76.733  1.00  0.00              
ATOM   4098  CG  LEU B 153      28.638  12.209  77.391  1.00  0.00              
ATOM   4099  CD1 LEU B 153      27.500  12.638  76.484  1.00  0.00              
ATOM   4100  CD2 LEU B 153      28.095  11.734  78.728  1.00  0.00              
ATOM   4101  C   LEU B 153      31.065   9.241  76.909  1.00  0.00              
ATOM   4102  O   LEU B 153      30.812   8.223  77.558  1.00  0.00              
ATOM   4103  N   LEU B 154      31.726   9.238  75.745  1.00  0.00              
ATOM   4104  CA  LEU B 154      32.201   8.015  75.113  1.00  0.00              
ATOM   4105  CB  LEU B 154      32.920   8.329  73.801  1.00  0.00              
ATOM   4106  CG  LEU B 154      32.133   8.880  72.617  1.00  0.00              
ATOM   4107  CD1 LEU B 154      33.082   9.253  71.500  1.00  0.00              
ATOM   4108  CD2 LEU B 154      31.128   7.869  72.103  1.00  0.00              
ATOM   4109  C   LEU B 154      33.113   7.196  76.020  1.00  0.00              
ATOM   4110  O   LEU B 154      32.818   6.031  76.294  1.00  0.00              
ATOM   4111  N   VAL B 155      34.177   7.813  76.555  1.00  0.00              
ATOM   4112  CA  VAL B 155      35.130   7.143  77.439  1.00  0.00              
ATOM   4113  CB  VAL B 155      36.361   8.054  77.703  1.00  0.00              
ATOM   4114  CG1 VAL B 155      37.407   7.408  78.604  1.00  0.00              
ATOM   4115  CG2 VAL B 155      37.054   8.398  76.396  1.00  0.00              
ATOM   4116  C   VAL B 155      34.494   6.696  78.757  1.00  0.00              
ATOM   4117  O   VAL B 155      34.834   5.645  79.305  1.00  0.00              
ATOM   4118  N   SER B 156      33.576   7.506  79.311  1.00  0.00              
ATOM   4119  CA  SER B 156      32.816   7.068  80.471  1.00  0.00              
ATOM   4120  CB  SER B 156      32.029   8.212  81.109  1.00  0.00              
ATOM   4121  OG  SER B 156      31.246   8.977  80.203  1.00  0.00              
ATOM   4122  C   SER B 156      31.894   5.899  80.162  1.00  0.00              
ATOM   4123  O   SER B 156      31.776   4.974  80.971  1.00  0.00              
ATOM   4124  N   TYR B 157      31.272   5.892  78.975  1.00  0.00              
ATOM   4125  CA  TYR B 157      30.344   4.837  78.603  1.00  0.00              
ATOM   4126  CB  TYR B 157      29.571   5.184  77.328  1.00  0.00              
ATOM   4127  CG  TYR B 157      28.404   4.238  77.067  1.00  0.00              
ATOM   4128  CD1 TYR B 157      27.177   4.501  77.638  1.00  0.00              
ATOM   4129  CE1 TYR B 157      26.117   3.652  77.404  1.00  0.00              
ATOM   4130  CD2 TYR B 157      28.570   3.119  76.271  1.00  0.00              
ATOM   4131  CE2 TYR B 157      27.511   2.267  76.039  1.00  0.00              
ATOM   4132  CZ  TYR B 157      26.284   2.551  76.594  1.00  0.00              
ATOM   4133  OH  TYR B 157      25.208   1.730  76.321  1.00  0.00              
ATOM   4134  C   TYR B 157      31.098   3.533  78.408  1.00  0.00              
ATOM   4135  O   TYR B 157      30.695   2.514  78.966  1.00  0.00              
ATOM   4136  N   THR B 158      32.203   3.548  77.655  1.00  0.00              
ATOM   4137  CA  THR B 158      32.986   2.345  77.411  1.00  0.00              
ATOM   4138  CB  THR B 158      34.131   2.648  76.426  1.00  0.00              
ATOM   4139  OG1 THR B 158      34.846   3.766  76.941  1.00  0.00              
ATOM   4140  CG2 THR B 158      33.615   2.946  75.024  1.00  0.00              
ATOM   4141  C   THR B 158      33.505   1.749  78.712  1.00  0.00              
ATOM   4142  O   THR B 158      33.400   0.545  78.946  1.00  0.00              
ATOM   4143  N   LYS B 159      33.997   2.630  79.591  1.00  0.00              
ATOM   4144  CA  LYS B 159      34.463   2.246  80.916  1.00  0.00              
ATOM   4145  CB  LYS B 159      34.951   3.500  81.621  1.00  0.00              
ATOM   4146  CG  LYS B 159      35.903   3.280  82.781  1.00  0.00              
ATOM   4147  CD  LYS B 159      36.301   4.594  83.455  1.00  0.00              
ATOM   4148  CE  LYS B 159      37.165   5.537  82.609  1.00  0.00              
ATOM   4149  NZ  LYS B 159      36.402   6.369  81.690  1.00  0.00              
ATOM   4150  C   LYS B 159      33.347   1.588  81.727  1.00  0.00              
ATOM   4151  O   LYS B 159      33.520   0.484  82.251  1.00  0.00              
ATOM   4152  N   SER B 160      32.171   2.229  81.779  1.00  0.00              
ATOM   4153  CA  SER B 160      31.032   1.710  82.528  1.00  0.00              
ATOM   4154  CB  SER B 160      29.877   2.705  82.523  1.00  0.00              
ATOM   4155  OG  SER B 160      30.252   3.962  83.065  1.00  0.00              
ATOM   4156  C   SER B 160      30.539   0.378  81.978  1.00  0.00              
ATOM   4157  O   SER B 160      30.272  -0.556  82.735  1.00  0.00              
ATOM   4158  N   TYR B 161      30.470   0.273  80.648  1.00  0.00              
ATOM   4159  CA  TYR B 161      30.028  -0.931  79.967  1.00  0.00              
ATOM   4160  CB  TYR B 161      29.942  -0.675  78.461  1.00  0.00              
ATOM   4161  CG  TYR B 161      29.357  -1.836  77.669  1.00  0.00              
ATOM   4162  CD1 TYR B 161      27.994  -2.047  77.672  1.00  0.00              
ATOM   4163  CE1 TYR B 161      27.469  -3.139  77.018  1.00  0.00              
ATOM   4164  CD2 TYR B 161      30.194  -2.695  76.982  1.00  0.00              
ATOM   4165  CE2 TYR B 161      29.670  -3.785  76.323  1.00  0.00              
ATOM   4166  CZ  TYR B 161      28.312  -4.007  76.360  1.00  0.00              
ATOM   4167  OH  TYR B 161      27.791  -5.124  75.738  1.00  0.00              
ATOM   4168  C   TYR B 161      30.973  -2.089  80.252  1.00  0.00              
ATOM   4169  O   TYR B 161      30.524  -3.166  80.640  1.00  0.00              
ATOM   4170  N   LEU B 162      32.283  -1.888  80.094  1.00  0.00              
ATOM   4171  CA  LEU B 162      33.245  -2.952  80.338  1.00  0.00              
ATOM   4172  CB  LEU B 162      34.614  -2.578  79.791  1.00  0.00              
ATOM   4173  CG  LEU B 162      34.695  -2.356  78.285  1.00  0.00              
ATOM   4174  CD1 LEU B 162      36.067  -1.834  77.906  1.00  0.00              
ATOM   4175  CD2 LEU B 162      34.331  -3.621  77.520  1.00  0.00              
ATOM   4176  C   LEU B 162      33.325  -3.357  81.801  1.00  0.00              
ATOM   4177  O   LEU B 162      33.526  -4.534  82.110  1.00  0.00              
ATOM   4178  N   SER B 163      33.121  -2.401  82.715  1.00  0.00              
ATOM   4179  CA  SER B 163      32.967  -2.715  84.128  1.00  0.00              
ATOM   4180  CB  SER B 163      32.881  -1.433  84.952  1.00  0.00              
ATOM   4181  OG  SER B 163      33.072  -1.655  86.344  1.00  0.00              
ATOM   4182  C   SER B 163      31.721  -3.571  84.349  1.00  0.00              
ATOM   4183  O   SER B 163      31.777  -4.545  85.099  1.00  0.00              
ATOM   4184  N   MET B 164      30.608  -3.233  83.683  1.00  0.00              
ATOM   4185  CA  MET B 164      29.374  -4.008  83.728  1.00  0.00              
ATOM   4186  CB  MET B 164      28.299  -3.260  82.935  1.00  0.00              
ATOM   4187  CG  MET B 164      26.938  -3.925  82.806  1.00  0.00              
ATOM   4188  SD  MET B 164      25.715  -2.831  82.040  1.00  0.00              
ATOM   4189  CE  MET B 164      25.723  -3.439  80.380  1.00  0.00              
ATOM   4190  C   MET B 164      29.565  -5.424  83.197  1.00  0.00              
ATOM   4191  O   MET B 164      29.041  -6.379  83.767  1.00  0.00              
ATOM   4192  N   VAL B 165      30.327  -5.592  82.112  1.00  0.00              
ATOM   4193  CA  VAL B 165      30.644  -6.919  81.597  1.00  0.00              
ATOM   4194  CB  VAL B 165      31.378  -6.850  80.239  1.00  0.00              
ATOM   4195  CG1 VAL B 165      31.544  -8.244  79.664  1.00  0.00              
ATOM   4196  CG2 VAL B 165      30.625  -6.007  79.227  1.00  0.00              
ATOM   4197  C   VAL B 165      31.477  -7.686  82.621  1.00  0.00              
ATOM   4198  O   VAL B 165      31.165  -8.832  82.953  1.00  0.00              
ATOM   4199  N   GLY B 166      32.509  -7.024  83.157  1.00  0.00              
ATOM   4200  CA  GLY B 166      33.393  -7.598  84.160  1.00  0.00              
ATOM   4201  C   GLY B 166      32.652  -8.107  85.389  1.00  0.00              
ATOM   4202  O   GLY B 166      32.868  -9.245  85.812  1.00  0.00              
ATOM   4203  N   SER B 167      31.756  -7.294  85.957  1.00  0.00              
ATOM   4204  CA  SER B 167      30.955  -7.705  87.098  1.00  0.00              
ATOM   4205  CB  SER B 167      30.208  -6.502  87.673  1.00  0.00              
ATOM   4206  OG  SER B 167      29.502  -5.815  86.648  1.00  0.00              
ATOM   4207  C   SER B 167      29.968  -8.796  86.705  1.00  0.00              
ATOM   4208  O   SER B 167      30.028  -9.924  87.201  1.00  0.00              
ATOM   4209  N   CYS B 168      29.090  -8.485  85.749  1.00  0.00              
ATOM   4210  CA  CYS B 168      28.007  -9.380  85.389  1.00  0.00              
ATOM   4211  CB  CYS B 168      27.082  -8.722  84.395  1.00  0.00              
ATOM   4212  SG  CYS B 168      26.438  -7.166  85.056  1.00  0.00              
ATOM   4213  C   CYS B 168      28.428 -10.754  84.911  1.00  0.00              
ATOM   4214  O   CYS B 168      27.896 -11.748  85.409  1.00  0.00              
ATOM   4215  N   CYS B 169      29.434 -10.859  84.041  1.00  0.00              
ATOM   4216  CA  CYS B 169      29.906 -12.161  83.597  1.00  0.00              
ATOM   4217  CB  CYS B 169      30.769 -12.020  82.353  1.00  0.00              
ATOM   4218  SG  CYS B 169      29.895 -11.164  81.017  1.00  0.00              
ATOM   4219  C   CYS B 169      30.640 -12.960  84.671  1.00  0.00              
ATOM   4220  O   CYS B 169      30.932 -14.139  84.465  1.00  0.00              
ATOM   4221  N   THR B 170      30.966 -12.362  85.825  1.00  0.00              
ATOM   4222  CA  THR B 170      31.477 -13.130  86.952  1.00  0.00              
ATOM   4223  CB  THR B 170      32.808 -12.549  87.485  1.00  0.00              
ATOM   4224  OG1 THR B 170      32.604 -11.177  87.802  1.00  0.00              
ATOM   4225  CG2 THR B 170      33.947 -12.713  86.489  1.00  0.00              
ATOM   4226  C   THR B 170      30.455 -13.286  88.077  1.00  0.00              
ATOM   4227  O   THR B 170      30.680 -14.031  89.034  1.00  0.00              
ATOM   4228  N   SER B 171      29.313 -12.594  87.983  1.00  0.00              
ATOM   4229  CA  SER B 171      28.300 -12.630  89.027  1.00  0.00              
ATOM   4230  CB  SER B 171      27.358 -11.434  88.876  1.00  0.00              
ATOM   4231  OG  SER B 171      26.444 -11.559  87.792  1.00  0.00              
ATOM   4232  C   SER B 171      27.489 -13.923  89.051  1.00  0.00              
ATOM   4233  O   SER B 171      27.491 -14.709  88.101  1.00  0.00              
ATOM   4234  N   ALA B 172      26.742 -14.112  90.144  1.00  0.00              
ATOM   4235  CA  ALA B 172      25.824 -15.234  90.290  1.00  0.00              
ATOM   4236  CB  ALA B 172      25.196 -15.181  91.674  1.00  0.00              
ATOM   4237  C   ALA B 172      24.687 -15.268  89.271  1.00  0.00              
ATOM   4238  O   ALA B 172      24.115 -16.329  89.015  1.00  0.00              
ATOM   4239  N   SER B 173      24.332 -14.121  88.682  1.00  0.00              
ATOM   4240  CA  SER B 173      23.320 -14.078  87.642  1.00  0.00              
ATOM   4241  CB  SER B 173      21.922 -13.913  88.240  1.00  0.00              
ATOM   4242  OG  SER B 173      20.902 -13.965  87.248  1.00  0.00              
ATOM   4243  C   SER B 173      23.647 -12.958  86.659  1.00  0.00              
ATOM   4244  O   SER B 173      23.294 -11.793  86.886  1.00  0.00              
ATOM   4245  N   PRO B 174      24.331 -13.277  85.545  1.00  0.00              
ATOM   4246  CD  PRO B 174      24.869 -14.603  85.248  1.00  0.00              
ATOM   4247  CA  PRO B 174      24.701 -12.331  84.497  1.00  0.00              
ATOM   4248  CB  PRO B 174      25.306 -13.220  83.431  1.00  0.00              
ATOM   4249  CG  PRO B 174      25.965 -14.303  84.243  1.00  0.00              
ATOM   4250  C   PRO B 174      23.525 -11.533  83.957  1.00  0.00              
ATOM   4251  O   PRO B 174      23.624 -10.317  83.818  1.00  0.00              
ATOM   4252  N   THR B 175      22.395 -12.193  83.689  1.00  0.00              
ATOM   4253  CA  THR B 175      21.182 -11.547  83.206  1.00  0.00              
ATOM   4254  CB  THR B 175      20.109 -12.631  83.000  1.00  0.00              
ATOM   4255  OG1 THR B 175      20.769 -13.698  82.324  1.00  0.00              
ATOM   4256  CG2 THR B 175      18.928 -12.138  82.173  1.00  0.00              
ATOM   4257  C   THR B 175      20.682 -10.467  84.163  1.00  0.00              
ATOM   4258  O   THR B 175      20.461  -9.329  83.748  1.00  0.00              
ATOM   4259  N   VAL B 176      20.561 -10.804  85.454  1.00  0.00              
ATOM   4260  CA  VAL B 176      20.075  -9.873  86.467  1.00  0.00              
ATOM   4261  CB  VAL B 176      19.844 -10.647  87.792  1.00  0.00              
ATOM   4262  CG1 VAL B 176      19.630  -9.763  89.015  1.00  0.00              
ATOM   4263  CG2 VAL B 176      18.610 -11.521  87.625  1.00  0.00              
ATOM   4264  C   VAL B 176      21.028  -8.693  86.625  1.00  0.00              
ATOM   4265  O   VAL B 176      20.603  -7.536  86.598  1.00  0.00              
ATOM   4266  N   CYS B 177      22.326  -8.990  86.730  1.00  0.00              
ATOM   4267  CA  CYS B 177      23.357  -7.968  86.834  1.00  0.00              
ATOM   4268  CB  CYS B 177      24.700  -8.656  86.998  1.00  0.00              
ATOM   4269  SG  CYS B 177      26.134  -7.553  87.017  1.00  0.00              
ATOM   4270  C   CYS B 177      23.368  -7.022  85.636  1.00  0.00              
ATOM   4271  O   CYS B 177      23.318  -5.801  85.809  1.00  0.00              
ATOM   4272  N   PHE B 178      23.387  -7.565  84.411  1.00  0.00              
ATOM   4273  CA  PHE B 178      23.308  -6.755  83.204  1.00  0.00              
ATOM   4274  CB  PHE B 178      23.354  -7.586  81.925  1.00  0.00              
ATOM   4275  CG  PHE B 178      24.736  -7.994  81.434  1.00  0.00              
ATOM   4276  CD1 PHE B 178      25.026  -9.328  81.222  1.00  0.00              
ATOM   4277  CD2 PHE B 178      25.687  -7.033  81.151  1.00  0.00              
ATOM   4278  CE1 PHE B 178      26.260  -9.695  80.727  1.00  0.00              
ATOM   4279  CE2 PHE B 178      26.919  -7.407  80.654  1.00  0.00              
ATOM   4280  CZ  PHE B 178      27.207  -8.736  80.443  1.00  0.00              
ATOM   4281  C   PHE B 178      22.046  -5.916  83.166  1.00  0.00              
ATOM   4282  O   PHE B 178      22.128  -4.733  82.852  1.00  0.00              
ATOM   4283  N   LEU B 179      20.888  -6.477  83.528  1.00  0.00              
ATOM   4284  CA  LEU B 179      19.636  -5.740  83.472  1.00  0.00              
ATOM   4285  CB  LEU B 179      18.455  -6.684  83.655  1.00  0.00              
ATOM   4286  CG  LEU B 179      17.183  -6.348  82.888  1.00  0.00              
ATOM   4287  CD1 LEU B 179      17.416  -6.493  81.390  1.00  0.00              
ATOM   4288  CD2 LEU B 179      16.049  -7.261  83.311  1.00  0.00              
ATOM   4289  C   LEU B 179      19.576  -4.599  84.483  1.00  0.00              
ATOM   4290  O   LEU B 179      19.205  -3.480  84.114  1.00  0.00              
ATOM   4291  N   LYS B 180      19.983  -4.827  85.743  1.00  0.00              
ATOM   4292  CA  LYS B 180      20.010  -3.755  86.736  1.00  0.00              
ATOM   4293  CB  LYS B 180      20.338  -4.239  88.156  1.00  0.00              
ATOM   4294  CG  LYS B 180      21.750  -4.759  88.406  1.00  0.00              
ATOM   4295  CD  LYS B 180      22.072  -4.884  89.885  1.00  0.00              
ATOM   4296  CE  LYS B 180      22.173  -3.540  90.606  1.00  0.00              
ATOM   4297  NZ  LYS B 180      23.304  -2.735  90.178  1.00  0.00              
ATOM   4298  C   LYS B 180      20.970  -2.638  86.349  1.00  0.00              
ATOM   4299  O   LYS B 180      20.686  -1.453  86.562  1.00  0.00              
ATOM   4300  N   GLU B 181      22.100  -3.037  85.753  1.00  0.00              
ATOM   4301  CA  GLU B 181      23.058  -2.081  85.248  1.00  0.00              
ATOM   4302  CB  GLU B 181      24.452  -2.678  85.154  1.00  0.00              
ATOM   4303  CG  GLU B 181      25.022  -3.017  86.532  1.00  0.00              
ATOM   4304  CD  GLU B 181      26.522  -3.271  86.564  1.00  0.00              
ATOM   4305  OE1 GLU B 181      27.286  -2.358  86.257  1.00  0.00              
ATOM   4306  OE2 GLU B 181      26.942  -4.374  86.922  1.00  0.00              
ATOM   4307  C   GLU B 181      22.627  -1.405  83.955  1.00  0.00              
ATOM   4308  O   GLU B 181      22.983  -0.249  83.742  1.00  0.00              
ATOM   4309  N   ARG B 182      21.824  -2.048  83.099  1.00  0.00              
ATOM   4310  CA  ARG B 182      21.216  -1.383  81.951  1.00  0.00              
ATOM   4311  CB  ARG B 182      20.505  -2.372  81.017  1.00  0.00              
ATOM   4312  CG  ARG B 182      21.490  -3.120  80.121  1.00  0.00              
ATOM   4313  CD  ARG B 182      20.852  -4.176  79.219  1.00  0.00              
ATOM   4314  NE  ARG B 182      21.889  -4.768  78.385  1.00  0.00              
ATOM   4315  CZ  ARG B 182      21.893  -6.043  77.989  1.00  0.00              
ATOM   4316  NH1 ARG B 182      22.988  -6.506  77.402  1.00  0.00              
ATOM   4317  NH2 ARG B 182      20.821  -6.831  78.036  1.00  0.00              
ATOM   4318  C   ARG B 182      20.263  -0.291  82.416  1.00  0.00              
ATOM   4319  O   ARG B 182      20.243   0.798  81.841  1.00  0.00              
ATOM   4320  N   LEU B 183      19.513  -0.550  83.496  1.00  0.00              
ATOM   4321  CA  LEU B 183      18.714   0.484  84.144  1.00  0.00              
ATOM   4322  CB  LEU B 183      17.919  -0.066  85.321  1.00  0.00              
ATOM   4323  CG  LEU B 183      16.781  -1.044  85.089  1.00  0.00              
ATOM   4324  CD1 LEU B 183      16.198  -1.433  86.432  1.00  0.00              
ATOM   4325  CD2 LEU B 183      15.697  -0.435  84.212  1.00  0.00              
ATOM   4326  C   LEU B 183      19.539   1.664  84.640  1.00  0.00              
ATOM   4327  O   LEU B 183      19.237   2.807  84.298  1.00  0.00              
ATOM   4328  N   GLN B 184      20.600   1.433  85.423  1.00  0.00              
ATOM   4329  CA  GLN B 184      21.414   2.542  85.912  1.00  0.00              
ATOM   4330  CB  GLN B 184      22.263   2.122  87.116  1.00  0.00              
ATOM   4331  CG  GLN B 184      23.320   1.060  86.867  1.00  0.00              
ATOM   4332  CD  GLN B 184      23.858   0.418  88.135  1.00  0.00              
ATOM   4333  OE1 GLN B 184      23.531  -0.721  88.471  1.00  0.00              
ATOM   4334  NE2 GLN B 184      24.706   1.104  88.888  1.00  0.00              
ATOM   4335  C   GLN B 184      22.239   3.243  84.832  1.00  0.00              
ATOM   4336  O   GLN B 184      22.544   4.431  84.950  1.00  0.00              
ATOM   4337  N   LEU B 185      22.604   2.533  83.759  1.00  0.00              
ATOM   4338  CA  LEU B 185      23.256   3.148  82.613  1.00  0.00              
ATOM   4339  CB  LEU B 185      24.109   2.145  81.834  1.00  0.00              
ATOM   4340  CG  LEU B 185      25.585   1.950  82.189  1.00  0.00              
ATOM   4341  CD1 LEU B 185      25.794   1.461  83.615  1.00  0.00              
ATOM   4342  CD2 LEU B 185      26.213   0.971  81.211  1.00  0.00              
ATOM   4343  C   LEU B 185      22.315   3.857  81.649  1.00  0.00              
ATOM   4344  O   LEU B 185      22.780   4.723  80.905  1.00  0.00              
ATOM   4345  N   LYS B 186      21.009   3.538  81.649  1.00  0.00              
ATOM   4346  CA  LYS B 186      20.000   4.119  80.757  1.00  0.00              
ATOM   4347  CB  LYS B 186      18.603   3.845  81.327  1.00  0.00              
ATOM   4348  CG  LYS B 186      17.425   4.377  80.518  1.00  0.00              
ATOM   4349  CD  LYS B 186      16.123   4.216  81.292  1.00  0.00              
ATOM   4350  CE  LYS B 186      14.969   4.918  80.583  1.00  0.00              
ATOM   4351  NZ  LYS B 186      15.183   6.353  80.537  1.00  0.00              
ATOM   4352  C   LYS B 186      20.148   5.608  80.452  1.00  0.00              
ATOM   4353  O   LYS B 186      20.203   6.002  79.285  1.00  0.00              
ATOM   4354  N   HIS B 187      20.282   6.431  81.497  1.00  0.00              
ATOM   4355  CA  HIS B 187      20.441   7.871  81.345  1.00  0.00              
ATOM   4356  CB  HIS B 187      20.438   8.532  82.722  1.00  0.00              
ATOM   4357  CG  HIS B 187      20.339  10.054  82.699  1.00  0.00              
ATOM   4358  ND1 HIS B 187      21.123  10.929  82.081  1.00  0.00              
ATOM   4359  CD2 HIS B 187      19.384  10.754  83.395  1.00  0.00              
ATOM   4360  NE2 HIS B 187      19.658  12.014  83.172  1.00  0.00              
ATOM   4361  CE1 HIS B 187      20.704  12.125  82.394  1.00  0.00              
ATOM   4362  C   HIS B 187      21.720   8.231  80.595  1.00  0.00              
ATOM   4363  O   HIS B 187      21.702   9.107  79.730  1.00  0.00              
ATOM   4364  N   LEU B 188      22.831   7.553  80.904  1.00  0.00              
ATOM   4365  CA  LEU B 188      24.115   7.808  80.260  1.00  0.00              
ATOM   4366  CB  LEU B 188      25.219   7.052  81.006  1.00  0.00              
ATOM   4367  CG  LEU B 188      26.673   7.125  80.537  1.00  0.00              
ATOM   4368  CD1 LEU B 188      27.230   8.533  80.669  1.00  0.00              
ATOM   4369  CD2 LEU B 188      27.524   6.158  81.342  1.00  0.00              
ATOM   4370  C   LEU B 188      24.066   7.362  78.803  1.00  0.00              
ATOM   4371  O   LEU B 188      24.597   8.029  77.912  1.00  0.00              
ATOM   4372  N   SER B 189      23.387   6.234  78.573  1.00  0.00              
ATOM   4373  CA  SER B 189      23.220   5.660  77.252  1.00  0.00              
ATOM   4374  CB  SER B 189      22.517   4.310  77.394  1.00  0.00              
ATOM   4375  OG  SER B 189      22.942   3.365  76.419  1.00  0.00              
ATOM   4376  C   SER B 189      22.440   6.620  76.362  1.00  0.00              
ATOM   4377  O   SER B 189      22.987   7.095  75.363  1.00  0.00              
ATOM   4378  N   LEU B 190      21.211   6.971  76.774  1.00  0.00              
ATOM   4379  CA  LEU B 190      20.363   7.920  76.060  1.00  0.00              
ATOM   4380  CB  LEU B 190      19.081   8.208  76.833  1.00  0.00              
ATOM   4381  CG  LEU B 190      17.943   7.200  76.820  1.00  0.00              
ATOM   4382  CD1 LEU B 190      16.898   7.591  77.848  1.00  0.00              
ATOM   4383  CD2 LEU B 190      17.312   7.113  75.439  1.00  0.00              
ATOM   4384  C   LEU B 190      21.056   9.240  75.773  1.00  0.00              
ATOM   4385  O   LEU B 190      21.020   9.725  74.639  1.00  0.00              
ATOM   4386  N   LEU B 191      21.718   9.786  76.801  1.00  0.00              
ATOM   4387  CA  LEU B 191      22.522  10.991  76.676  1.00  0.00              
ATOM   4388  CB  LEU B 191      23.165  11.287  78.028  1.00  0.00              
ATOM   4389  CG  LEU B 191      24.148  12.424  78.264  1.00  0.00              
ATOM   4390  CD1 LEU B 191      23.587  13.783  77.883  1.00  0.00              
ATOM   4391  CD2 LEU B 191      24.540  12.405  79.728  1.00  0.00              
ATOM   4392  C   LEU B 191      23.570  10.872  75.577  1.00  0.00              
ATOM   4393  O   LEU B 191      23.522  11.652  74.629  1.00  0.00              
ATOM   4394  N   THR B 192      24.448   9.864  75.622  1.00  0.00              
ATOM   4395  CA  THR B 192      25.538   9.742  74.658  1.00  0.00              
ATOM   4396  CB  THR B 192      26.473   8.578  75.052  1.00  0.00              
ATOM   4397  OG1 THR B 192      26.828   8.805  76.413  1.00  0.00              
ATOM   4398  CG2 THR B 192      27.749   8.544  74.224  1.00  0.00              
ATOM   4399  C   THR B 192      25.027   9.600  73.222  1.00  0.00              
ATOM   4400  O   THR B 192      25.525  10.263  72.305  1.00  0.00              
ATOM   4401  N   THR B 193      23.978   8.793  73.026  1.00  0.00              
ATOM   4402  CA  THR B 193      23.352   8.648  71.719  1.00  0.00              
ATOM   4403  CB  THR B 193      22.318   7.508  71.763  1.00  0.00              
ATOM   4404  OG1 THR B 193      21.565   7.650  72.960  1.00  0.00              
ATOM   4405  CG2 THR B 193      22.997   6.149  71.777  1.00  0.00              
ATOM   4406  C   THR B 193      22.731   9.939  71.190  1.00  0.00              
ATOM   4407  O   THR B 193      22.947  10.336  70.041  1.00  0.00              
ATOM   4408  N   LEU B 194      22.008  10.637  72.072  1.00  0.00              
ATOM   4409  CA  LEU B 194      21.269  11.834  71.702  1.00  0.00              
ATOM   4410  CB  LEU B 194      20.347  12.192  72.859  1.00  0.00              
ATOM   4411  CG  LEU B 194      19.275  13.260  72.765  1.00  0.00              
ATOM   4412  CD1 LEU B 194      18.296  12.987  71.633  1.00  0.00              
ATOM   4413  CD2 LEU B 194      18.537  13.282  74.089  1.00  0.00              
ATOM   4414  C   LEU B 194      22.229  12.974  71.386  1.00  0.00              
ATOM   4415  O   LEU B 194      22.054  13.689  70.395  1.00  0.00              
ATOM   4416  N   SER B 195      23.276  13.106  72.208  1.00  0.00              
ATOM   4417  CA  SER B 195      24.343  14.060  71.979  1.00  0.00              
ATOM   4418  CB  SER B 195      25.368  13.994  73.096  1.00  0.00              
ATOM   4419  OG  SER B 195      24.776  14.340  74.341  1.00  0.00              
ATOM   4420  C   SER B 195      25.019  13.893  70.628  1.00  0.00              
ATOM   4421  O   SER B 195      25.263  14.906  69.977  1.00  0.00              
ATOM   4422  N   ASN B 196      25.280  12.669  70.141  1.00  0.00              
ATOM   4423  CA  ASN B 196      25.790  12.498  68.782  1.00  0.00              
ATOM   4424  CB  ASN B 196      26.031  11.037  68.420  1.00  0.00              
ATOM   4425  CG  ASN B 196      26.676  10.860  67.046  1.00  0.00              
ATOM   4426  OD1 ASN B 196      27.887  11.004  66.890  1.00  0.00              
ATOM   4427  ND2 ASN B 196      25.939  10.557  65.989  1.00  0.00              
ATOM   4428  C   ASN B 196      24.844  13.087  67.750  1.00  0.00              
ATOM   4429  O   ASN B 196      25.282  13.786  66.833  1.00  0.00              
ATOM   4430  N   ARG B 197      23.538  12.856  67.904  1.00  0.00              
ATOM   4431  CA  ARG B 197      22.595  13.342  66.918  1.00  0.00              
ATOM   4432  CB  ARG B 197      21.243  12.651  67.056  1.00  0.00              
ATOM   4433  CG  ARG B 197      20.433  12.650  65.756  1.00  0.00              
ATOM   4434  CD  ARG B 197      21.240  12.230  64.521  1.00  0.00              
ATOM   4435  NE  ARG B 197      21.892  10.936  64.675  1.00  0.00              
ATOM   4436  CZ  ARG B 197      23.162  10.735  64.316  1.00  0.00              
ATOM   4437  NH1 ARG B 197      23.700   9.531  64.428  1.00  0.00              
ATOM   4438  NH2 ARG B 197      23.973  11.707  63.915  1.00  0.00              
ATOM   4439  C   ARG B 197      22.499  14.861  66.920  1.00  0.00              
ATOM   4440  O   ARG B 197      22.738  15.477  65.878  1.00  0.00              
ATOM   4441  N   VAL B 198      22.266  15.494  68.072  1.00  0.00              
ATOM   4442  CA  VAL B 198      22.221  16.951  68.128  1.00  0.00              
ATOM   4443  CB  VAL B 198      21.615  17.480  69.451  1.00  0.00              
ATOM   4444  CG1 VAL B 198      20.143  17.105  69.521  1.00  0.00              
ATOM   4445  CG2 VAL B 198      22.331  16.970  70.693  1.00  0.00              
ATOM   4446  C   VAL B 198      23.553  17.624  67.790  1.00  0.00              
ATOM   4447  O   VAL B 198      23.575  18.620  67.063  1.00  0.00              
ATOM   4448  N   CYS B 199      24.689  17.080  68.243  1.00  0.00              
ATOM   4449  CA  CYS B 199      25.992  17.629  67.890  1.00  0.00              
ATOM   4450  CB  CYS B 199      27.082  17.149  68.837  1.00  0.00              
ATOM   4451  SG  CYS B 199      26.760  17.534  70.577  1.00  0.00              
ATOM   4452  C   CYS B 199      26.411  17.346  66.452  1.00  0.00              
ATOM   4453  O   CYS B 199      27.237  18.083  65.905  1.00  0.00              
ATOM   4454  N   SER B 200      25.900  16.294  65.798  1.00  0.00              
ATOM   4455  CA  SER B 200      26.119  16.116  64.366  1.00  0.00              
ATOM   4456  CB  SER B 200      25.784  14.705  63.874  1.00  0.00              
ATOM   4457  OG  SER B 200      24.462  14.277  64.171  1.00  0.00              
ATOM   4458  C   SER B 200      25.359  17.158  63.565  1.00  0.00              
ATOM   4459  O   SER B 200      25.911  17.739  62.632  1.00  0.00              
ATOM   4460  N   GLN B 201      24.108  17.432  63.959  1.00  0.00              
ATOM   4461  CA  GLN B 201      23.326  18.526  63.392  1.00  0.00              
ATOM   4462  CB  GLN B 201      21.940  18.565  64.040  1.00  0.00              
ATOM   4463  CG  GLN B 201      21.121  17.342  63.642  1.00  0.00              
ATOM   4464  CD  GLN B 201      19.825  17.099  64.404  1.00  0.00              
ATOM   4465  OE1 GLN B 201      19.172  17.980  64.965  1.00  0.00              
ATOM   4466  NE2 GLN B 201      19.414  15.842  64.420  1.00  0.00              
ATOM   4467  C   GLN B 201      24.038  19.868  63.540  1.00  0.00              
ATOM   4468  O   GLN B 201      24.195  20.614  62.569  1.00  0.00              
ATOM   4469  N   TYR B 202      24.538  20.130  64.755  1.00  0.00              
ATOM   4470  CA  TYR B 202      25.361  21.297  65.039  1.00  0.00              
ATOM   4471  CB  TYR B 202      25.768  21.290  66.517  1.00  0.00              
ATOM   4472  CG  TYR B 202      26.509  22.539  66.982  1.00  0.00              
ATOM   4473  CD1 TYR B 202      25.809  23.707  67.210  1.00  0.00              
ATOM   4474  CE1 TYR B 202      26.477  24.846  67.600  1.00  0.00              
ATOM   4475  CD2 TYR B 202      27.879  22.504  67.159  1.00  0.00              
ATOM   4476  CE2 TYR B 202      28.554  23.646  67.534  1.00  0.00              
ATOM   4477  CZ  TYR B 202      27.846  24.810  67.743  1.00  0.00              
ATOM   4478  OH  TYR B 202      28.523  25.965  68.072  1.00  0.00              
ATOM   4479  C   TYR B 202      26.598  21.391  64.152  1.00  0.00              
ATOM   4480  O   TYR B 202      26.838  22.433  63.541  1.00  0.00              
ATOM   4481  N   ALA B 203      27.391  20.318  64.062  1.00  0.00              
ATOM   4482  CA  ALA B 203      28.606  20.318  63.258  1.00  0.00              
ATOM   4483  CB  ALA B 203      29.358  19.015  63.457  1.00  0.00              
ATOM   4484  C   ALA B 203      28.355  20.460  61.764  1.00  0.00              
ATOM   4485  O   ALA B 203      29.092  21.155  61.065  1.00  0.00              
ATOM   4486  N   ALA B 204      27.299  19.809  61.272  1.00  0.00              
ATOM   4487  CA  ALA B 204      26.941  19.861  59.864  1.00  0.00              
ATOM   4488  CB  ALA B 204      25.844  18.850  59.591  1.00  0.00              
ATOM   4489  C   ALA B 204      26.426  21.223  59.426  1.00  0.00              
ATOM   4490  O   ALA B 204      26.666  21.648  58.295  1.00  0.00              
ATOM   4491  N   TYR B 205      25.693  21.912  60.304  1.00  0.00              
ATOM   4492  CA  TYR B 205      25.189  23.235  59.981  1.00  0.00              
ATOM   4493  CB  TYR B 205      23.797  23.418  60.568  1.00  0.00              
ATOM   4494  CG  TYR B 205      22.679  22.736  59.788  1.00  0.00              
ATOM   4495  CD1 TYR B 205      21.547  22.325  60.461  1.00  0.00              
ATOM   4496  CE1 TYR B 205      20.480  21.807  59.758  1.00  0.00              
ATOM   4497  CD2 TYR B 205      22.756  22.591  58.413  1.00  0.00              
ATOM   4498  CE2 TYR B 205      21.693  22.072  57.707  1.00  0.00              
ATOM   4499  CZ  TYR B 205      20.557  21.697  58.386  1.00  0.00              
ATOM   4500  OH  TYR B 205      19.481  21.203  57.680  1.00  0.00              
ATOM   4501  C   TYR B 205      26.070  24.416  60.360  1.00  0.00              
ATOM   4502  O   TYR B 205      26.154  25.395  59.617  1.00  0.00              
ATOM   4503  N   GLY B 206      26.749  24.349  61.505  1.00  0.00              
ATOM   4504  CA  GLY B 206      27.447  25.502  62.052  1.00  0.00              
ATOM   4505  C   GLY B 206      26.499  26.337  62.903  1.00  0.00              
ATOM   4506  O   GLY B 206      25.314  26.463  62.585  1.00  0.00              
ATOM   4507  N   GLU B 207      27.031  26.958  63.965  1.00  0.00              
ATOM   4508  CA  GLU B 207      26.243  27.572  65.032  1.00  0.00              
ATOM   4509  CB  GLU B 207      27.155  28.400  65.945  1.00  0.00              
ATOM   4510  CG  GLU B 207      26.451  28.977  67.174  1.00  0.00              
ATOM   4511  CD  GLU B 207      27.378  29.336  68.322  1.00  0.00              
ATOM   4512  OE1 GLU B 207      27.541  28.496  69.211  1.00  0.00              
ATOM   4513  OE2 GLU B 207      27.929  30.434  68.327  1.00  0.00              
ATOM   4514  C   GLU B 207      24.993  28.356  64.647  1.00  0.00              
ATOM   4515  O   GLU B 207      23.908  28.005  65.110  1.00  0.00              
ATOM   4516  N   LYS B 208      25.094  29.367  63.775  1.00  0.00              
ATOM   4517  CA  LYS B 208      23.936  30.158  63.371  1.00  0.00              
ATOM   4518  CB  LYS B 208      24.364  31.318  62.472  1.00  0.00              
ATOM   4519  CG  LYS B 208      23.228  32.291  62.165  1.00  0.00              
ATOM   4520  CD  LYS B 208      23.663  33.379  61.200  1.00  0.00              
ATOM   4521  CE  LYS B 208      22.474  34.279  60.901  1.00  0.00              
ATOM   4522  NZ  LYS B 208      22.845  35.336  59.982  1.00  0.00              
ATOM   4523  C   LYS B 208      22.884  29.309  62.662  1.00  0.00              
ATOM   4524  O   LYS B 208      21.692  29.410  62.957  1.00  0.00              
ATOM   4525  N   LYS B 209      23.314  28.409  61.776  1.00  0.00              
ATOM   4526  CA  LYS B 209      22.383  27.618  60.990  1.00  0.00              
ATOM   4527  CB  LYS B 209      23.099  27.079  59.763  1.00  0.00              
ATOM   4528  CG  LYS B 209      22.174  26.599  58.657  1.00  0.00              
ATOM   4529  CD  LYS B 209      23.031  26.221  57.467  1.00  0.00              
ATOM   4530  CE  LYS B 209      22.171  25.938  56.251  1.00  0.00              
ATOM   4531  NZ  LYS B 209      23.011  25.843  55.072  1.00  0.00              
ATOM   4532  C   LYS B 209      21.792  26.499  61.841  1.00  0.00              
ATOM   4533  O   LYS B 209      20.648  26.095  61.635  1.00  0.00              
ATOM   4534  N   SER B 210      22.537  26.004  62.835  1.00  0.00              
ATOM   4535  CA  SER B 210      22.014  25.050  63.801  1.00  0.00              
ATOM   4536  CB  SER B 210      23.147  24.450  64.623  1.00  0.00              
ATOM   4537  OG  SER B 210      22.734  23.325  65.392  1.00  0.00              
ATOM   4538  C   SER B 210      21.011  25.727  64.727  1.00  0.00              
ATOM   4539  O   SER B 210      20.008  25.118  65.096  1.00  0.00              
ATOM   4540  N   ARG B 211      21.266  26.981  65.113  1.00  0.00              
ATOM   4541  CA  ARG B 211      20.341  27.792  65.892  1.00  0.00              
ATOM   4542  CB  ARG B 211      21.031  29.121  66.172  1.00  0.00              
ATOM   4543  CG  ARG B 211      20.296  30.182  66.963  1.00  0.00              
ATOM   4544  CD  ARG B 211      21.204  31.403  66.927  1.00  0.00              
ATOM   4545  NE  ARG B 211      20.551  32.597  67.436  1.00  0.00              
ATOM   4546  CZ  ARG B 211      19.683  33.310  66.717  1.00  0.00              
ATOM   4547  NH1 ARG B 211      19.083  34.336  67.301  1.00  0.00              
ATOM   4548  NH2 ARG B 211      19.442  33.043  65.437  1.00  0.00              
ATOM   4549  C   ARG B 211      19.039  27.990  65.124  1.00  0.00              
ATOM   4550  O   ARG B 211      17.951  27.773  65.661  1.00  0.00              
ATOM   4551  N   LEU B 212      19.158  28.358  63.843  1.00  0.00              
ATOM   4552  CA  LEU B 212      18.019  28.421  62.942  1.00  0.00              
ATOM   4553  CB  LEU B 212      18.422  28.951  61.569  1.00  0.00              
ATOM   4554  CG  LEU B 212      18.303  30.446  61.274  1.00  0.00              
ATOM   4555  CD1 LEU B 212      19.067  31.315  62.264  1.00  0.00              
ATOM   4556  CD2 LEU B 212      18.778  30.714  59.858  1.00  0.00              
ATOM   4557  C   LEU B 212      17.303  27.087  62.799  1.00  0.00              
ATOM   4558  O   LEU B 212      16.082  27.060  62.918  1.00  0.00              
ATOM   4559  N   SER B 213      18.013  25.970  62.603  1.00  0.00              
ATOM   4560  CA  SER B 213      17.411  24.641  62.552  1.00  0.00              
ATOM   4561  CB  SER B 213      18.485  23.583  62.304  1.00  0.00              
ATOM   4562  OG  SER B 213      17.996  22.249  62.190  1.00  0.00              
ATOM   4563  C   SER B 213      16.649  24.313  63.829  1.00  0.00              
ATOM   4564  O   SER B 213      15.535  23.795  63.765  1.00  0.00              
ATOM   4565  N   ASN B 214      17.223  24.635  64.993  1.00  0.00              
ATOM   4566  CA  ASN B 214      16.557  24.439  66.274  1.00  0.00              
ATOM   4567  CB  ASN B 214      17.490  24.781  67.439  1.00  0.00              
ATOM   4568  CG  ASN B 214      18.591  23.752  67.675  1.00  0.00              
ATOM   4569  OD1 ASN B 214      18.373  22.546  67.588  1.00  0.00              
ATOM   4570  ND2 ASN B 214      19.816  24.144  68.000  1.00  0.00              
ATOM   4571  C   ASN B 214      15.277  25.258  66.361  1.00  0.00              
ATOM   4572  O   ASN B 214      14.229  24.747  66.756  1.00  0.00              
ATOM   4573  N   LEU B 215      15.344  26.520  65.921  1.00  0.00              
ATOM   4574  CA  LEU B 215      14.182  27.392  65.830  1.00  0.00              
ATOM   4575  CB  LEU B 215      14.642  28.772  65.365  1.00  0.00              
ATOM   4576  CG  LEU B 215      13.677  29.947  65.321  1.00  0.00              
ATOM   4577  CD1 LEU B 215      13.218  30.327  66.717  1.00  0.00              
ATOM   4578  CD2 LEU B 215      14.367  31.135  64.682  1.00  0.00              
ATOM   4579  C   LEU B 215      13.116  26.837  64.886  1.00  0.00              
ATOM   4580  O   LEU B 215      11.931  26.862  65.217  1.00  0.00              
ATOM   4581  N   ILE B 216      13.522  26.298  63.729  1.00  0.00              
ATOM   4582  CA  ILE B 216      12.616  25.677  62.767  1.00  0.00              
ATOM   4583  CB  ILE B 216      13.369  25.295  61.462  1.00  0.00              
ATOM   4584  CG2 ILE B 216      12.473  24.509  60.511  1.00  0.00              
ATOM   4585  CG1 ILE B 216      13.903  26.531  60.748  1.00  0.00              
ATOM   4586  CD1 ILE B 216      14.860  26.242  59.575  1.00  0.00              
ATOM   4587  C   ILE B 216      11.933  24.462  63.384  1.00  0.00              
ATOM   4588  O   ILE B 216      10.710  24.340  63.305  1.00  0.00              
ATOM   4589  N   LYS B 217      12.702  23.578  64.032  1.00  0.00              
ATOM   4590  CA  LYS B 217      12.149  22.410  64.704  1.00  0.00              
ATOM   4591  CB  LYS B 217      13.240  21.548  65.334  1.00  0.00              
ATOM   4592  CG  LYS B 217      14.119  20.885  64.288  1.00  0.00              
ATOM   4593  CD  LYS B 217      15.118  19.927  64.911  1.00  0.00              
ATOM   4594  CE  LYS B 217      15.891  19.291  63.772  1.00  0.00              
ATOM   4595  NZ  LYS B 217      16.593  18.095  64.190  1.00  0.00              
ATOM   4596  C   LYS B 217      11.130  22.806  65.759  1.00  0.00              
ATOM   4597  O   LYS B 217      10.005  22.307  65.745  1.00  0.00              
ATOM   4598  N   LEU B 218      11.480  23.765  66.623  1.00  0.00              
ATOM   4599  CA  LEU B 218      10.551  24.286  67.617  1.00  0.00              
ATOM   4600  CB  LEU B 218      11.252  25.281  68.533  1.00  0.00              
ATOM   4601  CG  LEU B 218      12.377  24.769  69.425  1.00  0.00              
ATOM   4602  CD1 LEU B 218      13.081  25.931  70.098  1.00  0.00              
ATOM   4603  CD2 LEU B 218      11.864  23.768  70.446  1.00  0.00              
ATOM   4604  C   LEU B 218       9.312  24.927  67.003  1.00  0.00              
ATOM   4605  O   LEU B 218       8.209  24.738  67.512  1.00  0.00              
ATOM   4606  N   ALA B 219       9.466  25.649  65.889  1.00  0.00              
ATOM   4607  CA  ALA B 219       8.345  26.241  65.170  1.00  0.00              
ATOM   4608  CB  ALA B 219       8.862  27.085  64.019  1.00  0.00              
ATOM   4609  C   ALA B 219       7.406  25.214  64.557  1.00  0.00              
ATOM   4610  O   ALA B 219       6.187  25.375  64.593  1.00  0.00              
ATOM   4611  N   GLN B 220       7.954  24.142  63.981  1.00  0.00              
ATOM   4612  CA  GLN B 220       7.127  23.129  63.346  1.00  0.00              
ATOM   4613  CB  GLN B 220       7.896  22.393  62.249  1.00  0.00              
ATOM   4614  CG  GLN B 220       8.349  23.388  61.186  1.00  0.00              
ATOM   4615  CD  GLN B 220       8.822  22.815  59.861  1.00  0.00              
ATOM   4616  OE1 GLN B 220       9.639  21.897  59.770  1.00  0.00              
ATOM   4617  NE2 GLN B 220       8.308  23.391  58.783  1.00  0.00              
ATOM   4618  C   GLN B 220       6.505  22.170  64.350  1.00  0.00              
ATOM   4619  O   GLN B 220       5.392  21.682  64.150  1.00  0.00              
ATOM   4620  N   LYS B 221       7.206  21.895  65.452  1.00  0.00              
ATOM   4621  CA  LYS B 221       6.651  21.119  66.552  1.00  0.00              
ATOM   4622  CB  LYS B 221       7.766  20.587  67.443  1.00  0.00              
ATOM   4623  CG  LYS B 221       8.589  19.501  66.763  1.00  0.00              
ATOM   4624  CD  LYS B 221       9.833  19.185  67.575  1.00  0.00              
ATOM   4625  CE  LYS B 221      10.588  18.032  66.933  1.00  0.00              
ATOM   4626  NZ  LYS B 221      11.747  17.683  67.729  1.00  0.00              
ATOM   4627  C   LYS B 221       5.651  21.918  67.377  1.00  0.00              
ATOM   4628  O   LYS B 221       4.677  21.355  67.883  1.00  0.00              
ATOM   4629  N   VAL B 222       5.861  23.228  67.555  1.00  0.00              
ATOM   4630  CA  VAL B 222       4.886  24.087  68.217  1.00  0.00              
ATOM   4631  CB  VAL B 222       5.332  24.529  69.639  1.00  0.00              
ATOM   4632  CG1 VAL B 222       4.161  25.178  70.349  1.00  0.00              
ATOM   4633  CG2 VAL B 222       5.846  23.404  70.511  1.00  0.00              
ATOM   4634  C   VAL B 222       4.582  25.320  67.360  1.00  0.00              
ATOM   4635  O   VAL B 222       5.169  26.389  67.566  1.00  0.00              
ATOM   4636  N   PRO B 223       3.657  25.254  66.391  1.00  0.00              
ATOM   4637  CD  PRO B 223       3.056  24.024  65.883  1.00  0.00              
ATOM   4638  CA  PRO B 223       3.212  26.411  65.619  1.00  0.00              
ATOM   4639  CB  PRO B 223       2.364  25.780  64.535  1.00  0.00              
ATOM   4640  CG  PRO B 223       1.820  24.526  65.168  1.00  0.00              
ATOM   4641  C   PRO B 223       2.443  27.434  66.451  1.00  0.00              
ATOM   4642  O   PRO B 223       2.477  28.632  66.178  1.00  0.00              
ATOM   4643  N   THR B 224       1.792  26.973  67.522  1.00  0.00              
ATOM   4644  CA  THR B 224       0.982  27.794  68.410  1.00  0.00              
ATOM   4645  CB  THR B 224       0.104  26.841  69.246  1.00  0.00              
ATOM   4646  OG1 THR B 224       0.917  25.716  69.583  1.00  0.00              
ATOM   4647  CG2 THR B 224      -1.132  26.394  68.482  1.00  0.00              
ATOM   4648  C   THR B 224       1.731  28.772  69.314  1.00  0.00              
ATOM   4649  O   THR B 224       1.114  29.532  70.064  1.00  0.00              
ATOM   4650  N   ALA B 225       3.065  28.770  69.269  1.00  0.00              
ATOM   4651  CA  ALA B 225       3.874  29.630  70.116  1.00  0.00              
ATOM   4652  CB  ALA B 225       5.234  28.967  70.271  1.00  0.00              
ATOM   4653  C   ALA B 225       4.090  31.029  69.542  1.00  0.00              
ATOM   4654  O   ALA B 225       3.474  31.428  68.548  1.00  0.00              
ATOM   4655  N   ASP B 226       4.952  31.819  70.185  1.00  0.00              
ATOM   4656  CA  ASP B 226       5.480  33.030  69.576  1.00  0.00              
ATOM   4657  CB  ASP B 226       4.885  34.290  70.214  1.00  0.00              
ATOM   4658  CG  ASP B 226       4.887  35.543  69.332  1.00  0.00              
ATOM   4659  OD1 ASP B 226       5.689  35.656  68.397  1.00  0.00              
ATOM   4660  OD2 ASP B 226       4.063  36.420  69.581  1.00  0.00              
ATOM   4661  C   ASP B 226       6.992  33.008  69.771  1.00  0.00              
ATOM   4662  O   ASP B 226       7.495  32.273  70.628  1.00  0.00              
ATOM   4663  N   LEU B 227       7.734  33.817  69.003  1.00  0.00              
ATOM   4664  CA  LEU B 227       9.192  33.900  69.048  1.00  0.00              
ATOM   4665  CB  LEU B 227       9.655  35.082  68.200  1.00  0.00              
ATOM   4666  CG  LEU B 227      11.144  35.209  67.894  1.00  0.00              
ATOM   4667  CD1 LEU B 227      11.573  34.130  66.913  1.00  0.00              
ATOM   4668  CD2 LEU B 227      11.464  36.582  67.335  1.00  0.00              
ATOM   4669  C   LEU B 227       9.783  34.025  70.449  1.00  0.00              
ATOM   4670  O   LEU B 227      10.807  33.424  70.766  1.00  0.00              
ATOM   4671  N   GLU B 228       9.071  34.743  71.322  1.00  0.00              
ATOM   4672  CA  GLU B 228       9.486  34.977  72.700  1.00  0.00              
ATOM   4673  CB  GLU B 228       8.535  35.971  73.372  1.00  0.00              
ATOM   4674  CG  GLU B 228       8.565  37.423  72.858  1.00  0.00              
ATOM   4675  CD  GLU B 228       8.164  37.659  71.404  1.00  0.00              
ATOM   4676  OE1 GLU B 228       8.753  38.525  70.764  1.00  0.00              
ATOM   4677  OE2 GLU B 228       7.281  36.957  70.897  1.00  0.00              
ATOM   4678  C   GLU B 228       9.553  33.696  73.529  1.00  0.00              
ATOM   4679  O   GLU B 228      10.225  33.639  74.557  1.00  0.00              
ATOM   4680  N   ASP B 229       8.844  32.653  73.085  1.00  0.00              
ATOM   4681  CA  ASP B 229       8.939  31.340  73.702  1.00  0.00              
ATOM   4682  CB  ASP B 229       7.691  30.485  73.486  1.00  0.00              
ATOM   4683  CG  ASP B 229       6.387  31.049  74.016  1.00  0.00              
ATOM   4684  OD1 ASP B 229       6.316  31.452  75.176  1.00  0.00              
ATOM   4685  OD2 ASP B 229       5.420  31.078  73.247  1.00  0.00              
ATOM   4686  C   ASP B 229      10.099  30.587  73.078  1.00  0.00              
ATOM   4687  O   ASP B 229      11.027  30.170  73.770  1.00  0.00              
ATOM   4688  N   VAL B 230      10.056  30.443  71.751  1.00  0.00              
ATOM   4689  CA  VAL B 230      10.964  29.550  71.044  1.00  0.00              
ATOM   4690  CB  VAL B 230      10.408  29.143  69.658  1.00  0.00              
ATOM   4691  CG1 VAL B 230       9.151  28.304  69.822  1.00  0.00              
ATOM   4692  CG2 VAL B 230      10.102  30.339  68.774  1.00  0.00              
ATOM   4693  C   VAL B 230      12.410  30.018  70.938  1.00  0.00              
ATOM   4694  O   VAL B 230      13.328  29.231  71.179  1.00  0.00              
ATOM   4695  N   LEU B 231      12.653  31.295  70.624  1.00  0.00              
ATOM   4696  CA  LEU B 231      14.005  31.801  70.430  1.00  0.00              
ATOM   4697  CB  LEU B 231      14.005  33.223  69.857  1.00  0.00              
ATOM   4698  CG  LEU B 231      15.335  33.857  69.457  1.00  0.00              
ATOM   4699  CD1 LEU B 231      16.013  33.045  68.362  1.00  0.00              
ATOM   4700  CD2 LEU B 231      15.120  35.292  69.013  1.00  0.00              
ATOM   4701  C   LEU B 231      14.916  31.695  71.653  1.00  0.00              
ATOM   4702  O   LEU B 231      16.049  31.258  71.446  1.00  0.00              
ATOM   4703  N   PRO B 232      14.558  32.013  72.915  1.00  0.00              
ATOM   4704  CD  PRO B 232      13.371  32.773  73.303  1.00  0.00              
ATOM   4705  CA  PRO B 232      15.394  31.757  74.090  1.00  0.00              
ATOM   4706  CB  PRO B 232      14.483  32.131  75.238  1.00  0.00              
ATOM   4707  CG  PRO B 232      13.732  33.305  74.676  1.00  0.00              
ATOM   4708  C   PRO B 232      15.847  30.305  74.193  1.00  0.00              
ATOM   4709  O   PRO B 232      16.994  30.019  74.542  1.00  0.00              
ATOM   4710  N   LEU B 233      14.956  29.382  73.818  1.00  0.00              
ATOM   4711  CA  LEU B 233      15.255  27.960  73.845  1.00  0.00              
ATOM   4712  CB  LEU B 233      13.980  27.144  73.680  1.00  0.00              
ATOM   4713  CG  LEU B 233      12.779  27.531  74.528  1.00  0.00              
ATOM   4714  CD1 LEU B 233      11.594  26.658  74.194  1.00  0.00              
ATOM   4715  CD2 LEU B 233      13.107  27.472  76.002  1.00  0.00              
ATOM   4716  C   LEU B 233      16.231  27.618  72.732  1.00  0.00              
ATOM   4717  O   LEU B 233      17.236  26.949  72.976  1.00  0.00              
ATOM   4718  N   ALA B 234      15.968  28.126  71.520  1.00  0.00              
ATOM   4719  CA  ALA B 234      16.852  27.954  70.375  1.00  0.00              
ATOM   4720  CB  ALA B 234      16.270  28.661  69.160  1.00  0.00              
ATOM   4721  C   ALA B 234      18.250  28.511  70.607  1.00  0.00              
ATOM   4722  O   ALA B 234      19.233  27.939  70.133  1.00  0.00              
ATOM   4723  N   GLU B 235      18.364  29.620  71.348  1.00  0.00              
ATOM   4724  CA  GLU B 235      19.651  30.120  71.810  1.00  0.00              
ATOM   4725  CB  GLU B 235      19.501  31.441  72.570  1.00  0.00              
ATOM   4726  CG  GLU B 235      18.919  32.638  71.818  1.00  0.00              
ATOM   4727  CD  GLU B 235      19.770  33.286  70.730  1.00  0.00              
ATOM   4728  OE1 GLU B 235      19.253  34.180  70.059  1.00  0.00              
ATOM   4729  OE2 GLU B 235      20.936  32.937  70.542  1.00  0.00              
ATOM   4730  C   GLU B 235      20.286  29.113  72.760  1.00  0.00              
ATOM   4731  O   GLU B 235      21.381  28.604  72.514  1.00  0.00              
ATOM   4732  N   ASP B 236      19.550  28.793  73.832  1.00  0.00              
ATOM   4733  CA  ASP B 236      20.044  27.961  74.918  1.00  0.00              
ATOM   4734  CB  ASP B 236      18.965  27.812  75.988  1.00  0.00              
ATOM   4735  CG  ASP B 236      19.339  26.925  77.166  1.00  0.00              
ATOM   4736  OD1 ASP B 236      20.270  27.240  77.904  1.00  0.00              
ATOM   4737  OD2 ASP B 236      18.663  25.914  77.356  1.00  0.00              
ATOM   4738  C   ASP B 236      20.556  26.601  74.474  1.00  0.00              
ATOM   4739  O   ASP B 236      21.675  26.249  74.837  1.00  0.00              
ATOM   4740  N   ILE B 237      19.796  25.851  73.669  1.00  0.00              
ATOM   4741  CA  ILE B 237      20.244  24.555  73.168  1.00  0.00              
ATOM   4742  CB  ILE B 237      19.100  23.793  72.439  1.00  0.00              
ATOM   4743  CG2 ILE B 237      18.541  24.583  71.261  1.00  0.00              
ATOM   4744  CG1 ILE B 237      19.525  22.383  72.027  1.00  0.00              
ATOM   4745  CD1 ILE B 237      18.435  21.545  71.329  1.00  0.00              
ATOM   4746  C   ILE B 237      21.505  24.666  72.311  1.00  0.00              
ATOM   4747  O   ILE B 237      22.449  23.898  72.505  1.00  0.00              
ATOM   4748  N   THR B 238      21.581  25.650  71.409  1.00  0.00              
ATOM   4749  CA  THR B 238      22.738  25.814  70.540  1.00  0.00              
ATOM   4750  CB  THR B 238      22.419  26.852  69.450  1.00  0.00              
ATOM   4751  OG1 THR B 238      21.173  26.452  68.887  1.00  0.00              
ATOM   4752  CG2 THR B 238      23.466  26.893  68.352  1.00  0.00              
ATOM   4753  C   THR B 238      23.986  26.187  71.341  1.00  0.00              
ATOM   4754  O   THR B 238      25.086  25.703  71.060  1.00  0.00              
ATOM   4755  N   ASN B 239      23.807  27.011  72.380  1.00  0.00              
ATOM   4756  CA  ASN B 239      24.886  27.351  73.300  1.00  0.00              
ATOM   4757  CB  ASN B 239      24.485  28.488  74.235  1.00  0.00              
ATOM   4758  CG  ASN B 239      24.279  29.824  73.534  1.00  0.00              
ATOM   4759  OD1 ASN B 239      25.053  30.249  72.681  1.00  0.00              
ATOM   4760  ND2 ASN B 239      23.218  30.545  73.866  1.00  0.00              
ATOM   4761  C   ASN B 239      25.338  26.154  74.127  1.00  0.00              
ATOM   4762  O   ASN B 239      26.530  25.972  74.372  1.00  0.00              
ATOM   4763  N   ILE B 240      24.389  25.314  74.559  1.00  0.00              
ATOM   4764  CA  ILE B 240      24.686  24.041  75.212  1.00  0.00              
ATOM   4765  CB  ILE B 240      23.338  23.387  75.619  1.00  0.00              
ATOM   4766  CG2 ILE B 240      23.389  21.869  75.779  1.00  0.00              
ATOM   4767  CG1 ILE B 240      22.795  24.087  76.858  1.00  0.00              
ATOM   4768  CD1 ILE B 240      21.372  23.666  77.266  1.00  0.00              
ATOM   4769  C   ILE B 240      25.539  23.147  74.316  1.00  0.00              
ATOM   4770  O   ILE B 240      26.510  22.534  74.769  1.00  0.00              
ATOM   4771  N   LEU B 241      25.187  23.099  73.028  1.00  0.00              
ATOM   4772  CA  LEU B 241      25.958  22.365  72.039  1.00  0.00              
ATOM   4773  CB  LEU B 241      25.253  22.400  70.686  1.00  0.00              
ATOM   4774  CG  LEU B 241      23.895  21.712  70.593  1.00  0.00              
ATOM   4775  CD1 LEU B 241      23.184  22.043  69.293  1.00  0.00              
ATOM   4776  CD2 LEU B 241      24.050  20.217  70.768  1.00  0.00              
ATOM   4777  C   LEU B 241      27.392  22.865  71.926  1.00  0.00              
ATOM   4778  O   LEU B 241      28.321  22.077  72.118  1.00  0.00              
ATOM   4779  N   SER B 242      27.618  24.164  71.694  1.00  0.00              
ATOM   4780  CA  SER B 242      28.973  24.700  71.634  1.00  0.00              
ATOM   4781  CB  SER B 242      28.953  26.148  71.177  1.00  0.00              
ATOM   4782  OG  SER B 242      27.813  26.855  71.644  1.00  0.00              
ATOM   4783  C   SER B 242      29.775  24.569  72.920  1.00  0.00              
ATOM   4784  O   SER B 242      30.990  24.366  72.883  1.00  0.00              
ATOM   4785  N   LYS B 243      29.098  24.672  74.066  1.00  0.00              
ATOM   4786  CA  LYS B 243      29.732  24.472  75.358  1.00  0.00              
ATOM   4787  CB  LYS B 243      28.780  24.961  76.449  1.00  0.00              
ATOM   4788  CG  LYS B 243      29.336  24.990  77.864  1.00  0.00              
ATOM   4789  CD  LYS B 243      28.323  25.643  78.793  1.00  0.00              
ATOM   4790  CE  LYS B 243      28.859  25.695  80.216  1.00  0.00              
ATOM   4791  NZ  LYS B 243      28.852  24.381  80.830  1.00  0.00              
ATOM   4792  C   LYS B 243      30.135  23.019  75.596  1.00  0.00              
ATOM   4793  O   LYS B 243      31.252  22.750  76.042  1.00  0.00              
ATOM   4794  N   CYS B 244      29.269  22.053  75.279  1.00  0.00              
ATOM   4795  CA  CYS B 244      29.493  20.697  75.751  1.00  0.00              
ATOM   4796  CB  CYS B 244      28.338  20.298  76.657  1.00  0.00              
ATOM   4797  SG  CYS B 244      28.043  21.562  77.922  1.00  0.00              
ATOM   4798  C   CYS B 244      29.789  19.602  74.734  1.00  0.00              
ATOM   4799  O   CYS B 244      30.359  18.575  75.122  1.00  0.00              
ATOM   4800  N   CYS B 245      29.474  19.778  73.440  1.00  0.00              
ATOM   4801  CA  CYS B 245      29.672  18.734  72.430  1.00  0.00              
ATOM   4802  CB  CYS B 245      29.249  19.187  71.039  1.00  0.00              
ATOM   4803  SG  CYS B 245      27.466  19.408  70.829  1.00  0.00              
ATOM   4804  C   CYS B 245      31.083  18.176  72.318  1.00  0.00              
ATOM   4805  O   CYS B 245      31.269  16.985  72.080  1.00  0.00              
ATOM   4806  N   GLU B 246      32.110  19.010  72.487  1.00  0.00              
ATOM   4807  CA  GLU B 246      33.472  18.511  72.500  1.00  0.00              
ATOM   4808  CB  GLU B 246      34.313  19.197  71.419  1.00  0.00              
ATOM   4809  CG  GLU B 246      33.975  18.740  69.996  1.00  0.00              
ATOM   4810  CD  GLU B 246      34.178  17.247  69.756  1.00  0.00              
ATOM   4811  OE1 GLU B 246      35.323  16.792  69.704  1.00  0.00              
ATOM   4812  OE2 GLU B 246      33.195  16.518  69.639  1.00  0.00              
ATOM   4813  C   GLU B 246      34.117  18.565  73.879  1.00  0.00              
ATOM   4814  O   GLU B 246      35.274  18.956  74.050  1.00  0.00              
ATOM   4815  N   SER B 247      33.351  18.166  74.896  1.00  0.00              
ATOM   4816  CA  SER B 247      33.910  18.012  76.226  1.00  0.00              
ATOM   4817  CB  SER B 247      32.807  17.958  77.279  1.00  0.00              
ATOM   4818  OG  SER B 247      31.804  16.991  76.994  1.00  0.00              
ATOM   4819  C   SER B 247      34.805  16.779  76.279  1.00  0.00              
ATOM   4820  O   SER B 247      34.374  15.647  76.039  1.00  0.00              
ATOM   4821  N   ALA B 248      36.093  17.029  76.515  1.00  0.00              
ATOM   4822  CA  ALA B 248      37.072  15.963  76.662  1.00  0.00              
ATOM   4823  CB  ALA B 248      38.473  16.550  76.586  1.00  0.00              
ATOM   4824  C   ALA B 248      36.957  15.199  77.975  1.00  0.00              
ATOM   4825  O   ALA B 248      37.036  13.972  77.993  1.00  0.00              
ATOM   4826  N   SER B 249      36.766  15.915  79.084  1.00  0.00              
ATOM   4827  CA  SER B 249      36.680  15.297  80.396  1.00  0.00              
ATOM   4828  CB  SER B 249      37.905  15.726  81.199  1.00  0.00              
ATOM   4829  OG  SER B 249      38.026  17.147  81.179  1.00  0.00              
ATOM   4830  C   SER B 249      35.386  15.655  81.120  1.00  0.00              
ATOM   4831  O   SER B 249      34.482  14.827  81.255  1.00  0.00              
ATOM   4832  N   GLU B 250      35.253  16.902  81.582  1.00  0.00              
ATOM   4833  CA  GLU B 250      34.063  17.330  82.297  1.00  0.00              
ATOM   4834  CB  GLU B 250      34.380  18.580  83.126  1.00  0.00              
ATOM   4835  CG  GLU B 250      33.292  19.036  84.104  1.00  0.00              
ATOM   4836  CD  GLU B 250      32.926  18.021  85.180  1.00  0.00              
ATOM   4837  OE1 GLU B 250      33.734  17.777  86.073  1.00  0.00              
ATOM   4838  OE2 GLU B 250      31.821  17.477  85.116  1.00  0.00              
ATOM   4839  C   GLU B 250      32.900  17.554  81.335  1.00  0.00              
ATOM   4840  O   GLU B 250      32.715  18.629  80.757  1.00  0.00              
ATOM   4841  N   ASP B 251      32.127  16.488  81.122  1.00  0.00              
ATOM   4842  CA  ASP B 251      30.909  16.595  80.334  1.00  0.00              
ATOM   4843  CB  ASP B 251      30.313  15.234  79.971  1.00  0.00              
ATOM   4844  CG  ASP B 251      29.060  15.394  79.119  1.00  0.00              
ATOM   4845  OD1 ASP B 251      27.958  15.148  79.613  1.00  0.00              
ATOM   4846  OD2 ASP B 251      29.163  15.831  77.973  1.00  0.00              
ATOM   4847  C   ASP B 251      29.840  17.433  81.015  1.00  0.00              
ATOM   4848  O   ASP B 251      29.161  16.980  81.937  1.00  0.00              
ATOM   4849  N   CYS B 252      29.682  18.668  80.552  1.00  0.00              
ATOM   4850  CA  CYS B 252      28.580  19.493  81.013  1.00  0.00              
ATOM   4851  CB  CYS B 252      28.883  20.968  80.813  1.00  0.00              
ATOM   4852  SG  CYS B 252      29.593  21.420  79.210  1.00  0.00              
ATOM   4853  C   CYS B 252      27.203  19.138  80.467  1.00  0.00              
ATOM   4854  O   CYS B 252      26.198  19.441  81.114  1.00  0.00              
ATOM   4855  N   MET B 253      27.124  18.453  79.316  1.00  0.00              
ATOM   4856  CA  MET B 253      25.863  18.119  78.649  1.00  0.00              
ATOM   4857  CB  MET B 253      26.162  17.250  77.430  1.00  0.00              
ATOM   4858  CG  MET B 253      25.039  17.109  76.417  1.00  0.00              
ATOM   4859  SD  MET B 253      24.657  18.661  75.570  1.00  0.00              
ATOM   4860  CE  MET B 253      25.688  18.482  74.143  1.00  0.00              
ATOM   4861  C   MET B 253      24.848  17.424  79.556  1.00  0.00              
ATOM   4862  O   MET B 253      23.655  17.737  79.526  1.00  0.00              
ATOM   4863  N   ALA B 254      25.354  16.522  80.406  1.00  0.00              
ATOM   4864  CA  ALA B 254      24.576  15.865  81.448  1.00  0.00              
ATOM   4865  CB  ALA B 254      25.521  15.055  82.321  1.00  0.00              
ATOM   4866  C   ALA B 254      23.797  16.789  82.379  1.00  0.00              
ATOM   4867  O   ALA B 254      22.714  16.435  82.842  1.00  0.00              
ATOM   4868  N   LYS B 255      24.339  17.973  82.675  1.00  0.00              
ATOM   4869  CA  LYS B 255      23.640  18.959  83.488  1.00  0.00              
ATOM   4870  CB  LYS B 255      24.606  19.812  84.320  1.00  0.00              
ATOM   4871  CG  LYS B 255      25.633  19.084  85.188  1.00  0.00              
ATOM   4872  CD  LYS B 255      26.912  18.860  84.396  1.00  0.00              
ATOM   4873  CE  LYS B 255      27.997  18.171  85.202  1.00  0.00              
ATOM   4874  NZ  LYS B 255      29.197  18.083  84.394  1.00  0.00              
ATOM   4875  C   LYS B 255      22.831  19.886  82.589  1.00  0.00              
ATOM   4876  O   LYS B 255      21.697  20.264  82.898  1.00  0.00              
ATOM   4877  N   GLU B 256      23.424  20.234  81.440  1.00  0.00              
ATOM   4878  CA  GLU B 256      22.845  21.186  80.506  1.00  0.00              
ATOM   4879  CB  GLU B 256      23.773  21.433  79.328  1.00  0.00              
ATOM   4880  CG  GLU B 256      25.152  22.026  79.592  1.00  0.00              
ATOM   4881  CD  GLU B 256      25.229  23.370  80.301  1.00  0.00              
ATOM   4882  OE1 GLU B 256      24.424  24.261  80.029  1.00  0.00              
ATOM   4883  OE2 GLU B 256      26.134  23.524  81.124  1.00  0.00              
ATOM   4884  C   GLU B 256      21.489  20.781  79.949  1.00  0.00              
ATOM   4885  O   GLU B 256      20.553  21.580  79.999  1.00  0.00              
ATOM   4886  N   LEU B 257      21.343  19.556  79.431  1.00  0.00              
ATOM   4887  CA  LEU B 257      20.077  19.133  78.844  1.00  0.00              
ATOM   4888  CB  LEU B 257      20.205  17.826  78.058  1.00  0.00              
ATOM   4889  CG  LEU B 257      21.122  17.807  76.840  1.00  0.00              
ATOM   4890  CD1 LEU B 257      21.123  16.424  76.214  1.00  0.00              
ATOM   4891  CD2 LEU B 257      20.705  18.849  75.813  1.00  0.00              
ATOM   4892  C   LEU B 257      18.897  19.103  79.815  1.00  0.00              
ATOM   4893  O   LEU B 257      17.830  19.575  79.417  1.00  0.00              
ATOM   4894  N   PRO B 258      18.986  18.627  81.075  1.00  0.00              
ATOM   4895  CD  PRO B 258      19.939  17.618  81.534  1.00  0.00              
ATOM   4896  CA  PRO B 258      17.968  18.839  82.101  1.00  0.00              
ATOM   4897  CB  PRO B 258      18.602  18.234  83.333  1.00  0.00              
ATOM   4898  CG  PRO B 258      19.264  17.016  82.753  1.00  0.00              
ATOM   4899  C   PRO B 258      17.593  20.302  82.308  1.00  0.00              
ATOM   4900  O   PRO B 258      16.404  20.640  82.355  1.00  0.00              
ATOM   4901  N   GLU B 259      18.591  21.192  82.384  1.00  0.00              
ATOM   4902  CA  GLU B 259      18.337  22.623  82.472  1.00  0.00              
ATOM   4903  CB  GLU B 259      19.652  23.362  82.745  1.00  0.00              
ATOM   4904  CG  GLU B 259      19.614  24.893  82.821  1.00  0.00              
ATOM   4905  CD  GLU B 259      18.564  25.500  83.748  1.00  0.00              
ATOM   4906  OE1 GLU B 259      18.535  25.170  84.933  1.00  0.00              
ATOM   4907  OE2 GLU B 259      17.781  26.322  83.267  1.00  0.00              
ATOM   4908  C   GLU B 259      17.618  23.159  81.235  1.00  0.00              
ATOM   4909  O   GLU B 259      16.741  24.018  81.362  1.00  0.00              
ATOM   4910  N   HIS B 260      17.952  22.646  80.046  1.00  0.00              
ATOM   4911  CA  HIS B 260      17.233  22.997  78.833  1.00  0.00              
ATOM   4912  CB  HIS B 260      17.872  22.379  77.588  1.00  0.00              
ATOM   4913  CG  HIS B 260      17.200  22.838  76.300  1.00  0.00              
ATOM   4914  ND1 HIS B 260      16.905  24.081  75.958  1.00  0.00              
ATOM   4915  CD2 HIS B 260      16.724  21.997  75.324  1.00  0.00              
ATOM   4916  NE2 HIS B 260      16.150  22.789  74.454  1.00  0.00              
ATOM   4917  CE1 HIS B 260      16.253  24.040  74.829  1.00  0.00              
ATOM   4918  C   HIS B 260      15.778  22.570  78.931  1.00  0.00              
ATOM   4919  O   HIS B 260      14.897  23.390  78.680  1.00  0.00              
ATOM   4920  N   THR B 261      15.492  21.326  79.333  1.00  0.00              
ATOM   4921  CA  THR B 261      14.118  20.867  79.472  1.00  0.00              
ATOM   4922  CB  THR B 261      14.043  19.360  79.738  1.00  0.00              
ATOM   4923  OG1 THR B 261      15.088  19.006  80.633  1.00  0.00              
ATOM   4924  CG2 THR B 261      14.179  18.603  78.436  1.00  0.00              
ATOM   4925  C   THR B 261      13.250  21.642  80.453  1.00  0.00              
ATOM   4926  O   THR B 261      12.042  21.751  80.240  1.00  0.00              
ATOM   4927  N   VAL B 262      13.850  22.219  81.504  1.00  0.00              
ATOM   4928  CA  VAL B 262      13.135  23.121  82.404  1.00  0.00              
ATOM   4929  CB  VAL B 262      14.051  23.584  83.567  1.00  0.00              
ATOM   4930  CG1 VAL B 262      13.346  24.562  84.500  1.00  0.00              
ATOM   4931  CG2 VAL B 262      14.514  22.392  84.390  1.00  0.00              
ATOM   4932  C   VAL B 262      12.598  24.314  81.613  1.00  0.00              
ATOM   4933  O   VAL B 262      11.391  24.574  81.604  1.00  0.00              
ATOM   4934  N   LYS B 263      13.488  24.994  80.881  1.00  0.00              
ATOM   4935  CA  LYS B 263      13.109  26.140  80.064  1.00  0.00              
ATOM   4936  CB  LYS B 263      14.330  26.761  79.403  1.00  0.00              
ATOM   4937  CG  LYS B 263      15.397  27.327  80.318  1.00  0.00              
ATOM   4938  CD  LYS B 263      16.422  27.982  79.407  1.00  0.00
[truncated: 120,880 more chars]
