# Supplementary material for: RaTrav: a tool for calculating mean first-passage times on biochemical networks
Source: BMC Syst Biol. 2013 Nov 21;7:130. doi: 10.1186/1752-0509-7-130 (PMC4222613; doi:10.1186/1752-0509-7-130)
Supplement: Additional file 1 — RaTrav examples file. File containing RaTrav input and output data for the two case studies presented. [file 1752-0509-7-130-S1.zip › SupplementaryFiles/Example1/101c.pdb]

ATOM      1  N   GLU A   1      11.464  -6.430 102.407  1.00  0.00              
ATOM      2  CA  GLU A   1      11.816  -7.808 102.699  1.00  0.00              
ATOM      3  CB  GLU A   1      11.914  -7.968 104.216  1.00  0.00              
ATOM      4  CG  GLU A   1      12.528  -9.275 104.720  1.00  0.00              
ATOM      5  CD  GLU A   1      13.978  -9.502 104.307  1.00  0.00              
ATOM      6  OE1 GLU A   1      14.847  -8.746 104.742  1.00  0.00              
ATOM      7  OE2 GLU A   1      14.243 -10.447 103.565  1.00  0.00              
ATOM      8  C   GLU A   1      10.782  -8.769 102.117  1.00  0.00              
ATOM      9  O   GLU A   1      11.058  -9.933 101.838  1.00  0.00              
ATOM     10  N   THR A   2       9.583  -8.236 101.917  1.00  0.00              
ATOM     11  CA  THR A   2       8.479  -8.976 101.343  1.00  0.00              
ATOM     12  CB  THR A   2       7.159  -8.288 101.737  1.00  0.00              
ATOM     13  OG1 THR A   2       7.400  -6.883 101.794  1.00  0.00              
ATOM     14  CG2 THR A   2       6.634  -8.809 103.064  1.00  0.00              
ATOM     15  C   THR A   2       8.607  -9.151  99.835  1.00  0.00              
ATOM     16  O   THR A   2       9.101  -8.276  99.116  1.00  0.00              
ATOM     17  N   THR A   3       8.164 -10.310  99.349  1.00  0.00              
ATOM     18  CA  THR A   3       8.254 -10.663  97.942  1.00  0.00              
ATOM     19  CB  THR A   3       7.887 -12.150  97.793  1.00  0.00              
ATOM     20  OG1 THR A   3       6.708 -12.342  98.572  1.00  0.00              
ATOM     21  CG2 THR A   3       9.003 -13.076  98.249  1.00  0.00              
ATOM     22  C   THR A   3       7.357  -9.787  97.077  1.00  0.00              
ATOM     23  O   THR A   3       6.131  -9.902  97.134  1.00  0.00              
ATOM     24  N   ALA A   4       7.980  -8.893  96.307  1.00  0.00              
ATOM     25  CA  ALA A   4       7.271  -7.968  95.436  1.00  0.00              
ATOM     26  CB  ALA A   4       8.279  -7.193  94.601  1.00  0.00              
ATOM     27  C   ALA A   4       6.268  -8.606  94.482  1.00  0.00              
ATOM     28  O   ALA A   4       6.586  -9.545  93.749  1.00  0.00              
ATOM     29  N   LEU A   5       5.037  -8.099  94.510  1.00  0.00              
ATOM     30  CA  LEU A   5       3.954  -8.627  93.696  1.00  0.00              
ATOM     31  CB  LEU A   5       2.609  -8.134  94.215  1.00  0.00              
ATOM     32  CG  LEU A   5       2.123  -8.608  95.573  1.00  0.00              
ATOM     33  CD1 LEU A   5       0.923  -7.802  96.027  1.00  0.00              
ATOM     34  CD2 LEU A   5       1.783 -10.080  95.528  1.00  0.00              
ATOM     35  C   LEU A   5       4.100  -8.178  92.254  1.00  0.00              
ATOM     36  O   LEU A   5       4.358  -7.003  91.991  1.00  0.00              
ATOM     37  N   VAL A   6       3.962  -9.095  91.300  1.00  0.00              
ATOM     38  CA  VAL A   6       3.945  -8.727  89.894  1.00  0.00              
ATOM     39  CB  VAL A   6       5.071  -9.420  89.092  1.00  0.00              
ATOM     40  CG1 VAL A   6       5.084  -8.926  87.652  1.00  0.00              
ATOM     41  CG2 VAL A   6       6.435  -9.162  89.708  1.00  0.00              
ATOM     42  C   VAL A   6       2.572  -9.125  89.375  1.00  0.00              
ATOM     43  O   VAL A   6       2.196 -10.304  89.401  1.00  0.00              
ATOM     44  N   CYS A   7       1.807  -8.130  88.928  1.00  0.00              
ATOM     45  CA  CYS A   7       0.463  -8.371  88.441  1.00  0.00              
ATOM     46  CB  CYS A   7      -0.537  -7.756  89.412  1.00  0.00              
ATOM     47  SG  CYS A   7      -2.266  -8.107  89.010  1.00  0.00              
ATOM     48  C   CYS A   7       0.277  -7.839  87.025  1.00  0.00              
ATOM     49  O   CYS A   7       0.131  -6.637  86.768  1.00  0.00              
ATOM     50  N   ASP A   8       0.302  -8.784  86.085  1.00  0.00              
ATOM     51  CA  ASP A   8       0.120  -8.488  84.677  1.00  0.00              
ATOM     52  CB  ASP A   8       0.894  -9.472  83.803  1.00  0.00              
ATOM     53  CG  ASP A   8       0.858  -9.237  82.294  1.00  0.00              
ATOM     54  OD1 ASP A   8       1.266 -10.145  81.573  1.00  0.00              
ATOM     55  OD2 ASP A   8       0.485  -8.157  81.824  1.00  0.00              
ATOM     56  C   ASP A   8      -1.349  -8.474  84.296  1.00  0.00              
ATOM     57  O   ASP A   8      -1.971  -9.496  84.005  1.00  0.00              
ATOM     58  N   ASN A   9      -1.864  -7.253  84.280  1.00  0.00              
ATOM     59  CA  ASN A   9      -3.260  -6.985  83.986  1.00  0.00              
ATOM     60  CB  ASN A   9      -3.706  -5.719  84.718  1.00  0.00              
ATOM     61  CG  ASN A   9      -3.696  -5.813  86.238  1.00  0.00              
ATOM     62  OD1 ASN A   9      -4.732  -5.720  86.887  1.00  0.00              
ATOM     63  ND2 ASN A   9      -2.564  -5.971  86.909  1.00  0.00              
ATOM     64  C   ASN A   9      -3.423  -6.771  82.488  1.00  0.00              
ATOM     65  O   ASN A   9      -2.702  -5.962  81.897  1.00  0.00              
ATOM     66  N   GLY A  10      -4.330  -7.501  81.838  1.00  0.00              
ATOM     67  CA  GLY A  10      -4.653  -7.251  80.441  1.00  0.00              
ATOM     68  C   GLY A  10      -6.128  -7.503  80.172  1.00  0.00              
ATOM     69  O   GLY A  10      -6.782  -8.224  80.929  1.00  0.00              
ATOM     70  N   SER A  11      -6.655  -6.953  79.069  1.00  0.00              
ATOM     71  CA  SER A  11      -8.069  -7.020  78.700  1.00  0.00              
ATOM     72  CB  SER A  11      -8.218  -6.568  77.254  1.00  0.00              
ATOM     73  OG  SER A  11      -7.474  -5.389  76.971  1.00  0.00              
ATOM     74  C   SER A  11      -8.773  -8.367  78.839  1.00  0.00              
ATOM     75  O   SER A  11      -9.978  -8.438  79.091  1.00  0.00              
ATOM     76  N   GLY A  12      -8.035  -9.460  78.642  1.00  0.00              
ATOM     77  CA  GLY A  12      -8.603 -10.792  78.740  1.00  0.00              
ATOM     78  C   GLY A  12      -8.208 -11.524  80.009  1.00  0.00              
ATOM     79  O   GLY A  12      -8.995 -12.308  80.538  1.00  0.00              
ATOM     80  N   LEU A  13      -7.014 -11.262  80.546  1.00  0.00              
ATOM     81  CA  LEU A  13      -6.417 -12.121  81.557  1.00  0.00              
ATOM     82  CB  LEU A  13      -5.502 -13.172  80.923  1.00  0.00              
ATOM     83  CG  LEU A  13      -6.073 -14.325  80.102  1.00  0.00              
ATOM     84  CD1 LEU A  13      -4.965 -15.025  79.341  1.00  0.00              
ATOM     85  CD2 LEU A  13      -6.820 -15.310  80.983  1.00  0.00              
ATOM     86  C   LEU A  13      -5.583 -11.305  82.527  1.00  0.00              
ATOM     87  O   LEU A  13      -4.973 -10.294  82.164  1.00  0.00              
ATOM     88  N   VAL A  14      -5.599 -11.738  83.785  1.00  0.00              
ATOM     89  CA  VAL A  14      -4.678 -11.238  84.786  1.00  0.00              
ATOM     90  CB  VAL A  14      -5.421 -10.715  86.040  1.00  0.00              
ATOM     91  CG1 VAL A  14      -4.447 -10.219  87.102  1.00  0.00              
ATOM     92  CG2 VAL A  14      -6.347  -9.565  85.675  1.00  0.00              
ATOM     93  C   VAL A  14      -3.749 -12.395  85.130  1.00  0.00              
ATOM     94  O   VAL A  14      -4.185 -13.473  85.547  1.00  0.00              
ATOM     95  N   LYS A  15      -2.461 -12.167  84.878  1.00  0.00              
ATOM     96  CA  LYS A  15      -1.406 -13.079  85.288  1.00  0.00              
ATOM     97  CB  LYS A  15      -0.316 -13.219  84.222  1.00  0.00              
ATOM     98  CG  LYS A  15      -0.756 -13.762  82.866  1.00  0.00              
ATOM     99  CD  LYS A  15      -1.095 -12.643  81.888  1.00  0.00              
ATOM    100  CE  LYS A  15      -1.642 -13.178  80.570  1.00  0.00              
ATOM    101  NZ  LYS A  15      -0.696 -14.017  79.855  1.00  0.00              
ATOM    102  C   LYS A  15      -0.788 -12.504  86.555  1.00  0.00              
ATOM    103  O   LYS A  15      -0.577 -11.292  86.643  1.00  0.00              
ATOM    104  N   ALA A  16      -0.473 -13.324  87.554  1.00  0.00              
ATOM    105  CA  ALA A  16      -0.025 -12.823  88.841  1.00  0.00              
ATOM    106  CB  ALA A  16      -1.225 -12.684  89.758  1.00  0.00              
ATOM    107  C   ALA A  16       0.958 -13.752  89.531  1.00  0.00              
ATOM    108  O   ALA A  16       0.911 -14.976  89.371  1.00  0.00              
ATOM    109  N   GLY A  17       1.867 -13.151  90.297  1.00  0.00              
ATOM    110  CA  GLY A  17       2.824 -13.898  91.092  1.00  0.00              
ATOM    111  C   GLY A  17       3.782 -12.948  91.788  1.00  0.00              
ATOM    112  O   GLY A  17       3.433 -11.805  92.093  1.00  0.00              
ATOM    113  N   PHE A  18       5.010 -13.412  92.004  1.00  0.00              
ATOM    114  CA  PHE A  18       6.004 -12.657  92.747  1.00  0.00              
ATOM    115  CB  PHE A  18       6.373 -13.369  94.051  1.00  0.00              
ATOM    116  CG  PHE A  18       5.206 -13.628  94.994  1.00  0.00              
ATOM    117  CD1 PHE A  18       4.637 -14.886  95.045  1.00  0.00              
ATOM    118  CD2 PHE A  18       4.723 -12.619  95.803  1.00  0.00              
ATOM    119  CE1 PHE A  18       3.586 -15.132  95.903  1.00  0.00              
ATOM    120  CE2 PHE A  18       3.679 -12.878  96.668  1.00  0.00              
ATOM    121  CZ  PHE A  18       3.108 -14.130  96.717  1.00  0.00              
ATOM    122  C   PHE A  18       7.266 -12.498  91.913  1.00  0.00              
ATOM    123  O   PHE A  18       7.593 -13.334  91.062  1.00  0.00              
ATOM    124  N   ALA A  19       7.980 -11.405  92.182  1.00  0.00              
ATOM    125  CA  ALA A  19       9.248 -11.101  91.541  1.00  0.00              
ATOM    126  CB  ALA A  19       9.801  -9.812  92.119  1.00  0.00              
ATOM    127  C   ALA A  19      10.281 -12.191  91.775  1.00  0.00              
ATOM    128  O   ALA A  19      10.521 -12.628  92.903  1.00  0.00              
ATOM    129  N   GLY A  20      10.859 -12.660  90.674  1.00  0.00              
ATOM    130  CA  GLY A  20      11.784 -13.775  90.716  1.00  0.00              
ATOM    131  C   GLY A  20      11.142 -15.064  90.220  1.00  0.00              
ATOM    132  O   GLY A  20      11.853 -16.033  89.946  1.00  0.00              
ATOM    133  N   ASP A  21       9.809 -15.133  90.086  1.00  0.00              
ATOM    134  CA  ASP A  21       9.177 -16.327  89.530  1.00  0.00              
ATOM    135  CB  ASP A  21       7.672 -16.400  89.766  1.00  0.00              
ATOM    136  CG  ASP A  21       7.201 -16.717  91.174  1.00  0.00              
ATOM    137  OD1 ASP A  21       7.679 -17.674  91.785  1.00  0.00              
ATOM    138  OD2 ASP A  21       6.311 -16.025  91.672  1.00  0.00              
ATOM    139  C   ASP A  21       9.385 -16.380  88.028  1.00  0.00              
ATOM    140  O   ASP A  21       9.261 -15.367  87.337  1.00  0.00              
ATOM    141  N   ASP A  22       9.686 -17.569  87.506  1.00  0.00              
ATOM    142  CA  ASP A  22       9.852 -17.762  86.068  1.00  0.00              
ATOM    143  CB  ASP A  22      10.663 -19.034  85.776  1.00  0.00              
ATOM    144  CG  ASP A  22       9.907 -20.339  86.010  1.00  0.00              
ATOM    145  OD1 ASP A  22       9.418 -20.537  87.124  1.00  0.00              
ATOM    146  OD2 ASP A  22       9.806 -21.144  85.087  1.00  0.00              
ATOM    147  C   ASP A  22       8.523 -17.847  85.321  1.00  0.00              
ATOM    148  O   ASP A  22       8.488 -17.788  84.094  1.00  0.00              
ATOM    149  N   ALA A  23       7.424 -18.030  86.053  1.00  0.00              
ATOM    150  CA  ALA A  23       6.104 -18.217  85.477  1.00  0.00              
ATOM    151  CB  ALA A  23       5.840 -19.711  85.322  1.00  0.00              
ATOM    152  C   ALA A  23       5.080 -17.670  86.466  1.00  0.00              
ATOM    153  O   ALA A  23       5.355 -17.680  87.671  1.00  0.00              
ATOM    154  N   PRO A  24       3.926 -17.134  86.036  1.00  0.00              
ATOM    155  CD  PRO A  24       3.617 -16.820  84.644  1.00  0.00              
ATOM    156  CA  PRO A  24       2.859 -16.687  86.926  1.00  0.00              
ATOM    157  CB  PRO A  24       1.896 -15.988  85.988  1.00  0.00              
ATOM    158  CG  PRO A  24       2.109 -16.685  84.671  1.00  0.00              
ATOM    159  C   PRO A  24       2.193 -17.817  87.697  1.00  0.00              
ATOM    160  O   PRO A  24       1.971 -18.915  87.181  1.00  0.00              
ATOM    161  N   ARG A  25       1.871 -17.529  88.956  1.00  0.00              
ATOM    162  CA  ARG A  25       1.263 -18.507  89.839  1.00  0.00              
ATOM    163  CB  ARG A  25       1.643 -18.159  91.271  1.00  0.00              
ATOM    164  CG  ARG A  25       1.260 -19.185  92.332  1.00  0.00              
ATOM    165  CD  ARG A  25       2.067 -18.987  93.615  1.00  0.00              
ATOM    166  NE  ARG A  25       3.436 -19.476  93.481  1.00  0.00              
ATOM    167  CZ  ARG A  25       4.481 -18.689  93.209  1.00  0.00              
ATOM    168  NH1 ARG A  25       5.677 -19.242  93.057  1.00  0.00              
ATOM    169  NH2 ARG A  25       4.342 -17.373  93.103  1.00  0.00              
ATOM    170  C   ARG A  25      -0.248 -18.529  89.644  1.00  0.00              
ATOM    171  O   ARG A  25      -0.883 -19.583  89.689  1.00  0.00              
ATOM    172  N   ALA A  26      -0.838 -17.357  89.410  1.00  0.00              
ATOM    173  CA  ALA A  26      -2.261 -17.262  89.144  1.00  0.00              
ATOM    174  CB  ALA A  26      -2.902 -16.322  90.151  1.00  0.00              
ATOM    175  C   ALA A  26      -2.464 -16.667  87.762  1.00  0.00              
ATOM    176  O   ALA A  26      -1.842 -15.662  87.418  1.00  0.00              
ATOM    177  N   VAL A  27      -3.280 -17.311  86.929  1.00  0.00              
ATOM    178  CA  VAL A  27      -3.693 -16.747  85.652  1.00  0.00              
ATOM    179  CB  VAL A  27      -3.079 -17.472  84.422  1.00  0.00              
ATOM    180  CG1 VAL A  27      -3.458 -16.745  83.137  1.00  0.00              
ATOM    181  CG2 VAL A  27      -1.565 -17.592  84.492  1.00  0.00              
ATOM    182  C   VAL A  27      -5.200 -16.945  85.651  1.00  0.00              
ATOM    183  O   VAL A  27      -5.667 -18.079  85.789  1.00  0.00              
ATOM    184  N   PHE A  28      -5.975 -15.867  85.539  1.00  0.00              
ATOM    185  CA  PHE A  28      -7.425 -15.982  85.489  1.00  0.00              
ATOM    186  CB  PHE A  28      -8.039 -15.963  86.906  1.00  0.00              
ATOM    187  CG  PHE A  28      -7.913 -14.672  87.702  1.00  0.00              
ATOM    188  CD1 PHE A  28      -9.007 -13.835  87.806  1.00  0.00              
ATOM    189  CD2 PHE A  28      -6.732 -14.360  88.347  1.00  0.00              
ATOM    190  CE1 PHE A  28      -8.923 -12.687  88.561  1.00  0.00              
ATOM    191  CE2 PHE A  28      -6.659 -13.210  89.102  1.00  0.00              
ATOM    192  CZ  PHE A  28      -7.752 -12.378  89.211  1.00  0.00              
ATOM    193  C   PHE A  28      -8.025 -14.902  84.593  1.00  0.00              
ATOM    194  O   PHE A  28      -7.409 -13.842  84.455  1.00  0.00              
ATOM    195  N   PRO A  29      -9.177 -15.105  83.932  1.00  0.00              
ATOM    196  CD  PRO A  29      -9.874 -16.384  83.830  1.00  0.00              
ATOM    197  CA  PRO A  29      -9.829 -14.101  83.096  1.00  0.00              
ATOM    198  CB  PRO A  29     -11.009 -14.854  82.506  1.00  0.00              
ATOM    199  CG  PRO A  29     -11.288 -15.950  83.503  1.00  0.00              
ATOM    200  C   PRO A  29     -10.256 -12.823  83.806  1.00  0.00              
ATOM    201  O   PRO A  29     -10.768 -12.844  84.929  1.00  0.00              
ATOM    202  N   SER A  30     -10.056 -11.692  83.130  1.00  0.00              
ATOM    203  CA  SER A  30     -10.404 -10.376  83.646  1.00  0.00              
ATOM    204  CB  SER A  30      -9.618  -9.326  82.863  1.00  0.00              
ATOM    205  OG  SER A  30      -8.230  -9.625  82.868  1.00  0.00              
ATOM    206  C   SER A  30     -11.905 -10.089  83.583  1.00  0.00              
ATOM    207  O   SER A  30     -12.370  -9.123  82.971  1.00  0.00              
ATOM    208  N   ILE A  31     -12.690 -10.942  84.242  1.00  0.00              
ATOM    209  CA  ILE A  31     -14.136 -10.820  84.247  1.00  0.00              
ATOM    210  CB  ILE A  31     -14.864 -11.996  83.544  1.00  0.00              
ATOM    211  CG2 ILE A  31     -14.740 -11.854  82.036  1.00  0.00              
ATOM    212  CG1 ILE A  31     -14.436 -13.373  84.051  1.00  0.00              
ATOM    213  CD1 ILE A  31     -15.258 -14.555  83.501  1.00  0.00              
ATOM    214  C   ILE A  31     -14.649 -10.703  85.669  1.00  0.00              
ATOM    215  O   ILE A  31     -14.053 -11.213  86.620  1.00  0.00              
ATOM    216  N   VAL A  32     -15.753  -9.983  85.805  1.00  0.00              
ATOM    217  CA  VAL A  32     -16.562 -10.025  87.011  1.00  0.00              
ATOM    218  CB  VAL A  32     -16.589  -8.686  87.781  1.00  0.00              
ATOM    219  CG1 VAL A  32     -15.264  -8.425  88.480  1.00  0.00              
ATOM    220  CG2 VAL A  32     -16.916  -7.529  86.855  1.00  0.00              
ATOM    221  C   VAL A  32     -17.964 -10.418  86.573  1.00  0.00              
ATOM    222  O   VAL A  32     -18.358 -10.131  85.440  1.00  0.00              
ATOM    223  N   GLY A  33     -18.736 -11.077  87.429  1.00  0.00              
ATOM    224  CA  GLY A  33     -20.063 -11.518  87.058  1.00  0.00              
ATOM    225  C   GLY A  33     -21.058 -11.248  88.163  1.00  0.00              
ATOM    226  O   GLY A  33     -20.958 -11.795  89.263  1.00  0.00              
ATOM    227  N   ARG A  34     -22.003 -10.360  87.868  1.00  0.00              
ATOM    228  CA  ARG A  34     -23.129 -10.125  88.757  1.00  0.00              
ATOM    229  CB  ARG A  34     -23.595  -8.675  88.674  1.00  0.00              
ATOM    230  CG  ARG A  34     -22.639  -7.727  89.365  1.00  0.00              
ATOM    231  CD  ARG A  34     -23.083  -6.276  89.268  1.00  0.00              
ATOM    232  NE  ARG A  34     -22.205  -5.429  90.063  1.00  0.00              
ATOM    233  CZ  ARG A  34     -20.999  -5.029  89.650  1.00  0.00              
ATOM    234  NH1 ARG A  34     -20.231  -4.377  90.512  1.00  0.00              
ATOM    235  NH2 ARG A  34     -20.588  -5.217  88.395  1.00  0.00              
ATOM    236  C   ARG A  34     -24.259 -11.036  88.306  1.00  0.00              
ATOM    237  O   ARG A  34     -24.417 -11.195  87.093  1.00  0.00              
ATOM    238  N   PRO A  35     -25.053 -11.678  89.176  1.00  0.00              
ATOM    239  CD  PRO A  35     -24.811 -11.783  90.610  1.00  0.00              
ATOM    240  CA  PRO A  35     -26.246 -12.426  88.779  1.00  0.00              
ATOM    241  CB  PRO A  35     -26.815 -12.893  90.108  1.00  0.00              
ATOM    242  CG  PRO A  35     -26.219 -11.964  91.141  1.00  0.00              
ATOM    243  C   PRO A  35     -27.215 -11.562  87.978  1.00  0.00              
ATOM    244  O   PRO A  35     -27.338 -10.364  88.244  1.00  0.00              
ATOM    245  N   ARG A  36     -27.866 -12.152  86.971  1.00  0.00              
ATOM    246  CA  ARG A  36     -28.728 -11.430  86.035  1.00  0.00              
ATOM    247  CB  ARG A  36     -29.622 -12.398  85.272  1.00  0.00              
ATOM    248  CG  ARG A  36     -28.884 -13.336  84.337  1.00  0.00              
ATOM    249  CD  ARG A  36     -29.880 -14.299  83.720  1.00  0.00              
ATOM    250  NE  ARG A  36     -29.201 -15.391  83.042  1.00  0.00              
ATOM    251  CZ  ARG A  36     -29.848 -16.296  82.305  1.00  0.00              
ATOM    252  NH1 ARG A  36     -29.153 -17.301  81.794  1.00  0.00              
ATOM    253  NH2 ARG A  36     -31.154 -16.208  82.072  1.00  0.00              
ATOM    254  C   ARG A  36     -29.616 -10.309  86.567  1.00  0.00              
ATOM    255  O   ARG A  36     -30.207 -10.391  87.645  1.00  0.00              
ATOM    256  N   HIS A  37     -29.625  -9.217  85.796  1.00  0.00              
ATOM    257  CA  HIS A  37     -30.584  -8.122  85.925  1.00  0.00              
ATOM    258  CB  HIS A  37     -31.982  -8.579  85.477  1.00  0.00              
ATOM    259  CG  HIS A  37     -32.037  -9.029  84.026  1.00  0.00              
ATOM    260  ND1 HIS A  37     -32.147 -10.273  83.588  1.00  0.00              
ATOM    261  CD2 HIS A  37     -31.952  -8.188  82.941  1.00  0.00              
ATOM    262  NE2 HIS A  37     -32.006  -8.983  81.904  1.00  0.00              
ATOM    263  CE1 HIS A  37     -32.124 -10.232  82.284  1.00  0.00              
ATOM    264  C   HIS A  37     -30.662  -7.386  87.263  1.00  0.00              
ATOM    265  O   HIS A  37     -31.712  -6.857  87.638  1.00  0.00              
ATOM    266  N   GLN A  38     -29.531  -7.273  87.970  1.00  0.00              
ATOM    267  CA  GLN A  38     -29.458  -6.560  89.248  1.00  0.00              
ATOM    268  CB  GLN A  38     -28.026  -6.530  89.770  1.00  0.00              
ATOM    269  CG  GLN A  38     -27.393  -7.883  90.056  1.00  0.00              
ATOM    270  CD  GLN A  38     -28.194  -8.764  91.002  1.00  0.00              
ATOM    271  OE1 GLN A  38     -28.139  -8.614  92.219  1.00  0.00              
ATOM    272  NE2 GLN A  38     -28.949  -9.724  90.483  1.00  0.00              
ATOM    273  C   GLN A  38     -29.990  -5.131  89.231  1.00  0.00              
ATOM    274  O   GLN A  38     -30.665  -4.689  90.160  1.00  0.00              
ATOM    275  N   GLY A  39     -29.721  -4.412  88.136  1.00  0.00              
ATOM    276  CA  GLY A  39     -30.214  -3.054  87.947  1.00  0.00              
ATOM    277  C   GLY A  39     -31.730  -2.968  87.793  1.00  0.00              
ATOM    278  O   GLY A  39     -32.314  -1.900  87.971  1.00  0.00              
ATOM    279  N   VAL A  40     -32.382  -4.077  87.431  1.00  0.00              
ATOM    280  CA  VAL A  40     -33.834  -4.134  87.354  1.00  0.00              
ATOM    281  CB  VAL A  40     -34.287  -5.115  86.243  1.00  0.00              
ATOM    282  CG1 VAL A  40     -35.803  -5.141  86.104  1.00  0.00              
ATOM    283  CG2 VAL A  40     -33.664  -4.754  84.901  1.00  0.00              
ATOM    284  C   VAL A  40     -34.344  -4.577  88.721  1.00  0.00              
ATOM    285  O   VAL A  40     -35.227  -3.949  89.310  1.00  0.00              
ATOM    286  N   MET A  41     -33.770  -5.653  89.267  1.00  0.00              
ATOM    287  CA  MET A  41     -34.178  -6.180  90.559  1.00  0.00              
ATOM    288  CB  MET A  41     -33.892  -7.678  90.624  1.00  0.00              
ATOM    289  CG  MET A  41     -34.765  -8.503  89.691  1.00  0.00              
ATOM    290  SD  MET A  41     -34.561 -10.282  89.949  1.00  0.00              
ATOM    291  CE  MET A  41     -33.253 -10.597  88.800  1.00  0.00              
ATOM    292  C   MET A  41     -33.542  -5.429  91.728  1.00  0.00              
ATOM    293  O   MET A  41     -32.775  -5.961  92.539  1.00  0.00              
ATOM    294  N   VAL A  42     -33.921  -4.151  91.823  1.00  0.00              
ATOM    295  CA  VAL A  42     -33.375  -3.233  92.812  1.00  0.00              
ATOM    296  CB  VAL A  42     -33.870  -1.786  92.552  1.00  0.00              
ATOM    297  CG1 VAL A  42     -33.260  -0.798  93.541  1.00  0.00              
ATOM    298  CG2 VAL A  42     -33.523  -1.335  91.141  1.00  0.00              
ATOM    299  C   VAL A  42     -33.724  -3.697  94.222  1.00  0.00              
ATOM    300  O   VAL A  42     -34.874  -3.669  94.663  1.00  0.00              
ATOM    301  N   GLY A  43     -32.690  -4.199  94.894  1.00  0.00              
ATOM    302  CA  GLY A  43     -32.810  -4.632  96.275  1.00  0.00              
ATOM    303  C   GLY A  43     -33.144  -6.110  96.412  1.00  0.00              
ATOM    304  O   GLY A  43     -33.425  -6.575  97.520  1.00  0.00              
ATOM    305  N   MET A  44     -33.116  -6.897  95.329  1.00  0.00              
ATOM    306  CA  MET A  44     -33.334  -8.332  95.437  1.00  0.00              
ATOM    307  CB  MET A  44     -33.798  -8.904  94.098  1.00  0.00              
ATOM    308  CG  MET A  44     -34.253 -10.362  94.116  1.00  0.00              
ATOM    309  SD  MET A  44     -35.684 -10.667  95.184  1.00  0.00              
ATOM    310  CE  MET A  44     -34.928 -11.645  96.453  1.00  0.00              
ATOM    311  C   MET A  44     -32.054  -8.996  95.938  1.00  0.00              
ATOM    312  O   MET A  44     -31.232  -9.532  95.191  1.00  0.00              
ATOM    313  N   GLY A  45     -31.880  -8.906  97.255  1.00  0.00              
ATOM    314  CA  GLY A  45     -30.703  -9.441  97.914  1.00  0.00              
ATOM    315  C   GLY A  45     -29.540  -8.472  97.775  1.00  0.00              
ATOM    316  O   GLY A  45     -29.660  -7.286  98.087  1.00  0.00              
ATOM    317  N   GLN A  46     -28.407  -8.967  97.279  1.00  0.00              
ATOM    318  CA  GLN A  46     -27.191  -8.177  97.169  1.00  0.00              
ATOM    319  CB  GLN A  46     -26.185  -8.543  98.262  1.00  0.00              
ATOM    320  CG  GLN A  46     -26.589  -8.191  99.687  1.00  0.00              
ATOM    321  CD  GLN A  46     -25.571  -8.640 100.722  1.00  0.00              
ATOM    322  OE1 GLN A  46     -25.392  -9.826 100.983  1.00  0.00              
ATOM    323  NE2 GLN A  46     -24.861  -7.718 101.356  1.00  0.00              
ATOM    324  C   GLN A  46     -26.544  -8.470  95.827  1.00  0.00              
ATOM    325  O   GLN A  46     -26.590  -9.605  95.344  1.00  0.00              
ATOM    326  N   LYS A  47     -25.908  -7.458  95.230  1.00  0.00              
ATOM    327  CA  LYS A  47     -25.169  -7.624  93.985  1.00  0.00              
ATOM    328  CB  LYS A  47     -24.905  -6.266  93.335  1.00  0.00              
ATOM    329  CG  LYS A  47     -26.161  -5.489  92.985  1.00  0.00              
ATOM    330  CD  LYS A  47     -25.784  -4.176  92.327  1.00  0.00              
ATOM    331  CE  LYS A  47     -27.045  -3.413  91.965  1.00  0.00              
ATOM    332  NZ  LYS A  47     -26.710  -2.153  91.334  1.00  0.00              
ATOM    333  C   LYS A  47     -23.857  -8.360  94.244  1.00  0.00              
ATOM    334  O   LYS A  47     -22.760  -7.795  94.265  1.00  0.00              
ATOM    335  N   ASP A  48     -23.980  -9.666  94.479  1.00  0.00              
ATOM    336  CA  ASP A  48     -22.848 -10.504  94.839  1.00  0.00              
ATOM    337  CB  ASP A  48     -23.376 -11.745  95.574  1.00  0.00              
ATOM    338  CG  ASP A  48     -22.331 -12.754  96.044  1.00  0.00              
ATOM    339  OD1 ASP A  48     -21.203 -12.377  96.366  1.00  0.00              
ATOM    340  OD2 ASP A  48     -22.668 -13.937  96.124  1.00  0.00              
ATOM    341  C   ASP A  48     -21.992 -10.862  93.628  1.00  0.00              
ATOM    342  O   ASP A  48     -22.032 -11.983  93.119  1.00  0.00              
ATOM    343  N   SER A  49     -21.228  -9.879  93.149  1.00  0.00              
ATOM    344  CA  SER A  49     -20.340 -10.072  92.018  1.00  0.00              
ATOM    345  CB  SER A  49     -19.875  -8.730  91.451  1.00  0.00              
ATOM    346  OG  SER A  49     -19.952  -7.634  92.361  1.00  0.00              
ATOM    347  C   SER A  49     -19.165 -11.005  92.264  1.00  0.00              
ATOM    348  O   SER A  49     -18.304 -10.776  93.119  1.00  0.00              
ATOM    349  N   TYR A  50     -19.197 -12.091  91.492  1.00  0.00              
ATOM    350  CA  TYR A  50     -18.170 -13.119  91.521  1.00  0.00              
ATOM    351  CB  TYR A  50     -18.754 -14.452  91.057  1.00  0.00              
ATOM    352  CG  TYR A  50     -20.001 -14.879  91.815  1.00  0.00              
ATOM    353  CD1 TYR A  50     -21.235 -14.753  91.209  1.00  0.00              
ATOM    354  CE1 TYR A  50     -22.384 -15.047  91.910  1.00  0.00              
ATOM    355  CD2 TYR A  50     -19.905 -15.338  93.113  1.00  0.00              
ATOM    356  CE2 TYR A  50     -21.052 -15.631  93.819  1.00  0.00              
ATOM    357  CZ  TYR A  50     -22.282 -15.463  93.218  1.00  0.00              
ATOM    358  OH  TYR A  50     -23.432 -15.666  93.953  1.00  0.00              
ATOM    359  C   TYR A  50     -17.032 -12.720  90.591  1.00  0.00              
ATOM    360  O   TYR A  50     -17.270 -12.044  89.588  1.00  0.00              
ATOM    361  N   VAL A  51     -15.786 -13.110  90.870  1.00  0.00              
ATOM    362  CA  VAL A  51     -14.658 -12.647  90.069  1.00  0.00              
ATOM    363  CB  VAL A  51     -13.649 -11.861  90.948  1.00  0.00              
ATOM    364  CG1 VAL A  51     -12.615 -11.162  90.082  1.00  0.00              
ATOM    365  CG2 VAL A  51     -14.315 -10.825  91.845  1.00  0.00              
ATOM    366  C   VAL A  51     -13.961 -13.796  89.343  1.00  0.00              
ATOM    367  O   VAL A  51     -13.910 -14.927  89.833  1.00  0.00              
ATOM    368  N   GLY A  52     -13.474 -13.525  88.128  1.00  0.00              
ATOM    369  CA  GLY A  52     -12.588 -14.406  87.379  1.00  0.00              
ATOM    370  C   GLY A  52     -13.138 -15.804  87.156  1.00  0.00              
ATOM    371  O   GLY A  52     -14.241 -15.990  86.640  1.00  0.00              
ATOM    372  N   ASP A  53     -12.369 -16.799  87.605  1.00  0.00              
ATOM    373  CA  ASP A  53     -12.790 -18.194  87.537  1.00  0.00              
ATOM    374  CB  ASP A  53     -11.674 -19.143  87.951  1.00  0.00              
ATOM    375  CG  ASP A  53     -10.791 -19.555  86.785  1.00  0.00              
ATOM    376  OD1 ASP A  53     -10.006 -18.724  86.329  1.00  0.00              
ATOM    377  OD2 ASP A  53     -10.884 -20.699  86.347  1.00  0.00              
ATOM    378  C   ASP A  53     -14.030 -18.508  88.355  1.00  0.00              
ATOM    379  O   ASP A  53     -14.830 -19.359  87.971  1.00  0.00              
ATOM    380  N   GLU A  54     -14.223 -17.787  89.464  1.00  0.00              
ATOM    381  CA  GLU A  54     -15.398 -17.942  90.309  1.00  0.00              
ATOM    382  CB  GLU A  54     -15.144 -17.152  91.587  1.00  0.00              
ATOM    383  CG  GLU A  54     -16.237 -17.094  92.642  1.00  0.00              
ATOM    384  CD  GLU A  54     -15.941 -16.048  93.706  1.00  0.00              
ATOM    385  OE1 GLU A  54     -15.886 -14.863  93.366  1.00  0.00              
ATOM    386  OE2 GLU A  54     -15.767 -16.416  94.865  1.00  0.00              
ATOM    387  C   GLU A  54     -16.631 -17.434  89.563  1.00  0.00              
ATOM    388  O   GLU A  54     -17.715 -18.011  89.670  1.00  0.00              
ATOM    389  N   ALA A  55     -16.461 -16.359  88.780  1.00  0.00              
ATOM    390  CA  ALA A  55     -17.513 -15.875  87.897  1.00  0.00              
ATOM    391  CB  ALA A  55     -17.112 -14.549  87.264  1.00  0.00              
ATOM    392  C   ALA A  55     -17.786 -16.861  86.771  1.00  0.00              
ATOM    393  O   ALA A  55     -18.929 -17.258  86.541  1.00  0.00              
ATOM    394  N   GLN A  56     -16.725 -17.319  86.100  1.00  0.00              
ATOM    395  CA  GLN A  56     -16.832 -18.284  85.015  1.00  0.00              
ATOM    396  CB  GLN A  56     -15.441 -18.522  84.437  1.00  0.00              
ATOM    397  CG  GLN A  56     -15.415 -19.360  83.167  1.00  0.00              
ATOM    398  CD  GLN A  56     -14.116 -19.257  82.383  1.00  0.00              
ATOM    399  OE1 GLN A  56     -13.015 -19.143  82.919  1.00  0.00              
ATOM    400  NE2 GLN A  56     -14.226 -19.294  81.063  1.00  0.00              
ATOM    401  C   GLN A  56     -17.504 -19.586  85.449  1.00  0.00              
ATOM    402  O   GLN A  56     -18.307 -20.152  84.705  1.00  0.00              
ATOM    403  N   SER A  57     -17.257 -20.031  86.684  1.00  0.00              
ATOM    404  CA  SER A  57     -17.921 -21.201  87.242  1.00  0.00              
ATOM    405  CB  SER A  57     -17.313 -21.543  88.601  1.00  0.00              
ATOM    406  OG  SER A  57     -17.748 -22.804  89.097  1.00  0.00              
ATOM    407  C   SER A  57     -19.435 -21.048  87.389  1.00  0.00              
ATOM    408  O   SER A  57     -20.119 -22.052  87.602  1.00  0.00              
ATOM    409  N   LYS A  58     -19.987 -19.831  87.335  1.00  0.00              
ATOM    410  CA  LYS A  58     -21.429 -19.632  87.372  1.00  0.00              
ATOM    411  CB  LYS A  58     -21.823 -18.865  88.636  1.00  0.00              
ATOM    412  CG  LYS A  58     -21.477 -19.573  89.935  1.00  0.00              
ATOM    413  CD  LYS A  58     -21.931 -18.738  91.117  1.00  0.00              
ATOM    414  CE  LYS A  58     -21.438 -19.336  92.427  1.00  0.00              
ATOM    415  NZ  LYS A  58     -19.990 -19.268  92.514  1.00  0.00              
ATOM    416  C   LYS A  58     -21.935 -18.883  86.141  1.00  0.00              
ATOM    417  O   LYS A  58     -23.104 -18.491  86.078  1.00  0.00              
ATOM    418  N   ARG A  59     -21.074 -18.754  85.120  1.00  0.00              
ATOM    419  CA  ARG A  59     -21.263 -17.888  83.956  1.00  0.00              
ATOM    420  CB  ARG A  59     -20.278 -18.317  82.870  1.00  0.00              
ATOM    421  CG  ARG A  59     -20.214 -17.365  81.685  1.00  0.00              
ATOM    422  CD  ARG A  59     -19.858 -18.070  80.378  1.00  0.00              
ATOM    423  NE  ARG A  59     -20.742 -19.182  80.030  1.00  0.00              
ATOM    424  CZ  ARG A  59     -22.046 -19.072  79.748  1.00  0.00              
ATOM    425  NH1 ARG A  59     -22.691 -20.154  79.341  1.00  0.00              
ATOM    426  NH2 ARG A  59     -22.721 -17.929  79.888  1.00  0.00              
ATOM    427  C   ARG A  59     -22.666 -17.814  83.354  1.00  0.00              
ATOM    428  O   ARG A  59     -23.151 -16.734  83.011  1.00  0.00              
ATOM    429  N   GLY A  60     -23.343 -18.965  83.271  1.00  0.00              
ATOM    430  CA  GLY A  60     -24.664 -19.081  82.669  1.00  0.00              
ATOM    431  C   GLY A  60     -25.716 -18.153  83.265  1.00  0.00              
ATOM    432  O   GLY A  60     -26.614 -17.701  82.553  1.00  0.00              
ATOM    433  N   ILE A  61     -25.622 -17.843  84.561  1.00  0.00              
ATOM    434  CA  ILE A  61     -26.585 -16.957  85.205  1.00  0.00              
ATOM    435  CB  ILE A  61     -27.151 -17.580  86.507  1.00  0.00              
ATOM    436  CG2 ILE A  61     -28.069 -18.743  86.149  1.00  0.00              
ATOM    437  CG1 ILE A  61     -26.065 -17.969  87.512  1.00  0.00              
ATOM    438  CD1 ILE A  61     -26.581 -18.411  88.895  1.00  0.00              
ATOM    439  C   ILE A  61     -26.027 -15.562  85.478  1.00  0.00              
ATOM    440  O   ILE A  61     -26.644 -14.753  86.183  1.00  0.00              
ATOM    441  N   LEU A  62     -24.858 -15.237  84.917  1.00  0.00              
ATOM    442  CA  LEU A  62     -24.181 -14.012  85.293  1.00  0.00              
ATOM    443  CB  LEU A  62     -22.797 -14.294  85.867  1.00  0.00              
ATOM    444  CG  LEU A  62     -22.629 -15.220  87.062  1.00  0.00              
ATOM    445  CD1 LEU A  62     -21.186 -15.185  87.499  1.00  0.00              
ATOM    446  CD2 LEU A  62     -23.501 -14.825  88.236  1.00  0.00              
ATOM    447  C   LEU A  62     -24.040 -12.993  84.181  1.00  0.00              
ATOM    448  O   LEU A  62     -23.524 -13.260  83.093  1.00  0.00              
ATOM    449  N   THR A  63     -24.515 -11.787  84.476  1.00  0.00              
ATOM    450  CA  THR A  63     -24.169 -10.615  83.694  1.00  0.00              
ATOM    451  CB  THR A  63     -25.138  -9.445  83.984  1.00  0.00              
ATOM    452  OG1 THR A  63     -25.682  -9.612  85.291  1.00  0.00              
ATOM    453  CG2 THR A  63     -26.259  -9.405  82.959  1.00  0.00              
ATOM    454  C   THR A  63     -22.709 -10.258  83.962  1.00  0.00              
ATOM    455  O   THR A  63     -22.340  -9.664  84.982  1.00  0.00              
ATOM    456  N   LEU A  64     -21.878 -10.778  83.057  1.00  0.00              
ATOM    457  CA  LEU A  64     -20.443 -10.544  83.075  1.00  0.00              
ATOM    458  CB  LEU A  64     -19.713 -11.580  82.224  1.00  0.00              
ATOM    459  CG  LEU A  64     -19.784 -13.066  82.548  1.00  0.00              
ATOM    460  CD1 LEU A  64     -19.033 -13.832  81.475  1.00  0.00              
ATOM    461  CD2 LEU A  64     -19.196 -13.382  83.913  1.00  0.00              
ATOM    462  C   LEU A  64     -20.034  -9.165  82.577  1.00  0.00              
ATOM    463  O   LEU A  64     -20.705  -8.554  81.743  1.00  0.00              
ATOM    464  N   LYS A  65     -18.905  -8.680  83.095  1.00  0.00              
ATOM    465  CA  LYS A  65     -18.283  -7.444  82.649  1.00  0.00              
ATOM    466  CB  LYS A  65     -18.482  -6.320  83.658  1.00  0.00              
ATOM    467  CG  LYS A  65     -19.873  -5.755  83.874  1.00  0.00              
ATOM    468  CD  LYS A  65     -19.708  -4.758  85.004  1.00  0.00              
ATOM    469  CE  LYS A  65     -20.952  -3.937  85.277  1.00  0.00              
ATOM    470  NZ  LYS A  65     -20.694  -3.062  86.405  1.00  0.00              
ATOM    471  C   LYS A  65     -16.781  -7.661  82.556  1.00  0.00              
ATOM    472  O   LYS A  65     -16.203  -8.390  83.369  1.00  0.00              
ATOM    473  N   TYR A  66     -16.141  -7.039  81.563  1.00  0.00              
ATOM    474  CA  TYR A  66     -14.691  -6.906  81.546  1.00  0.00              
ATOM    475  CB  TYR A  66     -14.110  -7.030  80.134  1.00  0.00              
ATOM    476  CG  TYR A  66     -14.263  -8.371  79.430  1.00  0.00              
ATOM    477  CD1 TYR A  66     -15.304  -8.561  78.540  1.00  0.00              
ATOM    478  CE1 TYR A  66     -15.348  -9.697  77.757  1.00  0.00              
ATOM    479  CD2 TYR A  66     -13.301  -9.350  79.587  1.00  0.00              
ATOM    480  CE2 TYR A  66     -13.343 -10.491  78.808  1.00  0.00              
ATOM    481  CZ  TYR A  66     -14.351 -10.642  77.876  1.00  0.00              
ATOM    482  OH  TYR A  66     -14.345 -11.732  77.024  1.00  0.00              
ATOM    483  C   TYR A  66     -14.366  -5.507  82.069  1.00  0.00              
ATOM    484  O   TYR A  66     -14.756  -4.524  81.434  1.00  0.00              
ATOM    485  N   PRO A  67     -13.715  -5.332  83.228  1.00  0.00              
ATOM    486  CD  PRO A  67     -13.656  -6.328  84.289  1.00  0.00              
ATOM    487  CA  PRO A  67     -13.269  -4.031  83.730  1.00  0.00              
ATOM    488  CB  PRO A  67     -12.894  -4.324  85.167  1.00  0.00              
ATOM    489  CG  PRO A  67     -13.805  -5.465  85.523  1.00  0.00              
ATOM    490  C   PRO A  67     -12.090  -3.433  82.971  1.00  0.00              
ATOM    491  O   PRO A  67     -11.909  -2.214  82.950  1.00  0.00              
ATOM    492  N   ILE A  68     -11.255  -4.286  82.371  1.00  0.00              
ATOM    493  CA  ILE A  68     -10.141  -3.830  81.556  1.00  0.00              
ATOM    494  CB  ILE A  68      -8.869  -4.677  81.793  1.00  0.00              
ATOM    495  CG2 ILE A  68      -7.691  -3.974  81.123  1.00  0.00              
ATOM    496  CG1 ILE A  68      -8.566  -4.905  83.269  1.00  0.00              
ATOM    497  CD1 ILE A  68      -7.450  -5.933  83.538  1.00  0.00              
ATOM    498  C   ILE A  68     -10.609  -3.992  80.118  1.00  0.00              
ATOM    499  O   ILE A  68     -10.775  -5.112  79.629  1.00  0.00              
ATOM    500  N   GLU A  69     -10.870  -2.884  79.429  1.00  0.00              
ATOM    501  CA  GLU A  69     -11.358  -2.941  78.064  1.00  0.00              
ATOM    502  CB  GLU A  69     -12.751  -2.329  77.968  1.00  0.00              
ATOM    503  CG  GLU A  69     -13.762  -3.218  78.685  1.00  0.00              
ATOM    504  CD  GLU A  69     -15.164  -2.651  78.821  1.00  0.00              
ATOM    505  OE1 GLU A  69     -16.087  -3.223  78.243  1.00  0.00              
ATOM    506  OE2 GLU A  69     -15.334  -1.633  79.497  1.00  0.00              
ATOM    507  C   GLU A  69     -10.378  -2.264  77.125  1.00  0.00              
ATOM    508  O   GLU A  69     -10.048  -1.085  77.259  1.00  0.00              
ATOM    509  N   HIS A  70      -9.873  -3.072  76.188  1.00  0.00              
ATOM    510  CA  HIS A  70      -8.875  -2.654  75.209  1.00  0.00              
ATOM    511  CB  HIS A  70      -9.505  -1.788  74.117  1.00  0.00              
ATOM    512  CG  HIS A  70     -10.474  -2.546  73.224  1.00  0.00              
ATOM    513  ND1 HIS A  70     -11.779  -2.347  73.124  1.00  0.00              
ATOM    514  CD2 HIS A  70     -10.120  -3.562  72.366  1.00  0.00              
ATOM    515  NE2 HIS A  70     -11.242  -3.918  71.797  1.00  0.00              
ATOM    516  CE1 HIS A  70     -12.239  -3.196  72.245  1.00  0.00              
ATOM    517  C   HIS A  70      -7.632  -2.002  75.815  1.00  0.00              
ATOM    518  O   HIS A  70      -7.110  -0.984  75.352  1.00  0.00              
ATOM    519  N   GLY A  71      -7.164  -2.607  76.908  1.00  0.00              
ATOM    520  CA  GLY A  71      -6.036  -2.084  77.658  1.00  0.00              
ATOM    521  C   GLY A  71      -6.436  -1.084  78.735  1.00  0.00              
ATOM    522  O   GLY A  71      -5.835  -1.066  79.810  1.00  0.00              
ATOM    523  N   ILE A  72      -7.465  -0.267  78.496  1.00  0.00              
ATOM    524  CA  ILE A  72      -7.810   0.819  79.401  1.00  0.00              
ATOM    525  CB  ILE A  72      -8.408   2.003  78.603  1.00  0.00              
ATOM    526  CG2 ILE A  72      -8.749   3.167  79.535  1.00  0.00              
ATOM    527  CG1 ILE A  72      -7.437   2.467  77.515  1.00  0.00              
ATOM    528  CD1 ILE A  72      -8.005   3.504  76.525  1.00  0.00              
ATOM    529  C   ILE A  72      -8.771   0.299  80.461  1.00  0.00              
ATOM    530  O   ILE A  72      -9.755  -0.384  80.161  1.00  0.00              
ATOM    531  N   ILE A  73      -8.482   0.591  81.728  1.00  0.00              
ATOM    532  CA  ILE A  73      -9.350   0.149  82.807  1.00  0.00              
ATOM    533  CB  ILE A  73      -8.556  -0.089  84.102  1.00  0.00              
ATOM    534  CG2 ILE A  73      -9.512  -0.592  85.175  1.00  0.00              
ATOM    535  CG1 ILE A  73      -7.420  -1.087  83.884  1.00  0.00              
ATOM    536  CD1 ILE A  73      -6.490  -1.307  85.091  1.00  0.00              
ATOM    537  C   ILE A  73     -10.490   1.140  83.008  1.00  0.00              
ATOM    538  O   ILE A  73     -10.280   2.316  83.326  1.00  0.00              
ATOM    539  N   THR A  74     -11.702   0.627  82.796  1.00  0.00              
ATOM    540  CA  THR A  74     -12.916   1.419  82.863  1.00  0.00              
ATOM    541  CB  THR A  74     -13.812   1.051  81.663  1.00  0.00              
ATOM    542  OG1 THR A  74     -13.964  -0.364  81.723  1.00  0.00              
ATOM    543  CG2 THR A  74     -13.220   1.470  80.324  1.00  0.00              
ATOM    544  C   THR A  74     -13.669   1.246  84.180  1.00  0.00              
ATOM    545  O   THR A  74     -13.784   2.187  84.968  1.00  0.00              
ATOM    546  N   ASN A  75     -14.188   0.046  84.468  1.00  0.00              
ATOM    547  CA  ASN A  75     -15.019  -0.171  85.649  1.00  0.00              
ATOM    548  CB  ASN A  75     -16.011  -1.327  85.400  1.00  0.00              
ATOM    549  CG  ASN A  75     -17.202  -1.403  86.360  1.00  0.00              
ATOM    550  OD1 ASN A  75     -18.342  -1.619  85.953  1.00  0.00              
ATOM    551  ND2 ASN A  75     -17.056  -1.285  87.674  1.00  0.00              
ATOM    552  C   ASN A  75     -14.173  -0.391  86.906  1.00  0.00              
ATOM    553  O   ASN A  75     -14.176  -1.462  87.526  1.00  0.00              
ATOM    554  N   TRP A  76     -13.507   0.685  87.336  1.00  0.00              
ATOM    555  CA  TRP A  76     -12.564   0.678  88.450  1.00  0.00              
ATOM    556  CB  TRP A  76     -12.111   2.096  88.771  1.00  0.00              
ATOM    557  CG  TRP A  76     -11.009   2.558  87.830  1.00  0.00              
ATOM    558  CD2 TRP A  76      -9.663   2.424  88.024  1.00  0.00              
ATOM    559  CE2 TRP A  76      -9.158   2.934  86.869  1.00  0.00              
ATOM    560  CE3 TRP A  76      -8.928   1.591  88.834  1.00  0.00              
ATOM    561  CD1 TRP A  76     -11.283   3.136  86.610  1.00  0.00              
ATOM    562  NE1 TRP A  76     -10.120   3.331  86.026  1.00  0.00              
ATOM    563  CZ2 TRP A  76      -7.883   2.678  86.438  1.00  0.00              
ATOM    564  CZ3 TRP A  76      -7.631   1.332  88.429  1.00  0.00              
ATOM    565  CH2 TRP A  76      -7.116   1.869  87.255  1.00  0.00              
ATOM    566  C   TRP A  76     -12.919  -0.048  89.739  1.00  0.00              
ATOM    567  O   TRP A  76     -12.075  -0.761  90.281  1.00  0.00              
ATOM    568  N   ASP A  77     -14.153   0.059  90.242  1.00  0.00              
ATOM    569  CA  ASP A  77     -14.563  -0.698  91.426  1.00  0.00              
ATOM    570  CB  ASP A  77     -15.927  -0.264  91.936  1.00  0.00              
ATOM    571  CG  ASP A  77     -15.850   1.011  92.760  1.00  0.00              
ATOM    572  OD1 ASP A  77     -15.909   0.930  93.985  1.00  0.00              
ATOM    573  OD2 ASP A  77     -15.741   2.081  92.159  1.00  0.00              
ATOM    574  C   ASP A  77     -14.534  -2.208  91.264  1.00  0.00              
ATOM    575  O   ASP A  77     -14.235  -2.961  92.193  1.00  0.00              
ATOM    576  N   ASP A  78     -14.777  -2.653  90.034  1.00  0.00              
ATOM    577  CA  ASP A  78     -14.766  -4.071  89.723  1.00  0.00              
ATOM    578  CB  ASP A  78     -15.656  -4.378  88.529  1.00  0.00              
ATOM    579  CG  ASP A  78     -17.154  -4.206  88.747  1.00  0.00              
ATOM    580  OD1 ASP A  78     -17.599  -3.632  89.746  1.00  0.00              
ATOM    581  OD2 ASP A  78     -17.921  -4.620  87.885  1.00  0.00              
ATOM    582  C   ASP A  78     -13.345  -4.520  89.446  1.00  0.00              
ATOM    583  O   ASP A  78     -12.988  -5.666  89.712  1.00  0.00              
ATOM    584  N   MET A  79     -12.514  -3.608  88.926  1.00  0.00              
ATOM    585  CA  MET A  79     -11.073  -3.813  88.863  1.00  0.00              
ATOM    586  CB  MET A  79     -10.405  -2.608  88.220  1.00  0.00              
ATOM    587  CG  MET A  79      -8.925  -2.779  87.920  1.00  0.00              
ATOM    588  SD  MET A  79      -8.635  -3.885  86.519  1.00  0.00              
ATOM    589  CE  MET A  79      -7.917  -5.266  87.357  1.00  0.00              
ATOM    590  C   MET A  79     -10.500  -4.016  90.263  1.00  0.00              
ATOM    591  O   MET A  79      -9.648  -4.880  90.471  1.00  0.00              
ATOM    592  N   GLU A  80     -10.979  -3.231  91.237  1.00  0.00              
ATOM    593  CA  GLU A  80     -10.659  -3.442  92.643  1.00  0.00              
ATOM    594  CB  GLU A  80     -11.350  -2.413  93.527  1.00  0.00              
ATOM    595  CG  GLU A  80     -10.892  -0.986  93.275  1.00  0.00              
ATOM    596  CD  GLU A  80     -11.651   0.056  94.082  1.00  0.00              
ATOM    597  OE1 GLU A  80     -11.416   0.164  95.284  1.00  0.00              
ATOM    598  OE2 GLU A  80     -12.475   0.765  93.503  1.00  0.00              
ATOM    599  C   GLU A  80     -11.042  -4.839  93.110  1.00  0.00              
ATOM    600  O   GLU A  80     -10.237  -5.507  93.758  1.00  0.00              
ATOM    601  N   LYS A  81     -12.249  -5.315  92.775  1.00  0.00              
ATOM    602  CA  LYS A  81     -12.617  -6.702  93.037  1.00  0.00              
ATOM    603  CB  LYS A  81     -14.082  -6.981  92.724  1.00  0.00              
ATOM    604  CG  LYS A  81     -15.034  -6.561  93.835  1.00  0.00              
ATOM    605  CD  LYS A  81     -16.405  -7.159  93.550  1.00  0.00              
ATOM    606  CE  LYS A  81     -17.314  -7.031  94.767  1.00  0.00              
ATOM    607  NZ  LYS A  81     -18.487  -7.880  94.626  1.00  0.00              
ATOM    608  C   LYS A  81     -11.736  -7.736  92.344  1.00  0.00              
ATOM    609  O   LYS A  81     -11.439  -8.777  92.938  1.00  0.00              
ATOM    610  N   ILE A  82     -11.280  -7.476  91.109  1.00  0.00              
ATOM    611  CA  ILE A  82     -10.293  -8.334  90.462  1.00  0.00              
ATOM    612  CB  ILE A  82     -10.015  -7.957  88.985  1.00  0.00              
ATOM    613  CG2 ILE A  82      -8.905  -8.829  88.395  1.00  0.00              
ATOM    614  CG1 ILE A  82     -11.272  -8.085  88.134  1.00  0.00              
ATOM    615  CD1 ILE A  82     -11.074  -7.708  86.654  1.00  0.00              
ATOM    616  C   ILE A  82      -9.010  -8.357  91.280  1.00  0.00              
ATOM    617  O   ILE A  82      -8.567  -9.440  91.649  1.00  0.00              
ATOM    618  N   TRP A  83      -8.440  -7.201  91.638  1.00  0.00              
ATOM    619  CA  TRP A  83      -7.243  -7.150  92.471  1.00  0.00              
ATOM    620  CB  TRP A  83      -6.781  -5.713  92.683  1.00  0.00              
ATOM    621  CG  TRP A  83      -6.256  -5.016  91.433  1.00  0.00              
ATOM    622  CD2 TRP A  83      -6.365  -3.686  91.138  1.00  0.00              
ATOM    623  CE2 TRP A  83      -5.718  -3.598  89.948  1.00  0.00              
ATOM    624  CE3 TRP A  83      -6.731  -2.579  91.863  1.00  0.00              
ATOM    625  CD1 TRP A  83      -5.571  -5.686  90.436  1.00  0.00              
ATOM    626  NE1 TRP A  83      -5.255  -4.781  89.531  1.00  0.00              
ATOM    627  CZ2 TRP A  83      -5.370  -2.407  89.365  1.00  0.00              
ATOM    628  CZ3 TRP A  83      -6.414  -1.357  91.290  1.00  0.00              
ATOM    629  CH2 TRP A  83      -5.747  -1.274  90.069  1.00  0.00              
ATOM    630  C   TRP A  83      -7.410  -7.833  93.822  1.00  0.00              
ATOM    631  O   TRP A  83      -6.492  -8.493  94.312  1.00  0.00              
ATOM    632  N   HIS A  84      -8.603  -7.714  94.412  1.00  0.00              
ATOM    633  CA  HIS A  84      -8.957  -8.427  95.630  1.00  0.00              
ATOM    634  CB  HIS A  84     -10.373  -8.037  96.053  1.00  0.00              
ATOM    635  CG  HIS A  84     -10.771  -8.507  97.444  1.00  0.00              
ATOM    636  ND1 HIS A  84     -10.423  -7.961  98.599  1.00  0.00              
ATOM    637  CD2 HIS A  84     -11.587  -9.584  97.701  1.00  0.00              
ATOM    638  NE2 HIS A  84     -11.682  -9.624  99.005  1.00  0.00              
ATOM    639  CE1 HIS A  84     -10.988  -8.654  99.549  1.00  0.00              
ATOM    640  C   HIS A  84      -8.846  -9.936  95.429  1.00  0.00              
ATOM    641  O   HIS A  84      -8.274 -10.633  96.268  1.00  0.00              
ATOM    642  N   HIS A  85      -9.348 -10.446  94.299  1.00  0.00              
ATOM    643  CA  HIS A  85      -9.211 -11.853  93.944  1.00  0.00              
ATOM    644  CB  HIS A  85      -9.988 -12.087  92.647  1.00  0.00              
ATOM    645  CG  HIS A  85     -10.405 -13.518  92.344  1.00  0.00              
ATOM    646  ND1 HIS A  85      -9.901 -14.331  91.429  1.00  0.00              
ATOM    647  CD2 HIS A  85     -11.464 -14.154  92.950  1.00  0.00              
ATOM    648  NE2 HIS A  85     -11.536 -15.323  92.364  1.00  0.00              
ATOM    649  CE1 HIS A  85     -10.606 -15.430  91.447  1.00  0.00              
ATOM    650  C   HIS A  85      -7.726 -12.191  93.784  1.00  0.00              
ATOM    651  O   HIS A  85      -7.191 -13.016  94.532  1.00  0.00              
ATOM    652  N   THR A  86      -7.038 -11.475  92.876  1.00  0.00              
ATOM    653  CA  THR A  86      -5.615 -11.622  92.579  1.00  0.00              
ATOM    654  CB  THR A  86      -5.139 -10.382  91.783  1.00  0.00              
ATOM    655  OG1 THR A  86      -6.010 -10.246  90.672  1.00  0.00              
ATOM    656  CG2 THR A  86      -3.705 -10.483  91.290  1.00  0.00              
ATOM    657  C   THR A  86      -4.744 -11.782  93.818  1.00  0.00              
ATOM    658  O   THR A  86      -4.014 -12.766  93.952  1.00  0.00              
ATOM    659  N   PHE A  87      -4.851 -10.834  94.747  1.00  0.00              
ATOM    660  CA  PHE A  87      -4.003 -10.844  95.920  1.00  0.00              
ATOM    661  CB  PHE A  87      -3.828  -9.430  96.472  1.00  0.00              
ATOM    662  CG  PHE A  87      -3.318  -8.411  95.456  1.00  0.00              
ATOM    663  CD1 PHE A  87      -3.892  -7.156  95.420  1.00  0.00              
ATOM    664  CD2 PHE A  87      -2.323  -8.739  94.551  1.00  0.00              
ATOM    665  CE1 PHE A  87      -3.489  -6.244  94.467  1.00  0.00              
ATOM    666  CE2 PHE A  87      -1.929  -7.821  93.599  1.00  0.00              
ATOM    667  CZ  PHE A  87      -2.513  -6.575  93.554  1.00  0.00              
ATOM    668  C   PHE A  87      -4.548 -11.778  96.987  1.00  0.00              
ATOM    669  O   PHE A  87      -3.870 -12.733  97.370  1.00  0.00              
ATOM    670  N   TYR A  88      -5.797 -11.583  97.416  1.00  0.00              
ATOM    671  CA  TYR A  88      -6.277 -12.228  98.626  1.00  0.00              
ATOM    672  CB  TYR A  88      -7.417 -11.438  99.268  1.00  0.00              
ATOM    673  CG  TYR A  88      -7.034 -10.022  99.683  1.00  0.00              
ATOM    674  CD1 TYR A  88      -7.263  -8.976  98.813  1.00  0.00              
ATOM    675  CE1 TYR A  88      -6.983  -7.682  99.187  1.00  0.00              
ATOM    676  CD2 TYR A  88      -6.497  -9.774 100.932  1.00  0.00              
ATOM    677  CE2 TYR A  88      -6.208  -8.477 101.313  1.00  0.00              
ATOM    678  CZ  TYR A  88      -6.460  -7.442 100.437  1.00  0.00              
ATOM    679  OH  TYR A  88      -6.172  -6.139 100.788  1.00  0.00              
ATOM    680  C   TYR A  88      -6.670 -13.690  98.480  1.00  0.00              
ATOM    681  O   TYR A  88      -6.440 -14.448  99.423  1.00  0.00              
ATOM    682  N   ASN A  89      -7.245 -14.155  97.361  1.00  0.00              
ATOM    683  CA  ASN A  89      -7.578 -15.574  97.271  1.00  0.00              
ATOM    684  CB  ASN A  89      -9.063 -15.839  96.949  1.00  0.00              
ATOM    685  CG  ASN A  89      -9.488 -15.801  95.485  1.00  0.00              
ATOM    686  OD1 ASN A  89      -8.890 -15.137  94.649  1.00  0.00              
ATOM    687  ND2 ASN A  89     -10.538 -16.510  95.099  1.00  0.00              
ATOM    688  C   ASN A  89      -6.663 -16.368  96.350  1.00  0.00              
ATOM    689  O   ASN A  89      -6.390 -17.541  96.619  1.00  0.00              
ATOM    690  N   GLU A  90      -6.209 -15.739  95.258  1.00  0.00              
ATOM    691  CA  GLU A  90      -5.285 -16.366  94.323  1.00  0.00              
ATOM    692  CB  GLU A  90      -5.300 -15.639  92.980  1.00  0.00              
ATOM    693  CG  GLU A  90      -6.647 -15.533  92.274  1.00  0.00              
ATOM    694  CD  GLU A  90      -7.224 -16.845  91.767  1.00  0.00              
ATOM    695  OE1 GLU A  90      -6.918 -17.208  90.632  1.00  0.00              
ATOM    696  OE2 GLU A  90      -7.997 -17.482  92.480  1.00  0.00              
ATOM    697  C   GLU A  90      -3.856 -16.425  94.849  1.00  0.00              
ATOM    698  O   GLU A  90      -3.302 -17.511  95.009  1.00  0.00              
ATOM    699  N   LEU A  91      -3.224 -15.275  95.110  1.00  0.00              
ATOM    700  CA  LEU A  91      -1.878 -15.258  95.670  1.00  0.00              
ATOM    701  CB  LEU A  91      -1.131 -14.003  95.234  1.00  0.00              
ATOM    702  CG  LEU A  91      -0.839 -13.846  93.749  1.00  0.00              
ATOM    703  CD1 LEU A  91      -0.206 -12.495  93.479  1.00  0.00              
ATOM    704  CD2 LEU A  91       0.044 -14.977  93.248  1.00  0.00              
ATOM    705  C   LEU A  91      -1.839 -15.401  97.185  1.00  0.00              
ATOM    706  O   LEU A  91      -0.785 -15.632  97.778  1.00  0.00              
ATOM    707  N   ARG A  92      -3.008 -15.218  97.810  1.00  0.00              
ATOM    708  CA  ARG A  92      -3.270 -15.492  99.222  1.00  0.00              
ATOM    709  CB  ARG A  92      -3.085 -16.980  99.562  1.00  0.00              
ATOM    710  CG  ARG A  92      -3.880 -17.867  98.613  1.00  0.00              
ATOM    711  CD  ARG A  92      -3.997 -19.314  99.058  1.00  0.00              
ATOM    712  NE  ARG A  92      -4.845 -19.461 100.232  1.00  0.00              
ATOM    713  CZ  ARG A  92      -6.177 -19.350 100.199  1.00  0.00              
ATOM    714  NH1 ARG A  92      -6.841 -19.593 101.322  1.00  0.00              
ATOM    715  NH2 ARG A  92      -6.844 -18.967  99.106  1.00  0.00              
ATOM    716  C   ARG A  92      -2.498 -14.586 100.176  1.00  0.00              
ATOM    717  O   ARG A  92      -2.188 -14.926 101.320  1.00  0.00              
ATOM    718  N   VAL A  93      -2.224 -13.371  99.697  1.00  0.00              
ATOM    719  CA  VAL A  93      -1.405 -12.409 100.416  1.00  0.00              
ATOM    720  CB  VAL A  93      -0.003 -12.233  99.775  1.00  0.00              
ATOM    721  CG1 VAL A  93       0.857 -13.474  99.958  1.00  0.00              
ATOM    722  CG2 VAL A  93      -0.082 -11.858  98.300  1.00  0.00              
ATOM    723  C   VAL A  93      -2.101 -11.059 100.488  1.00  0.00              
ATOM    724  O   VAL A  93      -2.987 -10.749  99.687  1.00  0.00              
ATOM    725  N   ALA A  94      -1.702 -10.232 101.453  1.00  0.00              
ATOM    726  CA  ALA A  94      -2.226  -8.883 101.536  1.00  0.00              
ATOM    727  CB  ALA A  94      -2.360  -8.460 102.993  1.00  0.00              
ATOM    728  C   ALA A  94      -1.274  -7.916 100.841  1.00  0.00              
ATOM    729  O   ALA A  94      -0.074  -7.910 101.145  1.00  0.00              
ATOM    730  N   PRO A  95      -1.739  -7.077  99.901  1.00  0.00              
ATOM    731  CD  PRO A  95      -3.075  -7.128  99.326  1.00  0.00              
ATOM    732  CA  PRO A  95      -0.947  -6.026  99.265  1.00  0.00              
ATOM    733  CB  PRO A  95      -1.925  -5.405  98.288  1.00  0.00              
ATOM    734  CG  PRO A  95      -3.278  -5.698  98.876  1.00  0.00              
ATOM    735  C   PRO A  95      -0.388  -5.019 100.264  1.00  0.00              
ATOM    736  O   PRO A  95       0.668  -4.433 100.039  1.00  0.00              
ATOM    737  N   GLU A  96      -1.054  -4.882 101.418  1.00  0.00              
ATOM    738  CA  GLU A  96      -0.551  -4.127 102.561  1.00  0.00              
ATOM    739  CB  GLU A  96      -1.505  -4.237 103.753  1.00  0.00              
ATOM    740  CG  GLU A  96      -2.858  -3.519 103.653  1.00  0.00              
ATOM    741  CD  GLU A  96      -3.988  -4.177 102.862  1.00  0.00              
ATOM    742  OE1 GLU A  96      -5.073  -3.605 102.814  1.00  0.00              
ATOM    743  OE2 GLU A  96      -3.819  -5.281 102.324  1.00  0.00              
ATOM    744  C   GLU A  96       0.842  -4.538 103.035  1.00  0.00              
ATOM    745  O   GLU A  96       1.540  -3.767 103.692  1.00  0.00              
ATOM    746  N   GLU A  97       1.266  -5.765 102.718  1.00  0.00              
ATOM    747  CA  GLU A  97       2.598  -6.231 103.064  1.00  0.00              
ATOM    748  CB  GLU A  97       2.556  -7.725 103.354  1.00  0.00              
ATOM    749  CG  GLU A  97       1.499  -8.204 104.341  1.00  0.00              
ATOM    750  CD  GLU A  97       1.315  -9.714 104.306  1.00  0.00              
ATOM    751  OE1 GLU A  97       0.596 -10.203 103.430  1.00  0.00              
ATOM    752  OE2 GLU A  97       1.887 -10.400 105.150  1.00  0.00              
ATOM    753  C   GLU A  97       3.588  -6.012 101.923  1.00  0.00              
ATOM    754  O   GLU A  97       4.796  -5.933 102.154  1.00  0.00              
ATOM    755  N   HIS A  98       3.122  -5.875 100.678  1.00  0.00              
ATOM    756  CA  HIS A  98       3.958  -6.183  99.527  1.00  0.00              
ATOM    757  CB  HIS A  98       3.386  -7.383  98.782  1.00  0.00              
ATOM    758  CG  HIS A  98       3.380  -8.681  99.574  1.00  0.00              
ATOM    759  ND1 HIS A  98       2.397  -9.180 100.307  1.00  0.00              
ATOM    760  CD2 HIS A  98       4.448  -9.541  99.640  1.00  0.00              
ATOM    761  NE2 HIS A  98       4.054 -10.513 100.416  1.00  0.00              
ATOM    762  CE1 HIS A  98       2.825 -10.304 100.815  1.00  0.00              
ATOM    763  C   HIS A  98       4.167  -5.052  98.525  1.00  0.00              
ATOM    764  O   HIS A  98       3.201  -4.408  98.103  1.00  0.00              
ATOM    765  N   PRO A  99       5.414  -4.770  98.107  1.00  0.00              
ATOM    766  CD  PRO A  99       6.636  -5.237  98.755  1.00  0.00              
ATOM    767  CA  PRO A  99       5.725  -3.851  97.013  1.00  0.00              
ATOM    768  CB  PRO A  99       7.238  -3.902  96.950  1.00  0.00              
ATOM    769  CG  PRO A  99       7.632  -4.157  98.381  1.00  0.00              
ATOM    770  C   PRO A  99       5.086  -4.345  95.721  1.00  0.00              
ATOM    771  O   PRO A  99       5.383  -5.443  95.249  1.00  0.00              
ATOM    772  N   THR A 100       4.169  -3.570  95.148  1.00  0.00              
ATOM    773  CA  THR A 100       3.361  -4.071  94.049  1.00  0.00              
ATOM    774  CB  THR A 100       1.876  -3.887  94.420  1.00  0.00              
ATOM    775  OG1 THR A 100       1.690  -4.561  95.664  1.00  0.00              
ATOM    776  CG2 THR A 100       0.931  -4.487  93.386  1.00  0.00              
ATOM    777  C   THR A 100       3.711  -3.442  92.703  1.00  0.00              
ATOM    778  O   THR A 100       3.853  -2.224  92.581  1.00  0.00              
ATOM    779  N   LEU A 101       3.882  -4.279  91.682  1.00  0.00              
ATOM    780  CA  LEU A 101       4.092  -3.821  90.322  1.00  0.00              
ATOM    781  CB  LEU A 101       5.339  -4.464  89.716  1.00  0.00              
ATOM    782  CG  LEU A 101       5.793  -3.991  88.337  1.00  0.00              
ATOM    783  CD1 LEU A 101       6.183  -2.524  88.375  1.00  0.00              
ATOM    784  CD2 LEU A 101       6.968  -4.815  87.852  1.00  0.00              
ATOM    785  C   LEU A 101       2.873  -4.170  89.483  1.00  0.00              
ATOM    786  O   LEU A 101       2.465  -5.333  89.379  1.00  0.00              
ATOM    787  N   LEU A 102       2.279  -3.135  88.893  1.00  0.00              
ATOM    788  CA  LEU A 102       1.126  -3.307  88.027  1.00  0.00              
ATOM    789  CB  LEU A 102      -0.034  -2.460  88.525  1.00  0.00              
ATOM    790  CG  LEU A 102      -0.664  -2.854  89.854  1.00  0.00              
ATOM    791  CD1 LEU A 102      -1.530  -1.734  90.369  1.00  0.00              
ATOM    792  CD2 LEU A 102      -1.469  -4.136  89.729  1.00  0.00              
ATOM    793  C   LEU A 102       1.479  -2.935  86.599  1.00  0.00              
ATOM    794  O   LEU A 102       2.173  -1.945  86.348  1.00  0.00              
ATOM    795  N   THR A 103       1.027  -3.743  85.643  1.00  0.00              
ATOM    796  CA  THR A 103       1.372  -3.521  84.250  1.00  0.00              
ATOM    797  CB  THR A 103       1.430  -4.873  83.528  1.00  0.00              
ATOM    798  OG1 THR A 103       0.132  -5.450  83.638  1.00  0.00              
ATOM    799  CG2 THR A 103       2.492  -5.789  84.114  1.00  0.00              
ATOM    800  C   THR A 103       0.447  -2.554  83.519  1.00  0.00              
ATOM    801  O   THR A 103      -0.726  -2.867  83.293  1.00  0.00              
ATOM    802  N   GLU A 104       0.954  -1.385  83.135  1.00  0.00              
ATOM    803  CA  GLU A 104       0.197  -0.459  82.314  1.00  0.00              
ATOM    804  CB  GLU A 104       0.691   0.972  82.514  1.00  0.00              
ATOM    805  CG  GLU A 104      -0.099   1.988  81.697  1.00  0.00              
ATOM    806  CD  GLU A 104       0.060   3.440  82.102  1.00  0.00              
ATOM    807  OE1 GLU A 104       1.162   3.986  82.015  1.00  0.00              
ATOM    808  OE2 GLU A 104      -0.943   4.018  82.514  1.00  0.00              
ATOM    809  C   GLU A 104       0.289  -0.845  80.845  1.00  0.00              
ATOM    810  O   GLU A 104       1.376  -1.048  80.297  1.00  0.00              
ATOM    811  N   ALA A 105      -0.878  -0.965  80.214  1.00  0.00              
ATOM    812  CA  ALA A 105      -0.958  -1.077  78.767  1.00  0.00              
ATOM    813  CB  ALA A 105      -2.411  -1.251  78.360  1.00  0.00              
ATOM    814  C   ALA A 105      -0.438   0.191  78.092  1.00  0.00              
ATOM    815  O   ALA A 105      -0.697   1.293  78.593  1.00  0.00              
ATOM    816  N   PRO A 106       0.325   0.113  76.990  1.00  0.00              
ATOM    817  CD  PRO A 106       0.859  -1.127  76.433  1.00  0.00              
ATOM    818  CA  PRO A 106       0.795   1.278  76.243  1.00  0.00              
ATOM    819  CB  PRO A 106       1.462   0.650  75.042  1.00  0.00              
ATOM    820  CG  PRO A 106       2.025  -0.632  75.601  1.00  0.00              
ATOM    821  C   PRO A 106      -0.350   2.206  75.849  1.00  0.00              
ATOM    822  O   PRO A 106      -1.466   1.765  75.576  1.00  0.00              
ATOM    823  N   LEU A 107      -0.084   3.514  75.908  1.00  0.00              
ATOM    824  CA  LEU A 107      -1.073   4.565  75.679  1.00  0.00              
ATOM    825  CB  LEU A 107      -1.608   4.555  74.236  1.00  0.00              
ATOM    826  CG  LEU A 107      -0.646   4.814  73.083  1.00  0.00              
ATOM    827  CD1 LEU A 107      -1.365   4.619  71.761  1.00  0.00              
ATOM    828  CD2 LEU A 107      -0.041   6.208  73.160  1.00  0.00              
ATOM    829  C   LEU A 107      -2.230   4.666  76.678  1.00  0.00              
ATOM    830  O   LEU A 107      -3.119   5.502  76.494  1.00  0.00              
ATOM    831  N   ASN A 108      -2.267   3.865  77.754  1.00  0.00              
ATOM    832  CA  ASN A 108      -3.241   4.065  78.825  1.00  0.00              
ATOM    833  CB  ASN A 108      -3.202   2.893  79.804  1.00  0.00              
ATOM    834  CG  ASN A 108      -4.234   2.974  80.919  1.00  0.00              
ATOM    835  OD1 ASN A 108      -5.423   2.749  80.708  1.00  0.00              
ATOM    836  ND2 ASN A 108      -3.841   3.323  82.135  1.00  0.00              
ATOM    837  C   ASN A 108      -2.945   5.385  79.542  1.00  0.00              
ATOM    838  O   ASN A 108      -1.808   5.592  79.974  1.00  0.00              
ATOM    839  N   PRO A 109      -3.911   6.309  79.667  1.00  0.00              
ATOM    840  CD  PRO A 109      -5.293   6.125  79.230  1.00  0.00              
ATOM    841  CA  PRO A 109      -3.707   7.672  80.156  1.00  0.00              
ATOM    842  CB  PRO A 109      -5.095   8.275  80.063  1.00  0.00              
ATOM    843  CG  PRO A 109      -5.719   7.542  78.907  1.00  0.00              
ATOM    844  C   PRO A 109      -3.131   7.880  81.551  1.00  0.00              
ATOM    845  O   PRO A 109      -3.432   7.154  82.503  1.00  0.00              
ATOM    846  N   LYS A 110      -2.363   8.976  81.642  1.00  0.00              
ATOM    847  CA  LYS A 110      -1.743   9.461  82.874  1.00  0.00              
ATOM    848  CB  LYS A 110      -1.194  10.879  82.670  1.00  0.00              
ATOM    849  CG  LYS A 110      -0.102  11.056  81.616  1.00  0.00              
ATOM    850  CD  LYS A 110       0.382  12.503  81.621  1.00  0.00              
ATOM    851  CE  LYS A 110       1.560  12.728  80.675  1.00  0.00              
ATOM    852  NZ  LYS A 110       2.006  14.110  80.751  1.00  0.00              
ATOM    853  C   LYS A 110      -2.691   9.483  84.070  1.00  0.00              
ATOM    854  O   LYS A 110      -2.381   8.972  85.146  1.00  0.00              
ATOM    855  N   ALA A 111      -3.890  10.038  83.860  1.00  0.00              
ATOM    856  CA  ALA A 111      -4.930  10.085  84.879  1.00  0.00              
ATOM    857  CB  ALA A 111      -6.130  10.843  84.335  1.00  0.00              
ATOM    858  C   ALA A 111      -5.421   8.714  85.332  1.00  0.00              
ATOM    859  O   ALA A 111      -5.687   8.505  86.515  1.00  0.00              
ATOM    860  N   ASN A 112      -5.490   7.748  84.408  1.00  0.00              
ATOM    861  CA  ASN A 112      -5.963   6.402  84.711  1.00  0.00              
ATOM    862  CB  ASN A 112      -6.216   5.666  83.395  1.00  0.00              
ATOM    863  CG  ASN A 112      -6.863   4.296  83.528  1.00  0.00              
ATOM    864  OD1 ASN A 112      -6.195   3.289  83.749  1.00  0.00              
ATOM    865  ND2 ASN A 112      -8.177   4.200  83.375  1.00  0.00              
ATOM    866  C   ASN A 112      -4.916   5.694  85.567  1.00  0.00              
ATOM    867  O   ASN A 112      -5.237   5.054  86.570  1.00  0.00              
ATOM    868  N   ARG A 113      -3.641   5.883  85.201  1.00  0.00              
ATOM    869  CA  ARG A 113      -2.501   5.448  86.001  1.00  0.00              
ATOM    870  CB  ARG A 113      -1.233   5.836  85.253  1.00  0.00              
ATOM    871  CG  ARG A 113       0.092   5.477  85.910  1.00  0.00              
ATOM    872  CD  ARG A 113       1.248   5.757  84.963  1.00  0.00              
ATOM    873  NE  ARG A 113       1.347   7.159  84.588  1.00  0.00              
ATOM    874  CZ  ARG A 113       1.696   7.546  83.359  1.00  0.00              
ATOM    875  NH1 ARG A 113       1.824   8.840  83.113  1.00  0.00              
ATOM    876  NH2 ARG A 113       1.882   6.678  82.368  1.00  0.00              
ATOM    877  C   ARG A 113      -2.505   6.063  87.399  1.00  0.00              
ATOM    878  O   ARG A 113      -2.243   5.385  88.399  1.00  0.00              
ATOM    879  N   GLU A 114      -2.812   7.360  87.487  1.00  0.00              
ATOM    880  CA  GLU A 114      -2.959   8.032  88.769  1.00  0.00              
ATOM    881  CB  GLU A 114      -3.114   9.530  88.575  1.00  0.00              
ATOM    882  CG  GLU A 114      -1.818  10.152  88.081  1.00  0.00              
ATOM    883  CD  GLU A 114      -1.913  11.645  87.837  1.00  0.00              
ATOM    884  OE1 GLU A 114      -1.693  12.410  88.777  1.00  0.00              
ATOM    885  OE2 GLU A 114      -2.196  12.044  86.707  1.00  0.00              
ATOM    886  C   GLU A 114      -4.098   7.481  89.613  1.00  0.00              
ATOM    887  O   GLU A 114      -3.928   7.309  90.820  1.00  0.00              
ATOM    888  N   LYS A 115      -5.247   7.160  89.009  1.00  0.00              
ATOM    889  CA  LYS A 115      -6.335   6.498  89.720  1.00  0.00              
ATOM    890  CB  LYS A 115      -7.600   6.442  88.867  1.00  0.00              
ATOM    891  CG  LYS A 115      -8.317   7.785  88.806  1.00  0.00              
ATOM    892  CD  LYS A 115      -8.814   8.156  90.198  1.00  0.00              
ATOM    893  CE  LYS A 115      -9.372   9.565  90.238  1.00  0.00              
ATOM    894  NZ  LYS A 115      -9.759   9.887  91.598  1.00  0.00              
ATOM    895  C   LYS A 115      -5.975   5.111  90.228  1.00  0.00              
ATOM    896  O   LYS A 115      -6.320   4.748  91.354  1.00  0.00              
ATOM    897  N   MET A 116      -5.241   4.347  89.410  1.00  0.00              
ATOM    898  CA  MET A 116      -4.655   3.076  89.821  1.00  0.00              
ATOM    899  CB  MET A 116      -3.807   2.543  88.667  1.00  0.00              
ATOM    900  CG  MET A 116      -3.160   1.190  88.898  1.00  0.00              
ATOM    901  SD  MET A 116      -2.059   0.709  87.545  1.00  0.00              
ATOM    902  CE  MET A 116      -3.148  -0.316  86.601  1.00  0.00              
ATOM    903  C   MET A 116      -3.806   3.240  91.078  1.00  0.00              
ATOM    904  O   MET A 116      -4.005   2.549  92.080  1.00  0.00              
ATOM    905  N   THR A 117      -2.903   4.223  91.029  1.00  0.00              
ATOM    906  CA  THR A 117      -2.017   4.549  92.137  1.00  0.00              
ATOM    907  CB  THR A 117      -1.065   5.667  91.662  1.00  0.00              
ATOM    908  OG1 THR A 117      -0.402   5.136  90.519  1.00  0.00              
ATOM    909  CG2 THR A 117      -0.031   6.093  92.688  1.00  0.00              
ATOM    910  C   THR A 117      -2.802   4.935  93.391  1.00  0.00              
ATOM    911  O   THR A 117      -2.573   4.389  94.475  1.00  0.00              
ATOM    912  N   GLN A 118      -3.787   5.823  93.224  1.00  0.00              
ATOM    913  CA  GLN A 118      -4.647   6.276  94.305  1.00  0.00              
ATOM    914  CB  GLN A 118      -5.615   7.333  93.764  1.00  0.00              
ATOM    915  CG  GLN A 118      -6.643   7.841  94.764  1.00  0.00              
ATOM    916  CD  GLN A 118      -7.154   9.241  94.474  1.00  0.00              
ATOM    917  OE1 GLN A 118      -7.855   9.506  93.498  1.00  0.00              
ATOM    918  NE2 GLN A 118      -6.824  10.189  95.339  1.00  0.00              
ATOM    919  C   GLN A 118      -5.383   5.136  94.997  1.00  0.00              
ATOM    920  O   GLN A 118      -5.387   5.061  96.228  1.00  0.00              
ATOM    921  N   ILE A 119      -5.977   4.224  94.224  1.00  0.00              
ATOM    922  CA  ILE A 119      -6.657   3.066  94.786  1.00  0.00              
ATOM    923  CB  ILE A 119      -7.499   2.392  93.676  1.00  0.00              
ATOM    924  CG2 ILE A 119      -7.952   0.986  94.047  1.00  0.00              
ATOM    925  CG1 ILE A 119      -8.687   3.293  93.345  1.00  0.00              
ATOM    926  CD1 ILE A 119      -9.574   2.836  92.172  1.00  0.00              
ATOM    927  C   ILE A 119      -5.689   2.113  95.484  1.00  0.00              
ATOM    928  O   ILE A 119      -5.964   1.647  96.595  1.00  0.00              
ATOM    929  N   MET A 120      -4.529   1.834  94.883  1.00  0.00              
ATOM    930  CA  MET A 120      -3.566   0.932  95.498  1.00  0.00              
ATOM    931  CB  MET A 120      -2.428   0.605  94.549  1.00  0.00              
ATOM    932  CG  MET A 120      -2.901  -0.223  93.367  1.00  0.00              
ATOM    933  SD  MET A 120      -3.775  -1.731  93.856  1.00  0.00              
ATOM    934  CE  MET A 120      -2.380  -2.762  94.196  1.00  0.00              
ATOM    935  C   MET A 120      -3.013   1.425  96.825  1.00  0.00              
ATOM    936  O   MET A 120      -2.822   0.638  97.756  1.00  0.00              
ATOM    937  N   PHE A 121      -2.769   2.731  96.943  1.00  0.00              
ATOM    938  CA  PHE A 121      -2.346   3.289  98.214  1.00  0.00              
ATOM    939  CB  PHE A 121      -1.536   4.554  98.008  1.00  0.00              
ATOM    940  CG  PHE A 121      -0.168   4.258  97.414  1.00  0.00              
ATOM    941  CD1 PHE A 121       0.076   4.502  96.079  1.00  0.00              
ATOM    942  CD2 PHE A 121       0.829   3.739  98.214  1.00  0.00              
ATOM    943  CE1 PHE A 121       1.318   4.233  95.548  1.00  0.00              
ATOM    944  CE2 PHE A 121       2.068   3.469  97.674  1.00  0.00              
ATOM    945  CZ  PHE A 121       2.313   3.720  96.345  1.00  0.00              
ATOM    946  C   PHE A 121      -3.476   3.522  99.203  1.00  0.00              
ATOM    947  O   PHE A 121      -3.372   3.097 100.350  1.00  0.00              
ATOM    948  N   GLU A 122      -4.582   4.151  98.801  1.00  0.00              
ATOM    949  CA  GLU A 122      -5.658   4.457  99.733  1.00  0.00              
ATOM    950  CB  GLU A 122      -6.479   5.633  99.229  1.00  0.00              
ATOM    951  CG  GLU A 122      -5.687   6.936  99.288  1.00  0.00              
ATOM    952  CD  GLU A 122      -6.379   8.139  98.663  1.00  0.00              
ATOM    953  OE1 GLU A 122      -7.542   8.405  98.962  1.00  0.00              
ATOM    954  OE2 GLU A 122      -5.738   8.829  97.864  1.00  0.00              
ATOM    955  C   GLU A 122      -6.566   3.284 100.076  1.00  0.00              
ATOM    956  O   GLU A 122      -6.959   3.126 101.234  1.00  0.00              
ATOM    957  N   THR A 123      -6.923   2.452  99.097  1.00  0.00              
ATOM    958  CA  THR A 123      -7.774   1.300  99.352  1.00  0.00              
ATOM    959  CB  THR A 123      -8.680   1.032  98.134  1.00  0.00              
ATOM    960  OG1 THR A 123      -9.256   2.289  97.795  1.00  0.00              
ATOM    961  CG2 THR A 123      -9.771   0.010  98.421  1.00  0.00              
ATOM    962  C   THR A 123      -6.916   0.086  99.693  1.00  0.00              
ATOM    963  O   THR A 123      -6.987  -0.425 100.812  1.00  0.00              
ATOM    964  N   PHE A 124      -6.052  -0.367  98.778  1.00  0.00              
ATOM    965  CA  PHE A 124      -5.273  -1.582  99.004  1.00  0.00              
ATOM    966  CB  PHE A 124      -4.824  -2.189  97.679  1.00  0.00              
ATOM    967  CG  PHE A 124      -5.978  -2.846  96.938  1.00  0.00              
ATOM    968  CD1 PHE A 124      -6.304  -4.160  97.214  1.00  0.00              
ATOM    969  CD2 PHE A 124      -6.724  -2.119  96.032  1.00  0.00              
ATOM    970  CE1 PHE A 124      -7.396  -4.737  96.601  1.00  0.00              
ATOM    971  CE2 PHE A 124      -7.815  -2.704  95.426  1.00  0.00              
ATOM    972  CZ  PHE A 124      -8.154  -4.008  95.714  1.00  0.00              
ATOM    973  C   PHE A 124      -4.093  -1.437  99.956  1.00  0.00              
ATOM    974  O   PHE A 124      -3.524  -2.427 100.423  1.00  0.00              
ATOM    975  N   ASN A 125      -3.705  -0.182 100.213  1.00  0.00              
ATOM    976  CA  ASN A 125      -2.728   0.190 101.228  1.00  0.00              
ATOM    977  CB  ASN A 125      -3.313   0.089 102.638  1.00  0.00              
ATOM    978  CG  ASN A 125      -4.227   1.262 102.946  1.00  0.00              
ATOM    979  OD1 ASN A 125      -3.811   2.257 103.537  1.00  0.00              
ATOM    980  ND2 ASN A 125      -5.495   1.191 102.568  1.00  0.00              
ATOM    981  C   ASN A 125      -1.367  -0.471 101.109  1.00  0.00              
ATOM    982  O   ASN A 125      -0.761  -0.941 102.074  1.00  0.00              
ATOM    983  N   VAL A 126      -0.894  -0.493  99.862  1.00  0.00              
ATOM    984  CA  VAL A 126       0.428  -1.019  99.558  1.00  0.00              
ATOM    985  CB  VAL A 126       0.645  -1.193  98.034  1.00  0.00              
ATOM    986  CG1 VAL A 126      -0.303  -2.234  97.478  1.00  0.00              
ATOM    987  CG2 VAL A 126       0.451   0.099  97.264  1.00  0.00              
ATOM    988  C   VAL A 126       1.531  -0.155 100.170  1.00  0.00              
ATOM    989  O   VAL A 126       1.433   1.074 100.127  1.00  0.00              
ATOM    990  N   PRO A 127       2.593  -0.719 100.765  1.00  0.00              
ATOM    991  CD  PRO A 127       2.742  -2.143 101.040  1.00  0.00              
ATOM    992  CA  PRO A 127       3.718   0.042 101.298  1.00  0.00              
ATOM    993  CB  PRO A 127       4.516  -1.014 102.041  1.00  0.00              
ATOM    994  CG  PRO A 127       4.230  -2.290 101.291  1.00  0.00              
ATOM    995  C   PRO A 127       4.528   0.728 100.203  1.00  0.00              
ATOM    996  O   PRO A 127       5.053   1.826 100.399  1.00  0.00              
ATOM    997  N   ALA A 128       4.594   0.080  99.036  1.00  0.00              
ATOM    998  CA  ALA A 128       5.340   0.558  97.891  1.00  0.00              
ATOM    999  CB  ALA A 128       6.753   0.005  97.949  1.00  0.00              
ATOM   1000  C   ALA A 128       4.679   0.024  96.627  1.00  0.00              
ATOM   1001  O   ALA A 128       4.174  -1.104  96.630  1.00  0.00              
ATOM   1002  N   MET A 129       4.642   0.804  95.544  1.00  0.00              
ATOM   1003  CA  MET A 129       3.997   0.378  94.308  1.00  0.00              
ATOM   1004  CB  MET A 129       2.507   0.708  94.395  1.00  0.00              
ATOM   1005  CG  MET A 129       1.530  -0.079  93.529  1.00  0.00              
ATOM   1006  SD  MET A 129       1.525   0.364  91.777  1.00  0.00              
ATOM   1007  CE  MET A 129       0.406   1.729  91.868  1.00  0.00              
ATOM   1008  C   MET A 129       4.620   1.089  93.114  1.00  0.00              
ATOM   1009  O   MET A 129       5.246   2.140  93.275  1.00  0.00              
ATOM   1010  N   TYR A 130       4.499   0.506  91.919  1.00  0.00              
ATOM   1011  CA  TYR A 130       4.865   1.172  90.677  1.00  0.00              
ATOM   1012  CB  TYR A 130       6.366   1.032  90.397  1.00  0.00              
ATOM   1013  CG  TYR A 130       6.876   1.861  89.225  1.00  0.00              
ATOM   1014  CD1 TYR A 130       7.365   1.223  88.104  1.00  0.00              
ATOM   1015  CE1 TYR A 130       7.849   1.955  87.042  1.00  0.00              
ATOM   1016  CD2 TYR A 130       6.856   3.241  89.282  1.00  0.00              
ATOM   1017  CE2 TYR A 130       7.336   3.979  88.220  1.00  0.00              
ATOM   1018  CZ  TYR A 130       7.838   3.330  87.112  1.00  0.00              
ATOM   1019  OH  TYR A 130       8.361   4.059  86.065  1.00  0.00              
ATOM   1020  C   TYR A 130       4.054   0.578  89.530  1.00  0.00              
ATOM   1021  O   TYR A 130       3.663  -0.594  89.545  1.00  0.00              
ATOM   1022  N   VAL A 131       3.787   1.414  88.527  1.00  0.00              
ATOM   1023  CA  VAL A 131       3.041   1.003  87.350  1.00  0.00              
ATOM   1024  CB  VAL A 131       1.892   1.995  87.051  1.00  0.00              
ATOM   1025  CG1 VAL A 131       0.959   1.401  86.017  1.00  0.00              
ATOM   1026  CG2 VAL A 131       1.085   2.378  88.282  1.00  0.00              
ATOM   1027  C   VAL A 131       4.045   0.994  86.202  1.00  0.00              
ATOM   1028  O   VAL A 131       4.671   2.021  85.933  1.00  0.00              
ATOM   1029  N   ALA A 132       4.236  -0.136  85.518  1.00  0.00              
ATOM   1030  CA  ALA A 132       5.233  -0.232  84.458  1.00  0.00              
ATOM   1031  CB  ALA A 132       6.297  -1.246  84.841  1.00  0.00              
ATOM   1032  C   ALA A 132       4.632  -0.676  83.134  1.00  0.00              
ATOM   1033  O   ALA A 132       3.711  -1.494  83.104  1.00  0.00              
ATOM   1034  N   ILE A 133       5.151  -0.149  82.023  1.00  0.00              
ATOM   1035  CA  ILE A 133       4.571  -0.383  80.706  1.00  0.00              
ATOM   1036  CB  ILE A 133       4.959   0.770  79.742  1.00  0.00              
ATOM   1037  CG2 ILE A 133       4.462   0.520  78.318  1.00  0.00              
ATOM   1038  CG1 ILE A 133       4.407   2.096  80.266  1.00  0.00              
ATOM   1039  CD1 ILE A 133       4.844   3.349  79.479  1.00  0.00              
ATOM   1040  C   ILE A 133       4.901  -1.762  80.140  1.00  0.00              
ATOM   1041  O   ILE A 133       6.063  -2.149  79.977  1.00  0.00              
ATOM   1042  N   GLN A 134       3.817  -2.463  79.792  1.00  0.00              
ATOM   1043  CA  GLN A 134       3.835  -3.841  79.314  1.00  0.00              
ATOM   1044  CB  GLN A 134       2.448  -4.241  78.806  1.00  0.00              
ATOM   1045  CG  GLN A 134       1.460  -4.325  79.959  1.00  0.00              
ATOM   1046  CD  GLN A 134       0.062  -4.817  79.626  1.00  0.00              
ATOM   1047  OE1 GLN A 134      -0.589  -4.370  78.685  1.00  0.00              
ATOM   1048  NE2 GLN A 134      -0.440  -5.766  80.403  1.00  0.00              
ATOM   1049  C   GLN A 134       4.882  -4.191  78.267  1.00  0.00              
ATOM   1050  O   GLN A 134       5.664  -5.128  78.438  1.00  0.00              
ATOM   1051  N   ALA A 135       4.936  -3.386  77.203  1.00  0.00              
ATOM   1052  CA  ALA A 135       5.898  -3.576  76.128  1.00  0.00              
ATOM   1053  CB  ALA A 135       5.679  -2.498  75.090  1.00  0.00              
ATOM   1054  C   ALA A 135       7.354  -3.495  76.572  1.00  0.00              
ATOM   1055  O   ALA A 135       8.199  -4.274  76.122  1.00  0.00              
ATOM   1056  N   VAL A 136       7.646  -2.582  77.508  1.00  0.00              
ATOM   1057  CA  VAL A 136       9.004  -2.387  78.005  1.00  0.00              
ATOM   1058  CB  VAL A 136       9.106  -1.098  78.859  1.00  0.00              
ATOM   1059  CG1 VAL A 136      10.533  -0.847  79.328  1.00  0.00              
ATOM   1060  CG2 VAL A 136       8.625   0.117  78.076  1.00  0.00              
ATOM   1061  C   VAL A 136       9.402  -3.621  78.806  1.00  0.00              
ATOM   1062  O   VAL A 136      10.512  -4.139  78.666  1.00  0.00              
ATOM   1063  N   LEU A 137       8.457  -4.131  79.602  1.00  0.00              
ATOM   1064  CA  LEU A 137       8.659  -5.359  80.355  1.00  0.00              
ATOM   1065  CB  LEU A 137       7.468  -5.615  81.267  1.00  0.00              
ATOM   1066  CG  LEU A 137       7.133  -4.551  82.305  1.00  0.00              
ATOM   1067  CD1 LEU A 137       5.855  -4.911  83.027  1.00  0.00              
ATOM   1068  CD2 LEU A 137       8.265  -4.370  83.298  1.00  0.00              
ATOM   1069  C   LEU A 137       8.910  -6.556  79.447  1.00  0.00              
ATOM   1070  O   LEU A 137       9.833  -7.330  79.699  1.00  0.00              
ATOM   1071  N   SER A 138       8.140  -6.713  78.364  1.00  0.00              
ATOM   1072  CA  SER A 138       8.431  -7.715  77.346  1.00  0.00              
ATOM   1073  CB  SER A 138       7.383  -7.661  76.255  1.00  0.00              
ATOM   1074  OG  SER A 138       6.129  -8.096  76.754  1.00  0.00              
ATOM   1075  C   SER A 138       9.815  -7.604  76.719  1.00  0.00              
ATOM   1076  O   SER A 138      10.500  -8.617  76.555  1.00  0.00              
ATOM   1077  N   LEU A 139      10.265  -6.385  76.396  1.00  0.00              
ATOM   1078  CA  LEU A 139      11.602  -6.182  75.852  1.00  0.00              
ATOM   1079  CB  LEU A 139      11.755  -4.735  75.407  1.00  0.00              
ATOM   1080  CG  LEU A 139      12.893  -4.387  74.460  1.00  0.00              
ATOM   1081  CD1 LEU A 139      12.731  -5.070  73.111  1.00  0.00              
ATOM   1082  CD2 LEU A 139      12.948  -2.893  74.259  1.00  0.00              
ATOM   1083  C   LEU A 139      12.683  -6.547  76.868  1.00  0.00              
ATOM   1084  O   LEU A 139      13.700  -7.163  76.539  1.00  0.00              
ATOM   1085  N   TYR A 140      12.457  -6.204  78.138  1.00  0.00              
ATOM   1086  CA  TYR A 140      13.343  -6.635  79.206  1.00  0.00              
ATOM   1087  CB  TYR A 140      13.149  -5.777  80.452  1.00  0.00              
ATOM   1088  CG  TYR A 140      13.980  -4.500  80.385  1.00  0.00              
ATOM   1089  CD1 TYR A 140      13.697  -3.511  79.460  1.00  0.00              
ATOM   1090  CE1 TYR A 140      14.526  -2.414  79.341  1.00  0.00              
ATOM   1091  CD2 TYR A 140      15.070  -4.368  81.223  1.00  0.00              
ATOM   1092  CE2 TYR A 140      15.898  -3.269  81.114  1.00  0.00              
ATOM   1093  CZ  TYR A 140      15.629  -2.309  80.163  1.00  0.00              
ATOM   1094  OH  TYR A 140      16.484  -1.232  80.040  1.00  0.00              
ATOM   1095  C   TYR A 140      13.275  -8.126  79.513  1.00  0.00              
ATOM   1096  O   TYR A 140      14.244  -8.694  80.015  1.00  0.00              
ATOM   1097  N   ALA A 141      12.163  -8.796  79.190  1.00  0.00              
ATOM   1098  CA  ALA A 141      12.106 -10.252  79.211  1.00  0.00              
ATOM   1099  CB  ALA A 141      10.677 -10.738  79.046  1.00  0.00              
ATOM   1100  C   ALA A 141      12.923 -10.881  78.090  1.00  0.00              
ATOM   1101  O   ALA A 141      13.511 -11.946  78.279  1.00  0.00              
ATOM   1102  N   SER A 142      12.966 -10.268  76.900  1.00  0.00              
ATOM   1103  CA  SER A 142      13.899 -10.700  75.869  1.00  0.00              
ATOM   1104  CB  SER A 142      13.363 -10.338  74.489  1.00  0.00              
ATOM   1105  OG  SER A 142      12.917  -8.992  74.425  1.00  0.00              
ATOM   1106  C   SER A 142      15.316 -10.168  76.074  1.00  0.00              
ATOM   1107  O   SER A 142      16.251 -10.551  75.366  1.00  0.00              
ATOM   1108  N   GLY A 143      15.489  -9.240  77.017  1.00  0.00              
ATOM   1109  CA  GLY A 143      16.805  -8.814  77.465  1.00  0.00              
ATOM   1110  C   GLY A 143      17.346  -7.620  76.695  1.00  0.00              
ATOM   1111  O   GLY A 143      18.533  -7.299  76.791  1.00  0.00              
ATOM   1112  N   ARG A 144      16.493  -6.945  75.923  1.00  0.00              
ATOM   1113  CA  ARG A 144      16.909  -5.770  75.179  1.00  0.00              
ATOM   1114  CB  ARG A 144      16.329  -5.736  73.768  1.00  0.00              
ATOM   1115  CG  ARG A 144      16.874  -6.696  72.724  1.00  0.00              
ATOM   1116  CD  ARG A 144      16.351  -8.117  72.844  1.00  0.00              
ATOM   1117  NE  ARG A 144      16.793  -8.883  71.691  1.00  0.00              
ATOM   1118  CZ  ARG A 144      16.992 -10.201  71.710  1.00  0.00              
ATOM   1119  NH1 ARG A 144      17.356 -10.785  70.578  1.00  0.00              
ATOM   1120  NH2 ARG A 144      16.871 -10.932  72.815  1.00  0.00              
ATOM   1121  C   ARG A 144      16.466  -4.506  75.894  1.00  0.00              
ATOM   1122  O   ARG A 144      15.469  -4.485  76.618  1.00  0.00              
ATOM   1123  N   THR A 145      17.229  -3.434  75.697  1.00  0.00              
ATOM   1124  CA  THR A 145      16.818  -2.119  76.158  1.00  0.00              
ATOM   1125  CB  THR A 145      18.049  -1.455  76.819  1.00  0.00              
ATOM   1126  OG1 THR A 145      17.554  -0.424  77.665  1.00  0.00              
ATOM   1127  CG2 THR A 145      19.088  -0.923  75.835  1.00  0.00              
ATOM   1128  C   THR A 145      16.194  -1.297  75.023  1.00  0.00              
ATOM   1129  O   THR A 145      15.421  -0.360  75.248  1.00  0.00              
ATOM   1130  N   THR A 146      16.481  -1.691  73.779  1.00  0.00              
ATOM   1131  CA  THR A 146      16.078  -0.957  72.592  1.00  0.00              
ATOM   1132  CB  THR A 146      17.316  -0.230  72.023  1.00  0.00              
ATOM   1133  OG1 THR A 146      17.739   0.690  73.026  1.00  0.00              
ATOM   1134  CG2 THR A 146      17.046   0.503  70.717  1.00  0.00              
ATOM   1135  C   THR A 146      15.532  -1.972  71.593  1.00  0.00              
ATOM   1136  O   THR A 146      16.097  -3.058  71.443  1.00  0.00              
ATOM   1137  N   GLY A 147      14.423  -1.645  70.930  1.00  0.00              
ATOM   1138  CA  GLY A 147      13.829  -2.509  69.922  1.00  0.00              
ATOM   1139  C   GLY A 147      12.374  -2.137  69.691  1.00  0.00              
ATOM   1140  O   GLY A 147      11.879  -1.184  70.298  1.00  0.00              
ATOM   1141  N   ILE A 148      11.658  -2.843  68.815  1.00  0.00              
ATOM   1142  CA  ILE A 148      10.240  -2.575  68.639  1.00  0.00              
ATOM   1143  CB  ILE A 148       9.864  -2.023  67.234  1.00  0.00              
ATOM   1144  CG2 ILE A 148      10.365  -2.906  66.100  1.00  0.00              
ATOM   1145  CG1 ILE A 148       8.360  -1.768  67.140  1.00  0.00              
ATOM   1146  CD1 ILE A 148       7.891  -1.015  65.889  1.00  0.00              
ATOM   1147  C   ILE A 148       9.411  -3.780  69.053  1.00  0.00              
ATOM   1148  O   ILE A 148       9.491  -4.873  68.485  1.00  0.00              
ATOM   1149  N   VAL A 149       8.608  -3.548  70.085  1.00  0.00              
ATOM   1150  CA  VAL A 149       7.782  -4.589  70.658  1.00  0.00              
ATOM   1151  CB  VAL A 149       7.702  -4.424  72.188  1.00  0.00              
ATOM   1152  CG1 VAL A 149       6.859  -5.508  72.832  1.00  0.00              
ATOM   1153  CG2 VAL A 149       9.088  -4.511  72.788  1.00  0.00              
ATOM   1154  C   VAL A 149       6.403  -4.588  70.019  1.00  0.00              
ATOM   1155  O   VAL A 149       5.674  -3.595  70.049  1.00  0.00              
ATOM   1156  N   LEU A 150       6.061  -5.710  69.394  1.00  0.00              
ATOM   1157  CA  LEU A 150       4.703  -5.954  68.950  1.00  0.00              
ATOM   1158  CB  LEU A 150       4.711  -6.873  67.733  1.00  0.00              
ATOM   1159  CG  LEU A 150       3.379  -7.272  67.114  1.00  0.00              
ATOM   1160  CD1 LEU A 150       2.660  -6.073  66.522  1.00  0.00              
ATOM   1161  CD2 LEU A 150       3.616  -8.316  66.044  1.00  0.00              
ATOM   1162  C   LEU A 150       3.991  -6.610  70.124  1.00  0.00              
ATOM   1163  O   LEU A 150       4.266  -7.757  70.483  1.00  0.00              
ATOM   1164  N   ASP A 151       3.120  -5.852  70.780  1.00  0.00              
ATOM   1165  CA  ASP A 151       2.387  -6.333  71.938  1.00  0.00              
ATOM   1166  CB  ASP A 151       2.541  -5.331  73.090  1.00  0.00              
ATOM   1167  CG  ASP A 151       1.713  -5.629  74.336  1.00  0.00              
ATOM   1168  OD1 ASP A 151       1.686  -6.770  74.800  1.00  0.00              
ATOM   1169  OD2 ASP A 151       1.102  -4.692  74.855  1.00  0.00              
ATOM   1170  C   ASP A 151       0.927  -6.607  71.611  1.00  0.00              
ATOM   1171  O   ASP A 151       0.065  -5.737  71.751  1.00  0.00              
ATOM   1172  N   SER A 152       0.656  -7.833  71.173  1.00  0.00              
ATOM   1173  CA  SER A 152      -0.678  -8.256  70.789  1.00  0.00              
ATOM   1174  CB  SER A 152      -0.610  -8.921  69.425  1.00  0.00              
ATOM   1175  OG  SER A 152      -0.325  -7.979  68.405  1.00  0.00              
ATOM   1176  C   SER A 152      -1.308  -9.189  71.814  1.00  0.00              
ATOM   1177  O   SER A 152      -1.013 -10.386  71.889  1.00  0.00              
ATOM   1178  N   GLY A 153      -2.204  -8.641  72.633  1.00  0.00              
ATOM   1179  CA  GLY A 153      -2.840  -9.400  73.697  1.00  0.00              
ATOM   1180  C   GLY A 153      -4.115 -10.100  73.244  1.00  0.00              
ATOM   1181  O   GLY A 153      -4.279 -10.502  72.088  1.00  0.00              
ATOM   1182  N   ASP A 154      -5.029 -10.286  74.200  1.00  0.00              
ATOM   1183  CA  ASP A 154      -6.362 -10.774  73.875  1.00  0.00              
ATOM   1184  CB  ASP A 154      -7.079 -11.383  75.081  1.00  0.00              
ATOM   1185  CG  ASP A 154      -8.510 -11.834  74.781  1.00  0.00              
ATOM   1186  OD1 ASP A 154      -8.709 -12.672  73.901  1.00  0.00              
ATOM   1187  OD2 ASP A 154      -9.420 -11.332  75.443  1.00  0.00              
ATOM   1188  C   ASP A 154      -7.216  -9.670  73.278  1.00  0.00              
ATOM   1189  O   ASP A 154      -7.913  -9.906  72.298  1.00  0.00              
ATOM   1190  N   GLY A 155      -7.172  -8.461  73.830  1.00  0.00              
ATOM   1191  CA  GLY A 155      -7.984  -7.378  73.310  1.00  0.00              
ATOM   1192  C   GLY A 155      -7.210  -6.077  73.316  1.00  0.00              
ATOM   1193  O   GLY A 155      -7.492  -5.212  74.150  1.00  0.00              
ATOM   1194  N   VAL A 156      -6.151  -6.053  72.501  1.00  0.00              
ATOM   1195  CA  VAL A 156      -5.471  -4.867  71.973  1.00  0.00              
ATOM   1196  CB  VAL A 156      -5.241  -3.700  72.982  1.00  0.00              
ATOM   1197  CG1 VAL A 156      -4.177  -3.994  74.038  1.00  0.00              
ATOM   1198  CG2 VAL A 156      -5.016  -2.399  72.229  1.00  0.00              
ATOM   1199  C   VAL A 156      -4.146  -5.311  71.351  1.00  0.00              
ATOM   1200  O   VAL A 156      -3.553  -6.304  71.782  1.00  0.00              
ATOM   1201  N   THR A 157      -3.719  -4.625  70.292  1.00  0.00              
ATOM   1202  CA  THR A 157      -2.368  -4.707  69.767  1.00  0.00              
ATOM   1203  CB  THR A 157      -2.387  -5.140  68.280  1.00  0.00              
ATOM   1204  OG1 THR A 157      -2.782  -6.506  68.273  1.00  0.00              
ATOM   1205  CG2 THR A 157      -1.069  -4.956  67.534  1.00  0.00              
ATOM   1206  C   THR A 157      -1.740  -3.325  69.916  1.00  0.00              
ATOM   1207  O   THR A 157      -2.345  -2.302  69.586  1.00  0.00              
ATOM   1208  N   HIS A 158      -0.522  -3.272  70.444  1.00  0.00              
ATOM   1209  CA  HIS A 158       0.246  -2.040  70.457  1.00  0.00              
ATOM   1210  CB  HIS A 158       0.486  -1.557  71.881  1.00  0.00              
ATOM   1211  CG  HIS A 158      -0.758  -1.039  72.586  1.00  0.00              
ATOM   1212  ND1 HIS A 158      -1.341  -1.546  73.660  1.00  0.00              
ATOM   1213  CD2 HIS A 158      -1.440   0.097  72.217  1.00  0.00              
ATOM   1214  NE2 HIS A 158      -2.401   0.214  73.095  1.00  0.00              
ATOM   1215  CE1 HIS A 158      -2.339  -0.764  73.967  1.00  0.00              
ATOM   1216  C   HIS A 158       1.578  -2.299  69.784  1.00  0.00              
ATOM   1217  O   HIS A 158       2.251  -3.281  70.094  1.00  0.00              
ATOM   1218  N   ASN A 159       1.968  -1.452  68.834  1.00  0.00              
ATOM   1219  CA  ASN A 159       3.257  -1.589  68.173  1.00  0.00              
ATOM   1220  CB  ASN A 159       3.132  -1.400  66.660  1.00  0.00              
ATOM   1221  CG  ASN A 159       2.156  -2.338  65.960  1.00  0.00              
ATOM   1222  OD1 ASN A 159       2.510  -3.078  65.041  1.00  0.00              
ATOM   1223  ND2 ASN A 159       0.867  -2.323  66.269  1.00  0.00              
ATOM   1224  C   ASN A 159       4.101  -0.482  68.781  1.00  0.00              
ATOM   1225  O   ASN A 159       3.864   0.702  68.535  1.00  0.00              
ATOM   1226  N   VAL A 160       5.050  -0.860  69.639  1.00  0.00              
ATOM   1227  CA  VAL A 160       5.748   0.092  70.494  1.00  0.00              
ATOM   1228  CB  VAL A 160       5.528  -0.254  71.990  1.00  0.00              
ATOM   1229  CG1 VAL A 160       6.047   0.859  72.886  1.00  0.00              
ATOM   1230  CG2 VAL A 160       4.077  -0.540  72.327  1.00  0.00              
ATOM   1231  C   VAL A 160       7.247   0.126  70.200  1.00  0.00              
ATOM   1232  O   VAL A 160       7.952  -0.842  70.496  1.00  0.00              
ATOM   1233  N   PRO A 161       7.785   1.187  69.590  1.00  0.00              
ATOM   1234  CD  PRO A 161       7.033   2.115  68.753  1.00  0.00              
ATOM   1235  CA  PRO A 161       9.225   1.414  69.481  1.00  0.00              
ATOM   1236  CB  PRO A 161       9.318   2.408  68.346  1.00  0.00              
ATOM   1237  CG  PRO A 161       8.045   3.202  68.471  1.00  0.00              
ATOM   1238  C   PRO A 161       9.836   1.932  70.781  1.00  0.00              
ATOM   1239  O   PRO A 161       9.340   2.878  71.402  1.00  0.00              
ATOM   1240  N   ILE A 162      10.913   1.286  71.227  1.00  0.00              
ATOM   1241  CA  ILE A 162      11.529   1.580  72.513  1.00  0.00              
ATOM   1242  CB  ILE A 162      11.271   0.402  73.492  1.00  0.00              
ATOM   1243  CG2 ILE A 162      11.911   0.669  74.848  1.00  0.00              
ATOM   1244  CG1 ILE A 162       9.783   0.127  73.686  1.00  0.00              
ATOM   1245  CD1 ILE A 162       9.451  -1.168  74.439  1.00  0.00              
ATOM   1246  C   ILE A 162      13.024   1.799  72.312  1.00  0.00              
ATOM   1247  O   ILE A 162      13.677   1.072  71.558  1.00  0.00              
ATOM   1248  N   TYR A 163      13.573   2.814  72.981  1.00  0.00              
ATOM   1249  CA  TYR A 163      15.001   3.077  72.982  1.00  0.00              
ATOM   1250  CB  TYR A 163      15.280   4.351  72.180  1.00  0.00              
ATOM   1251  CG  TYR A 163      16.758   4.667  71.994  1.00  0.00              
ATOM   1252  CD1 TYR A 163      17.477   4.045  70.993  1.00  0.00              
ATOM   1253  CE1 TYR A 163      18.821   4.313  70.836  1.00  0.00              
ATOM   1254  CD2 TYR A 163      17.378   5.572  72.832  1.00  0.00              
ATOM   1255  CE2 TYR A 163      18.718   5.843  72.678  1.00  0.00              
ATOM   1256  CZ  TYR A 163      19.432   5.207  71.688  1.00  0.00              
ATOM   1257  OH  TYR A 163      20.786   5.456  71.569  1.00  0.00              
ATOM   1258  C   TYR A 163      15.433   3.239  74.435  1.00  0.00              
ATOM   1259  O   TYR A 163      14.917   4.108  75.139  1.00  0.00              
ATOM   1260  N   GLU A 164      16.357   2.391  74.904  1.00  0.00              
ATOM   1261  CA  GLU A 164      16.863   2.398  76.277  1.00  0.00              
ATOM   1262  CB  GLU A 164      17.951   3.457  76.502  1.00  0.00              
ATOM   1263  CG  GLU A 164      19.260   3.180  75.769  1.00  0.00              
ATOM   1264  CD  GLU A 164      20.504   3.650  76.518  1.00  0.00              
ATOM   1265  OE1 GLU A 164      20.574   4.805  76.932  1.00  0.00              
ATOM   1266  OE2 GLU A 164      21.410   2.838  76.696  1.00  0.00              
ATOM   1267  C   GLU A 164      15.802   2.453  77.378  1.00  0.00              
ATOM   1268  O   GLU A 164      15.906   3.187  78.363  1.00  0.00              
ATOM   1269  N   GLY A 165      14.740   1.663  77.207  1.00  0.00              
ATOM   1270  CA  GLY A 165      13.606   1.698  78.119  1.00  0.00              
ATOM   1271  C   GLY A 165      12.546   2.726  77.729  1.00  0.00              
ATOM   1272  O   GLY A 165      11.355   2.509  77.969  1.00  0.00              
ATOM   1273  N   TYR A 166      12.925   3.843  77.100  1.00  0.00              
ATOM   1274  CA  TYR A 166      11.976   4.877  76.723  1.00  0.00              
ATOM   1275  CB  TYR A 166      12.717   6.200  76.487  1.00  0.00              
ATOM   1276  CG  TYR A 166      11.847   7.394  76.099  1.00  0.00              
ATOM   1277  CD1 TYR A 166      10.771   7.773  76.882  1.00  0.00              
ATOM   1278  CE1 TYR A 166       9.996   8.852  76.512  1.00  0.00              
ATOM   1279  CD2 TYR A 166      12.152   8.100  74.952  1.00  0.00              
ATOM   1280  CE2 TYR A 166      11.383   9.183  74.582  1.00  0.00              
ATOM   1281  CZ  TYR A 166      10.311   9.550  75.365  1.00  0.00              
ATOM   1282  OH  TYR A 166       9.554  10.646  75.002  1.00  0.00              
ATOM   1283  C   TYR A 166      11.172   4.459  75.497  1.00  0.00              
ATOM   1284  O   TYR A 166      11.657   4.434  74.363  1.00  0.00              
ATOM   1285  N   ALA A 167       9.933   4.052  75.766  1.00  0.00              
ATOM   1286  CA  ALA A 167       8.937   3.873  74.720  1.00  0.00              
ATOM   1287  CB  ALA A 167       7.672   3.292  75.330  1.00  0.00              
ATOM   1288  C   ALA A 167       8.579   5.217  74.098  1.00  0.00              
ATOM   1289  O   ALA A 167       8.330   6.188  74.815  1.00  0.00              
ATOM   1290  N   LEU A 168       8.574   5.297  72.767  1.00  0.00              
ATOM   1291  CA  LEU A 168       8.317   6.549  72.067  1.00  0.00              
ATOM   1292  CB  LEU A 168       8.978   6.511  70.692  1.00  0.00              
ATOM   1293  CG  LEU A 168      10.481   6.285  70.607  1.00  0.00              
ATOM   1294  CD1 LEU A 168      10.882   6.088  69.164  1.00  0.00              
ATOM   1295  CD2 LEU A 168      11.257   7.438  71.213  1.00  0.00              
ATOM   1296  C   LEU A 168       6.822   6.842  71.940  1.00  0.00              
ATOM   1297  O   LEU A 168       6.169   6.328  71.025  1.00  0.00              
ATOM   1298  N   PRO A 169       6.244   7.709  72.792  1.00  0.00              
ATOM   1299  CD  PRO A 169       6.974   8.732  73.537  1.00  0.00              
ATOM   1300  CA  PRO A 169       4.797   7.878  72.959  1.00  0.00              
ATOM   1301  CB  PRO A 169       4.705   9.004  73.974  1.00  0.00              
ATOM   1302  CG  PRO A 169       5.944   9.826  73.724  1.00  0.00              
ATOM   1303  C   PRO A 169       4.001   8.168  71.691  1.00  0.00              
ATOM   1304  O   PRO A 169       2.952   7.577  71.441  1.00  0.00              
ATOM   1305  N   HIS A 170       4.550   9.063  70.868  1.00  0.00              
ATOM   1306  CA  HIS A 170       4.008   9.402  69.560  1.00  0.00              
ATOM   1307  CB  HIS A 170       4.850  10.517  68.908  1.00  0.00              
ATOM   1308  CG  HIS A 170       6.352  10.397  69.150  1.00  0.00              
ATOM   1309  ND1 HIS A 170       7.013  10.975  70.141  1.00  0.00              
ATOM   1310  CD2 HIS A 170       7.217   9.568  68.475  1.00  0.00              
ATOM   1311  NE2 HIS A 170       8.343   9.659  69.133  1.00  0.00              
ATOM   1312  CE1 HIS A 170       8.231  10.504  70.126  1.00  0.00              
ATOM   1313  C   HIS A 170       3.887   8.215  68.614  1.00  0.00              
ATOM   1314  O   HIS A 170       2.865   8.041  67.948  1.00  0.00              
ATOM   1315  N   ALA A 171       4.896   7.343  68.591  1.00  0.00              
ATOM   1316  CA  ALA A 171       4.984   6.331  67.555  1.00  0.00              
ATOM   1317  CB  ALA A 171       6.444   6.145  67.174  1.00  0.00              
ATOM   1318  C   ALA A 171       4.380   4.987  67.939  1.00  0.00              
ATOM   1319  O   ALA A 171       4.505   4.010  67.200  1.00  0.00              
ATOM   1320  N   ILE A 172       3.695   4.911  69.086  1.00  0.00              
ATOM   1321  CA  ILE A 172       3.036   3.680  69.498  1.00  0.00              
ATOM   1322  CB  ILE A 172       2.689   3.701  71.008  1.00  0.00              
ATOM   1323  CG2 ILE A 172       2.006   2.394  71.411  1.00  0.00              
ATOM   1324  CG1 ILE A 172       3.931   3.928  71.865  1.00  0.00              
ATOM   1325  CD1 ILE A 172       3.660   4.112  73.373  1.00  0.00              
ATOM   1326  C   ILE A 172       1.799   3.461  68.630  1.00  0.00              
ATOM   1327  O   ILE A 172       0.727   4.029  68.865  1.00  0.00              
ATOM   1328  N   MET A 173       1.948   2.649  67.583  1.00  0.00              
ATOM   1329  CA  MET A 173       0.819   2.349  66.721  1.00  0.00              
ATOM   1330  CB  MET A 173       1.248   1.915  65.327  1.00  0.00              
ATOM   1331  CG  MET A 173       1.811   3.047  64.473  1.00  0.00              
ATOM   1332  SD  MET A 173       0.632   4.385  64.158  1.00  0.00              
ATOM   1333  CE  MET A 173       1.334   5.660  65.168  1.00  0.00              
ATOM   1334  C   MET A 173      -0.126   1.340  67.350  1.00  0.00              
ATOM   1335  O   MET A 173       0.125   0.133  67.419  1.00  0.00              
ATOM   1336  N   ARG A 174      -1.193   1.904  67.907  1.00  0.00              
ATOM   1337  CA  ARG A 174      -2.288   1.119  68.446  1.00  0.00              
ATOM   1338  CB  ARG A 174      -3.118   1.995  69.378  1.00  0.00              
ATOM   1339  CG  ARG A 174      -4.267   1.272  70.064  1.00  0.00              
ATOM   1340  CD  ARG A 174      -5.005   2.223  70.982  1.00  0.00              
ATOM   1341  NE  ARG A 174      -6.197   1.585  71.509  1.00  0.00              
ATOM   1342  CZ  ARG A 174      -6.235   0.991  72.701  1.00  0.00              
ATOM   1343  NH1 ARG A 174      -7.373   0.453  73.099  1.00  0.00              
ATOM   1344  NH2 ARG A 174      -5.165   0.845  73.475  1.00  0.00              
ATOM   1345  C   ARG A 174      -3.161   0.537  67.339  1.00  0.00              
ATOM   1346  O   ARG A 174      -3.484   1.194  66.348  1.00  0.00              
ATOM   1347  N   LEU A 175      -3.525  -0.728  67.527  1.00  0.00              
ATOM   1348  CA  LEU A 175      -4.477  -1.420  66.682  1.00  0.00              
ATOM   1349  CB  LEU A 175      -3.719  -2.360  65.738  1.00  0.00              
ATOM   1350  CG  LEU A 175      -4.476  -3.269  64.776  1.00  0.00              
ATOM   1351  CD1 LEU A 175      -5.290  -2.466  63.776  1.00  0.00              
ATOM   1352  CD2 LEU A 175      -3.499  -4.177  64.048  1.00  0.00              
ATOM   1353  C   LEU A 175      -5.343  -2.203  67.658  1.00  0.00              
ATOM   1354  O   LEU A 175      -4.874  -3.155  68.274  1.00  0.00              
ATOM   1355  N   ASP A 176      -6.613  -1.837  67.856  1.00  0.00              
ATOM   1356  CA  ASP A 176      -7.462  -2.507  68.848  1.00  0.00              
ATOM   1357  CB  ASP A 176      -8.776  -1.758  69.060  1.00  0.00              
ATOM   1358  CG  ASP A 176      -8.602  -0.435  69.790  1.00  0.00              
ATOM   1359  OD1 ASP A 176      -9.013  -0.318  70.945  1.00  0.00              
ATOM   1360  OD2 ASP A 176      -8.054   0.491  69.191  1.00  0.00              
ATOM   1361  C   ASP A 176      -7.748  -3.981  68.578  1.00  0.00              
ATOM   1362  O   ASP A 176      -8.098  -4.742  69.479  1.00  0.00              
ATOM   1363  N   LEU A 177      -7.568  -4.378  67.317  1.00  0.00              
ATOM   1364  CA  LEU A 177      -7.697  -5.753  66.864  1.00  0.00              
ATOM   1365  CB  LEU A 177      -7.488  -5.740  65.352  1.00  0.00              
ATOM   1366  CG  LEU A 177      -7.367  -7.010  64.522  1.00  0.00              
ATOM   1367  CD1 LEU A 177      -8.652  -7.816  64.510  1.00  0.00              
ATOM   1368  CD2 LEU A 177      -7.000  -6.616  63.108  1.00  0.00              
ATOM   1369  C   LEU A 177      -6.712  -6.705  67.537  1.00  0.00              
ATOM   1370  O   LEU A 177      -5.494  -6.501  67.509  1.00  0.00              
ATOM   1371  N   ALA A 178      -7.263  -7.744  68.169  1.00  0.00              
ATOM   1372  CA  ALA A 178      -6.487  -8.833  68.739  1.00  0.00              
ATOM   1373  CB  ALA A 178      -5.881  -8.366  70.055  1.00  0.00              
ATOM   1374  C   ALA A 178      -7.357 -10.073  68.972  1.00  0.00              
ATOM   1375  O   ALA A 178      -8.433 -10.190  68.371  1.00  0.00              
ATOM   1376  N   GLY A 179      -6.956 -10.987  69.870  1.00  0.00              
ATOM   1377  CA  GLY A 179      -7.494 -12.339  69.975  1.00  0.00              
ATOM   1378  C   GLY A 179      -9.003 -12.477  70.108  1.00  0.00              
ATOM   1379  O   GLY A 179      -9.594 -13.386  69.517  1.00  0.00              
ATOM   1380  N   ARG A 180      -9.625 -11.573  70.863  1.00  0.00              
ATOM   1381  CA  ARG A 180     -11.062 -11.531  71.084  1.00  0.00              
ATOM   1382  CB  ARG A 180     -11.349 -10.431  72.094  1.00  0.00              
ATOM   1383  CG  ARG A 180     -12.785 -10.326  72.593  1.00  0.00              
ATOM   1384  CD  ARG A 180     -12.871  -9.284  73.703  1.00  0.00              
ATOM   1385  NE  ARG A 180     -11.984  -9.646  74.797  1.00  0.00              
ATOM   1386  CZ  ARG A 180     -11.864  -8.949  75.922  1.00  0.00              
ATOM   1387  NH1 ARG A 180     -10.982  -9.390  76.798  1.00  0.00              
ATOM   1388  NH2 ARG A 180     -12.593  -7.870  76.186  1.00  0.00              
ATOM   1389  C   ARG A 180     -11.787 -11.235  69.781  1.00  0.00              
ATOM   1390  O   ARG A 180     -12.764 -11.898  69.424  1.00  0.00              
ATOM   1391  N   ASP A 181     -11.243 -10.276  69.024  1.00  0.00              
ATOM   1392  CA  ASP A 181     -11.836  -9.855  67.761  1.00  0.00              
ATOM   1393  CB  ASP A 181     -11.131  -8.648  67.154  1.00  0.00              
ATOM   1394  CG  ASP A 181     -11.055  -7.432  68.058  1.00  0.00              
ATOM   1395  OD1 ASP A 181     -10.176  -7.425  68.922  1.00  0.00              
ATOM   1396  OD2 ASP A 181     -11.844  -6.506  67.889  1.00  0.00              
ATOM   1397  C   ASP A 181     -11.726 -11.010  66.783  1.00  0.00              
ATOM   1398  O   ASP A 181     -12.688 -11.327  66.087  1.00  0.00              
ATOM   1399  N   LEU A 182     -10.568 -11.682  66.784  1.00  0.00              
ATOM   1400  CA  LEU A 182     -10.382 -12.897  66.002  1.00  0.00              
ATOM   1401  CB  LEU A 182      -8.953 -13.409  66.080  1.00  0.00              
ATOM   1402  CG  LEU A 182      -7.796 -12.544  65.618  1.00  0.00              
ATOM   1403  CD1 LEU A 182      -6.552 -13.404  65.611  1.00  0.00              
ATOM   1404  CD2 LEU A 182      -8.017 -11.981  64.224  1.00  0.00              
ATOM   1405  C   LEU A 182     -11.318 -14.024  66.415  1.00  0.00              
ATOM   1406  O   LEU A 182     -11.828 -14.732  65.552  1.00  0.00              
ATOM   1407  N   THR A 183     -11.592 -14.191  67.714  1.00  0.00              
ATOM   1408  CA  THR A 183     -12.550 -15.180  68.203  1.00  0.00              
ATOM   1409  CB  THR A 183     -12.544 -15.185  69.748  1.00  0.00              
ATOM   1410  OG1 THR A 183     -11.240 -15.577  70.143  1.00  0.00              
ATOM   1411  CG2 THR A 183     -13.554 -16.131  70.365  1.00  0.00              
ATOM   1412  C   THR A 183     -13.951 -14.880  67.672  1.00  0.00              
ATOM   1413  O   THR A 183     -14.659 -15.761  67.177  1.00  0.00              
ATOM   1414  N   ASP A 184     -14.326 -13.598  67.719  1.00  0.00              
ATOM   1415  CA  ASP A 184     -15.638 -13.146  67.268  1.00  0.00              
ATOM   1416  CB  ASP A 184     -15.872 -11.667  67.609  1.00  0.00              
ATOM   1417  CG  ASP A 184     -15.750 -11.260  69.079  1.00  0.00              
ATOM   1418  OD1 ASP A 184     -15.301 -10.142  69.328  1.00  0.00              
ATOM   1419  OD2 ASP A 184     -16.093 -12.033  69.981  1.00  0.00              
ATOM   1420  C   ASP A 184     -15.784 -13.358  65.763  1.00  0.00              
ATOM   1421  O   ASP A 184     -16.805 -13.840  65.268  1.00  0.00              
ATOM   1422  N   TYR A 185     -14.716 -13.031  65.032  1.00  0.00              
ATOM   1423  CA  TYR A 185     -14.600 -13.313  63.610  1.00  0.00              
ATOM   1424  CB  TYR A 185     -13.346 -12.597  63.099  1.00  0.00              
ATOM   1425  CG  TYR A 185     -12.870 -12.960  61.702  1.00  0.00              
ATOM   1426  CD1 TYR A 185     -13.512 -12.483  60.575  1.00  0.00              
ATOM   1427  CE1 TYR A 185     -13.039 -12.818  59.322  1.00  0.00              
ATOM   1428  CD2 TYR A 185     -11.769 -13.778  61.583  1.00  0.00              
ATOM   1429  CE2 TYR A 185     -11.302 -14.112  60.336  1.00  0.00              
ATOM   1430  CZ  TYR A 185     -11.921 -13.617  59.215  1.00  0.00              
ATOM   1431  OH  TYR A 185     -11.370 -13.899  57.981  1.00  0.00              
ATOM   1432  C   TYR A 185     -14.578 -14.810  63.304  1.00  0.00              
ATOM   1433  O   TYR A 185     -15.103 -15.236  62.275  1.00  0.00              
ATOM   1434  N   LEU A 186     -13.988 -15.639  64.169  1.00  0.00              
ATOM   1435  CA  LEU A 186     -13.988 -17.080  63.978  1.00  0.00              
ATOM   1436  CB  LEU A 186     -13.005 -17.759  64.928  1.00  0.00              
ATOM   1437  CG  LEU A 186     -12.648 -19.227  64.709  1.00  0.00              
ATOM   1438  CD1 LEU A 186     -11.989 -19.457  63.360  1.00  0.00              
ATOM   1439  CD2 LEU A 186     -11.707 -19.687  65.799  1.00  0.00              
ATOM   1440  C   LEU A 186     -15.395 -17.635  64.142  1.00  0.00              
ATOM   1441  O   LEU A 186     -15.778 -18.542  63.402  1.00  0.00              
ATOM   1442  N   MET A 187     -16.193 -17.077  65.068  1.00  0.00              
ATOM   1443  CA  MET A 187     -17.622 -17.369  65.121  1.00  0.00              
ATOM   1444  CB  MET A 187     -18.367 -16.615  66.219  1.00  0.00              
ATOM   1445  CG  MET A 187     -17.934 -16.873  67.649  1.00  0.00              
ATOM   1446  SD  MET A 187     -19.135 -16.226  68.839  1.00  0.00              
ATOM   1447  CE  MET A 187     -18.913 -14.483  68.624  1.00  0.00              
ATOM   1448  C   MET A 187     -18.286 -17.012  63.798  1.00  0.00              
ATOM   1449  O   MET A 187     -18.966 -17.856  63.224  1.00  0.00              
ATOM   1450  N   LYS A 188     -18.049 -15.789  63.297  1.00  0.00              
ATOM   1451  CA  LYS A 188     -18.540 -15.325  61.998  1.00  0.00              
ATOM   1452  CB  LYS A 188     -17.926 -13.942  61.716  1.00  0.00              
ATOM   1453  CG  LYS A 188     -18.132 -13.302  60.343  1.00  0.00              
ATOM   1454  CD  LYS A 188     -17.256 -12.056  60.216  1.00  0.00              
ATOM   1455  CE  LYS A 188     -17.396 -11.452  58.824  1.00  0.00              
ATOM   1456  NZ  LYS A 188     -16.646 -10.216  58.673  1.00  0.00              
ATOM   1457  C   LYS A 188     -18.250 -16.294  60.851  1.00  0.00              
ATOM   1458  O   LYS A 188     -19.166 -16.746  60.158  1.00  0.00              
ATOM   1459  N   ILE A 189     -16.984 -16.663  60.641  1.00  0.00              
ATOM   1460  CA  ILE A 189     -16.638 -17.564  59.550  1.00  0.00              
ATOM   1461  CB  ILE A 189     -15.143 -17.477  59.169  1.00  0.00              
ATOM   1462  CG2 ILE A 189     -14.906 -16.103  58.551  1.00  0.00              
ATOM   1463  CG1 ILE A 189     -14.181 -17.768  60.317  1.00  0.00              
ATOM   1464  CD1 ILE A 189     -12.685 -17.616  59.976  1.00  0.00              
ATOM   1465  C   ILE A 189     -17.126 -18.993  59.765  1.00  0.00              
ATOM   1466  O   ILE A 189     -17.563 -19.651  58.815  1.00  0.00              
ATOM   1467  N   LEU A 190     -17.133 -19.480  61.011  1.00  0.00              
ATOM   1468  CA  LEU A 190     -17.731 -20.773  61.300  1.00  0.00              
ATOM   1469  CB  LEU A 190     -17.284 -21.340  62.645  1.00  0.00              
ATOM   1470  CG  LEU A 190     -16.063 -22.263  62.633  1.00  0.00              
ATOM   1471  CD1 LEU A 190     -14.822 -21.588  62.079  1.00  0.00              
ATOM   1472  CD2 LEU A 190     -15.778 -22.782  64.026  1.00  0.00              
ATOM   1473  C   LEU A 190     -19.245 -20.802  61.157  1.00  0.00              
ATOM   1474  O   LEU A 190     -19.773 -21.836  60.749  1.00  0.00              
ATOM   1475  N   THR A 191     -19.976 -19.706  61.405  1.00  0.00              
ATOM   1476  CA  THR A 191     -21.395 -19.650  61.079  1.00  0.00              
ATOM   1477  CB  THR A 191     -22.125 -18.441  61.706  1.00  0.00              
ATOM   1478  OG1 THR A 191     -21.343 -17.267  61.534  1.00  0.00              
ATOM   1479  CG2 THR A 191     -22.380 -18.668  63.184  1.00  0.00              
ATOM   1480  C   THR A 191     -21.628 -19.714  59.578  1.00  0.00              
ATOM   1481  O   THR A 191     -22.596 -20.323  59.118  1.00  0.00              
ATOM   1482  N   GLU A 192     -20.710 -19.144  58.786  1.00  0.00              
ATOM   1483  CA  GLU A 192     -20.790 -19.262  57.334  1.00  0.00              
ATOM   1484  CB  GLU A 192     -19.850 -18.284  56.624  1.00  0.00              
ATOM   1485  CG  GLU A 192     -19.852 -16.833  57.123  1.00  0.00              
ATOM   1486  CD  GLU A 192     -21.214 -16.221  57.432  1.00  0.00              
ATOM   1487  OE1 GLU A 192     -21.853 -15.707  56.516  1.00  0.00              
ATOM   1488  OE2 GLU A 192     -21.632 -16.257  58.594  1.00  0.00              
ATOM   1489  C   GLU A 192     -20.510 -20.692  56.884  1.00  0.00              
ATOM   1490  O   GLU A 192     -21.025 -21.145  55.863  1.00  0.00              
ATOM   1491  N   ARG A 193     -19.706 -21.430  57.656  1.00  0.00              
ATOM   1492  CA  ARG A 193     -19.576 -22.869  57.479  1.00  0.00              
ATOM   1493  CB  ARG A 193     -18.106 -23.239  57.720  1.00  0.00              
ATOM   1494  CG  ARG A 193     -17.690 -24.619  57.221  1.00  0.00              
ATOM   1495  CD  ARG A 193     -16.211 -24.853  57.470  1.00  0.00              
ATOM   1496  NE  ARG A 193     -15.856 -26.240  57.226  1.00  0.00              
ATOM   1497  CZ  ARG A 193     -14.750 -26.618  56.585  1.00  0.00              
ATOM   1498  NH1 ARG A 193     -14.510 -27.919  56.480  1.00  0.00              
ATOM   1499  NH2 ARG A 193     -13.882 -25.738  56.093  1.00  0.00              
ATOM   1500  C   ARG A 193     -20.554 -23.624  58.397  1.00  0.00              
ATOM   1501  O   ARG A 193     -20.269 -24.708  58.913  1.00  0.00              
ATOM   1502  N   GLY A 194     -21.731 -23.051  58.684  1.00  0.00              
ATOM   1503  CA  GLY A 194     -22.803 -23.742  59.392  1.00  0.00              
ATOM   1504  C   GLY A 194     -22.682 -23.757  60.913  1.00  0.00              
ATOM   1505  O   GLY A 194     -23.688 -23.659  61.626  1.00  0.00              
ATOM   1506  N   TYR A 195     -21.461 -23.848  61.445  1.00  0.00              
ATOM   1507  CA  TYR A 195     -21.231 -24.112  62.858  1.00  0.00              
ATOM   1508  CB  TYR A 195     -19.779 -24.519  63.103  1.00  0.00              
ATOM   1509  CG  TYR A 195     -19.205 -25.560  62.150  1.00  0.00              
ATOM   1510  CD1 TYR A 195     -17.971 -25.314  61.591  1.00  0.00              
ATOM   1511  CE1 TYR A 195     -17.406 -26.233  60.739  1.00  0.00              
ATOM   1512  CD2 TYR A 195     -19.884 -26.727  61.845  1.00  0.00              
ATOM   1513  CE2 TYR A 195     -19.321 -27.651  60.984  1.00  0.00              
ATOM   1514  CZ  TYR A 195     -18.076 -27.401  60.447  1.00  0.00              
ATOM   1515  OH  TYR A 195     -17.463 -28.335  59.631  1.00  0.00              
ATOM   1516  C   TYR A 195     -21.587 -22.890  63.697  1.00  0.00              
ATOM   1517  O   TYR A 195     -20.812 -21.954  63.914  1.00  0.00              
ATOM   1518  N   SER A 196     -22.827 -22.918  64.173  1.00  0.00              
ATOM   1519  CA  SER A 196     -23.422 -21.779  64.841  1.00  0.00              
ATOM   1520  CB  SER A 196     -24.932 -21.874  64.663  1.00  0.00              
ATOM   1521  OG  SER A 196     -25.255 -21.861  63.275  1.00  0.00              
ATOM   1522  C   SER A 196     -22.999 -21.574  66.294  1.00  0.00              
ATOM   1523  O   SER A 196     -23.736 -21.834  67.248  1.00  0.00              
ATOM   1524  N   PHE A 197     -21.778 -21.061  66.467  1.00  0.00              
ATOM   1525  CA  PHE A 197     -21.219 -20.749  67.781  1.00  0.00              
ATOM   1526  CB  PHE A 197     -19.695 -20.644  67.666  1.00  0.00              
ATOM   1527  CG  PHE A 197     -18.996 -21.993  67.598  1.00  0.00              
ATOM   1528  CD1 PHE A 197     -18.961 -22.707  66.419  1.00  0.00              
ATOM   1529  CD2 PHE A 197     -18.403 -22.507  68.732  1.00  0.00              
ATOM   1530  CE1 PHE A 197     -18.348 -23.941  66.387  1.00  0.00              
ATOM   1531  CE2 PHE A 197     -17.788 -23.739  68.693  1.00  0.00              
ATOM   1532  CZ  PHE A 197     -17.763 -24.456  67.520  1.00  0.00              
ATOM   1533  C   PHE A 197     -21.796 -19.516  68.486  1.00  0.00              
ATOM   1534  O   PHE A 197     -21.100 -18.768  69.176  1.00  0.00              
ATOM   1535  N   VAL A 198     -23.114 -19.330  68.422  1.00  0.00              
ATOM   1536  CA  VAL A 198     -23.738 -18.061  68.775  1.00  0.00              
ATOM   1537  CB  VAL A 198     -24.951 -17.784  67.841  1.00  0.00              
ATOM   1538  CG1 VAL A 198     -24.463 -17.524  66.424  1.00  0.00              
ATOM   1539  CG2 VAL A 198     -25.974 -18.918  67.834  1.00  0.00              
ATOM   1540  C   VAL A 198     -24.074 -17.840  70.254  1.00  0.00              
ATOM   1541  O   VAL A 198     -25.172 -17.398  70.604  1.00  0.00              
ATOM   1542  N   THR A 199     -23.129 -18.117  71.159  1.00  0.00              
ATOM   1543  CA  THR A 199     -23.320 -17.863  72.583  1.00  0.00              
ATOM   1544  CB  THR A 199     -24.322 -18.863  73.233  1.00  0.00              
ATOM   1545  OG1 THR A 199     -24.662 -18.283  74.485  1.00  0.00              
ATOM   1546  CG2 THR A 199     -23.803 -20.279  73.439  1.00  0.00              
ATOM   1547  C   THR A 199     -21.974 -17.860  73.302  1.00  0.00              
ATOM   1548  O   THR A 199     -20.962 -18.284  72.744  1.00  0.00              
ATOM   1549  N   THR A 200     -21.972 -17.444  74.569  1.00  0.00              
ATOM   1550  CA  THR A 200     -20.771 -17.205  75.361  1.00  0.00              
ATOM   1551  CB  THR A 200     -21.198 -16.625  76.717  1.00  0.00              
ATOM   1552  OG1 THR A 200     -22.326 -17.403  77.108  1.00  0.00              
ATOM   1553  CG2 THR A 200     -21.552 -15.149  76.647  1.00  0.00              
ATOM   1554  C   THR A 200     -19.897 -18.436  75.569  1.00  0.00              
ATOM   1555  O   THR A 200     -18.696 -18.420  75.287  1.00  0.00              
ATOM   1556  N   ALA A 201     -20.514 -19.519  76.053  1.00  0.00              
ATOM   1557  CA  ALA A 201     -19.842 -20.805  76.205  1.00  0.00              
ATOM   1558  CB  ALA A 201     -20.842 -21.844  76.688  1.00  0.00              
ATOM   1559  C   ALA A 201     -19.244 -21.305  74.894  1.00  0.00              
ATOM   1560  O   ALA A 201     -18.089 -21.733  74.837  1.00  0.00              
ATOM   1561  N   GLU A 202     -20.019 -21.184  73.811  1.00  0.00              
ATOM   1562  CA  GLU A 202     -19.545 -21.517  72.479  1.00  0.00              
ATOM   1563  CB  GLU A 202     -20.695 -21.471  71.485  1.00  0.00              
ATOM   1564  CG  GLU A 202     -21.643 -22.666  71.531  1.00  0.00              
ATOM   1565  CD  GLU A 202     -21.085 -23.939  70.908  1.00  0.00              
ATOM   1566  OE1 GLU A 202     -21.212 -24.104  69.695  1.00  0.00              
ATOM   1567  OE2 GLU A 202     -20.534 -24.763  71.635  1.00  0.00              
ATOM   1568  C   GLU A 202     -18.414 -20.608  72.017  1.00  0.00              
ATOM   1569  O   GLU A 202     -17.491 -21.079  71.356  1.00  0.00              
ATOM   1570  N   ARG A 203     -18.434 -19.323  72.385  1.00  0.00              
ATOM   1571  CA  ARG A 203     -17.356 -18.399  72.063  1.00  0.00              
ATOM   1572  CB  ARG A 203     -17.736 -16.973  72.449  1.00  0.00              
ATOM   1573  CG  ARG A 203     -16.896 -15.939  71.716  1.00  0.00              
ATOM   1574  CD  ARG A 203     -17.165 -14.514  72.168  1.00  0.00              
ATOM   1575  NE  ARG A 203     -16.634 -14.264  73.498  1.00  0.00              
ATOM   1576  CZ  ARG A 203     -15.988 -13.141  73.821  1.00  0.00              
ATOM   1577  NH1 ARG A 203     -15.600 -13.006  75.087  1.00  0.00              
ATOM   1578  NH2 ARG A 203     -15.716 -12.200  72.915  1.00  0.00              
ATOM   1579  C   ARG A 203     -16.076 -18.820  72.779  1.00  0.00              
ATOM   1580  O   ARG A 203     -14.997 -18.796  72.188  1.00  0.00              
ATOM   1581  N   GLU A 204     -16.179 -19.254  74.041  1.00  0.00              
ATOM   1582  CA  GLU A 204     -15.049 -19.840  74.750  1.00  0.00              
ATOM   1583  CB  GLU A 204     -15.422 -20.136  76.198  1.00  0.00              
ATOM   1584  CG  GLU A 204     -15.533 -18.893  77.077  1.00  0.00              
ATOM   1585  CD  GLU A 204     -14.192 -18.249  77.403  1.00  0.00              
ATOM   1586  OE1 GLU A 204     -13.535 -18.699  78.347  1.00  0.00              
ATOM   1587  OE2 GLU A 204     -13.796 -17.295  76.732  1.00  0.00              
ATOM   1588  C   GLU A 204     -14.512 -21.099  74.080  1.00  0.00              
ATOM   1589  O   GLU A 204     -13.298 -21.260  73.944  1.00  0.00              
ATOM   1590  N   ILE A 205     -15.403 -21.987  73.621  1.00  0.00              
ATOM   1591  CA  ILE A 205     -14.992 -23.169  72.872  1.00  0.00              
ATOM   1592  CB  ILE A 205     -16.182 -24.141  72.656  1.00  0.00              
ATOM   1593  CG2 ILE A 205     -15.769 -25.351  71.819  1.00  0.00              
ATOM   1594  CG1 ILE A 205     -16.727 -24.615  74.000  1.00  0.00              
ATOM   1595  CD1 ILE A 205     -18.015 -25.461  73.930  1.00  0.00              
ATOM   1596  C   ILE A 205     -14.312 -22.784  71.559  1.00  0.00              
ATOM   1597  O   ILE A 205     -13.247 -23.319  71.250  1.00  0.00              
ATOM   1598  N   VAL A 206     -14.849 -21.826  70.794  1.00  0.00              
ATOM   1599  CA  VAL A 206     -14.242 -21.418  69.535  1.00  0.00              
ATOM   1600  CB  VAL A 206     -15.251 -20.620  68.668  1.00  0.00              
ATOM   1601  CG1 VAL A 206     -15.331 -19.135  68.964  1.00  0.00              
ATOM   1602  CG2 VAL A 206     -14.997 -20.878  67.200  1.00  0.00              
ATOM   1603  C   VAL A 206     -12.905 -20.708  69.747  1.00  0.00              
ATOM   1604  O   VAL A 206     -11.981 -20.856  68.945  1.00  0.00              
ATOM   1605  N   ARG A 207     -12.765 -19.976  70.858  1.00  0.00              
ATOM   1606  CA  ARG A 207     -11.489 -19.407  71.267  1.00  0.00              
ATOM   1607  CB  ARG A 207     -11.678 -18.559  72.513  1.00  0.00              
ATOM   1608  CG  ARG A 207     -10.512 -17.630  72.821  1.00  0.00              
ATOM   1609  CD  ARG A 207     -10.374 -17.490  74.325  1.00  0.00              
ATOM   1610  NE  ARG A 207      -9.938 -18.761  74.879  1.00  0.00              
ATOM   1611  CZ  ARG A 207     -10.293 -19.202  76.083  1.00  0.00              
ATOM   1612  NH1 ARG A 207      -9.790 -20.362  76.478  1.00  0.00              
ATOM   1613  NH2 ARG A 207     -11.133 -18.525  76.857  1.00  0.00              
ATOM   1614  C   ARG A 207     -10.497 -20.527  71.568  1.00  0.00              
ATOM   1615  O   ARG A 207      -9.332 -20.452  71.176  1.00  0.00              
ATOM   1616  N   ASP A 208     -10.939 -21.594  72.245  1.00  0.00              
ATOM   1617  CA  ASP A 208     -10.106 -22.771  72.462  1.00  0.00              
ATOM   1618  CB  ASP A 208     -10.790 -23.761  73.399  1.00  0.00              
ATOM   1619  CG  ASP A 208      -9.951 -24.997  73.691  1.00  0.00              
ATOM   1620  OD1 ASP A 208     -10.275 -26.073  73.174  1.00  0.00              
ATOM   1621  OD2 ASP A 208      -8.989 -24.898  74.449  1.00  0.00              
ATOM   1622  C   ASP A 208      -9.708 -23.467  71.166  1.00  0.00              
ATOM   1623  O   ASP A 208      -8.575 -23.935  71.046  1.00  0.00              
ATOM   1624  N   ILE A 209     -10.627 -23.535  70.195  1.00  0.00              
ATOM   1625  CA  ILE A 209     -10.331 -24.029  68.852  1.00  0.00              
ATOM   1626  CB  ILE A 209     -11.578 -23.967  67.932  1.00  0.00              
ATOM   1627  CG2 ILE A 209     -11.217 -24.369  66.508  1.00  0.00              
ATOM   1628  CG1 ILE A 209     -12.721 -24.823  68.450  1.00  0.00              
ATOM   1629  CD1 ILE A 209     -14.023 -24.759  67.628  1.00  0.00              
ATOM   1630  C   ILE A 209      -9.204 -23.208  68.238  1.00  0.00              
ATOM   1631  O   ILE A 209      -8.228 -23.764  67.736  1.00  0.00              
ATOM   1632  N   LYS A 210      -9.339 -21.879  68.302  1.00  0.00              
ATOM   1633  CA  LYS A 210      -8.335 -20.955  67.803  1.00  0.00              
ATOM   1634  CB  LYS A 210      -8.813 -19.536  68.084  1.00  0.00              
ATOM   1635  CG  LYS A 210      -8.039 -18.436  67.380  1.00  0.00              
ATOM   1636  CD  LYS A 210      -8.516 -17.052  67.791  1.00  0.00              
ATOM   1637  CE  LYS A 210      -8.285 -16.830  69.277  1.00  0.00              
ATOM   1638  NZ  LYS A 210      -7.822 -15.477  69.502  1.00  0.00              
ATOM   1639  C   LYS A 210      -6.980 -21.225  68.452  1.00  0.00              
ATOM   1640  O   LYS A 210      -6.003 -21.484  67.749  1.00  0.00              
ATOM   1641  N   GLU A 211      -6.941 -21.266  69.790  1.00  0.00              
ATOM   1642  CA  GLU A 211      -5.729 -21.562  70.549  1.00  0.00              
ATOM   1643  CB  GLU A 211      -6.031 -21.613  72.042  1.00  0.00              
ATOM   1644  CG  GLU A 211      -6.494 -20.299  72.655  1.00  0.00              
ATOM   1645  CD  GLU A 211      -6.853 -20.422  74.127  1.00  0.00              
ATOM   1646  OE1 GLU A 211      -6.087 -19.942  74.961  1.00  0.00              
ATOM   1647  OE2 GLU A 211      -7.898 -20.994  74.451  1.00  0.00              
ATOM   1648  C   GLU A 211      -5.047 -22.872  70.166  1.00  0.00              
ATOM   1649  O   GLU A 211      -3.819 -22.950  70.134  1.00  0.00              
ATOM   1650  N   LYS A 212      -5.835 -23.914  69.892  1.00  0.00              
ATOM   1651  CA  LYS A 212      -5.288 -25.198  69.484  1.00  0.00              
ATOM   1652  CB  LYS A 212      -6.270 -26.309  69.822  1.00  0.00              
ATOM   1653  CG  LYS A 212      -6.301 -26.626  71.306  1.00  0.00              
ATOM   1654  CD  LYS A 212      -7.464 -27.549  71.600  1.00  0.00              
ATOM   1655  CE  LYS A 212      -7.414 -27.979  73.054  1.00  0.00              
ATOM   1656  NZ  LYS A 212      -8.711 -28.482  73.461  1.00  0.00              
ATOM   1657  C   LYS A 212      -4.899 -25.304  68.017  1.00  0.00              
ATOM   1658  O   LYS A 212      -3.876 -25.903  67.683  1.00  0.00              
ATOM   1659  N   LEU A 213      -5.701 -24.731  67.119  1.00  0.00              
ATOM   1660  CA  LEU A 213      -5.555 -25.007  65.700  1.00  0.00              
ATOM   1661  CB  LEU A 213      -6.878 -25.494  65.107  1.00  0.00              
ATOM   1662  CG  LEU A 213      -7.501 -26.793  65.605  1.00  0.00              
ATOM   1663  CD1 LEU A 213      -8.794 -27.059  64.855  1.00  0.00              
ATOM   1664  CD2 LEU A 213      -6.549 -27.965  65.428  1.00  0.00              
ATOM   1665  C   LEU A 213      -5.026 -23.880  64.831  1.00  0.00              
ATOM   1666  O   LEU A 213      -4.379 -24.161  63.817  1.00  0.00              
ATOM   1667  N   CYS A 214      -5.262 -22.613  65.182  1.00  0.00              
ATOM   1668  CA  CYS A 214      -5.047 -21.537  64.228  1.00  0.00              
ATOM   1669  CB  CYS A 214      -5.859 -20.301  64.591  1.00  0.00              
ATOM   1670  SG  CYS A 214      -5.175 -19.316  65.946  1.00  0.00              
ATOM   1671  C   CYS A 214      -3.585 -21.164  64.037  1.00  0.00              
ATOM   1672  O   CYS A 214      -2.774 -21.211  64.966  1.00  0.00              
ATOM   1673  N   TYR A 215      -3.252 -20.778  62.808  1.00  0.00              
ATOM   1674  CA  TYR A 215      -1.886 -20.445  62.448  1.00  0.00              
ATOM   1675  CB  TYR A 215      -1.139 -21.669  61.888  1.00  0.00              
ATOM   1676  CG  TYR A 215      -1.774 -22.366  60.689  1.00  0.00              
ATOM   1677  CD1 TYR A 215      -1.328 -22.091  59.409  1.00  0.00              
ATOM   1678  CE1 TYR A 215      -1.887 -22.744  58.330  1.00  0.00              
ATOM   1679  CD2 TYR A 215      -2.778 -23.293  60.889  1.00  0.00              
ATOM   1680  CE2 TYR A 215      -3.337 -23.946  59.813  1.00  0.00              
ATOM   1681  CZ  TYR A 215      -2.889 -23.666  58.542  1.00  0.00              
ATOM   1682  OH  TYR A 215      -3.458 -24.317  57.467  1.00  0.00              
ATOM   1683  C   TYR A 215      -1.886 -19.307  61.445  1.00  0.00              
ATOM   1684  O   TYR A 215      -2.852 -19.129  60.701  1.00  0.00              
ATOM   1685  N   VAL A 216      -0.821 -18.513  61.415  1.00  0.00              
ATOM   1686  CA  VAL A 216      -0.731 -17.420  60.465  1.00  0.00              
ATOM   1687  CB  VAL A 216       0.161 -16.280  60.991  1.00  0.00              
ATOM   1688  CG1 VAL A 216       0.195 -15.125  60.004  1.00  0.00              
ATOM   1689  CG2 VAL A 216      -0.353 -15.765  62.326  1.00  0.00              
ATOM   1690  C   VAL A 216      -0.198 -17.990  59.160  1.00  0.00              
ATOM   1691  O   VAL A 216       0.854 -18.634  59.111  1.00  0.00              
ATOM   1692  N   ALA A 217      -0.976 -17.770  58.101  1.00  0.00              
ATOM   1693  CA  ALA A 217      -0.601 -18.201  56.767  1.00  0.00              
ATOM   1694  CB  ALA A 217      -1.713 -17.839  55.796  1.00  0.00              
ATOM   1695  C   ALA A 217       0.666 -17.517  56.275  1.00  0.00              
ATOM   1696  O   ALA A 217       0.759 -16.290  56.292  1.00  0.00              
ATOM   1697  N   LEU A 218       1.655 -18.301  55.841  1.00  0.00              
ATOM   1698  CA  LEU A 218       2.873 -17.761  55.250  1.00  0.00              
ATOM   1699  CB  LEU A 218       3.916 -18.869  55.106  1.00  0.00              
ATOM   1700  CG  LEU A 218       5.283 -18.562  54.494  1.00  0.00              
ATOM   1701  CD1 LEU A 218       6.020 -17.478  55.267  1.00  0.00              
ATOM   1702  CD2 LEU A 218       6.118 -19.828  54.442  1.00  0.00              
ATOM   1703  C   LEU A 218       2.552 -17.140  53.895  1.00  0.00              
ATOM   1704  O   LEU A 218       3.057 -16.075  53.535  1.00  0.00              
ATOM   1705  N   ASP A 219       1.710 -17.812  53.112  1.00  0.00              
ATOM   1706  CA  ASP A 219       1.148 -17.197  51.929  1.00  0.00              
ATOM   1707  CB  ASP A 219       1.831 -17.651  50.647  1.00  0.00              
ATOM   1708  CG  ASP A 219       1.470 -16.721  49.501  1.00  0.00              
ATOM   1709  OD1 ASP A 219       0.417 -16.906  48.879  1.00  0.00              
ATOM   1710  OD2 ASP A 219       2.239 -15.789  49.261  1.00  0.00              
ATOM   1711  C   ASP A 219      -0.323 -17.548  51.875  1.00  0.00              
ATOM   1712  O   ASP A 219      -0.705 -18.671  51.536  1.00  0.00              
ATOM   1713  N   PHE A 220      -1.132 -16.543  52.210  1.00  0.00              
ATOM   1714  CA  PHE A 220      -2.578 -16.677  52.278  1.00  0.00              
ATOM   1715  CB  PHE A 220      -3.196 -15.314  52.594  1.00  0.00              
ATOM   1716  CG  PHE A 220      -4.705 -15.327  52.817  1.00  0.00              
ATOM   1717  CD1 PHE A 220      -5.271 -16.174  53.754  1.00  0.00              
ATOM   1718  CD2 PHE A 220      -5.506 -14.476  52.080  1.00  0.00              
ATOM   1719  CE1 PHE A 220      -6.636 -16.166  53.949  1.00  0.00              
ATOM   1720  CE2 PHE A 220      -6.870 -14.475  52.284  1.00  0.00              
ATOM   1721  CZ  PHE A 220      -7.435 -15.316  53.218  1.00  0.00              
ATOM   1722  C   PHE A 220      -3.218 -17.276  51.034  1.00  0.00              
ATOM   1723  O   PHE A 220      -3.919 -18.280  51.140  1.00  0.00              
ATOM   1724  N   GLU A 221      -2.954 -16.713  49.851  1.00  0.00              
ATOM   1725  CA  GLU A 221      -3.633 -17.147  48.642  1.00  0.00              
ATOM   1726  CB  GLU A 221      -3.418 -16.134  47.521  1.00  0.00              
ATOM   1727  CG  GLU A 221      -4.394 -16.274  46.349  1.00  0.00              
ATOM   1728  CD  GLU A 221      -5.865 -16.124  46.729  1.00  0.00              
ATOM   1729  OE1 GLU A 221      -6.273 -15.022  47.096  1.00  0.00              
ATOM   1730  OE2 GLU A 221      -6.597 -17.109  46.657  1.00  0.00              
ATOM   1731  C   GLU A 221      -3.220 -18.548  48.208  1.00  0.00              
ATOM   1732  O   GLU A 221      -4.073 -19.347  47.819  1.00  0.00              
ATOM   1733  N   ASN A 222      -1.924 -18.869  48.299  1.00  0.00              
ATOM   1734  CA  ASN A 222      -1.438 -20.215  48.015  1.00  0.00              
ATOM   1735  CB  ASN A 222       0.086 -20.254  48.132  1.00  0.00              
ATOM   1736  CG  ASN A 222       0.713 -21.637  48.011  1.00  0.00              
ATOM   1737  OD1 ASN A 222       1.451 -22.065  48.892  1.00  0.00              
ATOM   1738  ND2 ASN A 222       0.469 -22.394  46.950  1.00  0.00              
ATOM   1739  C   ASN A 222      -2.077 -21.251  48.932  1.00  0.00              
ATOM   1740  O   ASN A 222      -2.607 -22.261  48.463  1.00  0.00              
ATOM   1741  N   GLU A 223      -2.077 -20.969  50.238  1.00  0.00              
ATOM   1742  CA  GLU A 223      -2.711 -21.851  51.203  1.00  0.00              
ATOM   1743  CB  GLU A 223      -2.375 -21.414  52.614  1.00  0.00              
ATOM   1744  CG  GLU A 223      -0.931 -21.761  52.945  1.00  0.00              
ATOM   1745  CD  GLU A 223      -0.428 -21.138  54.233  1.00  0.00              
ATOM   1746  OE1 GLU A 223      -0.965 -21.424  55.301  1.00  0.00              
ATOM   1747  OE2 GLU A 223       0.515 -20.344  54.174  1.00  0.00              
ATOM   1748  C   GLU A 223      -4.215 -21.974  51.010  1.00  0.00              
ATOM   1749  O   GLU A 223      -4.762 -23.073  51.129  1.00  0.00              
ATOM   1750  N   MET A 224      -4.887 -20.870  50.668  1.00  0.00              
ATOM   1751  CA  MET A 224      -6.308 -20.878  50.350  1.00  0.00              
ATOM   1752  CB  MET A 224      -6.815 -19.452  50.132  1.00  0.00              
ATOM   1753  CG  MET A 224      -8.316 -19.347  49.896  1.00  0.00              
ATOM   1754  SD  MET A 224      -8.907 -17.639  49.829  1.00  0.00              
ATOM   1755  CE  MET A 224      -9.728 -17.574  51.396  1.00  0.00              
ATOM   1756  C   MET A 224      -6.592 -21.754  49.137  1.00  0.00              
ATOM   1757  O   MET A 224      -7.556 -22.520  49.153  1.00  0.00              
ATOM   1758  N   ALA A 225      -5.741 -21.697  48.106  1.00  0.00              
ATOM   1759  CA  ALA A 225      -5.855 -22.589  46.959  1.00  0.00              
ATOM   1760  CB  ALA A 225      -4.752 -22.292  45.955  1.00  0.00              
ATOM   1761  C   ALA A 225      -5.753 -24.059  47.353  1.00  0.00              
ATOM   1762  O   ALA A 225      -6.562 -24.874  46.900  1.00  0.00              
ATOM   1763  N   THR A 226      -4.801 -24.424  48.219  1.00  0.00              
ATOM   1764  CA  THR A 226      -4.728 -25.782  48.745  1.00  0.00              
ATOM   1765  CB  THR A 226      -3.349 -26.054  49.370  1.00  0.00              
ATOM   1766  OG1 THR A 226      -2.965 -24.893  50.095  1.00  0.00              
ATOM   1767  CG2 THR A 226      -2.314 -26.379  48.306  1.00  0.00              
ATOM   1768  C   THR A 226      -5.850 -26.169  49.706  1.00  0.00              
ATOM   1769  O   THR A 226      -6.208 -27.342  49.809  1.00  0.00              
ATOM   1770  N   ALA A 227      -6.427 -25.202  50.425  1.00  0.00              
ATOM   1771  CA  ALA A 227      -7.568 -25.465  51.290  1.00  0.00              
ATOM   1772  CB  ALA A 227      -7.756 -24.313  52.257  1.00  0.00              
ATOM   1773  C   ALA A 227      -8.863 -25.629  50.503  1.00  0.00              
ATOM   1774  O   ALA A 227      -9.770 -26.346  50.924  1.00  0.00              
ATOM   1775  N   ALA A 228      -8.968 -24.944  49.360  1.00  0.00              
ATOM   1776  CA  ALA A 228     -10.062 -25.149  48.423  1.00  0.00              
ATOM   1777  CB  ALA A 228     -10.064 -24.038  47.385  1.00  0.00              
ATOM   1778  C   ALA A 228      -9.889 -26.472  47.689  1.00  0.00              
ATOM   1779  O   ALA A 228     -10.839 -27.234  47.508  1.00  0.00              
ATOM   1780  N   SER A 229      -8.656 -26.784  47.284  1.00  0.00              
ATOM   1781  CA  SER A 229      -8.345 -28.064  46.668  1.00  0.00              
ATOM   1782  CB  SER A 229      -7.144 -27.893  45.736  1.00  0.00              
ATOM   1783  OG  SER A 229      -7.270 -26.743  44.909  1.00  0.00              
ATOM   1784  C   SER A 229      -8.045 -29.066  47.783  1.00  0.00              
ATOM   1785  O   SER A 229      -6.967 -29.661  47.863  1.00  0.00              
ATOM   1786  N   SER A 230      -9.033 -29.271  48.656  1.00  0.00              
ATOM   1787  CA  SER A 230      -8.852 -29.958  49.923  1.00  0.00              
ATOM   1788  CB  SER A 230     -10.064 -29.658  50.802  1.00  0.00              
ATOM   1789  OG  SER A 230     -11.268 -29.623  50.045  1.00  0.00              
ATOM   1790  C   SER A 230      -8.515 -31.446  49.893  1.00  0.00              
ATOM   1791  O   SER A 230      -9.342 -32.334  50.108  1.00  0.00              
ATOM   1792  N   SER A 231      -7.243 -31.715  49.602  1.00  0.00              
ATOM   1793  CA  SER A 231      -6.669 -33.043  49.734  1.00  0.00              
ATOM   1794  CB  SER A 231      -5.333 -33.047  48.997  1.00  0.00              
ATOM   1795  OG  SER A 231      -4.499 -31.974  49.434  1.00  0.00              
ATOM   1796  C   SER A 231      -6.442 -33.392  51.199  1.00  0.00              
ATOM   1797  O   SER A 231      -6.684 -34.505  51.667  1.00  0.00              
ATOM   1798  N   SER A 232      -5.958 -32.376  51.915  1.00  0.00              
ATOM   1799  CA  SER A 232      -5.416 -32.553  53.248  1.00  0.00              
ATOM   1800  CB  SER A 232      -3.962 -33.007  53.112  1.00  0.00              
ATOM   1801  OG  SER A 232      -3.303 -32.359  52.022  1.00  0.00              
ATOM   1802  C   SER A 232      -5.501 -31.335  54.159  1.00  0.00              
ATOM   1803  O   SER A 232      -5.578 -31.492  55.378  1.00  0.00              
ATOM   1804  N   LEU A 233      -5.507 -30.107  53.627  1.00  0.00              
ATOM   1805  CA  LEU A 233      -5.427 -28.917  54.462  1.00  0.00              
ATOM   1806  CB  LEU A 233      -4.817 -27.766  53.653  1.00  0.00              
ATOM   1807  CG  LEU A 233      -4.317 -26.530  54.400  1.00  0.00              
ATOM   1808  CD1 LEU A 233      -3.150 -26.886  55.308  1.00  0.00              
ATOM   1809  CD2 LEU A 233      -3.884 -25.459  53.418  1.00  0.00              
ATOM   1810  C   LEU A 233      -6.749 -28.519  55.122  1.00  0.00              
ATOM   1811  O   LEU A 233      -7.441 -27.587  54.704  1.00  0.00              
ATOM   1812  N   GLU A 234      -7.114 -29.289  56.152  1.00  0.00              
ATOM   1813  CA  GLU A 234      -8.197 -28.969  57.070  1.00  0.00              
ATOM   1814  CB  GLU A 234      -9.577 -29.040  56.410  1.00  0.00              
ATOM   1815  CG  GLU A 234     -10.105 -30.328  55.796  1.00  0.00              
ATOM   1816  CD  GLU A 234     -11.417 -30.103  55.054  1.00  0.00              
ATOM   1817  OE1 GLU A 234     -11.498 -30.469  53.883  1.00  0.00              
ATOM   1818  OE2 GLU A 234     -12.359 -29.548  55.632  1.00  0.00              
ATOM   1819  C   GLU A 234      -8.143 -29.889  58.280  1.00  0.00              
ATOM   1820  O   GLU A 234      -7.610 -30.996  58.181  1.00  0.00              
ATOM   1821  N   LYS A 235      -8.668 -29.467  59.433  1.00  0.00              
ATOM   1822  CA  LYS A 235      -8.613 -30.303  60.619  1.00  0.00              
ATOM   1823  CB  LYS A 235      -7.576 -29.765  61.618  1.00  0.00              
ATOM   1824  CG  LYS A 235      -7.267 -30.681  62.806  1.00  0.00              
ATOM   1825  CD  LYS A 235      -6.852 -32.074  62.342  1.00  0.00              
ATOM   1826  CE  LYS A 235      -6.988 -33.067  63.481  1.00  0.00              
ATOM   1827  NZ  LYS A 235      -7.315 -34.381  62.959  1.00  0.00              
ATOM   1828  C   LYS A 235      -9.971 -30.520  61.271  1.00  0.00              
ATOM   1829  O   LYS A 235     -10.847 -29.655  61.308  1.00  0.00              
ATOM   1830  N   SER A 236     -10.116 -31.754  61.744  1.00  0.00              
ATOM   1831  CA  SER A 236     -11.286 -32.238  62.443  1.00  0.00              
ATOM   1832  CB  SER A 236     -11.279 -33.752  62.241  1.00  0.00              
ATOM   1833  OG  SER A 236     -10.004 -34.283  62.613  1.00  0.00              
ATOM   1834  C   SER A 236     -11.232 -31.892  63.931  1.00  0.00              
ATOM   1835  O   SER A 236     -10.490 -32.536  64.681  1.00  0.00              
ATOM   1836  N   TYR A 237     -11.981 -30.895  64.401  1.00  0.00              
ATOM   1837  CA  TYR A 237     -12.030 -30.608  65.827  1.00  0.00              
ATOM   1838  CB  TYR A 237     -12.094 -29.096  66.089  1.00  0.00              
ATOM   1839  CG  TYR A 237     -12.076 -28.699  67.565  1.00  0.00              
ATOM   1840  CD1 TYR A 237     -10.875 -28.483  68.217  1.00  0.00              
ATOM   1841  CE1 TYR A 237     -10.865 -28.124  69.552  1.00  0.00              
ATOM   1842  CD2 TYR A 237     -13.265 -28.555  68.255  1.00  0.00              
ATOM   1843  CE2 TYR A 237     -13.260 -28.213  69.590  1.00  0.00              
ATOM   1844  CZ  TYR A 237     -12.062 -27.989  70.227  1.00  0.00              
ATOM   1845  OH  TYR A 237     -12.080 -27.618  71.556  1.00  0.00              
ATOM   1846  C   TYR A 237     -13.259 -31.304  66.390  1.00  0.00              
ATOM   1847  O   TYR A 237     -14.373 -31.083  65.915  1.00  0.00              
ATOM   1848  N   GLU A 238     -13.096 -32.159  67.399  1.00  0.00              
ATOM   1849  CA  GLU A 238     -14.256 -32.726  68.060  1.00  0.00              
ATOM   1850  CB  GLU A 238     -13.980 -34.116  68.618  1.00  0.00              
ATOM   1851  CG  GLU A 238     -15.283 -34.791  69.041  1.00  0.00              
ATOM   1852  CD  GLU A 238     -15.131 -36.158  69.687  1.00  0.00              
ATOM   1853  OE1 GLU A 238     -14.661 -37.084  69.026  1.00  0.00              
ATOM   1854  OE2 GLU A 238     -15.495 -36.293  70.854  1.00  0.00              
ATOM   1855  C   GLU A 238     -14.708 -31.790  69.171  1.00  0.00              
ATOM   1856  O   GLU A 238     -13.989 -31.552  70.144  1.00  0.00              
ATOM   1857  N   LEU A 239     -15.893 -31.212  68.988  1.00  0.00              
ATOM   1858  CA  LEU A 239     -16.570 -30.488  70.052  1.00  0.00              
ATOM   1859  CB  LEU A 239     -17.841 -29.825  69.528  1.00  0.00              
ATOM   1860  CG  LEU A 239     -17.743 -28.735  68.475  1.00  0.00              
ATOM   1861  CD1 LEU A 239     -19.131 -28.244  68.104  1.00  0.00              
ATOM   1862  CD2 LEU A 239     -16.905 -27.581  68.984  1.00  0.00              
ATOM   1863  C   LEU A 239     -16.940 -31.445  71.181  1.00  0.00              
ATOM   1864  O   LEU A 239     -17.389 -32.558  70.889  1.00  0.00              
ATOM   1865  N   PRO A 240     -16.816 -31.075  72.469  1.00  0.00              
ATOM   1866  CD  PRO A 240     -16.340 -29.762  72.902  1.00  0.00              
ATOM   1867  CA  PRO A 240     -17.071 -31.936  73.630  1.00  0.00              
ATOM   1868  CB  PRO A 240     -16.998 -30.959  74.782  1.00  0.00              
ATOM   1869  CG  PRO A 240     -15.917 -30.010  74.337  1.00  0.00              
ATOM   1870  C   PRO A 240     -18.369 -32.740  73.666  1.00  0.00              
ATOM   1871  O   PRO A 240     -18.473 -33.739  74.376  1.00  0.00              
ATOM   1872  N   ASP A 241     -19.373 -32.335  72.883  1.00  0.00              
ATOM   1873  CA  ASP A 241     -20.625 -33.073  72.764  1.00  0.00              
ATOM   1874  CB  ASP A 241     -21.785 -32.090  72.518  1.00  0.00              
ATOM   1875  CG  ASP A 241     -21.870 -31.526  71.101  1.00  0.00              
ATOM   1876  OD1 ASP A 241     -20.834 -31.152  70.542  1.00  0.00              
ATOM   1877  OD2 ASP A 241     -22.967 -31.449  70.551  1.00  0.00              
ATOM   1878  C   ASP A 241     -20.576 -34.113  71.641  1.00  0.00              
ATOM   1879  O   ASP A 241     -21.618 -34.575  71.176  1.00  0.00              
ATOM   1880  N   GLY A 242     -19.389 -34.443  71.126  1.00  0.00              
ATOM   1881  CA  GLY A 242     -19.243 -35.461  70.098  1.00  0.00              
ATOM   1882  C   GLY A 242     -19.127 -34.896  68.688  1.00  0.00              
ATOM   1883  O   GLY A 242     -18.689 -35.609  67.783  1.00  0.00              
ATOM   1884  N   GLN A 243     -19.467 -33.622  68.453  1.00  0.00              
ATOM   1885  CA  GLN A 243     -19.496 -33.088  67.097  1.00  0.00              
ATOM   1886  CB  GLN A 243     -20.307 -31.801  67.012  1.00  0.00              
ATOM   1887  CG  GLN A 243     -21.809 -31.984  67.146  1.00  0.00              
ATOM   1888  CD  GLN A 243     -22.576 -30.687  66.934  1.00  0.00              
ATOM   1889  OE1 GLN A 243     -22.477 -30.038  65.896  1.00  0.00              
ATOM   1890  NE2 GLN A 243     -23.377 -30.247  67.893  1.00  0.00              
ATOM   1891  C   GLN A 243     -18.117 -32.866  66.492  1.00  0.00              
ATOM   1892  O   GLN A 243     -17.452 -31.856  66.733  1.00  0.00              
ATOM   1893  N   VAL A 244     -17.657 -33.856  65.727  1.00  0.00              
ATOM   1894  CA  VAL A 244     -16.423 -33.730  64.962  1.00  0.00              
ATOM   1895  CB  VAL A 244     -15.917 -35.107  64.457  1.00  0.00              
ATOM   1896  CG1 VAL A 244     -14.520 -34.972  63.869  1.00  0.00              
ATOM   1897  CG2 VAL A 244     -15.898 -36.162  65.554  1.00  0.00              
ATOM   1898  C   VAL A 244     -16.648 -32.762  63.799  1.00  0.00              
ATOM   1899  O   VAL A 244     -17.123 -33.133  62.724  1.00  0.00              
ATOM   1900  N   ILE A 245     -16.350 -31.487  64.042  1.00  0.00              
ATOM   1901  CA  ILE A 245     -16.506 -30.455  63.028  1.00  0.00              
ATOM   1902  CB  ILE A 245     -16.916 -29.091  63.639  1.00  0.00              
ATOM   1903  CG2 ILE A 245     -18.288 -29.243  64.288  1.00  0.00              
ATOM   1904  CG1 ILE A 245     -15.899 -28.498  64.611  1.00  0.00              
ATOM   1905  CD1 ILE A 245     -16.203 -27.048  65.033  1.00  0.00              
ATOM   1906  C   ILE A 245     -15.261 -30.321  62.159  1.00  0.00              
ATOM   1907  O   ILE A 245     -14.133 -30.528  62.616  1.00  0.00              
ATOM   1908  N   THR A 246     -15.453 -29.973  60.887  1.00  0.00              
ATOM   1909  CA  THR A 246     -14.336 -29.844  59.963  1.00  0.00              
ATOM   1910  CB  THR A 246     -14.667 -30.458  58.580  1.00  0.00              
ATOM   1911  OG1 THR A 246     -15.782 -29.768  58.010  1.00  0.00              
ATOM   1912  CG2 THR A 246     -14.932 -31.952  58.671  1.00  0.00              
ATOM   1913  C   THR A 246     -13.979 -28.369  59.850  1.00  0.00              
ATOM   1914  O   THR A 246     -14.876 -27.542  59.687  1.00  0.00              
ATOM   1915  N   ILE A 247     -12.718 -27.972  60.000  1.00  0.00              
ATOM   1916  CA  ILE A 247     -12.346 -26.571  59.870  1.00  0.00              
ATOM   1917  CB  ILE A 247     -11.929 -26.002  61.249  1.00  0.00              
ATOM   1918  CG2 ILE A 247     -11.540 -24.534  61.128  1.00  0.00              
ATOM   1919  CG1 ILE A 247     -13.070 -26.129  62.255  1.00  0.00              
ATOM   1920  CD1 ILE A 247     -12.662 -25.946  63.719  1.00  0.00              
ATOM   1921  C   ILE A 247     -11.229 -26.493  58.842  1.00  0.00              
ATOM   1922  O   ILE A 247     -10.145 -27.049  59.036  1.00  0.00              
ATOM   1923  N   GLY A 248     -11.527 -25.847  57.714  1.00  0.00              
ATOM   1924  CA  GLY A 248     -10.577 -25.724  56.622  1.00  0.00              
ATOM   1925  C   GLY A 248      -9.780 -24.437  56.674  1.00  0.00              
ATOM   1926  O   GLY A 248      -9.080 -24.141  57.645  1.00  0.00              
ATOM   1927  N   ASN A 249      -9.975 -23.630  55.624  1.00  0.00              
ATOM   1928  CA  ASN A 249      -9.234 -22.388  55.417  1.00  0.00              
ATOM   1929  CB  ASN A 249      -9.723 -21.655  54.153  1.00  0.00              
ATOM   1930  CG  ASN A 249     -11.132 -21.073  54.206  1.00  0.00              
ATOM   1931  OD1 ASN A 249     -11.921 -21.347  55.109  1.00  0.00              
ATOM   1932  ND2 ASN A 249     -11.519 -20.225  53.265  1.00  0.00              
ATOM   1933  C   ASN A 249      -9.254 -21.439  56.609  1.00  0.00              
ATOM   1934  O   ASN A 249      -8.286 -20.727  56.883  1.00  0.00              
ATOM   1935  N   GLU A 250     -10.371 -21.510  57.344  1.00  0.00              
ATOM   1936  CA  GLU A 250     -10.619 -20.780  58.579  1.00  0.00              
ATOM   1937  CB  GLU A 250     -11.854 -21.338  59.291  1.00  0.00              
ATOM   1938  CG  GLU A 250     -13.227 -21.193  58.612  1.00  0.00              
ATOM   1939  CD  GLU A 250     -13.604 -22.160  57.491  1.00  0.00              
ATOM   1940  OE1 GLU A 250     -12.973 -23.213  57.335  1.00  0.00              
ATOM   1941  OE2 GLU A 250     -14.548 -21.868  56.758  1.00  0.00              
ATOM   1942  C   GLU A 250      -9.448 -20.768  59.557  1.00  0.00              
ATOM   1943  O   GLU A 250      -9.186 -19.750  60.201  1.00  0.00              
ATOM   1944  N   ARG A 251      -8.700 -21.878  59.618  1.00  0.00              
ATOM   1945  CA  ARG A 251      -7.533 -22.008  60.482  1.00  0.00              
ATOM   1946  CB  ARG A 251      -6.923 -23.391  60.334  1.00  0.00              
ATOM   1947  CG  ARG A 251      -7.790 -24.534  60.841  1.00  0.00              
ATOM   1948  CD  ARG A 251      -7.015 -25.842  60.785  1.00  0.00              
ATOM   1949  NE  ARG A 251      -5.853 -25.771  61.656  1.00  0.00              
ATOM   1950  CZ  ARG A 251      -4.882 -26.681  61.676  1.00  0.00              
ATOM   1951  NH1 ARG A 251      -3.867 -26.460  62.495  1.00  0.00              
ATOM   1952  NH2 ARG A 251      -4.912 -27.766  60.908  1.00  0.00              
ATOM   1953  C   ARG A 251      -6.435 -20.973  60.256  1.00  0.00              
ATOM   1954  O   ARG A 251      -5.724 -20.603  61.193  1.00  0.00              
ATOM   1955  N   PHE A 252      -6.267 -20.511  59.014  1.00  0.00              
ATOM   1956  CA  PHE A 252      -5.349 -19.417  58.730  1.00  0.00              
ATOM   1957  CB  PHE A 252      -4.335 -19.785  57.642  1.00  0.00              
ATOM   1958  CG  PHE A 252      -4.905 -20.353  56.350  1.00  0.00              
ATOM   1959  CD1 PHE A 252      -5.298 -19.508  55.330  1.00  0.00              
ATOM   1960  CD2 PHE A 252      -5.017 -21.721  56.201  1.00  0.00              
ATOM   1961  CE1 PHE A 252      -5.815 -20.037  54.168  1.00  0.00              
ATOM   1962  CE2 PHE A 252      -5.528 -22.242  55.034  1.00  0.00              
ATOM   1963  CZ  PHE A 252      -5.931 -21.401  54.022  1.00  0.00              
ATOM   1964  C   PHE A 252      -6.061 -18.106  58.423  1.00  0.00              
ATOM   1965  O   PHE A 252      -5.572 -17.017  58.729  1.00  0.00              
ATOM   1966  N   ARG A 253      -7.257 -18.226  57.840  1.00  0.00              
ATOM   1967  CA  ARG A 253      -8.144 -17.112  57.537  1.00  0.00              
ATOM   1968  CB  ARG A 253      -9.357 -17.707  56.832  1.00  0.00              
ATOM   1969  CG  ARG A 253     -10.559 -16.866  56.446  1.00  0.00              
ATOM   1970  CD  ARG A 253     -11.525 -17.873  55.850  1.00  0.00              
ATOM   1971  NE  ARG A 253     -12.867 -17.358  55.656  1.00  0.00              
ATOM   1972  CZ  ARG A 253     -13.921 -18.168  55.523  1.00  0.00              
ATOM   1973  NH1 ARG A 253     -15.125 -17.628  55.413  1.00  0.00              
ATOM   1974  NH2 ARG A 253     -13.795 -19.492  55.463  1.00  0.00              
ATOM   1975  C   ARG A 253      -8.545 -16.303  58.768  1.00  0.00              
ATOM   1976  O   ARG A 253      -8.825 -15.108  58.651  1.00  0.00              
ATOM   1977  N   CYS A 254      -8.592 -16.935  59.949  1.00  0.00              
ATOM   1978  CA  CYS A 254      -8.768 -16.207  61.196  1.00  0.00              
ATOM   1979  CB  CYS A 254      -9.285 -17.123  62.310  1.00  0.00              
ATOM   1980  SG  CYS A 254      -9.493 -16.305  63.911  1.00  0.00              
ATOM   1981  C   CYS A 254      -7.552 -15.372  61.605  1.00  0.00              
ATOM   1982  O   CYS A 254      -7.716 -14.151  61.658  1.00  0.00              
ATOM   1983  N   PRO A 255      -6.317 -15.858  61.864  1.00  0.00              
ATOM   1984  CD  PRO A 255      -5.950 -17.264  62.008  1.00  0.00              
ATOM   1985  CA  PRO A 255      -5.156 -15.017  62.161  1.00  0.00              
ATOM   1986  CB  PRO A 255      -4.040 -16.016  62.328  1.00  0.00              
ATOM   1987  CG  PRO A 255      -4.744 -17.198  62.917  1.00  0.00              
ATOM   1988  C   PRO A 255      -4.823 -14.012  61.066  1.00  0.00              
ATOM   1989  O   PRO A 255      -4.288 -12.937  61.343  1.00  0.00              
ATOM   1990  N   GLU A 256      -5.166 -14.340  59.813  1.00  0.00              
ATOM   1991  CA  GLU A 256      -5.008 -13.433  58.689  1.00  0.00              
ATOM   1992  CB  GLU A 256      -5.587 -14.064  57.428  1.00  0.00              
ATOM   1993  CG  GLU A 256      -5.247 -13.342  56.124  1.00  0.00              
ATOM   1994  CD  GLU A 256      -3.765 -13.256  55.787  1.00  0.00              
ATOM   1995  OE1 GLU A 256      -3.048 -14.249  55.926  1.00  0.00              
ATOM   1996  OE2 GLU A 256      -3.313 -12.197  55.343  1.00  0.00              
ATOM   1997  C   GLU A 256      -5.624 -12.056  58.903  1.00  0.00              
ATOM   1998  O   GLU A 256      -5.072 -11.079  58.396  1.00  0.00              
ATOM   1999  N   THR A 257      -6.716 -11.925  59.665  1.00  0.00              
ATOM   2000  CA  THR A 257      -7.305 -10.623  59.947  1.00  0.00              
ATOM   2001  CB  THR A 257      -8.621 -10.808  60.710  1.00  0.00              
ATOM   2002  OG1 THR A 257      -9.316 -11.809  59.980  1.00  0.00              
ATOM   2003  CG2 THR A 257      -9.470  -9.548  60.757  1.00  0.00              
ATOM   2004  C   THR A 257      -6.354  -9.676  60.679  1.00  0.00              
ATOM   2005  O   THR A 257      -6.450  -8.461  60.512  1.00  0.00              
ATOM   2006  N   LEU A 258      -5.376 -10.195  61.434  1.00  0.00              
ATOM   2007  CA  LEU A 258      -4.342  -9.360  62.039  1.00  0.00              
ATOM   2008  CB  LEU A 258      -3.437 -10.193  62.935  1.00  0.00              
ATOM   2009  CG  LEU A 258      -4.014 -10.874  64.165  1.00  0.00              
ATOM   2010  CD1 LEU A 258      -2.986 -11.834  64.739  1.00  0.00              
ATOM   2011  CD2 LEU A 258      -4.470  -9.858  65.202  1.00  0.00              
ATOM   2012  C   LEU A 258      -3.473  -8.670  60.991  1.00  0.00              
ATOM   2013  O   LEU A 258      -2.888  -7.614  61.236  1.00  0.00              
ATOM   2014  N   PHE A 259      -3.368  -9.289  59.814  1.00  0.00              
ATOM   2015  CA  PHE A 259      -2.633  -8.731  58.693  1.00  0.00              
ATOM   2016  CB  PHE A 259      -1.886  -9.849  57.955  1.00  0.00              
ATOM   2017  CG  PHE A 259      -0.716 -10.417  58.755  1.00  0.00              
ATOM   2018  CD1 PHE A 259       0.577 -10.106  58.381  1.00  0.00              
ATOM   2019  CD2 PHE A 259      -0.935 -11.178  59.889  1.00  0.00              
ATOM   2020  CE1 PHE A 259       1.638 -10.505  59.165  1.00  0.00              
ATOM   2021  CE2 PHE A 259       0.132 -11.573  60.670  1.00  0.00              
ATOM   2022  CZ  PHE A 259       1.418 -11.232  60.314  1.00  0.00              
ATOM   2023  C   PHE A 259      -3.556  -7.964  57.754  1.00  0.00              
ATOM   2024  O   PHE A 259      -3.155  -6.956  57.174  1.00  0.00              
ATOM   2025  N   GLN A 260      -4.805  -8.419  57.600  1.00  0.00              
ATOM   2026  CA  GLN A 260      -5.805  -7.752  56.779  1.00  0.00              
ATOM   2027  CB  GLN A 260      -6.153  -8.602  55.557  1.00  0.00              
ATOM   2028  CG  GLN A 260      -5.038  -8.808  54.543  1.00  0.00              
ATOM   2029  CD  GLN A 260      -5.457  -9.700  53.386  1.00  0.00              
ATOM   2030  OE1 GLN A 260      -6.379  -9.399  52.632  1.00  0.00              
ATOM   2031  NE2 GLN A 260      -4.802 -10.835  53.196  1.00  0.00              
ATOM   2032  C   GLN A 260      -7.073  -7.461  57.591  1.00  0.00              
ATOM   2033  O   GLN A 260      -8.014  -8.266  57.602  1.00  0.00              
ATOM   2034  N   PRO A 261      -7.175  -6.311  58.282  1.00  0.00              
ATOM   2035  CD  PRO A 261      -6.131  -5.294  58.355  1.00  0.00              
ATOM   2036  CA  PRO A 261      -8.319  -5.938  59.124  1.00  0.00              
ATOM   2037  CB  PRO A 261      -7.870  -4.618  59.711  1.00  0.00              
ATOM   2038  CG  PRO A 261      -6.369  -4.710  59.729  1.00  0.00              
ATOM   2039  C   PRO A 261      -9.657  -5.812  58.391  1.00  0.00              
ATOM   2040  O   PRO A 261     -10.745  -5.831  58.982  1.00  0.00              
ATOM   2041  N   SER A 262      -9.566  -5.722  57.063  1.00  0.00              
ATOM   2042  CA  SER A 262     -10.693  -5.735  56.148  1.00  0.00              
ATOM   2043  CB  SER A 262     -10.132  -5.664  54.731  1.00  0.00              
ATOM   2044  OG  SER A 262      -8.908  -6.389  54.637  1.00  0.00              
ATOM   2045  C   SER A 262     -11.635  -6.925  56.292  1.00  0.00              
ATOM   2046  O   SER A 262     -12.825  -6.801  56.001  1.00  0.00              
ATOM   2047  N   PHE A 263     -11.146  -8.073  56.779  1.00  0.00              
ATOM   2048  CA  PHE A 263     -12.000  -9.228  57.036  1.00  0.00              
ATOM   2049  CB  PHE A 263     -11.154 -10.453  57.339  1.00  0.00              
ATOM   2050  CG  PHE A 263     -10.337 -10.956  56.160  1.00  0.00              
ATOM   2051  CD1 PHE A 263      -8.994 -11.224  56.332  1.00  0.00              
ATOM   2052  CD2 PHE A 263     -10.934 -11.148  54.928  1.00  0.00              
ATOM   2053  CE1 PHE A 263      -8.253 -11.678  55.263  1.00  0.00              
ATOM   2054  CE2 PHE A 263     -10.181 -11.601  53.865  1.00  0.00              
ATOM   2055  CZ  PHE A 263      -8.841 -11.863  54.032  1.00  0.00              
ATOM   2056  C   PHE A 263     -13.036  -9.038  58.142  1.00  0.00              
ATOM   2057  O   PHE A 263     -14.047  -9.741  58.197  1.00  0.00              
ATOM   2058  N   ILE A 264     -12.770  -8.114  59.071  1.00  0.00              
ATOM   2059  CA  ILE A 264     -13.806  -7.629  59.973  1.00  0.00              
ATOM   2060  CB  ILE A 264     -13.222  -7.374  61.389  1.00  0.00              
ATOM   2061  CG2 ILE A 264     -14.162  -6.577  62.297  1.00  0.00              
ATOM   2062  CG1 ILE A 264     -12.875  -8.716  62.027  1.00  0.00              
ATOM   2063  CD1 ILE A 264     -12.207  -8.650  63.414  1.00  0.00              
ATOM   2064  C   ILE A 264     -14.455  -6.393  59.356  1.00  0.00              
ATOM   2065  O   ILE A 264     -15.671  -6.213  59.428  1.00  0.00              
ATOM   2066  N   GLY A 265     -13.646  -5.544  58.720  1.00  0.00              
ATOM   2067  CA  GLY A 265     -14.143  -4.329  58.093  1.00  0.00              
ATOM   2068  C   GLY A 265     -13.308  -3.105  58.437  1.00  0.00              
ATOM   2069  O   GLY A 265     -13.624  -1.990  58.016  1.00  0.00              
ATOM   2070  N   MET A 266     -12.217  -3.280  59.186  1.00  0.00              
ATOM   2071  CA  MET A 266     -11.423  -2.154  59.643  1.00  0.00              
ATOM   2072  CB  MET A 266     -10.614  -2.551  60.872  1.00  0.00              
ATOM   2073  CG  MET A 266     -11.432  -2.953  62.090  1.00  0.00              
ATOM   2074  SD  MET A 266     -10.396  -3.628  63.413  1.00  0.00              
ATOM   2075  CE  MET A 266      -9.835  -2.126  64.164  1.00  0.00              
ATOM   2076  C   MET A 266     -10.485  -1.685  58.540  1.00  0.00              
ATOM   2077  O   MET A 266      -9.671  -2.458  58.025  1.00  0.00              
ATOM   2078  N   GLU A 267     -10.583  -0.414  58.143  1.00  0.00              
ATOM   2079  CA  GLU A 267      -9.645   0.181  57.195  1.00  0.00              
ATOM   2080  CB  GLU A 267     -10.270   1.412  56.547  1.00  0.00              
ATOM   2081  CG  GLU A 267     -11.478   1.114  55.671  1.00  0.00              
ATOM   2082  CD  GLU A 267     -11.961   2.336  54.905  1.00  0.00              
ATOM   2083  OE1 GLU A 267     -12.938   2.949  55.330  1.00  0.00              
ATOM   2084  OE2 GLU A 267     -11.355   2.675  53.887  1.00  0.00              
ATOM   2085  C   GLU A 267      -8.312   0.538  57.858  1.00  0.00              
ATOM   2086  O   GLU A 267      -7.807   1.664  57.801  1.00  0.00              
ATOM   2087  N   SER A 268      -7.697  -0.459  58.486  1.00  0.00              
ATOM   2088  CA  SER A 268      -6.567  -0.223  59.359  1.00  0.00              
ATOM   2089  CB  SER A 268      -6.888  -0.793  60.732  1.00  0.00              
ATOM   2090  OG  SER A 268      -8.099  -0.247  61.237  1.00  0.00              
ATOM   2091  C   SER A 268      -5.296  -0.846  58.814  1.00  0.00              
ATOM   2092  O   SER A 268      -5.311  -1.719  57.939  1.00  0.00              
ATOM   2093  N   ALA A 269      -4.165  -0.353  59.319  1.00  0.00              
ATOM   2094  CA  ALA A 269      -2.890  -0.982  59.045  1.00  0.00              
ATOM   2095  CB  ALA A 269      -1.763  -0.035  59.421  1.00  0.00              
ATOM   2096  C   ALA A 269      -2.810  -2.236  59.903  1.00  0.00              
ATOM   2097  O   ALA A 269      -3.026  -2.185  61.115  1.00  0.00              
ATOM   2098  N   GLY A 270      -2.593  -3.381  59.260  1.00  0.00              
ATOM   2099  CA  GLY A 270      -2.443  -4.637  59.974  1.00  0.00              
ATOM   2100  C   GLY A 270      -1.073  -4.718  60.623  1.00  0.00              
ATOM   2101  O   GLY A 270      -0.156  -4.005  60.214  1.00  0.00              
ATOM   2102  N   ILE A 271      -0.925  -5.631  61.588  1.00  0.00              
ATOM   2103  CA  ILE A 271       0.260  -5.805  62.430  1.00  0.00              
ATOM   2104  CB  ILE A 271       0.160  -7.241  63.023  1.00  0.00              
ATOM   2105  CG2 ILE A 271       1.466  -8.016  63.154  1.00  0.00              
ATOM   2106  CG1 ILE A 271      -0.622  -7.153  64.330  1.00  0.00              
ATOM   2107  CD1 ILE A 271      -0.799  -8.474  65.104  1.00  0.00              
ATOM   2108  C   ILE A 271       1.633  -5.431  61.861  1.00  0.00              
ATOM   2109  O   ILE A 271       2.372  -4.628  62.445  1.00  0.00              
ATOM   2110  N   HIS A 272       1.931  -5.966  60.674  1.00  0.00              
ATOM   2111  CA  HIS A 272       3.164  -5.671  59.962  1.00  0.00              
ATOM   2112  CB  HIS A 272       3.342  -6.629  58.779  1.00  0.00              
ATOM   2113  CG  HIS A 272       2.236  -6.602  57.730  1.00  0.00              
ATOM   2114  ND1 HIS A 272       0.991  -7.044  57.833  1.00  0.00              
ATOM   2115  CD2 HIS A 272       2.414  -6.119  56.456  1.00  0.00              
ATOM   2116  NE2 HIS A 272       1.266  -6.308  55.862  1.00  0.00              
ATOM   2117  CE1 HIS A 272       0.406  -6.863  56.681  1.00  0.00              
ATOM   2118  C   HIS A 272       3.261  -4.219  59.511  1.00  0.00              
ATOM   2119  O   HIS A 272       4.288  -3.569  59.706  1.00  0.00              
ATOM   2120  N   GLU A 273       2.170  -3.682  58.956  1.00  0.00              
ATOM   2121  CA  GLU A 273       2.121  -2.303  58.498  1.00  0.00              
ATOM   2122  CB  GLU A 273       0.890  -2.055  57.643  1.00  0.00              
ATOM   2123  CG  GLU A 273       0.924  -2.812  56.321  1.00  0.00              
ATOM   2124  CD  GLU A 273      -0.362  -3.538  55.937  1.00  0.00              
ATOM   2125  OE1 GLU A 273      -1.164  -3.869  56.807  1.00  0.00              
ATOM   2126  OE2 GLU A 273      -0.536  -3.807  54.746  1.00  0.00              
ATOM   2127  C   GLU A 273       2.112  -1.353  59.683  1.00  0.00              
ATOM   2128  O   GLU A 273       2.738  -0.301  59.605  1.00  0.00              
ATOM   2129  N   THR A 274       1.451  -1.682  60.800  1.00  0.00              
ATOM   2130  CA  THR A 274       1.556  -0.866  62.000  1.00  0.00              
ATOM   2131  CB  THR A 274       0.548  -1.281  63.085  1.00  0.00              
ATOM   2132  OG1 THR A 274       0.469  -2.701  63.088  1.00  0.00              
ATOM   2133  CG2 THR A 274      -0.807  -0.624  62.933  1.00  0.00              
ATOM   2134  C   THR A 274       2.975  -0.842  62.555  1.00  0.00              
ATOM   2135  O   THR A 274       3.459   0.221  62.949  1.00  0.00              
ATOM   2136  N   THR A 275       3.674  -1.987  62.558  1.00  0.00              
ATOM   2137  CA  THR A 275       5.073  -2.049  62.969  1.00  0.00              
ATOM   2138  CB  THR A 275       5.539  -3.526  62.987  1.00  0.00              
ATOM   2139  OG1 THR A 275       4.771  -4.176  63.993  1.00  0.00              
ATOM   2140  CG2 THR A 275       7.018  -3.708  63.301  1.00  0.00              
ATOM   2141  C   THR A 275       5.938  -1.178  62.057  1.00  0.00              
ATOM   2142  O   THR A 275       6.672  -0.307  62.530  1.00  0.00              
ATOM   2143  N   TYR A 276       5.789  -1.358  60.739  1.00  0.00              
ATOM   2144  CA  TYR A 276       6.504  -0.584  59.733  1.00  0.00              
ATOM   2145  CB  TYR A 276       6.059  -1.069  58.353  1.00  0.00              
ATOM   2146  CG  TYR A 276       6.795  -0.463  57.167  1.00  0.00              
ATOM   2147  CD1 TYR A 276       8.096  -0.838  56.895  1.00  0.00              
ATOM   2148  CE1 TYR A 276       8.731  -0.344  55.775  1.00  0.00              
ATOM   2149  CD2 TYR A 276       6.138   0.426  56.340  1.00  0.00              
ATOM   2150  CE2 TYR A 276       6.774   0.922  55.222  1.00  0.00              
ATOM   2151  CZ  TYR A 276       8.059   0.517  54.936  1.00  0.00              
ATOM   2152  OH  TYR A 276       8.668   0.981  53.786  1.00  0.00              
ATOM   2153  C   TYR A 276       6.261   0.914  59.890  1.00  0.00              
ATOM   2154  O   TYR A 276       7.209   1.695  59.953  1.00  0.00              
ATOM   2155  N   ASN A 277       4.998   1.330  59.992  1.00  0.00              
ATOM   2156  CA  ASN A 277       4.650   2.723  60.231  1.00  0.00              
ATOM   2157  CB  ASN A 277       3.154   2.963  60.077  1.00  0.00              
ATOM   2158  CG  ASN A 277       2.721   3.072  58.622  1.00  0.00              
ATOM   2159  OD1 ASN A 277       2.864   2.152  57.821  1.00  0.00              
ATOM   2160  ND2 ASN A 277       2.171   4.208  58.217  1.00  0.00              
ATOM   2161  C   ASN A 277       5.131   3.280  61.560  1.00  0.00              
ATOM   2162  O   ASN A 277       5.457   4.466  61.624  1.00  0.00              
ATOM   2163  N   SER A 278       5.220   2.466  62.622  1.00  0.00              
ATOM   2164  CA  SER A 278       5.845   2.899  63.869  1.00  0.00              
ATOM   2165  CB  SER A 278       5.792   1.817  64.941  1.00  0.00              
ATOM   2166  OG  SER A 278       4.483   1.373  65.259  1.00  0.00              
ATOM   2167  C   SER A 278       7.308   3.240  63.614  1.00  0.00              
ATOM   2168  O   SER A 278       7.775   4.321  63.970  1.00  0.00              
ATOM   2169  N   ILE A 279       8.013   2.338  62.919  1.00  0.00              
ATOM   2170  CA  ILE A 279       9.413   2.533  62.563  1.00  0.00              
ATOM   2171  CB  ILE A 279       9.963   1.225  61.936  1.00  0.00              
ATOM   2172  CG2 ILE A 279      11.388   1.381  61.428  1.00  0.00              
ATOM   2173  CG1 ILE A 279       9.917   0.098  62.962  1.00  0.00              
ATOM   2174  CD1 ILE A 279      10.195  -1.314  62.415  1.00  0.00              
ATOM   2175  C   ILE A 279       9.602   3.756  61.664  1.00  0.00              
ATOM   2176  O   ILE A 279      10.537   4.526  61.872  1.00  0.00              
ATOM   2177  N   MET A 280       8.707   3.974  60.695  1.00  0.00              
ATOM   2178  CA  MET A 280       8.735   5.160  59.844  1.00  0.00              
ATOM   2179  CB  MET A 280       7.769   5.012  58.672  1.00  0.00              
ATOM   2180  CG  MET A 280       8.133   3.947  57.644  1.00  0.00              
ATOM   2181  SD  MET A 280       9.663   4.285  56.737  1.00  0.00              
ATOM   2182  CE  MET A 280      10.709   3.032  57.421  1.00  0.00              
ATOM   2183  C   MET A 280       8.421   6.461  60.576  1.00  0.00              
ATOM   2184  O   MET A 280       8.957   7.517  60.233  1.00  0.00              
ATOM   2185  N   LYS A 281       7.531   6.421  61.575  1.00  0.00              
ATOM   2186  CA  LYS A 281       7.236   7.594  62.389  1.00  0.00              
ATOM   2187  CB  LYS A 281       5.954   7.365  63.179  1.00  0.00              
ATOM   2188  CG  LYS A 281       5.371   8.633  63.779  1.00  0.00              
ATOM   2189  CD  LYS A 281       4.052   8.312  64.451  1.00  0.00              
ATOM   2190  CE  LYS A 281       3.432   9.582  64.997  1.00  0.00              
ATOM   2191  NZ  LYS A 281       2.178   9.289  65.660  1.00  0.00              
ATOM   2192  C   LYS A 281       8.402   7.904  63.325  1.00  0.00              
ATOM   2193  O   LYS A 281       8.672   9.060  63.659  1.00  0.00              
ATOM   2194  N   CYS A 282       9.099   6.853  63.766  1.00  0.00              
ATOM   2195  CA  CYS A 282      10.383   7.007  64.426  1.00  0.00              
ATOM   2196  CB  CYS A 282      10.887   5.671  64.934  1.00  0.00              
ATOM   2197  SG  CYS A 282       9.773   4.930  66.147  1.00  0.00              
ATOM   2198  C   CYS A 282      11.415   7.570  63.462  1.00  0.00              
ATOM   2199  O   CYS A 282      11.337   7.395  62.241  1.00  0.00              
ATOM   2200  N   ASP A 283      12.399   8.281  64.006  1.00  0.00              
ATOM   2201  CA  ASP A 283      13.447   8.827  63.170  1.00  0.00              
ATOM   2202  CB  ASP A 283      14.143  10.006  63.838  1.00  0.00              
ATOM   2203  CG  ASP A 283      15.251  10.590  62.975  1.00  0.00              
ATOM   2204  OD1 ASP A 283      14.952  11.419  62.114  1.00  0.00              
ATOM   2205  OD2 ASP A 283      16.407  10.205  63.146  1.00  0.00              
ATOM   2206  C   ASP A 283      14.477   7.778  62.797  1.00  0.00              
ATOM   2207  O   ASP A 283      15.087   7.136  63.657  1.00  0.00              
ATOM   2208  N   ILE A 284      14.594   7.624  61.480  1.00  0.00              
ATOM   2209  CA  ILE A 284      15.792   7.207  60.749  1.00  0.00              
ATOM   2210  CB  ILE A 284      16.247   8.381  59.839  1.00  0.00              
ATOM   2211  CG2 ILE A 284      17.194   7.837  58.782  1.00  0.00              
ATOM   2212  CG1 ILE A 284      15.093   9.083  59.120  1.00  0.00              
ATOM   2213  CD1 ILE A 284      15.445  10.455  58.518  1.00  0.00              
ATOM   2214  C   ILE A 284      16.963   6.657  61.567  1.00  0.00              
ATOM   2215  O   ILE A 284      17.284   5.469  61.496  1.00  0.00              
ATOM   2216  N   ASP A 285      17.562   7.501  62.415  1.00  0.00              
ATOM   2217  CA  ASP A 285      18.734   7.141  63.197  1.00  0.00              
ATOM   2218  CB  ASP A 285      19.304   8.349  63.907  1.00  0.00              
ATOM   2219  CG  ASP A 285      20.580   8.860  63.263  1.00  0.00              
ATOM   2220  OD1 ASP A 285      21.448   8.071  62.893  1.00  0.00              
ATOM   2221  OD2 ASP A 285      20.713  10.070  63.118  1.00  0.00              
ATOM   2222  C   ASP A 285      18.643   6.006  64.203  1.00  0.00              
ATOM   2223  O   ASP A 285      19.671   5.573  64.729  1.00  0.00              
ATOM   2224  N   ILE A 286      17.438   5.529  64.519  1.00  0.00              
ATOM   2225  CA  ILE A 286      17.296   4.346  65.360  1.00  0.00              
ATOM   2226  CB  ILE A 286      16.463   4.640  66.633  1.00  0.00              
ATOM   2227  CG2 ILE A 286      17.241   5.581  67.543  1.00  0.00              
ATOM   2228  CG1 ILE A 286      15.058   5.160  66.332  1.00  0.00              
ATOM   2229  CD1 ILE A 286      14.160   5.311  67.574  1.00  0.00              
ATOM   2230  C   ILE A 286      16.723   3.142  64.619  1.00  0.00              
ATOM   2231  O   ILE A 286      16.661   2.038  65.170  1.00  0.00              
ATOM   2232  N   ARG A 287      16.351   3.313  63.343  1.00  0.00              
ATOM   2233  CA  ARG A 287      15.525   2.339  62.641  1.00  0.00              
ATOM   2234  CB  ARG A 287      15.137   2.824  61.253  1.00  0.00              
ATOM   2235  CG  ARG A 287      14.101   3.927  61.341  1.00  0.00              
ATOM   2236  CD  ARG A 287      13.616   4.355  59.969  1.00  0.00              
ATOM   2237  NE  ARG A 287      12.681   5.452  60.141  1.00  0.00              
ATOM   2238  CZ  ARG A 287      12.492   6.413  59.240  1.00  0.00              
ATOM   2239  NH1 ARG A 287      11.701   7.417  59.581  1.00  0.00              
ATOM   2240  NH2 ARG A 287      13.076   6.392  58.048  1.00  0.00              
ATOM   2241  C   ARG A 287      16.043   0.915  62.561  1.00  0.00              
ATOM   2242  O   ARG A 287      15.267  -0.014  62.778  1.00  0.00              
ATOM   2243  N   LYS A 288      17.338   0.700  62.308  1.00  0.00              
ATOM   2244  CA  LYS A 288      17.889  -0.650  62.255  1.00  0.00              
ATOM   2245  CB  LYS A 288      19.271  -0.622  61.608  1.00  0.00              
ATOM   2246  CG  LYS A 288      19.887  -1.952  61.175  1.00  0.00              
ATOM   2247  CD  LYS A 288      20.890  -2.428  62.210  1.00  0.00              
ATOM   2248  CE  LYS A 288      21.745  -3.552  61.665  1.00  0.00              
ATOM   2249  NZ  LYS A 288      22.871  -3.783  62.547  1.00  0.00              
ATOM   2250  C   LYS A 288      17.909  -1.303  63.634  1.00  0.00              
ATOM   2251  O   LYS A 288      17.720  -2.515  63.734  1.00  0.00              
ATOM   2252  N   ASP A 289      18.068  -0.525  64.716  1.00  0.00              
ATOM   2253  CA  ASP A 289      17.994  -1.059  66.078  1.00  0.00              
ATOM   2254  CB  ASP A 289      18.215   0.010  67.143  1.00  0.00              
ATOM   2255  CG  ASP A 289      19.632   0.531  67.274  1.00  0.00              
ATOM   2256  OD1 ASP A 289      20.391  -0.027  68.070  1.00  0.00              
ATOM   2257  OD2 ASP A 289      19.954   1.515  66.609  1.00  0.00              
ATOM   2258  C   ASP A 289      16.621  -1.651  66.348  1.00  0.00              
ATOM   2259  O   ASP A 289      16.485  -2.699  66.984  1.00  0.00              
ATOM   2260  N   LEU A 290      15.606  -0.942  65.843  1.00  0.00              
ATOM   2261  CA  LEU A 290      14.227  -1.391  65.914  1.00  0.00              
ATOM   2262  CB  LEU A 290      13.280  -0.268  65.497  1.00  0.00              
ATOM   2263  CG  LEU A 290      13.363   1.085  66.198  1.00  0.00              
ATOM   2264  CD1 LEU A 290      12.416   2.063  65.530  1.00  0.00              
ATOM   2265  CD2 LEU A 290      13.064   0.977  67.684  1.00  0.00              
ATOM   2266  C   LEU A 290      14.011  -2.610  65.025  1.00  0.00              
ATOM   2267  O   LEU A 290      13.576  -3.651  65.516  1.00  0.00              
ATOM   2268  N   TYR A 291      14.356  -2.515  63.732  1.00  0.00              
ATOM   2269  CA  TYR A 291      14.215  -3.604  62.770  1.00  0.00              
ATOM   2270  CB  TYR A 291      14.818  -3.229  61.415  1.00  0.00              
ATOM   2271  CG  TYR A 291      13.945  -2.394  60.489  1.00  0.00              
ATOM   2272  CD1 TYR A 291      12.689  -2.838  60.120  1.00  0.00              
ATOM   2273  CE1 TYR A 291      11.945  -2.123  59.203  1.00  0.00              
ATOM   2274  CD2 TYR A 291      14.446  -1.223  59.956  1.00  0.00              
ATOM   2275  CE2 TYR A 291      13.706  -0.504  59.041  1.00  0.00              
ATOM   2276  CZ  TYR A 291      12.461  -0.962  58.670  1.00  0.00              
ATOM   2277  OH  TYR A 291      11.716  -0.246  57.754  1.00  0.00              
ATOM   2278  C   TYR A 291      14.843  -4.920  63.205  1.00  0.00              
ATOM   2279  O   TYR A 291      14.217  -5.975  63.104  1.00  0.00              
ATOM   2280  N   ALA A 292      16.078  -4.862  63.708  1.00  0.00              
ATOM   2281  CA  ALA A 292      16.781  -6.039  64.193  1.00  0.00              
ATOM   2282  CB  ALA A 292      18.254  -5.710  64.384  1.00  0.00              
ATOM   2283  C   ALA A 292      16.255  -6.593  65.511  1.00  0.00              
ATOM   2284  O   ALA A 292      16.621  -7.701  65.907  1.00  0.00              
ATOM   2285  N   ASN A 293      15.403  -5.850  66.225  1.00  0.00              
ATOM   2286  CA  ASN A 293      14.845  -6.329  67.478  1.00  0.00              
ATOM   2287  CB  ASN A 293      15.472  -5.621  68.685  1.00  0.00              
ATOM   2288  CG  ASN A 293      16.964  -5.847  68.855  1.00  0.00              
ATOM   2289  OD1 ASN A 293      17.421  -6.875  69.349  1.00  0.00              
ATOM   2290  ND2 ASN A 293      17.772  -4.883  68.436  1.00  0.00              
ATOM   2291  C   ASN A 293      13.335  -6.135  67.472  1.00  0.00              
ATOM   2292  O   ASN A 293      12.759  -5.445  68.323  1.00  0.00              
ATOM   2293  N   ASN A 294      12.653  -6.730  66.488  1.00  0.00              
ATOM   2294  CA  ASN A 294      11.201  -6.668  66.486  1.00  0.00              
ATOM   2295  CB  ASN A 294      10.612  -6.642  65.078  1.00  0.00              
ATOM   2296  CG  ASN A 294       9.092  -6.479  65.034  1.00  0.00              
ATOM   2297  OD1 ASN A 294       8.443  -6.965  64.113  1.00  0.00              
ATOM   2298  ND2 ASN A 294       8.416  -5.811  65.964  1.00  0.00              
ATOM   2299  C   ASN A 294      10.647  -7.810  67.321  1.00  0.00              
ATOM   2300  O   ASN A 294      10.358  -8.906  66.839  1.00  0.00              
ATOM   2301  N   VAL A 295      10.530  -7.526  68.615  1.00  0.00              
ATOM   2302  CA  VAL A 295      10.167  -8.534  69.597  1.00  0.00              
ATOM   2303  CB  VAL A 295      10.806  -8.196  70.966  1.00  0.00              
ATOM   2304  CG1 VAL A 295      10.402  -9.190  72.048  1.00  0.00              
ATOM   2305  CG2 VAL A 295      12.325  -8.192  70.849  1.00  0.00              
ATOM   2306  C   VAL A 295       8.652  -8.638  69.692  1.00  0.00              
ATOM   2307  O   VAL A 295       7.964  -7.658  69.977  1.00  0.00              
ATOM   2308  N   MET A 296       8.113  -9.822  69.417  1.00  0.00              
ATOM   2309  CA  MET A 296       6.690 -10.061  69.581  1.00  0.00              
ATOM   2310  CB  MET A 296       6.220 -11.132  68.616  1.00  0.00              
ATOM   2311  CG  MET A 296       6.285 -10.656  67.176  1.00  0.00              
ATOM   2312  SD  MET A 296       5.468 -11.801  66.041  1.00  0.00              
ATOM   2313  CE  MET A 296       6.850 -12.868  65.782  1.00  0.00              
ATOM   2314  C   MET A 296       6.334 -10.436  71.011  1.00  0.00              
ATOM   2315  O   MET A 296       7.147 -11.022  71.727  1.00  0.00              
ATOM   2316  N   SER A 297       5.118 -10.105  71.450  1.00  0.00              
ATOM   2317  CA  SER A 297       4.694 -10.326  72.822  1.00  0.00              
ATOM   2318  CB  SER A 297       5.278  -9.234  73.705  1.00  0.00              
ATOM   2319  OG  SER A 297       4.939  -7.938  73.235  1.00  0.00              
ATOM   2320  C   SER A 297       3.178 -10.314  72.935  1.00  0.00              
ATOM   2321  O   SER A 297       2.488  -9.654  72.155  1.00  0.00              
ATOM   2322  N   GLY A 298       2.659 -11.044  73.917  1.00  0.00              
ATOM   2323  CA  GLY A 298       1.230 -11.152  74.127  1.00  0.00              
ATOM   2324  C   GLY A 298       0.670 -12.458  73.582  1.00  0.00              
ATOM   2325  O   GLY A 298       1.392 -13.383  73.189  1.00  0.00              
ATOM   2326  N   GLY A 299      -0.659 -12.482  73.516  1.00  0.00              
ATOM   2327  CA  GLY A 299      -1.414 -13.690  73.240  1.00  0.00              
ATOM   2328  C   GLY A 299      -1.497 -13.988  71.753  1.00  0.00              
ATOM   2329  O   GLY A 299      -1.146 -15.087  71.318  1.00  0.00              
ATOM   2330  N   THR A 300      -1.906 -13.007  70.941  1.00  0.00              
ATOM   2331  CA  THR A 300      -2.141 -13.239  69.519  1.00  0.00              
ATOM   2332  CB  THR A 300      -2.849 -12.051  68.838  1.00  0.00              
ATOM   2333  OG1 THR A 300      -2.933 -10.962  69.750  1.00  0.00              
ATOM   2334  CG2 THR A 300      -4.230 -12.444  68.375  1.00  0.00              
ATOM   2335  C   THR A 300      -0.859 -13.591  68.772  1.00  0.00              
ATOM   2336  O   THR A 300      -0.838 -14.380  67.826  1.00  0.00              
ATOM   2337  N   THR A 301       0.248 -13.051  69.276  1.00  0.00              
ATOM   2338  CA  THR A 301       1.582 -13.351  68.790  1.00  0.00              
ATOM   2339  CB  THR A 301       2.551 -12.375  69.462  1.00  0.00              
ATOM   2340  OG1 THR A 301       2.127 -12.239  70.814  1.00  0.00              
ATOM   2341  CG2 THR A 301       2.526 -11.019  68.777  1.00  0.00              
ATOM   2342  C   THR A 301       2.056 -14.791  68.956  1.00  0.00              
ATOM   2343  O   THR A 301       3.091 -15.163  68.400  1.00  0.00              
ATOM   2344  N   MET A 302       1.337 -15.631  69.711  1.00  0.00              
ATOM   2345  CA  MET A 302       1.718 -17.026  69.888  1.00  0.00              
ATOM   2346  CB  MET A 302       0.996 -17.636  71.086  1.00  0.00              
ATOM   2347  CG  MET A 302       1.433 -17.077  72.434  1.00  0.00              
ATOM   2348  SD  MET A 302       3.159 -17.448  72.835  1.00  0.00              
ATOM   2349  CE  MET A 302       2.945 -18.857  73.884  1.00  0.00              
ATOM   2350  C   MET A 302       1.499 -17.910  68.664  1.00  0.00              
ATOM   2351  O   MET A 302       2.102 -18.980  68.562  1.00  0.00              
ATOM   2352  N   TYR A 303       0.668 -17.475  67.707  1.00  0.00              
ATOM   2353  CA  TYR A 303       0.247 -18.323  66.596  1.00  0.00              
ATOM   2354  CB  TYR A 303      -0.852 -17.648  65.767  1.00  0.00              
ATOM   2355  CG  TYR A 303      -2.106 -17.242  66.533  1.00  0.00              
ATOM   2356  CD1 TYR A 303      -2.830 -16.158  66.081  1.00  0.00              
ATOM   2357  CE1 TYR A 303      -3.917 -15.708  66.797  1.00  0.00              
ATOM   2358  CD2 TYR A 303      -2.499 -17.904  67.684  1.00  0.00              
ATOM   2359  CE2 TYR A 303      -3.581 -17.453  68.407  1.00  0.00              
ATOM   2360  CZ  TYR A 303      -4.271 -16.345  67.965  1.00  0.00              
ATOM   2361  OH  TYR A 303      -5.322 -15.857  68.716  1.00  0.00              
ATOM   2362  C   TYR A 303       1.371 -18.766  65.662  1.00  0.00              
ATOM   2363  O   TYR A 303       2.154 -17.930  65.202  1.00  0.00              
ATOM   2364  N   PRO A 304       1.498 -20.067  65.350  1.00  0.00              
ATOM   2365  CD  PRO A 304       0.660 -21.137  65.886  1.00  0.00              
ATOM   2366  CA  PRO A 304       2.525 -20.608  64.461  1.00  0.00              
ATOM   2367  CB  PRO A 304       2.130 -22.065  64.343  1.00  0.00              
ATOM   2368  CG  PRO A 304       1.530 -22.363  65.691  1.00  0.00              
ATOM   2369  C   PRO A 304       2.551 -19.929  63.098  1.00  0.00              
ATOM   2370  O   PRO A 304       1.509 -19.649  62.503  1.00  0.00              
ATOM   2371  N   GLY A 305       3.753 -19.606  62.621  1.00  0.00              
ATOM   2372  CA  GLY A 305       3.907 -18.965  61.327  1.00  0.00              
ATOM   2373  C   GLY A 305       4.089 -17.456  61.414  1.00  0.00              
ATOM   2374  O   GLY A 305       4.739 -16.882  60.535  1.00  0.00              
ATOM   2375  N   ILE A 306       3.588 -16.800  62.477  1.00  0.00              
ATOM   2376  CA  ILE A 306       3.580 -15.340  62.573  1.00  0.00              
ATOM   2377  CB  ILE A 306       2.904 -14.856  63.891  1.00  0.00              
ATOM   2378  CG2 ILE A 306       3.734 -15.188  65.130  1.00  0.00              
ATOM   2379  CG1 ILE A 306       2.573 -13.365  63.824  1.00  0.00              
ATOM   2380  CD1 ILE A 306       1.670 -12.841  64.959  1.00  0.00              
ATOM   2381  C   ILE A 306       4.929 -14.669  62.333  1.00  0.00              
ATOM   2382  O   ILE A 306       5.001 -13.703  61.578  1.00  0.00              
ATOM   2383  N   ALA A 307       6.011 -15.217  62.899  1.00  0.00              
ATOM   2384  CA  ALA A 307       7.357 -14.699  62.687  1.00  0.00              
ATOM   2385  CB  ALA A 307       8.352 -15.551  63.462  1.00  0.00              
ATOM   2386  C   ALA A 307       7.779 -14.725  61.226  1.00  0.00              
ATOM   2387  O   ALA A 307       8.320 -13.754  60.699  1.00  0.00              
ATOM   2388  N   ASP A 308       7.434 -15.826  60.552  1.00  0.00              
ATOM   2389  CA  ASP A 308       7.859 -16.081  59.181  1.00  0.00              
ATOM   2390  CB  ASP A 308       7.514 -17.507  58.744  1.00  0.00              
ATOM   2391  CG  ASP A 308       8.076 -18.603  59.632  1.00  0.00              
ATOM   2392  OD1 ASP A 308       9.006 -19.289  59.215  1.00  0.00              
ATOM   2393  OD2 ASP A 308       7.573 -18.765  60.747  1.00  0.00              
ATOM   2394  C   ASP A 308       7.140 -15.116  58.255  1.00  0.00              
ATOM   2395  O   ASP A 308       7.753 -14.453  57.417  1.00  0.00              
ATOM   2396  N   ARG A 309       5.821 -15.020  58.453  1.00  0.00              
ATOM   2397  CA  ARG A 309       4.982 -14.118  57.685  1.00  0.00              
ATOM   2398  CB  ARG A 309       3.521 -14.410  58.012  1.00  0.00              
ATOM   2399  CG  ARG A 309       2.499 -13.511  57.335  1.00  0.00              
ATOM   2400  CD  ARG A 309       2.504 -13.593  55.813  1.00  0.00              
ATOM   2401  NE  ARG A 309       1.571 -12.617  55.276  1.00  0.00              
ATOM   2402  CZ  ARG A 309       0.250 -12.788  55.285  1.00  0.00              
ATOM   2403  NH1 ARG A 309      -0.510 -11.750  54.961  1.00  0.00              
ATOM   2404  NH2 ARG A 309      -0.297 -13.962  55.581  1.00  0.00              
ATOM   2405  C   ARG A 309       5.338 -12.654  57.925  1.00  0.00              
ATOM   2406  O   ARG A 309       5.499 -11.902  56.963  1.00  0.00              
ATOM   2407  N   MET A 310       5.492 -12.240  59.189  1.00  0.00              
ATOM   2408  CA  MET A 310       5.932 -10.892  59.535  1.00  0.00              
ATOM   2409  CB  MET A 310       6.118 -10.752  61.040  1.00  0.00              
ATOM   2410  CG  MET A 310       4.867 -10.385  61.815  1.00  0.00              
ATOM   2411  SD  MET A 310       4.325  -8.702  61.437  1.00  0.00              
ATOM   2412  CE  MET A 310       5.364  -7.804  62.556  1.00  0.00              
ATOM   2413  C   MET A 310       7.235 -10.508  58.854  1.00  0.00              
ATOM   2414  O   MET A 310       7.331  -9.447  58.232  1.00  0.00              
ATOM   2415  N   GLN A 311       8.223 -11.409  58.952  1.00  0.00              
ATOM   2416  CA  GLN A 311       9.522 -11.233  58.323  1.00  0.00              
ATOM   2417  CB  GLN A 311      10.392 -12.451  58.628  1.00  0.00              
ATOM   2418  CG  GLN A 311      11.871 -12.347  58.278  1.00  0.00              
ATOM   2419  CD  GLN A 311      12.674 -11.354  59.108  1.00  0.00              
ATOM   2420  OE1 GLN A 311      12.607 -11.291  60.337  1.00  0.00              
ATOM   2421  NE2 GLN A 311      13.475 -10.542  58.437  1.00  0.00              
ATOM   2422  C   GLN A 311       9.365 -11.029  56.821  1.00  0.00              
ATOM   2423  O   GLN A 311       9.835 -10.016  56.305  1.00  0.00              
ATOM   2424  N   LYS A 312       8.640 -11.937  56.149  1.00  0.00              
ATOM   2425  CA  LYS A 312       8.344 -11.849  54.721  1.00  0.00              
ATOM   2426  CB  LYS A 312       7.415 -13.009  54.341  1.00  0.00              
ATOM   2427  CG  LYS A 312       6.870 -13.023  52.915  1.00  0.00              
ATOM   2428  CD  LYS A 312       5.923 -14.199  52.744  1.00  0.00              
ATOM   2429  CE  LYS A 312       5.155 -14.093  51.435  1.00  0.00              
ATOM   2430  NZ  LYS A 312       4.296 -15.251  51.272  1.00  0.00              
ATOM   2431  C   LYS A 312       7.734 -10.509  54.313  1.00  0.00              
ATOM   2432  O   LYS A 312       8.261  -9.819  53.431  1.00  0.00              
ATOM   2433  N   GLU A 313       6.649 -10.122  54.995  1.00  0.00              
ATOM   2434  CA  GLU A 313       5.948  -8.875  54.729  1.00  0.00              
ATOM   2435  CB  GLU A 313       4.775  -8.724  55.693  1.00  0.00              
ATOM   2436  CG  GLU A 313       3.599  -9.681  55.481  1.00  0.00              
ATOM   2437  CD  GLU A 313       2.534  -9.273  54.464  1.00  0.00              
ATOM   2438  OE1 GLU A 313       2.848  -8.659  53.445  1.00  0.00              
ATOM   2439  OE2 GLU A 313       1.365  -9.593  54.698  1.00  0.00              
ATOM   2440  C   GLU A 313       6.858  -7.661  54.849  1.00  0.00              
ATOM   2441  O   GLU A 313       6.993  -6.877  53.904  1.00  0.00              
ATOM   2442  N   ILE A 314       7.549  -7.529  55.985  1.00  0.00              
ATOM   2443  CA  ILE A 314       8.408  -6.375  56.198  1.00  0.00              
ATOM   2444  CB  ILE A 314       8.732  -6.185  57.702  1.00  0.00              
ATOM   2445  CG2 ILE A 314       9.685  -5.018  57.952  1.00  0.00              
ATOM   2446  CG1 ILE A 314       7.417  -5.933  58.445  1.00  0.00              
ATOM   2447  CD1 ILE A 314       7.516  -5.700  59.965  1.00  0.00              
ATOM   2448  C   ILE A 314       9.620  -6.390  55.268  1.00  0.00              
ATOM   2449  O   ILE A 314      10.017  -5.321  54.806  1.00  0.00              
ATOM   2450  N   THR A 315      10.190  -7.543  54.887  1.00  0.00              
ATOM   2451  CA  THR A 315      11.231  -7.564  53.862  1.00  0.00              
ATOM   2452  CB  THR A 315      11.955  -8.922  53.766  1.00  0.00              
ATOM   2453  OG1 THR A 315      10.995  -9.971  53.760  1.00  0.00              
ATOM   2454  CG2 THR A 315      12.933  -9.105  54.915  1.00  0.00              
ATOM   2455  C   THR A 315      10.778  -7.111  52.478  1.00  0.00              
ATOM   2456  O   THR A 315      11.597  -6.679  51.666  1.00  0.00              
ATOM   2457  N   ALA A 316       9.476  -7.214  52.184  1.00  0.00              
ATOM   2458  CA  ALA A 316       8.941  -6.663  50.952  1.00  0.00              
ATOM   2459  CB  ALA A 316       7.618  -7.334  50.609  1.00  0.00              
ATOM   2460  C   ALA A 316       8.695  -5.167  51.101  1.00  0.00              
ATOM   2461  O   ALA A 316       8.949  -4.401  50.175  1.00  0.00              
ATOM   2462  N   LEU A 317       8.225  -4.713  52.267  1.00  0.00              
ATOM   2463  CA  LEU A 317       7.921  -3.301  52.472  1.00  0.00              
ATOM   2464  CB  LEU A 317       6.974  -3.136  53.654  1.00  0.00              
ATOM   2465  CG  LEU A 317       5.613  -3.816  53.632  1.00  0.00              
ATOM   2466  CD1 LEU A 317       4.930  -3.613  54.971  1.00  0.00              
ATOM   2467  CD2 LEU A 317       4.744  -3.301  52.496  1.00  0.00              
ATOM   2468  C   LEU A 317       9.131  -2.399  52.694  1.00  0.00              
ATOM   2469  O   LEU A 317       9.165  -1.254  52.238  1.00  0.00              
ATOM   2470  N   ALA A 318      10.128  -2.884  53.432  1.00  0.00              
ATOM   2471  CA  ALA A 318      11.250  -2.068  53.870  1.00  0.00              
ATOM   2472  CB  ALA A 318      11.714  -2.583  55.226  1.00  0.00              
ATOM   2473  C   ALA A 318      12.449  -2.104  52.930  1.00  0.00              
ATOM   2474  O   ALA A 318      12.576  -3.054  52.154  1.00  0.00              
ATOM   2475  N   PRO A 319      13.356  -1.110  52.934  1.00  0.00              
ATOM   2476  CD  PRO A 319      13.167   0.208  53.537  1.00  0.00              
ATOM   2477  CA  PRO A 319      14.625  -1.181  52.217  1.00  0.00              
ATOM   2478  CB  PRO A 319      15.213   0.209  52.414  1.00  0.00              
ATOM   2479  CG  PRO A 319      14.590   0.706  53.696  1.00  0.00              
ATOM   2480  C   PRO A 319      15.504  -2.301  52.770  1.00  0.00              
ATOM   2481  O   PRO A 319      16.046  -2.232  53.878  1.00  0.00              
ATOM   2482  N   SER A 320      15.660  -3.346  51.957  1.00  0.00              
ATOM   2483  CA  SER A 320      16.312  -4.594  52.333  1.00  0.00              
ATOM   2484  CB  SER A 320      16.164  -5.558  51.161  1.00  0.00              
ATOM   2485  OG  SER A 320      16.335  -4.885  49.916  1.00  0.00              
ATOM   2486  C   SER A 320      17.759  -4.541  52.819  1.00  0.00              
ATOM   2487  O   SER A 320      18.320  -5.541  53.268  1.00  0.00              
ATOM   2488  N   THR A 321      18.384  -3.366  52.734  1.00  0.00              
ATOM   2489  CA  THR A 321      19.679  -3.099  53.335  1.00  0.00              
ATOM   2490  CB  THR A 321      20.197  -1.763  52.768  1.00  0.00              
ATOM   2491  OG1 THR A 321      19.086  -0.868  52.724  1.00  0.00              
ATOM   2492  CG2 THR A 321      20.807  -1.932  51.386  1.00  0.00              
ATOM   2493  C   THR A 321      19.641  -3.071  54.861  1.00  0.00              
ATOM   2494  O   THR A 321      20.650  -3.309  55.527  1.00  0.00              
ATOM   2495  N   MET A 322      18.474  -2.760  55.433  1.00  0.00              
ATOM   2496  CA  MET A 322      18.315  -2.716  56.878  1.00  0.00              
ATOM   2497  CB  MET A 322      17.143  -1.816  57.264  1.00  0.00              
ATOM   2498  CG  MET A 322      17.264  -0.378  56.771  1.00  0.00              
ATOM   2499  SD  MET A 322      18.722   0.489  57.404  1.00  0.00              
ATOM   2500  CE  MET A 322      17.953   1.511  58.627  1.00  0.00              
ATOM   2501  C   MET A 322      18.076  -4.125  57.399  1.00  0.00              
ATOM   2502  O   MET A 322      17.202  -4.842  56.906  1.00  0.00              
ATOM   2503  N   LYS A 323      18.863  -4.547  58.392  1.00  0.00              
ATOM   2504  CA  LYS A 323      18.725  -5.880  58.958  1.00  0.00              
ATOM   2505  CB  LYS A 323      19.967  -6.241  59.768  1.00  0.00              
ATOM   2506  CG  LYS A 323      19.989  -7.677  60.285  1.00  0.00              
ATOM   2507  CD  LYS A 323      21.294  -8.004  61.001  1.00  0.00              
ATOM   2508  CE  LYS A 323      22.471  -8.022  60.033  1.00  0.00              
ATOM   2509  NZ  LYS A 323      23.691  -8.401  60.717  1.00  0.00              
ATOM   2510  C   LYS A 323      17.461  -5.984  59.801  1.00  0.00              
ATOM   2511  O   LYS A 323      17.338  -5.409  60.883  1.00  0.00              
ATOM   2512  N   ILE A 324      16.489  -6.690  59.231  1.00  0.00              
ATOM   2513  CA  ILE A 324      15.216  -6.941  59.887  1.00  0.00              
ATOM   2514  CB  ILE A 324      14.078  -6.899  58.840  1.00  0.00              
ATOM   2515  CG2 ILE A 324      12.725  -7.039  59.532  1.00  0.00              
ATOM   2516  CG1 ILE A 324      14.112  -5.609  58.025  1.00  0.00              
ATOM   2517  CD1 ILE A 324      13.274  -5.645  56.738  1.00  0.00              
ATOM   2518  C   ILE A 324      15.290  -8.311  60.548  1.00  0.00              
ATOM   2519  O   ILE A 324      15.607  -9.303  59.887  1.00  0.00              
ATOM   2520  N   LYS A 325      14.997  -8.385  61.845  1.00  0.00              
ATOM   2521  CA  LYS A 325      14.960  -9.639  62.573  1.00  0.00              
ATOM   2522  CB  LYS A 325      16.258  -9.827  63.354  1.00  0.00              
ATOM   2523  CG  LYS A 325      16.374 -11.140  64.113  1.00  0.00              
ATOM   2524  CD  LYS A 325      17.674 -11.144  64.897  1.00  0.00              
ATOM   2525  CE  LYS A 325      17.792 -12.415  65.720  1.00  0.00              
ATOM   2526  NZ  LYS A 325      19.037 -12.410  66.463  1.00  0.00              
ATOM   2527  C   LYS A 325      13.753  -9.581  63.501  1.00  0.00              
ATOM   2528  O   LYS A 325      13.703  -8.835  64.487  1.00  0.00              
ATOM   2529  N   ILE A 326      12.731 -10.345  63.118  1.00  0.00              
ATOM   2530  CA  ILE A 326      11.505 -10.401  63.893  1.00  0.00              
ATOM   2531  CB  ILE A 326      10.282 -10.337  62.955  1.00  0.00              
ATOM   2532  CG2 ILE A 326       8.972 -10.407  63.735  1.00  0.00              
ATOM   2533  CG1 ILE A 326      10.377  -9.031  62.165  1.00  0.00              
ATOM   2534  CD1 ILE A 326       9.282  -8.740  61.137  1.00  0.00              
ATOM   2535  C   ILE A 326      11.530 -11.603  64.827  1.00  0.00              
ATOM   2536  O   ILE A 326      11.454 -12.770  64.440  1.00  0.00              
ATOM   2537  N   ILE A 327      11.663 -11.253  66.102  1.00  0.00              
ATOM   2538  CA  ILE A 327      11.956 -12.201  67.161  1.00  0.00              
ATOM   2539  CB  ILE A 327      12.913 -11.526  68.177  1.00  0.00              
ATOM   2540  CG2 ILE A 327      13.310 -12.504  69.281  1.00  0.00              
ATOM   2541  CG1 ILE A 327      14.161 -10.978  67.488  1.00  0.00              
ATOM   2542  CD1 ILE A 327      15.008 -10.025  68.349  1.00  0.00              
ATOM   2543  C   ILE A 327      10.659 -12.627  67.835  1.00  0.00              
ATOM   2544  O   ILE A 327       9.877 -11.796  68.303  1.00  0.00              
ATOM   2545  N   ALA A 328      10.417 -13.936  67.881  1.00  0.00              
ATOM   2546  CA  ALA A 328       9.322 -14.482  68.664  1.00  0.00              
ATOM   2547  CB  ALA A 328       8.532 -15.474  67.818  1.00  0.00              
ATOM   2548  C   ALA A 328       9.885 -15.214  69.882  1.00  0.00              
ATOM   2549  O   ALA A 328      10.406 -16.324  69.741  1.00  0.00              
ATOM   2550  N   PRO A 329       9.886 -14.630  71.090  1.00  0.00              
ATOM   2551  CD  PRO A 329       9.651 -13.210  71.337  1.00  0.00              
ATOM   2552  CA  PRO A 329      10.308 -15.317  72.305  1.00  0.00              
ATOM   2553  CB  PRO A 329      10.480 -14.174  73.294  1.00  0.00              
ATOM   2554  CG  PRO A 329       9.485 -13.138  72.844  1.00  0.00              
ATOM   2555  C   PRO A 329       9.292 -16.366  72.758  1.00  0.00              
ATOM   2556  O   PRO A 329       8.111 -16.044  72.904  1.00  0.00              
ATOM   2557  N   PRO A 330       9.667 -17.627  73.031  1.00  0.00              
ATOM   2558  CD  PRO A 330      11.045 -18.105  72.959  1.00  0.00              
ATOM   2559  CA  PRO A 330       8.756 -18.718  73.403  1.00  0.00              
ATOM   2560  CB  PRO A 330       9.716 -19.816  73.806  1.00  0.00              
ATOM   2561  CG  PRO A 330      10.868 -19.608  72.861  1.00  0.00              
ATOM   2562  C   PRO A 330       7.735 -18.446  74.508  1.00  0.00              
ATOM   2563  O   PRO A 330       6.707 -19.114  74.604  1.00  0.00              
ATOM   2564  N   GLU A 331       7.998 -17.434  75.334  1.00  0.00              
ATOM   2565  CA  GLU A 331       7.113 -17.060  76.421  1.00  0.00              
ATOM   2566  CB  GLU A 331       7.906 -16.875  77.729  1.00  0.00              
ATOM   2567  CG  GLU A 331       9.041 -15.841  77.769  1.00  0.00              
ATOM   2568  CD  GLU A 331      10.376 -16.330  77.225  1.00  0.00              
ATOM   2569  OE1 GLU A 331      10.553 -16.307  76.006  1.00  0.00              
ATOM   2570  OE2 GLU A 331      11.225 -16.740  78.011  1.00  0.00              
ATOM   2571  C   GLU A 331       6.251 -15.834  76.117  1.00  0.00              
ATOM   2572  O   GLU A 331       5.753 -15.196  77.047  1.00  0.00              
ATOM   2573  N   ARG A 332       6.048 -15.491  74.833  1.00  0.00              
ATOM   2574  CA  ARG A 332       5.226 -14.361  74.387  1.00  0.00              
ATOM   2575  CB  ARG A 332       4.772 -14.579  72.949  1.00  0.00              
ATOM   2576  CG  ARG A 332       5.760 -14.093  71.904  1.00  0.00              
ATOM   2577  CD  ARG A 332       5.587 -14.841  70.593  1.00  0.00              
ATOM   2578  NE  ARG A 332       6.118 -16.189  70.714  1.00  0.00              
ATOM   2579  CZ  ARG A 332       5.766 -17.197  69.915  1.00  0.00              
ATOM   2580  NH1 ARG A 332       6.329 -18.378  70.119  1.00  0.00              
ATOM   2581  NH2 ARG A 332       4.878 -17.055  68.935  1.00  0.00              
ATOM   2582  C   ARG A 332       4.019 -13.973  75.232  1.00  0.00              
ATOM   2583  O   ARG A 332       3.941 -12.832  75.694  1.00  0.00              
ATOM   2584  N   LYS A 333       3.122 -14.924  75.512  1.00  0.00              
ATOM   2585  CA  LYS A 333       1.935 -14.700  76.332  1.00  0.00              
ATOM   2586  CB  LYS A 333       1.164 -16.015  76.407  1.00  0.00              
ATOM   2587  CG  LYS A 333      -0.223 -15.907  77.017  1.00  0.00              
ATOM   2588  CD  LYS A 333      -0.706 -17.285  77.420  1.00  0.00              
ATOM   2589  CE  LYS A 333      -1.963 -17.141  78.258  1.00  0.00              
ATOM   2590  NZ  LYS A 333      -2.239 -18.371  78.975  1.00  0.00              
ATOM   2591  C   LYS A 333       2.228 -14.189  77.747  1.00  0.00              
ATOM   2592  O   LYS A 333       1.455 -13.422  78.330  1.00  0.00              
ATOM   2593  N   TYR A 334       3.355 -14.616  78.319  1.00  0.00              
ATOM   2594  CA  TYR A 334       3.722 -14.242  79.675  1.00  0.00              
ATOM   2595  CB  TYR A 334       4.048 -15.492  80.495  1.00  0.00              
ATOM   2596  CG  TYR A 334       2.912 -16.504  80.573  1.00  0.00              
ATOM   2597  CD1 TYR A 334       1.673 -16.128  81.055  1.00  0.00              
ATOM   2598  CE1 TYR A 334       0.636 -17.036  81.081  1.00  0.00              
ATOM   2599  CD2 TYR A 334       3.123 -17.797  80.138  1.00  0.00              
ATOM   2600  CE2 TYR A 334       2.089 -18.711  80.164  1.00  0.00              
ATOM   2601  CZ  TYR A 334       0.849 -18.318  80.622  1.00  0.00              
ATOM   2602  OH  TYR A 334      -0.205 -19.213  80.600  1.00  0.00              
ATOM   2603  C   TYR A 334       4.898 -13.274  79.737  1.00  0.00              
ATOM   2604  O   TYR A 334       5.253 -12.816  80.825  1.00  0.00              
ATOM   2605  N   SER A 335       5.499 -12.931  78.588  1.00  0.00              
ATOM   2606  CA  SER A 335       6.679 -12.070  78.500  1.00  0.00              
ATOM   2607  CB  SER A 335       6.921 -11.670  77.048  1.00  0.00              
ATOM   2608  OG  SER A 335       5.821 -10.933  76.519  1.00  0.00              
ATOM   2609  C   SER A 335       6.649 -10.810  79.357  1.00  0.00              
ATOM   2610  O   SER A 335       7.606 -10.505  80.067  1.00  0.00              
ATOM   2611  N   VAL A 336       5.514 -10.107  79.302  1.00  0.00              
ATOM   2612  CA  VAL A 336       5.248  -8.937  80.130  1.00  0.00              
ATOM   2613  CB  VAL A 336       3.802  -8.441  79.905  1.00  0.00              
ATOM   2614  CG1 VAL A 336       3.558  -7.193  80.727  1.00  0.00              
ATOM   2615  CG2 VAL A 336       3.466  -8.168  78.448  1.00  0.00              
ATOM   2616  C   VAL A 336       5.446  -9.250  81.612  1.00  0.00              
ATOM   2617  O   VAL A 336       6.180  -8.556  82.320  1.00  0.00              
ATOM   2618  N   TRP A 337       4.814 -10.336  82.067  1.00  0.00              
ATOM   2619  CA  TRP A 337       4.852 -10.723  83.465  1.00  0.00              
ATOM   2620  CB  TRP A 337       3.890 -11.894  83.711  1.00  0.00              
ATOM   2621  CG  TRP A 337       3.717 -12.220  85.189  1.00  0.00              
ATOM   2622  CD2 TRP A 337       4.399 -13.157  85.917  1.00  0.00              
ATOM   2623  CE2 TRP A 337       3.969 -12.894  87.179  1.00  0.00              
ATOM   2624  CE3 TRP A 337       5.564 -13.844  85.673  1.00  0.00              
ATOM   2625  CD1 TRP A 337       2.890 -11.465  85.992  1.00  0.00              
ATOM   2626  NE1 TRP A 337       3.082 -11.896  87.217  1.00  0.00              
ATOM   2627  CZ2 TRP A 337       4.677 -13.262  88.291  1.00  0.00              
ATOM   2628  CZ3 TRP A 337       6.276 -14.260  86.782  1.00  0.00              
ATOM   2629  CH2 TRP A 337       5.842 -13.968  88.068  1.00  0.00              
ATOM   2630  C   TRP A 337       6.273 -11.106  83.860  1.00  0.00              
ATOM   2631  O   TRP A 337       6.762 -10.683  84.907  1.00  0.00              
ATOM   2632  N   ILE A 338       6.948 -11.895  83.019  1.00  0.00              
ATOM   2633  CA  ILE A 338       8.301 -12.360  83.300  1.00  0.00              
ATOM   2634  CB  ILE A 338       8.699 -13.460  82.287  1.00  0.00              
ATOM   2635  CG2 ILE A 338      10.148 -13.912  82.470  1.00  0.00              
ATOM   2636  CG1 ILE A 338       7.751 -14.648  82.444  1.00  0.00              
ATOM   2637  CD1 ILE A 338       7.914 -15.774  81.408  1.00  0.00              
ATOM   2638  C   ILE A 338       9.288 -11.198  83.354  1.00  0.00              
ATOM   2639  O   ILE A 338      10.078 -11.101  84.294  1.00  0.00              
ATOM   2640  N   GLY A 339       9.209 -10.269  82.397  1.00  0.00              
ATOM   2641  CA  GLY A 339      10.007  -9.051  82.416  1.00  0.00              
ATOM   2642  C   GLY A 339       9.727  -8.210  83.652  1.00  0.00              
ATOM   2643  O   GLY A 339      10.638  -7.633  84.246  1.00  0.00              
ATOM   2644  N   GLY A 340       8.454  -8.166  84.058  1.00  0.00              
ATOM   2645  CA  GLY A 340       8.056  -7.574  85.324  1.00  0.00              
ATOM   2646  C   GLY A 340       8.709  -8.261  86.516  1.00  0.00              
ATOM   2647  O   GLY A 340       9.217  -7.593  87.411  1.00  0.00              
ATOM   2648  N   SER A 341       8.737  -9.595  86.525  1.00  0.00              
ATOM   2649  CA  SER A 341       9.340 -10.385  87.589  1.00  0.00              
ATOM   2650  CB  SER A 341       9.052 -11.853  87.306  1.00  0.00              
ATOM   2651  OG  SER A 341       9.441 -12.753  88.331  1.00  0.00              
ATOM   2652  C   SER A 341      10.840 -10.139  87.708  1.00  0.00              
ATOM   2653  O   SER A 341      11.380 -10.063  88.816  1.00  0.00              
ATOM   2654  N   ILE A 342      11.517 -10.000  86.560  1.00  0.00              
ATOM   2655  CA  ILE A 342      12.923  -9.620  86.517  1.00  0.00              
ATOM   2656  CB  ILE A 342      13.472  -9.695  85.065  1.00  0.00              
ATOM   2657  CG2 ILE A 342      14.934  -9.247  85.007  1.00  0.00              
ATOM   2658  CG1 ILE A 342      13.337 -11.100  84.484  1.00  0.00              
ATOM   2659  CD1 ILE A 342      13.605 -11.194  82.967  1.00  0.00              
ATOM   2660  C   ILE A 342      13.076  -8.214  87.090  1.00  0.00              
ATOM   2661  O   ILE A 342      13.724  -8.031  88.120  1.00  0.00              
ATOM   2662  N   LEU A 343      12.413  -7.225  86.481  1.00  0.00              
ATOM   2663  CA  LEU A 343      12.597  -5.828  86.843  1.00  0.00              
ATOM   2664  CB  LEU A 343      11.774  -4.949  85.909  1.00  0.00              
ATOM   2665  CG  LEU A 343      12.327  -3.575  85.560  1.00  0.00              
ATOM   2666  CD1 LEU A 343      13.656  -3.697  84.833  1.00  0.00              
ATOM   2667  CD2 LEU A 343      11.348  -2.820  84.682  1.00  0.00              
ATOM   2668  C   LEU A 343      12.259  -5.549  88.303  1.00  0.00              
ATOM   2669  O   LEU A 343      13.071  -4.976  89.030  1.00  0.00              
ATOM   2670  N   ALA A 344      11.114  -6.043  88.783  1.00  0.00              
ATOM   2671  CA  ALA A 344      10.698  -5.875  90.169  1.00  0.00              
ATOM   2672  CB  ALA A 344       9.310  -6.458  90.377  1.00  0.00              
ATOM   2673  C   ALA A 344      11.611  -6.510  91.209  1.00  0.00              
ATOM   2674  O   ALA A 344      11.495  -6.194  92.394  1.00  0.00              
ATOM   2675  N   SER A 345      12.529  -7.399  90.816  1.00  0.00              
ATOM   2676  CA  SER A 345      13.495  -7.935  91.758  1.00  0.00              
ATOM   2677  CB  SER A 345      13.658  -9.446  91.566  1.00  0.00              
ATOM   2678  OG  SER A 345      13.794  -9.874  90.217  1.00  0.00              
ATOM   2679  C   SER A 345      14.832  -7.197  91.750  1.00  0.00              
ATOM   2680  O   SER A 345      15.694  -7.453  92.594  1.00  0.00              
ATOM   2681  N   LEU A 346      15.028  -6.237  90.837  1.00  0.00              
ATOM   2682  CA  LEU A 346      16.290  -5.515  90.748  1.00  0.00              
ATOM   2683  CB  LEU A 346      16.498  -4.939  89.348  1.00  0.00              
ATOM   2684  CG  LEU A 346      16.423  -5.865  88.135  1.00  0.00              
ATOM   2685  CD1 LEU A 346      16.710  -5.074  86.876  1.00  0.00              
ATOM   2686  CD2 LEU A 346      17.380  -7.043  88.238  1.00  0.00              
ATOM   2687  C   LEU A 346      16.391  -4.401  91.783  1.00  0.00              
ATOM   2688  O   LEU A 346      15.486  -3.571  91.931  1.00  0.00              
ATOM   2689  N   SER A 347      17.518  -4.362  92.498  1.00  0.00              
ATOM   2690  CA  SER A 347      17.754  -3.400  93.566  1.00  0.00              
ATOM   2691  CB  SER A 347      19.042  -3.765  94.296  1.00  0.00              
ATOM   2692  OG  SER A 347      19.990  -4.326  93.396  1.00  0.00              
ATOM   2693  C   SER A 347      17.742  -1.933  93.154  1.00  0.00              
ATOM   2694  O   SER A 347      17.326  -1.060  93.922  1.00  0.00              
ATOM   2695  N   THR A 348      18.163  -1.638  91.923  1.00  0.00              
ATOM   2696  CA  THR A 348      18.008  -0.308  91.361  1.00  0.00              
ATOM   2697  CB  THR A 348      18.886  -0.161  90.112  1.00  0.00              
ATOM   2698  OG1 THR A 348      18.852  -1.403  89.410  1.00  0.00              
ATOM   2699  CG2 THR A 348      20.302   0.202  90.515  1.00  0.00              
ATOM   2700  C   THR A 348      16.549   0.034  91.093  1.00  0.00              
ATOM   2701  O   THR A 348      16.087   1.123  91.438  1.00  0.00              
ATOM   2702  N   PHE A 349      15.782  -0.925  90.562  1.00  0.00              
ATOM   2703  CA  PHE A 349      14.358  -0.728  90.332  1.00  0.00              
ATOM   2704  CB  PHE A 349      13.772  -1.892  89.544  1.00  0.00              
ATOM   2705  CG  PHE A 349      12.331  -1.670  89.102  1.00  0.00              
ATOM   2706  CD1 PHE A 349      12.055  -0.802  88.063  1.00  0.00              
ATOM   2707  CD2 PHE A 349      11.304  -2.332  89.748  1.00  0.00              
ATOM   2708  CE1 PHE A 349      10.748  -0.605  87.673  1.00  0.00              
ATOM   2709  CE2 PHE A 349      10.002  -2.130  89.349  1.00  0.00              
ATOM   2710  CZ  PHE A 349       9.726  -1.271  88.311  1.00  0.00              
ATOM   2711  C   PHE A 349      13.590  -0.532  91.635  1.00  0.00              
ATOM   2712  O   PHE A 349      12.552   0.131  91.643  1.00  0.00              
ATOM   2713  N   GLN A 350      14.096  -1.054  92.760  1.00  0.00              
ATOM   2714  CA  GLN A 350      13.491  -0.794  94.063  1.00  0.00              
ATOM   2715  CB  GLN A 350      14.245  -1.468  95.211  1.00  0.00              
ATOM   2716  CG  GLN A 350      14.495  -2.970  95.092  1.00  0.00              
ATOM   2717  CD  GLN A 350      13.282  -3.817  94.747  1.00  0.00              
ATOM   2718  OE1 GLN A 350      12.441  -4.127  95.588  1.00  0.00              
ATOM   2719  NE2 GLN A 350      13.145  -4.218  93.493  1.00  0.00              
ATOM   2720  C   GLN A 350      13.353   0.693  94.377  1.00  0.00              
ATOM   2721  O   GLN A 350      12.415   1.101  95.062  1.00  0.00              
ATOM   2722  N   GLN A 351      14.228   1.539  93.818  1.00  0.00              
ATOM   2723  CA  GLN A 351      14.151   2.979  94.040  1.00  0.00              
ATOM   2724  CB  GLN A 351      15.447   3.676  93.611  1.00  0.00              
ATOM   2725  CG  GLN A 351      16.773   3.000  93.984  1.00  0.00              
ATOM   2726  CD  GLN A 351      16.901   2.539  95.429  1.00  0.00              
ATOM   2727  OE1 GLN A 351      16.896   3.327  96.370  1.00  0.00              
ATOM   2728  NE2 GLN A 351      17.029   1.238  95.661  1.00  0.00              
ATOM   2729  C   GLN A 351      12.962   3.600  93.303  1.00  0.00              
ATOM   2730  O   GLN A 351      12.493   4.689  93.648  1.00  0.00              
ATOM   2731  N   MET A 352      12.455   2.902  92.277  1.00  0.00              
ATOM   2732  CA  MET A 352      11.256   3.310  91.559  1.00  0.00              
ATOM   2733  CB  MET A 352      11.190   2.681  90.167  1.00  0.00              
ATOM   2734  CG  MET A 352      12.240   3.126  89.160  1.00  0.00              
ATOM   2735  SD  MET A 352      13.937   2.654  89.578  1.00  0.00              
ATOM   2736  CE  MET A 352      14.666   4.254  89.777  1.00  0.00              
ATOM   2737  C   MET A 352       9.974   2.959  92.304  1.00  0.00              
ATOM   2738  O   MET A 352       8.892   3.384  91.890  1.00  0.00              
ATOM   2739  N   TRP A 353      10.041   2.176  93.390  1.00  0.00              
ATOM   2740  CA  TRP A 353       8.855   1.906  94.187  1.00  0.00              
ATOM   2741  CB  TRP A 353       9.070   0.822  95.239  1.00  0.00              
ATOM   2742  CG  TRP A 353       9.354  -0.599  94.768  1.00  0.00              
ATOM   2743  CD2 TRP A 353       8.849  -1.282  93.691  1.00  0.00              
ATOM   2744  CE2 TRP A 353       9.440  -2.503  93.829  1.00  0.00              
ATOM   2745  CE3 TRP A 353       7.702  -1.129  92.950  1.00  0.00              
ATOM   2746  CD1 TRP A 353      10.209  -1.390  95.502  1.00  0.00              
ATOM   2747  NE1 TRP A 353      10.231  -2.559  94.903  1.00  0.00              
ATOM   2748  CZ2 TRP A 353       8.962  -3.647  93.242  1.00  0.00              
ATOM   2749  CZ3 TRP A 353       7.213  -2.261  92.321  1.00  0.00              
ATOM   2750  CH2 TRP A 353       7.831  -3.497  92.462  1.00  0.00              
ATOM   2751  C   TRP A 353       8.429   3.166  94.918  1.00  0.00              
ATOM   2752  O   TRP A 353       9.150   3.689  95.769  1.00  0.00              
ATOM   2753  N   ILE A 354       7.247   3.664  94.565  1.00  0.00              
ATOM   2754  CA  ILE A 354       6.645   4.783  95.271  1.00  0.00              
ATOM   2755  CB  ILE A 354       5.414   5.295  94.495  1.00  0.00              
ATOM   2756  CG2 ILE A 354       4.813   6.492  95.220  1.00  0.00              
ATOM   2757  CG1 ILE A 354       5.743   5.651  93.052  1.00  0.00              
ATOM   2758  CD1 ILE A 354       4.499   5.745  92.155  1.00  0.00              
ATOM   2759  C   ILE A 354       6.219   4.247  96.630  1.00  0.00              
ATOM   2760  O   ILE A 354       5.392   3.335  96.694  1.00  0.00              
ATOM   2761  N   THR A 355       6.810   4.729  97.719  1.00  0.00              
ATOM   2762  CA  THR A 355       6.326   4.369  99.043  1.00  0.00              
ATOM   2763  CB  THR A 355       7.373   4.650 100.148  1.00  0.00              
ATOM   2764  OG1 THR A 355       7.629   6.054 100.170  1.00  0.00              
ATOM   2765  CG2 THR A 355       8.645   3.837  99.945  1.00  0.00              
ATOM   2766  C   THR A 355       5.006   5.075  99.343  1.00  0.00              
ATOM   2767  O   THR A 355       4.709   6.104  98.723  1.00  0.00              
ATOM   2768  N   LYS A 356       4.181   4.571 100.272  1.00  0.00              
ATOM   2769  CA  LYS A 356       2.994   5.306 100.711  1.00  0.00              
ATOM   2770  CB  LYS A 356       2.167   4.506 101.722  1.00  0.00              
ATOM   2771  CG  LYS A 356       0.783   5.120 101.933  1.00  0.00              
ATOM   2772  CD  LYS A 356      -0.103   4.312 102.867  1.00  0.00              
ATOM   2773  CE  LYS A 356      -1.397   5.088 103.074  1.00  0.00              
ATOM   2774  NZ  LYS A 356      -2.288   4.411 103.997  1.00  0.00              
ATOM   2775  C   LYS A 356       3.380   6.671 101.272  1.00  0.00              
ATOM   2776  O   LYS A 356       2.674   7.661 101.100  1.00  0.00              
ATOM   2777  N   GLN A 357       4.559   6.721 101.894  1.00  0.00              
ATOM   2778  CA  GLN A 357       5.227   7.956 102.271  1.00  0.00              
ATOM   2779  CB  GLN A 357       6.533   7.526 102.959  1.00  0.00              
ATOM   2780  CG  GLN A 357       7.653   8.522 103.249  1.00  0.00              
ATOM   2781  CD  GLN A 357       8.593   8.756 102.074  1.00  0.00              
ATOM   2782  OE1 GLN A 357       9.119   7.820 101.474  1.00  0.00              
ATOM   2783  NE2 GLN A 357       8.807   9.998 101.676  1.00  0.00              
ATOM   2784  C   GLN A 357       5.418   8.899 101.077  1.00  0.00              
ATOM   2785  O   GLN A 357       4.933  10.033 101.103  1.00  0.00              
ATOM   2786  N   GLU A 358       6.070   8.451  99.995  1.00  0.00              
ATOM   2787  CA  GLU A 358       6.275   9.275  98.808  1.00  0.00              
ATOM   2788  CB  GLU A 358       7.152   8.541  97.803  1.00  0.00              
ATOM   2789  CG  GLU A 358       8.614   8.468  98.237  1.00  0.00              
ATOM   2790  CD  GLU A 358       9.491   7.571  97.375  1.00  0.00              
ATOM   2791  OE1 GLU A 358      10.476   8.058  96.818  1.00  0.00              
ATOM   2792  OE2 GLU A 358       9.202   6.381  97.253  1.00  0.00              
ATOM   2793  C   GLU A 358       4.967   9.711  98.159  1.00  0.00              
ATOM   2794  O   GLU A 358       4.830  10.857  97.728  1.00  0.00              
ATOM   2795  N   TYR A 359       3.982   8.807  98.143  1.00  0.00              
ATOM   2796  CA  TYR A 359       2.625   9.123  97.725  1.00  0.00              
ATOM   2797  CB  TYR A 359       1.767   7.855  97.777  1.00  0.00              
ATOM   2798  CG  TYR A 359       0.329   8.054  97.316  1.00  0.00              
ATOM   2799  CD1 TYR A 359       0.053   8.139  95.968  1.00  0.00              
ATOM   2800  CE1 TYR A 359      -1.235   8.382  95.546  1.00  0.00              
ATOM   2801  CD2 TYR A 359      -0.689   8.183  98.246  1.00  0.00              
ATOM   2802  CE2 TYR A 359      -1.977   8.439  97.826  1.00  0.00              
ATOM   2803  CZ  TYR A 359      -2.234   8.553  96.477  1.00  0.00              
ATOM   2804  OH  TYR A 359      -3.502   8.873  96.041  1.00  0.00              
ATOM   2805  C   TYR A 359       2.012  10.207  98.606  1.00  0.00              
ATOM   2806  O   TYR A 359       1.438  11.169  98.100  1.00  0.00              
ATOM   2807  N   ASP A 360       2.153  10.086  99.929  1.00  0.00              
ATOM   2808  CA  ASP A 360       1.538  11.020 100.864  1.00  0.00              
ATOM   2809  CB  ASP A 360       1.611  10.531 102.315  1.00  0.00              
ATOM   2810  CG  ASP A 360       0.756   9.316 102.665  1.00  0.00              
ATOM   2811  OD1 ASP A 360       1.123   8.600 103.597  1.00  0.00              
ATOM   2812  OD2 ASP A 360      -0.277   9.082 102.033  1.00  0.00              
ATOM   2813  C   ASP A 360       2.151  12.407 100.782  1.00  0.00              
ATOM   2814  O   ASP A 360       1.491  13.402 101.078  1.00  0.00              
ATOM   2815  N   GLU A 361       3.428  12.477 100.397  1.00  0.00              
ATOM   2816  CA  GLU A 361       4.064  13.756 100.138  1.00  0.00              
ATOM   2817  CB  GLU A 361       5.566  13.691 100.401  1.00  0.00              
ATOM   2818  CG  GLU A 361       5.968  13.785 101.874  1.00  0.00              
ATOM   2819  CD  GLU A 361       5.768  12.527 102.708  1.00  0.00              
ATOM   2820  OE1 GLU A 361       6.729  11.764 102.837  1.00  0.00              
ATOM   2821  OE2 GLU A 361       4.682  12.320 103.246  1.00  0.00              
ATOM   2822  C   GLU A 361       3.800  14.350  98.759  1.00  0.00              
ATOM   2823  O   GLU A 361       3.499  15.538  98.657  1.00  0.00              
ATOM   2824  N   ALA A 362       3.894  13.567  97.678  1.00  0.00              
ATOM   2825  CA  ALA A 362       3.811  14.124  96.333  1.00  0.00              
ATOM   2826  CB  ALA A 362       5.027  13.668  95.545  1.00  0.00              
ATOM   2827  C   ALA A 362       2.562  13.801  95.517  1.00  0.00              
ATOM   2828  O   ALA A 362       2.422  14.238  94.370  1.00  0.00              
ATOM   2829  N   GLY A 363       1.634  13.033  96.091  1.00  0.00              
ATOM   2830  CA  GLY A 363       0.374  12.694  95.442  1.00  0.00              
ATOM   2831  C   GLY A 363       0.515  11.670  94.317  1.00  0.00              
ATOM   2832  O   GLY A 363       1.626  11.231  94.007  1.00  0.00              
ATOM   2833  N   PRO A 364      -0.576  11.271  93.636  1.00  0.00              
ATOM   2834  CD  PRO A 364      -1.936  11.734  93.902  1.00  0.00              
ATOM   2835  CA  PRO A 364      -0.550  10.327  92.515  1.00  0.00              
ATOM   2836  CB  PRO A 364      -2.020  10.184  92.168  1.00  0.00              
ATOM   2837  CG  PRO A 364      -2.626  11.504  92.571  1.00  0.00              
ATOM   2838  C   PRO A 364       0.296  10.777  91.325  1.00  0.00              
ATOM   2839  O   PRO A 364       0.706   9.984  90.477  1.00  0.00              
ATOM   2840  N   SER A 365       0.577  12.079  91.278  1.00  0.00              
ATOM   2841  CA  SER A 365       1.515  12.687  90.354  1.00  0.00              
ATOM   2842  CB  SER A 365       1.599  14.180  90.680  1.00  0.00              
ATOM   2843  OG  SER A 365       1.055  14.489  91.964  1.00  0.00              
ATOM   2844  C   SER A 365       2.903  12.057  90.322  1.00  0.00              
ATOM   2845  O   SER A 365       3.481  11.919  89.240  1.00  0.00              
ATOM   2846  N   ILE A 366       3.420  11.584  91.465  1.00  0.00              
ATOM   2847  CA  ILE A 366       4.797  11.102  91.567  1.00  0.00              
ATOM   2848  CB  ILE A 366       5.140  10.817  93.053  1.00  0.00              
ATOM   2849  CG2 ILE A 366       4.338   9.633  93.576  1.00  0.00              
ATOM   2850  CG1 ILE A 366       6.643  10.638  93.275  1.00  0.00              
ATOM   2851  CD1 ILE A 366       7.098  10.507  94.738  1.00  0.00              
ATOM   2852  C   ILE A 366       5.184   9.944  90.638  1.00  0.00              
ATOM   2853  O   ILE A 366       6.370   9.751  90.353  1.00  0.00              
ATOM   2854  N   VAL A 367       4.210   9.208  90.078  1.00  0.00              
ATOM   2855  CA  VAL A 367       4.483   8.148  89.101  1.00  0.00              
ATOM   2856  CB  VAL A 367       3.196   7.466  88.571  1.00  0.00              
ATOM   2857  CG1 VAL A 367       3.555   6.155  87.885  1.00  0.00              
ATOM   2858  CG2 VAL A 367       2.166   7.193  89.652  1.00  0.00              
ATOM   2859  C   VAL A 367       5.263   8.708  87.910  1.00  0.00              
ATOM   2860  O   VAL A 367       6.186   8.083  87.391  1.00  0.00              
ATOM   2861  N   HIS A 368       4.931   9.948  87.539  1.00  0.00              
ATOM   2862  CA  HIS A 368       5.595  10.653  86.452  1.00  0.00              
ATOM   2863  CB  HIS A 368       4.839  11.936  86.127  1.00  0.00              
ATOM   2864  CG  HIS A 368       3.380  11.671  85.798  1.00  0.00              
ATOM   2865  ND1 HIS A 368       2.391  11.525  86.665  1.00  0.00              
ATOM   2866  CD2 HIS A 368       2.896  11.435  84.537  1.00  0.00              
ATOM   2867  NE2 HIS A 368       1.639  11.116  84.722  1.00  0.00              
ATOM   2868  CE1 HIS A 368       1.330  11.174  85.995  1.00  0.00              
ATOM   2869  C   HIS A 368       7.040  10.993  86.793  1.00  0.00              
ATOM   2870  O   HIS A 368       7.888  11.100  85.905  1.00  0.00              
ATOM   2871  N   ARG A 369       7.343  11.155  88.086  1.00  0.00              
ATOM   2872  CA  ARG A 369       8.693  11.454  88.530  1.00  0.00              
ATOM   2873  CB  ARG A 369       8.679  12.222  89.853  1.00  0.00              
ATOM   2874  CG  ARG A 369       7.985  13.592  89.821  1.00  0.00              
ATOM   2875  CD  ARG A 369       8.661  14.642  88.928  1.00  0.00              
ATOM   2876  NE  ARG A 369       8.594  14.297  87.514  1.00  0.00              
ATOM   2877  CZ  ARG A 369       7.608  14.682  86.704  1.00  0.00              
ATOM   2878  NH1 ARG A 369       7.531  14.108  85.513  1.00  0.00              
ATOM   2879  NH2 ARG A 369       6.730  15.613  87.061  1.00  0.00              
ATOM   2880  C   ARG A 369       9.561  10.212  88.623  1.00  0.00              
ATOM   2881  O   ARG A 369      10.754  10.257  88.301  1.00  0.00              
ATOM   2882  N   LYS A 370       8.966   9.079  89.004  1.00  0.00              
ATOM   2883  CA  LYS A 370       9.680   7.813  89.071  1.00  0.00              
ATOM   2884  CB  LYS A 370       8.855   6.797  89.857  1.00  0.00              
ATOM   2885  CG  LYS A 370       8.721   7.098  91.341  1.00  0.00              
ATOM   2886  CD  LYS A 370      10.062   6.959  92.038  1.00  0.00              
ATOM   2887  CE  LYS A 370       9.886   7.169  93.527  1.00  0.00              
ATOM   2888  NZ  LYS A 370      11.161   7.026  94.203  1.00  0.00              
ATOM   2889  C   LYS A 370      10.086   7.256  87.707  1.00  0.00              
ATOM   2890  O   LYS A 370       9.442   6.383  87.123  1.00  0.00              
ATOM   2891  N   CYS A 371      11.181   7.794  87.170  1.00  0.00              
ATOM   2892  CA  CYS A 371      11.745   7.316  85.913  1.00  0.00              
ATOM   2893  CB  CYS A 371      12.845   8.270  85.454  1.00  0.00              
ATOM   2894  SG  CYS A 371      13.485   7.910  83.800  1.00  0.00              
ATOM   2895  C   CYS A 371      12.299   5.899  86.034  1.00  0.00              
ATOM   2896  O   CYS A 371      13.048   5.639  86.978  1.00  0.00              
ATOM   2897  OXT CYS A 371      11.982   5.069  85.185  1.00  0.00              
TER    2898      CYS A 371
ATOM   2899  N   ASP B   1      52.528  22.095  59.865  1.00  0.00              
ATOM   2900  CA  ASP B   1      53.032  21.111  60.822  1.00  0.00              
ATOM   2901  CB  ASP B   1      54.553  21.280  61.006  1.00  0.00              
ATOM   2902  CG  ASP B   1      55.231  20.364  62.034  1.00  0.00              
ATOM   2903  OD1 ASP B   1      55.055  19.148  61.981  1.00  0.00              
ATOM   2904  OD2 ASP B   1      55.924  20.889  62.906  1.00  0.00              
ATOM   2905  C   ASP B   1      52.317  21.153  62.167  1.00  0.00              
ATOM   2906  O   ASP B   1      52.464  20.266  63.009  1.00  0.00              
ATOM   2907  N   TYR B   2      51.485  22.182  62.336  1.00  0.00              
ATOM   2908  CA  TYR B   2      50.687  22.364  63.545  1.00  0.00              
ATOM   2909  CB  TYR B   2      49.836  23.634  63.429  1.00  0.00              
ATOM   2910  CG  TYR B   2      49.010  23.952  64.672  1.00  0.00              
ATOM   2911  CD1 TYR B   2      49.638  24.335  65.843  1.00  0.00              
ATOM   2912  CE1 TYR B   2      48.893  24.567  66.981  1.00  0.00              
ATOM   2913  CD2 TYR B   2      47.634  23.824  64.632  1.00  0.00              
ATOM   2914  CE2 TYR B   2      46.886  24.055  65.767  1.00  0.00              
ATOM   2915  CZ  TYR B   2      47.523  24.420  66.934  1.00  0.00              
ATOM   2916  OH  TYR B   2      46.780  24.641  68.077  1.00  0.00              
ATOM   2917  C   TYR B   2      49.803  21.153  63.833  1.00  0.00              
ATOM   2918  O   TYR B   2      49.691  20.713  64.977  1.00  0.00              
ATOM   2919  N   GLU B   3      49.212  20.592  62.772  1.00  0.00              
ATOM   2920  CA  GLU B   3      48.414  19.379  62.858  1.00  0.00              
ATOM   2921  CB  GLU B   3      47.899  19.014  61.469  1.00  0.00              
ATOM   2922  CG  GLU B   3      46.884  17.875  61.456  1.00  0.00              
ATOM   2923  CD  GLU B   3      46.439  17.472  60.060  1.00  0.00              
ATOM   2924  OE1 GLU B   3      47.127  16.668  59.432  1.00  0.00              
ATOM   2925  OE2 GLU B   3      45.409  17.966  59.603  1.00  0.00              
ATOM   2926  C   GLU B   3      49.216  18.223  63.449  1.00  0.00              
ATOM   2927  O   GLU B   3      48.740  17.558  64.367  1.00  0.00              
ATOM   2928  N   LYS B   4      50.455  18.013  62.984  1.00  0.00              
ATOM   2929  CA  LYS B   4      51.290  16.930  63.485  1.00  0.00              
ATOM   2930  CB  LYS B   4      52.544  16.771  62.622  1.00  0.00              
ATOM   2931  CG  LYS B   4      53.464  15.596  62.967  1.00  0.00              
ATOM   2932  CD  LYS B   4      52.768  14.246  62.824  1.00  0.00              
ATOM   2933  CE  LYS B   4      53.735  13.110  63.124  1.00  0.00              
ATOM   2934  NZ  LYS B   4      53.047  11.833  63.075  1.00  0.00              
ATOM   2935  C   LYS B   4      51.649  17.176  64.946  1.00  0.00              
ATOM   2936  O   LYS B   4      51.587  16.252  65.754  1.00  0.00              
ATOM   2937  N   ASN B   5      51.953  18.427  65.312  1.00  0.00              
ATOM   2938  CA  ASN B   5      52.188  18.790  66.709  1.00  0.00              
ATOM   2939  CB  ASN B   5      52.548  20.263  66.866  1.00  0.00              
ATOM   2940  CG  ASN B   5      53.979  20.583  66.470  1.00  0.00              
ATOM   2941  OD1 ASN B   5      54.867  20.720  67.305  1.00  0.00              
ATOM   2942  ND2 ASN B   5      54.258  20.721  65.185  1.00  0.00              
ATOM   2943  C   ASN B   5      50.993  18.485  67.601  1.00  0.00              
ATOM   2944  O   ASN B   5      51.150  17.912  68.681  1.00  0.00              
ATOM   2945  N   LYS B   6      49.787  18.821  67.131  1.00  0.00              
ATOM   2946  CA  LYS B   6      48.552  18.521  67.840  1.00  0.00              
ATOM   2947  CB  LYS B   6      47.379  19.155  67.098  1.00  0.00              
ATOM   2948  CG  LYS B   6      46.044  19.060  67.820  1.00  0.00              
ATOM   2949  CD  LYS B   6      44.955  19.675  66.961  1.00  0.00              
ATOM   2950  CE  LYS B   6      43.619  19.559  67.672  1.00  0.00              
ATOM   2951  NZ  LYS B   6      42.562  20.121  66.855  1.00  0.00              
ATOM   2952  C   LYS B   6      48.348  17.014  67.984  1.00  0.00              
ATOM   2953  O   LYS B   6      48.005  16.535  69.063  1.00  0.00              
ATOM   2954  N   VAL B   7      48.598  16.247  66.918  1.00  0.00              
ATOM   2955  CA  VAL B   7      48.516  14.790  66.945  1.00  0.00              
ATOM   2956  CB  VAL B   7      48.720  14.267  65.498  1.00  0.00              
ATOM   2957  CG1 VAL B   7      48.901  12.765  65.399  1.00  0.00              
ATOM   2958  CG2 VAL B   7      47.496  14.620  64.667  1.00  0.00              
ATOM   2959  C   VAL B   7      49.492  14.187  67.958  1.00  0.00              
ATOM   2960  O   VAL B   7      49.107  13.344  68.775  1.00  0.00              
ATOM   2961  N   CYS B   8      50.746  14.655  67.957  1.00  0.00              
ATOM   2962  CA  CYS B   8      51.741  14.259  68.947  1.00  0.00              
ATOM   2963  CB  CYS B   8      53.080  14.931  68.671  1.00  0.00              
ATOM   2964  SG  CYS B   8      53.757  14.624  67.021  1.00  0.00              
ATOM   2965  C   CYS B   8      51.315  14.610  70.367  1.00  0.00              
ATOM   2966  O   CYS B   8      51.510  13.826  71.303  1.00  0.00              
ATOM   2967  N   LYS B   9      50.711  15.793  70.536  1.00  0.00              
ATOM   2968  CA  LYS B   9      50.180  16.231  71.817  1.00  0.00              
ATOM   2969  CB  LYS B   9      49.680  17.668  71.710  1.00  0.00              
ATOM   2970  CG  LYS B   9      49.265  18.301  73.029  1.00  0.00              
ATOM   2971  CD  LYS B   9      48.814  19.728  72.784  1.00  0.00              
ATOM   2972  CE  LYS B   9      48.437  20.380  74.102  1.00  0.00              
ATOM   2973  NZ  LYS B   9      48.033  21.755  73.886  1.00  0.00              
ATOM   2974  C   LYS B   9      49.062  15.305  72.279  1.00  0.00              
ATOM   2975  O   LYS B   9      49.063  14.885  73.434  1.00  0.00              
ATOM   2976  N   GLU B  10      48.133  14.922  71.396  1.00  0.00              
ATOM   2977  CA  GLU B  10      47.074  13.988  71.752  1.00  0.00              
ATOM   2978  CB  GLU B  10      46.066  13.815  70.617  1.00  0.00              
ATOM   2979  CG  GLU B  10      45.365  15.093  70.156  1.00  0.00              
ATOM   2980  CD  GLU B  10      44.682  15.888  71.261  1.00  0.00              
ATOM   2981  OE1 GLU B  10      43.635  15.457  71.742  1.00  0.00              
ATOM   2982  OE2 GLU B  10      45.199  16.941  71.633  1.00  0.00              
ATOM   2983  C   GLU B  10      47.624  12.629  72.161  1.00  0.00              
ATOM   2984  O   GLU B  10      47.214  12.081  73.183  1.00  0.00              
ATOM   2985  N   PHE B  11      48.592  12.104  71.403  1.00  0.00              
ATOM   2986  CA  PHE B  11      49.255  10.848  71.729  1.00  0.00              
ATOM   2987  CB  PHE B  11      50.319  10.578  70.671  1.00  0.00              
ATOM   2988  CG  PHE B  11      50.967   9.199  70.706  1.00  0.00              
ATOM   2989  CD1 PHE B  11      50.308   8.116  70.158  1.00  0.00              
ATOM   2990  CD2 PHE B  11      52.235   9.043  71.233  1.00  0.00              
ATOM   2991  CE1 PHE B  11      50.924   6.884  70.125  1.00  0.00              
ATOM   2992  CE2 PHE B  11      52.841   7.804  71.203  1.00  0.00              
ATOM   2993  CZ  PHE B  11      52.188   6.726  70.648  1.00  0.00              
ATOM   2994  C   PHE B  11      49.888  10.870  73.117  1.00  0.00              
ATOM   2995  O   PHE B  11      49.637   9.983  73.934  1.00  0.00              
ATOM   2996  N   SER B  12      50.687  11.901  73.402  1.00  0.00              
ATOM   2997  CA  SER B  12      51.382  11.997  74.676  1.00  0.00              
ATOM   2998  CB  SER B  12      52.519  13.011  74.581  1.00  0.00              
ATOM   2999  OG  SER B  12      52.111  14.247  74.009  1.00  0.00              
ATOM   3000  C   SER B  12      50.476  12.304  75.862  1.00  0.00              
ATOM   3001  O   SER B  12      50.563  11.650  76.901  1.00  0.00              
ATOM   3002  N   HIS B  13      49.581  13.285  75.711  1.00  0.00              
ATOM   3003  CA  HIS B  13      48.668  13.686  76.773  1.00  0.00              
ATOM   3004  CB  HIS B  13      47.991  15.008  76.398  1.00  0.00              
ATOM   3005  CG  HIS B  13      47.179  15.686  77.498  1.00  0.00              
ATOM   3006  ND1 HIS B  13      46.651  15.164  78.597  1.00  0.00              
ATOM   3007  CD2 HIS B  13      46.862  17.024  77.472  1.00  0.00              
ATOM   3008  NE2 HIS B  13      46.161  17.227  78.558  1.00  0.00              
ATOM   3009  CE1 HIS B  13      46.031  16.115  79.237  1.00  0.00              
ATOM   3010  C   HIS B  13      47.615  12.628  77.079  1.00  0.00              
ATOM   3011  O   HIS B  13      47.246  12.454  78.243  1.00  0.00              
ATOM   3012  N   LEU B  14      47.082  11.943  76.064  1.00  0.00              
ATOM   3013  CA  LEU B  14      46.069  10.928  76.303  1.00  0.00              
ATOM   3014  CB  LEU B  14      45.076  10.866  75.148  1.00  0.00              
ATOM   3015  CG  LEU B  14      44.234  12.094  74.828  1.00  0.00              
ATOM   3016  CD1 LEU B  14      43.463  11.861  73.542  1.00  0.00              
ATOM   3017  CD2 LEU B  14      43.292  12.436  75.971  1.00  0.00              
ATOM   3018  C   LEU B  14      46.641   9.542  76.552  1.00  0.00              
ATOM   3019  O   LEU B  14      46.037   8.746  77.273  1.00  0.00              
ATOM   3020  N   GLY B  15      47.799   9.223  75.971  1.00  0.00              
ATOM   3021  CA  GLY B  15      48.348   7.881  76.059  1.00  0.00              
ATOM   3022  C   GLY B  15      47.966   7.084  74.822  1.00  0.00              
ATOM   3023  O   GLY B  15      46.857   7.219  74.297  1.00  0.00              
ATOM   3024  N   LYS B  16      48.886   6.214  74.386  1.00  0.00              
ATOM   3025  CA  LYS B  16      48.785   5.470  73.132  1.00  0.00              
ATOM   3026  CB  LYS B  16      49.883   4.403  73.084  1.00  0.00              
ATOM   3027  CG  LYS B  16      49.935   3.604  71.786  1.00  0.00              
ATOM   3028  CD  LYS B  16      51.123   2.663  71.781  1.00  0.00              
ATOM   3029  CE  LYS B  16      51.103   1.842  70.503  1.00  0.00              
ATOM   3030  NZ  LYS B  16      52.294   1.022  70.414  1.00  0.00              
ATOM   3031  C   LYS B  16      47.421   4.859  72.828  1.00  0.00              
ATOM   3032  O   LYS B  16      46.790   5.253  71.849  1.00  0.00              
ATOM   3033  N   GLU B  17      46.920   3.970  73.694  1.00  0.00              
ATOM   3034  CA  GLU B  17      45.633   3.310  73.496  1.00  0.00              
ATOM   3035  CB  GLU B  17      45.408   2.300  74.619  1.00  0.00              
ATOM   3036  CG  GLU B  17      44.203   1.384  74.413  1.00  0.00              
ATOM   3037  CD  GLU B  17      43.899   0.477  75.593  1.00  0.00              
ATOM   3038  OE1 GLU B  17      43.417   0.966  76.613  1.00  0.00              
ATOM   3039  OE2 GLU B  17      44.140  -0.728  75.495  1.00  0.00              
ATOM   3040  C   GLU B  17      44.466   4.296  73.436  1.00  0.00              
ATOM   3041  O   GLU B  17      43.483   4.088  72.718  1.00  0.00              
ATOM   3042  N   ASP B  18      44.577   5.407  74.168  1.00  0.00              
ATOM   3043  CA  ASP B  18      43.530   6.419  74.204  1.00  0.00              
ATOM   3044  CB  ASP B  18      43.735   7.406  75.349  1.00  0.00              
ATOM   3045  CG  ASP B  18      43.740   6.786  76.739  1.00  0.00              
ATOM   3046  OD1 ASP B  18      42.877   7.135  77.541  1.00  0.00              
ATOM   3047  OD2 ASP B  18      44.595   5.935  77.005  1.00  0.00              
ATOM   3048  C   ASP B  18      43.531   7.172  72.885  1.00  0.00              
ATOM   3049  O   ASP B  18      42.471   7.457  72.327  1.00  0.00              
ATOM   3050  N   PHE B  19      44.726   7.449  72.350  1.00  0.00              
ATOM   3051  CA  PHE B  19      44.870   8.010  71.016  1.00  0.00              
ATOM   3052  CB  PHE B  19      46.332   8.378  70.747  1.00  0.00              
ATOM   3053  CG  PHE B  19      46.574   9.020  69.386  1.00  0.00              
ATOM   3054  CD1 PHE B  19      46.138  10.308  69.139  1.00  0.00              
ATOM   3055  CD2 PHE B  19      47.200   8.296  68.388  1.00  0.00              
ATOM   3056  CE1 PHE B  19      46.311  10.858  67.887  1.00  0.00              
ATOM   3057  CE2 PHE B  19      47.367   8.854  67.139  1.00  0.00              
ATOM   3058  CZ  PHE B  19      46.919  10.131  66.887  1.00  0.00              
ATOM   3059  C   PHE B  19      44.350   7.041  69.957  1.00  0.00              
ATOM   3060  O   PHE B  19      43.692   7.478  69.011  1.00  0.00              
ATOM   3061  N   THR B  20      44.618   5.734  70.085  1.00  0.00              
ATOM   3062  CA  THR B  20      44.057   4.715  69.204  1.00  0.00              
ATOM   3063  CB  THR B  20      44.548   3.314  69.630  1.00  0.00              
ATOM   3064  OG1 THR B  20      45.950   3.423  69.833  1.00  0.00              
ATOM   3065  CG2 THR B  20      44.263   2.236  68.595  1.00  0.00              
ATOM   3066  C   THR B  20      42.532   4.762  69.233  1.00  0.00              
ATOM   3067  O   THR B  20      41.889   4.766  68.184  1.00  0.00              
ATOM   3068  N   SER B  21      41.951   4.865  70.433  1.00  0.00              
ATOM   3069  CA  SER B  21      40.507   4.947  70.604  1.00  0.00              
ATOM   3070  CB  SER B  21      40.170   4.919  72.089  1.00  0.00              
ATOM   3071  OG  SER B  21      40.684   3.749  72.715  1.00  0.00              
ATOM   3072  C   SER B  21      39.923   6.196  69.951  1.00  0.00              
ATOM   3073  O   SER B  21      38.955   6.110  69.191  1.00  0.00              
ATOM   3074  N   LEU B  22      40.550   7.355  70.192  1.00  0.00              
ATOM   3075  CA  LEU B  22      40.159   8.617  69.577  1.00  0.00              
ATOM   3076  CB  LEU B  22      41.082   9.734  70.066  1.00  0.00              
ATOM   3077  CG  LEU B  22      40.839  11.169  69.602  1.00  0.00              
ATOM   3078  CD1 LEU B  22      39.551  11.723  70.195  1.00  0.00              
ATOM   3079  CD2 LEU B  22      42.012  12.049  69.996  1.00  0.00              
ATOM   3080  C   LEU B  22      40.217   8.537  68.056  1.00  0.00              
ATOM   3081  O   LEU B  22      39.265   8.908  67.369  1.00  0.00              
ATOM   3082  N   SER B  23      41.321   7.999  67.531  1.00  0.00              
ATOM   3083  CA  SER B  23      41.506   7.854  66.096  1.00  0.00              
ATOM   3084  CB  SER B  23      42.932   7.418  65.785  1.00  0.00              
ATOM   3085  OG  SER B  23      43.892   8.303  66.346  1.00  0.00              
ATOM   3086  C   SER B  23      40.513   6.867  65.497  1.00  0.00              
ATOM   3087  O   SER B  23      40.029   7.077  64.386  1.00  0.00              
ATOM   3088  N   LEU B  24      40.162   5.804  66.231  1.00  0.00              
ATOM   3089  CA  LEU B  24      39.168   4.837  65.787  1.00  0.00              
ATOM   3090  CB  LEU B  24      39.108   3.665  66.762  1.00  0.00              
ATOM   3091  CG  LEU B  24      38.310   2.416  66.415  1.00  0.00              
ATOM   3092  CD1 LEU B  24      38.883   1.697  65.204  1.00  0.00              
ATOM   3093  CD2 LEU B  24      38.344   1.477  67.599  1.00  0.00              
ATOM   3094  C   LEU B  24      37.804   5.493  65.639  1.00  0.00              
ATOM   3095  O   LEU B  24      37.179   5.371  64.584  1.00  0.00              
ATOM   3096  N   VAL B  25      37.374   6.235  66.667  1.00  0.00              
ATOM   3097  CA  VAL B  25      36.133   7.003  66.623  1.00  0.00              
ATOM   3098  CB  VAL B  25      35.901   7.707  67.987  1.00  0.00              
ATOM   3099  CG1 VAL B  25      34.709   8.656  67.974  1.00  0.00              
ATOM   3100  CG2 VAL B  25      35.661   6.668  69.072  1.00  0.00              
ATOM   3101  C   VAL B  25      36.149   8.002  65.467  1.00  0.00              
ATOM   3102  O   VAL B  25      35.205   8.063  64.677  1.00  0.00              
ATOM   3103  N   LEU B  26      37.254   8.745  65.338  1.00  0.00              
ATOM   3104  CA  LEU B  26      37.432   9.740  64.291  1.00  0.00              
ATOM   3105  CB  LEU B  26      38.784  10.423  64.476  1.00  0.00              
ATOM   3106  CG  LEU B  26      39.151  11.627  63.623  1.00  0.00              
ATOM   3107  CD1 LEU B  26      38.255  12.814  63.948  1.00  0.00              
ATOM   3108  CD2 LEU B  26      40.606  11.995  63.851  1.00  0.00              
ATOM   3109  C   LEU B  26      37.324   9.151  62.888  1.00  0.00              
ATOM   3110  O   LEU B  26      36.481   9.581  62.101  1.00  0.00              
ATOM   3111  N   TYR B  27      38.126   8.137  62.554  1.00  0.00              
ATOM   3112  CA  TYR B  27      38.070   7.536  61.230  1.00  0.00              
ATOM   3113  CB  TYR B  27      39.289   6.661  60.959  1.00  0.00              
ATOM   3114  CG  TYR B  27      40.558   7.490  60.807  1.00  0.00              
ATOM   3115  CD1 TYR B  27      41.613   7.300  61.675  1.00  0.00              
ATOM   3116  CE1 TYR B  27      42.741   8.085  61.576  1.00  0.00              
ATOM   3117  CD2 TYR B  27      40.640   8.455  59.820  1.00  0.00              
ATOM   3118  CE2 TYR B  27      41.768   9.241  59.712  1.00  0.00              
ATOM   3119  CZ  TYR B  27      42.808   9.052  60.596  1.00  0.00              
ATOM   3120  OH  TYR B  27      43.936   9.840  60.502  1.00  0.00              
ATOM   3121  C   TYR B  27      36.776   6.792  60.951  1.00  0.00              
ATOM   3122  O   TYR B  27      36.316   6.770  59.809  1.00  0.00              
ATOM   3123  N   SER B  28      36.143   6.223  61.982  1.00  0.00              
ATOM   3124  CA  SER B  28      34.812   5.660  61.822  1.00  0.00              
ATOM   3125  CB  SER B  28      34.402   4.865  63.052  1.00  0.00              
ATOM   3126  OG  SER B  28      35.304   3.796  63.298  1.00  0.00              
ATOM   3127  C   SER B  28      33.776   6.734  61.510  1.00  0.00              
ATOM   3128  O   SER B  28      32.975   6.549  60.593  1.00  0.00              
ATOM   3129  N   ARG B  29      33.791   7.884  62.202  1.00  0.00              
ATOM   3130  CA  ARG B  29      32.835   8.949  61.918  1.00  0.00              
ATOM   3131  CB  ARG B  29      32.776   9.995  63.045  1.00  0.00              
ATOM   3132  CG  ARG B  29      33.881  11.047  63.119  1.00  0.00              
ATOM   3133  CD  ARG B  29      33.814  11.891  64.387  1.00  0.00              
ATOM   3134  NE  ARG B  29      32.572  12.639  64.521  1.00  0.00              
ATOM   3135  CZ  ARG B  29      32.413  13.893  64.096  1.00  0.00              
ATOM   3136  NH1 ARG B  29      31.224  14.453  64.266  1.00  0.00              
ATOM   3137  NH2 ARG B  29      33.406  14.582  63.541  1.00  0.00              
ATOM   3138  C   ARG B  29      33.091   9.593  60.559  1.00  0.00              
ATOM   3139  O   ARG B  29      32.155  10.001  59.875  1.00  0.00              
ATOM   3140  N   LYS B  30      34.360   9.673  60.143  1.00  0.00              
ATOM   3141  CA  LYS B  30      34.710  10.130  58.807  1.00  0.00              
ATOM   3142  CB  LYS B  30      36.212  10.327  58.670  1.00  0.00              
ATOM   3143  CG  LYS B  30      36.777  11.515  59.422  1.00  0.00              
ATOM   3144  CD  LYS B  30      38.285  11.492  59.257  1.00  0.00              
ATOM   3145  CE  LYS B  30      38.913  12.690  59.942  1.00  0.00              
ATOM   3146  NZ  LYS B  30      40.358  12.604  59.871  1.00  0.00              
ATOM   3147  C   LYS B  30      34.250   9.178  57.714  1.00  0.00              
ATOM   3148  O   LYS B  30      33.643   9.613  56.733  1.00  0.00              
ATOM   3149  N   PHE B  31      34.511   7.876  57.869  1.00  0.00              
ATOM   3150  CA  PHE B  31      34.209   6.898  56.835  1.00  0.00              
ATOM   3151  CB  PHE B  31      35.476   6.100  56.480  1.00  0.00              
ATOM   3152  CG  PHE B  31      36.682   6.910  56.021  1.00  0.00              
ATOM   3153  CD1 PHE B  31      37.642   7.302  56.935  1.00  0.00              
ATOM   3154  CD2 PHE B  31      36.835   7.228  54.688  1.00  0.00              
ATOM   3155  CE1 PHE B  31      38.746   8.012  56.511  1.00  0.00              
ATOM   3156  CE2 PHE B  31      37.940   7.941  54.271  1.00  0.00              
ATOM   3157  CZ  PHE B  31      38.896   8.333  55.181  1.00  0.00              
ATOM   3158  C   PHE B  31      33.090   5.942  57.263  1.00  0.00              
ATOM   3159  O   PHE B  31      33.375   4.805  57.654  1.00  0.00              
ATOM   3160  N   PRO B  32      31.794   6.294  57.161  1.00  0.00              
ATOM   3161  CD  PRO B  32      31.300   7.481  56.468  1.00  0.00              
ATOM   3162  CA  PRO B  32      30.676   5.471  57.634  1.00  0.00              
ATOM   3163  CB  PRO B  32      29.470   6.336  57.324  1.00  0.00              
ATOM   3164  CG  PRO B  32      29.883   7.097  56.093  1.00  0.00              
ATOM   3165  C   PRO B  32      30.563   4.087  56.996  1.00  0.00              
ATOM   3166  O   PRO B  32      30.076   3.135  57.605  1.00  0.00              
ATOM   3167  N   SER B  33      31.022   3.974  55.748  1.00  0.00              
ATOM   3168  CA  SER B  33      31.031   2.721  55.016  1.00  0.00              
ATOM   3169  CB  SER B  33      30.965   3.055  53.532  1.00  0.00              
ATOM   3170  OG  SER B  33      29.967   4.038  53.283  1.00  0.00              
ATOM   3171  C   SER B  33      32.258   1.854  55.290  1.00  0.00              
ATOM   3172  O   SER B  33      32.328   0.717  54.820  1.00  0.00              
ATOM   3173  N   GLY B  34      33.244   2.355  56.043  1.00  0.00              
ATOM   3174  CA  GLY B  34      34.485   1.629  56.263  1.00  0.00              
ATOM   3175  C   GLY B  34      34.284   0.490  57.245  1.00  0.00              
ATOM   3176  O   GLY B  34      33.801   0.703  58.360  1.00  0.00              
ATOM   3177  N   THR B  35      34.636  -0.732  56.841  1.00  0.00              
ATOM   3178  CA  THR B  35      34.480  -1.882  57.718  1.00  0.00              
ATOM   3179  CB  THR B  35      34.457  -3.220  56.944  1.00  0.00              
ATOM   3180  OG1 THR B  35      35.688  -3.359  56.250  1.00  0.00              
ATOM   3181  CG2 THR B  35      33.278  -3.299  55.986  1.00  0.00              
ATOM   3182  C   THR B  35      35.533  -1.899  58.820  1.00  0.00              
ATOM   3183  O   THR B  35      36.601  -1.290  58.684  1.00  0.00              
ATOM   3184  N   PHE B  36      35.219  -2.622  59.903  1.00  0.00              
ATOM   3185  CA  PHE B  36      36.043  -2.707  61.103  1.00  0.00              
ATOM   3186  CB  PHE B  36      35.540  -3.860  61.983  1.00  0.00              
ATOM   3187  CG  PHE B  36      36.283  -4.029  63.304  1.00  0.00              
ATOM   3188  CD1 PHE B  36      36.919  -5.226  63.576  1.00  0.00              
ATOM   3189  CD2 PHE B  36      36.346  -2.989  64.212  1.00  0.00              
ATOM   3190  CE1 PHE B  36      37.632  -5.371  64.748  1.00  0.00              
ATOM   3191  CE2 PHE B  36      37.066  -3.143  65.376  1.00  0.00              
ATOM   3192  CZ  PHE B  36      37.709  -4.331  65.647  1.00  0.00              
ATOM   3193  C   PHE B  36      37.539  -2.822  60.853  1.00  0.00              
ATOM   3194  O   PHE B  36      38.276  -1.902  61.201  1.00  0.00              
ATOM   3195  N   GLU B  37      37.995  -3.886  60.184  1.00  0.00              
ATOM   3196  CA  GLU B  37      39.417  -4.083  59.964  1.00  0.00              
ATOM   3197  CB  GLU B  37      39.694  -5.488  59.428  1.00  0.00              
ATOM   3198  CG  GLU B  37      41.169  -5.914  59.449  1.00  0.00              
ATOM   3199  CD  GLU B  37      41.846  -5.832  60.815  1.00  0.00              
ATOM   3200  OE1 GLU B  37      42.753  -5.012  60.983  1.00  0.00              
ATOM   3201  OE2 GLU B  37      41.472  -6.587  61.711  1.00  0.00              
ATOM   3202  C   GLU B  37      40.046  -3.010  59.080  1.00  0.00              
ATOM   3203  O   GLU B  37      41.219  -2.691  59.277  1.00  0.00              
ATOM   3204  N   GLN B  38      39.289  -2.406  58.153  1.00  0.00              
ATOM   3205  CA  GLN B  38      39.798  -1.303  57.349  1.00  0.00              
ATOM   3206  CB  GLN B  38      38.778  -0.837  56.319  1.00  0.00              
ATOM   3207  CG  GLN B  38      38.543  -1.743  55.128  1.00  0.00              
ATOM   3208  CD  GLN B  38      37.463  -1.188  54.213  1.00  0.00              
ATOM   3209  OE1 GLN B  38      36.270  -1.301  54.496  1.00  0.00              
ATOM   3210  NE2 GLN B  38      37.800  -0.541  53.107  1.00  0.00              
ATOM   3211  C   GLN B  38      40.143  -0.118  58.238  1.00  0.00              
ATOM   3212  O   GLN B  38      41.243   0.441  58.178  1.00  0.00              
ATOM   3213  N   VAL B  39      39.188   0.233  59.109  1.00  0.00              
ATOM   3214  CA  VAL B  39      39.368   1.334  60.043  1.00  0.00              
ATOM   3215  CB  VAL B  39      38.051   1.658  60.792  1.00  0.00              
ATOM   3216  CG1 VAL B  39      38.212   2.869  61.698  1.00  0.00              
ATOM   3217  CG2 VAL B  39      36.928   1.957  59.808  1.00  0.00              
ATOM   3218  C   VAL B  39      40.509   0.989  60.996  1.00  0.00              
ATOM   3219  O   VAL B  39      41.436   1.782  61.146  1.00  0.00              
ATOM   3220  N   SER B  40      40.509  -0.212  61.586  1.00  0.00              
ATOM   3221  CA  SER B  40      41.594  -0.685  62.433  1.00  0.00              
ATOM   3222  CB  SER B  40      41.284  -2.088  62.935  1.00  0.00              
ATOM   3223  OG  SER B  40      40.027  -2.136  63.596  1.00  0.00              
ATOM   3224  C   SER B  40      42.969  -0.680  61.772  1.00  0.00              
ATOM   3225  O   SER B  40      43.963  -0.446  62.462  1.00  0.00              
ATOM   3226  N   GLN B  41      43.083  -0.939  60.463  1.00  0.00              
ATOM   3227  CA  GLN B  41      44.354  -0.796  59.764  1.00  0.00              
ATOM   3228  CB  GLN B  41      44.320  -1.414  58.368  1.00  0.00              
ATOM   3229  CG  GLN B  41      44.364  -2.937  58.353  1.00  0.00              
ATOM   3230  CD  GLN B  41      45.613  -3.521  58.998  1.00  0.00              
ATOM   3231  OE1 GLN B  41      46.729  -3.382  58.506  1.00  0.00              
ATOM   3232  NE2 GLN B  41      45.479  -4.201  60.129  1.00  0.00              
ATOM   3233  C   GLN B  41      44.802   0.651  59.669  1.00  0.00              
ATOM   3234  O   GLN B  41      45.939   0.973  60.029  1.00  0.00              
ATOM   3235  N   LEU B  42      43.899   1.541  59.237  1.00  0.00              
ATOM   3236  CA  LEU B  42      44.220   2.957  59.115  1.00  0.00              
ATOM   3237  CB  LEU B  42      43.058   3.728  58.492  1.00  0.00              
ATOM   3238  CG  LEU B  42      43.268   5.195  58.116  1.00  0.00              
ATOM   3239  CD1 LEU B  42      44.397   5.361  57.109  1.00  0.00              
ATOM   3240  CD2 LEU B  42      41.990   5.772  57.542  1.00  0.00              
ATOM   3241  C   LEU B  42      44.613   3.563  60.454  1.00  0.00              
ATOM   3242  O   LEU B  42      45.654   4.208  60.561  1.00  0.00              
ATOM   3243  N   VAL B  43      43.816   3.296  61.491  1.00  0.00              
ATOM   3244  CA  VAL B  43      44.080   3.760  62.847  1.00  0.00              
ATOM   3245  CB  VAL B  43      42.919   3.333  63.772  1.00  0.00              
ATOM   3246  CG1 VAL B  43      43.159   3.676  65.233  1.00  0.00              
ATOM   3247  CG2 VAL B  43      41.652   4.034  63.325  1.00  0.00              
ATOM   3248  C   VAL B  43      45.424   3.261  63.362  1.00  0.00              
ATOM   3249  O   VAL B  43      46.231   4.060  63.834  1.00  0.00              
ATOM   3250  N   LYS B  44      45.690   1.955  63.228  1.00  0.00              
ATOM   3251  CA  LYS B  44      46.947   1.339  63.646  1.00  0.00              
ATOM   3252  CB  LYS B  44      46.906  -0.110  63.195  1.00  0.00              
ATOM   3253  CG  LYS B  44      47.919  -1.085  63.760  1.00  0.00              
ATOM   3254  CD  LYS B  44      47.758  -2.475  63.134  1.00  0.00              
ATOM   3255  CE  LYS B  44      46.442  -3.200  63.444  1.00  0.00              
ATOM   3256  NZ  LYS B  44      45.342  -2.804  62.578  1.00  0.00              
ATOM   3257  C   LYS B  44      48.145   2.033  63.007  1.00  0.00              
ATOM   3258  O   LYS B  44      49.119   2.410  63.669  1.00  0.00              
ATOM   3259  N   GLU B  45      48.039   2.255  61.696  1.00  0.00              
ATOM   3260  CA  GLU B  45      49.099   2.918  60.965  1.00  0.00              
ATOM   3261  CB  GLU B  45      48.983   2.613  59.480  1.00  0.00              
ATOM   3262  CG  GLU B  45      49.285   1.124  59.313  1.00  0.00              
ATOM   3263  CD  GLU B  45      49.172   0.570  57.906  1.00  0.00              
ATOM   3264  OE1 GLU B  45      50.124   0.694  57.133  1.00  0.00              
ATOM   3265  OE2 GLU B  45      48.145  -0.023  57.571  1.00  0.00              
ATOM   3266  C   GLU B  45      49.232   4.401  61.289  1.00  0.00              
ATOM   3267  O   GLU B  45      50.362   4.879  61.394  1.00  0.00              
ATOM   3268  N   VAL B  46      48.139   5.131  61.539  1.00  0.00              
ATOM   3269  CA  VAL B  46      48.202   6.512  62.018  1.00  0.00              
ATOM   3270  CB  VAL B  46      46.794   7.162  61.994  1.00  0.00              
ATOM   3271  CG1 VAL B  46      46.738   8.541  62.648  1.00  0.00              
ATOM   3272  CG2 VAL B  46      46.367   7.329  60.544  1.00  0.00              
ATOM   3273  C   VAL B  46      48.864   6.594  63.393  1.00  0.00              
ATOM   3274  O   VAL B  46      49.656   7.505  63.669  1.00  0.00              
ATOM   3275  N   VAL B  47      48.589   5.614  64.260  1.00  0.00              
ATOM   3276  CA  VAL B  47      49.287   5.492  65.531  1.00  0.00              
ATOM   3277  CB  VAL B  47      48.663   4.382  66.414  1.00  0.00              
ATOM   3278  CG1 VAL B  47      49.419   4.174  67.719  1.00  0.00              
ATOM   3279  CG2 VAL B  47      47.237   4.765  66.772  1.00  0.00              
ATOM   3280  C   VAL B  47      50.780   5.285  65.288  1.00  0.00              
ATOM   3281  O   VAL B  47      51.580   5.958  65.934  1.00  0.00              
ATOM   3282  N   SER B  48      51.203   4.437  64.341  1.00  0.00              
ATOM   3283  CA  SER B  48      52.625   4.311  64.029  1.00  0.00              
ATOM   3284  CB  SER B  48      52.900   3.092  63.147  1.00  0.00              
ATOM   3285  OG  SER B  48      52.613   3.284  61.766  1.00  0.00              
ATOM   3286  C   SER B  48      53.236   5.569  63.407  1.00  0.00              
ATOM   3287  O   SER B  48      54.431   5.834  63.585  1.00  0.00              
ATOM   3288  N   LEU B  49      52.453   6.360  62.657  1.00  0.00              
ATOM   3289  CA  LEU B  49      52.908   7.653  62.143  1.00  0.00              
ATOM   3290  CB  LEU B  49      51.853   8.362  61.296  1.00  0.00              
ATOM   3291  CG  LEU B  49      51.201   7.725  60.081  1.00  0.00              
ATOM   3292  CD1 LEU B  49      50.164   8.681  59.524  1.00  0.00              
ATOM   3293  CD2 LEU B  49      52.204   7.359  59.010  1.00  0.00              
ATOM   3294  C   LEU B  49      53.235   8.594  63.290  1.00  0.00              
ATOM   3295  O   LEU B  49      54.210   9.349  63.267  1.00  0.00              
ATOM   3296  N   THR B  50      52.392   8.548  64.318  1.00  0.00              
ATOM   3297  CA  THR B  50      52.571   9.400  65.477  1.00  0.00              
ATOM   3298  CB  THR B  50      51.257   9.472  66.262  1.00  0.00              
ATOM   3299  OG1 THR B  50      50.234   9.743  65.308  1.00  0.00              
ATOM   3300  CG2 THR B  50      51.298  10.607  67.262  1.00  0.00              
ATOM   3301  C   THR B  50      53.739   8.897  66.321  1.00  0.00              
ATOM   3302  O   THR B  50      54.715   9.615  66.530  1.00  0.00              
ATOM   3303  N   GLU B  51      53.684   7.626  66.728  1.00  0.00              
ATOM   3304  CA  GLU B  51      54.697   6.979  67.550  1.00  0.00              
ATOM   3305  CB  GLU B  51      54.307   5.511  67.701  1.00  0.00              
ATOM   3306  CG  GLU B  51      55.182   4.657  68.612  1.00  0.00              
ATOM   3307  CD  GLU B  51      54.734   3.206  68.697  1.00  0.00              
ATOM   3308  OE1 GLU B  51      54.663   2.534  67.667  1.00  0.00              
ATOM   3309  OE2 GLU B  51      54.454   2.737  69.802  1.00  0.00              
ATOM   3310  C   GLU B  51      56.112   7.105  66.994  1.00  0.00              
ATOM   3311  O   GLU B  51      57.047   7.396  67.742  1.00  0.00              
ATOM   3312  N   ALA B  52      56.285   6.894  65.686  1.00  0.00              
ATOM   3313  CA  ALA B  52      57.585   7.094  65.070  1.00  0.00              
ATOM   3314  CB  ALA B  52      57.651   6.384  63.726  1.00  0.00              
ATOM   3315  C   ALA B  52      57.893   8.567  64.844  1.00  0.00              
ATOM   3316  O   ALA B  52      58.884   9.085  65.360  1.00  0.00              
ATOM   3317  N   CYS B  53      57.034   9.304  64.137  1.00  0.00              
ATOM   3318  CA  CYS B  53      57.422  10.621  63.663  1.00  0.00              
ATOM   3319  CB  CYS B  53      56.760  10.886  62.327  1.00  0.00              
ATOM   3320  SG  CYS B  53      57.229   9.547  61.203  1.00  0.00              
ATOM   3321  C   CYS B  53      57.266  11.772  64.648  1.00  0.00              
ATOM   3322  O   CYS B  53      57.634  12.909  64.348  1.00  0.00              
ATOM   3323  N   CYS B  54      56.741  11.497  65.844  1.00  0.00              
ATOM   3324  CA  CYS B  54      56.836  12.441  66.947  1.00  0.00              
ATOM   3325  CB  CYS B  54      55.601  12.359  67.833  1.00  0.00              
ATOM   3326  SG  CYS B  54      54.040  12.627  66.959  1.00  0.00              
ATOM   3327  C   CYS B  54      58.070  12.201  67.812  1.00  0.00              
ATOM   3328  O   CYS B  54      58.322  12.964  68.748  1.00  0.00              
ATOM   3329  N   ALA B  55      58.861  11.151  67.547  1.00  0.00              
ATOM   3330  CA  ALA B  55      60.008  10.831  68.386  1.00  0.00              
ATOM   3331  CB  ALA B  55      60.517   9.432  68.073  1.00  0.00              
ATOM   3332  C   ALA B  55      61.180  11.790  68.229  1.00  0.00              
ATOM   3333  O   ALA B  55      61.387  12.413  67.182  1.00  0.00              
ATOM   3334  N   GLU B  56      61.969  11.896  69.301  1.00  0.00              
ATOM   3335  CA  GLU B  56      63.135  12.764  69.337  1.00  0.00              
ATOM   3336  CB  GLU B  56      63.722  12.750  70.747  1.00  0.00              
ATOM   3337  CG  GLU B  56      64.826  13.774  70.989  1.00  0.00              
ATOM   3338  CD  GLU B  56      65.413  13.702  72.391  1.00  0.00              
ATOM   3339  OE1 GLU B  56      66.425  13.028  72.574  1.00  0.00              
ATOM   3340  OE2 GLU B  56      64.857  14.323  73.295  1.00  0.00              
ATOM   3341  C   GLU B  56      64.164  12.312  68.304  1.00  0.00              
ATOM   3342  O   GLU B  56      64.819  11.279  68.443  1.00  0.00              
ATOM   3343  N   GLY B  57      64.241  13.094  67.229  1.00  0.00              
ATOM   3344  CA  GLY B  57      65.171  12.821  66.147  1.00  0.00              
ATOM   3345  C   GLY B  57      64.510  12.150  64.950  1.00  0.00              
ATOM   3346  O   GLY B  57      65.202  11.632  64.072  1.00  0.00              
ATOM   3347  N   ALA B  58      63.174  12.128  64.890  1.00  0.00              
ATOM   3348  CA  ALA B  58      62.469  11.639  63.714  1.00  0.00              
ATOM   3349  CB  ALA B  58      60.993  11.509  64.025  1.00  0.00              
ATOM   3350  C   ALA B  58      62.604  12.582  62.525  1.00  0.00              
ATOM   3351  O   ALA B  58      62.691  13.803  62.678  1.00  0.00              
ATOM   3352  N   ASP B  59      62.619  12.009  61.320  1.00  0.00              
ATOM   3353  CA  ASP B  59      62.834  12.777  60.101  1.00  0.00              
ATOM   3354  CB  ASP B  59      63.218  11.840  58.952  1.00  0.00              
ATOM   3355  CG  ASP B  59      63.553  12.582  57.664  1.00  0.00              
ATOM   3356  OD1 ASP B  59      62.643  12.858  56.883  1.00  0.00              
ATOM   3357  OD2 ASP B  59      64.719  12.902  57.455  1.00  0.00              
ATOM   3358  C   ASP B  59      61.621  13.623  59.709  1.00  0.00              
ATOM   3359  O   ASP B  59      60.563  13.059  59.419  1.00  0.00              
ATOM   3360  N   PRO B  60      61.740  14.959  59.608  1.00  0.00              
ATOM   3361  CD  PRO B  60      62.979  15.699  59.838  1.00  0.00              
ATOM   3362  CA  PRO B  60      60.644  15.882  59.304  1.00  0.00              
ATOM   3363  CB  PRO B  60      61.349  17.217  59.191  1.00  0.00              
ATOM   3364  CG  PRO B  60      62.474  17.086  60.182  1.00  0.00              
ATOM   3365  C   PRO B  60      59.820  15.597  58.054  1.00  0.00              
ATOM   3366  O   PRO B  60      58.637  15.932  58.003  1.00  0.00              
ATOM   3367  N   ASP B  61      60.387  14.945  57.032  1.00  0.00              
ATOM   3368  CA  ASP B  61      59.645  14.643  55.811  1.00  0.00              
ATOM   3369  CB  ASP B  61      60.540  14.079  54.711  1.00  0.00              
ATOM   3370  CG  ASP B  61      61.578  15.059  54.192  1.00  0.00              
ATOM   3371  OD1 ASP B  61      61.491  15.453  53.031  1.00  0.00              
ATOM   3372  OD2 ASP B  61      62.469  15.433  54.957  1.00  0.00              
ATOM   3373  C   ASP B  61      58.500  13.672  56.041  1.00  0.00              
ATOM   3374  O   ASP B  61      57.506  13.722  55.317  1.00  0.00              
ATOM   3375  N   CYS B  62      58.600  12.839  57.089  1.00  0.00              
ATOM   3376  CA  CYS B  62      57.624  11.802  57.413  1.00  0.00              
ATOM   3377  CB  CYS B  62      57.893  11.260  58.810  1.00  0.00              
ATOM   3378  SG  CYS B  62      56.574  10.172  59.404  1.00  0.00              
ATOM   3379  C   CYS B  62      56.154  12.184  57.308  1.00  0.00              
ATOM   3380  O   CYS B  62      55.378  11.454  56.687  1.00  0.00              
ATOM   3381  N   TYR B  63      55.762  13.345  57.845  1.00  0.00              
ATOM   3382  CA  TYR B  63      54.367  13.768  57.789  1.00  0.00              
ATOM   3383  CB  TYR B  63      54.055  14.884  58.798  1.00  0.00              
ATOM   3384  CG  TYR B  63      55.022  16.061  58.861  1.00  0.00              
ATOM   3385  CD1 TYR B  63      54.971  17.065  57.913  1.00  0.00              
ATOM   3386  CE1 TYR B  63      55.790  18.168  58.033  1.00  0.00              
ATOM   3387  CD2 TYR B  63      55.914  16.144  59.913  1.00  0.00              
ATOM   3388  CE2 TYR B  63      56.733  17.246  60.038  1.00  0.00              
ATOM   3389  CZ  TYR B  63      56.652  18.259  59.106  1.00  0.00              
ATOM   3390  OH  TYR B  63      57.416  19.399  59.270  1.00  0.00              
ATOM   3391  C   TYR B  63      53.825  14.084  56.397  1.00  0.00              
ATOM   3392  O   TYR B  63      52.621  14.283  56.214  1.00  0.00              
ATOM   3393  N   ASP B  64      54.704  14.142  55.393  1.00  0.00              
ATOM   3394  CA  ASP B  64      54.281  14.079  54.004  1.00  0.00              
ATOM   3395  CB  ASP B  64      54.912  15.188  53.168  1.00  0.00              
ATOM   3396  CG  ASP B  64      54.463  15.153  51.711  1.00  0.00              
ATOM   3397  OD1 ASP B  64      53.328  15.546  51.428  1.00  0.00              
ATOM   3398  OD2 ASP B  64      55.258  14.749  50.864  1.00  0.00              
ATOM   3399  C   ASP B  64      54.598  12.722  53.383  1.00  0.00              
ATOM   3400  O   ASP B  64      53.778  12.179  52.647  1.00  0.00              
ATOM   3401  N   THR B  65      55.781  12.165  53.645  1.00  0.00              
ATOM   3402  CA  THR B  65      56.215  10.913  53.039  1.00  0.00              
ATOM   3403  CB  THR B  65      57.717  10.713  53.316  1.00  0.00              
ATOM   3404  OG1 THR B  65      58.342  11.946  52.977  1.00  0.00              
ATOM   3405  CG2 THR B  65      58.328   9.585  52.497  1.00  0.00              
ATOM   3406  C   THR B  65      55.405   9.700  53.493  1.00  0.00              
ATOM   3407  O   THR B  65      54.789   9.027  52.664  1.00  0.00              
ATOM   3408  N   ARG B  66      55.352   9.413  54.799  1.00  0.00              
ATOM   3409  CA  ARG B  66      54.650   8.238  55.302  1.00  0.00              
ATOM   3410  CB  ARG B  66      54.964   7.963  56.765  1.00  0.00              
ATOM   3411  CG  ARG B  66      56.349   7.389  57.033  1.00  0.00              
ATOM   3412  CD  ARG B  66      56.452   6.889  58.473  1.00  0.00              
ATOM   3413  NE  ARG B  66      55.560   5.763  58.717  1.00  0.00              
ATOM   3414  CZ  ARG B  66      55.145   5.402  59.934  1.00  0.00              
ATOM   3415  NH1 ARG B  66      54.302   4.380  60.017  1.00  0.00              
ATOM   3416  NH2 ARG B  66      55.548   6.040  61.032  1.00  0.00              
ATOM   3417  C   ARG B  66      53.142   8.332  55.113  1.00  0.00              
ATOM   3418  O   ARG B  66      52.480   7.329  54.839  1.00  0.00              
ATOM   3419  N   THR B  67      52.590   9.544  55.209  1.00  0.00              
ATOM   3420  CA  THR B  67      51.191   9.785  54.895  1.00  0.00              
ATOM   3421  CB  THR B  67      50.795  11.208  55.308  1.00  0.00              
ATOM   3422  OG1 THR B  67      51.867  12.041  54.891  1.00  0.00              
ATOM   3423  CG2 THR B  67      50.568  11.327  56.804  1.00  0.00              
ATOM   3424  C   THR B  67      50.909   9.528  53.421  1.00  0.00              
ATOM   3425  O   THR B  67      49.960   8.809  53.105  1.00  0.00              
ATOM   3426  N   SER B  68      51.741  10.043  52.505  1.00  0.00              
ATOM   3427  CA  SER B  68      51.601   9.725  51.088  1.00  0.00              
ATOM   3428  CB  SER B  68      52.528  10.581  50.229  1.00  0.00              
ATOM   3429  OG  SER B  68      52.226  10.497  48.840  1.00  0.00              
ATOM   3430  C   SER B  68      51.841   8.248  50.784  1.00  0.00              
ATOM   3431  O   SER B  68      51.308   7.732  49.796  1.00  0.00              
ATOM   3432  N   ALA B  69      52.649   7.547  51.587  1.00  0.00              
ATOM   3433  CA  ALA B  69      52.769   6.100  51.487  1.00  0.00              
ATOM   3434  CB  ALA B  69      53.865   5.587  52.409  1.00  0.00              
ATOM   3435  C   ALA B  69      51.463   5.420  51.877  1.00  0.00              
ATOM   3436  O   ALA B  69      51.030   4.478  51.210  1.00  0.00              
ATOM   3437  N   LEU B  70      50.786   5.909  52.924  1.00  0.00              
ATOM   3438  CA  LEU B  70      49.452   5.426  53.254  1.00  0.00              
ATOM   3439  CB  LEU B  70      48.964   5.938  54.606  1.00  0.00              
ATOM   3440  CG  LEU B  70      49.737   5.600  55.877  1.00  0.00              
ATOM   3441  CD1 LEU B  70      48.909   6.017  57.077  1.00  0.00              
ATOM   3442  CD2 LEU B  70      50.053   4.116  55.981  1.00  0.00              
ATOM   3443  C   LEU B  70      48.429   5.769  52.178  1.00  0.00              
ATOM   3444  O   LEU B  70      47.501   4.994  51.943  1.00  0.00              
ATOM   3445  N   SER B  71      48.569   6.910  51.495  1.00  0.00              
ATOM   3446  CA  SER B  71      47.777   7.212  50.310  1.00  0.00              
ATOM   3447  CB  SER B  71      48.121   8.597  49.791  1.00  0.00              
ATOM   3448  OG  SER B  71      48.058   9.557  50.837  1.00  0.00              
ATOM   3449  C   SER B  71      48.007   6.184  49.207  1.00  0.00              
ATOM   3450  O   SER B  71      47.047   5.646  48.653  1.00  0.00              
ATOM   3451  N   ALA B  72      49.270   5.846  48.918  1.00  0.00              
ATOM   3452  CA  ALA B  72      49.592   4.800  47.954  1.00  0.00              
ATOM   3453  CB  ALA B  72      51.102   4.659  47.833  1.00  0.00              
ATOM   3454  C   ALA B  72      49.022   3.440  48.350  1.00  0.00              
ATOM   3455  O   ALA B  72      48.523   2.697  47.504  1.00  0.00              
ATOM   3456  N   LYS B  73      49.045   3.122  49.649  1.00  0.00              
ATOM   3457  CA  LYS B  73      48.421   1.912  50.165  1.00  0.00              
ATOM   3458  CB  LYS B  73      48.845   1.704  51.612  1.00  0.00              
ATOM   3459  CG  LYS B  73      48.754   0.256  52.063  1.00  0.00              
ATOM   3460  CD  LYS B  73      49.110   0.153  53.535  1.00  0.00              
ATOM   3461  CE  LYS B  73      49.132  -1.302  53.967  1.00  0.00              
ATOM   3462  NZ  LYS B  73      49.292  -1.397  55.404  1.00  0.00              
ATOM   3463  C   LYS B  73      46.897   1.977  50.048  1.00  0.00              
ATOM   3464  O   LYS B  73      46.254   0.970  49.751  1.00  0.00              
ATOM   3465  N   SER B  74      46.291   3.159  50.226  1.00  0.00              
ATOM   3466  CA  SER B  74      44.863   3.357  49.986  1.00  0.00              
ATOM   3467  CB  SER B  74      44.432   4.779  50.338  1.00  0.00              
ATOM   3468  OG  SER B  74      44.708   5.131  51.686  1.00  0.00              
ATOM   3469  C   SER B  74      44.520   3.103  48.523  1.00  0.00              
ATOM   3470  O   SER B  74      43.462   2.559  48.202  1.00  0.00              
ATOM   3471  N   CYS B  75      45.448   3.472  47.635  1.00  0.00              
ATOM   3472  CA  CYS B  75      45.330   3.215  46.210  1.00  0.00              
ATOM   3473  CB  CYS B  75      46.238   4.179  45.463  1.00  0.00              
ATOM   3474  SG  CYS B  75      45.747   5.896  45.741  1.00  0.00              
ATOM   3475  C   CYS B  75      45.609   1.783  45.763  1.00  0.00              
ATOM   3476  O   CYS B  75      45.658   1.509  44.560  1.00  0.00              
ATOM   3477  N   GLU B  76      45.808   0.835  46.687  1.00  0.00              
ATOM   3478  CA  GLU B  76      45.924  -0.570  46.329  1.00  0.00              
ATOM   3479  CB  GLU B  76      46.378  -1.365  47.548  1.00  0.00              
ATOM   3480  CG  GLU B  76      46.838  -2.792  47.258  1.00  0.00              
ATOM   3481  CD  GLU B  76      47.198  -3.644  48.475  1.00  0.00              
ATOM   3482  OE1 GLU B  76      47.637  -3.113  49.498  1.00  0.00              
ATOM   3483  OE2 GLU B  76      47.069  -4.863  48.370  1.00  0.00              
ATOM   3484  C   GLU B  76      44.562  -1.075  45.856  1.00  0.00              
ATOM   3485  O   GLU B  76      43.526  -0.659  46.376  1.00  0.00              
ATOM   3486  N   SER B  77      44.550  -1.979  44.871  1.00  0.00              
ATOM   3487  CA  SER B  77      43.327  -2.596  44.366  1.00  0.00              
ATOM   3488  CB  SER B  77      43.714  -3.598  43.282  1.00  0.00              
ATOM   3489  OG  SER B  77      44.695  -4.517  43.767  1.00  0.00              
ATOM   3490  C   SER B  77      42.571  -3.301  45.488  1.00  0.00              
ATOM   3491  O   SER B  77      41.388  -3.083  45.750  1.00  0.00              
ATOM   3492  N   ASN B  78      43.330  -4.141  46.190  1.00  0.00              
ATOM   3493  CA  ASN B  78      42.861  -4.784  47.401  1.00  0.00              
ATOM   3494  CB  ASN B  78      43.565  -6.132  47.570  1.00  0.00              
ATOM   3495  CG  ASN B  78      43.233  -7.143  46.481  1.00  0.00              
ATOM   3496  OD1 ASN B  78      42.623  -8.176  46.739  1.00  0.00              
ATOM   3497  ND2 ASN B  78      43.598  -6.922  45.222  1.00  0.00              
ATOM   3498  C   ASN B  78      43.212  -3.814  48.521  1.00  0.00              
ATOM   3499  O   ASN B  78      44.214  -3.962  49.224  1.00  0.00              
ATOM   3500  N   SER B  79      42.422  -2.743  48.619  1.00  0.00              
ATOM   3501  CA  SER B  79      42.693  -1.680  49.574  1.00  0.00              
ATOM   3502  CB  SER B  79      41.877  -0.436  49.244  1.00  0.00              
ATOM   3503  OG  SER B  79      42.318   0.692  49.990  1.00  0.00              
ATOM   3504  C   SER B  79      42.432  -2.105  51.014  1.00  0.00              
ATOM   3505  O   SER B  79      41.337  -2.574  51.336  1.00  0.00              
ATOM   3506  N   PRO B  80      43.415  -1.975  51.916  1.00  0.00              
ATOM   3507  CD  PRO B  80      44.818  -1.722  51.590  1.00  0.00              
ATOM   3508  CA  PRO B  80      43.239  -2.224  53.342  1.00  0.00              
ATOM   3509  CB  PRO B  80      44.667  -2.410  53.814  1.00  0.00              
ATOM   3510  CG  PRO B  80      45.439  -1.452  52.945  1.00  0.00              
ATOM   3511  C   PRO B  80      42.547  -1.081  54.080  1.00  0.00              
ATOM   3512  O   PRO B  80      42.165  -1.234  55.239  1.00  0.00              
ATOM   3513  N   PHE B  81      42.366   0.074  53.434  1.00  0.00              
ATOM   3514  CA  PHE B  81      41.902   1.271  54.113  1.00  0.00              
ATOM   3515  CB  PHE B  81      42.842   2.434  53.787  1.00  0.00              
ATOM   3516  CG  PHE B  81      44.234   2.321  54.400  1.00  0.00              
ATOM   3517  CD1 PHE B  81      45.287   2.968  53.791  1.00  0.00              
ATOM   3518  CD2 PHE B  81      44.451   1.612  55.568  1.00  0.00              
ATOM   3519  CE1 PHE B  81      46.543   2.926  54.354  1.00  0.00              
ATOM   3520  CE2 PHE B  81      45.712   1.567  56.118  1.00  0.00              
ATOM   3521  CZ  PHE B  81      46.757   2.229  55.519  1.00  0.00              
ATOM   3522  C   PHE B  81      40.464   1.630  53.762  1.00  0.00              
ATOM   3523  O   PHE B  81      39.964   1.174  52.729  1.00  0.00              
ATOM   3524  N   PRO B  82      39.723   2.382  54.591  1.00  0.00              
ATOM   3525  CD  PRO B  82      40.050   2.666  55.987  1.00  0.00              
ATOM   3526  CA  PRO B  82      38.403   2.892  54.243  1.00  0.00              
ATOM   3527  CB  PRO B  82      37.831   3.279  55.590  1.00  0.00              
ATOM   3528  CG  PRO B  82      39.027   3.707  56.396  1.00  0.00              
ATOM   3529  C   PRO B  82      38.498   4.050  53.255  1.00  0.00              
ATOM   3530  O   PRO B  82      39.284   4.986  53.420  1.00  0.00              
ATOM   3531  N   VAL B  83      37.701   3.966  52.193  1.00  0.00              
ATOM   3532  CA  VAL B  83      37.790   4.918  51.095  1.00  0.00              
ATOM   3533  CB  VAL B  83      37.982   4.179  49.741  1.00  0.00              
ATOM   3534  CG1 VAL B  83      39.326   3.463  49.705  1.00  0.00              
ATOM   3535  CG2 VAL B  83      36.852   3.199  49.443  1.00  0.00              
ATOM   3536  C   VAL B  83      36.609   5.883  51.040  1.00  0.00              
ATOM   3537  O   VAL B  83      35.691   5.833  51.867  1.00  0.00              
ATOM   3538  N   HIS B  84      36.628   6.795  50.069  1.00  0.00              
ATOM   3539  CA  HIS B  84      35.513   7.690  49.826  1.00  0.00              
ATOM   3540  CB  HIS B  84      35.856   9.095  50.316  1.00  0.00              
ATOM   3541  CG  HIS B  84      35.286   9.373  51.700  1.00  0.00              
ATOM   3542  ND1 HIS B  84      34.711   8.509  52.526  1.00  0.00              
ATOM   3543  CD2 HIS B  84      35.211  10.625  52.262  1.00  0.00              
ATOM   3544  NE2 HIS B  84      34.557  10.450  53.381  1.00  0.00              
ATOM   3545  CE1 HIS B  84      34.247   9.187  53.541  1.00  0.00              
ATOM   3546  C   HIS B  84      35.125   7.695  48.354  1.00  0.00              
ATOM   3547  O   HIS B  84      35.959   7.342  47.513  1.00  0.00              
ATOM   3548  N   PRO B  85      33.879   8.032  47.973  1.00  0.00              
ATOM   3549  CD  PRO B  85      32.731   8.113  48.874  1.00  0.00              
ATOM   3550  CA  PRO B  85      33.446   8.157  46.581  1.00  0.00              
ATOM   3551  CB  PRO B  85      31.986   8.547  46.722  1.00  0.00              
ATOM   3552  CG  PRO B  85      31.563   7.802  47.959  1.00  0.00              
ATOM   3553  C   PRO B  85      34.260   9.179  45.791  1.00  0.00              
ATOM   3554  O   PRO B  85      33.913  10.353  45.651  1.00  0.00              
ATOM   3555  N   GLY B  86      35.404   8.693  45.314  1.00  0.00              
ATOM   3556  CA  GLY B  86      36.338   9.502  44.556  1.00  0.00              
ATOM   3557  C   GLY B  86      37.771   9.013  44.698  1.00  0.00              
ATOM   3558  O   GLY B  86      38.558   9.201  43.769  1.00  0.00              
ATOM   3559  N   THR B  87      38.127   8.345  45.811  1.00  0.00              
ATOM   3560  CA  THR B  87      39.495   7.914  46.103  1.00  0.00              
ATOM   3561  CB  THR B  87      39.508   7.034  47.373  1.00  0.00              
ATOM   3562  OG1 THR B  87      38.762   7.748  48.355  1.00  0.00              
ATOM   3563  CG2 THR B  87      40.912   6.777  47.911  1.00  0.00              
ATOM   3564  C   THR B  87      40.204   7.204  44.951  1.00  0.00              
ATOM   3565  O   THR B  87      41.367   7.493  44.676  1.00  0.00              
ATOM   3566  N   ALA B  88      39.503   6.325  44.225  1.00  0.00              
ATOM   3567  CA  ALA B  88      40.048   5.675  43.038  1.00  0.00              
ATOM   3568  CB  ALA B  88      38.998   4.750  42.444  1.00  0.00              
ATOM   3569  C   ALA B  88      40.469   6.661  41.950  1.00  0.00              
ATOM   3570  O   ALA B  88      41.562   6.552  41.390  1.00  0.00              
ATOM   3571  N   GLU B  89      39.639   7.679  41.694  1.00  0.00              
ATOM   3572  CA  GLU B  89      39.949   8.682  40.688  1.00  0.00              
ATOM   3573  CB  GLU B  89      38.696   9.467  40.295  1.00  0.00              
ATOM   3574  CG  GLU B  89      38.873  10.481  39.157  1.00  0.00              
ATOM   3575  CD  GLU B  89      39.435   9.911  37.858  1.00  0.00              
ATOM   3576  OE1 GLU B  89      38.717   9.187  37.169  1.00  0.00              
ATOM   3577  OE2 GLU B  89      40.587  10.202  37.536  1.00  0.00              
ATOM   3578  C   GLU B  89      41.058   9.603  41.184  1.00  0.00              
ATOM   3579  O   GLU B  89      41.885  10.064  40.390  1.00  0.00              
ATOM   3580  N   CYS B  90      41.100   9.856  42.497  1.00  0.00              
ATOM   3581  CA  CYS B  90      42.239  10.520  43.110  1.00  0.00              
ATOM   3582  CB  CYS B  90      42.044  10.689  44.610  1.00  0.00              
ATOM   3583  SG  CYS B  90      40.527  11.554  45.093  1.00  0.00              
ATOM   3584  C   CYS B  90      43.512   9.722  42.861  1.00  0.00              
ATOM   3585  O   CYS B  90      44.520  10.286  42.446  1.00  0.00              
ATOM   3586  N   CYS B  91      43.471   8.396  43.035  1.00  0.00              
ATOM   3587  CA  CYS B  91      44.613   7.533  42.778  1.00  0.00              
ATOM   3588  CB  CYS B  91      44.287   6.098  43.142  1.00  0.00              
ATOM   3589  SG  CYS B  91      43.912   5.929  44.902  1.00  0.00              
ATOM   3590  C   CYS B  91      45.142   7.593  41.354  1.00  0.00              
ATOM   3591  O   CYS B  91      46.357   7.545  41.148  1.00  0.00              
ATOM   3592  N   THR B  92      44.265   7.724  40.354  1.00  0.00              
ATOM   3593  CA  THR B  92      44.703   7.954  38.984  1.00  0.00              
ATOM   3594  CB  THR B  92      43.555   7.674  37.996  1.00  0.00              
ATOM   3595  OG1 THR B  92      42.340   8.104  38.598  1.00  0.00              
ATOM   3596  CG2 THR B  92      43.477   6.198  37.646  1.00  0.00              
ATOM   3597  C   THR B  92      45.350   9.311  38.715  1.00  0.00              
ATOM   3598  O   THR B  92      45.984   9.505  37.677  1.00  0.00              
ATOM   3599  N   LYS B  93      45.208  10.274  39.628  1.00  0.00              
ATOM   3600  CA  LYS B  93      45.837  11.574  39.478  1.00  0.00              
ATOM   3601  CB  LYS B  93      44.803  12.680  39.708  1.00  0.00              
ATOM   3602  CG  LYS B  93      43.623  12.692  38.742  1.00  0.00              
ATOM   3603  CD  LYS B  93      44.078  12.921  37.309  1.00  0.00              
ATOM   3604  CE  LYS B  93      42.885  12.873  36.373  1.00  0.00              
ATOM   3605  NZ  LYS B  93      43.322  13.013  34.999  1.00  0.00              
ATOM   3606  C   LYS B  93      46.980  11.666  40.481  1.00  0.00              
ATOM   3607  O   LYS B  93      46.775  11.908  41.666  1.00  0.00              
ATOM   3608  N   GLU B  94      48.225  11.550  40.022  1.00  0.00              
ATOM   3609  CA  GLU B  94      49.339  11.215  40.902  1.00  0.00              
ATOM   3610  CB  GLU B  94      50.565  10.849  40.072  1.00  0.00              
ATOM   3611  CG  GLU B  94      50.572   9.418  39.527  1.00  0.00              
ATOM   3612  CD  GLU B  94      49.383   9.024  38.658  1.00  0.00              
ATOM   3613  OE1 GLU B  94      49.146   9.682  37.646  1.00  0.00              
ATOM   3614  OE2 GLU B  94      48.708   8.058  39.008  1.00  0.00              
ATOM   3615  C   GLU B  94      49.750  12.164  42.024  1.00  0.00              
ATOM   3616  O   GLU B  94      49.756  13.394  41.901  1.00  0.00              
ATOM   3617  N   GLY B  95      50.054  11.524  43.158  1.00  0.00              
ATOM   3618  CA  GLY B  95      50.766  12.135  44.273  1.00  0.00              
ATOM   3619  C   GLY B  95      50.073  13.341  44.883  1.00  0.00              
ATOM   3620  O   GLY B  95      49.172  13.226  45.714  1.00  0.00              
ATOM   3621  N   LEU B  96      50.490  14.519  44.416  1.00  0.00              
ATOM   3622  CA  LEU B  96      49.974  15.781  44.924  1.00  0.00              
ATOM   3623  CB  LEU B  96      50.831  16.941  44.430  1.00  0.00              
ATOM   3624  CG  LEU B  96      52.293  16.993  44.859  1.00  0.00              
ATOM   3625  CD1 LEU B  96      53.004  18.124  44.138  1.00  0.00              
ATOM   3626  CD2 LEU B  96      52.422  17.150  46.367  1.00  0.00              
ATOM   3627  C   LEU B  96      48.527  16.000  44.512  1.00  0.00              
ATOM   3628  O   LEU B  96      47.714  16.505  45.289  1.00  0.00              
ATOM   3629  N   GLU B  97      48.194  15.557  43.293  1.00  0.00              
ATOM   3630  CA  GLU B  97      46.843  15.686  42.768  1.00  0.00              
ATOM   3631  CB  GLU B  97      46.796  15.266  41.309  1.00  0.00              
ATOM   3632  CG  GLU B  97      47.799  15.925  40.372  1.00  0.00              
ATOM   3633  CD  GLU B  97      47.769  15.323  38.974  1.00  0.00              
ATOM   3634  OE1 GLU B  97      47.189  15.937  38.081  1.00  0.00              
ATOM   3635  OE2 GLU B  97      48.316  14.235  38.778  1.00  0.00              
ATOM   3636  C   GLU B  97      45.918  14.786  43.580  1.00  0.00              
ATOM   3637  O   GLU B  97      44.850  15.208  44.019  1.00  0.00              
ATOM   3638  N   ARG B  98      46.357  13.540  43.787  1.00  0.00              
ATOM   3639  CA  ARG B  98      45.755  12.578  44.700  1.00  0.00              
ATOM   3640  CB  ARG B  98      46.717  11.401  44.778  1.00  0.00              
ATOM   3641  CG  ARG B  98      46.315  10.141  45.520  1.00  0.00              
ATOM   3642  CD  ARG B  98      47.446   9.134  45.353  1.00  0.00              
ATOM   3643  NE  ARG B  98      47.620   8.758  43.956  1.00  0.00              
ATOM   3644  CZ  ARG B  98      48.790   8.401  43.430  1.00  0.00              
ATOM   3645  NH1 ARG B  98      48.807   7.940  42.187  1.00  0.00              
ATOM   3646  NH2 ARG B  98      49.929   8.561  44.097  1.00  0.00              
ATOM   3647  C   ARG B  98      45.490  13.142  46.088  1.00  0.00              
ATOM   3648  O   ARG B  98      44.369  13.052  46.590  1.00  0.00              
ATOM   3649  N   LYS B  99      46.512  13.755  46.696  1.00  0.00              
ATOM   3650  CA  LYS B  99      46.410  14.365  48.015  1.00  0.00              
ATOM   3651  CB  LYS B  99      47.779  14.927  48.391  1.00  0.00              
ATOM   3652  CG  LYS B  99      47.943  15.373  49.835  1.00  0.00              
ATOM   3653  CD  LYS B  99      49.354  15.907  50.030  1.00  0.00              
ATOM   3654  CE  LYS B  99      49.559  16.326  51.476  1.00  0.00              
ATOM   3655  NZ  LYS B  99      50.872  16.913  51.661  1.00  0.00              
ATOM   3656  C   LYS B  99      45.338  15.452  48.057  1.00  0.00              
ATOM   3657  O   LYS B  99      44.460  15.436  48.923  1.00  0.00              
ATOM   3658  N   LEU B 100      45.368  16.367  47.079  1.00  0.00              
ATOM   3659  CA  LEU B 100      44.383  17.437  46.963  1.00  0.00              
ATOM   3660  CB  LEU B 100      44.811  18.349  45.808  1.00  0.00              
ATOM   3661  CG  LEU B 100      44.179  19.720  45.553  1.00  0.00              
ATOM   3662  CD1 LEU B 100      45.177  20.599  44.821  1.00  0.00              
ATOM   3663  CD2 LEU B 100      42.872  19.644  44.774  1.00  0.00              
ATOM   3664  C   LEU B 100      42.975  16.880  46.758  1.00  0.00              
ATOM   3665  O   LEU B 100      42.017  17.313  47.401  1.00  0.00              
ATOM   3666  N   CYS B 101      42.858  15.882  45.880  1.00  0.00              
ATOM   3667  CA  CYS B 101      41.601  15.212  45.578  1.00  0.00              
ATOM   3668  CB  CYS B 101      41.867  14.180  44.491  1.00  0.00              
ATOM   3669  SG  CYS B 101      40.469  13.189  43.910  1.00  0.00              
ATOM   3670  C   CYS B 101      41.004  14.564  46.820  1.00  0.00              
ATOM   3671  O   CYS B 101      39.826  14.769  47.115  1.00  0.00              
ATOM   3672  N   MET B 102      41.814  13.840  47.603  1.00  0.00              
ATOM   3673  CA  MET B 102      41.353  13.266  48.860  1.00  0.00              
ATOM   3674  CB  MET B 102      42.380  12.329  49.473  1.00  0.00              
ATOM   3675  CG  MET B 102      42.584  11.052  48.673  1.00  0.00              
ATOM   3676  SD  MET B 102      43.732   9.920  49.493  1.00  0.00              
ATOM   3677  CE  MET B 102      45.234  10.803  49.188  1.00  0.00              
ATOM   3678  C   MET B 102      40.964  14.328  49.875  1.00  0.00              
ATOM   3679  O   MET B 102      39.941  14.192  50.545  1.00  0.00              
ATOM   3680  N   ALA B 103      41.735  15.418  49.968  1.00  0.00              
ATOM   3681  CA  ALA B 103      41.376  16.549  50.817  1.00  0.00              
ATOM   3682  CB  ALA B 103      42.475  17.599  50.761  1.00  0.00              
ATOM   3683  C   ALA B 103      40.069  17.223  50.405  1.00  0.00              
ATOM   3684  O   ALA B 103      39.377  17.818  51.232  1.00  0.00              
ATOM   3685  N   ALA B 104      39.719  17.144  49.118  1.00  0.00              
ATOM   3686  CA  ALA B 104      38.429  17.613  48.636  1.00  0.00              
ATOM   3687  CB  ALA B 104      38.545  17.940  47.154  1.00  0.00              
ATOM   3688  C   ALA B 104      37.281  16.620  48.810  1.00  0.00              
ATOM   3689  O   ALA B 104      36.120  16.982  48.604  1.00  0.00              
ATOM   3690  N   LEU B 105      37.548  15.363  49.187  1.00  0.00              
ATOM   3691  CA  LEU B 105      36.491  14.371  49.319  1.00  0.00              
ATOM   3692  CB  LEU B 105      37.038  12.951  49.248  1.00  0.00              
ATOM   3693  CG  LEU B 105      37.598  12.485  47.912  1.00  0.00              
ATOM   3694  CD1 LEU B 105      38.215  11.110  48.056  1.00  0.00              
ATOM   3695  CD2 LEU B 105      36.526  12.490  46.836  1.00  0.00              
ATOM   3696  C   LEU B 105      35.631  14.541  50.560  1.00  0.00              
ATOM   3697  O   LEU B 105      36.096  14.550  51.700  1.00  0.00              
ATOM   3698  N   LYS B 106      34.336  14.686  50.291  1.00  0.00              
ATOM   3699  CA  LYS B 106      33.348  14.939  51.325  1.00  0.00              
ATOM   3700  CB  LYS B 106      32.081  15.514  50.704  1.00  0.00              
ATOM   3701  CG  LYS B 106      32.270  16.830  49.969  1.00  0.00              
ATOM   3702  CD  LYS B 106      30.951  17.220  49.329  1.00  0.00              
ATOM   3703  CE  LYS B 106      31.107  18.511  48.545  1.00  0.00              
ATOM   3704  NZ  LYS B 106      29.850  18.867  47.917  1.00  0.00              
ATOM   3705  C   LYS B 106      32.966  13.689  52.101  1.00  0.00              
ATOM   3706  O   LYS B 106      32.762  12.616  51.523  1.00  0.00              
ATOM   3707  N   HIS B 107      32.870  13.844  53.426  1.00  0.00              
ATOM   3708  CA  HIS B 107      32.223  12.864  54.290  1.00  0.00              
ATOM   3709  CB  HIS B 107      32.227  13.368  55.745  1.00  0.00              
ATOM   3710  CG  HIS B 107      31.301  12.614  56.698  1.00  0.00              
ATOM   3711  ND1 HIS B 107      31.350  11.339  57.051  1.00  0.00              
ATOM   3712  CD2 HIS B 107      30.179  13.174  57.268  1.00  0.00              
ATOM   3713  NE2 HIS B 107      29.595  12.193  57.905  1.00  0.00              
ATOM   3714  CE1 HIS B 107      30.295  11.092  57.781  1.00  0.00              
ATOM   3715  C   HIS B 107      30.794  12.620  53.818  1.00  0.00              
ATOM   3716  O   HIS B 107      30.060  13.557  53.499  1.00  0.00              
ATOM   3717  N   GLN B 108      30.407  11.348  53.760  1.00  0.00              
ATOM   3718  CA  GLN B 108      29.057  10.985  53.368  1.00  0.00              
ATOM   3719  CB  GLN B 108      29.069   9.664  52.599  1.00  0.00              
ATOM   3720  CG  GLN B 108      29.984   9.646  51.374  1.00  0.00              
ATOM   3721  CD  GLN B 108      29.642  10.684  50.314  1.00  0.00              
ATOM   3722  OE1 GLN B 108      28.632  10.593  49.622  1.00  0.00              
ATOM   3723  NE2 GLN B 108      30.462  11.709  50.136  1.00  0.00              
ATOM   3724  C   GLN B 108      28.209  10.872  54.631  1.00  0.00              
ATOM   3725  O   GLN B 108      28.463   9.976  55.439  1.00  0.00              
ATOM   3726  N   PRO B 109      27.233  11.758  54.885  1.00  0.00              
ATOM   3727  CD  PRO B 109      26.941  12.933  54.072  1.00  0.00              
ATOM   3728  CA  PRO B 109      26.383  11.732  56.074  1.00  0.00              
ATOM   3729  CB  PRO B 109      25.460  12.912  55.851  1.00  0.00              
ATOM   3730  CG  PRO B 109      26.319  13.878  55.081  1.00  0.00              
ATOM   3731  C   PRO B 109      25.607  10.430  56.227  1.00  0.00              
ATOM   3732  O   PRO B 109      24.816  10.042  55.361  1.00  0.00              
ATOM   3733  N   GLN B 110      25.854   9.735  57.339  1.00  0.00              
ATOM   3734  CA  GLN B 110      25.204   8.463  57.596  1.00  0.00              
ATOM   3735  CB  GLN B 110      25.911   7.700  58.722  1.00  0.00              
ATOM   3736  CG  GLN B 110      25.298   6.350  59.114  1.00  0.00              
ATOM   3737  CD  GLN B 110      25.179   5.294  58.023  1.00  0.00              
ATOM   3738  OE1 GLN B 110      24.594   5.516  56.961  1.00  0.00              
ATOM   3739  NE2 GLN B 110      25.662   4.084  58.259  1.00  0.00              
ATOM   3740  C   GLN B 110      23.703   8.584  57.832  1.00  0.00              
ATOM   3741  O   GLN B 110      23.208   8.935  58.912  1.00  0.00              
ATOM   3742  N   GLU B 111      23.006   8.334  56.725  1.00  0.00              
ATOM   3743  CA  GLU B 111      21.555   8.282  56.704  1.00  0.00              
ATOM   3744  CB  GLU B 111      21.019   8.818  55.380  1.00  0.00              
ATOM   3745  CG  GLU B 111      21.382  10.284  55.138  1.00  0.00              
ATOM   3746  CD  GLU B 111      20.791  10.924  53.887  1.00  0.00              
ATOM   3747  OE1 GLU B 111      20.615  10.263  52.861  1.00  0.00              
ATOM   3748  OE2 GLU B 111      20.493  12.118  53.920  1.00  0.00              
ATOM   3749  C   GLU B 111      20.965   6.906  56.988  1.00  0.00              
ATOM   3750  O   GLU B 111      19.779   6.811  57.304  1.00  0.00              
ATOM   3751  N   PHE B 112      21.724   5.808  56.892  1.00  0.00              
ATOM   3752  CA  PHE B 112      21.191   4.486  57.207  1.00  0.00              
ATOM   3753  CB  PHE B 112      21.053   3.624  55.947  1.00  0.00              
ATOM   3754  CG  PHE B 112      19.898   4.055  55.053  1.00  0.00              
ATOM   3755  CD1 PHE B 112      20.140   4.833  53.937  1.00  0.00              
ATOM   3756  CD2 PHE B 112      18.605   3.684  55.373  1.00  0.00              
ATOM   3757  CE1 PHE B 112      19.084   5.247  53.152  1.00  0.00              
ATOM   3758  CE2 PHE B 112      17.556   4.102  54.581  1.00  0.00              
ATOM   3759  CZ  PHE B 112      17.794   4.885  53.473  1.00  0.00              
ATOM   3760  C   PHE B 112      22.005   3.785  58.292  1.00  0.00              
ATOM   3761  O   PHE B 112      22.873   2.952  58.005  1.00  0.00              
ATOM   3762  N   PRO B 113      21.774   4.104  59.573  1.00  0.00              
ATOM   3763  CD  PRO B 113      20.698   4.974  60.040  1.00  0.00              
ATOM   3764  CA  PRO B 113      22.565   3.607  60.693  1.00  0.00              
ATOM   3765  CB  PRO B 113      22.084   4.467  61.846  1.00  0.00              
ATOM   3766  CG  PRO B 113      20.631   4.656  61.515  1.00  0.00              
ATOM   3767  C   PRO B 113      22.457   2.113  60.983  1.00  0.00              
ATOM   3768  O   PRO B 113      21.496   1.621  61.575  1.00  0.00              
ATOM   3769  N   THR B 114      23.498   1.374  60.609  1.00  0.00              
ATOM   3770  CA  THR B 114      23.604  -0.058  60.872  1.00  0.00              
ATOM   3771  CB  THR B 114      24.670  -0.675  59.932  1.00  0.00              
ATOM   3772  OG1 THR B 114      25.906   0.005  60.151  1.00  0.00              
ATOM   3773  CG2 THR B 114      24.252  -0.593  58.471  1.00  0.00              
ATOM   3774  C   THR B 114      23.853  -0.452  62.337  1.00  0.00              
ATOM   3775  O   THR B 114      24.430  -1.504  62.635  1.00  0.00              
ATOM   3776  N   TYR B 115      23.354   0.337  63.295  1.00  0.00              
ATOM   3777  CA  TYR B 115      23.663   0.125  64.695  1.00  0.00              
ATOM   3778  CB  TYR B 115      23.747   1.471  65.431  1.00  0.00              
ATOM   3779  CG  TYR B 115      24.063   1.374  66.922  1.00  0.00              
ATOM   3780  CD1 TYR B 115      25.220   0.758  67.367  1.00  0.00              
ATOM   3781  CE1 TYR B 115      25.437   0.589  68.719  1.00  0.00              
ATOM   3782  CD2 TYR B 115      23.151   1.863  67.836  1.00  0.00              
ATOM   3783  CE2 TYR B 115      23.365   1.702  69.188  1.00  0.00              
ATOM   3784  CZ  TYR B 115      24.502   1.055  69.620  1.00  0.00              
ATOM   3785  OH  TYR B 115      24.705   0.876  70.975  1.00  0.00              
ATOM   3786  C   TYR B 115      22.639  -0.801  65.338  1.00  0.00              
ATOM   3787  O   TYR B 115      21.431  -0.694  65.120  1.00  0.00              
ATOM   3788  N   VAL B 116      23.165  -1.735  66.127  1.00  0.00              
ATOM   3789  CA  VAL B 116      22.366  -2.603  66.969  1.00  0.00              
ATOM   3790  CB  VAL B 116      22.043  -3.939  66.241  1.00  0.00              
ATOM   3791  CG1 VAL B 116      23.277  -4.767  65.896  1.00  0.00              
ATOM   3792  CG2 VAL B 116      21.038  -4.754  67.038  1.00  0.00              
ATOM   3793  C   VAL B 116      23.147  -2.796  68.265  1.00  0.00              
ATOM   3794  O   VAL B 116      24.376  -2.894  68.253  1.00  0.00              
ATOM   3795  N   GLU B 117      22.457  -2.789  69.404  1.00  0.00              
ATOM   3796  CA  GLU B 117      23.106  -3.083  70.670  1.00  0.00              
ATOM   3797  CB  GLU B 117      22.604  -2.149  71.766  1.00  0.00              
ATOM   3798  CG  GLU B 117      23.563  -2.143  72.955  1.00  0.00              
ATOM   3799  CD  GLU B 117      23.084  -1.468  74.233  1.00  0.00              
ATOM   3800  OE1 GLU B 117      23.559  -1.875  75.299  1.00  0.00              
ATOM   3801  OE2 GLU B 117      22.269  -0.547  74.183  1.00  0.00              
ATOM   3802  C   GLU B 117      22.806  -4.534  71.041  1.00  0.00              
ATOM   3803  O   GLU B 117      21.654  -4.958  70.913  1.00  0.00              
ATOM   3804  N   PRO B 118      23.793  -5.346  71.448  1.00  0.00              
ATOM   3805  CD  PRO B 118      25.212  -5.111  71.190  1.00  0.00              
ATOM   3806  CA  PRO B 118      23.580  -6.691  71.980  1.00  0.00              
ATOM   3807  CB  PRO B 118      24.993  -7.229  72.095  1.00  0.00              
ATOM   3808  CG  PRO B 118      25.739  -6.518  70.999  1.00  0.00              
ATOM   3809  C   PRO B 118      22.877  -6.714  73.336  1.00  0.00              
ATOM   3810  O   PRO B 118      22.721  -5.686  74.002  1.00  0.00              
ATOM   3811  N   THR B 119      22.444  -7.904  73.760  1.00  0.00              
ATOM   3812  CA  THR B 119      21.841  -8.079  75.074  1.00  0.00              
ATOM   3813  CB  THR B 119      20.922  -9.320  75.105  1.00  0.00              
ATOM   3814  OG1 THR B 119      21.698 -10.444  74.708  1.00  0.00              
ATOM   3815  CG2 THR B 119      19.729  -9.163  74.182  1.00  0.00              
ATOM   3816  C   THR B 119      22.905  -8.181  76.161  1.00  0.00              
ATOM   3817  O   THR B 119      24.044  -8.576  75.883  1.00  0.00              
ATOM   3818  N   ASN B 120      22.525  -7.844  77.402  1.00  0.00              
ATOM   3819  CA  ASN B 120      23.378  -7.892  78.595  1.00  0.00              
ATOM   3820  CB  ASN B 120      22.518  -7.976  79.862  1.00  0.00              
ATOM   3821  CG  ASN B 120      21.605  -6.783  80.112  1.00  0.00              
ATOM   3822  OD1 ASN B 120      21.206  -6.066  79.195  1.00  0.00              
ATOM   3823  ND2 ASN B 120      21.211  -6.535  81.352  1.00  0.00              
ATOM   3824  C   ASN B 120      24.401  -9.019  78.656  1.00  0.00              
ATOM   3825  O   ASN B 120      25.597  -8.790  78.848  1.00  0.00              
ATOM   3826  N   ASP B 121      23.924 -10.250  78.429  1.00  0.00              
ATOM   3827  CA  ASP B 121      24.785 -11.423  78.424  1.00  0.00              
ATOM   3828  CB  ASP B 121      23.977 -12.716  78.317  1.00  0.00              
ATOM   3829  CG  ASP B 121      24.848 -13.970  78.243  1.00  0.00              
ATOM   3830  OD1 ASP B 121      25.412 -14.368  79.261  1.00  0.00              
ATOM   3831  OD2 ASP B 121      24.952 -14.544  77.160  1.00  0.00              
ATOM   3832  C   ASP B 121      25.820 -11.385  77.313  1.00  0.00              
ATOM   3833  O   ASP B 121      26.974 -11.714  77.567  1.00  0.00              
ATOM   3834  N   GLU B 122      25.445 -10.978  76.096  1.00  0.00              
ATOM   3835  CA  GLU B 122      26.372 -10.959  74.971  1.00  0.00              
ATOM   3836  CB  GLU B 122      25.645 -10.658  73.672  1.00  0.00              
ATOM   3837  CG  GLU B 122      24.617 -11.700  73.263  1.00  0.00              
ATOM   3838  CD  GLU B 122      23.832 -11.285  72.030  1.00  0.00              
ATOM   3839  OE1 GLU B 122      22.920 -10.462  72.165  1.00  0.00              
ATOM   3840  OE2 GLU B 122      24.124 -11.775  70.942  1.00  0.00              
ATOM   3841  C   GLU B 122      27.451  -9.908  75.183  1.00  0.00              
ATOM   3842  O   GLU B 122      28.632 -10.154  74.929  1.00  0.00              
ATOM   3843  N   ILE B 123      27.017  -8.749  75.698  1.00  0.00              
ATOM   3844  CA  ILE B 123      27.898  -7.643  76.056  1.00  0.00              
ATOM   3845  CB  ILE B 123      27.054  -6.493  76.667  1.00  0.00              
ATOM   3846  CG2 ILE B 123      27.936  -5.347  77.133  1.00  0.00              
ATOM   3847  CG1 ILE B 123      26.016  -5.960  75.690  1.00  0.00              
ATOM   3848  CD1 ILE B 123      25.028  -4.961  76.321  1.00  0.00              
ATOM   3849  C   ILE B 123      28.964  -8.127  77.037  1.00  0.00              
ATOM   3850  O   ILE B 123      30.166  -8.034  76.762  1.00  0.00              
ATOM   3851  N   CYS B 124      28.513  -8.699  78.160  1.00  0.00              
ATOM   3852  CA  CYS B 124      29.424  -9.239  79.154  1.00  0.00              
ATOM   3853  CB  CYS B 124      28.687  -9.670  80.412  1.00  0.00              
ATOM   3854  SG  CYS B 124      27.989  -8.266  81.316  1.00  0.00              
ATOM   3855  C   CYS B 124      30.294 -10.377  78.650  1.00  0.00              
ATOM   3856  O   CYS B 124      31.496 -10.367  78.908  1.00  0.00              
ATOM   3857  N   GLU B 125      29.745 -11.337  77.896  1.00  0.00              
ATOM   3858  CA  GLU B 125      30.526 -12.453  77.382  1.00  0.00              
ATOM   3859  CB  GLU B 125      29.650 -13.519  76.729  1.00  0.00              
ATOM   3860  CG  GLU B 125      28.828 -14.337  77.723  1.00  0.00              
ATOM   3861  CD  GLU B 125      29.659 -15.077  78.761  1.00  0.00              
ATOM   3862  OE1 GLU B 125      30.306 -16.067  78.411  1.00  0.00              
ATOM   3863  OE2 GLU B 125      29.674 -14.661  79.918  1.00  0.00              
ATOM   3864  C   GLU B 125      31.631 -12.045  76.429  1.00  0.00              
ATOM   3865  O   GLU B 125      32.767 -12.480  76.609  1.00  0.00              
ATOM   3866  N   ALA B 126      31.343 -11.179  75.451  1.00  0.00              
ATOM   3867  CA  ALA B 126      32.363 -10.702  74.525  1.00  0.00              
ATOM   3868  CB  ALA B 126      31.736  -9.732  73.538  1.00  0.00              
ATOM   3869  C   ALA B 126      33.491  -9.980  75.254  1.00  0.00              
ATOM   3870  O   ALA B 126      34.673 -10.285  75.066  1.00  0.00              
ATOM   3871  N   PHE B 127      33.106  -9.082  76.169  1.00  0.00              
ATOM   3872  CA  PHE B 127      34.056  -8.334  76.976  1.00  0.00              
ATOM   3873  CB  PHE B 127      33.292  -7.277  77.758  1.00  0.00              
ATOM   3874  CG  PHE B 127      34.075  -6.006  78.053  1.00  0.00              
ATOM   3875  CD1 PHE B 127      34.205  -5.041  77.071  1.00  0.00              
ATOM   3876  CD2 PHE B 127      34.588  -5.783  79.317  1.00  0.00              
ATOM   3877  CE1 PHE B 127      34.825  -3.844  77.363  1.00  0.00              
ATOM   3878  CE2 PHE B 127      35.206  -4.581  79.599  1.00  0.00              
ATOM   3879  CZ  PHE B 127      35.321  -3.611  78.627  1.00  0.00              
ATOM   3880  C   PHE B 127      34.841  -9.233  77.931  1.00  0.00              
ATOM   3881  O   PHE B 127      36.005  -8.959  78.222  1.00  0.00              
ATOM   3882  N   ARG B 128      34.230 -10.313  78.430  1.00  0.00              
ATOM   3883  CA  ARG B 128      34.908 -11.280  79.285  1.00  0.00              
ATOM   3884  CB  ARG B 128      33.883 -12.214  79.927  1.00  0.00              
ATOM   3885  CG  ARG B 128      34.474 -13.209  80.919  1.00  0.00              
ATOM   3886  CD  ARG B 128      33.483 -14.299  81.326  1.00  0.00              
ATOM   3887  NE  ARG B 128      32.958 -15.089  80.215  1.00  0.00              
ATOM   3888  CZ  ARG B 128      33.688 -15.916  79.456  1.00  0.00              
ATOM   3889  NH1 ARG B 128      33.071 -16.607  78.509  1.00  0.00              
ATOM   3890  NH2 ARG B 128      34.999 -16.063  79.621  1.00  0.00              
ATOM   3891  C   ARG B 128      35.928 -12.097  78.498  1.00  0.00              
ATOM   3892  O   ARG B 128      37.043 -12.327  78.969  1.00  0.00              
ATOM   3893  N   LYS B 129      35.552 -12.547  77.296  1.00  0.00              
ATOM   3894  CA  LYS B 129      36.441 -13.319  76.438  1.00  0.00              
ATOM   3895  CB  LYS B 129      35.677 -13.877  75.244  1.00  0.00              
ATOM   3896  CG  LYS B 129      34.658 -14.924  75.665  1.00  0.00              
ATOM   3897  CD  LYS B 129      33.786 -15.333  74.493  1.00  0.00              
ATOM   3898  CE  LYS B 129      32.716 -16.295  74.981  1.00  0.00              
ATOM   3899  NZ  LYS B 129      31.863 -16.703  73.883  1.00  0.00              
ATOM   3900  C   LYS B 129      37.637 -12.502  75.971  1.00  0.00              
ATOM   3901  O   LYS B 129      38.764 -12.998  75.944  1.00  0.00              
ATOM   3902  N   ASP B 130      37.391 -11.246  75.586  1.00  0.00              
ATOM   3903  CA  ASP B 130      38.448 -10.272  75.358  1.00  0.00              
ATOM   3904  CB  ASP B 130      39.227 -10.529  74.054  1.00  0.00              
ATOM   3905  CG  ASP B 130      40.217  -9.418  73.729  1.00  0.00              
ATOM   3906  OD1 ASP B 130      40.006  -8.713  72.743  1.00  0.00              
ATOM   3907  OD2 ASP B 130      41.168  -9.213  74.482  1.00  0.00              
ATOM   3908  C   ASP B 130      37.863  -8.866  75.329  1.00  0.00              
ATOM   3909  O   ASP B 130      37.165  -8.532  74.371  1.00  0.00              
ATOM   3910  N   PRO B 131      38.167  -7.984  76.292  1.00  0.00              
ATOM   3911  CD  PRO B 131      39.091  -8.242  77.394  1.00  0.00              
ATOM   3912  CA  PRO B 131      37.629  -6.626  76.363  1.00  0.00              
ATOM   3913  CB  PRO B 131      38.310  -6.059  77.597  1.00  0.00              
ATOM   3914  CG  PRO B 131      39.589  -6.849  77.725  1.00  0.00              
ATOM   3915  C   PRO B 131      37.857  -5.764  75.126  1.00  0.00              
ATOM   3916  O   PRO B 131      36.961  -5.045  74.674  1.00  0.00              
ATOM   3917  N   LYS B 132      39.055  -5.905  74.548  1.00  0.00              
ATOM   3918  CA  LYS B 132      39.498  -5.098  73.421  1.00  0.00              
ATOM   3919  CB  LYS B 132      40.937  -5.440  73.028  1.00  0.00              
ATOM   3920  CG  LYS B 132      41.955  -5.462  74.168  1.00  0.00              
ATOM   3921  CD  LYS B 132      42.093  -4.121  74.873  1.00  0.00              
ATOM   3922  CE  LYS B 132      43.016  -4.294  76.067  1.00  0.00              
ATOM   3923  NZ  LYS B 132      43.171  -3.044  76.782  1.00  0.00              
ATOM   3924  C   LYS B 132      38.594  -5.248  72.208  1.00  0.00              
ATOM   3925  O   LYS B 132      38.189  -4.235  71.639  1.00  0.00              
ATOM   3926  N   GLU B 133      38.214  -6.476  71.824  1.00  0.00              
ATOM   3927  CA  GLU B 133      37.323  -6.671  70.688  1.00  0.00              
ATOM   3928  CB  GLU B 133      37.198  -8.149  70.262  1.00  0.00              
ATOM   3929  CG  GLU B 133      36.991  -9.260  71.300  1.00  0.00              
ATOM   3930  CD  GLU B 133      35.564  -9.603  71.713  1.00  0.00              
ATOM   3931  OE1 GLU B 133      35.112 -10.702  71.395  1.00  0.00              
ATOM   3932  OE2 GLU B 133      34.900  -8.782  72.341  1.00  0.00              
ATOM   3933  C   GLU B 133      35.971  -5.983  70.801  1.00  0.00              
ATOM   3934  O   GLU B 133      35.560  -5.308  69.857  1.00  0.00              
ATOM   3935  N   TYR B 134      35.293  -6.078  71.951  1.00  0.00              
ATOM   3936  CA  TYR B 134      34.009  -5.418  72.137  1.00  0.00              
ATOM   3937  CB  TYR B 134      33.320  -5.885  73.423  1.00  0.00              
ATOM   3938  CG  TYR B 134      31.842  -5.514  73.471  1.00  0.00              
ATOM   3939  CD1 TYR B 134      30.954  -6.143  72.620  1.00  0.00              
ATOM   3940  CE1 TYR B 134      29.627  -5.769  72.601  1.00  0.00              
ATOM   3941  CD2 TYR B 134      31.395  -4.525  74.327  1.00  0.00              
ATOM   3942  CE2 TYR B 134      30.068  -4.145  74.307  1.00  0.00              
ATOM   3943  CZ  TYR B 134      29.194  -4.765  73.438  1.00  0.00              
ATOM   3944  OH  TYR B 134      27.866  -4.385  73.386  1.00  0.00              
ATOM   3945  C   TYR B 134      34.187  -3.908  72.152  1.00  0.00              
ATOM   3946  O   TYR B 134      33.429  -3.188  71.499  1.00  0.00              
ATOM   3947  N   ALA B 135      35.218  -3.435  72.863  1.00  0.00              
ATOM   3948  CA  ALA B 135      35.538  -2.017  72.922  1.00  0.00              
ATOM   3949  CB  ALA B 135      36.807  -1.819  73.740  1.00  0.00              
ATOM   3950  C   ALA B 135      35.767  -1.409  71.545  1.00  0.00              
ATOM   3951  O   ALA B 135      35.114  -0.437  71.158  1.00  0.00              
ATOM   3952  N   ASN B 136      36.657  -2.034  70.771  1.00  0.00              
ATOM   3953  CA  ASN B 136      36.994  -1.566  69.439  1.00  0.00              
ATOM   3954  CB  ASN B 136      38.211  -2.300  68.877  1.00  0.00              
ATOM   3955  CG  ASN B 136      39.530  -1.989  69.575  1.00  0.00              
ATOM   3956  OD1 ASN B 136      40.369  -2.865  69.762  1.00  0.00              
ATOM   3957  ND2 ASN B 136      39.812  -0.756  69.980  1.00  0.00              
ATOM   3958  C   ASN B 136      35.832  -1.676  68.469  1.00  0.00              
ATOM   3959  O   ASN B 136      35.568  -0.735  67.720  1.00  0.00              
ATOM   3960  N   GLN B 137      35.095  -2.793  68.495  1.00  0.00              
ATOM   3961  CA  GLN B 137      33.962  -2.981  67.602  1.00  0.00              
ATOM   3962  CB  GLN B 137      33.487  -4.430  67.659  1.00  0.00              
ATOM   3963  CG  GLN B 137      32.824  -4.940  66.384  1.00  0.00              
ATOM   3964  CD  GLN B 137      31.303  -4.963  66.415  1.00  0.00              
ATOM   3965  OE1 GLN B 137      30.690  -6.002  66.637  1.00  0.00              
ATOM   3966  NE2 GLN B 137      30.626  -3.845  66.204  1.00  0.00              
ATOM   3967  C   GLN B 137      32.828  -2.013  67.918  1.00  0.00              
ATOM   3968  O   GLN B 137      32.119  -1.593  67.001  1.00  0.00              
ATOM   3969  N   PHE B 138      32.640  -1.636  69.189  1.00  0.00              
ATOM   3970  CA  PHE B 138      31.681  -0.599  69.541  1.00  0.00              
ATOM   3971  CB  PHE B 138      31.439  -0.565  71.053  1.00  0.00              
ATOM   3972  CG  PHE B 138      30.290   0.351  71.456  1.00  0.00              
ATOM   3973  CD1 PHE B 138      28.986  -0.045  71.222  1.00  0.00              
ATOM   3974  CD2 PHE B 138      30.551   1.588  72.015  1.00  0.00              
ATOM   3975  CE1 PHE B 138      27.949   0.810  71.530  1.00  0.00              
ATOM   3976  CE2 PHE B 138      29.506   2.437  72.313  1.00  0.00              
ATOM   3977  CZ  PHE B 138      28.207   2.050  72.069  1.00  0.00              
ATOM   3978  C   PHE B 138      32.151   0.765  69.046  1.00  0.00              
ATOM   3979  O   PHE B 138      31.399   1.461  68.358  1.00  0.00              
ATOM   3980  N   MET B 139      33.401   1.140  69.357  1.00  0.00              
ATOM   3981  CA  MET B 139      33.966   2.418  68.927  1.00  0.00              
ATOM   3982  CB  MET B 139      35.346   2.655  69.528  1.00  0.00              
ATOM   3983  CG  MET B 139      35.358   2.843  71.036  1.00  0.00              
ATOM   3984  SD  MET B 139      36.979   3.356  71.654  1.00  0.00              
ATOM   3985  CE  MET B 139      37.754   1.778  71.852  1.00  0.00              
ATOM   3986  C   MET B 139      34.055   2.583  67.414  1.00  0.00              
ATOM   3987  O   MET B 139      34.170   3.694  66.900  1.00  0.00              
ATOM   3988  N   TRP B 140      34.063   1.459  66.696  1.00  0.00              
ATOM   3989  CA  TRP B 140      33.742   1.451  65.283  1.00  0.00              
ATOM   3990  CB  TRP B 140      34.224   0.125  64.675  1.00  0.00              
ATOM   3991  CG  TRP B 140      33.773  -0.142  63.245  1.00  0.00              
ATOM   3992  CD2 TRP B 140      32.844  -1.062  62.846  1.00  0.00              
ATOM   3993  CE2 TRP B 140      32.748  -0.827  61.516  1.00  0.00              
ATOM   3994  CE3 TRP B 140      32.247  -2.139  63.453  1.00  0.00              
ATOM   3995  CD1 TRP B 140      34.221   0.602  62.172  1.00  0.00              
ATOM   3996  NE1 TRP B 140      33.567   0.152  61.118  1.00  0.00              
ATOM   3997  CZ2 TRP B 140      32.037  -1.625  60.657  1.00  0.00              
ATOM   3998  CZ3 TRP B 140      31.509  -2.961  62.615  1.00  0.00              
ATOM   3999  CH2 TRP B 140      31.404  -2.708  61.248  1.00  0.00              
ATOM   4000  C   TRP B 140      32.242   1.689  65.097  1.00  0.00              
ATOM   4001  O   TRP B 140      31.836   2.818  64.816  1.00  0.00              
ATOM   4002  N   GLU B 141      31.404   0.675  65.375  1.00  0.00              
ATOM   4003  CA  GLU B 141      30.018   0.610  64.914  1.00  0.00              
ATOM   4004  CB  GLU B 141      29.329  -0.640  65.458  1.00  0.00              
ATOM   4005  CG  GLU B 141      28.037  -1.005  64.723  1.00  0.00              
ATOM   4006  CD  GLU B 141      27.280  -2.190  65.306  1.00  0.00              
ATOM   4007  OE1 GLU B 141      27.861  -3.269  65.430  1.00  0.00              
ATOM   4008  OE2 GLU B 141      26.108  -2.027  65.641  1.00  0.00              
ATOM   4009  C   GLU B 141      29.172   1.831  65.241  1.00  0.00              
ATOM   4010  O   GLU B 141      28.448   2.342  64.379  1.00  0.00              
ATOM   4011  N   TYR B 142      29.307   2.314  66.478  1.00  0.00              
ATOM   4012  CA  TYR B 142      28.563   3.472  66.938  1.00  0.00              
ATOM   4013  CB  TYR B 142      28.824   3.668  68.429  1.00  0.00              
ATOM   4014  CG  TYR B 142      27.823   4.578  69.123  1.00  0.00              
ATOM   4015  CD1 TYR B 142      26.548   4.117  69.384  1.00  0.00              
ATOM   4016  CE1 TYR B 142      25.638   4.924  70.032  1.00  0.00              
ATOM   4017  CD2 TYR B 142      28.193   5.852  69.504  1.00  0.00              
ATOM   4018  CE2 TYR B 142      27.286   6.664  70.150  1.00  0.00              
ATOM   4019  CZ  TYR B 142      26.018   6.191  70.415  1.00  0.00              
ATOM   4020  OH  TYR B 142      25.121   6.985  71.101  1.00  0.00              
ATOM   4021  C   TYR B 142      28.997   4.697  66.141  1.00  0.00              
ATOM   4022  O   TYR B 142      28.172   5.372  65.523  1.00  0.00              
ATOM   4023  N   SER B 143      30.306   4.940  66.066  1.00  0.00              
ATOM   4024  CA  SER B 143      30.826   6.123  65.407  1.00  0.00              
ATOM   4025  CB  SER B 143      32.268   6.329  65.823  1.00  0.00              
ATOM   4026  OG  SER B 143      32.316   6.461  67.239  1.00  0.00              
ATOM   4027  C   SER B 143      30.667   6.105  63.893  1.00  0.00              
ATOM   4028  O   SER B 143      30.431   7.160  63.309  1.00  0.00              
ATOM   4029  N   THR B 144      30.742   4.942  63.228  1.00  0.00              
ATOM   4030  CA  THR B 144      30.386   4.832  61.816  1.00  0.00              
ATOM   4031  CB  THR B 144      30.617   3.408  61.265  1.00  0.00              
ATOM   4032  OG1 THR B 144      30.361   2.486  62.319  1.00  0.00              
ATOM   4033  CG2 THR B 144      32.003   3.217  60.681  1.00  0.00              
ATOM   4034  C   THR B 144      28.943   5.227  61.547  1.00  0.00              
ATOM   4035  O   THR B 144      28.614   5.886  60.561  1.00  0.00              
ATOM   4036  N   ASN B 145      28.068   4.830  62.471  1.00  0.00              
ATOM   4037  CA  ASN B 145      26.648   5.019  62.265  1.00  0.00              
ATOM   4038  CB  ASN B 145      25.888   3.830  62.807  1.00  0.00              
ATOM   4039  CG  ASN B 145      26.132   2.625  61.916  1.00  0.00              
ATOM   4040  OD1 ASN B 145      25.881   2.658  60.708  1.00  0.00              
ATOM   4041  ND2 ASN B 145      26.655   1.525  62.434  1.00  0.00              
ATOM   4042  C   ASN B 145      26.099   6.334  62.774  1.00  0.00              
ATOM   4043  O   ASN B 145      25.025   6.772  62.363  1.00  0.00              
ATOM   4044  N   TYR B 146      26.835   6.984  63.672  1.00  0.00              
ATOM   4045  CA  TYR B 146      26.493   8.326  64.099  1.00  0.00              
ATOM   4046  CB  TYR B 146      26.171   8.336  65.601  1.00  0.00              
ATOM   4047  CG  TYR B 146      24.995   7.421  65.922  1.00  0.00              
ATOM   4048  CD1 TYR B 146      25.221   6.195  66.515  1.00  0.00              
ATOM   4049  CE1 TYR B 146      24.194   5.281  66.626  1.00  0.00              
ATOM   4050  CD2 TYR B 146      23.725   7.760  65.503  1.00  0.00              
ATOM   4051  CE2 TYR B 146      22.699   6.846  65.608  1.00  0.00              
ATOM   4052  CZ  TYR B 146      22.942   5.607  66.156  1.00  0.00              
ATOM   4053  OH  TYR B 146      21.924   4.676  66.227  1.00  0.00              
ATOM   4054  C   TYR B 146      27.609   9.285  63.703  1.00  0.00              
ATOM   4055  O   TYR B 146      28.129  10.072  64.495  1.00  0.00              
ATOM   4056  N   GLY B 147      27.923   9.234  62.403  1.00  0.00              
ATOM   4057  CA  GLY B 147      29.031   9.970  61.808  1.00  0.00              
ATOM   4058  C   GLY B 147      28.911  11.481  61.942  1.00  0.00              
ATOM   4059  O   GLY B 147      29.872  12.168  62.282  1.00  0.00              
ATOM   4060  N   GLN B 148      27.710  12.008  61.702  1.00  0.00              
ATOM   4061  CA  GLN B 148      27.448  13.431  61.852  1.00  0.00              
ATOM   4062  CB  GLN B 148      26.390  13.888  60.850  1.00  0.00              
ATOM   4063  CG  GLN B 148      26.965  14.339  59.514  1.00  0.00              
ATOM   4064  CD  GLN B 148      27.772  15.629  59.604  1.00  0.00              
ATOM   4065  OE1 GLN B 148      28.999  15.628  59.598  1.00  0.00              
ATOM   4066  NE2 GLN B 148      27.136  16.791  59.674  1.00  0.00              
ATOM   4067  C   GLN B 148      27.057  13.846  63.264  1.00  0.00              
ATOM   4068  O   GLN B 148      26.703  15.003  63.499  1.00  0.00              
ATOM   4069  N   ALA B 149      27.085  12.925  64.234  1.00  0.00              
ATOM   4070  CA  ALA B 149      26.893  13.300  65.626  1.00  0.00              
ATOM   4071  CB  ALA B 149      26.535  12.078  66.456  1.00  0.00              
ATOM   4072  C   ALA B 149      28.214  13.856  66.148  1.00  0.00              
ATOM   4073  O   ALA B 149      29.269  13.381  65.716  1.00  0.00              
ATOM   4074  N   PRO B 150      28.234  14.865  67.033  1.00  0.00              
ATOM   4075  CD  PRO B 150      27.046  15.553  67.531  1.00  0.00              
ATOM   4076  CA  PRO B 150      29.451  15.468  67.570  1.00  0.00              
ATOM   4077  CB  PRO B 150      28.914  16.369  68.658  1.00  0.00              
ATOM   4078  CG  PRO B 150      27.595  16.839  68.115  1.00  0.00              
ATOM   4079  C   PRO B 150      30.461  14.477  68.133  1.00  0.00              
ATOM   4080  O   PRO B 150      30.125  13.614  68.952  1.00  0.00              
ATOM   4081  N   LEU B 151      31.703  14.605  67.649  1.00  0.00              
ATOM   4082  CA  LEU B 151      32.861  13.882  68.166  1.00  0.00              
ATOM   4083  CB  LEU B 151      34.136  14.528  67.616  1.00  0.00              
ATOM   4084  CG  LEU B 151      35.521  13.984  67.972  1.00  0.00              
ATOM   4085  CD1 LEU B 151      35.709  12.547  67.513  1.00  0.00              
ATOM   4086  CD2 LEU B 151      36.588  14.862  67.344  1.00  0.00              
ATOM   4087  C   LEU B 151      32.909  13.821  69.690  1.00  0.00              
ATOM   4088  O   LEU B 151      33.164  12.760  70.262  1.00  0.00              
ATOM   4089  N   SER B 152      32.604  14.953  70.333  1.00  0.00              
ATOM   4090  CA  SER B 152      32.421  15.042  71.774  1.00  0.00              
ATOM   4091  CB  SER B 152      31.882  16.431  72.086  1.00  0.00              
ATOM   4092  OG  SER B 152      30.730  16.710  71.293  1.00  0.00              
ATOM   4093  C   SER B 152      31.472  13.980  72.318  1.00  0.00              
ATOM   4094  O   SER B 152      31.881  13.118  73.098  1.00  0.00              
ATOM   4095  N   LEU B 153      30.224  14.011  71.827  1.00  0.00              
ATOM   4096  CA  LEU B 153      29.183  13.074  72.222  1.00  0.00              
ATOM   4097  CB  LEU B 153      27.876  13.343  71.486  1.00  0.00              
ATOM   4098  CG  LEU B 153      27.094  14.590  71.845  1.00  0.00              
ATOM   4099  CD1 LEU B 153      25.839  14.681  71.001  1.00  0.00              
ATOM   4100  CD2 LEU B 153      26.728  14.576  73.317  1.00  0.00              
ATOM   4101  C   LEU B 153      29.567  11.622  72.016  1.00  0.00              
ATOM   4102  O   LEU B 153      29.396  10.802  72.922  1.00  0.00              
ATOM   4103  N   LEU B 154      30.142  11.332  70.844  1.00  0.00              
ATOM   4104  CA  LEU B 154      30.627   9.999  70.524  1.00  0.00              
ATOM   4105  CB  LEU B 154      31.202   9.960  69.112  1.00  0.00              
ATOM   4106  CG  LEU B 154      30.266  10.192  67.933  1.00  0.00              
ATOM   4107  CD1 LEU B 154      31.062  10.293  66.650  1.00  0.00              
ATOM   4108  CD2 LEU B 154      29.240   9.080  67.820  1.00  0.00              
ATOM   4109  C   LEU B 154      31.665   9.512  71.526  1.00  0.00              
ATOM   4110  O   LEU B 154      31.442   8.490  72.176  1.00  0.00              
ATOM   4111  N   VAL B 155      32.748  10.274  71.731  1.00  0.00              
ATOM   4112  CA  VAL B 155      33.823   9.889  72.642  1.00  0.00              
ATOM   4113  CB  VAL B 155      35.039  10.844  72.474  1.00  0.00              
ATOM   4114  CG1 VAL B 155      36.202  10.505  73.395  1.00  0.00              
ATOM   4115  CG2 VAL B 155      35.573  10.770  71.052  1.00  0.00              
ATOM   4116  C   VAL B 155      33.349   9.810  74.095  1.00  0.00              
ATOM   4117  O   VAL B 155      33.829   8.973  74.870  1.00  0.00              
ATOM   4118  N   SER B 156      32.406  10.668  74.506  1.00  0.00              
ATOM   4119  CA  SER B 156      31.790  10.529  75.814  1.00  0.00              
ATOM   4120  CB  SER B 156      30.987  11.769  76.205  1.00  0.00              
ATOM   4121  OG  SER B 156      30.084  12.235  75.211  1.00  0.00              
ATOM   4122  C   SER B 156      30.928   9.281  75.929  1.00  0.00              
ATOM   4123  O   SER B 156      30.988   8.585  76.948  1.00  0.00              
ATOM   4124  N   TYR B 157      30.159   8.946  74.885  1.00  0.00              
ATOM   4125  CA  TYR B 157      29.262   7.805  74.950  1.00  0.00              
ATOM   4126  CB  TYR B 157      28.263   7.769  73.796  1.00  0.00              
ATOM   4127  CG  TYR B 157      27.127   6.779  74.034  1.00  0.00              
ATOM   4128  CD1 TYR B 157      25.986   7.205  74.680  1.00  0.00              
ATOM   4129  CE1 TYR B 157      24.954   6.321  74.905  1.00  0.00              
ATOM   4130  CD2 TYR B 157      27.235   5.463  73.620  1.00  0.00              
ATOM   4131  CE2 TYR B 157      26.204   4.575  73.844  1.00  0.00              
ATOM   4132  CZ  TYR B 157      25.063   5.018  74.472  1.00  0.00              
ATOM   4133  OH  TYR B 157      24.009   4.149  74.663  1.00  0.00              
ATOM   4134  C   TYR B 157      30.063   6.518  74.967  1.00  0.00              
ATOM   4135  O   TYR B 157      29.788   5.666  75.807  1.00  0.00              
ATOM   4136  N   THR B 158      31.060   6.367  74.089  1.00  0.00              
ATOM   4137  CA  THR B 158      31.875   5.161  74.037  1.00  0.00              
ATOM   4138  CB  THR B 158      32.898   5.273  72.890  1.00  0.00              
ATOM   4139  OG1 THR B 158      33.565   6.520  73.053  1.00  0.00              
ATOM   4140  CG2 THR B 158      32.237   5.194  71.519  1.00  0.00              
ATOM   4141  C   THR B 158      32.553   4.886  75.373  1.00  0.00              
ATOM   4142  O   THR B 158      32.525   3.771  75.892  1.00  0.00              
ATOM   4143  N   LYS B 159      33.085   5.963  75.961  1.00  0.00              
ATOM   4144  CA  LYS B 159      33.709   5.928  77.274  1.00  0.00              
ATOM   4145  CB  LYS B 159      34.211   7.328  77.570  1.00  0.00              
ATOM   4146  CG  LYS B 159      35.228   7.466  78.686  1.00  0.00              
ATOM   4147  CD  LYS B 159      35.656   8.921  78.878  1.00  0.00              
ATOM   4148  CE  LYS B 159      36.400   9.539  77.690  1.00  0.00              
ATOM   4149  NZ  LYS B 159      35.513  10.111  76.690  1.00  0.00              
ATOM   4150  C   LYS B 159      32.718   5.481  78.347  1.00  0.00              
ATOM   4151  O   LYS B 159      32.974   4.518  79.074  1.00  0.00              
ATOM   4152  N   SER B 160      31.549   6.132  78.398  1.00  0.00              
ATOM   4153  CA  SER B 160      30.524   5.825  79.388  1.00  0.00              
ATOM   4154  CB  SER B 160      29.366   6.809  79.281  1.00  0.00              
ATOM   4155  OG  SER B 160      29.803   8.150  79.448  1.00  0.00              
ATOM   4156  C   SER B 160      29.986   4.408  79.246  1.00  0.00              
ATOM   4157  O   SER B 160      29.800   3.703  80.238  1.00  0.00              
ATOM   4158  N   TYR B 161      29.793   3.966  78.000  1.00  0.00              
ATOM   4159  CA  TYR B 161      29.299   2.636  77.692  1.00  0.00              
ATOM   4160  CB  TYR B 161      29.027   2.522  76.190  1.00  0.00              
ATOM   4161  CG  TYR B 161      28.362   1.219  75.770  1.00  0.00              
ATOM   4162  CD1 TYR B 161      26.996   1.076  75.904  1.00  0.00              
ATOM   4163  CE1 TYR B 161      26.398  -0.124  75.584  1.00  0.00              
ATOM   4164  CD2 TYR B 161      29.127   0.177  75.280  1.00  0.00              
ATOM   4165  CE2 TYR B 161      28.530  -1.022  74.957  1.00  0.00              
ATOM   4166  CZ  TYR B 161      27.173  -1.169  75.129  1.00  0.00              
ATOM   4167  OH  TYR B 161      26.587  -2.389  74.855  1.00  0.00              
ATOM   4168  C   TYR B 161      30.309   1.586  78.128  1.00  0.00              
ATOM   4169  O   TYR B 161      29.945   0.639  78.822  1.00  0.00              
ATOM   4170  N   LEU B 162      31.584   1.737  77.759  1.00  0.00              
ATOM   4171  CA  LEU B 162      32.598   0.764  78.137  1.00  0.00              
ATOM   4172  CB  LEU B 162      33.877   0.981  77.342  1.00  0.00              
ATOM   4173  CG  LEU B 162      33.756   0.829  75.829  1.00  0.00              
ATOM   4174  CD1 LEU B 162      35.050   1.238  75.151  1.00  0.00              
ATOM   4175  CD2 LEU B 162      33.321  -0.578  75.447  1.00  0.00              
ATOM   4176  C   LEU B 162      32.871   0.746  79.633  1.00  0.00              
ATOM   4177  O   LEU B 162      33.148  -0.311  80.203  1.00  0.00              
ATOM   4178  N   SER B 163      32.748   1.905  80.290  1.00  0.00              
ATOM   4179  CA  SER B 163      32.777   1.975  81.743  1.00  0.00              
ATOM   4180  CB  SER B 163      32.740   3.430  82.204  1.00  0.00              
ATOM   4181  OG  SER B 163      33.083   3.591  83.575  1.00  0.00              
ATOM   4182  C   SER B 163      31.596   1.205  82.329  1.00  0.00              
ATOM   4183  O   SER B 163      31.778   0.460  83.292  1.00  0.00              
ATOM   4184  N   MET B 164      30.399   1.355  81.746  1.00  0.00              
ATOM   4185  CA  MET B 164      29.214   0.603  82.140  1.00  0.00              
ATOM   4186  CB  MET B 164      28.008   1.085  81.327  1.00  0.00              
ATOM   4187  CG  MET B 164      26.695   0.344  81.547  1.00  0.00              
ATOM   4188  SD  MET B 164      25.314   1.103  80.657  1.00  0.00              
ATOM   4189  CE  MET B 164      25.369   0.169  79.157  1.00  0.00              
ATOM   4190  C   MET B 164      29.410  -0.897  81.977  1.00  0.00              
ATOM   4191  O   MET B 164      29.042  -1.666  82.862  1.00  0.00              
ATOM   4192  N   VAL B 165      30.004  -1.344  80.867  1.00  0.00              
ATOM   4193  CA  VAL B 165      30.295  -2.760  80.671  1.00  0.00              
ATOM   4194  CB  VAL B 165      30.856  -3.045  79.260  1.00  0.00              
ATOM   4195  CG1 VAL B 165      30.958  -4.543  79.039  1.00  0.00              
ATOM   4196  CG2 VAL B 165      29.982  -2.462  78.164  1.00  0.00              
ATOM   4197  C   VAL B 165      31.274  -3.237  81.741  1.00  0.00              
ATOM   4198  O   VAL B 165      31.044  -4.259  82.391  1.00  0.00              
ATOM   4199  N   GLY B 166      32.338  -2.456  81.962  1.00  0.00              
ATOM   4200  CA  GLY B 166      33.346  -2.746  82.970  1.00  0.00              
ATOM   4201  C   GLY B 166      32.765  -2.917  84.368  1.00  0.00              
ATOM   4202  O   GLY B 166      33.037  -3.921  85.029  1.00  0.00              
ATOM   4203  N   SER B 167      31.940  -1.969  84.824  1.00  0.00              
ATOM   4204  CA  SER B 167      31.314  -2.058  86.133  1.00  0.00              
ATOM   4205  CB  SER B 167      30.671  -0.722  86.489  1.00  0.00              
ATOM   4206  OG  SER B 167      29.827  -0.290  85.430  1.00  0.00              
ATOM   4207  C   SER B 167      30.273  -3.169  86.176  1.00  0.00              
ATOM   4208  O   SER B 167      30.398  -4.125  86.946  1.00  0.00              
ATOM   4209  N   CYS B 168      29.266  -3.083  85.301  1.00  0.00              
ATOM   4210  CA  CYS B 168      28.156  -4.020  85.301  1.00  0.00              
ATOM   4211  CB  CYS B 168      27.132  -3.662  84.241  1.00  0.00              
ATOM   4212  SG  CYS B 168      26.474  -1.983  84.415  1.00  0.00              
ATOM   4213  C   CYS B 168      28.562  -5.475  85.167  1.00  0.00              
ATOM   4214  O   CYS B 168      28.128  -6.295  85.979  1.00  0.00              
ATOM   4215  N   CYS B 169      29.457  -5.820  84.240  1.00  0.00              
ATOM   4216  CA  CYS B 169      29.890  -7.202  84.102  1.00  0.00              
ATOM   4217  CB  CYS B 169      30.558  -7.421  82.753  1.00  0.00              
ATOM   4218  SG  CYS B 169      29.494  -6.918  81.375  1.00  0.00              
ATOM   4219  C   CYS B 169      30.790  -7.696  85.233  1.00  0.00              
ATOM   4220  O   CYS B 169      31.082  -8.891  85.301  1.00  0.00              
ATOM   4221  N   THR B 170      31.261  -6.821  86.131  1.00  0.00              
ATOM   4222  CA  THR B 170      31.949  -7.276  87.332  1.00  0.00              
ATOM   4223  CB  THR B 170      33.306  -6.564  87.533  1.00  0.00              
ATOM   4224  OG1 THR B 170      33.079  -5.161  87.523  1.00  0.00              
ATOM   4225  CG2 THR B 170      34.323  -6.961  86.474  1.00  0.00              
ATOM   4226  C   THR B 170      31.088  -7.175  88.588  1.00  0.00              
ATOM   4227  O   THR B 170      31.420  -7.755  89.625  1.00  0.00              
ATOM   4228  N   SER B 171      29.975  -6.433  88.526  1.00  0.00              
ATOM   4229  CA  SER B 171      29.079  -6.284  89.663  1.00  0.00              
ATOM   4230  CB  SER B 171      28.090  -5.147  89.402  1.00  0.00              
ATOM   4231  OG  SER B 171      27.102  -5.442  88.422  1.00  0.00              
ATOM   4232  C   SER B 171      28.327  -7.564  90.021  1.00  0.00              
ATOM   4233  O   SER B 171      28.148  -8.455  89.189  1.00  0.00              
ATOM   4234  N   ALA B 172      27.842  -7.628  91.266  1.00  0.00              
ATOM   4235  CA  ALA B 172      27.093  -8.772  91.777  1.00  0.00              
ATOM   4236  CB  ALA B 172      26.660  -8.479  93.205  1.00  0.00              
ATOM   4237  C   ALA B 172      25.842  -9.154  90.990  1.00  0.00              
ATOM   4238  O   ALA B 172      25.409 -10.307  91.020  1.00  0.00              
ATOM   4239  N   SER B 173      25.236  -8.191  90.292  1.00  0.00              
ATOM   4240  CA  SER B 173      24.129  -8.469  89.397  1.00  0.00              
ATOM   4241  CB  SER B 173      22.796  -8.363  90.136  1.00  0.00              
ATOM   4242  OG  SER B 173      21.686  -8.715  89.318  1.00  0.00              
ATOM   4243  C   SER B 173      24.219  -7.479  88.240  1.00  0.00              
ATOM   4244  O   SER B 173      23.831  -6.313  88.384  1.00  0.00              
ATOM   4245  N   PRO B 174      24.734  -7.906  87.073  1.00  0.00              
ATOM   4246  CD  PRO B 174      25.201  -9.267  86.819  1.00  0.00              
ATOM   4247  CA  PRO B 174      24.948  -7.066  85.898  1.00  0.00              
ATOM   4248  CB  PRO B 174      25.322  -8.072  84.829  1.00  0.00              
ATOM   4249  CG  PRO B 174      26.101  -9.095  85.610  1.00  0.00              
ATOM   4250  C   PRO B 174      23.756  -6.218  85.486  1.00  0.00              
ATOM   4251  O   PRO B 174      23.882  -5.002  85.355  1.00  0.00              
ATOM   4252  N   THR B 175      22.581  -6.832  85.328  1.00  0.00              
ATOM   4253  CA  THR B 175      21.366  -6.136  84.930  1.00  0.00              
ATOM   4254  CB  THR B 175      20.272  -7.197  84.694  1.00  0.00              
ATOM   4255  OG1 THR B 175      20.872  -8.111  83.778  1.00  0.00              
ATOM   4256  CG2 THR B 175      18.986  -6.654  84.081  1.00  0.00              
ATOM   4257  C   THR B 175      20.923  -5.025  85.883  1.00  0.00              
ATOM   4258  O   THR B 175      20.331  -4.044  85.433  1.00  0.00              
ATOM   4259  N   VAL B 176      21.242  -5.112  87.184  1.00  0.00              
ATOM   4260  CA  VAL B 176      20.943  -4.044  88.139  1.00  0.00              
ATOM   4261  CB  VAL B 176      21.305  -4.521  89.570  1.00  0.00              
ATOM   4262  CG1 VAL B 176      21.302  -3.410  90.608  1.00  0.00              
ATOM   4263  CG2 VAL B 176      20.314  -5.575  90.023  1.00  0.00              
ATOM   4264  C   VAL B 176      21.705  -2.775  87.759  1.00  0.00              
ATOM   4265  O   VAL B 176      21.144  -1.675  87.675  1.00  0.00              
ATOM   4266  N   CYS B 177      22.996  -2.984  87.494  1.00  0.00              
ATOM   4267  CA  CYS B 177      23.907  -1.933  87.078  1.00  0.00              
ATOM   4268  CB  CYS B 177      25.309  -2.518  87.124  1.00  0.00              
ATOM   4269  SG  CYS B 177      26.624  -1.527  86.378  1.00  0.00              
ATOM   4270  C   CYS B 177      23.551  -1.408  85.692  1.00  0.00              
ATOM   4271  O   CYS B 177      23.449  -0.195  85.491  1.00  0.00              
ATOM   4272  N   PHE B 178      23.312  -2.317  84.735  1.00  0.00              
ATOM   4273  CA  PHE B 178      22.852  -1.962  83.399  1.00  0.00              
ATOM   4274  CB  PHE B 178      22.612  -3.192  82.522  1.00  0.00              
ATOM   4275  CG  PHE B 178      23.857  -3.770  81.862  1.00  0.00              
ATOM   4276  CD1 PHE B 178      24.234  -5.074  82.119  1.00  0.00              
ATOM   4277  CD2 PHE B 178      24.591  -3.008  80.972  1.00  0.00              
ATOM   4278  CE1 PHE B 178      25.334  -5.613  81.484  1.00  0.00              
ATOM   4279  CE2 PHE B 178      25.690  -3.554  80.340  1.00  0.00              
ATOM   4280  CZ  PHE B 178      26.063  -4.856  80.594  1.00  0.00              
ATOM   4281  C   PHE B 178      21.588  -1.122  83.417  1.00  0.00              
ATOM   4282  O   PHE B 178      21.508  -0.153  82.669  1.00  0.00              
ATOM   4283  N   LEU B 179      20.617  -1.440  84.282  1.00  0.00              
ATOM   4284  CA  LEU B 179      19.406  -0.644  84.416  1.00  0.00              
ATOM   4285  CB  LEU B 179      18.459  -1.263  85.444  1.00  0.00              
ATOM   4286  CG  LEU B 179      17.088  -0.626  85.654  1.00  0.00              
ATOM   4287  CD1 LEU B 179      16.226  -0.747  84.406  1.00  0.00              
ATOM   4288  CD2 LEU B 179      16.390  -1.275  86.831  1.00  0.00              
ATOM   4289  C   LEU B 179      19.709   0.802  84.791  1.00  0.00              
ATOM   4290  O   LEU B 179      19.352   1.707  84.034  1.00  0.00              
ATOM   4291  N   LYS B 180      20.413   1.043  85.909  1.00  0.00              
ATOM   4292  CA  LYS B 180      20.680   2.411  86.341  1.00  0.00              
ATOM   4293  CB  LYS B 180      21.319   2.492  87.733  1.00  0.00              
ATOM   4294  CG  LYS B 180      22.735   1.937  87.890  1.00  0.00              
ATOM   4295  CD  LYS B 180      23.338   2.234  89.256  1.00  0.00              
ATOM   4296  CE  LYS B 180      23.529   3.723  89.546  1.00  0.00              
ATOM   4297  NZ  LYS B 180      24.502   4.353  88.670  1.00  0.00              
ATOM   4298  C   LYS B 180      21.530   3.175  85.336  1.00  0.00              
ATOM   4299  O   LYS B 180      21.226   4.319  84.988  1.00  0.00              
ATOM   4300  N   GLU B 181      22.562   2.511  84.806  1.00  0.00              
ATOM   4301  CA  GLU B 181      23.452   3.159  83.869  1.00  0.00              
ATOM   4302  CB  GLU B 181      24.798   2.466  83.790  1.00  0.00              
ATOM   4303  CG  GLU B 181      25.563   2.650  85.097  1.00  0.00              
ATOM   4304  CD  GLU B 181      27.050   2.347  85.020  1.00  0.00              
ATOM   4305  OE1 GLU B 181      27.765   3.043  84.299  1.00  0.00              
ATOM   4306  OE2 GLU B 181      27.510   1.431  85.701  1.00  0.00              
ATOM   4307  C   GLU B 181      22.835   3.415  82.507  1.00  0.00              
ATOM   4308  O   GLU B 181      23.128   4.444  81.905  1.00  0.00              
ATOM   4309  N   ARG B 182      21.938   2.559  82.011  1.00  0.00              
ATOM   4310  CA  ARG B 182      21.168   2.880  80.817  1.00  0.00              
ATOM   4311  CB  ARG B 182      20.469   1.653  80.262  1.00  0.00              
ATOM   4312  CG  ARG B 182      21.452   0.766  79.519  1.00  0.00              
ATOM   4313  CD  ARG B 182      20.830  -0.587  79.254  1.00  0.00              
ATOM   4314  NE  ARG B 182      21.654  -1.368  78.347  1.00  0.00              
ATOM   4315  CZ  ARG B 182      21.616  -2.699  78.305  1.00  0.00              
ATOM   4316  NH1 ARG B 182      22.370  -3.328  77.418  1.00  0.00              
ATOM   4317  NH2 ARG B 182      20.842  -3.408  79.120  1.00  0.00              
ATOM   4318  C   ARG B 182      20.169   3.998  81.063  1.00  0.00              
ATOM   4319  O   ARG B 182      19.995   4.858  80.200  1.00  0.00              
ATOM   4320  N   LEU B 183      19.533   4.039  82.242  1.00  0.00              
ATOM   4321  CA  LEU B 183      18.664   5.153  82.602  1.00  0.00              
ATOM   4322  CB  LEU B 183      17.928   4.891  83.914  1.00  0.00              
ATOM   4323  CG  LEU B 183      16.835   3.826  83.950  1.00  0.00              
ATOM   4324  CD1 LEU B 183      16.368   3.609  85.378  1.00  0.00              
ATOM   4325  CD2 LEU B 183      15.664   4.204  83.054  1.00  0.00              
ATOM   4326  C   LEU B 183      19.396   6.487  82.686  1.00  0.00              
ATOM   4327  O   LEU B 183      18.857   7.511  82.266  1.00  0.00              
ATOM   4328  N   GLN B 184      20.625   6.515  83.214  1.00  0.00              
ATOM   4329  CA  GLN B 184      21.415   7.740  83.193  1.00  0.00              
ATOM   4330  CB  GLN B 184      22.452   7.760  84.324  1.00  0.00              
ATOM   4331  CG  GLN B 184      23.546   6.704  84.280  1.00  0.00              
ATOM   4332  CD  GLN B 184      24.320   6.552  85.581  1.00  0.00              
ATOM   4333  OE1 GLN B 184      24.174   5.574  86.316  1.00  0.00              
ATOM   4334  NE2 GLN B 184      25.183   7.499  85.917  1.00  0.00              
ATOM   4335  C   GLN B 184      22.028   8.040  81.825  1.00  0.00              
ATOM   4336  O   GLN B 184      22.171   9.205  81.451  1.00  0.00              
ATOM   4337  N   LEU B 185      22.380   7.011  81.043  1.00  0.00              
ATOM   4338  CA  LEU B 185      22.847   7.200  79.675  1.00  0.00              
ATOM   4339  CB  LEU B 185      23.487   5.935  79.105  1.00  0.00              
ATOM   4340  CG  LEU B 185      25.009   5.793  79.094  1.00  0.00              
ATOM   4341  CD1 LEU B 185      25.626   5.938  80.478  1.00  0.00              
ATOM   4342  CD2 LEU B 185      25.387   4.452  78.489  1.00  0.00              
ATOM   4343  C   LEU B 185      21.772   7.683  78.716  1.00  0.00              
ATOM   4344  O   LEU B 185      22.100   8.399  77.771  1.00  0.00              
ATOM   4345  N   LYS B 186      20.501   7.328  78.961  1.00  0.00              
ATOM   4346  CA  LYS B 186      19.333   7.713  78.167  1.00  0.00              
ATOM   4347  CB  LYS B 186      18.092   7.620  79.055  1.00  0.00              
ATOM   4348  CG  LYS B 186      16.761   7.931  78.384  1.00  0.00              
ATOM   4349  CD  LYS B 186      15.699   8.145  79.452  1.00  0.00              
ATOM   4350  CE  LYS B 186      14.401   8.675  78.853  1.00  0.00              
ATOM   4351  NZ  LYS B 186      14.600   9.963  78.212  1.00  0.00              
ATOM   4352  C   LYS B 186      19.385   9.081  77.493  1.00  0.00              
ATOM   4353  O   LYS B 186      19.211   9.183  76.277  1.00  0.00              
ATOM   4354  N   HIS B 187      19.683  10.128  78.269  1.00  0.00              
ATOM   4355  CA  HIS B 187      19.772  11.487  77.753  1.00  0.00              
ATOM   4356  CB  HIS B 187      20.004  12.455  78.911  1.00  0.00              
ATOM   4357  CG  HIS B 187      19.852  13.925  78.541  1.00  0.00              
ATOM   4358  ND1 HIS B 187      20.651  14.674  77.792  1.00  0.00              
ATOM   4359  CD2 HIS B 187      18.816  14.714  78.985  1.00  0.00              
ATOM   4360  NE2 HIS B 187      19.054  15.897  78.480  1.00  0.00              
ATOM   4361  CE1 HIS B 187      20.155  15.881  77.769  1.00  0.00              
ATOM   4362  C   HIS B 187      20.889  11.622  76.722  1.00  0.00              
ATOM   4363  O   HIS B 187      20.677  12.171  75.642  1.00  0.00              
ATOM   4364  N   LEU B 188      22.071  11.078  77.032  1.00  0.00              
ATOM   4365  CA  LEU B 188      23.243  11.166  76.168  1.00  0.00              
ATOM   4366  CB  LEU B 188      24.459  10.660  76.948  1.00  0.00              
ATOM   4367  CG  LEU B 188      25.860  10.685  76.343  1.00  0.00              
ATOM   4368  CD1 LEU B 188      26.331  12.108  76.099  1.00  0.00              
ATOM   4369  CD2 LEU B 188      26.833   9.985  77.276  1.00  0.00              
ATOM   4370  C   LEU B 188      23.038  10.338  74.902  1.00  0.00              
ATOM   4371  O   LEU B 188      23.417  10.741  73.800  1.00  0.00              
ATOM   4372  N   SER B 189      22.395   9.182  75.077  1.00  0.00              
ATOM   4373  CA  SER B 189      22.060   8.262  74.005  1.00  0.00              
ATOM   4374  CB  SER B 189      21.409   7.040  74.639  1.00  0.00              
ATOM   4375  OG  SER B 189      21.851   5.796  74.110  1.00  0.00              
ATOM   4376  C   SER B 189      21.119   8.938  73.015  1.00  0.00              
ATOM   4377  O   SER B 189      21.489   9.132  71.854  1.00  0.00              
ATOM   4378  N   LEU B 190      19.945   9.380  73.499  1.00  0.00              
ATOM   4379  CA  LEU B 190      18.963  10.083  72.683  1.00  0.00              
ATOM   4380  CB  LEU B 190      17.754  10.510  73.509  1.00  0.00              
ATOM   4381  CG  LEU B 190      16.714   9.470  73.905  1.00  0.00              
ATOM   4382  CD1 LEU B 190      15.750  10.058  74.918  1.00  0.00              
ATOM   4383  CD2 LEU B 190      15.954   8.972  72.685  1.00  0.00              
ATOM   4384  C   LEU B 190      19.545  11.299  71.984  1.00  0.00              
ATOM   4385  O   LEU B 190      19.344  11.471  70.779  1.00  0.00              
ATOM   4386  N   LEU B 191      20.317  12.095  72.734  1.00  0.00              
ATOM   4387  CA  LEU B 191      21.055  13.225  72.192  1.00  0.00              
ATOM   4388  CB  LEU B 191      21.873  13.861  73.313  1.00  0.00              
ATOM   4389  CG  LEU B 191      22.729  15.103  73.123  1.00  0.00              
ATOM   4390  CD1 LEU B 191      21.943  16.274  72.561  1.00  0.00              
ATOM   4391  CD2 LEU B 191      23.324  15.475  74.467  1.00  0.00              
ATOM   4392  C   LEU B 191      21.947  12.820  71.027  1.00  0.00              
ATOM   4393  O   LEU B 191      21.798  13.386  69.948  1.00  0.00              
ATOM   4394  N   THR B 192      22.797  11.796  71.170  1.00  0.00              
ATOM   4395  CA  THR B 192      23.705  11.396  70.100  1.00  0.00              
ATOM   4396  CB  THR B 192      24.699  10.327  70.596  1.00  0.00              
ATOM   4397  OG1 THR B 192      25.326  10.852  71.761  1.00  0.00              
ATOM   4398  CG2 THR B 192      25.779  10.017  69.570  1.00  0.00              
ATOM   4399  C   THR B 192      22.944  10.912  68.864  1.00  0.00              
ATOM   4400  O   THR B 192      23.248  11.328  67.739  1.00  0.00              
ATOM   4401  N   THR B 193      21.909  10.082  69.060  1.00  0.00              
ATOM   4402  CA  THR B 193      21.078   9.618  67.957  1.00  0.00              
ATOM   4403  CB  THR B 193      20.072   8.549  68.431  1.00  0.00              
ATOM   4404  OG1 THR B 193      19.485   8.976  69.655  1.00  0.00              
ATOM   4405  CG2 THR B 193      20.753   7.211  68.645  1.00  0.00              
ATOM   4406  C   THR B 193      20.357  10.737  67.213  1.00  0.00              
ATOM   4407  O   THR B 193      20.247  10.722  65.988  1.00  0.00              
ATOM   4408  N   LEU B 194      19.896  11.736  67.968  1.00  0.00              
ATOM   4409  CA  LEU B 194      19.135  12.848  67.425  1.00  0.00              
ATOM   4410  CB  LEU B 194      18.481  13.534  68.614  1.00  0.00              
ATOM   4411  CG  LEU B 194      17.430  14.615  68.508  1.00  0.00              
ATOM   4412  CD1 LEU B 194      16.213  14.139  67.737  1.00  0.00              
ATOM   4413  CD2 LEU B 194      17.022  14.976  69.924  1.00  0.00              
ATOM   4414  C   LEU B 194      20.052  13.796  66.659  1.00  0.00              
ATOM   4415  O   LEU B 194      19.776  14.171  65.514  1.00  0.00              
ATOM   4416  N   SER B 195      21.179  14.144  67.293  1.00  0.00              
ATOM   4417  CA  SER B 195      22.174  15.026  66.714  1.00  0.00              
ATOM   4418  CB  SER B 195      23.311  15.277  67.688  1.00  0.00              
ATOM   4419  OG  SER B 195      22.839  15.950  68.847  1.00  0.00              
ATOM   4420  C   SER B 195      22.719  14.559  65.376  1.00  0.00              
ATOM   4421  O   SER B 195      22.862  15.398  64.488  1.00  0.00              
ATOM   4422  N   ASN B 196      22.973  13.257  65.166  1.00  0.00              
ATOM   4423  CA  ASN B 196      23.381  12.778  63.846  1.00  0.00              
ATOM   4424  CB  ASN B 196      23.638  11.269  63.820  1.00  0.00              
ATOM   4425  CG  ASN B 196      24.113  10.733  62.467  1.00  0.00              
ATOM   4426  OD1 ASN B 196      25.305  10.748  62.170  1.00  0.00              
ATOM   4427  ND2 ASN B 196      23.252  10.252  61.581  1.00  0.00              
ATOM   4428  C   ASN B 196      22.376  13.143  62.763  1.00  0.00              
ATOM   4429  O   ASN B 196      22.780  13.630  61.706  1.00  0.00              
ATOM   4430  N   ARG B 197      21.070  12.978  62.998  1.00  0.00              
ATOM   4431  CA  ARG B 197      20.097  13.275  61.961  1.00  0.00              
ATOM   4432  CB  ARG B 197      18.765  12.585  62.205  1.00  0.00              
ATOM   4433  CG  ARG B 197      17.941  12.449  60.923  1.00  0.00              
ATOM   4434  CD  ARG B 197      18.696  11.781  59.772  1.00  0.00              
ATOM   4435  NE  ARG B 197      19.120  10.424  60.083  1.00  0.00              
ATOM   4436  CZ  ARG B 197      20.345   9.983  59.792  1.00  0.00              
ATOM   4437  NH1 ARG B 197      20.661   8.714  59.998  1.00  0.00              
ATOM   4438  NH2 ARG B 197      21.295  10.770  59.305  1.00  0.00              
ATOM   4439  C   ARG B 197      19.904  14.758  61.706  1.00  0.00              
ATOM   4440  O   ARG B 197      19.887  15.178  60.546  1.00  0.00              
ATOM   4441  N   VAL B 198      19.796  15.577  62.755  1.00  0.00              
ATOM   4442  CA  VAL B 198      19.679  17.015  62.551  1.00  0.00              
ATOM   4443  CB  VAL B 198      19.199  17.770  63.815  1.00  0.00              
ATOM   4444  CG1 VAL B 198      17.762  17.379  64.121  1.00  0.00              
ATOM   4445  CG2 VAL B 198      20.060  17.515  65.041  1.00  0.00              
ATOM   4446  C   VAL B 198      20.942  17.623  61.938  1.00  0.00              
ATOM   4447  O   VAL B 198      20.862  18.453  61.030  1.00  0.00              
ATOM   4448  N   CYS B 199      22.125  17.167  62.363  1.00  0.00              
ATOM   4449  CA  CYS B 199      23.373  17.602  61.753  1.00  0.00              
ATOM   4450  CB  CYS B 199      24.560  17.311  62.658  1.00  0.00              
ATOM   4451  SG  CYS B 199      24.401  18.050  64.304  1.00  0.00              
ATOM   4452  C   CYS B 199      23.619  17.008  60.370  1.00  0.00              
ATOM   4453  O   CYS B 199      24.353  17.606  59.579  1.00  0.00              
ATOM   4454  N   SER B 200      23.061  15.841  60.019  1.00  0.00              
ATOM   4455  CA  SER B 200      23.124  15.373  58.639  1.00  0.00              
ATOM   4456  CB  SER B 200      22.916  13.867  58.482  1.00  0.00              
ATOM   4457  OG  SER B 200      21.770  13.355  59.141  1.00  0.00              
ATOM   4458  C   SER B 200      22.192  16.146  57.722  1.00  0.00              
ATOM   4459  O   SER B 200      22.561  16.414  56.581  1.00  0.00              
ATOM   4460  N   GLN B 201      21.004  16.540  58.200  1.00  0.00              
ATOM   4461  CA  GLN B 201      20.154  17.490  57.485  1.00  0.00              
ATOM   4462  CB  GLN B 201      18.873  17.761  58.263  1.00  0.00              
ATOM   4463  CG  GLN B 201      17.884  16.621  58.121  1.00  0.00              
ATOM   4464  CD  GLN B 201      16.765  16.620  59.146  1.00  0.00              
ATOM   4465  OE1 GLN B 201      15.912  17.504  59.231  1.00  0.00              
ATOM   4466  NE2 GLN B 201      16.757  15.584  59.966  1.00  0.00              
ATOM   4467  C   GLN B 201      20.879  18.801  57.218  1.00  0.00              
ATOM   4468  O   GLN B 201      20.915  19.283  56.083  1.00  0.00              
ATOM   4469  N   TYR B 202      21.513  19.335  58.269  1.00  0.00              
ATOM   4470  CA  TYR B 202      22.357  20.514  58.162  1.00  0.00              
ATOM   4471  CB  TYR B 202      22.947  20.837  59.536  1.00  0.00              
ATOM   4472  CG  TYR B 202      23.671  22.174  59.607  1.00  0.00              
ATOM   4473  CD1 TYR B 202      22.941  23.342  59.707  1.00  0.00              
ATOM   4474  CE1 TYR B 202      23.589  24.556  59.728  1.00  0.00              
ATOM   4475  CD2 TYR B 202      25.051  22.216  59.547  1.00  0.00              
ATOM   4476  CE2 TYR B 202      25.701  23.430  59.550  1.00  0.00              
ATOM   4477  CZ  TYR B 202      24.962  24.589  59.631  1.00  0.00              
ATOM   4478  OH  TYR B 202      25.609  25.806  59.583  1.00  0.00              
ATOM   4479  C   TYR B 202      23.466  20.351  57.126  1.00  0.00              
ATOM   4480  O   TYR B 202      23.636  21.214  56.264  1.00  0.00              
ATOM   4481  N   ALA B 203      24.218  19.247  57.187  1.00  0.00              
ATOM   4482  CA  ALA B 203      25.295  18.987  56.239  1.00  0.00              
ATOM   4483  CB  ALA B 203      26.044  17.730  56.647  1.00  0.00              
ATOM   4484  C   ALA B 203      24.831  18.783  54.803  1.00  0.00              
ATOM   4485  O   ALA B 203      25.457  19.280  53.867  1.00  0.00              
ATOM   4486  N   ALA B 204      23.723  18.061  54.617  1.00  0.00              
ATOM   4487  CA  ALA B 204      23.195  17.772  53.293  1.00  0.00              
ATOM   4488  CB  ALA B 204      22.110  16.715  53.398  1.00  0.00              
ATOM   4489  C   ALA B 204      22.576  18.986  52.618  1.00  0.00              
ATOM   4490  O   ALA B 204      22.687  19.156  51.403  1.00  0.00              
ATOM   4491  N   TYR B 205      21.899  19.830  53.399  1.00  0.00              
ATOM   4492  CA  TYR B 205      21.267  21.016  52.853  1.00  0.00              
ATOM   4493  CB  TYR B 205      19.954  21.285  53.579  1.00  0.00              
ATOM   4494  CG  TYR B 205      18.805  20.353  53.209  1.00  0.00              
ATOM   4495  CD1 TYR B 205      17.816  20.105  54.139  1.00  0.00              
ATOM   4496  CE1 TYR B 205      16.715  19.352  53.791  1.00  0.00              
ATOM   4497  CD2 TYR B 205      18.707  19.812  51.938  1.00  0.00              
ATOM   4498  CE2 TYR B 205      17.610  19.056  51.586  1.00  0.00              
ATOM   4499  CZ  TYR B 205      16.615  18.844  52.513  1.00  0.00              
ATOM   4500  OH  TYR B 205      15.505  18.113  52.152  1.00  0.00              
ATOM   4501  C   TYR B 205      22.120  22.275  52.839  1.00  0.00              
ATOM   4502  O   TYR B 205      22.047  23.066  51.897  1.00  0.00              
ATOM   4503  N   GLY B 206      22.948  22.483  53.863  1.00  0.00              
ATOM   4504  CA  GLY B 206      23.646  23.748  54.037  1.00  0.00              
ATOM   4505  C   GLY B 206      22.771  24.728  54.806  1.00  0.00              
ATOM   4506  O   GLY B 206      21.547  24.731  54.650  1.00  0.00              
ATOM   4507  N   GLU B 207      23.398  25.602  55.604  1.00  0.00              
ATOM   4508  CA  GLU B 207      22.720  26.434  56.596  1.00  0.00              
ATOM   4509  CB  GLU B 207      23.690  27.481  57.155  1.00  0.00              
ATOM   4510  CG  GLU B 207      23.119  28.306  58.310  1.00  0.00              
ATOM   4511  CD  GLU B 207      24.161  29.003  59.167  1.00  0.00              
ATOM   4512  OE1 GLU B 207      24.512  28.446  60.212  1.00  0.00              
ATOM   4513  OE2 GLU B 207      24.618  30.082  58.797  1.00  0.00              
ATOM   4514  C   GLU B 207      21.392  27.074  56.202  1.00  0.00              
ATOM   4515  O   GLU B 207      20.393  26.833  56.877  1.00  0.00              
ATOM   4516  N   LYS B 208      21.337  27.832  55.100  1.00  0.00              
ATOM   4517  CA  LYS B 208      20.102  28.476  54.665  1.00  0.00              
ATOM   4518  CB  LYS B 208      20.364  29.375  53.456  1.00  0.00              
ATOM   4519  CG  LYS B 208      19.156  30.220  53.059  1.00  0.00              
ATOM   4520  CD  LYS B 208      19.429  31.031  51.805  1.00  0.00              
ATOM   4521  CE  LYS B 208      18.175  31.809  51.437  1.00  0.00              
ATOM   4522  NZ  LYS B 208      18.394  32.603  50.243  1.00  0.00              
ATOM   4523  C   LYS B 208      19.011  27.461  54.335  1.00  0.00              
ATOM   4524  O   LYS B 208      17.862  27.618  54.749  1.00  0.00              
ATOM   4525  N   LYS B 209      19.368  26.372  53.651  1.00  0.00              
ATOM   4526  CA  LYS B 209      18.383  25.398  53.214  1.00  0.00              
ATOM   4527  CB  LYS B 209      18.961  24.590  52.065  1.00  0.00              
ATOM   4528  CG  LYS B 209      17.940  23.811  51.251  1.00  0.00              
ATOM   4529  CD  LYS B 209      18.679  23.151  50.105  1.00  0.00              
ATOM   4530  CE  LYS B 209      17.713  22.520  49.122  1.00  0.00              
ATOM   4531  NZ  LYS B 209      18.427  22.131  47.921  1.00  0.00              
ATOM   4532  C   LYS B 209      17.961  24.511  54.381  1.00  0.00              
ATOM   4533  O   LYS B 209      16.823  24.046  54.434  1.00  0.00              
ATOM   4534  N   SER B 210      18.848  24.290  55.357  1.00  0.00              
ATOM   4535  CA  SER B 210      18.499  23.592  56.586  1.00  0.00              
ATOM   4536  CB  SER B 210      19.757  23.237  57.370  1.00  0.00              
ATOM   4537  OG  SER B 210      19.508  22.308  58.420  1.00  0.00              
ATOM   4538  C   SER B 210      17.584  24.460  57.443  1.00  0.00              
ATOM   4539  O   SER B 210      16.658  23.948  58.072  1.00  0.00              
ATOM   4540  N   ARG B 211      17.830  25.774  57.477  1.00  0.00              
ATOM   4541  CA  ARG B 211      16.970  26.743  58.142  1.00  0.00              
ATOM   4542  CB  ARG B 211      17.631  28.107  57.996  1.00  0.00              
ATOM   4543  CG  ARG B 211      16.958  29.327  58.587  1.00  0.00              
ATOM   4544  CD  ARG B 211      17.816  30.503  58.140  1.00  0.00              
ATOM   4545  NE  ARG B 211      17.191  31.786  58.413  1.00  0.00              
ATOM   4546  CZ  ARG B 211      16.218  32.293  57.653  1.00  0.00              
ATOM   4547  NH1 ARG B 211      15.658  33.432  58.034  1.00  0.00              
ATOM   4548  NH2 ARG B 211      15.836  31.713  56.519  1.00  0.00              
ATOM   4549  C   ARG B 211      15.578  26.728  57.522  1.00  0.00              
ATOM   4550  O   ARG B 211      14.572  26.645  58.231  1.00  0.00              
ATOM   4551  N   LEU B 212      15.524  26.759  56.185  1.00  0.00              
ATOM   4552  CA  LEU B 212      14.281  26.579  55.452  1.00  0.00              
ATOM   4553  CB  LEU B 212      14.487  26.757  53.951  1.00  0.00              
ATOM   4554  CG  LEU B 212      14.254  28.129  53.318  1.00  0.00              
ATOM   4555  CD1 LEU B 212      15.084  29.233  53.957  1.00  0.00              
ATOM   4556  CD2 LEU B 212      14.539  28.045  51.829  1.00  0.00              
ATOM   4557  C   LEU B 212      13.612  25.243  55.735  1.00  0.00              
ATOM   4558  O   LEU B 212      12.415  25.233  56.003  1.00  0.00              
ATOM   4559  N   SER B 213      14.338  24.118  55.741  1.00  0.00              
ATOM   4560  CA  SER B 213      13.786  22.814  56.097  1.00  0.00              
ATOM   4561  CB  SER B 213      14.866  21.738  55.977  1.00  0.00              
ATOM   4562  OG  SER B 213      14.427  20.411  56.257  1.00  0.00              
ATOM   4563  C   SER B 213      13.197  22.810  57.502  1.00  0.00              
ATOM   4564  O   SER B 213      12.105  22.282  57.715  1.00  0.00              
ATOM   4565  N   ASN B 214      13.895  23.423  58.465  1.00  0.00              
ATOM   4566  CA  ASN B 214      13.395  23.564  59.826  1.00  0.00              
ATOM   4567  CB  ASN B 214      14.448  24.202  60.736  1.00  0.00              
ATOM   4568  CG  ASN B 214      15.603  23.273  61.097  1.00  0.00              
ATOM   4569  OD1 ASN B 214      15.414  22.096  61.389  1.00  0.00              
ATOM   4570  ND2 ASN B 214      16.848  23.732  61.119  1.00  0.00              
ATOM   4571  C   ASN B 214      12.106  24.374  59.862  1.00  0.00              
ATOM   4572  O   ASN B 214      11.134  23.981  60.508  1.00  0.00              
ATOM   4573  N   LEU B 215      12.074  25.479  59.110  1.00  0.00              
ATOM   4574  CA  LEU B 215      10.880  26.298  58.954  1.00  0.00              
ATOM   4575  CB  LEU B 215      11.230  27.521  58.109  1.00  0.00              
ATOM   4576  CG  LEU B 215      10.222  28.642  57.901  1.00  0.00              
ATOM   4577  CD1 LEU B 215       9.916  29.349  59.209  1.00  0.00              
ATOM   4578  CD2 LEU B 215      10.785  29.641  56.911  1.00  0.00              
ATOM   4579  C   LEU B 215       9.727  25.521  58.322  1.00  0.00              
ATOM   4580  O   LEU B 215       8.591  25.628  58.784  1.00  0.00              
ATOM   4581  N   ILE B 216      10.005  24.709  57.293  1.00  0.00              
ATOM   4582  CA  ILE B 216       9.013  23.859  56.641  1.00  0.00              
ATOM   4583  CB  ILE B 216       9.624  23.148  55.401  1.00  0.00              
ATOM   4584  CG2 ILE B 216       8.669  22.114  54.812  1.00  0.00              
ATOM   4585  CG1 ILE B 216      10.011  24.154  54.324  1.00  0.00              
ATOM   4586  CD1 ILE B 216      10.850  23.575  53.167  1.00  0.00              
ATOM   4587  C   ILE B 216       8.448  22.850  57.633  1.00  0.00              
ATOM   4588  O   ILE B 216       7.228  22.710  57.739  1.00  0.00              
ATOM   4589  N   LYS B 217       9.319  22.169  58.389  1.00  0.00              
ATOM   4590  CA  LYS B 217       8.887  21.228  59.413  1.00  0.00              
ATOM   4591  CB  LYS B 217      10.068  20.551  60.102  1.00  0.00              
ATOM   4592  CG  LYS B 217      10.744  19.568  59.164  1.00  0.00              
ATOM   4593  CD  LYS B 217      11.839  18.754  59.827  1.00  0.00              
ATOM   4594  CE  LYS B 217      12.300  17.778  58.762  1.00  0.00              
ATOM   4595  NZ  LYS B 217      13.303  16.841  59.222  1.00  0.00              
ATOM   4596  C   LYS B 217       7.984  21.888  60.440  1.00  0.00              
ATOM   4597  O   LYS B 217       6.869  21.420  60.662  1.00  0.00              
ATOM   4598  N   LEU B 218       8.410  23.024  61.002  1.00  0.00              
ATOM   4599  CA  LEU B 218       7.590  23.778  61.941  1.00  0.00              
ATOM   4600  CB  LEU B 218       8.369  24.972  62.475  1.00  0.00              
ATOM   4601  CG  LEU B 218       9.612  24.698  63.312  1.00  0.00              
ATOM   4602  CD1 LEU B 218      10.399  25.977  63.512  1.00  0.00              
ATOM   4603  CD2 LEU B 218       9.259  24.048  64.639  1.00  0.00              
ATOM   4604  C   LEU B 218       6.264  24.242  61.347  1.00  0.00              
ATOM   4605  O   LEU B 218       5.231  24.170  62.012  1.00  0.00              
ATOM   4606  N   ALA B 219       6.270  24.670  60.081  1.00  0.00              
ATOM   4607  CA  ALA B 219       5.061  25.070  59.374  1.00  0.00              
ATOM   4608  CB  ALA B 219       5.422  25.591  57.994  1.00  0.00              
ATOM   4609  C   ALA B 219       4.081  23.930  59.150  1.00  0.00              
ATOM   4610  O   ALA B 219       2.871  24.104  59.292  1.00  0.00              
ATOM   4611  N   GLN B 220       4.582  22.746  58.792  1.00  0.00              
ATOM   4612  CA  GLN B 220       3.709  21.612  58.535  1.00  0.00              
ATOM   4613  CB  GLN B 220       4.361  20.613  57.582  1.00  0.00              
ATOM   4614  CG  GLN B 220       4.628  21.291  56.243  1.00  0.00              
ATOM   4615  CD  GLN B 220       4.958  20.384  55.069  1.00  0.00              
ATOM   4616  OE1 GLN B 220       5.781  19.471  55.132  1.00  0.00              
ATOM   4617  NE2 GLN B 220       4.307  20.651  53.945  1.00  0.00              
ATOM   4618  C   GLN B 220       3.230  20.947  59.816  1.00  0.00              
ATOM   4619  O   GLN B 220       2.096  20.472  59.888  1.00  0.00              
ATOM   4620  N   LYS B 221       4.076  20.918  60.848  1.00  0.00              
ATOM   4621  CA  LYS B 221       3.683  20.432  62.164  1.00  0.00              
ATOM   4622  CB  LYS B 221       4.909  20.201  63.039  1.00  0.00              
ATOM   4623  CG  LYS B 221       5.774  19.051  62.545  1.00  0.00              
ATOM   4624  CD  LYS B 221       7.077  19.002  63.322  1.00  0.00              
ATOM   4625  CE  LYS B 221       7.903  17.816  62.851  1.00  0.00              
ATOM   4626  NZ  LYS B 221       9.053  17.637  63.713  1.00  0.00              
ATOM   4627  C   LYS B 221       2.725  21.388  62.860  1.00  0.00              
ATOM   4628  O   LYS B 221       1.795  20.951  63.540  1.00  0.00              
ATOM   4629  N   VAL B 222       2.928  22.705  62.726  1.00  0.00              
ATOM   4630  CA  VAL B 222       1.993  23.686  63.260  1.00  0.00              
ATOM   4631  CB  VAL B 222       2.557  24.439  64.497  1.00  0.00              
ATOM   4632  CG1 VAL B 222       1.454  25.263  65.132  1.00  0.00              
ATOM   4633  CG2 VAL B 222       3.129  23.525  65.563  1.00  0.00              
ATOM   4634  C   VAL B 222       1.570  24.683  62.174  1.00  0.00              
ATOM   4635  O   VAL B 222       2.145  25.771  62.061  1.00  0.00              
ATOM   4636  N   PRO B 223       0.549  24.385  61.355  1.00  0.00              
ATOM   4637  CD  PRO B 223      -0.077  23.072  61.232  1.00  0.00              
ATOM   4638  CA  PRO B 223       0.000  25.319  60.375  1.00  0.00              
ATOM   4639  CB  PRO B 223      -0.944  24.446  59.574  1.00  0.00              
ATOM   4640  CG  PRO B 223      -1.391  23.388  60.548  1.00  0.00              
ATOM   4641  C   PRO B 223      -0.699  26.518  61.007  1.00  0.00              
ATOM   4642  O   PRO B 223      -0.722  27.611  60.444  1.00  0.00              
ATOM   4643  N   THR B 224      -1.224  26.341  62.221  1.00  0.00              
ATOM   4644  CA  THR B 224      -1.957  27.360  62.956  1.00  0.00              
ATOM   4645  CB  THR B 224      -2.725  26.649  64.088  1.00  0.00              
ATOM   4646  OG1 THR B 224      -1.867  25.631  64.604  1.00  0.00              
ATOM   4647  CG2 THR B 224      -4.030  26.049  63.592  1.00  0.00              
ATOM   4648  C   THR B 224      -1.139  28.527  63.506  1.00  0.00              
ATOM   4649  O   THR B 224      -1.689  29.453  64.106  1.00  0.00              
ATOM   4650  N   ALA B 225       0.183  28.500  63.323  1.00  0.00              
ATOM   4651  CA  ALA B 225       1.060  29.546  63.824  1.00  0.00              
ATOM   4652  CB  ALA B 225       2.447  28.944  63.980  1.00  0.00              
ATOM   4653  C   ALA B 225       1.173  30.749  62.889  1.00  0.00              
ATOM   4654  O   ALA B 225       0.449  30.873  61.896  1.00  0.00              
ATOM   4655  N   ASP B 226       2.069  31.684  63.213  1.00  0.00              
ATOM   4656  CA  ASP B 226       2.492  32.694  62.256  1.00  0.00              
ATOM   4657  CB  ASP B 226       1.941  34.077  62.613  1.00  0.00              
ATOM   4658  CG  ASP B 226       1.787  35.052  61.441  1.00  0.00              
ATOM   4659  OD1 ASP B 226       2.476  34.918  60.417  1.00  0.00              
ATOM   4660  OD2 ASP B 226       0.963  35.952  61.544  1.00  0.00              
ATOM   4661  C   ASP B 226       4.017  32.715  62.262  1.00  0.00              
ATOM   4662  O   ASP B 226       4.640  32.217  63.206  1.00  0.00              
ATOM   4663  N   LEU B 227       4.636  33.303  61.230  1.00  0.00              
ATOM   4664  CA  LEU B 227       6.085  33.392  61.071  1.00  0.00              
ATOM   4665  CB  LEU B 227       6.404  34.323  59.904  1.00  0.00              
ATOM   4666  CG  LEU B 227       7.836  34.362  59.382  1.00  0.00              
ATOM   4667  CD1 LEU B 227       8.170  33.065  58.662  1.00  0.00              
ATOM   4668  CD2 LEU B 227       8.036  35.542  58.451  1.00  0.00              
ATOM   4669  C   LEU B 227       6.838  33.863  62.311  1.00  0.00              
ATOM   4670  O   LEU B 227       7.913  33.362  62.636  1.00  0.00              
ATOM   4671  N   GLU B 228       6.213  34.772  63.062  1.00  0.00              
ATOM   4672  CA  GLU B 228       6.783  35.345  64.275  1.00  0.00              
ATOM   4673  CB  GLU B 228       5.889  36.479  64.786  1.00  0.00              
ATOM   4674  CG  GLU B 228       5.810  37.750  63.921  1.00  0.00              
ATOM   4675  CD  GLU B 228       5.220  37.607  62.519  1.00  0.00              
ATOM   4676  OE1 GLU B 228       5.694  38.280  61.609  1.00  0.00              
ATOM   4677  OE2 GLU B 228       4.303  36.800  62.327  1.00  0.00              
ATOM   4678  C   GLU B 228       6.989  34.316  65.385  1.00  0.00              
ATOM   4679  O   GLU B 228       7.770  34.530  66.310  1.00  0.00              
ATOM   4680  N   ASP B 229       6.280  33.186  65.305  1.00  0.00              
ATOM   4681  CA  ASP B 229       6.496  32.075  66.218  1.00  0.00              
ATOM   4682  CB  ASP B 229       5.258  31.197  66.395  1.00  0.00              
ATOM   4683  CG  ASP B 229       4.012  31.883  66.923  1.00  0.00              
ATOM   4684  OD1 ASP B 229       4.070  32.562  67.948  1.00  0.00              
ATOM   4685  OD2 ASP B 229       2.960  31.725  66.294  1.00  0.00              
ATOM   4686  C   ASP B 229       7.587  31.182  65.659  1.00  0.00              
ATOM   4687  O   ASP B 229       8.601  30.933  66.312  1.00  0.00              
ATOM   4688  N   VAL B 230       7.383  30.719  64.422  1.00  0.00              
ATOM   4689  CA  VAL B 230       8.217  29.674  63.843  1.00  0.00              
ATOM   4690  CB  VAL B 230       7.499  28.942  62.683  1.00  0.00              
ATOM   4691  CG1 VAL B 230       6.290  28.185  63.208  1.00  0.00              
ATOM   4692  CG2 VAL B 230       7.060  29.882  61.574  1.00  0.00              
ATOM   4693  C   VAL B 230       9.623  30.099  63.437  1.00  0.00              
ATOM   4694  O   VAL B 230      10.587  29.394  63.741  1.00  0.00              
ATOM   4695  N   LEU B 231       9.784  31.258  62.789  1.00  0.00              
ATOM   4696  CA  LEU B 231      11.087  31.703  62.313  1.00  0.00              
ATOM   4697  CB  LEU B 231      10.974  32.937  61.411  1.00  0.00              
ATOM   4698  CG  LEU B 231      12.226  33.456  60.708  1.00  0.00              
ATOM   4699  CD1 LEU B 231      12.797  32.402  59.770  1.00  0.00              
ATOM   4700  CD2 LEU B 231      11.912  34.735  59.955  1.00  0.00              
ATOM   4701  C   LEU B 231      12.128  31.908  63.412  1.00  0.00              
ATOM   4702  O   LEU B 231      13.246  31.442  63.191  1.00  0.00              
ATOM   4703  N   PRO B 232      11.897  32.524  64.591  1.00  0.00              
ATOM   4704  CD  PRO B 232      10.749  33.373  64.904  1.00  0.00              
ATOM   4705  CA  PRO B 232      12.858  32.558  65.696  1.00  0.00              
ATOM   4706  CB  PRO B 232      12.063  33.199  66.811  1.00  0.00              
ATOM   4707  CG  PRO B 232      11.242  34.214  66.066  1.00  0.00              
ATOM   4708  C   PRO B 232      13.358  31.175  66.095  1.00  0.00              
ATOM   4709  O   PRO B 232      14.546  30.988  66.366  1.00  0.00              
ATOM   4710  N   LEU B 233      12.461  30.184  66.068  1.00  0.00              
ATOM   4711  CA  LEU B 233      12.814  28.813  66.399  1.00  0.00              
ATOM   4712  CB  LEU B 233      11.562  27.966  66.575  1.00  0.00              
ATOM   4713  CG  LEU B 233      10.470  28.497  67.488  1.00  0.00              
ATOM   4714  CD1 LEU B 233       9.284  27.560  67.493  1.00  0.00              
ATOM   4715  CD2 LEU B 233      10.996  28.720  68.887  1.00  0.00              
ATOM   4716  C   LEU B 233      13.687  28.216  65.308  1.00  0.00              
ATOM   4717  O   LEU B 233      14.728  27.629  65.603  1.00  0.00              
ATOM   4718  N   ALA B 234      13.291  28.409  64.042  1.00  0.00              
ATOM   4719  CA  ALA B 234      14.066  27.965  62.891  1.00  0.00              
ATOM   4720  CB  ALA B 234      13.358  28.360  61.604  1.00  0.00              
ATOM   4721  C   ALA B 234      15.466  28.567  62.852  1.00  0.00              
ATOM   4722  O   ALA B 234      16.431  27.876  62.519  1.00  0.00              
ATOM   4723  N   GLU B 235      15.597  29.847  63.219  1.00  0.00              
ATOM   4724  CA  GLU B 235      16.896  30.483  63.393  1.00  0.00              
ATOM   4725  CB  GLU B 235      16.752  31.956  63.783  1.00  0.00              
ATOM   4726  CG  GLU B 235      16.065  32.892  62.788  1.00  0.00              
ATOM   4727  CD  GLU B 235      16.805  33.249  61.503  1.00  0.00              
ATOM   4728  OE1 GLU B 235      16.223  33.970  60.693  1.00  0.00              
ATOM   4729  OE2 GLU B 235      17.948  32.841  61.292  1.00  0.00              
ATOM   4730  C   GLU B 235      17.681  29.792  64.499  1.00  0.00              
ATOM   4731  O   GLU B 235      18.804  29.329  64.289  1.00  0.00              
ATOM   4732  N   ASP B 236      17.061  29.698  65.681  1.00  0.00              
ATOM   4733  CA  ASP B 236      17.702  29.161  66.871  1.00  0.00              
ATOM   4734  CB  ASP B 236      16.742  29.236  68.055  1.00  0.00              
ATOM   4735  CG  ASP B 236      17.273  28.667  69.362  1.00  0.00              
ATOM   4736  OD1 ASP B 236      18.234  29.194  69.920  1.00  0.00              
ATOM   4737  OD2 ASP B 236      16.689  27.698  69.842  1.00  0.00              
ATOM   4738  C   ASP B 236      18.231  27.748  66.687  1.00  0.00              
ATOM   4739  O   ASP B 236      19.407  27.522  66.957  1.00  0.00              
ATOM   4740  N   ILE B 237      17.419  26.808  66.189  1.00  0.00              
ATOM   4741  CA  ILE B 237      17.873  25.440  65.962  1.00  0.00              
ATOM   4742  CB  ILE B 237      16.690  24.486  65.627  1.00  0.00              
ATOM   4743  CG2 ILE B 237      15.942  24.916  64.371  1.00  0.00              
ATOM   4744  CG1 ILE B 237      17.141  23.027  65.548  1.00  0.00              
ATOM   4745  CD1 ILE B 237      16.017  22.004  65.279  1.00  0.00              
ATOM   4746  C   ILE B 237      19.000  25.354  64.934  1.00  0.00              
ATOM   4747  O   ILE B 237      19.994  24.666  65.173  1.00  0.00              
ATOM   4748  N   THR B 238      18.915  26.086  63.816  1.00  0.00              
ATOM   4749  CA  THR B 238      19.955  26.041  62.795  1.00  0.00              
ATOM   4750  CB  THR B 238      19.477  26.751  61.516  1.00  0.00              
ATOM   4751  OG1 THR B 238      18.193  26.207  61.224  1.00  0.00              
ATOM   4752  CG2 THR B 238      20.395  26.502  60.331  1.00  0.00              
ATOM   4753  C   THR B 238      21.273  26.617  63.313  1.00  0.00              
ATOM   4754  O   THR B 238      22.348  26.086  63.022  1.00  0.00              
ATOM   4755  N   ASN B 239      21.197  27.675  64.130  1.00  0.00              
ATOM   4756  CA  ASN B 239      22.374  28.225  64.794  1.00  0.00              
ATOM   4757  CB  ASN B 239      22.076  29.567  65.452  1.00  0.00              
ATOM   4758  CG  ASN B 239      21.857  30.702  64.461  1.00  0.00              
ATOM   4759  OD1 ASN B 239      22.693  31.008  63.616  1.00  0.00              
ATOM   4760  ND2 ASN B 239      20.713  31.367  64.518  1.00  0.00              
ATOM   4761  C   ASN B 239      22.960  27.274  65.829  1.00  0.00              
ATOM   4762  O   ASN B 239      24.178  27.170  65.965  1.00  0.00              
ATOM   4763  N   ILE B 240      22.101  26.557  66.566  1.00  0.00              
ATOM   4764  CA  ILE B 240      22.523  25.482  67.462  1.00  0.00              
ATOM   4765  CB  ILE B 240      21.261  24.915  68.170  1.00  0.00              
ATOM   4766  CG2 ILE B 240      21.417  23.490  68.697  1.00  0.00              
ATOM   4767  CG1 ILE B 240      20.807  25.885  69.253  1.00  0.00              
ATOM   4768  CD1 ILE B 240      19.457  25.535  69.905  1.00  0.00              
ATOM   4769  C   ILE B 240      23.311  24.414  66.707  1.00  0.00              
ATOM   4770  O   ILE B 240      24.350  23.941  67.177  1.00  0.00              
ATOM   4771  N   LEU B 241      22.827  24.057  65.513  1.00  0.00              
ATOM   4772  CA  LEU B 241      23.523  23.124  64.643  1.00  0.00              
ATOM   4773  CB  LEU B 241      22.685  22.816  63.406  1.00  0.00              
ATOM   4774  CG  LEU B 241      21.337  22.138  63.627  1.00  0.00              
ATOM   4775  CD1 LEU B 241      20.536  22.056  62.340  1.00  0.00              
ATOM   4776  CD2 LEU B 241      21.532  20.768  64.237  1.00  0.00              
ATOM   4777  C   LEU B 241      24.911  23.613  64.252  1.00  0.00              
ATOM   4778  O   LEU B 241      25.893  22.919  64.528  1.00  0.00              
ATOM   4779  N   SER B 242      25.044  24.817  63.683  1.00  0.00              
ATOM   4780  CA  SER B 242      26.355  25.353  63.335  1.00  0.00              
ATOM   4781  CB  SER B 242      26.214  26.649  62.554  1.00  0.00              
ATOM   4782  OG  SER B 242      25.057  27.390  62.917  1.00  0.00              
ATOM   4783  C   SER B 242      27.305  25.552  64.507  1.00  0.00              
ATOM   4784  O   SER B 242      28.517  25.381  64.368  1.00  0.00              
ATOM   4785  N   LYS B 243      26.757  25.904  65.671  1.00  0.00              
ATOM   4786  CA  LYS B 243      27.545  26.038  66.884  1.00  0.00              
ATOM   4787  CB  LYS B 243      26.707  26.774  67.929  1.00  0.00              
ATOM   4788  CG  LYS B 243      27.423  27.164  69.212  1.00  0.00              
ATOM   4789  CD  LYS B 243      26.499  28.024  70.062  1.00  0.00              
ATOM   4790  CE  LYS B 243      27.190  28.433  71.355  1.00  0.00              
ATOM   4791  NZ  LYS B 243      27.301  27.312  72.268  1.00  0.00              
ATOM   4792  C   LYS B 243      28.032  24.694  67.421  1.00  0.00              
ATOM   4793  O   LYS B 243      29.206  24.552  67.766  1.00  0.00              
ATOM   4794  N   CYS B 244      27.170  23.674  67.473  1.00  0.00              
ATOM   4795  CA  CYS B 244      27.503  22.483  68.238  1.00  0.00              
ATOM   4796  CB  CYS B 244      26.477  22.312  69.347  1.00  0.00              
ATOM   4797  SG  CYS B 244      26.286  23.849  70.288  1.00  0.00              
ATOM   4798  C   CYS B 244      27.725  21.173  67.493  1.00  0.00              
ATOM   4799  O   CYS B 244      28.368  20.276  68.053  1.00  0.00              
ATOM   4800  N   CYS B 245      27.264  21.025  66.240  1.00  0.00              
ATOM   4801  CA  CYS B 245      27.383  19.767  65.499  1.00  0.00              
ATOM   4802  CB  CYS B 245      26.794  19.865  64.099  1.00  0.00              
ATOM   4803  SG  CYS B 245      24.989  19.966  64.060  1.00  0.00              
ATOM   4804  C   CYS B 245      28.787  19.195  65.365  1.00  0.00              
ATOM   4805  O   CYS B 245      28.975  17.981  65.396  1.00  0.00              
ATOM   4806  N   GLU B 246      29.806  20.043  65.216  1.00  0.00              
ATOM   4807  CA  GLU B 246      31.174  19.558  65.197  1.00  0.00              
ATOM   4808  CB  GLU B 246      31.872  19.957  63.893  1.00  0.00              
ATOM   4809  CG  GLU B 246      31.390  19.165  62.673  1.00  0.00              
ATOM   4810  CD  GLU B 246      31.622  17.661  62.774  1.00  0.00              
ATOM   4811  OE1 GLU B 246      32.769  17.217  62.681  1.00  0.00              
ATOM   4812  OE2 GLU B 246      30.663  16.915  62.967  1.00  0.00              
ATOM   4813  C   GLU B 246      31.962  19.952  66.439  1.00  0.00              
ATOM   4814  O   GLU B 246      33.122  20.369  66.379  1.00  0.00              
ATOM   4815  N   SER B 247      31.320  19.821  67.603  1.00  0.00              
ATOM   4816  CA  SER B 247      32.024  20.003  68.858  1.00  0.00              
ATOM   4817  CB  SER B 247      31.044  20.212  70.009  1.00  0.00              
ATOM   4818  OG  SER B 247      30.047  19.200  70.090  1.00  0.00              
ATOM   4819  C   SER B 247      32.957  18.826  69.116  1.00  0.00              
ATOM   4820  O   SER B 247      32.538  17.672  69.241  1.00  0.00              
ATOM   4821  N   ALA B 248      34.255  19.132  69.104  1.00  0.00              
ATOM   4822  CA  ALA B 248      35.282  18.146  69.400  1.00  0.00              
ATOM   4823  CB  ALA B 248      36.644  18.708  69.020  1.00  0.00              
ATOM   4824  C   ALA B 248      35.337  17.741  70.868  1.00  0.00              
ATOM   4825  O   ALA B 248      35.432  16.557  71.187  1.00  0.00              
ATOM   4826  N   SER B 249      35.273  18.719  71.773  1.00  0.00              
ATOM   4827  CA  SER B 249      35.353  18.456  73.199  1.00  0.00              
ATOM   4828  CB  SER B 249      36.644  19.082  73.718  1.00  0.00              
ATOM   4829  OG  SER B 249      36.715  20.450  73.320  1.00  0.00              
ATOM   4830  C   SER B 249      34.136  18.982  73.952  1.00  0.00              
ATOM   4831  O   SER B 249      33.279  18.213  74.394  1.00  0.00              
ATOM   4832  N   GLU B 250      34.016  20.305  74.096  1.00  0.00              
ATOM   4833  CA  GLU B 250      32.904  20.901  74.816  1.00  0.00              
ATOM   4834  CB  GLU B 250      33.274  22.325  75.248  1.00  0.00              
ATOM   4835  CG  GLU B 250      32.298  23.015  76.207  1.00  0.00              
ATOM   4836  CD  GLU B 250      32.111  22.314  77.547  1.00  0.00              
ATOM   4837  OE1 GLU B 250      33.026  22.339  78.368  1.00  0.00              
ATOM   4838  OE2 GLU B 250      31.040  21.742  77.762  1.00  0.00              
ATOM   4839  C   GLU B 250      31.627  20.862  73.982  1.00  0.00              
ATOM   4840  O   GLU B 250      31.330  21.754  73.181  1.00  0.00              
ATOM   4841  N   ASP B 251      30.880  19.768  74.141  1.00  0.00              
ATOM   4842  CA  ASP B 251      29.576  19.654  73.508  1.00  0.00              
ATOM   4843  CB  ASP B 251      28.999  18.240  73.590  1.00  0.00              
ATOM   4844  CG  ASP B 251      27.654  18.151  72.880  1.00  0.00              
ATOM   4845  OD1 ASP B 251      26.625  18.052  73.550  1.00  0.00              
ATOM   4846  OD2 ASP B 251      27.612  18.247  71.654  1.00  0.00              
ATOM   4847  C   ASP B 251      28.562  20.634  74.075  1.00  0.00              
ATOM   4848  O   ASP B 251      27.997  20.424  75.149  1.00  0.00              
ATOM   4849  N   CYS B 252      28.326  21.719  73.345  1.00  0.00              
ATOM   4850  CA  CYS B 252      27.259  22.634  73.708  1.00  0.00              
ATOM   4851  CB  CYS B 252      27.488  24.009  73.105  1.00  0.00              
ATOM   4852  SG  CYS B 252      27.984  24.042  71.364  1.00  0.00              
ATOM   4853  C   CYS B 252      25.840  22.147  73.439  1.00  0.00              
ATOM   4854  O   CYS B 252      24.906  22.605  74.100  1.00  0.00              
ATOM   4855  N   MET B 253      25.653  21.186  72.521  1.00  0.00              
ATOM   4856  CA  MET B 253      24.337  20.679  72.126  1.00  0.00              
ATOM   4857  CB  MET B 253      24.526  19.526  71.142  1.00  0.00              
ATOM   4858  CG  MET B 253      23.297  19.106  70.354  1.00  0.00              
ATOM   4859  SD  MET B 253      22.744  20.367  69.181  1.00  0.00              
ATOM   4860  CE  MET B 253      23.619  19.837  67.737  1.00  0.00              
ATOM   4861  C   MET B 253      23.468  20.233  73.302  1.00  0.00              
ATOM   4862  O   MET B 253      22.269  20.520  73.348  1.00  0.00              
ATOM   4863  N   ALA B 254      24.108  19.585  74.282  1.00  0.00              
ATOM   4864  CA  ALA B 254      23.483  19.205  75.543  1.00  0.00              
ATOM   4865  CB  ALA B 254      24.546  18.611  76.455  1.00  0.00              
ATOM   4866  C   ALA B 254      22.812  20.334  76.320  1.00  0.00              
ATOM   4867  O   ALA B 254      21.840  20.099  77.035  1.00  0.00              
ATOM   4868  N   LYS B 255      23.324  21.563  76.209  1.00  0.00              
ATOM   4869  CA  LYS B 255      22.692  22.719  76.830  1.00  0.00              
ATOM   4870  CB  LYS B 255      23.715  23.768  77.283  1.00  0.00              
ATOM   4871  CG  LYS B 255      24.866  23.300  78.173  1.00  0.00              
ATOM   4872  CD  LYS B 255      26.044  22.875  77.311  1.00  0.00              
ATOM   4873  CE  LYS B 255      27.242  22.422  78.123  1.00  0.00              
ATOM   4874  NZ  LYS B 255      28.333  22.119  77.217  1.00  0.00              
ATOM   4875  C   LYS B 255      21.737  23.376  75.839  1.00  0.00              
ATOM   4876  O   LYS B 255      20.635  23.809  76.191  1.00  0.00              
ATOM   4877  N   GLU B 256      22.165  23.421  74.571  1.00  0.00              
ATOM   4878  CA  GLU B 256      21.430  24.089  73.509  1.00  0.00              
ATOM   4879  CB  GLU B 256      22.183  24.020  72.191  1.00  0.00              
ATOM   4880  CG  GLU B 256      23.562  24.664  72.097  1.00  0.00              
ATOM   4881  CD  GLU B 256      23.680  26.148  72.416  1.00  0.00              
ATOM   4882  OE1 GLU B 256      22.825  26.936  72.015  1.00  0.00              
ATOM   4883  OE2 GLU B 256      24.666  26.512  73.061  1.00  0.00              
ATOM   4884  C   GLU B 256      20.033  23.538  73.270  1.00  0.00              
ATOM   4885  O   GLU B 256      19.075  24.311  73.240  1.00  0.00              
ATOM   4886  N   LEU B 257      19.878  22.217  73.112  1.00  0.00              
ATOM   4887  CA  LEU B 257      18.565  21.644  72.847  1.00  0.00              
ATOM   4888  CB  LEU B 257      18.645  20.189  72.379  1.00  0.00              
ATOM   4889  CG  LEU B 257      19.338  19.904  71.051  1.00  0.00              
ATOM   4890  CD1 LEU B 257      19.308  18.414  70.764  1.00  0.00              
ATOM   4891  CD2 LEU B 257      18.683  20.666  69.907  1.00  0.00              
ATOM   4892  C   LEU B 257      17.536  21.832  73.962  1.00  0.00              
ATOM   4893  O   LEU B 257      16.395  22.147  73.623  1.00  0.00              
ATOM   4894  N   PRO B 258      17.830  21.703  75.271  1.00  0.00              
ATOM   4895  CD  PRO B 258      18.887  20.857  75.821  1.00  0.00              
ATOM   4896  CA  PRO B 258      16.954  22.154  76.352  1.00  0.00              
ATOM   4897  CB  PRO B 258      17.789  21.903  77.586  1.00  0.00              
ATOM   4898  CG  PRO B 258      18.428  20.587  77.243  1.00  0.00              
ATOM   4899  C   PRO B 258      16.526  23.613  76.233  1.00  0.00              
ATOM   4900  O   PRO B 258      15.337  23.926  76.370  1.00  0.00              
ATOM   4901  N   GLU B 259      17.472  24.512  75.932  1.00  0.00              
ATOM   4902  CA  GLU B 259      17.148  25.909  75.675  1.00  0.00              
ATOM   4903  CB  GLU B 259      18.446  26.714  75.530  1.00  0.00              
ATOM   4904  CG  GLU B 259      18.338  28.200  75.168  1.00  0.00              
ATOM   4905  CD  GLU B 259      17.407  29.044  76.033  1.00  0.00              
ATOM   4906  OE1 GLU B 259      17.561  29.065  77.254  1.00  0.00              
ATOM   4907  OE2 GLU B 259      16.531  29.697  75.461  1.00  0.00              
ATOM   4908  C   GLU B 259      16.229  26.073  74.466  1.00  0.00              
ATOM   4909  O   GLU B 259      15.312  26.898  74.496  1.00  0.00              
ATOM   4910  N   HIS B 260      16.444  25.274  73.415  1.00  0.00              
ATOM   4911  CA  HIS B 260      15.563  25.268  72.261  1.00  0.00              
ATOM   4912  CB  HIS B 260      16.092  24.361  71.151  1.00  0.00              
ATOM   4913  CG  HIS B 260      15.273  24.457  69.870  1.00  0.00              
ATOM   4914  ND1 HIS B 260      14.859  25.561  69.270  1.00  0.00              
ATOM   4915  CD2 HIS B 260      14.791  23.379  69.169  1.00  0.00              
ATOM   4916  NE2 HIS B 260      14.098  23.902  68.189  1.00  0.00              
ATOM   4917  CE1 HIS B 260      14.133  25.211  68.246  1.00  0.00              
ATOM   4918  C   HIS B 260      14.158  24.843  72.657  1.00  0.00              
ATOM   4919  O   HIS B 260      13.211  25.541  72.303  1.00  0.00              
ATOM   4920  N   THR B 261      13.985  23.754  73.417  1.00  0.00              
ATOM   4921  CA  THR B 261      12.663  23.327  73.854  1.00  0.00              
ATOM   4922  CB  THR B 261      12.697  21.964  74.556  1.00  0.00              
ATOM   4923  OG1 THR B 261      13.878  21.883  75.342  1.00  0.00              
ATOM   4924  CG2 THR B 261      12.660  20.856  73.530  1.00  0.00              
ATOM   4925  C   THR B 261      11.870  24.334  74.674  1.00  0.00              
ATOM   4926  O   THR B 261      10.643  24.376  74.569  1.00  0.00              
ATOM   4927  N   VAL B 262      12.561  25.175  75.457  1.00  0.00              
ATOM   4928  CA  VAL B 262      11.918  26.273  76.174  1.00  0.00              
ATOM   4929  CB  VAL B 262      12.943  27.035  77.054  1.00  0.00              
ATOM   4930  CG1 VAL B 262      12.307  28.209  77.788  1.00  0.00              
ATOM   4931  CG2 VAL B 262      13.560  26.104  78.086  1.00  0.00              
ATOM   4932  C   VAL B 262      11.245  27.206  75.169  1.00  0.00              
ATOM   4933  O   VAL B 262      10.032  27.428  75.229  1.00  0.00              
ATOM   4934  N   LYS B 263      12.021  27.686  74.189  1.00  0.00              
ATOM   4935  CA  LYS B 263      11.501  28.559  73.143  1.00  0.00              
ATOM   4936  CB  LYS B 263      12.611  28.986  72.193  1.00  0.00              
ATOM   4937  CG  LYS B 263      13.740  29.819  72.765  1.00  0.00              
ATOM   4938  CD  LYS B 263      14.598  30.225  71.577  1.00  0.00
[truncated: 120,880 more chars]
