# Supplementary material for: RaTrav: a tool for calculating mean first-passage times on biochemical networks
Source: BMC Syst Biol. 2013 Nov 21;7:130. doi: 10.1186/1752-0509-7-130 (PMC4222613; doi:10.1186/1752-0509-7-130)
Supplement: Additional file 1 — RaTrav examples file. File containing RaTrav input and output data for the two case studies presented. [file 1752-0509-7-130-S1.zip › SupplementaryFiles/Example1/82a.pdb]

ATOM      1  N   GLU A   1      11.430  -6.482 102.404  1.00  0.00              
ATOM      2  CA  GLU A   1      11.759  -7.864 102.709  1.00  0.00              
ATOM      3  CB  GLU A   1      11.847  -8.013 104.228  1.00  0.00              
ATOM      4  CG  GLU A   1      12.441  -9.324 104.744  1.00  0.00              
ATOM      5  CD  GLU A   1      13.890  -9.574 104.340  1.00  0.00              
ATOM      6  OE1 GLU A   1      14.767  -8.826 104.776  1.00  0.00              
ATOM      7  OE2 GLU A   1      14.147 -10.526 103.605  1.00  0.00              
ATOM      8  C   GLU A   1      10.714  -8.813 102.130  1.00  0.00              
ATOM      9  O   GLU A   1      10.975  -9.982 101.856  1.00  0.00              
ATOM     10  N   THR A   2       9.522  -8.265 101.925  1.00  0.00              
ATOM     11  CA  THR A   2       8.408  -8.994 101.354  1.00  0.00              
ATOM     12  CB  THR A   2       7.098  -8.288 101.745  1.00  0.00              
ATOM     13  OG1 THR A   2       7.356  -6.886 101.794  1.00  0.00              
ATOM     14  CG2 THR A   2       6.567  -8.794 103.076  1.00  0.00              
ATOM     15  C   THR A   2       8.535  -9.177  99.846  1.00  0.00              
ATOM     16  O   THR A   2       9.038  -8.311  99.124  1.00  0.00              
ATOM     17  N   THR A   3       8.080 -10.333  99.365  1.00  0.00              
ATOM     18  CA  THR A   3       8.166 -10.693  97.959  1.00  0.00              
ATOM     19  CB  THR A   3       7.786 -12.177  97.816  1.00  0.00              
ATOM     20  OG1 THR A   3       6.606 -12.356  98.597  1.00  0.00              
ATOM     21  CG2 THR A   3       8.894 -13.112  98.274  1.00  0.00              
ATOM     22  C   THR A   3       7.276  -9.813  97.091  1.00  0.00              
ATOM     23  O   THR A   3       6.049  -9.920  97.146  1.00  0.00              
ATOM     24  N   ALA A   4       7.905  -8.925  96.319  1.00  0.00              
ATOM     25  CA  ALA A   4       7.203  -7.997  95.446  1.00  0.00              
ATOM     26  CB  ALA A   4       8.216  -7.230  94.609  1.00  0.00              
ATOM     27  C   ALA A   4       6.195  -8.630  94.492  1.00  0.00              
ATOM     28  O   ALA A   4       6.504  -9.576  93.766  1.00  0.00              
ATOM     29  N   LEU A   5       4.970  -8.108  94.513  1.00  0.00              
ATOM     30  CA  LEU A   5       3.882  -8.632  93.702  1.00  0.00              
ATOM     31  CB  LEU A   5       2.542  -8.124  94.221  1.00  0.00              
ATOM     32  CG  LEU A   5       2.057  -8.589  95.582  1.00  0.00              
ATOM     33  CD1 LEU A   5       0.866  -7.769  96.038  1.00  0.00              
ATOM     34  CD2 LEU A   5       1.704 -10.058  95.543  1.00  0.00              
ATOM     35  C   LEU A   5       4.030  -8.194  92.257  1.00  0.00              
ATOM     36  O   LEU A   5       4.289  -7.022  91.985  1.00  0.00              
ATOM     37  N   VAL A   6       3.892  -9.118  91.310  1.00  0.00              
ATOM     38  CA  VAL A   6       3.881  -8.762  89.901  1.00  0.00              
ATOM     39  CB  VAL A   6       5.005  -9.471  89.109  1.00  0.00              
ATOM     40  CG1 VAL A   6       5.029  -8.989  87.665  1.00  0.00              
ATOM     41  CG2 VAL A   6       6.368  -9.216  89.730  1.00  0.00              
ATOM     42  C   VAL A   6       2.507  -9.150  89.378  1.00  0.00              
ATOM     43  O   VAL A   6       2.122 -10.326  89.401  1.00  0.00              
ATOM     44  N   CYS A   7       1.751  -8.148  88.929  1.00  0.00              
ATOM     45  CA  CYS A   7       0.406  -8.378  88.439  1.00  0.00              
ATOM     46  CB  CYS A   7      -0.592  -7.757  89.408  1.00  0.00              
ATOM     47  SG  CYS A   7      -2.323  -8.087  88.994  1.00  0.00              
ATOM     48  C   CYS A   7       0.223  -7.846  87.023  1.00  0.00              
ATOM     49  O   CYS A   7       0.085  -6.643  86.765  1.00  0.00              
ATOM     50  N   ASP A   8       0.238  -8.792  86.086  1.00  0.00              
ATOM     51  CA  ASP A   8       0.057  -8.498  84.677  1.00  0.00              
ATOM     52  CB  ASP A   8       0.826  -9.489  83.806  1.00  0.00              
ATOM     53  CG  ASP A   8       0.796  -9.252  82.297  1.00  0.00              
ATOM     54  OD1 ASP A   8       1.190 -10.166  81.574  1.00  0.00              
ATOM     55  OD2 ASP A   8       0.442  -8.166  81.828  1.00  0.00              
ATOM     56  C   ASP A   8      -1.412  -8.474  84.294  1.00  0.00              
ATOM     57  O   ASP A   8      -2.038  -9.491  83.997  1.00  0.00              
ATOM     58  N   ASN A   9      -1.919  -7.250  84.286  1.00  0.00              
ATOM     59  CA  ASN A   9      -3.311  -6.968  83.985  1.00  0.00              
ATOM     60  CB  ASN A   9      -3.749  -5.693  84.711  1.00  0.00              
ATOM     61  CG  ASN A   9      -3.730  -5.774  86.232  1.00  0.00              
ATOM     62  OD1 ASN A   9      -4.760  -5.660  86.890  1.00  0.00              
ATOM     63  ND2 ASN A   9      -2.594  -5.942  86.892  1.00  0.00              
ATOM     64  C   ASN A   9      -3.456  -6.756  82.485  1.00  0.00              
ATOM     65  O   ASN A   9      -2.712  -5.964  81.900  1.00  0.00              
ATOM     66  N   GLY A  10      -4.372  -7.467  81.826  1.00  0.00              
ATOM     67  CA  GLY A  10      -4.676  -7.223  80.424  1.00  0.00              
ATOM     68  C   GLY A  10      -6.150  -7.479  80.152  1.00  0.00              
ATOM     69  O   GLY A  10      -6.807  -8.187  80.918  1.00  0.00              
ATOM     70  N   SER A  11      -6.676  -6.951  79.039  1.00  0.00              
ATOM     71  CA  SER A  11      -8.095  -7.001  78.686  1.00  0.00              
ATOM     72  CB  SER A  11      -8.248  -6.529  77.245  1.00  0.00              
ATOM     73  OG  SER A  11      -7.475  -5.362  76.982  1.00  0.00              
ATOM     74  C   SER A  11      -8.811  -8.342  78.827  1.00  0.00              
ATOM     75  O   SER A  11     -10.017  -8.402  79.077  1.00  0.00              
ATOM     76  N   GLY A  12      -8.080  -9.441  78.641  1.00  0.00              
ATOM     77  CA  GLY A  12      -8.661 -10.767  78.738  1.00  0.00              
ATOM     78  C   GLY A  12      -8.269 -11.502  80.006  1.00  0.00              
ATOM     79  O   GLY A  12      -9.059 -12.284  80.532  1.00  0.00              
ATOM     80  N   LEU A  13      -7.076 -11.244  80.546  1.00  0.00              
ATOM     81  CA  LEU A  13      -6.489 -12.102  81.564  1.00  0.00              
ATOM     82  CB  LEU A  13      -5.580 -13.164  80.940  1.00  0.00              
ATOM     83  CG  LEU A  13      -6.153 -14.312  80.113  1.00  0.00              
ATOM     84  CD1 LEU A  13      -5.045 -15.010  79.350  1.00  0.00              
ATOM     85  CD2 LEU A  13      -6.909 -15.299  80.985  1.00  0.00              
ATOM     86  C   LEU A  13      -5.653 -11.284  82.533  1.00  0.00              
ATOM     87  O   LEU A  13      -5.039 -10.277  82.168  1.00  0.00              
ATOM     88  N   VAL A  14      -5.677 -11.712  83.792  1.00  0.00              
ATOM     89  CA  VAL A  14      -4.748 -11.221  84.791  1.00  0.00              
ATOM     90  CB  VAL A  14      -5.485 -10.695  86.047  1.00  0.00              
ATOM     91  CG1 VAL A  14      -4.507 -10.224  87.117  1.00  0.00              
ATOM     92  CG2 VAL A  14      -6.388  -9.526  85.685  1.00  0.00              
ATOM     93  C   VAL A  14      -3.824 -12.384  85.126  1.00  0.00              
ATOM     94  O   VAL A  14      -4.264 -13.463  85.537  1.00  0.00              
ATOM     95  N   LYS A  15      -2.535 -12.163  84.872  1.00  0.00              
ATOM     96  CA  LYS A  15      -1.486 -13.083  85.282  1.00  0.00              
ATOM     97  CB  LYS A  15      -0.395 -13.227  84.216  1.00  0.00              
ATOM     98  CG  LYS A  15      -0.834 -13.768  82.859  1.00  0.00              
ATOM     99  CD  LYS A  15      -1.171 -12.649  81.879  1.00  0.00              
ATOM    100  CE  LYS A  15      -1.711 -13.185  80.559  1.00  0.00              
ATOM    101  NZ  LYS A  15      -0.760 -14.023  79.849  1.00  0.00              
ATOM    102  C   LYS A  15      -0.868 -12.511  86.550  1.00  0.00              
ATOM    103  O   LYS A  15      -0.641 -11.303  86.633  1.00  0.00              
ATOM    104  N   ALA A  16      -0.570 -13.329  87.557  1.00  0.00              
ATOM    105  CA  ALA A  16      -0.121 -12.825  88.842  1.00  0.00              
ATOM    106  CB  ALA A  16      -1.322 -12.674  89.757  1.00  0.00              
ATOM    107  C   ALA A  16       0.854 -13.759  89.536  1.00  0.00              
ATOM    108  O   ALA A  16       0.796 -14.984  89.381  1.00  0.00              
ATOM    109  N   GLY A  17       1.769 -13.165  90.299  1.00  0.00              
ATOM    110  CA  GLY A  17       2.723 -13.919  91.092  1.00  0.00              
ATOM    111  C   GLY A  17       3.685 -12.976  91.792  1.00  0.00              
ATOM    112  O   GLY A  17       3.345 -11.828  92.089  1.00  0.00              
ATOM    113  N   PHE A  18       4.906 -13.451  92.023  1.00  0.00              
ATOM    114  CA  PHE A  18       5.900 -12.700  92.770  1.00  0.00              
ATOM    115  CB  PHE A  18       6.253 -13.409  94.080  1.00  0.00              
ATOM    116  CG  PHE A  18       5.076 -13.651  95.015  1.00  0.00              
ATOM    117  CD1 PHE A  18       4.475 -14.895  95.047  1.00  0.00              
ATOM    118  CD2 PHE A  18       4.615 -12.640  95.835  1.00  0.00              
ATOM    119  CE1 PHE A  18       3.414 -15.125  95.898  1.00  0.00              
ATOM    120  CE2 PHE A  18       3.561 -12.883  96.691  1.00  0.00              
ATOM    121  CZ  PHE A  18       2.957 -14.121  96.722  1.00  0.00              
ATOM    122  C   PHE A  18       7.170 -12.551  91.946  1.00  0.00              
ATOM    123  O   PHE A  18       7.498 -13.391  91.100  1.00  0.00              
ATOM    124  N   ALA A  19       7.888 -11.461  92.218  1.00  0.00              
ATOM    125  CA  ALA A  19       9.160 -11.162  91.584  1.00  0.00              
ATOM    126  CB  ALA A  19       9.720  -9.882  92.175  1.00  0.00              
ATOM    127  C   ALA A  19      10.185 -12.260  91.814  1.00  0.00              
ATOM    128  O   ALA A  19      10.429 -12.696  92.941  1.00  0.00              
ATOM    129  N   GLY A  20      10.750 -12.735  90.709  1.00  0.00              
ATOM    130  CA  GLY A  20      11.675 -13.851  90.749  1.00  0.00              
ATOM    131  C   GLY A  20      11.028 -15.141  90.263  1.00  0.00              
ATOM    132  O   GLY A  20      11.734 -16.115  89.997  1.00  0.00              
ATOM    133  N   ASP A  21       9.694 -15.203  90.130  1.00  0.00              
ATOM    134  CA  ASP A  21       9.056 -16.392  89.572  1.00  0.00              
ATOM    135  CB  ASP A  21       7.551 -16.456  89.808  1.00  0.00              
ATOM    136  CG  ASP A  21       7.081 -16.774  91.216  1.00  0.00              
ATOM    137  OD1 ASP A  21       7.552 -17.739  91.821  1.00  0.00              
ATOM    138  OD2 ASP A  21       6.199 -16.076  91.721  1.00  0.00              
ATOM    139  C   ASP A  21       9.267 -16.438  88.070  1.00  0.00              
ATOM    140  O   ASP A  21       9.157 -15.419  87.385  1.00  0.00              
ATOM    141  N   ASP A  22       9.559 -17.626  87.542  1.00  0.00              
ATOM    142  CA  ASP A  22       9.727 -17.813  86.103  1.00  0.00              
ATOM    143  CB  ASP A  22      10.529 -19.090  85.806  1.00  0.00              
ATOM    144  CG  ASP A  22       9.763 -20.390  86.028  1.00  0.00              
ATOM    145  OD1 ASP A  22       9.270 -20.593  87.141  1.00  0.00              
ATOM    146  OD2 ASP A  22       9.655 -21.186  85.099  1.00  0.00              
ATOM    147  C   ASP A  22       8.400 -17.884  85.352  1.00  0.00              
ATOM    148  O   ASP A  22       8.367 -17.810  84.126  1.00  0.00              
ATOM    149  N   ALA A  23       7.299 -18.070  86.081  1.00  0.00              
ATOM    150  CA  ALA A  23       5.980 -18.248  85.500  1.00  0.00              
ATOM    151  CB  ALA A  23       5.707 -19.741  85.343  1.00  0.00              
ATOM    152  C   ALA A  23       4.956 -17.695  86.486  1.00  0.00              
ATOM    153  O   ALA A  23       5.228 -17.707  87.692  1.00  0.00              
ATOM    154  N   PRO A  24       3.808 -17.151  86.053  1.00  0.00              
ATOM    155  CD  PRO A  24       3.505 -16.836  84.660  1.00  0.00              
ATOM    156  CA  PRO A  24       2.742 -16.697  86.940  1.00  0.00              
ATOM    157  CB  PRO A  24       1.785 -15.993  85.999  1.00  0.00              
ATOM    158  CG  PRO A  24       1.998 -16.689  84.681  1.00  0.00              
ATOM    159  C   PRO A  24       2.067 -17.824  87.709  1.00  0.00              
ATOM    160  O   PRO A  24       1.838 -18.918  87.190  1.00  0.00              
ATOM    161  N   ARG A  25       1.747 -17.537  88.968  1.00  0.00              
ATOM    162  CA  ARG A  25       1.133 -18.516  89.849  1.00  0.00              
ATOM    163  CB  ARG A  25       1.514 -18.176  91.283  1.00  0.00              
ATOM    164  CG  ARG A  25       1.121 -19.205  92.338  1.00  0.00              
ATOM    165  CD  ARG A  25       1.922 -19.018  93.626  1.00  0.00              
ATOM    166  NE  ARG A  25       3.289 -19.515  93.496  1.00  0.00              
ATOM    167  CZ  ARG A  25       4.340 -18.735  93.231  1.00  0.00              
ATOM    168  NH1 ARG A  25       5.531 -19.298  93.071  1.00  0.00              
ATOM    169  NH2 ARG A  25       4.213 -17.416  93.141  1.00  0.00              
ATOM    170  C   ARG A  25      -0.378 -18.529  89.653  1.00  0.00              
ATOM    171  O   ARG A  25      -1.018 -19.581  89.689  1.00  0.00              
ATOM    172  N   ALA A  26      -0.965 -17.353  89.429  1.00  0.00              
ATOM    173  CA  ALA A  26      -2.387 -17.251  89.165  1.00  0.00              
ATOM    174  CB  ALA A  26      -3.024 -16.309  90.174  1.00  0.00              
ATOM    175  C   ALA A  26      -2.589 -16.656  87.784  1.00  0.00              
ATOM    176  O   ALA A  26      -1.972 -15.646  87.444  1.00  0.00              
ATOM    177  N   VAL A  27      -3.398 -17.302  86.946  1.00  0.00              
ATOM    178  CA  VAL A  27      -3.805 -16.737  85.668  1.00  0.00              
ATOM    179  CB  VAL A  27      -3.193 -17.465  84.440  1.00  0.00              
ATOM    180  CG1 VAL A  27      -3.566 -16.734  83.155  1.00  0.00              
ATOM    181  CG2 VAL A  27      -1.680 -17.592  84.513  1.00  0.00              
ATOM    182  C   VAL A  27      -5.313 -16.925  85.665  1.00  0.00              
ATOM    183  O   VAL A  27      -5.789 -18.054  85.803  1.00  0.00              
ATOM    184  N   PHE A  28      -6.078 -15.839  85.553  1.00  0.00              
ATOM    185  CA  PHE A  28      -7.528 -15.942  85.501  1.00  0.00              
ATOM    186  CB  PHE A  28      -8.146 -15.912  86.916  1.00  0.00              
ATOM    187  CG  PHE A  28      -7.994 -14.627  87.718  1.00  0.00              
ATOM    188  CD1 PHE A  28      -9.068 -13.764  87.818  1.00  0.00              
ATOM    189  CD2 PHE A  28      -6.811 -14.347  88.373  1.00  0.00              
ATOM    190  CE1 PHE A  28      -8.963 -12.625  88.583  1.00  0.00              
ATOM    191  CE2 PHE A  28      -6.716 -13.205  89.138  1.00  0.00              
ATOM    192  CZ  PHE A  28      -7.790 -12.349  89.245  1.00  0.00              
ATOM    193  C   PHE A  28      -8.118 -14.861  84.601  1.00  0.00              
ATOM    194  O   PHE A  28      -7.499 -13.801  84.467  1.00  0.00              
ATOM    195  N   PRO A  29      -9.264 -15.065  83.930  1.00  0.00              
ATOM    196  CD  PRO A  29      -9.953 -16.346  83.816  1.00  0.00              
ATOM    197  CA  PRO A  29      -9.912 -14.061  83.093  1.00  0.00              
ATOM    198  CB  PRO A  29     -11.096 -14.810  82.507  1.00  0.00              
ATOM    199  CG  PRO A  29     -11.368 -15.915  83.497  1.00  0.00              
ATOM    200  C   PRO A  29     -10.331 -12.779  83.800  1.00  0.00              
ATOM    201  O   PRO A  29     -10.852 -12.795  84.919  1.00  0.00              
ATOM    202  N   SER A  30     -10.108 -11.649  83.127  1.00  0.00              
ATOM    203  CA  SER A  30     -10.458 -10.329  83.632  1.00  0.00              
ATOM    204  CB  SER A  30      -9.678  -9.286  82.833  1.00  0.00              
ATOM    205  OG  SER A  30      -8.290  -9.583  82.823  1.00  0.00              
ATOM    206  C   SER A  30     -11.960 -10.045  83.568  1.00  0.00              
ATOM    207  O   SER A  30     -12.424  -9.088  82.942  1.00  0.00              
ATOM    208  N   ILE A  31     -12.749 -10.886  84.237  1.00  0.00              
ATOM    209  CA  ILE A  31     -14.195 -10.755  84.242  1.00  0.00              
ATOM    210  CB  ILE A  31     -14.929 -11.929  83.541  1.00  0.00              
ATOM    211  CG2 ILE A  31     -14.813 -11.783  82.033  1.00  0.00              
ATOM    212  CG1 ILE A  31     -14.503 -13.309  84.042  1.00  0.00              
ATOM    213  CD1 ILE A  31     -15.321 -14.491  83.485  1.00  0.00              
ATOM    214  C   ILE A  31     -14.705 -10.631  85.664  1.00  0.00              
ATOM    215  O   ILE A  31     -14.117 -11.152  86.614  1.00  0.00              
ATOM    216  N   VAL A  32     -15.797  -9.892  85.806  1.00  0.00              
ATOM    217  CA  VAL A  32     -16.604  -9.931  87.013  1.00  0.00              
ATOM    218  CB  VAL A  32     -16.636  -8.588  87.777  1.00  0.00              
ATOM    219  CG1 VAL A  32     -15.303  -8.312  88.455  1.00  0.00              
ATOM    220  CG2 VAL A  32     -16.990  -7.436  86.854  1.00  0.00              
ATOM    221  C   VAL A  32     -18.004 -10.334  86.577  1.00  0.00              
ATOM    222  O   VAL A  32     -18.409 -10.035  85.452  1.00  0.00              
ATOM    223  N   GLY A  33     -18.759 -11.018  87.428  1.00  0.00              
ATOM    224  CA  GLY A  33     -20.084 -11.470  87.061  1.00  0.00              
ATOM    225  C   GLY A  33     -21.074 -11.207  88.171  1.00  0.00              
ATOM    226  O   GLY A  33     -20.971 -11.762  89.266  1.00  0.00              
ATOM    227  N   ARG A  34     -22.020 -10.318  87.886  1.00  0.00              
ATOM    228  CA  ARG A  34     -23.141 -10.090  88.782  1.00  0.00              
ATOM    229  CB  ARG A  34     -23.611  -8.642  88.709  1.00  0.00              
ATOM    230  CG  ARG A  34     -22.659  -7.697  89.411  1.00  0.00              
ATOM    231  CD  ARG A  34     -23.110  -6.248  89.316  1.00  0.00              
ATOM    232  NE  ARG A  34     -22.230  -5.393  90.101  1.00  0.00              
ATOM    233  CZ  ARG A  34     -21.020  -5.006  89.686  1.00  0.00              
ATOM    234  NH1 ARG A  34     -20.256  -4.333  90.537  1.00  0.00              
ATOM    235  NH2 ARG A  34     -20.598  -5.231  88.442  1.00  0.00              
ATOM    236  C   ARG A  34     -24.271 -11.003  88.337  1.00  0.00              
ATOM    237  O   ARG A  34     -24.441 -11.155  87.124  1.00  0.00              
ATOM    238  N   PRO A  35     -25.050 -11.656  89.212  1.00  0.00              
ATOM    239  CD  PRO A  35     -24.789 -11.770  90.641  1.00  0.00              
ATOM    240  CA  PRO A  35     -26.241 -12.411  88.824  1.00  0.00              
ATOM    241  CB  PRO A  35     -26.790 -12.895  90.156  1.00  0.00              
ATOM    242  CG  PRO A  35     -26.188 -11.970  91.190  1.00  0.00              
ATOM    243  C   PRO A  35     -27.229 -11.552  88.040  1.00  0.00              
ATOM    244  O   PRO A  35     -27.342 -10.351  88.294  1.00  0.00              
ATOM    245  N   ARG A  36     -27.907 -12.150  87.057  1.00  0.00              
ATOM    246  CA  ARG A  36     -28.803 -11.434  86.148  1.00  0.00              
ATOM    247  CB  ARG A  36     -29.693 -12.412  85.392  1.00  0.00              
ATOM    248  CG  ARG A  36     -28.953 -13.327  84.436  1.00  0.00              
ATOM    249  CD  ARG A  36     -29.939 -14.305  83.827  1.00  0.00              
ATOM    250  NE  ARG A  36     -29.249 -15.375  83.126  1.00  0.00              
ATOM    251  CZ  ARG A  36     -29.886 -16.271  82.371  1.00  0.00              
ATOM    252  NH1 ARG A  36     -29.180 -17.258  81.838  1.00  0.00              
ATOM    253  NH2 ARG A  36     -31.193 -16.192  82.140  1.00  0.00              
ATOM    254  C   ARG A  36     -29.701 -10.341  86.720  1.00  0.00              
ATOM    255  O   ARG A  36     -30.235 -10.437  87.826  1.00  0.00              
ATOM    256  N   HIS A  37     -29.782  -9.252  85.949  1.00  0.00              
ATOM    257  CA  HIS A  37     -30.767  -8.187  86.119  1.00  0.00              
ATOM    258  CB  HIS A  37     -32.164  -8.683  85.714  1.00  0.00              
ATOM    259  CG  HIS A  37     -32.253  -9.124  84.262  1.00  0.00              
ATOM    260  ND1 HIS A  37     -32.339 -10.368  83.817  1.00  0.00              
ATOM    261  CD2 HIS A  37     -32.230  -8.274  83.181  1.00  0.00              
ATOM    262  NE2 HIS A  37     -32.294  -9.064  82.140  1.00  0.00              
ATOM    263  CE1 HIS A  37     -32.360 -10.318  82.513  1.00  0.00              
ATOM    264  C   HIS A  37     -30.822  -7.462  87.464  1.00  0.00              
ATOM    265  O   HIS A  37     -31.876  -6.970  87.879  1.00  0.00              
ATOM    266  N   GLN A  38     -29.673  -7.317  88.135  1.00  0.00              
ATOM    267  CA  GLN A  38     -29.583  -6.624  89.421  1.00  0.00              
ATOM    268  CB  GLN A  38     -28.138  -6.562  89.903  1.00  0.00              
ATOM    269  CG  GLN A  38     -27.460  -7.903  90.141  1.00  0.00              
ATOM    270  CD  GLN A  38     -28.212  -8.828  91.087  1.00  0.00              
ATOM    271  OE1 GLN A  38     -28.117  -8.712  92.305  1.00  0.00              
ATOM    272  NE2 GLN A  38     -28.965  -9.789  90.567  1.00  0.00              
ATOM    273  C   GLN A  38     -30.158  -5.212  89.445  1.00  0.00              
ATOM    274  O   GLN A  38     -30.823  -4.808  90.397  1.00  0.00              
ATOM    275  N   GLY A  39     -29.938  -4.466  88.357  1.00  0.00              
ATOM    276  CA  GLY A  39     -30.477  -3.121  88.205  1.00  0.00              
ATOM    277  C   GLY A  39     -31.998  -3.080  88.087  1.00  0.00              
ATOM    278  O   GLY A  39     -32.610  -2.033  88.292  1.00  0.00              
ATOM    279  N   VAL A  40     -32.624  -4.204  87.726  1.00  0.00              
ATOM    280  CA  VAL A  40     -34.075  -4.305  87.680  1.00  0.00              
ATOM    281  CB  VAL A  40     -34.522  -5.287  86.568  1.00  0.00              
ATOM    282  CG1 VAL A  40     -36.039  -5.360  86.462  1.00  0.00              
ATOM    283  CG2 VAL A  40     -33.942  -4.890  85.217  1.00  0.00              
ATOM    284  C   VAL A  40     -34.542  -4.779  89.053  1.00  0.00              
ATOM    285  O   VAL A  40     -35.433  -4.188  89.666  1.00  0.00              
ATOM    286  N   MET A  41     -33.919  -5.840  89.575  1.00  0.00              
ATOM    287  CA  MET A  41     -34.284  -6.395  90.869  1.00  0.00              
ATOM    288  CB  MET A  41     -33.945  -7.884  90.910  1.00  0.00              
ATOM    289  CG  MET A  41     -34.805  -8.727  89.982  1.00  0.00              
ATOM    290  SD  MET A  41     -34.540 -10.502  90.216  1.00  0.00              
ATOM    291  CE  MET A  41     -33.256 -10.769  89.029  1.00  0.00              
ATOM    292  C   MET A  41     -33.653  -5.634  92.034  1.00  0.00              
ATOM    293  O   MET A  41     -32.854  -6.149  92.826  1.00  0.00              
ATOM    294  N   VAL A  42     -34.072  -4.371  92.150  1.00  0.00              
ATOM    295  CA  VAL A  42     -33.541  -3.445  93.140  1.00  0.00              
ATOM    296  CB  VAL A  42     -34.084  -2.010  92.903  1.00  0.00              
ATOM    297  CG1 VAL A  42     -33.491  -1.013  93.894  1.00  0.00              
ATOM    298  CG2 VAL A  42     -33.771  -1.535  91.492  1.00  0.00              
ATOM    299  C   VAL A  42     -33.858  -3.935  94.549  1.00  0.00              
ATOM    300  O   VAL A  42     -35.003  -3.947  95.004  1.00  0.00              
ATOM    301  N   GLY A  43     -32.802  -4.412  95.203  1.00  0.00              
ATOM    302  CA  GLY A  43     -32.893  -4.866  96.579  1.00  0.00              
ATOM    303  C   GLY A  43     -33.170  -6.357  96.701  1.00  0.00              
ATOM    304  O   GLY A  43     -33.436  -6.843  97.803  1.00  0.00              
ATOM    305  N   MET A  44     -33.110  -7.132  95.610  1.00  0.00              
ATOM    306  CA  MET A  44     -33.264  -8.577  95.705  1.00  0.00              
ATOM    307  CB  MET A  44     -33.690  -9.160  94.358  1.00  0.00              
ATOM    308  CG  MET A  44     -34.085 -10.635  94.364  1.00  0.00              
ATOM    309  SD  MET A  44     -35.514 -11.004  95.415  1.00  0.00              
ATOM    310  CE  MET A  44     -34.734 -11.954  96.690  1.00  0.00              
ATOM    311  C   MET A  44     -31.960  -9.188  96.212  1.00  0.00              
ATOM    312  O   MET A  44     -31.106  -9.675  95.466  1.00  0.00              
ATOM    313  N   GLY A  45     -31.802  -9.106  97.532  1.00  0.00              
ATOM    314  CA  GLY A  45     -30.609  -9.597  98.195  1.00  0.00              
ATOM    315  C   GLY A  45     -29.473  -8.600  98.034  1.00  0.00              
ATOM    316  O   GLY A  45     -29.602  -7.428  98.392  1.00  0.00              
ATOM    317  N   GLN A  46     -28.358  -9.056  97.465  1.00  0.00              
ATOM    318  CA  GLN A  46     -27.162  -8.241  97.321  1.00  0.00              
ATOM    319  CB  GLN A  46     -26.113  -8.588  98.379  1.00  0.00              
ATOM    320  CG  GLN A  46     -26.469  -8.234  99.818  1.00  0.00              
ATOM    321  CD  GLN A  46     -25.410  -8.668 100.818  1.00  0.00              
ATOM    322  OE1 GLN A  46     -25.186  -9.852 101.051  1.00  0.00              
ATOM    323  NE2 GLN A  46     -24.717  -7.734 101.454  1.00  0.00              
ATOM    324  C   GLN A  46     -26.553  -8.522  95.959  1.00  0.00              
ATOM    325  O   GLN A  46     -26.609  -9.655  95.472  1.00  0.00              
ATOM    326  N   LYS A  47     -25.942  -7.505  95.346  1.00  0.00              
ATOM    327  CA  LYS A  47     -25.237  -7.664  94.080  1.00  0.00              
ATOM    328  CB  LYS A  47     -24.999  -6.301  93.429  1.00  0.00              
ATOM    329  CG  LYS A  47     -26.272  -5.531  93.114  1.00  0.00              
ATOM    330  CD  LYS A  47     -25.916  -4.209  92.459  1.00  0.00              
ATOM    331  CE  LYS A  47     -27.183  -3.441  92.124  1.00  0.00              
ATOM    332  NZ  LYS A  47     -26.850  -2.170  91.512  1.00  0.00              
ATOM    333  C   LYS A  47     -23.916  -8.398  94.302  1.00  0.00              
ATOM    334  O   LYS A  47     -22.820  -7.832  94.294  1.00  0.00              
ATOM    335  N   ASP A  48     -24.034  -9.705  94.536  1.00  0.00              
ATOM    336  CA  ASP A  48     -22.896 -10.542  94.881  1.00  0.00              
ATOM    337  CB  ASP A  48     -23.403 -11.787  95.624  1.00  0.00              
ATOM    338  CG  ASP A  48     -22.340 -12.781  96.086  1.00  0.00              
ATOM    339  OD1 ASP A  48     -21.211 -12.390  96.385  1.00  0.00              
ATOM    340  OD2 ASP A  48     -22.662 -13.968  96.182  1.00  0.00              
ATOM    341  C   ASP A  48     -22.052 -10.901  93.663  1.00  0.00              
ATOM    342  O   ASP A  48     -22.115 -12.012  93.136  1.00  0.00              
ATOM    343  N   SER A  49     -21.269  -9.924  93.205  1.00  0.00              
ATOM    344  CA  SER A  49     -20.385 -10.101  92.067  1.00  0.00              
ATOM    345  CB  SER A  49     -19.921  -8.741  91.549  1.00  0.00              
ATOM    346  OG  SER A  49     -19.843  -7.745  92.565  1.00  0.00              
ATOM    347  C   SER A  49     -19.213 -11.045  92.288  1.00  0.00              
ATOM    348  O   SER A  49     -18.354 -10.850  93.151  1.00  0.00              
ATOM    349  N   TYR A  50     -19.226 -12.106  91.484  1.00  0.00              
ATOM    350  CA  TYR A  50     -18.186 -13.120  91.501  1.00  0.00              
ATOM    351  CB  TYR A  50     -18.763 -14.453  91.032  1.00  0.00              
ATOM    352  CG  TYR A  50     -19.999 -14.884  91.807  1.00  0.00              
ATOM    353  CD1 TYR A  50     -21.244 -14.739  91.229  1.00  0.00              
ATOM    354  CE1 TYR A  50     -22.381 -15.033  91.950  1.00  0.00              
ATOM    355  CD2 TYR A  50     -19.879 -15.360  93.096  1.00  0.00              
ATOM    356  CE2 TYR A  50     -21.013 -15.651  93.823  1.00  0.00              
ATOM    357  CZ  TYR A  50     -22.255 -15.469  93.250  1.00  0.00              
ATOM    358  OH  TYR A  50     -23.389 -15.686  94.005  1.00  0.00              
ATOM    359  C   TYR A  50     -17.054 -12.694  90.576  1.00  0.00              
ATOM    360  O   TYR A  50     -17.300 -12.010  89.580  1.00  0.00              
ATOM    361  N   VAL A  51     -15.801 -13.064  90.854  1.00  0.00              
ATOM    362  CA  VAL A  51     -14.683 -12.591  90.045  1.00  0.00              
ATOM    363  CB  VAL A  51     -13.677 -11.792  90.914  1.00  0.00              
ATOM    364  CG1 VAL A  51     -12.643 -11.100  90.042  1.00  0.00              
ATOM    365  CG2 VAL A  51     -14.349 -10.747  91.795  1.00  0.00              
ATOM    366  C   VAL A  51     -13.980 -13.737  89.320  1.00  0.00              
ATOM    367  O   VAL A  51     -13.913 -14.865  89.814  1.00  0.00              
ATOM    368  N   GLY A  52     -13.509 -13.466  88.100  1.00  0.00              
ATOM    369  CA  GLY A  52     -12.619 -14.341  87.347  1.00  0.00              
ATOM    370  C   GLY A  52     -13.159 -15.743  87.129  1.00  0.00              
ATOM    371  O   GLY A  52     -14.260 -15.940  86.614  1.00  0.00              
ATOM    372  N   ASP A  53     -12.381 -16.731  87.578  1.00  0.00              
ATOM    373  CA  ASP A  53     -12.792 -18.129  87.518  1.00  0.00              
ATOM    374  CB  ASP A  53     -11.669 -19.066  87.939  1.00  0.00              
ATOM    375  CG  ASP A  53     -10.824 -19.531  86.765  1.00  0.00              
ATOM    376  OD1 ASP A  53     -10.036 -18.731  86.263  1.00  0.00              
ATOM    377  OD2 ASP A  53     -10.950 -20.687  86.366  1.00  0.00              
ATOM    378  C   ASP A  53     -14.029 -18.447  88.338  1.00  0.00              
ATOM    379  O   ASP A  53     -14.831 -19.297  87.954  1.00  0.00              
ATOM    380  N   GLU A  54     -14.219 -17.728  89.448  1.00  0.00              
ATOM    381  CA  GLU A  54     -15.387 -17.887  90.302  1.00  0.00              
ATOM    382  CB  GLU A  54     -15.125 -17.093  91.576  1.00  0.00              
ATOM    383  CG  GLU A  54     -16.206 -17.035  92.643  1.00  0.00              
ATOM    384  CD  GLU A  54     -15.900 -15.981  93.697  1.00  0.00              
ATOM    385  OE1 GLU A  54     -15.867 -14.797  93.351  1.00  0.00              
ATOM    386  OE2 GLU A  54     -15.696 -16.342  94.854  1.00  0.00              
ATOM    387  C   GLU A  54     -16.627 -17.384  89.563  1.00  0.00              
ATOM    388  O   GLU A  54     -17.709 -17.963  89.680  1.00  0.00              
ATOM    389  N   ALA A  55     -16.465 -16.312  88.776  1.00  0.00              
ATOM    390  CA  ALA A  55     -17.521 -15.835  87.893  1.00  0.00              
ATOM    391  CB  ALA A  55     -17.131 -14.510  87.255  1.00  0.00              
ATOM    392  C   ALA A  55     -17.796 -16.826  86.772  1.00  0.00              
ATOM    393  O   ALA A  55     -18.939 -17.229  86.550  1.00  0.00              
ATOM    394  N   GLN A  56     -16.737 -17.281  86.096  1.00  0.00              
ATOM    395  CA  GLN A  56     -16.846 -18.245  85.011  1.00  0.00              
ATOM    396  CB  GLN A  56     -15.457 -18.480  84.428  1.00  0.00              
ATOM    397  CG  GLN A  56     -15.432 -19.318  83.158  1.00  0.00              
ATOM    398  CD  GLN A  56     -14.128 -19.225  82.380  1.00  0.00              
ATOM    399  OE1 GLN A  56     -13.031 -19.105  82.921  1.00  0.00              
ATOM    400  NE2 GLN A  56     -14.232 -19.280  81.061  1.00  0.00              
ATOM    401  C   GLN A  56     -17.514 -19.548  85.446  1.00  0.00              
ATOM    402  O   GLN A  56     -18.318 -20.117  84.705  1.00  0.00              
ATOM    403  N   SER A  57     -17.261 -19.992  86.680  1.00  0.00              
ATOM    404  CA  SER A  57     -17.919 -21.163  87.242  1.00  0.00              
ATOM    405  CB  SER A  57     -17.307 -21.495  88.603  1.00  0.00              
ATOM    406  OG  SER A  57     -17.734 -22.757  89.105  1.00  0.00              
ATOM    407  C   SER A  57     -19.434 -21.018  87.390  1.00  0.00              
ATOM    408  O   SER A  57     -20.113 -22.025  87.600  1.00  0.00              
ATOM    409  N   LYS A  58     -19.991 -19.802  87.340  1.00  0.00              
ATOM    410  CA  LYS A  58     -21.435 -19.610  87.379  1.00  0.00              
ATOM    411  CB  LYS A  58     -21.833 -18.857  88.650  1.00  0.00              
ATOM    412  CG  LYS A  58     -21.468 -19.565  89.944  1.00  0.00              
ATOM    413  CD  LYS A  58     -21.942 -18.755  91.137  1.00  0.00              
ATOM    414  CE  LYS A  58     -21.410 -19.340  92.438  1.00  0.00              
ATOM    415  NZ  LYS A  58     -19.967 -19.199  92.516  1.00  0.00              
ATOM    416  C   LYS A  58     -21.943 -18.851  86.154  1.00  0.00              
ATOM    417  O   LYS A  58     -23.112 -18.458  86.096  1.00  0.00              
ATOM    418  N   ARG A  59     -21.084 -18.714  85.132  1.00  0.00              
ATOM    419  CA  ARG A  59     -21.278 -17.845  83.972  1.00  0.00              
ATOM    420  CB  ARG A  59     -20.294 -18.270  82.884  1.00  0.00              
ATOM    421  CG  ARG A  59     -20.239 -17.326  81.692  1.00  0.00              
ATOM    422  CD  ARG A  59     -19.870 -18.041  80.394  1.00  0.00              
ATOM    423  NE  ARG A  59     -20.738 -19.168  80.056  1.00  0.00              
ATOM    424  CZ  ARG A  59     -22.041 -19.076  79.765  1.00  0.00              
ATOM    425  NH1 ARG A  59     -22.673 -20.171  79.371  1.00  0.00              
ATOM    426  NH2 ARG A  59     -22.727 -17.938  79.881  1.00  0.00              
ATOM    427  C   ARG A  59     -22.682 -17.769  83.373  1.00  0.00              
ATOM    428  O   ARG A  59     -23.168 -16.687  83.038  1.00  0.00              
ATOM    429  N   GLY A  60     -23.359 -18.919  83.284  1.00  0.00              
ATOM    430  CA  GLY A  60     -24.682 -19.031  82.684  1.00  0.00              
ATOM    431  C   GLY A  60     -25.734 -18.109  83.289  1.00  0.00              
ATOM    432  O   GLY A  60     -26.637 -17.657  82.583  1.00  0.00              
ATOM    433  N   ILE A  61     -25.633 -17.804  84.586  1.00  0.00              
ATOM    434  CA  ILE A  61     -26.594 -16.921  85.239  1.00  0.00              
ATOM    435  CB  ILE A  61     -27.153 -17.550  86.541  1.00  0.00              
ATOM    436  CG2 ILE A  61     -28.073 -18.711  86.184  1.00  0.00              
ATOM    437  CG1 ILE A  61     -26.061 -17.942  87.538  1.00  0.00              
ATOM    438  CD1 ILE A  61     -26.568 -18.392  88.922  1.00  0.00              
ATOM    439  C   ILE A  61     -26.036 -15.527  85.513  1.00  0.00              
ATOM    440  O   ILE A  61     -26.650 -14.721  86.224  1.00  0.00              
ATOM    441  N   LEU A  62     -24.871 -15.200  84.947  1.00  0.00              
ATOM    442  CA  LEU A  62     -24.191 -13.976  85.322  1.00  0.00              
ATOM    443  CB  LEU A  62     -22.804 -14.259  85.888  1.00  0.00              
ATOM    444  CG  LEU A  62     -22.631 -15.187  87.081  1.00  0.00              
ATOM    445  CD1 LEU A  62     -21.185 -15.154  87.511  1.00  0.00              
ATOM    446  CD2 LEU A  62     -23.496 -14.793  88.260  1.00  0.00              
ATOM    447  C   LEU A  62     -24.055 -12.957  84.209  1.00  0.00              
ATOM    448  O   LEU A  62     -23.542 -13.224  83.119  1.00  0.00              
ATOM    449  N   THR A  63     -24.530 -11.752  84.505  1.00  0.00              
ATOM    450  CA  THR A  63     -24.193 -10.580  83.719  1.00  0.00              
ATOM    451  CB  THR A  63     -25.170  -9.416  84.009  1.00  0.00              
ATOM    452  OG1 THR A  63     -25.715  -9.588  85.315  1.00  0.00              
ATOM    453  CG2 THR A  63     -26.290  -9.384  82.983  1.00  0.00              
ATOM    454  C   THR A  63     -22.734 -10.213  83.979  1.00  0.00              
ATOM    455  O   THR A  63     -22.364  -9.621  84.999  1.00  0.00              
ATOM    456  N   LEU A  64     -21.905 -10.719  83.064  1.00  0.00              
ATOM    457  CA  LEU A  64     -20.470 -10.480  83.080  1.00  0.00              
ATOM    458  CB  LEU A  64     -19.738 -11.516  82.231  1.00  0.00              
ATOM    459  CG  LEU A  64     -19.809 -13.002  82.553  1.00  0.00              
ATOM    460  CD1 LEU A  64     -19.061 -13.769  81.479  1.00  0.00              
ATOM    461  CD2 LEU A  64     -19.221 -13.320  83.917  1.00  0.00              
ATOM    462  C   LEU A  64     -20.066  -9.101  82.578  1.00  0.00              
ATOM    463  O   LEU A  64     -20.741  -8.496  81.742  1.00  0.00              
ATOM    464  N   LYS A  65     -18.939  -8.610  83.092  1.00  0.00              
ATOM    465  CA  LYS A  65     -18.316  -7.379  82.634  1.00  0.00              
ATOM    466  CB  LYS A  65     -18.502  -6.245  83.633  1.00  0.00              
ATOM    467  CG  LYS A  65     -19.889  -5.680  83.870  1.00  0.00              
ATOM    468  CD  LYS A  65     -19.696  -4.646  84.963  1.00  0.00              
ATOM    469  CE  LYS A  65     -20.944  -3.840  85.261  1.00  0.00              
ATOM    470  NZ  LYS A  65     -20.656  -2.915  86.341  1.00  0.00              
ATOM    471  C   LYS A  65     -16.815  -7.604  82.542  1.00  0.00              
ATOM    472  O   LYS A  65     -16.239  -8.328  83.360  1.00  0.00              
ATOM    473  N   TYR A  66     -16.173  -6.993  81.543  1.00  0.00              
ATOM    474  CA  TYR A  66     -14.722  -6.866  81.523  1.00  0.00              
ATOM    475  CB  TYR A  66     -14.145  -6.999  80.110  1.00  0.00              
ATOM    476  CG  TYR A  66     -14.316  -8.343  79.413  1.00  0.00              
ATOM    477  CD1 TYR A  66     -15.378  -8.536  78.551  1.00  0.00              
ATOM    478  CE1 TYR A  66     -15.448  -9.680  77.781  1.00  0.00              
ATOM    479  CD2 TYR A  66     -13.354  -9.326  79.556  1.00  0.00              
ATOM    480  CE2 TYR A  66     -13.422 -10.474  78.791  1.00  0.00              
ATOM    481  CZ  TYR A  66     -14.453 -10.629  77.886  1.00  0.00              
ATOM    482  OH  TYR A  66     -14.474 -11.727  77.045  1.00  0.00              
ATOM    483  C   TYR A  66     -14.390  -5.467  82.043  1.00  0.00              
ATOM    484  O   TYR A  66     -14.773  -4.484  81.402  1.00  0.00              
ATOM    485  N   PRO A  67     -13.741  -5.290  83.203  1.00  0.00              
ATOM    486  CD  PRO A  67     -13.684  -6.287  84.264  1.00  0.00              
ATOM    487  CA  PRO A  67     -13.297  -3.988  83.707  1.00  0.00              
ATOM    488  CB  PRO A  67     -12.929  -4.283  85.145  1.00  0.00              
ATOM    489  CG  PRO A  67     -13.842  -5.425  85.497  1.00  0.00              
ATOM    490  C   PRO A  67     -12.116  -3.387  82.954  1.00  0.00              
ATOM    491  O   PRO A  67     -11.938  -2.166  82.928  1.00  0.00              
ATOM    492  N   ILE A  68     -11.275  -4.242  82.366  1.00  0.00              
ATOM    493  CA  ILE A  68     -10.158  -3.792  81.551  1.00  0.00              
ATOM    494  CB  ILE A  68      -8.891  -4.649  81.787  1.00  0.00              
ATOM    495  CG2 ILE A  68      -7.711  -3.961  81.104  1.00  0.00              
ATOM    496  CG1 ILE A  68      -8.578  -4.867  83.263  1.00  0.00              
ATOM    497  CD1 ILE A  68      -7.479  -5.914  83.530  1.00  0.00              
ATOM    498  C   ILE A  68     -10.621  -3.940  80.108  1.00  0.00              
ATOM    499  O   ILE A  68     -10.773  -5.057  79.605  1.00  0.00              
ATOM    500  N   GLU A  69     -10.891  -2.827  79.430  1.00  0.00              
ATOM    501  CA  GLU A  69     -11.367  -2.877  78.059  1.00  0.00              
ATOM    502  CB  GLU A  69     -12.761  -2.266  77.956  1.00  0.00              
ATOM    503  CG  GLU A  69     -13.772  -3.166  78.660  1.00  0.00              
ATOM    504  CD  GLU A  69     -15.178  -2.607  78.806  1.00  0.00              
ATOM    505  OE1 GLU A  69     -16.097  -3.173  78.217  1.00  0.00              
ATOM    506  OE2 GLU A  69     -15.353  -1.603  79.501  1.00  0.00              
ATOM    507  C   GLU A  69     -10.379  -2.214  77.117  1.00  0.00              
ATOM    508  O   GLU A  69     -10.035  -1.038  77.246  1.00  0.00              
ATOM    509  N   HIS A  70      -9.878  -3.033  76.185  1.00  0.00              
ATOM    510  CA  HIS A  70      -8.870  -2.634  75.207  1.00  0.00              
ATOM    511  CB  HIS A  70      -9.476  -1.768  74.095  1.00  0.00              
ATOM    512  CG  HIS A  70     -10.455  -2.511  73.198  1.00  0.00              
ATOM    513  ND1 HIS A  70     -11.758  -2.300  73.099  1.00  0.00              
ATOM    514  CD2 HIS A  70     -10.112  -3.527  72.336  1.00  0.00              
ATOM    515  NE2 HIS A  70     -11.239  -3.872  71.767  1.00  0.00              
ATOM    516  CE1 HIS A  70     -12.228  -3.141  72.219  1.00  0.00              
ATOM    517  C   HIS A  70      -7.625  -1.994  75.819  1.00  0.00              
ATOM    518  O   HIS A  70      -7.095  -0.979  75.353  1.00  0.00              
ATOM    519  N   GLY A  71      -7.173  -2.596  76.923  1.00  0.00              
ATOM    520  CA  GLY A  71      -6.044  -2.083  77.677  1.00  0.00              
ATOM    521  C   GLY A  71      -6.442  -1.067  78.740  1.00  0.00              
ATOM    522  O   GLY A  71      -5.838  -1.030  79.813  1.00  0.00              
ATOM    523  N   ILE A  72      -7.471  -0.253  78.489  1.00  0.00              
ATOM    524  CA  ILE A  72      -7.813   0.842  79.383  1.00  0.00              
ATOM    525  CB  ILE A  72      -8.408   2.026  78.579  1.00  0.00              
ATOM    526  CG2 ILE A  72      -8.746   3.193  79.508  1.00  0.00              
ATOM    527  CG1 ILE A  72      -7.437   2.489  77.491  1.00  0.00              
ATOM    528  CD1 ILE A  72      -8.002   3.531  76.502  1.00  0.00              
ATOM    529  C   ILE A  72      -8.774   0.331  80.448  1.00  0.00              
ATOM    530  O   ILE A  72      -9.761  -0.348  80.152  1.00  0.00              
ATOM    531  N   ILE A  73      -8.484   0.628  81.714  1.00  0.00              
ATOM    532  CA  ILE A  73      -9.356   0.195  82.793  1.00  0.00              
ATOM    533  CB  ILE A  73      -8.567  -0.038  84.092  1.00  0.00              
ATOM    534  CG2 ILE A  73      -9.527  -0.534  85.163  1.00  0.00              
ATOM    535  CG1 ILE A  73      -7.433  -1.039  83.880  1.00  0.00              
ATOM    536  CD1 ILE A  73      -6.496  -1.245  85.084  1.00  0.00              
ATOM    537  C   ILE A  73     -10.491   1.194  82.982  1.00  0.00              
ATOM    538  O   ILE A  73     -10.274   2.372  83.291  1.00  0.00              
ATOM    539  N   THR A  74     -11.705   0.688  82.770  1.00  0.00              
ATOM    540  CA  THR A  74     -12.915   1.487  82.824  1.00  0.00              
ATOM    541  CB  THR A  74     -13.806   1.105  81.626  1.00  0.00              
ATOM    542  OG1 THR A  74     -13.948  -0.311  81.694  1.00  0.00              
ATOM    543  CG2 THR A  74     -13.214   1.522  80.286  1.00  0.00              
ATOM    544  C   THR A  74     -13.668   1.325  84.141  1.00  0.00              
ATOM    545  O   THR A  74     -13.789   2.271  84.923  1.00  0.00              
ATOM    546  N   ASN A  75     -14.178   0.123  84.436  1.00  0.00              
ATOM    547  CA  ASN A  75     -15.015  -0.089  85.612  1.00  0.00              
ATOM    548  CB  ASN A  75     -16.001  -1.246  85.360  1.00  0.00              
ATOM    549  CG  ASN A  75     -17.207  -1.295  86.301  1.00  0.00              
ATOM    550  OD1 ASN A  75     -18.348  -1.449  85.871  1.00  0.00              
ATOM    551  ND2 ASN A  75     -17.069  -1.210  87.618  1.00  0.00              
ATOM    552  C   ASN A  75     -14.176  -0.304  86.875  1.00  0.00              
ATOM    553  O   ASN A  75     -14.184  -1.374  87.497  1.00  0.00              
ATOM    554  N   TRP A  76     -13.508   0.771  87.304  1.00  0.00              
ATOM    555  CA  TRP A  76     -12.568   0.764  88.420  1.00  0.00              
ATOM    556  CB  TRP A  76     -12.112   2.181  88.740  1.00  0.00              
ATOM    557  CG  TRP A  76     -11.011   2.638  87.795  1.00  0.00              
ATOM    558  CD2 TRP A  76      -9.665   2.508  87.990  1.00  0.00              
ATOM    559  CE2 TRP A  76      -9.161   3.007  86.829  1.00  0.00              
ATOM    560  CE3 TRP A  76      -8.929   1.682  88.806  1.00  0.00              
ATOM    561  CD1 TRP A  76     -11.287   3.204  86.571  1.00  0.00              
ATOM    562  NE1 TRP A  76     -10.125   3.394  85.984  1.00  0.00              
ATOM    563  CZ2 TRP A  76      -7.887   2.746  86.398  1.00  0.00              
ATOM    564  CZ3 TRP A  76      -7.632   1.418  88.401  1.00  0.00              
ATOM    565  CH2 TRP A  76      -7.119   1.943  87.221  1.00  0.00              
ATOM    566  C   TRP A  76     -12.922   0.039  89.710  1.00  0.00              
ATOM    567  O   TRP A  76     -12.078  -0.674  90.251  1.00  0.00              
ATOM    568  N   ASP A  77     -14.156   0.147  90.214  1.00  0.00              
ATOM    569  CA  ASP A  77     -14.565  -0.615  91.395  1.00  0.00              
ATOM    570  CB  ASP A  77     -15.929  -0.185  91.909  1.00  0.00              
ATOM    571  CG  ASP A  77     -15.854   1.088  92.735  1.00  0.00              
ATOM    572  OD1 ASP A  77     -15.909   1.005  93.960  1.00  0.00              
ATOM    573  OD2 ASP A  77     -15.752   2.159  92.136  1.00  0.00              
ATOM    574  C   ASP A  77     -14.534  -2.123  91.221  1.00  0.00              
ATOM    575  O   ASP A  77     -14.219  -2.882  92.139  1.00  0.00              
ATOM    576  N   ASP A  78     -14.788  -2.560  89.991  1.00  0.00              
ATOM    577  CA  ASP A  78     -14.775  -3.976  89.670  1.00  0.00              
ATOM    578  CB  ASP A  78     -15.689  -4.282  88.493  1.00  0.00              
ATOM    579  CG  ASP A  78     -17.184  -4.125  88.749  1.00  0.00              
ATOM    580  OD1 ASP A  78     -17.610  -3.618  89.791  1.00  0.00              
ATOM    581  OD2 ASP A  78     -17.969  -4.483  87.877  1.00  0.00              
ATOM    582  C   ASP A  78     -13.355  -4.422  89.374  1.00  0.00              
ATOM    583  O   ASP A  78     -13.007  -5.582  89.591  1.00  0.00              
ATOM    584  N   MET A  79     -12.514  -3.497  88.896  1.00  0.00              
ATOM    585  CA  MET A  79     -11.074  -3.715  88.837  1.00  0.00              
ATOM    586  CB  MET A  79     -10.389  -2.514  88.205  1.00  0.00              
ATOM    587  CG  MET A  79      -8.912  -2.711  87.905  1.00  0.00              
ATOM    588  SD  MET A  79      -8.643  -3.828  86.508  1.00  0.00              
ATOM    589  CE  MET A  79      -7.940  -5.213  87.353  1.00  0.00              
ATOM    590  C   MET A  79     -10.513  -3.931  90.239  1.00  0.00              
ATOM    591  O   MET A  79      -9.676  -4.808  90.448  1.00  0.00              
ATOM    592  N   GLU A  80     -10.986  -3.144  91.215  1.00  0.00              
ATOM    593  CA  GLU A  80     -10.672  -3.364  92.621  1.00  0.00              
ATOM    594  CB  GLU A  80     -11.353  -2.333  93.508  1.00  0.00              
ATOM    595  CG  GLU A  80     -10.888  -0.910  93.256  1.00  0.00              
ATOM    596  CD  GLU A  80     -11.643   0.132  94.065  1.00  0.00              
ATOM    597  OE1 GLU A  80     -11.394   0.248  95.263  1.00  0.00              
ATOM    598  OE2 GLU A  80     -12.479   0.831  93.492  1.00  0.00              
ATOM    599  C   GLU A  80     -11.092  -4.754  93.074  1.00  0.00              
ATOM    600  O   GLU A  80     -10.326  -5.437  93.753  1.00  0.00              
ATOM    601  N   LYS A  81     -12.295  -5.200  92.688  1.00  0.00              
ATOM    602  CA  LYS A  81     -12.702  -6.579  92.934  1.00  0.00              
ATOM    603  CB  LYS A  81     -14.152  -6.841  92.551  1.00  0.00              
ATOM    604  CG  LYS A  81     -15.144  -6.298  93.565  1.00  0.00              
ATOM    605  CD  LYS A  81     -16.440  -7.118  93.450  1.00  0.00              
ATOM    606  CE  LYS A  81     -17.306  -6.803  94.664  1.00  0.00              
ATOM    607  NZ  LYS A  81     -18.351  -7.799  94.832  1.00  0.00              
ATOM    608  C   LYS A  81     -11.807  -7.630  92.286  1.00  0.00              
ATOM    609  O   LYS A  81     -11.518  -8.656  92.910  1.00  0.00              
ATOM    610  N   ILE A  82     -11.334  -7.393  91.054  1.00  0.00              
ATOM    611  CA  ILE A  82     -10.339  -8.265  90.439  1.00  0.00              
ATOM    612  CB  ILE A  82     -10.039  -7.903  88.963  1.00  0.00              
ATOM    613  CG2 ILE A  82      -8.927  -8.789  88.401  1.00  0.00              
ATOM    614  CG1 ILE A  82     -11.286  -8.032  88.096  1.00  0.00              
ATOM    615  CD1 ILE A  82     -11.071  -7.658  86.617  1.00  0.00              
ATOM    616  C   ILE A  82      -9.069  -8.285  91.278  1.00  0.00              
ATOM    617  O   ILE A  82      -8.639  -9.367  91.667  1.00  0.00              
ATOM    618  N   TRP A  83      -8.497  -7.129  91.634  1.00  0.00              
ATOM    619  CA  TRP A  83      -7.302  -7.077  92.469  1.00  0.00              
ATOM    620  CB  TRP A  83      -6.838  -5.640  92.679  1.00  0.00              
ATOM    621  CG  TRP A  83      -6.300  -4.948  91.432  1.00  0.00              
ATOM    622  CD2 TRP A  83      -6.394  -3.615  91.139  1.00  0.00              
ATOM    623  CE2 TRP A  83      -5.738  -3.532  89.953  1.00  0.00              
ATOM    624  CE3 TRP A  83      -6.767  -2.507  91.856  1.00  0.00              
ATOM    625  CD1 TRP A  83      -5.616  -5.622  90.438  1.00  0.00              
ATOM    626  NE1 TRP A  83      -5.285  -4.718  89.537  1.00  0.00              
ATOM    627  CZ2 TRP A  83      -5.386  -2.342  89.369  1.00  0.00              
ATOM    628  CZ3 TRP A  83      -6.445  -1.286  91.281  1.00  0.00              
ATOM    629  CH2 TRP A  83      -5.769  -1.207  90.066  1.00  0.00              
ATOM    630  C   TRP A  83      -7.470  -7.756  93.822  1.00  0.00              
ATOM    631  O   TRP A  83      -6.552  -8.414  94.315  1.00  0.00              
ATOM    632  N   HIS A  84      -8.665  -7.634  94.410  1.00  0.00              
ATOM    633  CA  HIS A  84      -9.019  -8.339  95.633  1.00  0.00              
ATOM    634  CB  HIS A  84     -10.436  -7.949  96.051  1.00  0.00              
ATOM    635  CG  HIS A  84     -10.829  -8.405  97.448  1.00  0.00              
ATOM    636  ND1 HIS A  84     -10.473  -7.848  98.596  1.00  0.00              
ATOM    637  CD2 HIS A  84     -11.647  -9.477  97.720  1.00  0.00              
ATOM    638  NE2 HIS A  84     -11.735  -9.503  99.025  1.00  0.00              
ATOM    639  CE1 HIS A  84     -11.035  -8.531  99.556  1.00  0.00              
ATOM    640  C   HIS A  84      -8.906  -9.849  95.441  1.00  0.00              
ATOM    641  O   HIS A  84      -8.332 -10.542  96.282  1.00  0.00              
ATOM    642  N   HIS A  85      -9.412 -10.363  94.314  1.00  0.00              
ATOM    643  CA  HIS A  85      -9.280 -11.772  93.966  1.00  0.00              
ATOM    644  CB  HIS A  85     -10.058 -12.008  92.670  1.00  0.00              
ATOM    645  CG  HIS A  85     -10.489 -13.438  92.379  1.00  0.00              
ATOM    646  ND1 HIS A  85     -10.006 -14.257  91.458  1.00  0.00              
ATOM    647  CD2 HIS A  85     -11.545 -14.064  93.001  1.00  0.00              
ATOM    648  NE2 HIS A  85     -11.636 -15.232  92.418  1.00  0.00              
ATOM    649  CE1 HIS A  85     -10.721 -15.349  91.487  1.00  0.00              
ATOM    650  C   HIS A  85      -7.796 -12.115  93.807  1.00  0.00              
ATOM    651  O   HIS A  85      -7.265 -12.941  94.557  1.00  0.00              
ATOM    652  N   THR A  86      -7.107 -11.403  92.898  1.00  0.00              
ATOM    653  CA  THR A  86      -5.686 -11.559  92.598  1.00  0.00              
ATOM    654  CB  THR A  86      -5.204 -10.324  91.798  1.00  0.00              
ATOM    655  OG1 THR A  86      -6.078 -10.184  90.690  1.00  0.00              
ATOM    656  CG2 THR A  86      -3.773 -10.436  91.300  1.00  0.00              
ATOM    657  C   THR A  86      -4.813 -11.722  93.836  1.00  0.00              
ATOM    658  O   THR A  86      -4.092 -12.712  93.973  1.00  0.00              
ATOM    659  N   PHE A  87      -4.912 -10.768  94.761  1.00  0.00              
ATOM    660  CA  PHE A  87      -4.062 -10.780  95.933  1.00  0.00              
ATOM    661  CB  PHE A  87      -3.877  -9.364  96.480  1.00  0.00              
ATOM    662  CG  PHE A  87      -3.368  -8.350  95.458  1.00  0.00              
ATOM    663  CD1 PHE A  87      -3.936  -7.092  95.423  1.00  0.00              
ATOM    664  CD2 PHE A  87      -2.379  -8.684  94.549  1.00  0.00              
ATOM    665  CE1 PHE A  87      -3.534  -6.184  94.467  1.00  0.00              
ATOM    666  CE2 PHE A  87      -1.985  -7.769  93.595  1.00  0.00              
ATOM    667  CZ  PHE A  87      -2.564  -6.521  93.550  1.00  0.00              
ATOM    668  C   PHE A  87      -4.611 -11.704  97.005  1.00  0.00              
ATOM    669  O   PHE A  87      -3.939 -12.661  97.393  1.00  0.00              
ATOM    670  N   TYR A  88      -5.858 -11.498  97.435  1.00  0.00              
ATOM    671  CA  TYR A  88      -6.341 -12.131  98.651  1.00  0.00              
ATOM    672  CB  TYR A  88      -7.478 -11.332  99.285  1.00  0.00              
ATOM    673  CG  TYR A  88      -7.088  -9.916  99.694  1.00  0.00              
ATOM    674  CD1 TYR A  88      -7.310  -8.873  98.819  1.00  0.00              
ATOM    675  CE1 TYR A  88      -7.022  -7.579  99.188  1.00  0.00              
ATOM    676  CD2 TYR A  88      -6.551  -9.666 100.943  1.00  0.00              
ATOM    677  CE2 TYR A  88      -6.255  -8.369 101.318  1.00  0.00              
ATOM    678  CZ  TYR A  88      -6.499  -7.336 100.436  1.00  0.00              
ATOM    679  OH  TYR A  88      -6.202  -6.034 100.782  1.00  0.00              
ATOM    680  C   TYR A  88      -6.739 -13.593  98.518  1.00  0.00              
ATOM    681  O   TYR A  88      -6.495 -14.346  99.461  1.00  0.00              
ATOM    682  N   ASN A  89      -7.333 -14.064  97.411  1.00  0.00              
ATOM    683  CA  ASN A  89      -7.677 -15.481  97.338  1.00  0.00              
ATOM    684  CB  ASN A  89      -9.162 -15.740  97.014  1.00  0.00              
ATOM    685  CG  ASN A  89      -9.582 -15.704  95.549  1.00  0.00              
ATOM    686  OD1 ASN A  89      -8.983 -15.037  94.716  1.00  0.00              
ATOM    687  ND2 ASN A  89     -10.628 -16.416  95.156  1.00  0.00              
ATOM    688  C   ASN A  89      -6.763 -16.291  96.429  1.00  0.00              
ATOM    689  O   ASN A  89      -6.494 -17.461  96.714  1.00  0.00              
ATOM    690  N   GLU A  90      -6.304 -15.676  95.331  1.00  0.00              
ATOM    691  CA  GLU A  90      -5.386 -16.317  94.399  1.00  0.00              
ATOM    692  CB  GLU A  90      -5.401 -15.606  93.047  1.00  0.00              
ATOM    693  CG  GLU A  90      -6.753 -15.471  92.353  1.00  0.00              
ATOM    694  CD  GLU A  90      -7.376 -16.769  91.868  1.00  0.00              
ATOM    695  OE1 GLU A  90      -7.135 -17.128  90.715  1.00  0.00              
ATOM    696  OE2 GLU A  90      -8.124 -17.400  92.613  1.00  0.00              
ATOM    697  C   GLU A  90      -3.955 -16.374  94.919  1.00  0.00              
ATOM    698  O   GLU A  90      -3.409 -17.461  95.102  1.00  0.00              
ATOM    699  N   LEU A  91      -3.311 -15.223  95.150  1.00  0.00              
ATOM    700  CA  LEU A  91      -1.961 -15.205  95.701  1.00  0.00              
ATOM    701  CB  LEU A  91      -1.211 -13.958  95.248  1.00  0.00              
ATOM    702  CG  LEU A  91      -0.923 -13.819  93.760  1.00  0.00              
ATOM    703  CD1 LEU A  91      -0.277 -12.477  93.475  1.00  0.00              
ATOM    704  CD2 LEU A  91      -0.051 -14.963  93.268  1.00  0.00              
ATOM    705  C   LEU A  91      -1.912 -15.332  97.218  1.00  0.00              
ATOM    706  O   LEU A  91      -0.855 -15.556  97.808  1.00  0.00              
ATOM    707  N   ARG A  92      -3.079 -15.144  97.845  1.00  0.00              
ATOM    708  CA  ARG A  92      -3.341 -15.416  99.257  1.00  0.00              
ATOM    709  CB  ARG A  92      -3.162 -16.905  99.598  1.00  0.00              
ATOM    710  CG  ARG A  92      -3.940 -17.789  98.633  1.00  0.00              
ATOM    711  CD  ARG A  92      -4.114 -19.228  99.084  1.00  0.00              
ATOM    712  NE  ARG A  92      -5.012 -19.346 100.224  1.00  0.00              
ATOM    713  CZ  ARG A  92      -6.338 -19.185 100.144  1.00  0.00              
ATOM    714  NH1 ARG A  92      -7.048 -19.417 101.243  1.00  0.00              
ATOM    715  NH2 ARG A  92      -6.956 -18.761  99.037  1.00  0.00              
ATOM    716  C   ARG A  92      -2.565 -14.510 100.209  1.00  0.00              
ATOM    717  O   ARG A  92      -2.250 -14.852 101.351  1.00  0.00              
ATOM    718  N   VAL A  93      -2.296 -13.295  99.729  1.00  0.00              
ATOM    719  CA  VAL A  93      -1.473 -12.332 100.444  1.00  0.00              
ATOM    720  CB  VAL A  93      -0.069 -12.167  99.803  1.00  0.00              
ATOM    721  CG1 VAL A  93       0.789 -13.406 100.003  1.00  0.00              
ATOM    722  CG2 VAL A  93      -0.146 -11.810  98.324  1.00  0.00              
ATOM    723  C   VAL A  93      -2.161 -10.978 100.509  1.00  0.00              
ATOM    724  O   VAL A  93      -3.043 -10.667  99.702  1.00  0.00              
ATOM    725  N   ALA A  94      -1.761 -10.150 101.472  1.00  0.00              
ATOM    726  CA  ALA A  94      -2.278  -8.798 101.547  1.00  0.00              
ATOM    727  CB  ALA A  94      -2.414  -8.367 103.001  1.00  0.00              
ATOM    728  C   ALA A  94      -1.318  -7.839 100.851  1.00  0.00              
ATOM    729  O   ALA A  94      -0.120  -7.839 101.159  1.00  0.00              
ATOM    730  N   PRO A  95      -1.775  -7.003  99.904  1.00  0.00              
ATOM    731  CD  PRO A  95      -3.110  -7.049  99.326  1.00  0.00              
ATOM    732  CA  PRO A  95      -0.976  -5.960  99.266  1.00  0.00              
ATOM    733  CB  PRO A  95      -1.948  -5.337  98.284  1.00  0.00              
ATOM    734  CG  PRO A  95      -3.303  -5.619  98.870  1.00  0.00              
ATOM    735  C   PRO A  95      -0.414  -4.952 100.262  1.00  0.00              
ATOM    736  O   PRO A  95       0.645  -4.372 100.035  1.00  0.00              
ATOM    737  N   GLU A  96      -1.079  -4.807 101.415  1.00  0.00              
ATOM    738  CA  GLU A  96      -0.573  -4.051 102.556  1.00  0.00              
ATOM    739  CB  GLU A  96      -1.528  -4.152 103.747  1.00  0.00              
ATOM    740  CG  GLU A  96      -2.876  -3.426 103.645  1.00  0.00              
ATOM    741  CD  GLU A  96      -4.009  -4.079 102.855  1.00  0.00              
ATOM    742  OE1 GLU A  96      -5.091  -3.500 102.805  1.00  0.00              
ATOM    743  OE2 GLU A  96      -3.848  -5.184 102.319  1.00  0.00              
ATOM    744  C   GLU A  96       0.818  -4.466 103.032  1.00  0.00              
ATOM    745  O   GLU A  96       1.519  -3.695 103.686  1.00  0.00              
ATOM    746  N   GLU A  97       1.236  -5.696 102.721  1.00  0.00              
ATOM    747  CA  GLU A  97       2.565  -6.168 103.071  1.00  0.00              
ATOM    748  CB  GLU A  97       2.511  -7.657 103.379  1.00  0.00              
ATOM    749  CG  GLU A  97       1.450  -8.114 104.372  1.00  0.00              
ATOM    750  CD  GLU A  97       1.246  -9.621 104.351  1.00  0.00              
ATOM    751  OE1 GLU A  97       0.529 -10.111 103.473  1.00  0.00              
ATOM    752  OE2 GLU A  97       1.801 -10.306 105.207  1.00  0.00              
ATOM    753  C   GLU A  97       3.553  -5.969 101.925  1.00  0.00              
ATOM    754  O   GLU A  97       4.763  -5.902 102.150  1.00  0.00              
ATOM    755  N   HIS A  98       3.084  -5.838 100.680  1.00  0.00              
ATOM    756  CA  HIS A  98       3.912  -6.161  99.528  1.00  0.00              
ATOM    757  CB  HIS A  98       3.326  -7.362  98.794  1.00  0.00              
ATOM    758  CG  HIS A  98       3.320  -8.653  99.595  1.00  0.00              
ATOM    759  ND1 HIS A  98       2.346  -9.138 100.350  1.00  0.00              
ATOM    760  CD2 HIS A  98       4.383  -9.521  99.654  1.00  0.00              
ATOM    761  NE2 HIS A  98       3.994 -10.481 100.447  1.00  0.00              
ATOM    762  CE1 HIS A  98       2.774 -10.259 100.863  1.00  0.00              
ATOM    763  C   HIS A  98       4.130  -5.038  98.519  1.00  0.00              
ATOM    764  O   HIS A  98       3.169  -4.388  98.093  1.00  0.00              
ATOM    765  N   PRO A  99       5.379  -4.770  98.099  1.00  0.00              
ATOM    766  CD  PRO A  99       6.597  -5.246  98.749  1.00  0.00              
ATOM    767  CA  PRO A  99       5.699  -3.859  97.001  1.00  0.00              
ATOM    768  CB  PRO A  99       7.211  -3.925  96.937  1.00  0.00              
ATOM    769  CG  PRO A  99       7.603  -4.176  98.369  1.00  0.00              
ATOM    770  C   PRO A  99       5.054  -4.351  95.710  1.00  0.00              
ATOM    771  O   PRO A  99       5.344  -5.451  95.239  1.00  0.00              
ATOM    772  N   THR A 100       4.141  -3.571  95.138  1.00  0.00              
ATOM    773  CA  THR A 100       3.328  -4.070  94.041  1.00  0.00              
ATOM    774  CB  THR A 100       1.845  -3.872  94.412  1.00  0.00              
ATOM    775  OG1 THR A 100       1.654  -4.536  95.659  1.00  0.00              
ATOM    776  CG2 THR A 100       0.894  -4.470  93.383  1.00  0.00              
ATOM    777  C   THR A 100       3.682  -3.449  92.692  1.00  0.00              
ATOM    778  O   THR A 100       3.839  -2.234  92.565  1.00  0.00              
ATOM    779  N   LEU A 101       3.840  -4.293  91.674  1.00  0.00              
ATOM    780  CA  LEU A 101       4.052  -3.842  90.312  1.00  0.00              
ATOM    781  CB  LEU A 101       5.296  -4.495  89.709  1.00  0.00              
ATOM    782  CG  LEU A 101       5.751  -4.038  88.326  1.00  0.00              
ATOM    783  CD1 LEU A 101       6.129  -2.569  88.342  1.00  0.00              
ATOM    784  CD2 LEU A 101       6.934  -4.861  87.857  1.00  0.00              
ATOM    785  C   LEU A 101       2.831  -4.186  89.473  1.00  0.00              
ATOM    786  O   LEU A 101       2.414  -5.346  89.375  1.00  0.00              
ATOM    787  N   LEU A 102       2.249  -3.148  88.877  1.00  0.00              
ATOM    788  CA  LEU A 102       1.092  -3.312  88.014  1.00  0.00              
ATOM    789  CB  LEU A 102      -0.060  -2.455  88.513  1.00  0.00              
ATOM    790  CG  LEU A 102      -0.688  -2.840  89.845  1.00  0.00              
ATOM    791  CD1 LEU A 102      -1.549  -1.712  90.355  1.00  0.00              
ATOM    792  CD2 LEU A 102      -1.496  -4.120  89.731  1.00  0.00              
ATOM    793  C   LEU A 102       1.444  -2.945  86.584  1.00  0.00              
ATOM    794  O   LEU A 102       2.134  -1.954  86.329  1.00  0.00              
ATOM    795  N   THR A 103       0.996  -3.761  85.632  1.00  0.00              
ATOM    796  CA  THR A 103       1.340  -3.546  84.238  1.00  0.00              
ATOM    797  CB  THR A 103       1.397  -4.902  83.525  1.00  0.00              
ATOM    798  OG1 THR A 103       0.097  -5.475  83.638  1.00  0.00              
ATOM    799  CG2 THR A 103       2.455  -5.818  84.120  1.00  0.00              
ATOM    800  C   THR A 103       0.415  -2.584  83.503  1.00  0.00              
ATOM    801  O   THR A 103      -0.758  -2.897  83.278  1.00  0.00              
ATOM    802  N   GLU A 104       0.923  -1.418  83.112  1.00  0.00              
ATOM    803  CA  GLU A 104       0.163  -0.493  82.292  1.00  0.00              
ATOM    804  CB  GLU A 104       0.653   0.938  82.497  1.00  0.00              
ATOM    805  CG  GLU A 104      -0.157   1.949  81.696  1.00  0.00              
ATOM    806  CD  GLU A 104       0.044   3.407  82.057  1.00  0.00              
ATOM    807  OE1 GLU A 104       1.161   3.921  81.953  1.00  0.00              
ATOM    808  OE2 GLU A 104      -0.941   4.025  82.452  1.00  0.00              
ATOM    809  C   GLU A 104       0.261  -0.872  80.822  1.00  0.00              
ATOM    810  O   GLU A 104       1.350  -1.079  80.279  1.00  0.00              
ATOM    811  N   ALA A 105      -0.903  -0.977  80.183  1.00  0.00              
ATOM    812  CA  ALA A 105      -0.975  -1.089  78.736  1.00  0.00              
ATOM    813  CB  ALA A 105      -2.427  -1.259  78.321  1.00  0.00              
ATOM    814  C   ALA A 105      -0.449   0.177  78.062  1.00  0.00              
ATOM    815  O   ALA A 105      -0.692   1.279  78.569  1.00  0.00              
ATOM    816  N   PRO A 106       0.301   0.096  76.951  1.00  0.00              
ATOM    817  CD  PRO A 106       0.817  -1.145  76.381  1.00  0.00              
ATOM    818  CA  PRO A 106       0.771   1.260  76.201  1.00  0.00              
ATOM    819  CB  PRO A 106       1.429   0.632  74.995  1.00  0.00              
ATOM    820  CG  PRO A 106       1.984  -0.657  75.545  1.00  0.00              
ATOM    821  C   PRO A 106      -0.373   2.192  75.815  1.00  0.00              
ATOM    822  O   PRO A 106      -1.499   1.756  75.573  1.00  0.00              
ATOM    823  N   LEU A 107      -0.096   3.499  75.845  1.00  0.00              
ATOM    824  CA  LEU A 107      -1.079   4.553  75.607  1.00  0.00              
ATOM    825  CB  LEU A 107      -1.625   4.523  74.169  1.00  0.00              
ATOM    826  CG  LEU A 107      -0.668   4.753  73.004  1.00  0.00              
ATOM    827  CD1 LEU A 107      -1.398   4.546  71.691  1.00  0.00              
ATOM    828  CD2 LEU A 107      -0.046   6.141  73.056  1.00  0.00              
ATOM    829  C   LEU A 107      -2.227   4.683  76.613  1.00  0.00              
ATOM    830  O   LEU A 107      -3.101   5.534  76.430  1.00  0.00              
ATOM    831  N   ASN A 108      -2.271   3.889  77.694  1.00  0.00              
ATOM    832  CA  ASN A 108      -3.240   4.103  78.767  1.00  0.00              
ATOM    833  CB  ASN A 108      -3.208   2.934  79.748  1.00  0.00              
ATOM    834  CG  ASN A 108      -4.239   3.024  80.863  1.00  0.00              
ATOM    835  OD1 ASN A 108      -5.428   2.802  80.653  1.00  0.00              
ATOM    836  ND2 ASN A 108      -3.845   3.377  82.077  1.00  0.00              
ATOM    837  C   ASN A 108      -2.934   5.423  79.481  1.00  0.00              
ATOM    838  O   ASN A 108      -1.794   5.626  79.906  1.00  0.00              
ATOM    839  N   PRO A 109      -3.896   6.352  79.611  1.00  0.00              
ATOM    840  CD  PRO A 109      -5.279   6.177  79.178  1.00  0.00              
ATOM    841  CA  PRO A 109      -3.681   7.714  80.100  1.00  0.00              
ATOM    842  CB  PRO A 109      -5.066   8.325  80.013  1.00  0.00              
ATOM    843  CG  PRO A 109      -5.696   7.597  78.857  1.00  0.00              
ATOM    844  C   PRO A 109      -3.098   7.918  81.493  1.00  0.00              
ATOM    845  O   PRO A 109      -3.403   7.193  82.445  1.00  0.00              
ATOM    846  N   LYS A 110      -2.321   9.008  81.583  1.00  0.00              
ATOM    847  CA  LYS A 110      -1.699   9.487  82.816  1.00  0.00              
ATOM    848  CB  LYS A 110      -1.148  10.905  82.622  1.00  0.00              
ATOM    849  CG  LYS A 110      -0.052  11.090  81.575  1.00  0.00              
ATOM    850  CD  LYS A 110       0.431  12.538  81.597  1.00  0.00              
ATOM    851  CE  LYS A 110       1.619  12.767  80.666  1.00  0.00              
ATOM    852  NZ  LYS A 110       2.060  14.149  80.746  1.00  0.00              
ATOM    853  C   LYS A 110      -2.648   9.508  84.011  1.00  0.00              
ATOM    854  O   LYS A 110      -2.341   8.985  85.082  1.00  0.00              
ATOM    855  N   ALA A 111      -3.843  10.074  83.808  1.00  0.00              
ATOM    856  CA  ALA A 111      -4.880  10.122  84.830  1.00  0.00              
ATOM    857  CB  ALA A 111      -6.079  10.884  84.289  1.00  0.00              
ATOM    858  C   ALA A 111      -5.376   8.753  85.283  1.00  0.00              
ATOM    859  O   ALA A 111      -5.641   8.547  86.468  1.00  0.00              
ATOM    860  N   ASN A 112      -5.454   7.787  84.361  1.00  0.00              
ATOM    861  CA  ASN A 112      -5.940   6.445  84.663  1.00  0.00              
ATOM    862  CB  ASN A 112      -6.198   5.710  83.348  1.00  0.00              
ATOM    863  CG  ASN A 112      -6.856   4.346  83.485  1.00  0.00              
ATOM    864  OD1 ASN A 112      -6.194   3.334  83.700  1.00  0.00              
ATOM    865  ND2 ASN A 112      -8.172   4.261  83.342  1.00  0.00              
ATOM    866  C   ASN A 112      -4.895   5.730  85.517  1.00  0.00              
ATOM    867  O   ASN A 112      -5.216   5.097  86.525  1.00  0.00              
ATOM    868  N   ARG A 113      -3.621   5.909  85.146  1.00  0.00              
ATOM    869  CA  ARG A 113      -2.483   5.464  85.943  1.00  0.00              
ATOM    870  CB  ARG A 113      -1.210   5.838  85.190  1.00  0.00              
ATOM    871  CG  ARG A 113       0.119   5.466  85.833  1.00  0.00              
ATOM    872  CD  ARG A 113       1.277   5.734  84.878  1.00  0.00              
ATOM    873  NE  ARG A 113       1.377   7.131  84.485  1.00  0.00              
ATOM    874  CZ  ARG A 113       1.710   7.502  83.246  1.00  0.00              
ATOM    875  NH1 ARG A 113       1.839   8.793  82.985  1.00  0.00              
ATOM    876  NH2 ARG A 113       1.880   6.620  82.265  1.00  0.00              
ATOM    877  C   ARG A 113      -2.486   6.081  87.342  1.00  0.00              
ATOM    878  O   ARG A 113      -2.246   5.403  88.347  1.00  0.00              
ATOM    879  N   GLU A 114      -2.772   7.383  87.427  1.00  0.00              
ATOM    880  CA  GLU A 114      -2.901   8.057  88.709  1.00  0.00              
ATOM    881  CB  GLU A 114      -3.033   9.556  88.516  1.00  0.00              
ATOM    882  CG  GLU A 114      -1.729  10.153  88.009  1.00  0.00              
ATOM    883  CD  GLU A 114      -1.801  11.645  87.751  1.00  0.00              
ATOM    884  OE1 GLU A 114      -1.588  12.414  88.689  1.00  0.00              
ATOM    885  OE2 GLU A 114      -2.059  12.038  86.613  1.00  0.00              
ATOM    886  C   GLU A 114      -4.043   7.519  89.558  1.00  0.00              
ATOM    887  O   GLU A 114      -3.871   7.351  90.765  1.00  0.00              
ATOM    888  N   LYS A 115      -5.197   7.204  88.959  1.00  0.00              
ATOM    889  CA  LYS A 115      -6.289   6.557  89.676  1.00  0.00              
ATOM    890  CB  LYS A 115      -7.558   6.512  88.829  1.00  0.00              
ATOM    891  CG  LYS A 115      -8.263   7.861  88.766  1.00  0.00              
ATOM    892  CD  LYS A 115      -8.751   8.241  90.159  1.00  0.00              
ATOM    893  CE  LYS A 115      -9.291   9.658  90.197  1.00  0.00              
ATOM    894  NZ  LYS A 115      -9.678   9.988  91.555  1.00  0.00              
ATOM    895  C   LYS A 115      -5.944   5.168  90.189  1.00  0.00              
ATOM    896  O   LYS A 115      -6.293   4.813  91.317  1.00  0.00              
ATOM    897  N   MET A 116      -5.222   4.392  89.372  1.00  0.00              
ATOM    898  CA  MET A 116      -4.643   3.118  89.785  1.00  0.00              
ATOM    899  CB  MET A 116      -3.799   2.576  88.632  1.00  0.00              
ATOM    900  CG  MET A 116      -3.163   1.220  88.865  1.00  0.00              
ATOM    901  SD  MET A 116      -2.066   0.729  87.512  1.00  0.00              
ATOM    902  CE  MET A 116      -3.162  -0.306  86.587  1.00  0.00              
ATOM    903  C   MET A 116      -3.791   3.277  91.041  1.00  0.00              
ATOM    904  O   MET A 116      -3.991   2.589  92.044  1.00  0.00              
ATOM    905  N   THR A 117      -2.883   4.254  90.986  1.00  0.00              
ATOM    906  CA  THR A 117      -1.988   4.573  92.089  1.00  0.00              
ATOM    907  CB  THR A 117      -1.020   5.677  91.606  1.00  0.00              
ATOM    908  OG1 THR A 117      -0.371   5.136  90.458  1.00  0.00              
ATOM    909  CG2 THR A 117       0.019   6.098  92.633  1.00  0.00              
ATOM    910  C   THR A 117      -2.763   4.973  93.345  1.00  0.00              
ATOM    911  O   THR A 117      -2.535   4.432  94.431  1.00  0.00              
ATOM    912  N   GLN A 118      -3.741   5.870  93.175  1.00  0.00              
ATOM    913  CA  GLN A 118      -4.595   6.333  94.257  1.00  0.00              
ATOM    914  CB  GLN A 118      -5.550   7.401  93.719  1.00  0.00              
ATOM    915  CG  GLN A 118      -6.580   7.914  94.714  1.00  0.00              
ATOM    916  CD  GLN A 118      -7.071   9.321  94.424  1.00  0.00              
ATOM    917  OE1 GLN A 118      -7.778   9.592  93.455  1.00  0.00              
ATOM    918  NE2 GLN A 118      -6.713  10.268  95.279  1.00  0.00              
ATOM    919  C   GLN A 118      -5.340   5.203  94.957  1.00  0.00              
ATOM    920  O   GLN A 118      -5.339   5.133  96.187  1.00  0.00              
ATOM    921  N   ILE A 119      -5.946   4.294  94.190  1.00  0.00              
ATOM    922  CA  ILE A 119      -6.633   3.143  94.759  1.00  0.00              
ATOM    923  CB  ILE A 119      -7.488   2.469  93.659  1.00  0.00              
ATOM    924  CG2 ILE A 119      -7.955   1.070  94.043  1.00  0.00              
ATOM    925  CG1 ILE A 119      -8.670   3.379  93.328  1.00  0.00              
ATOM    926  CD1 ILE A 119      -9.567   2.916  92.165  1.00  0.00              
ATOM    927  C   ILE A 119      -5.670   2.185  95.459  1.00  0.00              
ATOM    928  O   ILE A 119      -5.944   1.727  96.573  1.00  0.00              
ATOM    929  N   MET A 120      -4.515   1.895  94.854  1.00  0.00              
ATOM    930  CA  MET A 120      -3.555   0.990  95.470  1.00  0.00              
ATOM    931  CB  MET A 120      -2.422   0.651  94.519  1.00  0.00              
ATOM    932  CG  MET A 120      -2.905  -0.176  93.341  1.00  0.00              
ATOM    933  SD  MET A 120      -3.789  -1.675  93.837  1.00  0.00              
ATOM    934  CE  MET A 120      -2.400  -2.712  94.187  1.00  0.00              
ATOM    935  C   MET A 120      -2.996   1.484  96.794  1.00  0.00              
ATOM    936  O   MET A 120      -2.815   0.701  97.730  1.00  0.00              
ATOM    937  N   PHE A 121      -2.737   2.787  96.901  1.00  0.00              
ATOM    938  CA  PHE A 121      -2.305   3.350  98.168  1.00  0.00              
ATOM    939  CB  PHE A 121      -1.484   4.606  97.949  1.00  0.00              
ATOM    940  CG  PHE A 121      -0.118   4.296  97.358  1.00  0.00              
ATOM    941  CD1 PHE A 121       0.133   4.545  96.025  1.00  0.00              
ATOM    942  CD2 PHE A 121       0.871   3.763  98.158  1.00  0.00              
ATOM    943  CE1 PHE A 121       1.375   4.269  95.497  1.00  0.00              
ATOM    944  CE2 PHE A 121       2.110   3.485  97.621  1.00  0.00              
ATOM    945  CZ  PHE A 121       2.362   3.743  96.294  1.00  0.00              
ATOM    946  C   PHE A 121      -3.428   3.599  99.161  1.00  0.00              
ATOM    947  O   PHE A 121      -3.320   3.184 100.311  1.00  0.00              
ATOM    948  N   GLU A 122      -4.532   4.231  98.760  1.00  0.00              
ATOM    949  CA  GLU A 122      -5.602   4.553  99.695  1.00  0.00              
ATOM    950  CB  GLU A 122      -6.409   5.739  99.190  1.00  0.00              
ATOM    951  CG  GLU A 122      -5.598   7.030  99.245  1.00  0.00              
ATOM    952  CD  GLU A 122      -6.263   8.236  98.602  1.00  0.00              
ATOM    953  OE1 GLU A 122      -7.415   8.541  98.906  1.00  0.00              
ATOM    954  OE2 GLU A 122      -5.612   8.892  97.783  1.00  0.00              
ATOM    955  C   GLU A 122      -6.523   3.392 100.044  1.00  0.00              
ATOM    956  O   GLU A 122      -6.922   3.247 101.202  1.00  0.00              
ATOM    957  N   THR A 123      -6.887   2.555  99.071  1.00  0.00              
ATOM    958  CA  THR A 123      -7.748   1.413  99.333  1.00  0.00              
ATOM    959  CB  THR A 123      -8.662   1.151  98.118  1.00  0.00              
ATOM    960  OG1 THR A 123      -9.228   2.413  97.781  1.00  0.00              
ATOM    961  CG2 THR A 123      -9.760   0.139  98.410  1.00  0.00              
ATOM    962  C   THR A 123      -6.903   0.191  99.676  1.00  0.00              
ATOM    963  O   THR A 123      -6.976  -0.313 100.798  1.00  0.00              
ATOM    964  N   PHE A 124      -6.049  -0.278  98.760  1.00  0.00              
ATOM    965  CA  PHE A 124      -5.281  -1.499  98.990  1.00  0.00              
ATOM    966  CB  PHE A 124      -4.840  -2.115  97.666  1.00  0.00              
ATOM    967  CG  PHE A 124      -5.998  -2.769  96.930  1.00  0.00              
ATOM    968  CD1 PHE A 124      -6.325  -4.085  97.201  1.00  0.00              
ATOM    969  CD2 PHE A 124      -6.749  -2.039  96.028  1.00  0.00              
ATOM    970  CE1 PHE A 124      -7.418  -4.660  96.589  1.00  0.00              
ATOM    971  CE2 PHE A 124      -7.842  -2.622  95.424  1.00  0.00              
ATOM    972  CZ  PHE A 124      -8.180  -3.927  95.707  1.00  0.00              
ATOM    973  C   PHE A 124      -4.096  -1.356  99.938  1.00  0.00              
ATOM    974  O   PHE A 124      -3.533  -2.348 100.408  1.00  0.00              
ATOM    975  N   ASN A 125      -3.701  -0.103 100.188  1.00  0.00              
ATOM    976  CA  ASN A 125      -2.720   0.270 101.199  1.00  0.00              
ATOM    977  CB  ASN A 125      -3.303   0.182 102.611  1.00  0.00              
ATOM    978  CG  ASN A 125      -4.203   1.365 102.918  1.00  0.00              
ATOM    979  OD1 ASN A 125      -3.776   2.358 103.507  1.00  0.00              
ATOM    980  ND2 ASN A 125      -5.473   1.306 102.544  1.00  0.00              
ATOM    981  C   ASN A 125      -1.362  -0.399 101.083  1.00  0.00              
ATOM    982  O   ASN A 125      -0.759  -0.870 102.050  1.00  0.00              
ATOM    983  N   VAL A 126      -0.888  -0.429  99.836  1.00  0.00              
ATOM    984  CA  VAL A 126       0.431  -0.965  99.534  1.00  0.00              
ATOM    985  CB  VAL A 126       0.648  -1.145  98.011  1.00  0.00              
ATOM    986  CG1 VAL A 126      -0.301  -2.187  97.459  1.00  0.00              
ATOM    987  CG2 VAL A 126       0.455   0.143  97.236  1.00  0.00              
ATOM    988  C   VAL A 126       1.541  -0.109 100.144  1.00  0.00              
ATOM    989  O   VAL A 126       1.455   1.121 100.097  1.00  0.00              
ATOM    990  N   PRO A 127       2.597  -0.682 100.742  1.00  0.00              
ATOM    991  CD  PRO A 127       2.735  -2.107 101.019  1.00  0.00              
ATOM    992  CA  PRO A 127       3.728   0.070 101.274  1.00  0.00              
ATOM    993  CB  PRO A 127       4.515  -0.989 102.024  1.00  0.00              
ATOM    994  CG  PRO A 127       4.222  -2.264 101.275  1.00  0.00              
ATOM    995  C   PRO A 127       4.547   0.740 100.177  1.00  0.00              
ATOM    996  O   PRO A 127       5.088   1.829 100.374  1.00  0.00              
ATOM    997  N   ALA A 128       4.605   0.091  99.009  1.00  0.00              
ATOM    998  CA  ALA A 128       5.360   0.556  97.863  1.00  0.00              
ATOM    999  CB  ALA A 128       6.764  -0.018  97.926  1.00  0.00              
ATOM   1000  C   ALA A 128       4.692   0.024  96.602  1.00  0.00              
ATOM   1001  O   ALA A 128       4.175  -1.098  96.611  1.00  0.00              
ATOM   1002  N   MET A 129       4.663   0.797  95.513  1.00  0.00              
ATOM   1003  CA  MET A 129       4.012   0.373  94.280  1.00  0.00              
ATOM   1004  CB  MET A 129       2.526   0.718  94.370  1.00  0.00              
ATOM   1005  CG  MET A 129       1.539  -0.069  93.515  1.00  0.00              
ATOM   1006  SD  MET A 129       1.530   0.359  91.759  1.00  0.00              
ATOM   1007  CE  MET A 129       0.419   1.731  91.843  1.00  0.00              
ATOM   1008  C   MET A 129       4.639   1.076  93.083  1.00  0.00              
ATOM   1009  O   MET A 129       5.279   2.119  93.238  1.00  0.00              
ATOM   1010  N   TYR A 130       4.503   0.490  91.889  1.00  0.00              
ATOM   1011  CA  TYR A 130       4.871   1.147  90.644  1.00  0.00              
ATOM   1012  CB  TYR A 130       6.369   0.986  90.356  1.00  0.00              
ATOM   1013  CG  TYR A 130       6.883   1.807  89.180  1.00  0.00              
ATOM   1014  CD1 TYR A 130       7.356   1.160  88.057  1.00  0.00              
ATOM   1015  CE1 TYR A 130       7.842   1.885  86.990  1.00  0.00              
ATOM   1016  CD2 TYR A 130       6.883   3.188  89.236  1.00  0.00              
ATOM   1017  CE2 TYR A 130       7.365   3.917  88.169  1.00  0.00              
ATOM   1018  CZ  TYR A 130       7.850   3.260  87.058  1.00  0.00              
ATOM   1019  OH  TYR A 130       8.375   3.982  86.007  1.00  0.00              
ATOM   1020  C   TYR A 130       4.046   0.562  89.502  1.00  0.00              
ATOM   1021  O   TYR A 130       3.645  -0.606  89.519  1.00  0.00              
ATOM   1022  N   VAL A 131       3.780   1.402  88.502  1.00  0.00              
ATOM   1023  CA  VAL A 131       3.026   0.997  87.328  1.00  0.00              
ATOM   1024  CB  VAL A 131       1.887   2.002  87.029  1.00  0.00              
ATOM   1025  CG1 VAL A 131       0.948   1.418  85.996  1.00  0.00              
ATOM   1026  CG2 VAL A 131       1.087   2.396  88.261  1.00  0.00              
ATOM   1027  C   VAL A 131       4.027   0.977  86.177  1.00  0.00              
ATOM   1028  O   VAL A 131       4.657   1.999  85.900  1.00  0.00              
ATOM   1029  N   ALA A 132       4.214  -0.159  85.501  1.00  0.00              
ATOM   1030  CA  ALA A 132       5.209  -0.263  84.440  1.00  0.00              
ATOM   1031  CB  ALA A 132       6.269  -1.281  84.824  1.00  0.00              
ATOM   1032  C   ALA A 132       4.605  -0.707  83.117  1.00  0.00              
ATOM   1033  O   ALA A 132       3.683  -1.524  83.089  1.00  0.00              
ATOM   1034  N   ILE A 133       5.123  -0.180  82.006  1.00  0.00              
ATOM   1035  CA  ILE A 133       4.544  -0.417  80.690  1.00  0.00              
ATOM   1036  CB  ILE A 133       4.932   0.732  79.721  1.00  0.00              
ATOM   1037  CG2 ILE A 133       4.424   0.480  78.301  1.00  0.00              
ATOM   1038  CG1 ILE A 133       4.390   2.062  80.243  1.00  0.00              
ATOM   1039  CD1 ILE A 133       4.834   3.310  79.452  1.00  0.00              
ATOM   1040  C   ILE A 133       4.875  -1.797  80.128  1.00  0.00              
ATOM   1041  O   ILE A 133       6.038  -2.185  79.969  1.00  0.00              
ATOM   1042  N   GLN A 134       3.791  -2.497  79.780  1.00  0.00              
ATOM   1043  CA  GLN A 134       3.809  -3.875  79.301  1.00  0.00              
ATOM   1044  CB  GLN A 134       2.421  -4.272  78.794  1.00  0.00              
ATOM   1045  CG  GLN A 134       1.434  -4.339  79.948  1.00  0.00              
ATOM   1046  CD  GLN A 134       0.037  -4.840  79.624  1.00  0.00              
ATOM   1047  OE1 GLN A 134      -0.627  -4.392  78.692  1.00  0.00              
ATOM   1048  NE2 GLN A 134      -0.449  -5.797  80.402  1.00  0.00              
ATOM   1049  C   GLN A 134       4.855  -4.224  78.254  1.00  0.00              
ATOM   1050  O   GLN A 134       5.632  -5.166  78.420  1.00  0.00              
ATOM   1051  N   ALA A 135       4.915  -3.411  77.197  1.00  0.00              
ATOM   1052  CA  ALA A 135       5.876  -3.596  76.120  1.00  0.00              
ATOM   1053  CB  ALA A 135       5.663  -2.506  75.092  1.00  0.00              
ATOM   1054  C   ALA A 135       7.332  -3.529  76.568  1.00  0.00              
ATOM   1055  O   ALA A 135       8.172  -4.311  76.114  1.00  0.00              
ATOM   1056  N   VAL A 136       7.630  -2.625  77.510  1.00  0.00              
ATOM   1057  CA  VAL A 136       8.988  -2.442  78.009  1.00  0.00              
ATOM   1058  CB  VAL A 136       9.100  -1.158  78.870  1.00  0.00              
ATOM   1059  CG1 VAL A 136      10.531  -0.917  79.334  1.00  0.00              
ATOM   1060  CG2 VAL A 136       8.621   0.064  78.098  1.00  0.00              
ATOM   1061  C   VAL A 136       9.378  -3.682  78.807  1.00  0.00              
ATOM   1062  O   VAL A 136      10.484  -4.207  78.667  1.00  0.00              
ATOM   1063  N   LEU A 137       8.429  -4.186  79.602  1.00  0.00              
ATOM   1064  CA  LEU A 137       8.623  -5.413  80.359  1.00  0.00              
ATOM   1065  CB  LEU A 137       7.428  -5.662  81.267  1.00  0.00              
ATOM   1066  CG  LEU A 137       7.094  -4.591  82.298  1.00  0.00              
ATOM   1067  CD1 LEU A 137       5.810  -4.937  83.016  1.00  0.00              
ATOM   1068  CD2 LEU A 137       8.224  -4.409  83.295  1.00  0.00              
ATOM   1069  C   LEU A 137       8.870  -6.612  79.452  1.00  0.00              
ATOM   1070  O   LEU A 137       9.791  -7.389  79.704  1.00  0.00              
ATOM   1071  N   SER A 138       8.098  -6.768  78.370  1.00  0.00              
ATOM   1072  CA  SER A 138       8.383  -7.768  77.350  1.00  0.00              
ATOM   1073  CB  SER A 138       7.336  -7.699  76.259  1.00  0.00              
ATOM   1074  OG  SER A 138       6.078  -8.129  76.751  1.00  0.00              
ATOM   1075  C   SER A 138       9.769  -7.663  76.726  1.00  0.00              
ATOM   1076  O   SER A 138      10.450  -8.679  76.564  1.00  0.00              
ATOM   1077  N   LEU A 139      10.223  -6.446  76.403  1.00  0.00              
ATOM   1078  CA  LEU A 139      11.559  -6.245  75.857  1.00  0.00              
ATOM   1079  CB  LEU A 139      11.714  -4.796  75.421  1.00  0.00              
ATOM   1080  CG  LEU A 139      12.847  -4.436  74.474  1.00  0.00              
ATOM   1081  CD1 LEU A 139      12.693  -5.122  73.126  1.00  0.00              
ATOM   1082  CD2 LEU A 139      12.881  -2.942  74.273  1.00  0.00              
ATOM   1083  C   LEU A 139      12.642  -6.622  76.866  1.00  0.00              
ATOM   1084  O   LEU A 139      13.650  -7.250  76.530  1.00  0.00              
ATOM   1085  N   TYR A 140      12.427  -6.279  78.138  1.00  0.00              
ATOM   1086  CA  TYR A 140      13.314  -6.723  79.201  1.00  0.00              
ATOM   1087  CB  TYR A 140      13.130  -5.872  80.453  1.00  0.00              
ATOM   1088  CG  TYR A 140      13.985  -4.611  80.394  1.00  0.00              
ATOM   1089  CD1 TYR A 140      13.690  -3.593  79.505  1.00  0.00              
ATOM   1090  CE1 TYR A 140      14.534  -2.507  79.392  1.00  0.00              
ATOM   1091  CD2 TYR A 140      15.102  -4.521  81.201  1.00  0.00              
ATOM   1092  CE2 TYR A 140      15.945  -3.434  81.097  1.00  0.00              
ATOM   1093  CZ  TYR A 140      15.663  -2.443  80.182  1.00  0.00              
ATOM   1094  OH  TYR A 140      16.533  -1.378  80.064  1.00  0.00              
ATOM   1095  C   TYR A 140      13.241  -8.215  79.497  1.00  0.00              
ATOM   1096  O   TYR A 140      14.217  -8.794  79.973  1.00  0.00              
ATOM   1097  N   ALA A 141      12.117  -8.874  79.190  1.00  0.00              
ATOM   1098  CA  ALA A 141      12.048 -10.330  79.208  1.00  0.00              
ATOM   1099  CB  ALA A 141      10.613 -10.802  79.056  1.00  0.00              
ATOM   1100  C   ALA A 141      12.849 -10.966  78.078  1.00  0.00              
ATOM   1101  O   ALA A 141      13.424 -12.040  78.258  1.00  0.00              
ATOM   1102  N   SER A 142      12.893 -10.345  76.893  1.00  0.00              
ATOM   1103  CA  SER A 142      13.808 -10.787  75.851  1.00  0.00              
ATOM   1104  CB  SER A 142      13.259 -10.420  74.478  1.00  0.00              
ATOM   1105  OG  SER A 142      12.842  -9.065  74.412  1.00  0.00              
ATOM   1106  C   SER A 142      15.235 -10.271  76.037  1.00  0.00              
ATOM   1107  O   SER A 142      16.153 -10.661  75.312  1.00  0.00              
ATOM   1108  N   GLY A 143      15.437  -9.353  76.985  1.00  0.00              
ATOM   1109  CA  GLY A 143      16.767  -8.946  77.409  1.00  0.00              
ATOM   1110  C   GLY A 143      17.314  -7.761  76.627  1.00  0.00              
ATOM   1111  O   GLY A 143      18.516  -7.485  76.667  1.00  0.00              
ATOM   1112  N   ARG A 144      16.448  -7.047  75.906  1.00  0.00              
ATOM   1113  CA  ARG A 144      16.860  -5.866  75.170  1.00  0.00              
ATOM   1114  CB  ARG A 144      16.264  -5.815  73.766  1.00  0.00              
ATOM   1115  CG  ARG A 144      16.762  -6.785  72.708  1.00  0.00              
ATOM   1116  CD  ARG A 144      16.169  -8.183  72.799  1.00  0.00              
ATOM   1117  NE  ARG A 144      16.585  -8.946  71.634  1.00  0.00              
ATOM   1118  CZ  ARG A 144      16.769 -10.267  71.637  1.00  0.00              
ATOM   1119  NH1 ARG A 144      17.117 -10.843  70.495  1.00  0.00              
ATOM   1120  NH2 ARG A 144      16.658 -11.009  72.735  1.00  0.00              
ATOM   1121  C   ARG A 144      16.424  -4.607  75.901  1.00  0.00              
ATOM   1122  O   ARG A 144      15.436  -4.592  76.638  1.00  0.00              
ATOM   1123  N   THR A 145      17.182  -3.531  75.703  1.00  0.00              
ATOM   1124  CA  THR A 145      16.771  -2.217  76.171  1.00  0.00              
ATOM   1125  CB  THR A 145      18.003  -1.548  76.825  1.00  0.00              
ATOM   1126  OG1 THR A 145      17.513  -0.511  77.665  1.00  0.00              
ATOM   1127  CG2 THR A 145      19.037  -1.022  75.833  1.00  0.00              
ATOM   1128  C   THR A 145      16.145  -1.389  75.042  1.00  0.00              
ATOM   1129  O   THR A 145      15.380  -0.448  75.271  1.00  0.00              
ATOM   1130  N   THR A 146      16.428  -1.780  73.796  1.00  0.00              
ATOM   1131  CA  THR A 146      16.033  -1.035  72.614  1.00  0.00              
ATOM   1132  CB  THR A 146      17.276  -0.317  72.047  1.00  0.00              
ATOM   1133  OG1 THR A 146      17.730   0.576  73.061  1.00  0.00              
ATOM   1134  CG2 THR A 146      16.993   0.451  70.766  1.00  0.00              
ATOM   1135  C   THR A 146      15.480  -2.039  71.608  1.00  0.00              
ATOM   1136  O   THR A 146      16.033  -3.131  71.455  1.00  0.00              
ATOM   1137  N   GLY A 147      14.379  -1.695  70.940  1.00  0.00              
ATOM   1138  CA  GLY A 147      13.785  -2.544  69.921  1.00  0.00              
ATOM   1139  C   GLY A 147      12.335  -2.157  69.685  1.00  0.00              
ATOM   1140  O   GLY A 147      11.837  -1.218  70.311  1.00  0.00              
ATOM   1141  N   ILE A 148      11.629  -2.836  68.780  1.00  0.00              
ATOM   1142  CA  ILE A 148      10.213  -2.563  68.602  1.00  0.00              
ATOM   1143  CB  ILE A 148       9.842  -1.999  67.200  1.00  0.00              
ATOM   1144  CG2 ILE A 148      10.346  -2.870  66.059  1.00  0.00              
ATOM   1145  CG1 ILE A 148       8.339  -1.742  67.101  1.00  0.00              
ATOM   1146  CD1 ILE A 148       7.889  -0.923  65.885  1.00  0.00              
ATOM   1147  C   ILE A 148       9.381  -3.767  69.013  1.00  0.00              
ATOM   1148  O   ILE A 148       9.440  -4.853  68.430  1.00  0.00              
ATOM   1149  N   VAL A 149       8.604  -3.539  70.066  1.00  0.00              
ATOM   1150  CA  VAL A 149       7.776  -4.578  70.642  1.00  0.00              
ATOM   1151  CB  VAL A 149       7.699  -4.417  72.173  1.00  0.00              
ATOM   1152  CG1 VAL A 149       6.866  -5.510  72.814  1.00  0.00              
ATOM   1153  CG2 VAL A 149       9.086  -4.490  72.771  1.00  0.00              
ATOM   1154  C   VAL A 149       6.394  -4.563  70.009  1.00  0.00              
ATOM   1155  O   VAL A 149       5.667  -3.569  70.062  1.00  0.00              
ATOM   1156  N   LEU A 150       6.044  -5.672  69.366  1.00  0.00              
ATOM   1157  CA  LEU A 150       4.682  -5.898  68.927  1.00  0.00              
ATOM   1158  CB  LEU A 150       4.666  -6.810  67.706  1.00  0.00              
ATOM   1159  CG  LEU A 150       3.320  -7.141  67.079  1.00  0.00              
ATOM   1160  CD1 LEU A 150       2.702  -5.914  66.430  1.00  0.00              
ATOM   1161  CD2 LEU A 150       3.495  -8.241  66.053  1.00  0.00              
ATOM   1162  C   LEU A 150       3.970  -6.557  70.101  1.00  0.00              
ATOM   1163  O   LEU A 150       4.238  -7.709  70.450  1.00  0.00              
ATOM   1164  N   ASP A 151       3.109  -5.800  70.771  1.00  0.00              
ATOM   1165  CA  ASP A 151       2.365  -6.299  71.914  1.00  0.00              
ATOM   1166  CB  ASP A 151       2.515  -5.327  73.093  1.00  0.00              
ATOM   1167  CG  ASP A 151       1.684  -5.667  74.328  1.00  0.00              
ATOM   1168  OD1 ASP A 151       1.650  -6.826  74.750  1.00  0.00              
ATOM   1169  OD2 ASP A 151       1.075  -4.748  74.881  1.00  0.00              
ATOM   1170  C   ASP A 151       0.904  -6.561  71.574  1.00  0.00              
ATOM   1171  O   ASP A 151       0.051  -5.681  71.705  1.00  0.00              
ATOM   1172  N   SER A 152       0.626  -7.788  71.142  1.00  0.00              
ATOM   1173  CA  SER A 152      -0.711  -8.209  70.760  1.00  0.00              
ATOM   1174  CB  SER A 152      -0.657  -8.878  69.397  1.00  0.00              
ATOM   1175  OG  SER A 152      -0.394  -7.950  68.359  1.00  0.00              
ATOM   1176  C   SER A 152      -1.338  -9.146  71.784  1.00  0.00              
ATOM   1177  O   SER A 152      -1.036 -10.341  71.858  1.00  0.00              
ATOM   1178  N   GLY A 153      -2.240  -8.605  72.602  1.00  0.00              
ATOM   1179  CA  GLY A 153      -2.871  -9.370  73.666  1.00  0.00              
ATOM   1180  C   GLY A 153      -4.150 -10.066  73.222  1.00  0.00              
ATOM   1181  O   GLY A 153      -4.320 -10.480  72.070  1.00  0.00              
ATOM   1182  N   ASP A 154      -5.067 -10.230  74.180  1.00  0.00              
ATOM   1183  CA  ASP A 154      -6.400 -10.717  73.861  1.00  0.00              
ATOM   1184  CB  ASP A 154      -7.108 -11.311  75.078  1.00  0.00              
ATOM   1185  CG  ASP A 154      -8.532 -11.787  74.788  1.00  0.00              
ATOM   1186  OD1 ASP A 154      -8.720 -12.636  73.917  1.00  0.00              
ATOM   1187  OD2 ASP A 154      -9.448 -11.297  75.451  1.00  0.00              
ATOM   1188  C   ASP A 154      -7.254  -9.611  73.265  1.00  0.00              
ATOM   1189  O   ASP A 154      -7.963  -9.844  72.293  1.00  0.00              
ATOM   1190  N   GLY A 155      -7.195  -8.403  73.817  1.00  0.00              
ATOM   1191  CA  GLY A 155      -7.990  -7.310  73.290  1.00  0.00              
ATOM   1192  C   GLY A 155      -7.205  -6.016  73.294  1.00  0.00              
ATOM   1193  O   GLY A 155      -7.457  -5.163  74.144  1.00  0.00              
ATOM   1194  N   VAL A 156      -6.163  -5.989  72.453  1.00  0.00              
ATOM   1195  CA  VAL A 156      -5.480  -4.804  71.939  1.00  0.00              
ATOM   1196  CB  VAL A 156      -5.261  -3.631  72.947  1.00  0.00              
ATOM   1197  CG1 VAL A 156      -4.198  -3.896  74.012  1.00  0.00              
ATOM   1198  CG2 VAL A 156      -5.049  -2.335  72.187  1.00  0.00              
ATOM   1199  C   VAL A 156      -4.150  -5.250  71.328  1.00  0.00              
ATOM   1200  O   VAL A 156      -3.543  -6.224  71.781  1.00  0.00              
ATOM   1201  N   THR A 157      -3.748  -4.586  70.248  1.00  0.00              
ATOM   1202  CA  THR A 157      -2.398  -4.657  69.721  1.00  0.00              
ATOM   1203  CB  THR A 157      -2.409  -5.085  68.235  1.00  0.00              
ATOM   1204  OG1 THR A 157      -2.812  -6.448  68.228  1.00  0.00              
ATOM   1205  CG2 THR A 157      -1.083  -4.907  67.502  1.00  0.00              
ATOM   1206  C   THR A 157      -1.779  -3.273  69.862  1.00  0.00              
ATOM   1207  O   THR A 157      -2.398  -2.249  69.562  1.00  0.00              
ATOM   1208  N   HIS A 158      -0.543  -3.233  70.345  1.00  0.00              
ATOM   1209  CA  HIS A 158       0.241  -2.014  70.331  1.00  0.00              
ATOM   1210  CB  HIS A 158       0.499  -1.521  71.747  1.00  0.00              
ATOM   1211  CG  HIS A 158      -0.738  -0.982  72.451  1.00  0.00              
ATOM   1212  ND1 HIS A 158      -1.347  -1.509  73.501  1.00  0.00              
ATOM   1213  CD2 HIS A 158      -1.384   0.184  72.113  1.00  0.00              
ATOM   1214  NE2 HIS A 158      -2.351   0.300  72.986  1.00  0.00              
ATOM   1215  CE1 HIS A 158      -2.325  -0.708  73.825  1.00  0.00              
ATOM   1216  C   HIS A 158       1.557  -2.295  69.631  1.00  0.00              
ATOM   1217  O   HIS A 158       2.199  -3.315  69.880  1.00  0.00              
ATOM   1218  N   ASN A 159       1.952  -1.415  68.716  1.00  0.00              
ATOM   1219  CA  ASN A 159       3.230  -1.536  68.031  1.00  0.00              
ATOM   1220  CB  ASN A 159       3.079  -1.280  66.526  1.00  0.00              
ATOM   1221  CG  ASN A 159       2.088  -2.174  65.786  1.00  0.00              
ATOM   1222  OD1 ASN A 159       2.439  -2.904  64.859  1.00  0.00              
ATOM   1223  ND2 ASN A 159       0.795  -2.134  66.086  1.00  0.00              
ATOM   1224  C   ASN A 159       4.090  -0.458  68.678  1.00  0.00              
ATOM   1225  O   ASN A 159       3.879   0.735  68.449  1.00  0.00              
ATOM   1226  N   VAL A 160       5.024  -0.856  69.548  1.00  0.00              
ATOM   1227  CA  VAL A 160       5.717   0.079  70.428  1.00  0.00              
ATOM   1228  CB  VAL A 160       5.497  -0.295  71.919  1.00  0.00              
ATOM   1229  CG1 VAL A 160       5.995   0.810  72.839  1.00  0.00              
ATOM   1230  CG2 VAL A 160       4.052  -0.615  72.248  1.00  0.00              
ATOM   1231  C   VAL A 160       7.218   0.129  70.148  1.00  0.00              
ATOM   1232  O   VAL A 160       7.924  -0.844  70.428  1.00  0.00              
ATOM   1233  N   PRO A 161       7.766   1.208  69.574  1.00  0.00              
ATOM   1234  CD  PRO A 161       7.023   2.171  68.769  1.00  0.00              
ATOM   1235  CA  PRO A 161       9.208   1.428  69.476  1.00  0.00              
ATOM   1236  CB  PRO A 161       9.311   2.430  68.350  1.00  0.00              
ATOM   1237  CG  PRO A 161       8.052   3.244  68.491  1.00  0.00              
ATOM   1238  C   PRO A 161       9.822   1.930  70.780  1.00  0.00              
ATOM   1239  O   PRO A 161       9.332   2.875  71.408  1.00  0.00              
ATOM   1240  N   ILE A 162      10.896   1.274  71.223  1.00  0.00              
ATOM   1241  CA  ILE A 162      11.515   1.561  72.508  1.00  0.00              
ATOM   1242  CB  ILE A 162      11.243   0.384  73.485  1.00  0.00              
ATOM   1243  CG2 ILE A 162      11.894   0.636  74.839  1.00  0.00              
ATOM   1244  CG1 ILE A 162       9.752   0.132  73.684  1.00  0.00              
ATOM   1245  CD1 ILE A 162       9.399  -1.152  74.446  1.00  0.00              
ATOM   1246  C   ILE A 162      13.013   1.769  72.309  1.00  0.00              
ATOM   1247  O   ILE A 162      13.660   1.038  71.553  1.00  0.00              
ATOM   1248  N   TYR A 163      13.572   2.777  72.981  1.00  0.00              
ATOM   1249  CA  TYR A 163      15.002   3.030  72.982  1.00  0.00              
ATOM   1250  CB  TYR A 163      15.291   4.304  72.181  1.00  0.00              
ATOM   1251  CG  TYR A 163      16.771   4.613  71.997  1.00  0.00              
ATOM   1252  CD1 TYR A 163      17.495   3.967  71.014  1.00  0.00              
ATOM   1253  CE1 TYR A 163      18.840   4.229  70.857  1.00  0.00              
ATOM   1254  CD2 TYR A 163      17.388   5.537  72.816  1.00  0.00              
ATOM   1255  CE2 TYR A 163      18.730   5.804  72.661  1.00  0.00              
ATOM   1256  CZ  TYR A 163      19.448   5.144  71.689  1.00  0.00              
ATOM   1257  OH  TYR A 163      20.803   5.389  71.569  1.00  0.00              
ATOM   1258  C   TYR A 163      15.434   3.187  74.436  1.00  0.00              
ATOM   1259  O   TYR A 163      14.922   4.055  75.144  1.00  0.00              
ATOM   1260  N   GLU A 164      16.353   2.333  74.903  1.00  0.00              
ATOM   1261  CA  GLU A 164      16.858   2.331  76.278  1.00  0.00              
ATOM   1262  CB  GLU A 164      17.955   3.383  76.513  1.00  0.00              
ATOM   1263  CG  GLU A 164      19.266   3.119  75.772  1.00  0.00              
ATOM   1264  CD  GLU A 164      20.522   3.541  76.534  1.00  0.00              
ATOM   1265  OE1 GLU A 164      20.616   4.685  76.987  1.00  0.00              
ATOM   1266  OE2 GLU A 164      21.414   2.709  76.682  1.00  0.00              
ATOM   1267  C   GLU A 164      15.792   2.386  77.376  1.00  0.00              
ATOM   1268  O   GLU A 164      15.895   3.119  78.362  1.00  0.00              
ATOM   1269  N   GLY A 165      14.726   1.600  77.205  1.00  0.00              
ATOM   1270  CA  GLY A 165      13.587   1.644  78.112  1.00  0.00              
ATOM   1271  C   GLY A 165      12.534   2.676  77.717  1.00  0.00              
ATOM   1272  O   GLY A 165      11.341   2.461  77.945  1.00  0.00              
ATOM   1273  N   TYR A 166      12.919   3.796  77.096  1.00  0.00              
ATOM   1274  CA  TYR A 166      11.976   4.837  76.721  1.00  0.00              
ATOM   1275  CB  TYR A 166      12.726   6.158  76.498  1.00  0.00              
ATOM   1276  CG  TYR A 166      11.867   7.364  76.124  1.00  0.00              
ATOM   1277  CD1 TYR A 166      10.785   7.736  76.902  1.00  0.00              
ATOM   1278  CE1 TYR A 166      10.028   8.834  76.552  1.00  0.00              
ATOM   1279  CD2 TYR A 166      12.193   8.095  74.999  1.00  0.00              
ATOM   1280  CE2 TYR A 166      11.442   9.197  74.648  1.00  0.00              
ATOM   1281  CZ  TYR A 166      10.366   9.559  75.429  1.00  0.00              
ATOM   1282  OH  TYR A 166       9.631  10.676  75.087  1.00  0.00              
ATOM   1283  C   TYR A 166      11.176   4.434  75.488  1.00  0.00              
ATOM   1284  O   TYR A 166      11.667   4.420  74.356  1.00  0.00              
ATOM   1285  N   ALA A 167       9.934   4.026  75.742  1.00  0.00              
ATOM   1286  CA  ALA A 167       8.945   3.864  74.687  1.00  0.00              
ATOM   1287  CB  ALA A 167       7.676   3.266  75.274  1.00  0.00              
ATOM   1288  C   ALA A 167       8.587   5.217  74.084  1.00  0.00              
ATOM   1289  O   ALA A 167       8.310   6.172  74.812  1.00  0.00              
ATOM   1290  N   LEU A 168       8.614   5.321  72.754  1.00  0.00              
ATOM   1291  CA  LEU A 168       8.369   6.582  72.068  1.00  0.00              
ATOM   1292  CB  LEU A 168       9.044   6.556  70.699  1.00  0.00              
ATOM   1293  CG  LEU A 168      10.550   6.350  70.636  1.00  0.00              
ATOM   1294  CD1 LEU A 168      10.970   6.128  69.202  1.00  0.00              
ATOM   1295  CD2 LEU A 168      11.301   7.525  71.236  1.00  0.00              
ATOM   1296  C   LEU A 168       6.878   6.892  71.931  1.00  0.00              
ATOM   1297  O   LEU A 168       6.226   6.388  71.011  1.00  0.00              
ATOM   1298  N   PRO A 169       6.304   7.763  72.782  1.00  0.00              
ATOM   1299  CD  PRO A 169       7.041   8.775  73.537  1.00  0.00              
ATOM   1300  CA  PRO A 169       4.858   7.949  72.941  1.00  0.00              
ATOM   1301  CB  PRO A 169       4.772   9.077  73.956  1.00  0.00              
ATOM   1302  CG  PRO A 169       6.025   9.882  73.716  1.00  0.00              
ATOM   1303  C   PRO A 169       4.072   8.246  71.668  1.00  0.00              
ATOM   1304  O   PRO A 169       3.021   7.663  71.409  1.00  0.00              
ATOM   1305  N   HIS A 170       4.633   9.140  70.851  1.00  0.00              
ATOM   1306  CA  HIS A 170       4.103   9.487  69.540  1.00  0.00              
ATOM   1307  CB  HIS A 170       4.958  10.595  68.894  1.00  0.00              
ATOM   1308  CG  HIS A 170       6.457  10.478  69.159  1.00  0.00              
ATOM   1309  ND1 HIS A 170       7.111  11.108  70.123  1.00  0.00              
ATOM   1310  CD2 HIS A 170       7.324   9.606  68.543  1.00  0.00              
ATOM   1311  NE2 HIS A 170       8.443   9.726  69.209  1.00  0.00              
ATOM   1312  CE1 HIS A 170       8.325  10.629  70.150  1.00  0.00              
ATOM   1313  C   HIS A 170       3.970   8.306  68.588  1.00  0.00              
ATOM   1314  O   HIS A 170       2.959   8.164  67.899  1.00  0.00              
ATOM   1315  N   ALA A 171       4.958   7.410  68.579  1.00  0.00              
ATOM   1316  CA  ALA A 171       5.043   6.402  67.539  1.00  0.00              
ATOM   1317  CB  ALA A 171       6.504   6.212  67.161  1.00  0.00              
ATOM   1318  C   ALA A 171       4.433   5.058  67.913  1.00  0.00              
ATOM   1319  O   ALA A 171       4.560   4.083  67.170  1.00  0.00              
ATOM   1320  N   ILE A 172       3.740   4.978  69.054  1.00  0.00              
ATOM   1321  CA  ILE A 172       3.085   3.743  69.461  1.00  0.00              
ATOM   1322  CB  ILE A 172       2.748   3.753  70.973  1.00  0.00              
ATOM   1323  CG2 ILE A 172       2.070   2.442  71.372  1.00  0.00              
ATOM   1324  CG1 ILE A 172       3.997   3.976  71.820  1.00  0.00              
ATOM   1325  CD1 ILE A 172       3.735   4.162  73.330  1.00  0.00              
ATOM   1326  C   ILE A 172       1.838   3.540  68.603  1.00  0.00              
ATOM   1327  O   ILE A 172       0.784   4.140  68.837  1.00  0.00              
ATOM   1328  N   MET A 173       1.958   2.709  67.568  1.00  0.00              
ATOM   1329  CA  MET A 173       0.816   2.433  66.712  1.00  0.00              
ATOM   1330  CB  MET A 173       1.232   1.988  65.316  1.00  0.00              
ATOM   1331  CG  MET A 173       1.836   3.101  64.467  1.00  0.00              
ATOM   1332  SD  MET A 173       0.715   4.491  64.167  1.00  0.00              
ATOM   1333  CE  MET A 173       1.497   5.732  65.158  1.00  0.00              
ATOM   1334  C   MET A 173      -0.149   1.444  67.341  1.00  0.00              
ATOM   1335  O   MET A 173       0.097   0.237  67.427  1.00  0.00              
ATOM   1336  N   ARG A 174      -1.238   2.002  67.859  1.00  0.00              
ATOM   1337  CA  ARG A 174      -2.325   1.207  68.400  1.00  0.00              
ATOM   1338  CB  ARG A 174      -3.179   2.076  69.318  1.00  0.00              
ATOM   1339  CG  ARG A 174      -4.306   1.335  70.021  1.00  0.00              
ATOM   1340  CD  ARG A 174      -5.074   2.293  70.908  1.00  0.00              
ATOM   1341  NE  ARG A 174      -6.238   1.642  71.480  1.00  0.00              
ATOM   1342  CZ  ARG A 174      -6.235   1.068  72.683  1.00  0.00              
ATOM   1343  NH1 ARG A 174      -7.364   0.542  73.125  1.00  0.00              
ATOM   1344  NH2 ARG A 174      -5.138   0.926  73.419  1.00  0.00              
ATOM   1345  C   ARG A 174      -3.183   0.606  67.292  1.00  0.00              
ATOM   1346  O   ARG A 174      -3.491   1.249  66.288  1.00  0.00              
ATOM   1347  N   LEU A 175      -3.549  -0.656  67.492  1.00  0.00              
ATOM   1348  CA  LEU A 175      -4.492  -1.357  66.642  1.00  0.00              
ATOM   1349  CB  LEU A 175      -3.723  -2.277  65.687  1.00  0.00              
ATOM   1350  CG  LEU A 175      -4.468  -3.195  64.720  1.00  0.00              
ATOM   1351  CD1 LEU A 175      -5.308  -2.402  63.735  1.00  0.00              
ATOM   1352  CD2 LEU A 175      -3.478  -4.070  63.970  1.00  0.00              
ATOM   1353  C   LEU A 175      -5.350  -2.157  67.613  1.00  0.00              
ATOM   1354  O   LEU A 175      -4.880  -3.125  68.203  1.00  0.00              
ATOM   1355  N   ASP A 176      -6.615  -1.789  67.830  1.00  0.00              
ATOM   1356  CA  ASP A 176      -7.450  -2.461  68.832  1.00  0.00              
ATOM   1357  CB  ASP A 176      -8.761  -1.711  69.068  1.00  0.00              
ATOM   1358  CG  ASP A 176      -8.577  -0.382  69.787  1.00  0.00              
ATOM   1359  OD1 ASP A 176      -8.971  -0.255  70.947  1.00  0.00              
ATOM   1360  OD2 ASP A 176      -8.039   0.540  69.171  1.00  0.00              
ATOM   1361  C   ASP A 176      -7.744  -3.935  68.569  1.00  0.00              
ATOM   1362  O   ASP A 176      -8.088  -4.690  69.477  1.00  0.00              
ATOM   1363  N   LEU A 177      -7.577  -4.341  67.309  1.00  0.00              
ATOM   1364  CA  LEU A 177      -7.725  -5.717  66.863  1.00  0.00              
ATOM   1365  CB  LEU A 177      -7.528  -5.711  65.348  1.00  0.00              
ATOM   1366  CG  LEU A 177      -7.402  -6.984  64.522  1.00  0.00              
ATOM   1367  CD1 LEU A 177      -8.691  -7.782  64.490  1.00  0.00              
ATOM   1368  CD2 LEU A 177      -7.011  -6.597  63.113  1.00  0.00              
ATOM   1369  C   LEU A 177      -6.739  -6.673  67.529  1.00  0.00              
ATOM   1370  O   LEU A 177      -5.523  -6.467  67.494  1.00  0.00              
ATOM   1371  N   ALA A 178      -7.284  -7.717  68.160  1.00  0.00              
ATOM   1372  CA  ALA A 178      -6.501  -8.805  68.724  1.00  0.00              
ATOM   1373  CB  ALA A 178      -5.881  -8.339  70.034  1.00  0.00              
ATOM   1374  C   ALA A 178      -7.365 -10.048  68.967  1.00  0.00              
ATOM   1375  O   ALA A 178      -8.443 -10.171  68.372  1.00  0.00              
ATOM   1376  N   GLY A 179      -6.955 -10.957  69.867  1.00  0.00              
ATOM   1377  CA  GLY A 179      -7.487 -12.311  69.980  1.00  0.00              
ATOM   1378  C   GLY A 179      -8.996 -12.458  70.108  1.00  0.00              
ATOM   1379  O   GLY A 179      -9.581 -13.373  69.519  1.00  0.00              
ATOM   1380  N   ARG A 180      -9.626 -11.554  70.856  1.00  0.00              
ATOM   1381  CA  ARG A 180     -11.064 -11.529  71.077  1.00  0.00              
ATOM   1382  CB  ARG A 180     -11.364 -10.437  72.091  1.00  0.00              
ATOM   1383  CG  ARG A 180     -12.804 -10.355  72.586  1.00  0.00              
ATOM   1384  CD  ARG A 180     -12.912  -9.309  73.689  1.00  0.00              
ATOM   1385  NE  ARG A 180     -12.023  -9.649  74.788  1.00  0.00              
ATOM   1386  CZ  ARG A 180     -11.920  -8.945  75.911  1.00  0.00              
ATOM   1387  NH1 ARG A 180     -11.032  -9.366  76.792  1.00  0.00              
ATOM   1388  NH2 ARG A 180     -12.670  -7.881  76.170  1.00  0.00              
ATOM   1389  C   ARG A 180     -11.794 -11.237  69.776  1.00  0.00              
ATOM   1390  O   ARG A 180     -12.770 -11.901  69.420  1.00  0.00              
ATOM   1391  N   ASP A 181     -11.251 -10.276  69.021  1.00  0.00              
ATOM   1392  CA  ASP A 181     -11.843  -9.855  67.758  1.00  0.00              
ATOM   1393  CB  ASP A 181     -11.139  -8.647  67.153  1.00  0.00              
ATOM   1394  CG  ASP A 181     -11.084  -7.428  68.054  1.00  0.00              
ATOM   1395  OD1 ASP A 181     -10.200  -7.401  68.911  1.00  0.00              
ATOM   1396  OD2 ASP A 181     -11.895  -6.521  67.888  1.00  0.00              
ATOM   1397  C   ASP A 181     -11.726 -11.007  66.779  1.00  0.00              
ATOM   1398  O   ASP A 181     -12.685 -11.327  66.080  1.00  0.00              
ATOM   1399  N   LEU A 182     -10.563 -11.673  66.779  1.00  0.00              
ATOM   1400  CA  LEU A 182     -10.370 -12.882  65.992  1.00  0.00              
ATOM   1401  CB  LEU A 182      -8.935 -13.379  66.059  1.00  0.00              
ATOM   1402  CG  LEU A 182      -7.793 -12.496  65.584  1.00  0.00              
ATOM   1403  CD1 LEU A 182      -6.537 -13.338  65.555  1.00  0.00              
ATOM   1404  CD2 LEU A 182      -8.040 -11.933  64.196  1.00  0.00              
ATOM   1405  C   LEU A 182     -11.297 -14.017  66.403  1.00  0.00              
ATOM   1406  O   LEU A 182     -11.800 -14.727  65.539  1.00  0.00              
ATOM   1407  N   THR A 183     -11.573 -14.188  67.702  1.00  0.00              
ATOM   1408  CA  THR A 183     -12.531 -15.181  68.184  1.00  0.00              
ATOM   1409  CB  THR A 183     -12.536 -15.190  69.729  1.00  0.00              
ATOM   1410  OG1 THR A 183     -11.231 -15.571  70.133  1.00  0.00              
ATOM   1411  CG2 THR A 183     -13.543 -16.148  70.336  1.00  0.00              
ATOM   1412  C   THR A 183     -13.931 -14.884  67.648  1.00  0.00              
ATOM   1413  O   THR A 183     -14.631 -15.767  67.147  1.00  0.00              
ATOM   1414  N   ASP A 184     -14.314 -13.605  67.701  1.00  0.00              
ATOM   1415  CA  ASP A 184     -15.626 -13.159  67.244  1.00  0.00              
ATOM   1416  CB  ASP A 184     -15.869 -11.682  67.588  1.00  0.00              
ATOM   1417  CG  ASP A 184     -15.766 -11.285  69.062  1.00  0.00              
ATOM   1418  OD1 ASP A 184     -15.323 -10.167  69.325  1.00  0.00              
ATOM   1419  OD2 ASP A 184     -16.118 -12.066  69.954  1.00  0.00              
ATOM   1420  C   ASP A 184     -15.764 -13.366  65.738  1.00  0.00              
ATOM   1421  O   ASP A 184     -16.784 -13.843  65.235  1.00  0.00              
ATOM   1422  N   TYR A 185     -14.689 -13.043  65.016  1.00  0.00              
ATOM   1423  CA  TYR A 185     -14.570 -13.313  63.592  1.00  0.00              
ATOM   1424  CB  TYR A 185     -13.317 -12.591  63.088  1.00  0.00              
ATOM   1425  CG  TYR A 185     -12.841 -12.943  61.687  1.00  0.00              
ATOM   1426  CD1 TYR A 185     -13.500 -12.479  60.563  1.00  0.00              
ATOM   1427  CE1 TYR A 185     -13.036 -12.818  59.307  1.00  0.00              
ATOM   1428  CD2 TYR A 185     -11.730 -13.745  61.562  1.00  0.00              
ATOM   1429  CE2 TYR A 185     -11.274 -14.083  60.313  1.00  0.00              
ATOM   1430  CZ  TYR A 185     -11.913 -13.609  59.194  1.00  0.00              
ATOM   1431  OH  TYR A 185     -11.383 -13.913  57.956  1.00  0.00              
ATOM   1432  C   TYR A 185     -14.545 -14.810  63.283  1.00  0.00              
ATOM   1433  O   TYR A 185     -15.080 -15.236  62.259  1.00  0.00              
ATOM   1434  N   LEU A 186     -13.948 -15.638  64.145  1.00  0.00              
ATOM   1435  CA  LEU A 186     -13.939 -17.079  63.954  1.00  0.00              
ATOM   1436  CB  LEU A 186     -12.950 -17.756  64.899  1.00  0.00              
ATOM   1437  CG  LEU A 186     -12.607 -19.228  64.688  1.00  0.00              
ATOM   1438  CD1 LEU A 186     -11.934 -19.467  63.348  1.00  0.00              
ATOM   1439  CD2 LEU A 186     -11.687 -19.702  65.790  1.00  0.00              
ATOM   1440  C   LEU A 186     -15.341 -17.646  64.126  1.00  0.00              
ATOM   1441  O   LEU A 186     -15.716 -18.564  63.395  1.00  0.00              
ATOM   1442  N   MET A 187     -16.142 -17.093  65.052  1.00  0.00              
ATOM   1443  CA  MET A 187     -17.568 -17.400  65.109  1.00  0.00              
ATOM   1444  CB  MET A 187     -18.320 -16.650  66.205  1.00  0.00              
ATOM   1445  CG  MET A 187     -17.893 -16.904  67.638  1.00  0.00              
ATOM   1446  SD  MET A 187     -19.113 -16.277  68.820  1.00  0.00              
ATOM   1447  CE  MET A 187     -18.874 -14.532  68.652  1.00  0.00              
ATOM   1448  C   MET A 187     -18.235 -17.056  63.784  1.00  0.00              
ATOM   1449  O   MET A 187     -18.894 -17.913  63.204  1.00  0.00              
ATOM   1450  N   LYS A 188     -18.019 -15.828  63.286  1.00  0.00              
ATOM   1451  CA  LYS A 188     -18.525 -15.365  61.993  1.00  0.00              
ATOM   1452  CB  LYS A 188     -17.948 -13.963  61.725  1.00  0.00              
ATOM   1453  CG  LYS A 188     -18.172 -13.317  60.357  1.00  0.00              
ATOM   1454  CD  LYS A 188     -17.346 -12.035  60.242  1.00  0.00              
ATOM   1455  CE  LYS A 188     -17.499 -11.414  58.857  1.00  0.00              
ATOM   1456  NZ  LYS A 188     -16.767 -10.165  58.713  1.00  0.00              
ATOM   1457  C   LYS A 188     -18.217 -16.315  60.834  1.00  0.00              
ATOM   1458  O   LYS A 188     -19.122 -16.752  60.117  1.00  0.00              
ATOM   1459  N   ILE A 189     -16.949 -16.680  60.634  1.00  0.00              
ATOM   1460  CA  ILE A 189     -16.596 -17.573  59.539  1.00  0.00              
ATOM   1461  CB  ILE A 189     -15.103 -17.474  59.153  1.00  0.00              
ATOM   1462  CG2 ILE A 189     -14.885 -16.101  58.527  1.00  0.00              
ATOM   1463  CG1 ILE A 189     -14.132 -17.747  60.297  1.00  0.00              
ATOM   1464  CD1 ILE A 189     -12.638 -17.605  59.939  1.00  0.00              
ATOM   1465  C   ILE A 189     -17.075 -19.006  59.752  1.00  0.00              
ATOM   1466  O   ILE A 189     -17.511 -19.662  58.800  1.00  0.00              
ATOM   1467  N   LEU A 190     -17.080 -19.496  60.997  1.00  0.00              
ATOM   1468  CA  LEU A 190     -17.667 -20.796  61.281  1.00  0.00              
ATOM   1469  CB  LEU A 190     -17.215 -21.363  62.623  1.00  0.00              
ATOM   1470  CG  LEU A 190     -15.987 -22.277  62.610  1.00  0.00              
ATOM   1471  CD1 LEU A 190     -14.755 -21.594  62.046  1.00  0.00              
ATOM   1472  CD2 LEU A 190     -15.691 -22.789  64.003  1.00  0.00              
ATOM   1473  C   LEU A 190     -19.181 -20.840  61.137  1.00  0.00              
ATOM   1474  O   LEU A 190     -19.702 -21.879  60.733  1.00  0.00              
ATOM   1475  N   THR A 191     -19.918 -19.747  61.382  1.00  0.00              
ATOM   1476  CA  THR A 191     -21.338 -19.702  61.061  1.00  0.00              
ATOM   1477  CB  THR A 191     -22.066 -18.485  61.675  1.00  0.00              
ATOM   1478  OG1 THR A 191     -21.282 -17.316  61.486  1.00  0.00              
ATOM   1479  CG2 THR A 191     -22.318 -18.691  63.157  1.00  0.00              
ATOM   1480  C   THR A 191     -21.579 -19.789  59.562  1.00  0.00              
ATOM   1481  O   THR A 191     -22.544 -20.412  59.116  1.00  0.00              
ATOM   1482  N   GLU A 192     -20.667 -19.227  58.757  1.00  0.00              
ATOM   1483  CA  GLU A 192     -20.762 -19.355  57.308  1.00  0.00              
ATOM   1484  CB  GLU A 192     -19.845 -18.366  56.582  1.00  0.00              
ATOM   1485  CG  GLU A 192     -19.851 -16.915  57.084  1.00  0.00              
ATOM   1486  CD  GLU A 192     -21.214 -16.308  57.402  1.00  0.00              
ATOM   1487  OE1 GLU A 192     -21.852 -15.778  56.494  1.00  0.00              
ATOM   1488  OE2 GLU A 192     -21.631 -16.362  58.563  1.00  0.00              
ATOM   1489  C   GLU A 192     -20.463 -20.784  56.866  1.00  0.00              
ATOM   1490  O   GLU A 192     -20.971 -21.249  55.847  1.00  0.00              
ATOM   1491  N   ARG A 193     -19.650 -21.507  57.644  1.00  0.00              
ATOM   1492  CA  ARG A 193     -19.504 -22.946  57.475  1.00  0.00              
ATOM   1493  CB  ARG A 193     -18.031 -23.301  57.723  1.00  0.00              
ATOM   1494  CG  ARG A 193     -17.604 -24.679  57.228  1.00  0.00              
ATOM   1495  CD  ARG A 193     -16.121 -24.898  57.467  1.00  0.00              
ATOM   1496  NE  ARG A 193     -15.758 -26.283  57.222  1.00  0.00              
ATOM   1497  CZ  ARG A 193     -14.655 -26.654  56.572  1.00  0.00              
ATOM   1498  NH1 ARG A 193     -14.410 -27.955  56.466  1.00  0.00              
ATOM   1499  NH2 ARG A 193     -13.795 -25.770  56.073  1.00  0.00              
ATOM   1500  C   ARG A 193     -20.477 -23.704  58.396  1.00  0.00              
ATOM   1501  O   ARG A 193     -20.184 -24.783  58.918  1.00  0.00              
ATOM   1502  N   GLY A 194     -21.658 -23.137  58.681  1.00  0.00              
ATOM   1503  CA  GLY A 194     -22.724 -23.831  59.396  1.00  0.00              
ATOM   1504  C   GLY A 194     -22.593 -23.838  60.916  1.00  0.00              
ATOM   1505  O   GLY A 194     -23.596 -23.744  61.633  1.00  0.00              
ATOM   1506  N   TYR A 195     -21.368 -23.917  61.441  1.00  0.00              
ATOM   1507  CA  TYR A 195     -21.126 -24.173  62.853  1.00  0.00              
ATOM   1508  CB  TYR A 195     -19.668 -24.568  63.090  1.00  0.00              
ATOM   1509  CG  TYR A 195     -19.096 -25.619  62.146  1.00  0.00              
ATOM   1510  CD1 TYR A 195     -17.864 -25.378  61.581  1.00  0.00              
ATOM   1511  CE1 TYR A 195     -17.302 -26.304  60.735  1.00  0.00              
ATOM   1512  CD2 TYR A 195     -19.775 -26.790  61.854  1.00  0.00              
ATOM   1513  CE2 TYR A 195     -19.215 -27.720  60.998  1.00  0.00              
ATOM   1514  CZ  TYR A 195     -17.972 -27.474  60.454  1.00  0.00              
ATOM   1515  OH  TYR A 195     -17.361 -28.413  59.641  1.00  0.00              
ATOM   1516  C   TYR A 195     -21.487 -22.951  63.691  1.00  0.00              
ATOM   1517  O   TYR A 195     -20.715 -22.014  63.912  1.00  0.00              
ATOM   1518  N   SER A 196     -22.731 -22.981  64.157  1.00  0.00              
ATOM   1519  CA  SER A 196     -23.331 -21.846  64.828  1.00  0.00              
ATOM   1520  CB  SER A 196     -24.839 -21.941  64.642  1.00  0.00              
ATOM   1521  OG  SER A 196     -25.158 -21.923  63.254  1.00  0.00              
ATOM   1522  C   SER A 196     -22.914 -21.653  66.284  1.00  0.00              
ATOM   1523  O   SER A 196     -23.649 -21.938  67.233  1.00  0.00              
ATOM   1524  N   PHE A 197     -21.701 -21.127  66.467  1.00  0.00              
ATOM   1525  CA  PHE A 197     -21.157 -20.813  67.786  1.00  0.00              
ATOM   1526  CB  PHE A 197     -19.633 -20.694  67.686  1.00  0.00              
ATOM   1527  CG  PHE A 197     -18.924 -22.037  67.612  1.00  0.00              
ATOM   1528  CD1 PHE A 197     -18.855 -22.731  66.422  1.00  0.00              
ATOM   1529  CD2 PHE A 197     -18.359 -22.569  68.753  1.00  0.00              
ATOM   1530  CE1 PHE A 197     -18.237 -23.962  66.385  1.00  0.00              
ATOM   1531  CE2 PHE A 197     -17.738 -23.798  68.708  1.00  0.00              
ATOM   1532  CZ  PHE A 197     -17.681 -24.495  67.524  1.00  0.00              
ATOM   1533  C   PHE A 197     -21.755 -19.586  68.483  1.00  0.00              
ATOM   1534  O   PHE A 197     -21.072 -18.814  69.161  1.00  0.00              
ATOM   1535  N   VAL A 198     -23.077 -19.434  68.427  1.00  0.00              
ATOM   1536  CA  VAL A 198     -23.732 -18.176  68.767  1.00  0.00              
ATOM   1537  CB  VAL A 198     -24.963 -17.949  67.843  1.00  0.00              
ATOM   1538  CG1 VAL A 198     -24.500 -17.709  66.414  1.00  0.00              
ATOM   1539  CG2 VAL A 198     -25.960 -19.105  67.880  1.00  0.00              
ATOM   1540  C   VAL A 198     -24.055 -17.932  70.244  1.00  0.00              
ATOM   1541  O   VAL A 198     -25.146 -17.473  70.593  1.00  0.00              
ATOM   1542  N   THR A 199     -23.107 -18.202  71.149  1.00  0.00              
ATOM   1543  CA  THR A 199     -23.290 -17.927  72.570  1.00  0.00              
ATOM   1544  CB  THR A 199     -24.298 -18.910  73.235  1.00  0.00              
ATOM   1545  OG1 THR A 199     -24.673 -18.278  74.452  1.00  0.00              
ATOM   1546  CG2 THR A 199     -23.774 -20.315  73.505  1.00  0.00              
ATOM   1547  C   THR A 199     -21.944 -17.920  73.291  1.00  0.00              
ATOM   1548  O   THR A 199     -20.932 -18.346  72.737  1.00  0.00              
ATOM   1549  N   THR A 200     -21.943 -17.493  74.555  1.00  0.00              
ATOM   1550  CA  THR A 200     -20.743 -17.258  75.350  1.00  0.00              
ATOM   1551  CB  THR A 200     -21.175 -16.683  76.706  1.00  0.00              
ATOM   1552  OG1 THR A 200     -22.300 -17.467  77.094  1.00  0.00              
ATOM   1553  CG2 THR A 200     -21.535 -15.208  76.634  1.00  0.00              
ATOM   1554  C   THR A 200     -19.865 -18.485  75.560  1.00  0.00              
ATOM   1555  O   THR A 200     -18.664 -18.467  75.277  1.00  0.00              
ATOM   1556  N   ALA A 201     -20.478 -19.570  76.047  1.00  0.00              
ATOM   1557  CA  ALA A 201     -19.803 -20.854  76.202  1.00  0.00              
ATOM   1558  CB  ALA A 201     -20.804 -21.894  76.683  1.00  0.00              
ATOM   1559  C   ALA A 201     -19.201 -21.352  74.892  1.00  0.00              
ATOM   1560  O   ALA A 201     -18.045 -21.777  74.836  1.00  0.00              
ATOM   1561  N   GLU A 202     -19.975 -21.228  73.810  1.00  0.00              
ATOM   1562  CA  GLU A 202     -19.501 -21.554  72.476  1.00  0.00              
ATOM   1563  CB  GLU A 202     -20.653 -21.502  71.486  1.00  0.00              
ATOM   1564  CG  GLU A 202     -21.612 -22.688  71.542  1.00  0.00              
ATOM   1565  CD  GLU A 202     -21.058 -23.976  70.945  1.00  0.00              
ATOM   1566  OE1 GLU A 202     -21.163 -24.153  69.732  1.00  0.00              
ATOM   1567  OE2 GLU A 202     -20.532 -24.799  71.693  1.00  0.00              
ATOM   1568  C   GLU A 202     -18.371 -20.641  72.019  1.00  0.00              
ATOM   1569  O   GLU A 202     -17.443 -21.109  71.362  1.00  0.00              
ATOM   1570  N   ARG A 203     -18.396 -19.356  72.388  1.00  0.00              
ATOM   1571  CA  ARG A 203     -17.325 -18.424  72.067  1.00  0.00              
ATOM   1572  CB  ARG A 203     -17.713 -17.004  72.466  1.00  0.00              
ATOM   1573  CG  ARG A 203     -16.874 -15.956  71.752  1.00  0.00              
ATOM   1574  CD  ARG A 203     -17.183 -14.536  72.195  1.00  0.00              
ATOM   1575  NE  ARG A 203     -16.645 -14.245  73.514  1.00  0.00              
ATOM   1576  CZ  ARG A 203     -16.003 -13.108  73.795  1.00  0.00              
ATOM   1577  NH1 ARG A 203     -15.615 -12.919  75.053  1.00  0.00              
ATOM   1578  NH2 ARG A 203     -15.735 -12.202  72.852  1.00  0.00              
ATOM   1579  C   ARG A 203     -16.040 -18.842  72.776  1.00  0.00              
ATOM   1580  O   ARG A 203     -14.963 -18.812  72.182  1.00  0.00              
ATOM   1581  N   GLU A 204     -16.139 -19.279  74.036  1.00  0.00              
ATOM   1582  CA  GLU A 204     -15.005 -19.861  74.743  1.00  0.00              
ATOM   1583  CB  GLU A 204     -15.377 -20.158  76.191  1.00  0.00              
ATOM   1584  CG  GLU A 204     -15.491 -18.915  77.069  1.00  0.00              
ATOM   1585  CD  GLU A 204     -14.151 -18.271  77.399  1.00  0.00              
ATOM   1586  OE1 GLU A 204     -13.502 -18.711  78.353  1.00  0.00              
ATOM   1587  OE2 GLU A 204     -13.746 -17.326  76.719  1.00  0.00              
ATOM   1588  C   GLU A 204     -14.464 -21.117  74.071  1.00  0.00              
ATOM   1589  O   GLU A 204     -13.249 -21.273  73.933  1.00  0.00              
ATOM   1590  N   ILE A 205     -15.351 -22.010  73.615  1.00  0.00              
ATOM   1591  CA  ILE A 205     -14.934 -23.192  72.869  1.00  0.00              
ATOM   1592  CB  ILE A 205     -16.121 -24.169  72.656  1.00  0.00              
ATOM   1593  CG2 ILE A 205     -15.708 -25.376  71.815  1.00  0.00              
ATOM   1594  CG1 ILE A 205     -16.656 -24.649  74.003  1.00  0.00              
ATOM   1595  CD1 ILE A 205     -17.942 -25.497  73.939  1.00  0.00              
ATOM   1596  C   ILE A 205     -14.257 -22.807  71.555  1.00  0.00              
ATOM   1597  O   ILE A 205     -13.188 -23.335  71.247  1.00  0.00              
ATOM   1598  N   VAL A 206     -14.802 -21.855  70.789  1.00  0.00              
ATOM   1599  CA  VAL A 206     -14.198 -21.445  69.528  1.00  0.00              
ATOM   1600  CB  VAL A 206     -15.215 -20.655  68.662  1.00  0.00              
ATOM   1601  CG1 VAL A 206     -15.305 -19.171  68.958  1.00  0.00              
ATOM   1602  CG2 VAL A 206     -14.965 -20.913  67.193  1.00  0.00              
ATOM   1603  C   VAL A 206     -12.866 -20.723  69.738  1.00  0.00              
ATOM   1604  O   VAL A 206     -11.943 -20.864  68.935  1.00  0.00              
ATOM   1605  N   ARG A 207     -12.732 -19.989  70.848  1.00  0.00              
ATOM   1606  CA  ARG A 207     -11.460 -19.409  71.257  1.00  0.00              
ATOM   1607  CB  ARG A 207     -11.661 -18.561  72.503  1.00  0.00              
ATOM   1608  CG  ARG A 207     -10.504 -17.624  72.821  1.00  0.00              
ATOM   1609  CD  ARG A 207     -10.369 -17.492  74.326  1.00  0.00              
ATOM   1610  NE  ARG A 207      -9.911 -18.759  74.873  1.00  0.00              
ATOM   1611  CZ  ARG A 207     -10.249 -19.207  76.080  1.00  0.00              
ATOM   1612  NH1 ARG A 207      -9.724 -20.359  76.471  1.00  0.00              
ATOM   1613  NH2 ARG A 207     -11.095 -18.545  76.860  1.00  0.00              
ATOM   1614  C   ARG A 207     -10.457 -20.520  71.559  1.00  0.00              
ATOM   1615  O   ARG A 207      -9.293 -20.435  71.165  1.00  0.00              
ATOM   1616  N   ASP A 208     -10.889 -21.590  72.238  1.00  0.00              
ATOM   1617  CA  ASP A 208     -10.044 -22.759  72.456  1.00  0.00              
ATOM   1618  CB  ASP A 208     -10.719 -23.759  73.390  1.00  0.00              
ATOM   1619  CG  ASP A 208      -9.865 -24.985  73.683  1.00  0.00              
ATOM   1620  OD1 ASP A 208     -10.177 -26.065  73.166  1.00  0.00              
ATOM   1621  OD2 ASP A 208      -8.906 -24.874  74.442  1.00  0.00              
ATOM   1622  C   ASP A 208      -9.645 -23.453  71.159  1.00  0.00              
ATOM   1623  O   ASP A 208      -8.508 -23.912  71.038  1.00  0.00              
ATOM   1624  N   ILE A 209     -10.565 -23.531  70.189  1.00  0.00              
ATOM   1625  CA  ILE A 209     -10.267 -24.025  68.846  1.00  0.00              
ATOM   1626  CB  ILE A 209     -11.518 -23.978  67.929  1.00  0.00              
ATOM   1627  CG2 ILE A 209     -11.158 -24.382  66.505  1.00  0.00              
ATOM   1628  CG1 ILE A 209     -12.651 -24.843  68.455  1.00  0.00              
ATOM   1629  CD1 ILE A 209     -13.956 -24.796  67.636  1.00  0.00              
ATOM   1630  C   ILE A 209      -9.150 -23.194  68.228  1.00  0.00              
ATOM   1631  O   ILE A 209      -8.167 -23.741  67.728  1.00  0.00              
ATOM   1632  N   LYS A 210      -9.297 -21.866  68.290  1.00  0.00              
ATOM   1633  CA  LYS A 210      -8.301 -20.933  67.789  1.00  0.00              
ATOM   1634  CB  LYS A 210      -8.789 -19.518  68.072  1.00  0.00              
ATOM   1635  CG  LYS A 210      -8.020 -18.410  67.375  1.00  0.00              
ATOM   1636  CD  LYS A 210      -8.501 -17.029  67.793  1.00  0.00              
ATOM   1637  CE  LYS A 210      -8.271 -16.813  69.280  1.00  0.00              
ATOM   1638  NZ  LYS A 210      -7.812 -15.460  69.511  1.00  0.00              
ATOM   1639  C   LYS A 210      -6.942 -21.192  68.435  1.00  0.00              
ATOM   1640  O   LYS A 210      -5.964 -21.439  67.730  1.00  0.00              
ATOM   1641  N   GLU A 211      -6.900 -21.239  69.773  1.00  0.00              
ATOM   1642  CA  GLU A 211      -5.683 -21.524  70.528  1.00  0.00              
ATOM   1643  CB  GLU A 211      -5.979 -21.576  72.022  1.00  0.00              
ATOM   1644  CG  GLU A 211      -6.448 -20.265  72.636  1.00  0.00              
ATOM   1645  CD  GLU A 211      -6.801 -20.392  74.110  1.00  0.00              
ATOM   1646  OE1 GLU A 211      -6.034 -19.913  74.942  1.00  0.00              
ATOM   1647  OE2 GLU A 211      -7.842 -20.970  74.436  1.00  0.00              
ATOM   1648  C   GLU A 211      -4.991 -22.827  70.144  1.00  0.00              
ATOM   1649  O   GLU A 211      -3.762 -22.893  70.111  1.00  0.00              
ATOM   1650  N   LYS A 212      -5.770 -23.876  69.872  1.00  0.00              
ATOM   1651  CA  LYS A 212      -5.211 -25.156  69.464  1.00  0.00              
ATOM   1652  CB  LYS A 212      -6.182 -26.275  69.806  1.00  0.00              
ATOM   1653  CG  LYS A 212      -6.204 -26.591  71.290  1.00  0.00              
ATOM   1654  CD  LYS A 212      -7.360 -27.522  71.591  1.00  0.00              
ATOM   1655  CE  LYS A 212      -7.301 -27.946  73.046  1.00  0.00              
ATOM   1656  NZ  LYS A 212      -8.591 -28.459  73.461  1.00  0.00              
ATOM   1657  C   LYS A 212      -4.825 -25.258  67.997  1.00  0.00              
ATOM   1658  O   LYS A 212      -3.794 -25.843  67.661  1.00  0.00              
ATOM   1659  N   LEU A 213      -5.638 -24.699  67.100  1.00  0.00              
ATOM   1660  CA  LEU A 213      -5.492 -24.972  65.681  1.00  0.00              
ATOM   1661  CB  LEU A 213      -6.811 -25.467  65.088  1.00  0.00              
ATOM   1662  CG  LEU A 213      -7.427 -26.769  65.587  1.00  0.00              
ATOM   1663  CD1 LEU A 213      -8.715 -27.044  64.832  1.00  0.00              
ATOM   1664  CD2 LEU A 213      -6.468 -27.936  65.416  1.00  0.00              
ATOM   1665  C   LEU A 213      -4.971 -23.841  64.813  1.00  0.00              
ATOM   1666  O   LEU A 213      -4.318 -24.117  63.802  1.00  0.00              
ATOM   1667  N   CYS A 214      -5.221 -22.575  65.159  1.00  0.00              
ATOM   1668  CA  CYS A 214      -5.017 -21.501  64.201  1.00  0.00              
ATOM   1669  CB  CYS A 214      -5.845 -20.274  64.554  1.00  0.00              
ATOM   1670  SG  CYS A 214      -5.178 -19.270  65.904  1.00  0.00              
ATOM   1671  C   CYS A 214      -3.559 -21.112  64.011  1.00  0.00              
ATOM   1672  O   CYS A 214      -2.751 -21.139  64.943  1.00  0.00              
ATOM   1673  N   TYR A 215      -3.225 -20.736  62.779  1.00  0.00              
ATOM   1674  CA  TYR A 215      -1.860 -20.394  62.422  1.00  0.00              
ATOM   1675  CB  TYR A 215      -1.104 -21.611  61.859  1.00  0.00              
ATOM   1676  CG  TYR A 215      -1.731 -22.307  60.654  1.00  0.00              
ATOM   1677  CD1 TYR A 215      -1.281 -22.026  59.377  1.00  0.00              
ATOM   1678  CE1 TYR A 215      -1.830 -22.679  58.294  1.00  0.00              
ATOM   1679  CD2 TYR A 215      -2.731 -23.240  60.846  1.00  0.00              
ATOM   1680  CE2 TYR A 215      -3.281 -23.893  59.766  1.00  0.00              
ATOM   1681  CZ  TYR A 215      -2.827 -23.608  58.498  1.00  0.00              
ATOM   1682  OH  TYR A 215      -3.384 -24.262  57.418  1.00  0.00              
ATOM   1683  C   TYR A 215      -1.868 -19.253  61.422  1.00  0.00              
ATOM   1684  O   TYR A 215      -2.833 -19.081  60.675  1.00  0.00              
ATOM   1685  N   VAL A 216      -0.809 -18.450  61.398  1.00  0.00              
ATOM   1686  CA  VAL A 216      -0.725 -17.355  60.451  1.00  0.00              
ATOM   1687  CB  VAL A 216       0.162 -16.213  60.982  1.00  0.00              
ATOM   1688  CG1 VAL A 216       0.192 -15.057  59.997  1.00  0.00              
ATOM   1689  CG2 VAL A 216      -0.356 -15.704  62.317  1.00  0.00              
ATOM   1690  C   VAL A 216      -0.190 -17.918  59.144  1.00  0.00              
ATOM   1691  O   VAL A 216       0.866 -18.554  59.093  1.00  0.00              
ATOM   1692  N   ALA A 217      -0.972 -17.703  58.087  1.00  0.00              
ATOM   1693  CA  ALA A 217      -0.598 -18.130  56.751  1.00  0.00              
ATOM   1694  CB  ALA A 217      -1.711 -17.767  55.781  1.00  0.00              
ATOM   1695  C   ALA A 217       0.667 -17.443  56.259  1.00  0.00              
ATOM   1696  O   ALA A 217       0.759 -16.216  56.289  1.00  0.00              
ATOM   1697  N   LEU A 218       1.654 -18.221  55.811  1.00  0.00              
ATOM   1698  CA  LEU A 218       2.866 -17.672  55.216  1.00  0.00              
ATOM   1699  CB  LEU A 218       3.914 -18.773  55.061  1.00  0.00              
ATOM   1700  CG  LEU A 218       5.277 -18.455  54.445  1.00  0.00              
ATOM   1701  CD1 LEU A 218       6.010 -17.372  55.223  1.00  0.00              
ATOM   1702  CD2 LEU A 218       6.118 -19.716  54.382  1.00  0.00              
ATOM   1703  C   LEU A 218       2.534 -17.046  53.865  1.00  0.00              
ATOM   1704  O   LEU A 218       3.033 -15.978  53.506  1.00  0.00              
ATOM   1705  N   ASP A 219       1.689 -17.718  53.085  1.00  0.00              
ATOM   1706  CA  ASP A 219       1.122 -17.101  51.904  1.00  0.00              
ATOM   1707  CB  ASP A 219       1.808 -17.546  50.620  1.00  0.00              
ATOM   1708  CG  ASP A 219       1.441 -16.612  49.479  1.00  0.00              
ATOM   1709  OD1 ASP A 219       0.389 -16.798  48.857  1.00  0.00              
ATOM   1710  OD2 ASP A 219       2.206 -15.675  49.242  1.00  0.00              
ATOM   1711  C   ASP A 219      -0.347 -17.462  51.848  1.00  0.00              
ATOM   1712  O   ASP A 219      -0.722 -18.586  51.507  1.00  0.00              
ATOM   1713  N   PHE A 220      -1.160 -16.461  52.185  1.00  0.00              
ATOM   1714  CA  PHE A 220      -2.605 -16.603  52.252  1.00  0.00              
ATOM   1715  CB  PHE A 220      -3.228 -15.242  52.569  1.00  0.00              
ATOM   1716  CG  PHE A 220      -4.736 -15.262  52.798  1.00  0.00              
ATOM   1717  CD1 PHE A 220      -5.296 -16.125  53.723  1.00  0.00              
ATOM   1718  CD2 PHE A 220      -5.541 -14.402  52.076  1.00  0.00              
ATOM   1719  CE1 PHE A 220      -6.660 -16.125  53.922  1.00  0.00              
ATOM   1720  CE2 PHE A 220      -6.904 -14.409  52.283  1.00  0.00              
ATOM   1721  CZ  PHE A 220      -7.463 -15.267  53.205  1.00  0.00              
ATOM   1722  C   PHE A 220      -3.243 -17.203  51.007  1.00  0.00              
ATOM   1723  O   PHE A 220      -3.938 -18.211  51.110  1.00  0.00              
ATOM   1724  N   GLU A 221      -2.982 -16.635  49.826  1.00  0.00              
ATOM   1725  CA  GLU A 221      -3.656 -17.073  48.615  1.00  0.00              
ATOM   1726  CB  GLU A 221      -3.448 -16.054  47.497  1.00  0.00              
ATOM   1727  CG  GLU A 221      -4.425 -16.198  46.325  1.00  0.00              
ATOM   1728  CD  GLU A 221      -5.896 -16.058  46.706  1.00  0.00              
ATOM   1729  OE1 GLU A 221      -6.311 -14.960  47.075  1.00  0.00              
ATOM   1730  OE2 GLU A 221      -6.622 -17.048  46.635  1.00  0.00              
ATOM   1731  C   GLU A 221      -3.231 -18.469  48.177  1.00  0.00              
ATOM   1732  O   GLU A 221      -4.079 -19.276  47.791  1.00  0.00              
ATOM   1733  N   ASN A 222      -1.932 -18.779  48.262  1.00  0.00              
ATOM   1734  CA  ASN A 222      -1.435 -20.119  47.971  1.00  0.00              
ATOM   1735  CB  ASN A 222       0.090 -20.145  48.082  1.00  0.00              
ATOM   1736  CG  ASN A 222       0.729 -21.522  47.951  1.00  0.00              
ATOM   1737  OD1 ASN A 222       1.477 -21.946  48.826  1.00  0.00              
ATOM   1738  ND2 ASN A 222       0.486 -22.278  46.889  1.00  0.00              
ATOM   1739  C   ASN A 222      -2.061 -21.165  48.886  1.00  0.00              
ATOM   1740  O   ASN A 222      -2.582 -22.178  48.414  1.00  0.00              
ATOM   1741  N   GLU A 223      -2.062 -20.887  50.193  1.00  0.00              
ATOM   1742  CA  GLU A 223      -2.689 -21.776  51.156  1.00  0.00              
ATOM   1743  CB  GLU A 223      -2.359 -21.340  52.568  1.00  0.00              
ATOM   1744  CG  GLU A 223      -0.916 -21.681  52.906  1.00  0.00              
ATOM   1745  CD  GLU A 223      -0.426 -21.057  54.199  1.00  0.00              
ATOM   1746  OE1 GLU A 223      -0.971 -21.346  55.263  1.00  0.00              
ATOM   1747  OE2 GLU A 223       0.514 -20.260  54.147  1.00  0.00              
ATOM   1748  C   GLU A 223      -4.192 -21.911  50.963  1.00  0.00              
ATOM   1749  O   GLU A 223      -4.730 -23.015  51.080  1.00  0.00              
ATOM   1750  N   MET A 224      -4.874 -20.812  50.624  1.00  0.00              
ATOM   1751  CA  MET A 224      -6.296 -20.833  50.311  1.00  0.00              
ATOM   1752  CB  MET A 224      -6.817 -19.411  50.102  1.00  0.00              
ATOM   1753  CG  MET A 224      -8.322 -19.319  49.880  1.00  0.00              
ATOM   1754  SD  MET A 224      -8.929 -17.616  49.821  1.00  0.00              
ATOM   1755  CE  MET A 224      -9.723 -17.556  51.401  1.00  0.00              
ATOM   1756  C   MET A 224      -6.576 -21.706  49.096  1.00  0.00              
ATOM   1757  O   MET A 224      -7.534 -22.479  49.109  1.00  0.00              
ATOM   1758  N   ALA A 225      -5.726 -21.641  48.064  1.00  0.00              
ATOM   1759  CA  ALA A 225      -5.834 -22.529  46.915  1.00  0.00              
ATOM   1760  CB  ALA A 225      -4.734 -22.221  45.910  1.00  0.00              
ATOM   1761  C   ALA A 225      -5.720 -24.000  47.304  1.00  0.00              
ATOM   1762  O   ALA A 225      -6.522 -24.820  46.850  1.00  0.00              
ATOM   1763  N   THR A 226      -4.763 -24.359  48.168  1.00  0.00              
ATOM   1764  CA  THR A 226      -4.678 -25.718  48.691  1.00  0.00              
ATOM   1765  CB  THR A 226      -3.294 -25.979  49.309  1.00  0.00              
ATOM   1766  OG1 THR A 226      -2.920 -24.818  50.040  1.00  0.00              
ATOM   1767  CG2 THR A 226      -2.260 -26.288  48.241  1.00  0.00              
ATOM   1768  C   THR A 226      -5.793 -26.115  49.655  1.00  0.00              
ATOM   1769  O   THR A 226      -6.141 -27.291  49.759  1.00  0.00              
ATOM   1770  N   ALA A 227      -6.375 -25.153  50.376  1.00  0.00              
ATOM   1771  CA  ALA A 227      -7.512 -25.425  51.245  1.00  0.00              
ATOM   1772  CB  ALA A 227      -7.709 -24.272  52.209  1.00  0.00              
ATOM   1773  C   ALA A 227      -8.806 -25.603  50.461  1.00  0.00              
ATOM   1774  O   ALA A 227      -9.705 -26.329  50.884  1.00  0.00              
ATOM   1775  N   ALA A 228      -8.921 -24.917  49.319  1.00  0.00              
ATOM   1776  CA  ALA A 228     -10.014 -25.134  48.384  1.00  0.00              
ATOM   1777  CB  ALA A 228     -10.030 -24.022  47.347  1.00  0.00              
ATOM   1778  C   ALA A 228      -9.828 -26.454  47.647  1.00  0.00              
ATOM   1779  O   ALA A 228     -10.771 -27.225  47.466  1.00  0.00              
ATOM   1780  N   SER A 229      -8.592 -26.752  47.240  1.00  0.00              
ATOM   1781  CA  SER A 229      -8.270 -28.029  46.621  1.00  0.00              
ATOM   1782  CB  SER A 229      -7.074 -27.844  45.686  1.00  0.00              
ATOM   1783  OG  SER A 229      -7.216 -26.695  44.859  1.00  0.00              
ATOM   1784  C   SER A 229      -7.955 -29.028  47.735  1.00  0.00              
ATOM   1785  O   SER A 229      -6.871 -29.613  47.809  1.00  0.00              
ATOM   1786  N   SER A 230      -8.936 -29.240  48.614  1.00  0.00              
ATOM   1787  CA  SER A 230      -8.743 -29.922  49.881  1.00  0.00              
ATOM   1788  CB  SER A 230      -9.953 -29.635  50.766  1.00  0.00              
ATOM   1789  OG  SER A 230     -11.162 -29.616  50.014  1.00  0.00              
ATOM   1790  C   SER A 230      -8.389 -31.407  49.850  1.00  0.00              
ATOM   1791  O   SER A 230      -9.206 -32.303  50.065  1.00  0.00              
ATOM   1792  N   SER A 231      -7.115 -31.660  49.558  1.00  0.00              
ATOM   1793  CA  SER A 231      -6.525 -32.981  49.687  1.00  0.00              
ATOM   1794  CB  SER A 231      -5.180 -32.962  48.966  1.00  0.00              
ATOM   1795  OG  SER A 231      -4.363 -31.886  49.427  1.00  0.00              
ATOM   1796  C   SER A 231      -6.311 -33.335  51.154  1.00  0.00              
ATOM   1797  O   SER A 231      -6.569 -34.444  51.620  1.00  0.00              
ATOM   1798  N   SER A 232      -5.820 -32.324  51.871  1.00  0.00              
ATOM   1799  CA  SER A 232      -5.297 -32.503  53.212  1.00  0.00              
ATOM   1800  CB  SER A 232      -3.845 -32.967  53.091  1.00  0.00              
ATOM   1801  OG  SER A 232      -3.169 -32.326  52.007  1.00  0.00              
ATOM   1802  C   SER A 232      -5.384 -31.284  54.122  1.00  0.00              
ATOM   1803  O   SER A 232      -5.437 -31.438  55.343  1.00  0.00              
ATOM   1804  N   LEU A 233      -5.421 -30.056  53.590  1.00  0.00              
ATOM   1805  CA  LEU A 233      -5.337 -28.865  54.423  1.00  0.00              
ATOM   1806  CB  LEU A 233      -4.746 -27.710  53.604  1.00  0.00              
ATOM   1807  CG  LEU A 233      -4.253 -26.465  54.340  1.00  0.00              
ATOM   1808  CD1 LEU A 233      -3.077 -26.803  55.244  1.00  0.00              
ATOM   1809  CD2 LEU A 233      -3.838 -25.396  53.349  1.00  0.00              
ATOM   1810  C   LEU A 233      -6.654 -28.478  55.099  1.00  0.00              
ATOM   1811  O   LEU A 233      -7.350 -27.540  54.699  1.00  0.00              
ATOM   1812  N   GLU A 234      -7.011 -29.260  56.123  1.00  0.00              
ATOM   1813  CA  GLU A 234      -8.096 -28.954  57.044  1.00  0.00              
ATOM   1814  CB  GLU A 234      -9.476 -29.034  56.385  1.00  0.00              
ATOM   1815  CG  GLU A 234      -9.990 -30.323  55.759  1.00  0.00              
ATOM   1816  CD  GLU A 234     -11.305 -30.108  55.019  1.00  0.00              
ATOM   1817  OE1 GLU A 234     -11.386 -30.477  53.850  1.00  0.00              
ATOM   1818  OE2 GLU A 234     -12.250 -29.558  55.599  1.00  0.00              
ATOM   1819  C   GLU A 234      -8.037 -29.877  58.252  1.00  0.00              
ATOM   1820  O   GLU A 234      -7.513 -30.988  58.146  1.00  0.00              
ATOM   1821  N   LYS A 235      -8.550 -29.453  59.409  1.00  0.00              
ATOM   1822  CA  LYS A 235      -8.487 -30.289  60.594  1.00  0.00              
ATOM   1823  CB  LYS A 235      -7.454 -29.743  61.592  1.00  0.00              
ATOM   1824  CG  LYS A 235      -7.137 -30.657  62.780  1.00  0.00              
ATOM   1825  CD  LYS A 235      -6.711 -32.047  62.317  1.00  0.00              
ATOM   1826  CE  LYS A 235      -6.839 -33.038  63.459  1.00  0.00              
ATOM   1827  NZ  LYS A 235      -7.154 -34.358  62.940  1.00  0.00              
ATOM   1828  C   LYS A 235      -9.843 -30.520  61.248  1.00  0.00              
ATOM   1829  O   LYS A 235     -10.726 -29.662  61.288  1.00  0.00              
ATOM   1830  N   SER A 236      -9.976 -31.756  61.719  1.00  0.00              
ATOM   1831  CA  SER A 236     -11.141 -32.252  62.419  1.00  0.00              
ATOM   1832  CB  SER A 236     -11.121 -33.766  62.211  1.00  0.00              
ATOM   1833  OG  SER A 236      -9.844 -34.289  62.586  1.00  0.00              
ATOM   1834  C   SER A 236     -11.091 -31.909  63.908  1.00  0.00              
ATOM   1835  O   SER A 236     -10.356 -32.559  64.660  1.00  0.00              
ATOM   1836  N   TYR A 237     -11.834 -30.908  64.377  1.00  0.00              
ATOM   1837  CA  TYR A 237     -11.883 -30.621  65.803  1.00  0.00              
ATOM   1838  CB  TYR A 237     -11.964 -29.109  66.064  1.00  0.00              
ATOM   1839  CG  TYR A 237     -11.944 -28.710  67.539  1.00  0.00              
ATOM   1840  CD1 TYR A 237     -10.743 -28.473  68.184  1.00  0.00              
ATOM   1841  CE1 TYR A 237     -10.733 -28.119  69.521  1.00  0.00              
ATOM   1842  CD2 TYR A 237     -13.132 -28.588  68.236  1.00  0.00              
ATOM   1843  CE2 TYR A 237     -13.125 -28.250  69.572  1.00  0.00              
ATOM   1844  CZ  TYR A 237     -11.927 -28.008  70.203  1.00  0.00              
ATOM   1845  OH  TYR A 237     -11.945 -27.643  71.534  1.00  0.00              
ATOM   1846  C   TYR A 237     -13.103 -31.330  66.372  1.00  0.00              
ATOM   1847  O   TYR A 237     -14.222 -31.116  65.905  1.00  0.00              
ATOM   1848  N   GLU A 238     -12.927 -32.188  67.375  1.00  0.00              
ATOM   1849  CA  GLU A 238     -14.077 -32.767  68.043  1.00  0.00              
ATOM   1850  CB  GLU A 238     -13.781 -34.154  68.601  1.00  0.00              
ATOM   1851  CG  GLU A 238     -15.072 -34.845  69.035  1.00  0.00              
ATOM   1852  CD  GLU A 238     -14.895 -36.209  69.681  1.00  0.00              
ATOM   1853  OE1 GLU A 238     -14.419 -37.129  69.017  1.00  0.00              
ATOM   1854  OE2 GLU A 238     -15.245 -36.346  70.852  1.00  0.00              
ATOM   1855  C   GLU A 238     -14.536 -31.836  69.154  1.00  0.00              
ATOM   1856  O   GLU A 238     -13.817 -31.593  70.126  1.00  0.00              
ATOM   1857  N   LEU A 239     -15.727 -31.268  68.975  1.00  0.00              
ATOM   1858  CA  LEU A 239     -16.407 -30.551  70.042  1.00  0.00              
ATOM   1859  CB  LEU A 239     -17.687 -29.901  69.522  1.00  0.00              
ATOM   1860  CG  LEU A 239     -17.604 -28.808  68.470  1.00  0.00              
ATOM   1861  CD1 LEU A 239     -19.000 -28.341  68.097  1.00  0.00              
ATOM   1862  CD2 LEU A 239     -16.788 -27.639  68.981  1.00  0.00              
ATOM   1863  C   LEU A 239     -16.764 -31.514  71.171  1.00  0.00              
ATOM   1864  O   LEU A 239     -17.204 -32.630  70.878  1.00  0.00              
ATOM   1865  N   PRO A 240     -16.637 -31.146  72.459  1.00  0.00              
ATOM   1866  CD  PRO A 240     -16.177 -29.829  72.894  1.00  0.00              
ATOM   1867  CA  PRO A 240     -16.876 -32.014  73.619  1.00  0.00              
ATOM   1868  CB  PRO A 240     -16.811 -31.039  74.774  1.00  0.00              
ATOM   1869  CG  PRO A 240     -15.746 -30.075  74.327  1.00  0.00              
ATOM   1870  C   PRO A 240     -18.164 -32.835  73.660  1.00  0.00              
ATOM   1871  O   PRO A 240     -18.251 -33.837  74.368  1.00  0.00              
ATOM   1872  N   ASP A 241     -19.176 -32.442  72.882  1.00  0.00              
ATOM   1873  CA  ASP A 241     -20.419 -33.197  72.767  1.00  0.00              
ATOM   1874  CB  ASP A 241     -21.594 -32.230  72.529  1.00  0.00              
ATOM   1875  CG  ASP A 241     -21.691 -31.661  71.116  1.00  0.00              
ATOM   1876  OD1 ASP A 241     -20.664 -31.267  70.556  1.00  0.00              
ATOM   1877  OD2 ASP A 241     -22.791 -31.599  70.569  1.00  0.00              
ATOM   1878  C   ASP A 241     -20.360 -34.233  71.640  1.00  0.00              
ATOM   1879  O   ASP A 241     -21.398 -34.704  71.174  1.00  0.00              
ATOM   1880  N   GLY A 242     -19.171 -34.548  71.122  1.00  0.00              
ATOM   1881  CA  GLY A 242     -19.015 -35.562  70.093  1.00  0.00              
ATOM   1882  C   GLY A 242     -18.918 -34.993  68.683  1.00  0.00              
ATOM   1883  O   GLY A 242     -18.480 -35.700  67.773  1.00  0.00              
ATOM   1884  N   GLN A 243     -19.274 -33.724  68.452  1.00  0.00              
ATOM   1885  CA  GLN A 243     -19.318 -33.188  67.098  1.00  0.00              
ATOM   1886  CB  GLN A 243     -20.145 -31.911  67.020  1.00  0.00              
ATOM   1887  CG  GLN A 243     -21.644 -32.114  67.161  1.00  0.00              
ATOM   1888  CD  GLN A 243     -22.431 -30.829  66.954  1.00  0.00              
ATOM   1889  OE1 GLN A 243     -22.343 -30.175  65.918  1.00  0.00              
ATOM   1890  NE2 GLN A 243     -23.237 -30.405  67.915  1.00  0.00              
ATOM   1891  C   GLN A 243     -17.943 -32.948  66.488  1.00  0.00              
ATOM   1892  O   GLN A 243     -17.290 -31.930  66.728  1.00  0.00              
ATOM   1893  N   VAL A 244     -17.473 -33.931  65.720  1.00  0.00              
ATOM   1894  CA  VAL A 244     -16.241 -33.789  64.954  1.00  0.00              
ATOM   1895  CB  VAL A 244     -15.722 -35.161  64.450  1.00  0.00              
ATOM   1896  CG1 VAL A 244     -14.326 -35.013  63.861  1.00  0.00              
ATOM   1897  CG2 VAL A 244     -15.690 -36.215  65.548  1.00  0.00              
ATOM   1898  C   VAL A 244     -16.478 -32.824  63.793  1.00  0.00              
ATOM   1899  O   VAL A 244     -16.953 -33.199  62.718  1.00  0.00              
ATOM   1900  N   ILE A 245     -16.192 -31.546  64.035  1.00  0.00              
ATOM   1901  CA  ILE A 245     -16.362 -30.516  63.022  1.00  0.00              
ATOM   1902  CB  ILE A 245     -16.788 -29.158  63.634  1.00  0.00              
ATOM   1903  CG2 ILE A 245     -18.157 -29.329  64.284  1.00  0.00              
ATOM   1904  CG1 ILE A 245     -15.778 -28.552  64.603  1.00  0.00              
ATOM   1905  CD1 ILE A 245     -16.097 -27.105  65.027  1.00  0.00              
ATOM   1906  C   ILE A 245     -15.120 -30.367  62.152  1.00  0.00              
ATOM   1907  O   ILE A 245     -13.989 -30.566  62.606  1.00  0.00              
ATOM   1908  N   THR A 246     -15.322 -30.016  60.883  1.00  0.00              
ATOM   1909  CA  THR A 246     -14.214 -29.881  59.949  1.00  0.00              
ATOM   1910  CB  THR A 246     -14.556 -30.500  58.570  1.00  0.00              
ATOM   1911  OG1 THR A 246     -15.676 -29.812  58.004  1.00  0.00              
ATOM   1912  CG2 THR A 246     -14.820 -31.994  58.667  1.00  0.00              
ATOM   1913  C   THR A 246     -13.869 -28.404  59.831  1.00  0.00              
ATOM   1914  O   THR A 246     -14.775 -27.587  59.662  1.00  0.00              
ATOM   1915  N   ILE A 247     -12.612 -27.995  59.981  1.00  0.00              
ATOM   1916  CA  ILE A 247     -12.253 -26.591  59.848  1.00  0.00              
ATOM   1917  CB  ILE A 247     -11.843 -26.014  61.226  1.00  0.00              
ATOM   1918  CG2 ILE A 247     -11.478 -24.540  61.102  1.00  0.00              
ATOM   1919  CG1 ILE A 247     -12.978 -26.157  62.236  1.00  0.00              
ATOM   1920  CD1 ILE A 247     -12.568 -25.967  63.699  1.00  0.00              
ATOM   1921  C   ILE A 247     -11.136 -26.501  58.820  1.00  0.00              
ATOM   1922  O   ILE A 247     -10.045 -27.044  59.016  1.00  0.00              
ATOM   1923  N   GLY A 248     -11.441 -25.861  57.691  1.00  0.00              
ATOM   1924  CA  GLY A 248     -10.492 -25.725  56.599  1.00  0.00              
ATOM   1925  C   GLY A 248      -9.711 -24.428  56.652  1.00  0.00              
ATOM   1926  O   GLY A 248      -9.017 -24.123  57.624  1.00  0.00              
ATOM   1927  N   ASN A 249      -9.914 -23.623  55.602  1.00  0.00              
ATOM   1928  CA  ASN A 249      -9.185 -22.374  55.393  1.00  0.00              
ATOM   1929  CB  ASN A 249      -9.678 -21.646  54.128  1.00  0.00              
ATOM   1930  CG  ASN A 249     -11.093 -21.079  54.177  1.00  0.00              
ATOM   1931  OD1 ASN A 249     -11.877 -21.353  55.084  1.00  0.00              
ATOM   1932  ND2 ASN A 249     -11.493 -20.245  53.229  1.00  0.00              
ATOM   1933  C   ASN A 249      -9.214 -21.424  56.585  1.00  0.00              
ATOM   1934  O   ASN A 249      -8.253 -20.702  56.857  1.00  0.00              
ATOM   1935  N   GLU A 250     -10.329 -21.507  57.321  1.00  0.00              
ATOM   1936  CA  GLU A 250     -10.584 -20.777  58.555  1.00  0.00              
ATOM   1937  CB  GLU A 250     -11.814 -21.345  59.267  1.00  0.00              
ATOM   1938  CG  GLU A 250     -13.188 -21.211  58.586  1.00  0.00              
ATOM   1939  CD  GLU A 250     -13.554 -22.180  57.463  1.00  0.00              
ATOM   1940  OE1 GLU A 250     -12.913 -23.227  57.305  1.00  0.00              
ATOM   1941  OE2 GLU A 250     -14.502 -21.895  56.731  1.00  0.00              
ATOM   1942  C   GLU A 250      -9.413 -20.756  59.533  1.00  0.00              
ATOM   1943  O   GLU A 250      -9.159 -19.736  60.178  1.00  0.00              
ATOM   1944  N   ARG A 251      -8.657 -21.860  59.593  1.00  0.00              
ATOM   1945  CA  ARG A 251      -7.488 -21.982  60.456  1.00  0.00              
ATOM   1946  CB  ARG A 251      -6.869 -23.361  60.308  1.00  0.00              
ATOM   1947  CG  ARG A 251      -7.727 -24.509  60.818  1.00  0.00              
ATOM   1948  CD  ARG A 251      -6.942 -25.811  60.764  1.00  0.00              
ATOM   1949  NE  ARG A 251      -5.780 -25.730  61.635  1.00  0.00              
ATOM   1950  CZ  ARG A 251      -4.799 -26.630  61.649  1.00  0.00              
ATOM   1951  NH1 ARG A 251      -3.784 -26.401  62.468  1.00  0.00              
ATOM   1952  NH2 ARG A 251      -4.817 -27.711  60.877  1.00  0.00              
ATOM   1953  C   ARG A 251      -6.397 -20.940  60.227  1.00  0.00              
ATOM   1954  O   ARG A 251      -5.686 -20.567  61.162  1.00  0.00              
ATOM   1955  N   PHE A 252      -6.235 -20.475  58.986  1.00  0.00              
ATOM   1956  CA  PHE A 252      -5.324 -19.376  58.702  1.00  0.00              
ATOM   1957  CB  PHE A 252      -4.308 -19.738  57.613  1.00  0.00              
ATOM   1958  CG  PHE A 252      -4.875 -20.305  56.319  1.00  0.00              
ATOM   1959  CD1 PHE A 252      -5.279 -19.461  55.304  1.00  0.00              
ATOM   1960  CD2 PHE A 252      -4.974 -21.674  56.165  1.00  0.00              
ATOM   1961  CE1 PHE A 252      -5.793 -19.990  54.141  1.00  0.00              
ATOM   1962  CE2 PHE A 252      -5.482 -22.195  54.997  1.00  0.00              
ATOM   1963  CZ  PHE A 252      -5.896 -21.354  53.989  1.00  0.00              
ATOM   1964  C   PHE A 252      -6.044 -18.069  58.395  1.00  0.00              
ATOM   1965  O   PHE A 252      -5.564 -16.976  58.702  1.00  0.00              
ATOM   1966  N   ARG A 253      -7.238 -18.199  57.811  1.00  0.00              
ATOM   1967  CA  ARG A 253      -8.134 -17.091  57.508  1.00  0.00              
ATOM   1968  CB  ARG A 253      -9.342 -17.693  56.799  1.00  0.00              
ATOM   1969  CG  ARG A 253     -10.551 -16.860  56.412  1.00  0.00              
ATOM   1970  CD  ARG A 253     -11.507 -17.869  55.802  1.00  0.00              
ATOM   1971  NE  ARG A 253     -12.859 -17.371  55.626  1.00  0.00              
ATOM   1972  CZ  ARG A 253     -13.904 -18.195  55.506  1.00  0.00              
ATOM   1973  NH1 ARG A 253     -15.118 -17.671  55.407  1.00  0.00              
ATOM   1974  NH2 ARG A 253     -13.760 -19.517  55.449  1.00  0.00              
ATOM   1975  C   ARG A 253      -8.540 -16.288  58.741  1.00  0.00              
ATOM   1976  O   ARG A 253      -8.827 -15.094  58.624  1.00  0.00              
ATOM   1977  N   CYS A 254      -8.585 -16.920  59.922  1.00  0.00              
ATOM   1978  CA  CYS A 254      -8.766 -16.191  61.169  1.00  0.00              
ATOM   1979  CB  CYS A 254      -9.277 -17.104  62.286  1.00  0.00              
ATOM   1980  SG  CYS A 254      -9.486 -16.279  63.883  1.00  0.00              
ATOM   1981  C   CYS A 254      -7.557 -15.344  61.578  1.00  0.00              
ATOM   1982  O   CYS A 254      -7.732 -14.125  61.628  1.00  0.00              
ATOM   1983  N   PRO A 255      -6.320 -15.822  61.840  1.00  0.00              
ATOM   1984  CD  PRO A 255      -5.941 -17.225  61.980  1.00  0.00              
ATOM   1985  CA  PRO A 255      -5.165 -14.971  62.139  1.00  0.00              
ATOM   1986  CB  PRO A 255      -4.041 -15.963  62.306  1.00  0.00              
ATOM   1987  CG  PRO A 255      -4.737 -17.153  62.891  1.00  0.00              
ATOM   1988  C   PRO A 255      -4.838 -13.963  61.046  1.00  0.00              
ATOM   1989  O   PRO A 255      -4.305 -12.887  61.323  1.00  0.00              
ATOM   1990  N   GLU A 256      -5.185 -14.292  59.794  1.00  0.00              
ATOM   1991  CA  GLU A 256      -5.029 -13.385  58.669  1.00  0.00              
ATOM   1992  CB  GLU A 256      -5.609 -14.018  57.410  1.00  0.00              
ATOM   1993  CG  GLU A 256      -5.274 -13.296  56.105  1.00  0.00              
ATOM   1994  CD  GLU A 256      -3.794 -13.201  55.765  1.00  0.00              
ATOM   1995  OE1 GLU A 256      -3.073 -14.192  55.897  1.00  0.00              
ATOM   1996  OE2 GLU A 256      -3.348 -12.138  55.326  1.00  0.00              
ATOM   1997  C   GLU A 256      -5.641 -12.006  58.882  1.00  0.00              
ATOM   1998  O   GLU A 256      -5.081 -11.033  58.376  1.00  0.00              
ATOM   1999  N   THR A 257      -6.733 -11.866  59.642  1.00  0.00              
ATOM   2000  CA  THR A 257      -7.309 -10.558  59.930  1.00  0.00              
ATOM   2001  CB  THR A 257      -8.617 -10.735  60.709  1.00  0.00              
ATOM   2002  OG1 THR A 257      -9.334 -11.716  59.975  1.00  0.00              
ATOM   2003  CG2 THR A 257      -9.451  -9.466  60.793  1.00  0.00              
ATOM   2004  C   THR A 257      -6.349  -9.609  60.647  1.00  0.00              
ATOM   2005  O   THR A 257      -6.449  -8.394  60.482  1.00  0.00              
ATOM   2006  N   LEU A 258      -5.358 -10.125  61.387  1.00  0.00              
ATOM   2007  CA  LEU A 258      -4.320  -9.284  61.979  1.00  0.00              
ATOM   2008  CB  LEU A 258      -3.409 -10.110  62.876  1.00  0.00              
ATOM   2009  CG  LEU A 258      -3.976 -10.788  64.114  1.00  0.00              
ATOM   2010  CD1 LEU A 258      -2.930 -11.720  64.700  1.00  0.00              
ATOM   2011  CD2 LEU A 258      -4.450  -9.770  65.141  1.00  0.00              
ATOM   2012  C   LEU A 258      -3.462  -8.594  60.922  1.00  0.00              
ATOM   2013  O   LEU A 258      -2.885  -7.529  61.148  1.00  0.00              
ATOM   2014  N   PHE A 259      -3.360  -9.231  59.753  1.00  0.00              
ATOM   2015  CA  PHE A 259      -2.640  -8.682  58.619  1.00  0.00              
ATOM   2016  CB  PHE A 259      -1.894  -9.803  57.887  1.00  0.00              
ATOM   2017  CG  PHE A 259      -0.711 -10.345  58.683  1.00  0.00              
ATOM   2018  CD1 PHE A 259       0.571  -9.975  58.329  1.00  0.00              
ATOM   2019  CD2 PHE A 259      -0.912 -11.141  59.797  1.00  0.00              
ATOM   2020  CE1 PHE A 259       1.641 -10.353  59.113  1.00  0.00              
ATOM   2021  CE2 PHE A 259       0.163 -11.513  60.577  1.00  0.00              
ATOM   2022  CZ  PHE A 259       1.438 -11.116  60.241  1.00  0.00              
ATOM   2023  C   PHE A 259      -3.575  -7.928  57.679  1.00  0.00              
ATOM   2024  O   PHE A 259      -3.183  -6.925  57.084  1.00  0.00              
ATOM   2025  N   GLN A 260      -4.823  -8.388  57.546  1.00  0.00              
ATOM   2026  CA  GLN A 260      -5.837  -7.737  56.729  1.00  0.00              
ATOM   2027  CB  GLN A 260      -6.210  -8.614  55.535  1.00  0.00              
ATOM   2028  CG  GLN A 260      -5.129  -8.825  54.487  1.00  0.00              
ATOM   2029  CD  GLN A 260      -5.579  -9.753  53.370  1.00  0.00              
ATOM   2030  OE1 GLN A 260      -6.550  -9.501  52.661  1.00  0.00              
ATOM   2031  NE2 GLN A 260      -4.894 -10.868  53.167  1.00  0.00              
ATOM   2032  C   GLN A 260      -7.090  -7.423  57.555  1.00  0.00              
ATOM   2033  O   GLN A 260      -8.042  -8.215  57.586  1.00  0.00              
ATOM   2034  N   PRO A 261      -7.162  -6.264  58.235  1.00  0.00              
ATOM   2035  CD  PRO A 261      -6.094  -5.272  58.309  1.00  0.00              
ATOM   2036  CA  PRO A 261      -8.293  -5.861  59.081  1.00  0.00              
ATOM   2037  CB  PRO A 261      -7.811  -4.555  59.677  1.00  0.00              
ATOM   2038  CG  PRO A 261      -6.315  -4.704  59.694  1.00  0.00              
ATOM   2039  C   PRO A 261      -9.630  -5.701  58.354  1.00  0.00              
ATOM   2040  O   PRO A 261     -10.714  -5.652  58.955  1.00  0.00              
ATOM   2041  N   SER A 262      -9.558  -5.647  57.024  1.00  0.00              
ATOM   2042  CA  SER A 262     -10.704  -5.657  56.134  1.00  0.00              
ATOM   2043  CB  SER A 262     -10.177  -5.639  54.705  1.00  0.00              
ATOM   2044  OG  SER A 262      -8.990  -6.422  54.595  1.00  0.00              
ATOM   2045  C   SER A 262     -11.641  -6.841  56.339  1.00  0.00              
ATOM   2046  O   SER A 262     -12.843  -6.715  56.115  1.00  0.00              
ATOM   2047  N   PHE A 263     -11.133  -7.989  56.813  1.00  0.00              
ATOM   2048  CA  PHE A 263     -11.979  -9.142  57.113  1.00  0.00              
ATOM   2049  CB  PHE A 263     -11.112 -10.359  57.426  1.00  0.00              
ATOM   2050  CG  PHE A 263     -10.340 -10.913  56.234  1.00  0.00              
ATOM   2051  CD1 PHE A 263      -9.002 -11.228  56.369  1.00  0.00              
ATOM   2052  CD2 PHE A 263     -10.977 -11.108  55.022  1.00  0.00              
ATOM   2053  CE1 PHE A 263      -8.309 -11.726  55.286  1.00  0.00              
ATOM   2054  CE2 PHE A 263     -10.273 -11.604  53.945  1.00  0.00              
ATOM   2055  CZ  PHE A 263      -8.938 -11.912  54.076  1.00  0.00              
ATOM   2056  C   PHE A 263     -13.022  -8.921  58.215  1.00  0.00              
ATOM   2057  O   PHE A 263     -14.033  -9.627  58.310  1.00  0.00              
ATOM   2058  N   ILE A 264     -12.769  -7.927  59.077  1.00  0.00              
ATOM   2059  CA  ILE A 264     -13.790  -7.446  59.998  1.00  0.00              
ATOM   2060  CB  ILE A 264     -13.213  -7.253  61.431  1.00  0.00              
ATOM   2061  CG2 ILE A 264     -14.174  -6.507  62.363  1.00  0.00              
ATOM   2062  CG1 ILE A 264     -12.873  -8.624  62.010  1.00  0.00              
ATOM   2063  CD1 ILE A 264     -12.269  -8.628  63.428  1.00  0.00              
ATOM   2064  C   ILE A 264     -14.431  -6.183  59.423  1.00  0.00              
ATOM   2065  O   ILE A 264     -15.645  -5.991  59.510  1.00  0.00              
ATOM   2066  N   GLY A 265     -13.624  -5.312  58.813  1.00  0.00              
ATOM   2067  CA  GLY A 265     -14.133  -4.099  58.189  1.00  0.00              
ATOM   2068  C   GLY A 265     -13.243  -2.884  58.417  1.00  0.00              
ATOM   2069  O   GLY A 265     -13.577  -1.766  58.019  1.00  0.00              
ATOM   2070  N   MET A 266     -12.081  -3.071  59.048  1.00  0.00              
ATOM   2071  CA  MET A 266     -11.232  -1.955  59.426  1.00  0.00              
ATOM   2072  CB  MET A 266     -10.388  -2.310  60.647  1.00  0.00              
ATOM   2073  CG  MET A 266     -11.173  -2.731  61.880  1.00  0.00              
ATOM   2074  SD  MET A 266     -10.081  -3.269  63.220  1.00  0.00              
ATOM   2075  CE  MET A 266      -9.666  -1.693  63.912  1.00  0.00              
ATOM   2076  C   MET A 266     -10.316  -1.547  58.281  1.00  0.00              
ATOM   2077  O   MET A 266      -9.659  -2.377  57.650  1.00  0.00              
ATOM   2078  N   GLU A 267     -10.290  -0.239  58.010  1.00  0.00              
ATOM   2079  CA  GLU A 267      -9.347   0.356  57.065  1.00  0.00              
ATOM   2080  CB  GLU A 267      -9.926   1.651  56.510  1.00  0.00              
ATOM   2081  CG  GLU A 267     -11.190   1.449  55.684  1.00  0.00              
ATOM   2082  CD  GLU A 267     -11.703   2.734  55.056  1.00  0.00              
ATOM   2083  OE1 GLU A 267     -12.720   3.246  55.522  1.00  0.00              
ATOM   2084  OE2 GLU A 267     -11.087   3.223  54.106  1.00  0.00              
ATOM   2085  C   GLU A 267      -7.966   0.632  57.667  1.00  0.00              
ATOM   2086  O   GLU A 267      -7.070   1.216  57.045  1.00  0.00              
ATOM   2087  N   SER A 268      -7.820   0.249  58.936  1.00  0.00              
ATOM   2088  CA  SER A 268      -6.570   0.307  59.668  1.00  0.00              
ATOM   2089  CB  SER A 268      -6.866  -0.144  61.089  1.00  0.00              
ATOM   2090  OG  SER A 268      -8.028   0.513  61.583  1.00  0.00              
ATOM   2091  C   SER A 268      -5.496  -0.589  59.063  1.00  0.00              
ATOM   2092  O   SER A 268      -5.781  -1.614  58.440  1.00  0.00              
ATOM   2093  N   ALA A 269      -4.239  -0.183  59.245  1.00  0.00              
ATOM   2094  CA  ALA A 269      -3.111  -0.966  58.773  1.00  0.00              
ATOM   2095  CB  ALA A 269      -1.848  -0.124  58.866  1.00  0.00              
ATOM   2096  C   ALA A 269      -2.930  -2.215  59.625  1.00  0.00              
ATOM   2097  O   ALA A 269      -3.130  -2.182  60.842  1.00  0.00              
ATOM   2098  N   GLY A 270      -2.576  -3.330  58.983  1.00  0.00              
ATOM   2099  CA  GLY A 270      -2.385  -4.587  59.686  1.00  0.00              
ATOM   2100  C   GLY A 270      -1.038  -4.608  60.388  1.00  0.00              
ATOM   2101  O   GLY A 270      -0.123  -3.888  59.985  1.00  0.00              
ATOM   2102  N   ILE A 271      -0.907  -5.487  61.387  1.00  0.00              
ATOM   2103  CA  ILE A 271       0.249  -5.603  62.278  1.00  0.00              
ATOM   2104  CB  ILE A 271       0.131  -7.008  62.934  1.00  0.00              
ATOM   2105  CG2 ILE A 271       1.431  -7.782  63.109  1.00  0.00              
ATOM   2106  CG1 ILE A 271      -0.662  -6.859  64.226  1.00  0.00              
ATOM   2107  CD1 ILE A 271      -0.892  -8.158  65.023  1.00  0.00              
ATOM   2108  C   ILE A 271       1.642  -5.248  61.742  1.00  0.00              
ATOM   2109  O   ILE A 271       2.373  -4.431  62.316  1.00  0.00              
ATOM   2110  N   HIS A 272       1.973  -5.832  60.589  1.00  0.00              
ATOM   2111  CA  HIS A 272       3.219  -5.566  59.886  1.00  0.00              
ATOM   2112  CB  HIS A 272       3.368  -6.542  58.716  1.00  0.00              
ATOM   2113  CG  HIS A 272       2.223  -6.531  57.707  1.00  0.00              
ATOM   2114  ND1 HIS A 272       0.956  -6.878  57.889  1.00  0.00              
ATOM   2115  CD2 HIS A 272       2.369  -6.129  56.402  1.00  0.00              
ATOM   2116  NE2 HIS A 272       1.181  -6.253  55.875  1.00  0.00              
ATOM   2117  CE1 HIS A 272       0.327  -6.700  56.760  1.00  0.00              
ATOM   2118  C   HIS A 272       3.345  -4.120  59.417  1.00  0.00              
ATOM   2119  O   HIS A 272       4.359  -3.460  59.651  1.00  0.00              
ATOM   2120  N   GLU A 273       2.273  -3.598  58.814  1.00  0.00              
ATOM   2121  CA  GLU A 273       2.245  -2.230  58.326  1.00  0.00              
ATOM   2122  CB  GLU A 273       1.037  -1.996  57.439  1.00  0.00              
ATOM   2123  CG  GLU A 273       1.131  -2.797  56.149  1.00  0.00              
ATOM   2124  CD  GLU A 273      -0.178  -3.365  55.617  1.00  0.00              
ATOM   2125  OE1 GLU A 273      -1.103  -3.615  56.403  1.00  0.00              
ATOM   2126  OE2 GLU A 273      -0.268  -3.574  54.408  1.00  0.00              
ATOM   2127  C   GLU A 273       2.226  -1.254  59.485  1.00  0.00              
ATOM   2128  O   GLU A 273       2.892  -0.226  59.402  1.00  0.00              
ATOM   2129  N   THR A 274       1.519  -1.543  60.584  1.00  0.00              
ATOM   2130  CA  THR A 274       1.592  -0.697  61.765  1.00  0.00              
ATOM   2131  CB  THR A 274       0.527  -1.065  62.810  1.00  0.00              
ATOM   2132  OG1 THR A 274       0.471  -2.484  62.881  1.00  0.00              
ATOM   2133  CG2 THR A 274      -0.829  -0.455  62.513  1.00  0.00              
ATOM   2134  C   THR A 274       2.985  -0.670  62.381  1.00  0.00              
ATOM   2135  O   THR A 274       3.444   0.389  62.817  1.00  0.00              
ATOM   2136  N   THR A 275       3.691  -1.811  62.371  1.00  0.00              
ATOM   2137  CA  THR A 275       5.076  -1.871  62.823  1.00  0.00              
ATOM   2138  CB  THR A 275       5.569  -3.338  62.839  1.00  0.00              
ATOM   2139  OG1 THR A 275       4.772  -4.034  63.792  1.00  0.00              
ATOM   2140  CG2 THR A 275       7.034  -3.475  63.223  1.00  0.00              
ATOM   2141  C   THR A 275       5.946  -0.982  61.933  1.00  0.00              
ATOM   2142  O   THR A 275       6.669  -0.116  62.434  1.00  0.00              
ATOM   2143  N   TYR A 276       5.815  -1.129  60.606  1.00  0.00              
ATOM   2144  CA  TYR A 276       6.545  -0.299  59.653  1.00  0.00              
ATOM   2145  CB  TYR A 276       6.246  -0.748  58.215  1.00  0.00              
ATOM   2146  CG  TYR A 276       7.116  -0.081  57.153  1.00  0.00              
ATOM   2147  CD1 TYR A 276       8.492  -0.165  57.237  1.00  0.00              
ATOM   2148  CE1 TYR A 276       9.278   0.482  56.308  1.00  0.00              
ATOM   2149  CD2 TYR A 276       6.527   0.627  56.122  1.00  0.00              
ATOM   2150  CE2 TYR A 276       7.314   1.268  55.185  1.00  0.00              
ATOM   2151  CZ  TYR A 276       8.687   1.201  55.292  1.00  0.00              
ATOM   2152  OH  TYR A 276       9.494   1.871  54.391  1.00  0.00              
ATOM   2153  C   TYR A 276       6.234   1.187  59.835  1.00  0.00              
ATOM   2154  O   TYR A 276       7.143   2.018  59.823  1.00  0.00              
ATOM   2155  N   ASN A 277       4.961   1.530  60.066  1.00  0.00              
ATOM   2156  CA  ASN A 277       4.547   2.906  60.323  1.00  0.00              
ATOM   2157  CB  ASN A 277       3.027   3.053  60.440  1.00  0.00              
ATOM   2158  CG  ASN A 277       2.243   2.769  59.165  1.00  0.00              
ATOM   2159  OD1 ASN A 277       2.567   3.218  58.069  1.00  0.00              
ATOM   2160  ND2 ASN A 277       1.165   2.003  59.270  1.00  0.00              
ATOM   2161  C   ASN A 277       5.176   3.458  61.593  1.00  0.00              
ATOM   2162  O   ASN A 277       5.617   4.607  61.613  1.00  0.00              
ATOM   2163  N   SER A 278       5.262   2.638  62.649  1.00  0.00              
ATOM   2164  CA  SER A 278       5.907   3.036  63.896  1.00  0.00              
ATOM   2165  CB  SER A 278       5.823   1.924  64.934  1.00  0.00              
ATOM   2166  OG  SER A 278       4.506   1.456  65.177  1.00  0.00              
ATOM   2167  C   SER A 278       7.375   3.352  63.645  1.00  0.00              
ATOM   2168  O   SER A 278       7.869   4.412  64.033  1.00  0.00              
ATOM   2169  N   ILE A 279       8.057   2.455  62.922  1.00  0.00              
ATOM   2170  CA  ILE A 279       9.462   2.624  62.575  1.00  0.00              
ATOM   2171  CB  ILE A 279       9.991   1.321  61.921  1.00  0.00              
ATOM   2172  CG2 ILE A 279      11.430   1.471  61.451  1.00  0.00              
ATOM   2173  CG1 ILE A 279       9.912   0.167  62.916  1.00  0.00              
ATOM   2174  CD1 ILE A 279      10.189  -1.231  62.332  1.00  0.00              
ATOM   2175  C   ILE A 279       9.681   3.865  61.709  1.00  0.00              
ATOM   2176  O   ILE A 279      10.620   4.617  61.956  1.00  0.00              
ATOM   2177  N   MET A 280       8.813   4.127  60.727  1.00  0.00              
ATOM   2178  CA  MET A 280       8.882   5.337  59.915  1.00  0.00              
ATOM   2179  CB  MET A 280       7.952   5.238  58.709  1.00  0.00              
ATOM   2180  CG  MET A 280       8.399   4.263  57.627  1.00  0.00              
ATOM   2181  SD  MET A 280       9.919   4.756  56.775  1.00  0.00              
ATOM   2182  CE  MET A 280      11.050   3.557  57.420  1.00  0.00              
ATOM   2183  C   MET A 280       8.578   6.624  60.671  1.00  0.00              
ATOM   2184  O   MET A 280       9.126   7.680  60.349  1.00  0.00              
ATOM   2185  N   LYS A 281       7.686   6.572  61.666  1.00  0.00              
ATOM   2186  CA  LYS A 281       7.395   7.732  62.499  1.00  0.00              
ATOM   2187  CB  LYS A 281       6.091   7.508  63.254  1.00  0.00              
ATOM   2188  CG  LYS A 281       5.485   8.787  63.810  1.00  0.00              
ATOM   2189  CD  LYS A 281       4.148   8.476  64.454  1.00  0.00              
ATOM   2190  CE  LYS A 281       3.507   9.754  64.961  1.00  0.00              
ATOM   2191  NZ  LYS A 281       2.258   9.467  65.636  1.00  0.00              
ATOM   2192  C   LYS A 281       8.550   8.002  63.461  1.00  0.00              
ATOM   2193  O   LYS A 281       8.817   9.144  63.842  1.00  0.00              
ATOM   2194  N   CYS A 282       9.245   6.938  63.876  1.00  0.00              
ATOM   2195  CA  CYS A 282      10.528   7.075  64.545  1.00  0.00              
ATOM   2196  CB  CYS A 282      11.020   5.727  65.037  1.00  0.00              
ATOM   2197  SG  CYS A 282       9.884   4.971  66.220  1.00  0.00              
ATOM   2198  C   CYS A 282      11.564   7.643  63.587  1.00  0.00              
ATOM   2199  O   CYS A 282      11.481   7.465  62.368  1.00  0.00              
ATOM   2200  N   ASP A 283      12.554   8.357  64.121  1.00  0.00              
ATOM   2201  CA  ASP A 283      13.593   8.899  63.269  1.00  0.00              
ATOM   2202  CB  ASP A 283      14.302  10.092  63.899  1.00  0.00              
ATOM   2203  CG  ASP A 283      15.364  10.685  62.983  1.00  0.00              
ATOM   2204  OD1 ASP A 283      15.023  11.528  62.151  1.00  0.00              
ATOM   2205  OD2 ASP A 283      16.526  10.292  63.089  1.00  0.00              
ATOM   2206  C   ASP A 283      14.621   7.847  62.901  1.00  0.00              
ATOM   2207  O   ASP A 283      15.221   7.197  63.759  1.00  0.00              
ATOM   2208  N   ILE A 284      14.745   7.710  61.581  1.00  0.00              
ATOM   2209  CA  ILE A 284      15.925   7.230  60.858  1.00  0.00              
ATOM   2210  CB  ILE A 284      16.403   8.339  59.885  1.00  0.00              
ATOM   2211  CG2 ILE A 284      17.220   7.676  58.791  1.00  0.00              
ATOM   2212  CG1 ILE A 284      15.264   9.108  59.214  1.00  0.00              
ATOM   2213  CD1 ILE A 284      15.686  10.431  58.558  1.00  0.00              
ATOM   2214  C   ILE A 284      17.100   6.699  61.684  1.00  0.00              
ATOM   2215  O   ILE A 284      17.423   5.510  61.644  1.00  0.00              
ATOM   2216  N   ASP A 285      17.699   7.572  62.502  1.00  0.00              
ATOM   2217  CA  ASP A 285      18.873   7.242  63.295  1.00  0.00              
ATOM   2218  CB  ASP A 285      19.422   8.474  63.987  1.00  0.00              
ATOM   2219  CG  ASP A 285      20.715   8.982  63.373  1.00  0.00              
ATOM   2220  OD1 ASP A 285      21.580   8.192  62.994  1.00  0.00              
ATOM   2221  OD2 ASP A 285      20.868  10.194  63.266  1.00  0.00              
ATOM   2222  C   ASP A 285      18.787   6.116  64.315  1.00  0.00              
ATOM   2223  O   ASP A 285      19.819   5.684  64.835  1.00  0.00              
ATOM   2224  N   ILE A 286      17.589   5.632  64.644  1.00  0.00              
ATOM   2225  CA  ILE A 286      17.459   4.463  65.510  1.00  0.00              
ATOM   2226  CB  ILE A 286      16.592   4.769  66.757  1.00  0.00              
ATOM   2227  CG2 ILE A 286      17.308   5.787  67.636  1.00  0.00              
ATOM   2228  CG1 ILE A 286      15.172   5.210  66.408  1.00  0.00              
ATOM   2229  CD1 ILE A 286      14.248   5.373  67.627  1.00  0.00              
ATOM   2230  C   ILE A 286      16.929   3.228  64.789  1.00  0.00              
ATOM   2231  O   ILE A 286      16.926   2.122  65.346  1.00  0.00              
ATOM   2232  N   ARG A 287      16.532   3.381  63.521  1.00  0.00              
ATOM   2233  CA  ARG A 287      15.692   2.398  62.848  1.00  0.00              
ATOM   2234  CB  ARG A 287      15.281   2.863  61.461  1.00  0.00              
ATOM   2235  CG  ARG A 287      14.238   3.959  61.550  1.00  0.00              
ATOM   2236  CD  ARG A 287      13.766   4.386  60.173  1.00  0.00              
ATOM   2237  NE  ARG A 287      12.840   5.494  60.322  1.00  0.00              
ATOM   2238  CZ  ARG A 287      12.662   6.441  59.404  1.00  0.00              
ATOM   2239  NH1 ARG A 287      11.866   7.449  59.719  1.00  0.00              
ATOM   2240  NH2 ARG A 287      13.268   6.410  58.222  1.00  0.00              
ATOM   2241  C   ARG A 287      16.198   0.968  62.776  1.00  0.00              
ATOM   2242  O   ARG A 287      15.418   0.045  63.008  1.00  0.00              
ATOM   2243  N   LYS A 288      17.489   0.738  62.515  1.00  0.00              
ATOM   2244  CA  LYS A 288      18.016  -0.617  62.425  1.00  0.00              
ATOM   2245  CB  LYS A 288      19.405  -0.585  61.801  1.00  0.00              
ATOM   2246  CG  LYS A 288      19.955  -1.908  61.275  1.00  0.00              
ATOM   2247  CD  LYS A 288      21.032  -2.429  62.208  1.00  0.00              
ATOM   2248  CE  LYS A 288      21.900  -3.457  61.509  1.00  0.00              
ATOM   2249  NZ  LYS A 288      23.087  -3.719  62.301  1.00  0.00              
ATOM   2250  C   LYS A 288      18.010  -1.323  63.779  1.00  0.00              
ATOM   2251  O   LYS A 288      17.814  -2.537  63.837  1.00  0.00              
ATOM   2252  N   ASP A 289      18.146  -0.576  64.885  1.00  0.00              
ATOM   2253  CA  ASP A 289      18.021  -1.143  66.228  1.00  0.00              
ATOM   2254  CB  ASP A 289      18.227  -0.110  67.329  1.00  0.00              
ATOM   2255  CG  ASP A 289      19.650   0.370  67.536  1.00  0.00              
ATOM   2256  OD1 ASP A 289      20.391  -0.274  68.280  1.00  0.00              
ATOM   2257  OD2 ASP A 289      19.995   1.414  66.980  1.00  0.00              
ATOM   2258  C   ASP A 289      16.630  -1.717  66.444  1.00  0.00              
ATOM   2259  O   ASP A 289      16.461  -2.772  67.059  1.00  0.00              
ATOM   2260  N   LEU A 290      15.637  -0.988  65.923  1.00  0.00              
ATOM   2261  CA  LEU A 290      14.248  -1.410  65.971  1.00  0.00              
ATOM   2262  CB  LEU A 290      13.325  -0.263  65.563  1.00  0.00              
ATOM   2263  CG  LEU A 290      13.431   1.087  66.269  1.00  0.00              
ATOM   2264  CD1 LEU A 290      12.505   2.084  65.600  1.00  0.00              
ATOM   2265  CD2 LEU A 290      13.123   0.983  67.754  1.00  0.00              
ATOM   2266  C   LEU A 290      14.028  -2.604  65.051  1.00  0.00              
ATOM   2267  O   LEU A 290      13.562  -3.647  65.507  1.00  0.00              
ATOM   2268  N   TYR A 291      14.405  -2.485  63.770  1.00  0.00              
ATOM   2269  CA  TYR A 291      14.271  -3.547  62.779  1.00  0.00              
ATOM   2270  CB  TYR A 291      14.923  -3.159  61.453  1.00  0.00              
ATOM   2271  CG  TYR A 291      14.123  -2.235  60.548  1.00  0.00              
ATOM   2272  CD1 TYR A 291      12.875  -2.610  60.090  1.00  0.00              
ATOM   2273  CE1 TYR A 291      12.204  -1.813  59.184  1.00  0.00              
ATOM   2274  CD2 TYR A 291      14.688  -1.050  60.123  1.00  0.00              
ATOM   2275  CE2 TYR A 291      14.021  -0.248  59.222  1.00  0.00              
ATOM   2276  CZ  TYR A 291      12.786  -0.640  58.755  1.00  0.00              
ATOM   2277  OH  TYR A 291      12.120   0.155  57.846  1.00  0.00              
ATOM   2278  C   TYR A 291      14.870  -4.877  63.205  1.00  0.00              
ATOM   2279  O   TYR A 291      14.222  -5.916  63.083  1.00  0.00              
ATOM   2280  N   ALA A 292      16.101  -4.855  63.722  1.00  0.00              
ATOM   2281  CA  ALA A 292      16.765  -6.058  64.193  1.00  0.00              
ATOM   2282  CB  ALA A 292      18.248  -5.776  64.375  1.00  0.00              
ATOM   2283  C   ALA A 292      16.228  -6.615  65.505  1.00  0.00              
ATOM   2284  O   ALA A 292      16.582  -7.728  65.897  1.00  0.00              
ATOM   2285  N   ASN A 293      15.378  -5.867  66.217  1.00  0.00              
ATOM   2286  CA  ASN A 293      14.797  -6.353  67.457  1.00  0.00              
ATOM   2287  CB  ASN A 293      15.420  -5.674  68.684  1.00  0.00              
ATOM   2288  CG  ASN A 293      16.905  -5.928  68.875  1.00  0.00              
ATOM   2289  OD1 ASN A 293      17.338  -6.983  69.333  1.00  0.00              
ATOM   2290  ND2 ASN A 293      17.732  -4.957  68.515  1.00  0.00              
ATOM   2291  C   ASN A 293      13.291  -6.138  67.438  1.00  0.00              
ATOM   2292  O   ASN A 293      12.716  -5.436  68.282  1.00  0.00              
ATOM   2293  N   ASN A 294      12.609  -6.724  66.449  1.00  0.00              
ATOM   2294  CA  ASN A 294      11.157  -6.651  66.441  1.00  0.00              
ATOM   2295  CB  ASN A 294      10.575  -6.616  65.030  1.00  0.00              
ATOM   2296  CG  ASN A 294       9.058  -6.434  64.974  1.00  0.00              
ATOM   2297  OD1 ASN A 294       8.411  -6.908  64.045  1.00  0.00              
ATOM   2298  ND2 ASN A 294       8.382  -5.763  65.902  1.00  0.00              
ATOM   2299  C   ASN A 294      10.591  -7.792  67.271  1.00  0.00              
ATOM   2300  O   ASN A 294      10.280  -8.879  66.784  1.00  0.00              
ATOM   2301  N   VAL A 295      10.492  -7.515  68.569  1.00  0.00              
ATOM   2302  CA  VAL A 295      10.124  -8.525  69.547  1.00  0.00              
ATOM   2303  CB  VAL A 295      10.768  -8.199  70.917  1.00  0.00              
ATOM   2304  CG1 VAL A 295      10.353  -9.189  71.999  1.00  0.00              
ATOM   2305  CG2 VAL A 295      12.286  -8.214  70.800  1.00  0.00              
ATOM   2306  C   VAL A 295       8.609  -8.623  69.645  1.00  0.00              
ATOM   2307  O   VAL A 295       7.926  -7.642  69.937  1.00  0.00              
ATOM   2308  N   MET A 296       8.065  -9.803  69.364  1.00  0.00              
ATOM   2309  CA  MET A 296       6.641 -10.038  69.530  1.00  0.00              
ATOM   2310  CB  MET A 296       6.167 -11.102  68.561  1.00  0.00              
ATOM   2311  CG  MET A 296       6.218 -10.615  67.123  1.00  0.00              
ATOM   2312  SD  MET A 296       5.449 -11.782  65.979  1.00  0.00              
ATOM   2313  CE  MET A 296       6.866 -12.806  65.732  1.00  0.00              
ATOM   2314  C   MET A 296       6.287 -10.422  70.959  1.00  0.00              
ATOM   2315  O   MET A 296       7.095 -11.029  71.664  1.00  0.00              
ATOM   2316  N   SER A 297       5.080 -10.074  71.407  1.00  0.00              
ATOM   2317  CA  SER A 297       4.659 -10.302  72.779  1.00  0.00              
ATOM   2318  CB  SER A 297       5.253  -9.220  73.667  1.00  0.00              
ATOM   2319  OG  SER A 297       4.920  -7.919  73.206  1.00  0.00              
ATOM   2320  C   SER A 297       3.144 -10.284  72.901  1.00  0.00              
ATOM   2321  O   SER A 297       2.452  -9.613  72.132  1.00  0.00              
ATOM   2322  N   GLY A 298       2.631 -11.022  73.881  1.00  0.00              
ATOM   2323  CA  GLY A 298       1.204 -11.127  74.102  1.00  0.00              
ATOM   2324  C   GLY A 298       0.634 -12.428  73.556  1.00  0.00              
ATOM   2325  O   GLY A 298       1.348 -13.358  73.161  1.00  0.00              
ATOM   2326  N   GLY A 299      -0.695 -12.438  73.488  1.00  0.00              
ATOM   2327  CA  GLY A 299      -1.462 -13.639  73.211  1.00  0.00              
ATOM   2328  C   GLY A 299      -1.539 -13.940  71.725  1.00  0.00              
ATOM   2329  O   GLY A 299      -1.191 -15.041  71.293  1.00  0.00              
ATOM   2330  N   THR A 300      -1.938 -12.957  70.910  1.00  0.00              
ATOM   2331  CA  THR A 300      -2.176 -13.189  69.488  1.00  0.00              
ATOM   2332  CB  THR A 300      -2.867 -11.992  68.806  1.00  0.00              
ATOM   2333  OG1 THR A 300      -2.985 -10.919  69.733  1.00  0.00              
ATOM   2334  CG2 THR A 300      -4.233 -12.381  68.298  1.00  0.00              
ATOM   2335  C   THR A 300      -0.895 -13.554  68.744  1.00  0.00              
ATOM   2336  O   THR A 300      -0.878 -14.343  67.799  1.00  0.00              
ATOM   2337  N   THR A 301       0.213 -13.020  69.252  1.00  0.00              
ATOM   2338  CA  THR A 301       1.547 -13.327  68.770  1.00  0.00              
ATOM   2339  CB  THR A 301       2.516 -12.350  69.442  1.00  0.00              
ATOM   2340  OG1 THR A 301       2.091 -12.215  70.795  1.00  0.00              
ATOM   2341  CG2 THR A 301       2.485 -10.992  68.761  1.00  0.00              
ATOM   2342  C   THR A 301       2.017 -14.768  68.940  1.00  0.00              
ATOM   2343  O   THR A 301       3.054 -15.142  68.389  1.00  0.00              
ATOM   2344  N   MET A 302       1.292 -15.604  69.694  1.00  0.00              
ATOM   2345  CA  MET A 302       1.670 -17.000  69.875  1.00  0.00              
ATOM   2346  CB  MET A 302       0.926 -17.616  71.057  1.00  0.00              
ATOM   2347  CG  MET A 302       1.339 -17.063  72.416  1.00  0.00              
ATOM   2348  SD  MET A 302       3.062 -17.423  72.841  1.00  0.00              
ATOM   2349  CE  MET A 302       2.848 -18.857  73.855  1.00  0.00              
ATOM   2350  C   MET A 302       1.481 -17.882  68.645  1.00  0.00              
ATOM   2351  O   MET A 302       2.117 -18.932  68.537  1.00  0.00              
ATOM   2352  N   TYR A 303       0.642 -17.460  67.690  1.00  0.00              
ATOM   2353  CA  TYR A 303       0.231 -18.312  66.578  1.00  0.00              
ATOM   2354  CB  TYR A 303      -0.876 -17.648  65.750  1.00  0.00              
ATOM   2355  CG  TYR A 303      -2.127 -17.240  66.521  1.00  0.00              
ATOM   2356  CD1 TYR A 303      -2.848 -16.152  66.075  1.00  0.00              
ATOM   2357  CE1 TYR A 303      -3.924 -15.693  66.803  1.00  0.00              
ATOM   2358  CD2 TYR A 303      -2.514 -17.901  67.675  1.00  0.00              
ATOM   2359  CE2 TYR A 303      -3.586 -17.441  68.409  1.00  0.00              
ATOM   2360  CZ  TYR A 303      -4.270 -16.327  67.976  1.00  0.00              
ATOM   2361  OH  TYR A 303      -5.306 -15.828  68.740  1.00  0.00              
ATOM   2362  C   TYR A 303       1.362 -18.737  65.643  1.00  0.00              
ATOM   2363  O   TYR A 303       2.137 -17.890  65.189  1.00  0.00              
ATOM   2364  N   PRO A 304       1.505 -20.036  65.327  1.00  0.00              
ATOM   2365  CD  PRO A 304       0.681 -21.118  65.861  1.00  0.00              
ATOM   2366  CA  PRO A 304       2.539 -20.561  64.437  1.00  0.00              
ATOM   2367  CB  PRO A 304       2.160 -22.022  64.312  1.00  0.00              
ATOM   2368  CG  PRO A 304       1.566 -22.333  65.660  1.00  0.00              
ATOM   2369  C   PRO A 304       2.563 -19.878  63.076  1.00  0.00              
ATOM   2370  O   PRO A 304       1.520 -19.582  62.491  1.00  0.00              
ATOM   2371  N   GLY A 305       3.765 -19.568  62.591  1.00  0.00              
ATOM   2372  CA  GLY A 305       3.917 -18.925  61.297  1.00  0.00              
ATOM   2373  C   GLY A 305       4.096 -17.416  61.389  1.00  0.00              
ATOM   2374  O   GLY A 305       4.743 -16.838  60.510  1.00  0.00              
ATOM   2375  N   ILE A 306       3.595 -16.764  62.455  1.00  0.00              
ATOM   2376  CA  ILE A 306       3.588 -15.305  62.559  1.00  0.00              
ATOM   2377  CB  ILE A 306       2.914 -14.829  63.881  1.00  0.00              
ATOM   2378  CG2 ILE A 306       3.749 -15.162  65.116  1.00  0.00              
ATOM   2379  CG1 ILE A 306       2.576 -13.340  63.819  1.00  0.00              
ATOM   2380  CD1 ILE A 306       1.670 -12.826  64.955  1.00  0.00              
ATOM   2381  C   ILE A 306       4.938 -14.635  62.324  1.00  0.00              
ATOM   2382  O   ILE A 306       5.011 -13.660  61.580  1.00  0.00              
ATOM   2383  N   ALA A 307       6.021 -15.191  62.879  1.00  0.00              
ATOM   2384  CA  ALA A 307       7.367 -14.676  62.667  1.00  0.00              
ATOM   2385  CB  ALA A 307       8.363 -15.535  63.432  1.00  0.00              
ATOM   2386  C   ALA A 307       7.782 -14.692  61.204  1.00  0.00              
ATOM   2387  O   ALA A 307       8.324 -13.718  60.682  1.00  0.00              
ATOM   2388  N   ASP A 308       7.433 -15.787  60.522  1.00  0.00              
ATOM   2389  CA  ASP A 308       7.851 -16.031  59.147  1.00  0.00              
ATOM   2390  CB  ASP A 308       7.512 -17.456  58.705  1.00  0.00              
ATOM   2391  CG  ASP A 308       8.088 -18.552  59.585  1.00  0.00              
ATOM   2392  OD1 ASP A 308       9.025 -19.225  59.162  1.00  0.00              
ATOM   2393  OD2 ASP A 308       7.587 -18.727  60.699  1.00  0.00              
ATOM   2394  C   ASP A 308       7.124 -15.063  58.231  1.00  0.00              
ATOM   2395  O   ASP A 308       7.731 -14.392  57.394  1.00  0.00              
ATOM   2396  N   ARG A 309       5.805 -14.975  58.433  1.00  0.00              
ATOM   2397  CA  ARG A 309       4.961 -14.069  57.674  1.00  0.00              
ATOM   2398  CB  ARG A 309       3.500 -14.356  58.006  1.00  0.00              
ATOM   2399  CG  ARG A 309       2.479 -13.446  57.338  1.00  0.00              
ATOM   2400  CD  ARG A 309       2.477 -13.524  55.815  1.00  0.00              
ATOM   2401  NE  ARG A 309       1.542 -12.550  55.280  1.00  0.00              
ATOM   2402  CZ  ARG A 309       0.221 -12.724  55.284  1.00  0.00              
ATOM   2403  NH1 ARG A 309      -0.540 -11.689  54.956  1.00  0.00              
ATOM   2404  NH2 ARG A 309      -0.322 -13.900  55.580  1.00  0.00              
ATOM   2405  C   ARG A 309       5.320 -12.608  57.923  1.00  0.00              
ATOM   2406  O   ARG A 309       5.486 -11.853  56.965  1.00  0.00              
ATOM   2407  N   MET A 310       5.473 -12.199  59.189  1.00  0.00              
ATOM   2408  CA  MET A 310       5.912 -10.852  59.538  1.00  0.00              
ATOM   2409  CB  MET A 310       6.086 -10.705  61.044  1.00  0.00              
ATOM   2410  CG  MET A 310       4.829 -10.330  61.806  1.00  0.00              
ATOM   2411  SD  MET A 310       4.299  -8.643  61.425  1.00  0.00              
ATOM   2412  CE  MET A 310       5.297  -7.758  62.590  1.00  0.00              
ATOM   2413  C   MET A 310       7.219 -10.470  58.865  1.00  0.00              
ATOM   2414  O   MET A 310       7.319  -9.401  58.258  1.00  0.00              
ATOM   2415  N   GLN A 311       8.207 -11.372  58.952  1.00  0.00              
ATOM   2416  CA  GLN A 311       9.505 -11.188  58.320  1.00  0.00              
ATOM   2417  CB  GLN A 311      10.381 -12.407  58.606  1.00  0.00              
ATOM   2418  CG  GLN A 311      11.853 -12.298  58.228  1.00  0.00              
ATOM   2419  CD  GLN A 311      12.663 -11.296  59.040  1.00  0.00              
ATOM   2420  OE1 GLN A 311      12.635 -11.248  60.270  1.00  0.00              
ATOM   2421  NE2 GLN A 311      13.421 -10.457  58.352  1.00  0.00              
ATOM   2422  C   GLN A 311       9.347 -10.962  56.822  1.00  0.00              
ATOM   2423  O   GLN A 311       9.809  -9.939  56.321  1.00  0.00              
ATOM   2424  N   LYS A 312       8.628 -11.866  56.139  1.00  0.00              
ATOM   2425  CA  LYS A 312       8.328 -11.760  54.713  1.00  0.00              
ATOM   2426  CB  LYS A 312       7.403 -12.919  54.320  1.00  0.00              
ATOM   2427  CG  LYS A 312       6.848 -12.916  52.898  1.00  0.00              
ATOM   2428  CD  LYS A 312       5.904 -14.094  52.720  1.00  0.00              
ATOM   2429  CE  LYS A 312       5.128 -13.978  51.416  1.00  0.00              
ATOM   2430  NZ  LYS A 312       4.270 -15.135  51.249  1.00  0.00              
ATOM   2431  C   LYS A 312       7.707 -10.417  54.331  1.00  0.00              
ATOM   2432  O   LYS A 312       8.213  -9.711  53.451  1.00  0.00              
ATOM   2433  N   GLU A 313       6.634 -10.047  55.039  1.00  0.00              
ATOM   2434  CA  GLU A 313       5.923  -8.800  54.804  1.00  0.00              
ATOM   2435  CB  GLU A 313       4.742  -8.688  55.760  1.00  0.00              
ATOM   2436  CG  GLU A 313       3.576  -9.649  55.508  1.00  0.00              
ATOM   2437  CD  GLU A 313       2.529  -9.232  54.476  1.00  0.00              
ATOM   2438  OE1 GLU A 313       2.866  -8.635  53.454  1.00  0.00              
ATOM   2439  OE2 GLU A 313       1.352  -9.532  54.699  1.00  0.00              
ATOM   2440  C   GLU A 313       6.821  -7.582  54.959  1.00  0.00              
ATOM   2441  O   GLU A 313       6.925  -6.766  54.040  1.00  0.00              
ATOM   2442  N   ILE A 314       7.535  -7.468  56.083  1.00  0.00              
ATOM   2443  CA  ILE A 314       8.380  -6.305  56.310  1.00  0.00              
ATOM   2444  CB  ILE A 314       8.703  -6.118  57.815  1.00  0.00              
ATOM   2445  CG2 ILE A 314       9.621  -4.923  58.074  1.00  0.00              
ATOM   2446  CG1 ILE A 314       7.383  -5.910  58.563  1.00  0.00              
ATOM   2447  CD1 ILE A 314       7.477  -5.658  60.080  1.00  0.00              
ATOM   2448  C   ILE A 314       9.590  -6.285  55.378  1.00  0.00              
ATOM   2449  O   ILE A 314       9.995  -5.201  54.958  1.00  0.00              
ATOM   2450  N   THR A 315      10.148  -7.429  54.953  1.00  0.00              
ATOM   2451  CA  THR A 315      11.170  -7.421  53.909  1.00  0.00              
ATOM   2452  CB  THR A 315      11.899  -8.774  53.771  1.00  0.00              
ATOM   2453  OG1 THR A 315      10.944  -9.828  53.769  1.00  0.00              
ATOM   2454  CG2 THR A 315      12.901  -8.971  54.898  1.00  0.00              
ATOM   2455  C   THR A 315      10.687  -6.932  52.545  1.00  0.00              
ATOM   2456  O   THR A 315      11.496  -6.570  51.691  1.00  0.00              
ATOM   2457  N   ALA A 316       9.370  -6.946  52.309  1.00  0.00              
ATOM   2458  CA  ALA A 316       8.805  -6.300  51.135  1.00  0.00              
ATOM   2459  CB  ALA A 316       7.487  -6.965  50.765  1.00  0.00              
ATOM   2460  C   ALA A 316       8.534  -4.820  51.385  1.00  0.00              
ATOM   2461  O   ALA A 316       8.803  -3.980  50.527  1.00  0.00              
ATOM   2462  N   LEU A 317       8.007  -4.483  52.569  1.00  0.00              
ATOM   2463  CA  LEU A 317       7.660  -3.106  52.911  1.00  0.00              
ATOM   2464  CB  LEU A 317       6.860  -3.059  54.210  1.00  0.00              
ATOM   2465  CG  LEU A 317       5.528  -3.784  54.331  1.00  0.00              
ATOM   2466  CD1 LEU A 317       5.039  -3.684  55.763  1.00  0.00              
ATOM   2467  CD2 LEU A 317       4.492  -3.237  53.365  1.00  0.00              
ATOM   2468  C   LEU A 317       8.850  -2.169  53.070  1.00  0.00              
ATOM   2469  O   LEU A 317       8.816  -1.018  52.633  1.00  0.00              
ATOM   2470  N   ALA A 318       9.903  -2.661  53.720  1.00  0.00              
ATOM   2471  CA  ALA A 318      11.046  -1.844  54.087  1.00  0.00              
ATOM   2472  CB  ALA A 318      11.522  -2.288  55.461  1.00  0.00              
ATOM   2473  C   ALA A 318      12.218  -2.004  53.128  1.00  0.00              
ATOM   2474  O   ALA A 318      12.321  -3.044  52.471  1.00  0.00              
ATOM   2475  N   PRO A 319      13.128  -1.024  52.991  1.00  0.00              
ATOM   2476  CD  PRO A 319      12.955   0.353  53.445  1.00  0.00              
ATOM   2477  CA  PRO A 319      14.371  -1.177  52.243  1.00  0.00              
ATOM   2478  CB  PRO A 319      15.002   0.205  52.335  1.00  0.00              
ATOM   2479  CG  PRO A 319      14.391   0.825  53.570  1.00  0.00              
ATOM   2480  C   PRO A 319      15.254  -2.289  52.808  1.00  0.00              
ATOM   2481  O   PRO A 319      15.805  -2.208  53.910  1.00  0.00              
ATOM   2482  N   SER A 320      15.406  -3.341  52.001  1.00  0.00              
ATOM   2483  CA  SER A 320      16.053  -4.588  52.388  1.00  0.00              
ATOM   2484  CB  SER A 320      15.856  -5.577  51.243  1.00  0.00              
ATOM   2485  OG  SER A 320      16.009  -4.935  49.980  1.00  0.00              
ATOM   2486  C   SER A 320      17.517  -4.540  52.823  1.00  0.00              
ATOM   2487  O   SER A 320      18.088  -5.545  53.249  1.00  0.00              
ATOM   2488  N   THR A 321      18.145  -3.368  52.720  1.00  0.00              
ATOM   2489  CA  THR A 321      19.471  -3.121  53.257  1.00  0.00              
ATOM   2490  CB  THR A 321      20.009  -1.812  52.651  1.00  0.00              
ATOM   2491  OG1 THR A 321      18.912  -0.900  52.590  1.00  0.00              
ATOM   2492  CG2 THR A 321      20.606  -2.031  51.271  1.00  0.00              
ATOM   2493  C   THR A 321      19.489  -3.067  54.782  1.00  0.00              
ATOM   2494  O   THR A 321      20.511  -3.341  55.414  1.00  0.00              
ATOM   2495  N   MET A 322      18.356  -2.704  55.390  1.00  0.00              
ATOM   2496  CA  MET A 322      18.242  -2.662  56.839  1.00  0.00              
ATOM   2497  CB  MET A 322      17.095  -1.749  57.260  1.00  0.00              
ATOM   2498  CG  MET A 322      17.239  -0.304  56.791  1.00  0.00              
ATOM   2499  SD  MET A 322      18.725   0.517  57.420  1.00  0.00              
ATOM   2500  CE  MET A 322      18.015   1.471  58.731  1.00  0.00              
ATOM   2501  C   MET A 322      18.014  -4.067  57.381  1.00  0.00              
ATOM   2502  O   MET A 322      17.138  -4.795  56.908  1.00  0.00              
ATOM   2503  N   LYS A 323      18.810  -4.474  58.374  1.00  0.00              
ATOM   2504  CA  LYS A 323      18.691  -5.806  58.948  1.00  0.00              
ATOM   2505  CB  LYS A 323      19.936  -6.150  59.763  1.00  0.00              
ATOM   2506  CG  LYS A 323      19.974  -7.594  60.258  1.00  0.00              
ATOM   2507  CD  LYS A 323      21.253  -7.910  61.024  1.00  0.00              
ATOM   2508  CE  LYS A 323      22.477  -7.865  60.117  1.00  0.00              
ATOM   2509  NZ  LYS A 323      23.665  -8.256  60.848  1.00  0.00              
ATOM   2510  C   LYS A 323      17.426  -5.930  59.788  1.00  0.00              
ATOM   2511  O   LYS A 323      17.329  -5.449  60.918  1.00  0.00              
ATOM   2512  N   ILE A 324      16.420  -6.532  59.160  1.00  0.00              
ATOM   2513  CA  ILE A 324      15.154  -6.827  59.810  1.00  0.00              
ATOM   2514  CB  ILE A 324      14.016  -6.775  58.762  1.00  0.00              
ATOM   2515  CG2 ILE A 324      12.665  -6.976  59.442  1.00  0.00              
ATOM   2516  CG1 ILE A 324      14.022  -5.453  57.999  1.00  0.00              
ATOM   2517  CD1 ILE A 324      13.195  -5.454  56.704  1.00  0.00              
ATOM   2518  C   ILE A 324      15.242  -8.208  60.450  1.00  0.00              
ATOM   2519  O   ILE A 324      15.558  -9.188  59.771  1.00  0.00              
ATOM   2520  N   LYS A 325      14.963  -8.302  61.749  1.00  0.00              
ATOM   2521  CA  LYS A 325      14.934  -9.566  62.461  1.00  0.00              
ATOM   2522  CB  LYS A 325      16.239  -9.765  63.228  1.00  0.00              
ATOM   2523  CG  LYS A 325      16.349 -11.084  63.978  1.00  0.00              
ATOM   2524  CD  LYS A 325      17.640 -11.095  64.776  1.00  0.00              
ATOM   2525  CE  LYS A 325      17.741 -12.366  65.601  1.00  0.00              
ATOM   2526  NZ  LYS A 325      18.968 -12.363  66.372  1.00  0.00              
ATOM   2527  C   LYS A 325      13.738  -9.525  63.404  1.00  0.00              
ATOM   2528  O   LYS A 325      13.691  -8.779  64.390  1.00  0.00              
ATOM   2529  N   ILE A 326      12.722 -10.304  63.036  1.00  0.00              
ATOM   2530  CA  ILE A 326      11.504 -10.371  63.822  1.00  0.00              
ATOM   2531  CB  ILE A 326      10.273 -10.294  62.896  1.00  0.00              
ATOM   2532  CG2 ILE A 326       8.970 -10.365  63.689  1.00  0.00              
ATOM   2533  CG1 ILE A 326      10.365  -8.982  62.118  1.00  0.00              
ATOM   2534  CD1 ILE A 326       9.262  -8.685  61.103  1.00  0.00              
ATOM   2535  C   ILE A 326      11.533 -11.587  64.737  1.00  0.00              
ATOM   2536  O   ILE A 326      11.540 -12.747  64.322  1.00  0.00              
ATOM   2537  N   ILE A 327      11.563 -11.264  66.025  1.00  0.00              
ATOM   2538  CA  ILE A 327      11.866 -12.218  67.076  1.00  0.00              
ATOM   2539  CB  ILE A 327      12.843 -11.549  68.077  1.00  0.00              
ATOM   2540  CG2 ILE A 327      13.246 -12.524  69.182  1.00  0.00              
ATOM   2541  CG1 ILE A 327      14.086 -11.020  67.367  1.00  0.00              
ATOM   2542  CD1 ILE A 327      14.929 -10.038  68.196  1.00  0.00              
ATOM   2543  C   ILE A 327      10.575 -12.633  67.768  1.00  0.00              
ATOM   2544  O   ILE A 327       9.796 -11.793  68.224  1.00  0.00              
ATOM   2545  N   ALA A 328      10.337 -13.941  67.845  1.00  0.00              
ATOM   2546  CA  ALA A 328       9.246 -14.473  68.644  1.00  0.00              
ATOM   2547  CB  ALA A 328       8.434 -15.459  67.811  1.00  0.00              
ATOM   2548  C   ALA A 328       9.819 -15.207  69.854  1.00  0.00              
ATOM   2549  O   ALA A 328      10.339 -16.317  69.706  1.00  0.00              
ATOM   2550  N   PRO A 329       9.831 -14.625  71.062  1.00  0.00              
ATOM   2551  CD  PRO A 329       9.613 -13.201  71.309  1.00  0.00              
ATOM   2552  CA  PRO A 329      10.255 -15.314  72.275  1.00  0.00              
ATOM   2553  CB  PRO A 329      10.440 -14.173  73.263  1.00  0.00              
ATOM   2554  CG  PRO A 329       9.452 -13.128  72.817  1.00  0.00              
ATOM   2555  C   PRO A 329       9.235 -16.358  72.734  1.00  0.00              
ATOM   2556  O   PRO A 329       8.059 -16.028  72.894  1.00  0.00              
ATOM   2557  N   PRO A 330       9.604 -17.624  72.997  1.00  0.00              
ATOM   2558  CD  PRO A 330      10.980 -18.107  72.922  1.00  0.00              
ATOM   2559  CA  PRO A 330       8.690 -18.713  73.366  1.00  0.00              
ATOM   2560  CB  PRO A 330       9.645 -19.816  73.764  1.00  0.00              
ATOM   2561  CG  PRO A 330      10.798 -19.609  72.819  1.00  0.00              
ATOM   2562  C   PRO A 330       7.667 -18.446  74.469  1.00  0.00              
ATOM   2563  O   PRO A 330       6.637 -19.113  74.558  1.00  0.00              
ATOM   2564  N   GLU A 331       7.927 -17.438  75.302  1.00  0.00              
ATOM   2565  CA  GLU A 331       7.042 -17.073  76.391  1.00  0.00              
ATOM   2566  CB  GLU A 331       7.834 -16.893  77.700  1.00  0.00              
ATOM   2567  CG  GLU A 331       8.967 -15.858  77.745  1.00  0.00              
ATOM   2568  CD  GLU A 331      10.301 -16.341  77.197  1.00  0.00              
ATOM   2569  OE1 GLU A 331      10.478 -16.307  75.978  1.00  0.00              
ATOM   2570  OE2 GLU A 331      11.150 -16.760  77.979  1.00  0.00              
ATOM   2571  C   GLU A 331       6.175 -15.849  76.093  1.00  0.00              
ATOM   2572  O   GLU A 331       5.670 -15.222  77.027  1.00  0.00              
ATOM   2573  N   ARG A 332       5.976 -15.495  74.812  1.00  0.00              
ATOM   2574  CA  ARG A 332       5.154 -14.363  74.372  1.00  0.00              
ATOM   2575  CB  ARG A 332       4.706 -14.572  72.931  1.00  0.00              
ATOM   2576  CG  ARG A 332       5.704 -14.092  71.893  1.00  0.00              
ATOM   2577  CD  ARG A 332       5.539 -14.846  70.584  1.00  0.00              
ATOM   2578  NE  ARG A 332       6.052 -16.200  70.717  1.00  0.00              
ATOM   2579  CZ  ARG A 332       5.684 -17.211  69.930  1.00  0.00              
ATOM   2580  NH1 ARG A 332       6.222 -18.402  70.153  1.00  0.00              
ATOM   2581  NH2 ARG A 332       4.806 -17.065  68.942  1.00  0.00              
ATOM   2582  C   ARG A 332       3.945 -13.976  75.215  1.00  0.00              
ATOM   2583  O   ARG A 332       3.864 -12.835  75.675  1.00  0.00              
ATOM   2584  N   LYS A 333       3.048 -14.927  75.495  1.00  0.00              
ATOM   2585  CA  LYS A 333       1.861 -14.701  76.315  1.00  0.00              
ATOM   2586  CB  LYS A 333       1.082 -16.012  76.385  1.00  0.00              
ATOM   2587  CG  LYS A 333      -0.304 -15.899  76.997  1.00  0.00              
ATOM   2588  CD  LYS A 333      -0.791 -17.274  77.405  1.00  0.00              
ATOM   2589  CE  LYS A 333      -2.048 -17.124  78.240  1.00  0.00              
ATOM   2590  NZ  LYS A 333      -2.332 -18.352  78.956  1.00  0.00              
ATOM   2591  C   LYS A 333       2.157 -14.199  77.732  1.00  0.00              
ATOM   2592  O   LYS A 333       1.389 -13.430  78.319  1.00  0.00              
ATOM   2593  N   TYR A 334       3.278 -14.641  78.305  1.00  0.00              
ATOM   2594  CA  TYR A 334       3.649 -14.274  79.662  1.00  0.00              
ATOM   2595  CB  TYR A 334       3.970 -15.528  80.478  1.00  0.00              
ATOM   2596  CG  TYR A 334       2.828 -16.532  80.559  1.00  0.00              
ATOM   2597  CD1 TYR A 334       1.595 -16.150  81.050  1.00  0.00              
ATOM   2598  CE1 TYR A 334       0.552 -17.051  81.075  1.00  0.00              
ATOM   2599  CD2 TYR A 334       3.029 -17.824  80.116  1.00  0.00              
ATOM   2600  CE2 TYR A 334       1.989 -18.731  80.141  1.00  0.00              
ATOM   2601  CZ  TYR A 334       0.753 -18.331  80.606  1.00  0.00              
ATOM   2602  OH  TYR A 334      -0.308 -19.217  80.581  1.00  0.00              
ATOM   2603  C   TYR A 334       4.827 -13.310  79.727  1.00  0.00              
ATOM   2604  O   TYR A 334       5.184 -12.856  80.816  1.00  0.00              
ATOM   2605  N   SER A 335       5.428 -12.964  78.578  1.00  0.00              
ATOM   2606  CA  SER A 335       6.611 -12.108  78.491  1.00  0.00              
ATOM   2607  CB  SER A 335       6.859 -11.707  77.040  1.00  0.00              
ATOM   2608  OG  SER A 335       5.766 -10.961  76.509  1.00  0.00              
ATOM   2609  C   SER A 335       6.584 -10.851  79.351  1.00  0.00              
ATOM   2610  O   SER A 335       7.540 -10.549  80.063  1.00  0.00              
ATOM   2611  N   VAL A 336       5.450 -10.147  79.298  1.00  0.00              
ATOM   2612  CA  VAL A 336       5.186  -8.979  80.129  1.00  0.00              
ATOM   2613  CB  VAL A 336       3.743  -8.474  79.902  1.00  0.00              
ATOM   2614  CG1 VAL A 336       3.510  -7.223  80.722  1.00  0.00              
ATOM   2615  CG2 VAL A 336       3.410  -8.200  78.444  1.00  0.00              
ATOM   2616  C   VAL A 336       5.377  -9.298  81.610  1.00  0.00              
ATOM   2617  O   VAL A 336       6.110  -8.606  82.322  1.00  0.00              
ATOM   2618  N   TRP A 337       4.741 -10.383  82.064  1.00  0.00              
ATOM   2619  CA  TRP A 337       4.779 -10.772  83.462  1.00  0.00              
ATOM   2620  CB  TRP A 337       3.813 -11.937  83.714  1.00  0.00              
ATOM   2621  CG  TRP A 337       3.641 -12.259  85.193  1.00  0.00              
ATOM   2622  CD2 TRP A 337       4.324 -13.195  85.924  1.00  0.00              
ATOM   2623  CE2 TRP A 337       3.894 -12.930  87.186  1.00  0.00              
ATOM   2624  CE3 TRP A 337       5.485 -13.888  85.680  1.00  0.00              
ATOM   2625  CD1 TRP A 337       2.815 -11.503  85.996  1.00  0.00              
ATOM   2626  NE1 TRP A 337       3.007 -11.932  87.222  1.00  0.00              
ATOM   2627  CZ2 TRP A 337       4.598 -13.303  88.299  1.00  0.00              
ATOM   2628  CZ3 TRP A 337       6.192 -14.309  86.790  1.00  0.00              
ATOM   2629  CH2 TRP A 337       5.759 -14.016  88.076  1.00  0.00              
ATOM   2630  C   TRP A 337       6.199 -11.161  83.853  1.00  0.00              
ATOM   2631  O   TRP A 337       6.686 -10.748  84.904  1.00  0.00              
ATOM   2632  N   ILE A 338       6.876 -11.945  83.008  1.00  0.00              
ATOM   2633  CA  ILE A 338       8.227 -12.415  83.292  1.00  0.00              
ATOM   2634  CB  ILE A 338       8.629 -13.514  82.279  1.00  0.00              
ATOM   2635  CG2 ILE A 338      10.075 -13.970  82.472  1.00  0.00              
ATOM   2636  CG1 ILE A 338       7.677 -14.700  82.428  1.00  0.00              
ATOM   2637  CD1 ILE A 338       7.847 -15.827  81.394  1.00  0.00              
ATOM   2638  C   ILE A 338       9.216 -11.255  83.352  1.00  0.00              
ATOM   2639  O   ILE A 338       9.996 -11.159  84.301  1.00  0.00              
ATOM   2640  N   GLY A 339       9.153 -10.327  82.392  1.00  0.00              
ATOM   2641  CA  GLY A 339       9.957  -9.113  82.418  1.00  0.00              
ATOM   2642  C   GLY A 339       9.668  -8.269  83.649  1.00  0.00              
ATOM   2643  O   GLY A 339      10.575  -7.694  84.252  1.00  0.00              
ATOM   2644  N   GLY A 340       8.391  -8.220  84.042  1.00  0.00              
ATOM   2645  CA  GLY A 340       7.980  -7.621  85.302  1.00  0.00              
ATOM   2646  C   GLY A 340       8.620  -8.305  86.502  1.00  0.00              
ATOM   2647  O   GLY A 340       9.122  -7.635  87.400  1.00  0.00              
ATOM   2648  N   SER A 341       8.644  -9.639  86.515  1.00  0.00              
ATOM   2649  CA  SER A 341       9.238 -10.427  87.588  1.00  0.00              
ATOM   2650  CB  SER A 341       8.948 -11.897  87.314  1.00  0.00              
ATOM   2651  OG  SER A 341       9.339 -12.792  88.344  1.00  0.00              
ATOM   2652  C   SER A 341      10.739 -10.188  87.714  1.00  0.00              
ATOM   2653  O   SER A 341      11.275 -10.102  88.825  1.00  0.00              
ATOM   2654  N   ILE A 342      11.422 -10.064  86.568  1.00  0.00              
ATOM   2655  CA  ILE A 342      12.834  -9.705  86.530  1.00  0.00              
ATOM   2656  CB  ILE A 342      13.391  -9.788  85.083  1.00  0.00              
ATOM   2657  CG2 ILE A 342      14.854  -9.346  85.033  1.00  0.00              
ATOM   2658  CG1 ILE A 342      13.253 -11.196  84.511  1.00  0.00              
ATOM   2659  CD1 ILE A 342      13.535 -11.301  82.997  1.00  0.00              
ATOM   2660  C   ILE A 342      13.002  -8.303  87.107  1.00  0.00              
ATOM   2661  O   ILE A 342      13.654  -8.130  88.137  1.00  0.00              
ATOM   2662  N   LEU A 343      12.341  -7.309  86.503  1.00  0.00              
ATOM   2663  CA  LEU A 343      12.528  -5.914  86.872  1.00  0.00              
ATOM   2664  CB  LEU A 343      11.705  -5.023  85.949  1.00  0.00              
ATOM   2665  CG  LEU A 343      12.316  -3.691  85.532  1.00  0.00              
ATOM   2666  CD1 LEU A 343      13.599  -3.907  84.747  1.00  0.00              
ATOM   2667  CD2 LEU A 343      11.340  -2.905  84.679  1.00  0.00              
ATOM   2668  C   LEU A 343      12.193  -5.648  88.335  1.00  0.00              
ATOM   2669  O   LEU A 343      13.006  -5.085  89.066  1.00  0.00              
ATOM   2670  N   ALA A 344      11.046  -6.143  88.810  1.00  0.00              
ATOM   2671  CA  ALA A 344      10.637  -5.991  90.200  1.00  0.00              
ATOM   2672  CB  ALA A 344       9.245  -6.567  90.399  1.00  0.00              
ATOM   2673  C   ALA A 344      11.551  -6.639  91.233  1.00  0.00              
ATOM   2674  O   ALA A 344      11.435  -6.342  92.423  1.00  0.00              
ATOM   2675  N   SER A 345      12.472  -7.519  90.829  1.00  0.00              
ATOM   2676  CA  SER A 345      13.447  -8.057  91.761  1.00  0.00              
ATOM   2677  CB  SER A 345      13.583  -9.572  91.588  1.00  0.00              
ATOM   2678  OG  SER A 345      13.727 -10.015  90.245  1.00  0.00              
ATOM   2679  C   SER A 345      14.798  -7.346  91.721  1.00  0.00              
ATOM   2680  O   SER A 345      15.678  -7.622  92.539  1.00  0.00              
ATOM   2681  N   LEU A 346      14.987  -6.389  90.803  1.00  0.00              
ATOM   2682  CA  LEU A 346      16.250  -5.674  90.700  1.00  0.00              
ATOM   2683  CB  LEU A 346      16.440  -5.078  89.304  1.00  0.00              
ATOM   2684  CG  LEU A 346      16.322  -5.975  88.071  1.00  0.00              
ATOM   2685  CD1 LEU A 346      16.604  -5.164  86.823  1.00  0.00              
ATOM   2686  CD2 LEU A 346      17.256  -7.173  88.121  1.00  0.00              
ATOM   2687  C   LEU A 346      16.347  -4.573  91.748  1.00  0.00              
ATOM   2688  O   LEU A 346      15.445  -3.742  91.903  1.00  0.00              
ATOM   2689  N   SER A 347      17.468  -4.559  92.471  1.00  0.00              
ATOM   2690  CA  SER A 347      17.714  -3.606  93.544  1.00  0.00              
ATOM   2691  CB  SER A 347      19.002  -3.990  94.263  1.00  0.00              
ATOM   2692  OG  SER A 347      19.940  -4.561  93.358  1.00  0.00              
ATOM   2693  C   SER A 347      17.718  -2.137  93.136  1.00  0.00              
ATOM   2694  O   SER A 347      17.321  -1.258  93.907  1.00  0.00              
ATOM   2695  N   THR A 348      18.135  -1.855  91.901  1.00  0.00              
ATOM   2696  CA  THR A 348      18.008  -0.524  91.334  1.00  0.00              
ATOM   2697  CB  THR A 348      18.870  -0.416  90.072  1.00  0.00              
ATOM   2698  OG1 THR A 348      18.747  -1.647  89.361  1.00  0.00              
ATOM   2699  CG2 THR A 348      20.314  -0.146  90.452  1.00  0.00              
ATOM   2700  C   THR A 348      16.555  -0.151  91.080  1.00  0.00              
ATOM   2701  O   THR A 348      16.114   0.941  91.441  1.00  0.00              
ATOM   2702  N   PHE A 349      15.770  -1.091  90.541  1.00  0.00              
ATOM   2703  CA  PHE A 349      14.348  -0.870  90.318  1.00  0.00              
ATOM   2704  CB  PHE A 349      13.739  -2.024  89.532  1.00  0.00              
ATOM   2705  CG  PHE A 349      12.299  -1.786  89.099  1.00  0.00              
ATOM   2706  CD1 PHE A 349      12.027  -0.919  88.058  1.00  0.00              
ATOM   2707  CD2 PHE A 349      11.267  -2.431  89.755  1.00  0.00              
ATOM   2708  CE1 PHE A 349      10.720  -0.707  87.676  1.00  0.00              
ATOM   2709  CE2 PHE A 349       9.965  -2.215  89.363  1.00  0.00              
ATOM   2710  CZ  PHE A 349       9.694  -1.357  88.323  1.00  0.00              
ATOM   2711  C   PHE A 349      13.586  -0.661  91.622  1.00  0.00              
ATOM   2712  O   PHE A 349      12.557   0.016  91.631  1.00  0.00              
ATOM   2713  N   GLN A 350      14.085  -1.190  92.746  1.00  0.00              
ATOM   2714  CA  GLN A 350      13.484  -0.922  94.050  1.00  0.00              
ATOM   2715  CB  GLN A 350      14.230  -1.610  95.194  1.00  0.00              
ATOM   2716  CG  GLN A 350      14.456  -3.115  95.069  1.00  0.00              
ATOM   2717  CD  GLN A 350      13.228  -3.942  94.725  1.00  0.00              
ATOM   2718  OE1 GLN A 350      12.379  -4.232  95.564  1.00  0.00              
ATOM   2719  NE2 GLN A 350      13.091  -4.345  93.472  1.00  0.00              
ATOM   2720  C   GLN A 350      13.366   0.566  94.365  1.00  0.00              
ATOM   2721  O   GLN A 350      12.434   0.988  95.048  1.00  0.00              
ATOM   2722  N   GLN A 351      14.255   1.399  93.806  1.00  0.00              
ATOM   2723  CA  GLN A 351      14.198   2.840  94.026  1.00  0.00              
ATOM   2724  CB  GLN A 351      15.507   3.517  93.603  1.00  0.00              
ATOM   2725  CG  GLN A 351      16.821   2.818  93.977  1.00  0.00              
ATOM   2726  CD  GLN A 351      16.934   2.343  95.418  1.00  0.00              
ATOM   2727  OE1 GLN A 351      16.935   3.124  96.366  1.00  0.00              
ATOM   2728  NE2 GLN A 351      17.044   1.039  95.640  1.00  0.00              
ATOM   2729  C   GLN A 351      13.022   3.479  93.283  1.00  0.00              
ATOM   2730  O   GLN A 351      12.567   4.575  93.623  1.00  0.00              
ATOM   2731  N   MET A 352      12.508   2.787  92.256  1.00  0.00              
ATOM   2732  CA  MET A 352      11.320   3.213  91.532  1.00  0.00              
ATOM   2733  CB  MET A 352      11.252   2.585  90.140  1.00  0.00              
ATOM   2734  CG  MET A 352      12.316   3.016  89.140  1.00  0.00              
ATOM   2735  SD  MET A 352      14.005   2.530  89.575  1.00  0.00              
ATOM   2736  CE  MET A 352      14.746   4.125  89.774  1.00  0.00              
ATOM   2737  C   MET A 352      10.029   2.880  92.270  1.00  0.00              
ATOM   2738  O   MET A 352       8.953   3.311  91.845  1.00  0.00              
ATOM   2739  N   TRP A 353      10.082   2.106  93.362  1.00  0.00              
ATOM   2740  CA  TRP A 353       8.891   1.862  94.158  1.00  0.00              
ATOM   2741  CB  TRP A 353       9.084   0.777  95.215  1.00  0.00              
ATOM   2742  CG  TRP A 353       9.345  -0.650  94.750  1.00  0.00              
ATOM   2743  CD2 TRP A 353       8.836  -1.330  93.672  1.00  0.00              
ATOM   2744  CE2 TRP A 353       9.407  -2.559  93.816  1.00  0.00              
ATOM   2745  CE3 TRP A 353       7.696  -1.162  92.922  1.00  0.00              
ATOM   2746  CD1 TRP A 353      10.185  -1.453  95.489  1.00  0.00              
ATOM   2747  NE1 TRP A 353      10.193  -2.624  94.894  1.00  0.00              
ATOM   2748  CZ2 TRP A 353       8.919  -3.698  93.228  1.00  0.00              
ATOM   2749  CZ3 TRP A 353       7.196  -2.288  92.291  1.00  0.00              
ATOM   2750  CH2 TRP A 353       7.795  -3.533  92.438  1.00  0.00              
ATOM   2751  C   TRP A 353       8.484   3.136  94.876  1.00  0.00              
ATOM   2752  O   TRP A 353       9.209   3.665  95.721  1.00  0.00              
ATOM   2753  N   ILE A 354       7.310   3.643  94.512  1.00  0.00              
ATOM   2754  CA  ILE A 354       6.716   4.772  95.208  1.00  0.00              
ATOM   2755  CB  ILE A 354       5.485   5.288  94.438  1.00  0.00              
ATOM   2756  CG2 ILE A 354       4.903   6.493  95.165  1.00  0.00              
ATOM   2757  CG1 ILE A 354       5.796   5.623  92.989  1.00  0.00              
ATOM   2758  CD1 ILE A 354       4.538   5.722  92.113  1.00  0.00              
ATOM   2759  C   ILE A 354       6.267   4.215  96.551  1.00  0.00              
ATOM   2760  O   ILE A 354       5.438   3.304  96.579  1.00  0.00              
ATOM   2761  N   THR A 355       6.834   4.677  97.664  1.00  0.00              
ATOM   2762  CA  THR A 355       6.313   4.314  98.970  1.00  0.00              
ATOM   2763  CB  THR A 355       7.355   4.596 100.076  1.00  0.00              
ATOM   2764  OG1 THR A 355       7.697   5.981 100.004  1.00  0.00              
ATOM   2765  CG2 THR A 355       8.589   3.717  99.942  1.00  0.00              
ATOM   2766  C   THR A 355       5.006   5.046  99.251  1.00  0.00              
ATOM   2767  O   THR A 355       4.718   6.064  98.612  1.00  0.00              
ATOM   2768  N   LYS A 356       4.190   4.570 100.202  1.00  0.00              
ATOM   2769  CA  LYS A 356       3.035   5.340 100.660  1.00  0.00              
ATOM   2770  CB  LYS A 356       2.210   4.560 101.686  1.00  0.00              
ATOM   2771  CG  LYS A 356       0.830   5.183 101.882  1.00  0.00              
ATOM   2772  CD  LYS A 356      -0.062   4.388 102.820  1.00  0.00              
ATOM   2773  CE  LYS A 356      -1.353   5.173 103.009  1.00  0.00              
ATOM   2774  NZ  LYS A 356      -2.251   4.524 103.946  1.00  0.00              
ATOM   2775  C   LYS A 356       3.474   6.696 101.212  1.00  0.00              
ATOM   2776  O   LYS A 356       2.789   7.704 101.049  1.00  0.00              
ATOM   2777  N   GLN A 357       4.669   6.727 101.809  1.00  0.00              
ATOM   2778  CA  GLN A 357       5.360   7.951 102.188  1.00  0.00              
ATOM   2779  CB  GLN A 357       6.673   7.509 102.860  1.00  0.00              
ATOM   2780  CG  GLN A 357       7.803   8.496 103.147  1.00  0.00              
ATOM   2781  CD  GLN A 357       8.727   8.738 101.960  1.00  0.00              
ATOM   2782  OE1 GLN A 357       9.240   7.811 101.329  1.00  0.00              
ATOM   2783  NE2 GLN A 357       8.933   9.995 101.597  1.00  0.00              
ATOM   2784  C   GLN A 357       5.552   8.894 100.995  1.00  0.00              
ATOM   2785  O   GLN A 357       5.082  10.036 101.020  1.00  0.00              
ATOM   2786  N   GLU A 358       6.193   8.431  99.914  1.00  0.00              
ATOM   2787  CA  GLU A 358       6.398   9.246  98.721  1.00  0.00              
ATOM   2788  CB  GLU A 358       7.276   8.497  97.726  1.00  0.00              
ATOM   2789  CG  GLU A 358       8.741   8.537  98.149  1.00  0.00              
ATOM   2790  CD  GLU A 358       9.627   7.482  97.505  1.00  0.00              
ATOM   2791  OE1 GLU A 358      10.544   7.839  96.765  1.00  0.00              
ATOM   2792  OE2 GLU A 358       9.415   6.295  97.744  1.00  0.00              
ATOM   2793  C   GLU A 358       5.091   9.699  98.080  1.00  0.00              
ATOM   2794  O   GLU A 358       4.960  10.850  97.657  1.00  0.00              
ATOM   2795  N   TYR A 359       4.097   8.805  98.070  1.00  0.00              
ATOM   2796  CA  TYR A 359       2.746   9.133  97.643  1.00  0.00              
ATOM   2797  CB  TYR A 359       1.874   7.872  97.708  1.00  0.00              
ATOM   2798  CG  TYR A 359       0.440   8.082  97.242  1.00  0.00              
ATOM   2799  CD1 TYR A 359       0.172   8.173  95.892  1.00  0.00              
ATOM   2800  CE1 TYR A 359      -1.112   8.428  95.466  1.00  0.00              
ATOM   2801  CD2 TYR A 359      -0.580   8.216  98.167  1.00  0.00              
ATOM   2802  CE2 TYR A 359      -1.865   8.482  97.743  1.00  0.00              
ATOM   2803  CZ  TYR A 359      -2.114   8.603  96.393  1.00  0.00              
ATOM   2804  OH  TYR A 359      -3.378   8.933  95.953  1.00  0.00              
ATOM   2805  C   TYR A 359       2.141  10.234  98.511  1.00  0.00              
ATOM   2806  O   TYR A 359       1.578  11.202  98.001  1.00  0.00              
ATOM   2807  N   ASP A 360       2.271  10.121  99.835  1.00  0.00              
ATOM   2808  CA  ASP A 360       1.660  11.069 100.761  1.00  0.00              
ATOM   2809  CB  ASP A 360       1.691  10.572 102.210  1.00  0.00              
ATOM   2810  CG  ASP A 360       0.815   9.366 102.537  1.00  0.00              
ATOM   2811  OD1 ASP A 360       1.143   8.651 103.484  1.00  0.00              
ATOM   2812  OD2 ASP A 360      -0.198   9.143 101.869  1.00  0.00              
ATOM   2813  C   ASP A 360       2.309  12.440 100.706  1.00  0.00              
ATOM   2814  O   ASP A 360       1.688  13.447 101.041  1.00  0.00              
ATOM   2815  N   GLU A 361       3.578  12.492 100.297  1.00  0.00              
ATOM   2816  CA  GLU A 361       4.229  13.760 100.030  1.00  0.00              
ATOM   2817  CB  GLU A 361       5.734  13.663 100.262  1.00  0.00              
ATOM   2818  CG  GLU A 361       6.167  13.783 101.726  1.00  0.00              
ATOM   2819  CD  GLU A 361       5.979  12.542 102.591  1.00  0.00              
ATOM   2820  OE1 GLU A 361       6.943  11.791 102.760  1.00  0.00              
ATOM   2821  OE2 GLU A 361       4.888  12.334 103.119  1.00  0.00              
ATOM   2822  C   GLU A 361       3.942  14.353  98.657  1.00  0.00              
ATOM   2823  O   GLU A 361       3.609  15.534  98.561  1.00  0.00              
ATOM   2824  N   ALA A 362       4.041  13.563  97.585  1.00  0.00              
ATOM   2825  CA  ALA A 362       3.990  14.113  96.238  1.00  0.00              
ATOM   2826  CB  ALA A 362       5.200  13.613  95.472  1.00  0.00              
ATOM   2827  C   ALA A 362       2.740  13.812  95.416  1.00  0.00              
ATOM   2828  O   ALA A 362       2.614  14.255  94.269  1.00  0.00              
ATOM   2829  N   GLY A 363       1.798  13.056  95.982  1.00  0.00              
ATOM   2830  CA  GLY A 363       0.537  12.740  95.325  1.00  0.00              
ATOM   2831  C   GLY A 363       0.664  11.711  94.202  1.00  0.00              
ATOM   2832  O   GLY A 363       1.772  11.272  93.882  1.00  0.00              
ATOM   2833  N   PRO A 364      -0.436  11.312  93.536  1.00  0.00              
ATOM   2834  CD  PRO A 364      -1.788  11.795  93.804  1.00  0.00              
ATOM   2835  CA  PRO A 364      -0.427  10.358  92.422  1.00  0.00              
ATOM   2836  CB  PRO A 364      -1.901  10.229  92.088  1.00  0.00              
ATOM   2837  CG  PRO A 364      -2.486  11.562  92.478  1.00  0.00              
ATOM   2838  C   PRO A 364       0.416  10.785  91.221  1.00  0.00              
ATOM   2839  O   PRO A 364       0.799   9.982  90.369  1.00  0.00              
ATOM   2840  N   SER A 365       0.717  12.082  91.167  1.00  0.00              
ATOM   2841  CA  SER A 365       1.675  12.674  90.252  1.00  0.00              
ATOM   2842  CB  SER A 365       1.814  14.157  90.609  1.00  0.00              
ATOM   2843  OG  SER A 365       1.215  14.479  91.866  1.00  0.00              
ATOM   2844  C   SER A 365       3.043  12.000  90.213  1.00  0.00              
ATOM   2845  O   SER A 365       3.608  11.831  89.129  1.00  0.00              
ATOM   2846  N   ILE A 366       3.555  11.530  91.360  1.00  0.00              
ATOM   2847  CA  ILE A 366       4.918  11.013  91.463  1.00  0.00              
ATOM   2848  CB  ILE A 366       5.253  10.737  92.953  1.00  0.00              
ATOM   2849  CG2 ILE A 366       4.416   9.584  93.488  1.00  0.00              
ATOM   2850  CG1 ILE A 366       6.749  10.518  93.178  1.00  0.00              
ATOM   2851  CD1 ILE A 366       7.199  10.451  94.646  1.00  0.00              
ATOM   2852  C   ILE A 366       5.283   9.842  90.540  1.00  0.00              
ATOM   2853  O   ILE A 366       6.465   9.627  90.255  1.00  0.00              
ATOM   2854  N   VAL A 367       4.297   9.123  89.981  1.00  0.00              
ATOM   2855  CA  VAL A 367       4.549   8.056  89.007  1.00  0.00              
ATOM   2856  CB  VAL A 367       3.249   7.391  88.487  1.00  0.00              
ATOM   2857  CG1 VAL A 367       3.585   6.068  87.811  1.00  0.00              
ATOM   2858  CG2 VAL A 367       2.214   7.144  89.569  1.00  0.00              
ATOM   2859  C   VAL A 367       5.327   8.606  87.810  1.00  0.00              
ATOM   2860  O   VAL A 367       6.225   7.959  87.273  1.00  0.00              
ATOM   2861  N   HIS A 368       5.024   9.857  87.448  1.00  0.00              
ATOM   2862  CA  HIS A 368       5.701  10.548  86.360  1.00  0.00              
ATOM   2863  CB  HIS A 368       4.968  11.843  86.023  1.00  0.00              
ATOM   2864  CG  HIS A 368       3.507  11.602  85.683  1.00  0.00              
ATOM   2865  ND1 HIS A 368       2.507  11.511  86.543  1.00  0.00              
ATOM   2866  CD2 HIS A 368       3.030  11.338  84.424  1.00  0.00              
ATOM   2867  NE2 HIS A 368       1.762  11.063  84.605  1.00  0.00              
ATOM   2868  CE1 HIS A 368       1.442  11.172  85.873  1.00  0.00              
ATOM   2869  C   HIS A 368       7.151  10.863  86.704  1.00  0.00              
ATOM   2870  O   HIS A 368       8.013  10.906  85.824  1.00  0.00              
ATOM   2871  N   ARG A 369       7.441  11.062  87.994  1.00  0.00              
ATOM   2872  CA  ARG A 369       8.790  11.362  88.445  1.00  0.00              
ATOM   2873  CB  ARG A 369       8.772  12.137  89.763  1.00  0.00              
ATOM   2874  CG  ARG A 369       8.071  13.503  89.724  1.00  0.00              
ATOM   2875  CD  ARG A 369       8.757  14.556  88.841  1.00  0.00              
ATOM   2876  NE  ARG A 369       8.687  14.229  87.423  1.00  0.00              
ATOM   2877  CZ  ARG A 369       7.682  14.601  86.630  1.00  0.00              
ATOM   2878  NH1 ARG A 369       7.610  14.052  85.426  1.00  0.00              
ATOM   2879  NH2 ARG A 369       6.782  15.502  87.011  1.00  0.00              
ATOM   2880  C   ARG A 369       9.651  10.116  88.554  1.00  0.00              
ATOM   2881  O   ARG A 369      10.845  10.147  88.232  1.00  0.00              
ATOM   2882  N   LYS A 370       9.049   8.996  88.960  1.00  0.00              
ATOM   2883  CA  LYS A 370       9.745   7.720  89.032  1.00  0.00              
ATOM   2884  CB  LYS A 370       8.907   6.720  89.825  1.00  0.00              
ATOM   2885  CG  LYS A 370       8.788   7.028  91.307  1.00  0.00              
ATOM   2886  CD  LYS A 370      10.135   6.874  91.989  1.00  0.00              
ATOM   2887  CE  LYS A 370       9.975   7.083  93.478  1.00  0.00              
ATOM   2888  NZ  LYS A 370      11.251   6.924  94.147  1.00  0.00              
ATOM   2889  C   LYS A 370      10.143   7.146  87.672  1.00  0.00              
ATOM   2890  O   LYS A 370       9.490   6.273  87.098  1.00  0.00              
ATOM   2891  N   CYS A 371      11.242   7.666  87.128  1.00  0.00              
ATOM   2892  CA  CYS A 371      11.798   7.166  85.875  1.00  0.00              
ATOM   2893  CB  CYS A 371      12.889   8.115  85.388  1.00  0.00              
ATOM   2894  SG  CYS A 371      13.509   7.731  83.731  1.00  0.00              
ATOM   2895  C   CYS A 371      12.357   5.752  86.013  1.00  0.00              
ATOM   2896  O   CYS A 371      13.114   5.510  86.960  1.00  0.00              
ATOM   2897  OXT CYS A 371      12.046   4.909  85.179  1.00  0.00              
TER    2898      CYS A 371
ATOM   2899  N   ASP B   1      52.932  21.925  60.542  1.00  0.00              
ATOM   2900  CA  ASP B   1      53.413  20.905  61.473  1.00  0.00              
ATOM   2901  CB  ASP B   1      54.935  21.043  61.670  1.00  0.00              
ATOM   2902  CG  ASP B   1      55.592  20.084  62.672  1.00  0.00              
ATOM   2903  OD1 ASP B   1      55.397  18.873  62.577  1.00  0.00              
ATOM   2904  OD2 ASP B   1      56.286  20.568  63.566  1.00  0.00              
ATOM   2905  C   ASP B   1      52.690  20.921  62.815  1.00  0.00              
ATOM   2906  O   ASP B   1      52.815  20.007  63.631  1.00  0.00              
ATOM   2907  N   TYR B   2      51.876  21.960  63.009  1.00  0.00              
ATOM   2908  CA  TYR B   2      51.077  22.123  64.220  1.00  0.00              
ATOM   2909  CB  TYR B   2      50.254  23.415  64.136  1.00  0.00              
ATOM   2910  CG  TYR B   2      49.423  23.713  65.381  1.00  0.00              
ATOM   2911  CD1 TYR B   2      50.047  24.042  66.571  1.00  0.00              
ATOM   2912  CE1 TYR B   2      49.295  24.254  67.708  1.00  0.00              
ATOM   2913  CD2 TYR B   2      48.045  23.619  65.323  1.00  0.00              
ATOM   2914  CE2 TYR B   2      47.290  23.828  66.458  1.00  0.00              
ATOM   2915  CZ  TYR B   2      47.923  24.140  67.643  1.00  0.00              
ATOM   2916  OH  TYR B   2      47.175  24.340  68.786  1.00  0.00              
ATOM   2917  C   TYR B   2      50.167  20.923  64.471  1.00  0.00              
ATOM   2918  O   TYR B   2      50.038  20.455  65.602  1.00  0.00              
ATOM   2919  N   GLU B   3      49.573  20.401  63.391  1.00  0.00              
ATOM   2920  CA  GLU B   3      48.753  19.200  63.440  1.00  0.00              
ATOM   2921  CB  GLU B   3      48.236  18.885  62.040  1.00  0.00              
ATOM   2922  CG  GLU B   3      47.200  17.765  61.993  1.00  0.00              
ATOM   2923  CD  GLU B   3      46.749  17.412  60.585  1.00  0.00              
ATOM   2924  OE1 GLU B   3      47.422  16.613  59.934  1.00  0.00              
ATOM   2925  OE2 GLU B   3      45.732  17.941  60.141  1.00  0.00              
ATOM   2926  C   GLU B   3      49.534  18.014  63.999  1.00  0.00              
ATOM   2927  O   GLU B   3      49.043  17.328  64.893  1.00  0.00              
ATOM   2928  N   LYS B   4      50.773  17.800  63.535  1.00  0.00              
ATOM   2929  CA  LYS B   4      51.588  16.688  64.004  1.00  0.00              
ATOM   2930  CB  LYS B   4      52.840  16.535  63.134  1.00  0.00              
ATOM   2931  CG  LYS B   4      53.756  15.345  63.446  1.00  0.00              
ATOM   2932  CD  LYS B   4      53.038  14.005  63.309  1.00  0.00              
ATOM   2933  CE  LYS B   4      53.997  12.846  63.540  1.00  0.00              
ATOM   2934  NZ  LYS B   4      53.265  11.592  63.572  1.00  0.00              
ATOM   2935  C   LYS B   4      51.948  16.883  65.472  1.00  0.00              
ATOM   2936  O   LYS B   4      51.873  15.935  66.252  1.00  0.00              
ATOM   2937  N   ASN B   5      52.264  18.120  65.878  1.00  0.00              
ATOM   2938  CA  ASN B   5      52.496  18.438  67.285  1.00  0.00              
ATOM   2939  CB  ASN B   5      52.876  19.900  67.488  1.00  0.00              
ATOM   2940  CG  ASN B   5      54.313  20.212  67.106  1.00  0.00              
ATOM   2941  OD1 ASN B   5      55.198  20.317  67.949  1.00  0.00              
ATOM   2942  ND2 ASN B   5      54.599  20.381  65.827  1.00  0.00              
ATOM   2943  C   ASN B   5      51.291  18.125  68.161  1.00  0.00              
ATOM   2944  O   ASN B   5      51.431  17.518  69.223  1.00  0.00              
ATOM   2945  N   LYS B   6      50.093  18.495  67.693  1.00  0.00              
ATOM   2946  CA  LYS B   6      48.849  18.196  68.387  1.00  0.00              
ATOM   2947  CB  LYS B   6      47.691  18.872  67.657  1.00  0.00              
ATOM   2948  CG  LYS B   6      46.350  18.779  68.369  1.00  0.00              
ATOM   2949  CD  LYS B   6      45.278  19.435  67.519  1.00  0.00              
ATOM   2950  CE  LYS B   6      43.935  19.324  68.218  1.00  0.00              
ATOM   2951  NZ  LYS B   6      42.893  19.926  67.409  1.00  0.00              
ATOM   2952  C   LYS B   6      48.618  16.690  68.486  1.00  0.00              
ATOM   2953  O   LYS B   6      48.257  16.187  69.549  1.00  0.00              
ATOM   2954  N   VAL B   7      48.863  15.949  67.401  1.00  0.00              
ATOM   2955  CA  VAL B   7      48.758  14.493  67.386  1.00  0.00              
ATOM   2956  CB  VAL B   7      48.966  14.006  65.927  1.00  0.00              
ATOM   2957  CG1 VAL B   7      49.125  12.506  65.789  1.00  0.00              
ATOM   2958  CG2 VAL B   7      47.754  14.400  65.096  1.00  0.00              
ATOM   2959  C   VAL B   7      49.715  13.847  68.390  1.00  0.00              
ATOM   2960  O   VAL B   7      49.308  12.991  69.182  1.00  0.00              
ATOM   2961  N   CYS B   8      50.978  14.291  68.408  1.00  0.00              
ATOM   2962  CA  CYS B   8      51.956  13.850  69.396  1.00  0.00              
ATOM   2963  CB  CYS B   8      53.312  14.499  69.146  1.00  0.00              
ATOM   2964  SG  CYS B   8      53.993  14.217  67.493  1.00  0.00              
ATOM   2965  C   CYS B   8      51.527  14.171  70.823  1.00  0.00              
ATOM   2966  O   CYS B   8      51.701  13.358  71.737  1.00  0.00              
ATOM   2967  N   LYS B   9      50.943  15.359  71.019  1.00  0.00              
ATOM   2968  CA  LYS B   9      50.409  15.770  72.308  1.00  0.00              
ATOM   2969  CB  LYS B   9      49.935  17.219  72.238  1.00  0.00              
ATOM   2970  CG  LYS B   9      49.518  17.821  73.572  1.00  0.00              
ATOM   2971  CD  LYS B   9      49.094  19.263  73.365  1.00  0.00              
ATOM   2972  CE  LYS B   9      48.714  19.883  74.698  1.00  0.00              
ATOM   2973  NZ  LYS B   9      48.338  21.271  74.518  1.00  0.00              
ATOM   2974  C   LYS B   9      49.272  14.852  72.737  1.00  0.00              
ATOM   2975  O   LYS B   9      49.258  14.398  73.879  1.00  0.00              
ATOM   2976  N   GLU B  10      48.341  14.511  71.838  1.00  0.00              
ATOM   2977  CA  GLU B  10      47.262  13.588  72.162  1.00  0.00              
ATOM   2978  CB  GLU B  10      46.258  13.466  71.017  1.00  0.00              
ATOM   2979  CG  GLU B  10      45.583  14.769  70.588  1.00  0.00              
ATOM   2980  CD  GLU B  10      44.910  15.548  71.710  1.00  0.00              
ATOM   2981  OE1 GLU B  10      43.852  15.124  72.175  1.00  0.00              
ATOM   2982  OE2 GLU B  10      45.446  16.580  72.113  1.00  0.00              
ATOM   2983  C   GLU B  10      47.783  12.208  72.537  1.00  0.00              
ATOM   2984  O   GLU B  10      47.357  11.640  73.540  1.00  0.00              
ATOM   2985  N   PHE B  11      48.747  11.687  71.770  1.00  0.00              
ATOM   2986  CA  PHE B  11      49.384  10.410  72.065  1.00  0.00              
ATOM   2987  CB  PHE B  11      50.449  10.149  71.007  1.00  0.00              
ATOM   2988  CG  PHE B  11      51.071   8.758  71.006  1.00  0.00              
ATOM   2989  CD1 PHE B  11      50.391   7.702  70.431  1.00  0.00              
ATOM   2990  CD2 PHE B  11      52.336   8.565  71.529  1.00  0.00              
ATOM   2991  CE1 PHE B  11      50.985   6.460  70.365  1.00  0.00              
ATOM   2992  CE2 PHE B  11      52.918   7.316  71.465  1.00  0.00              
ATOM   2993  CZ  PHE B  11      52.246   6.265  70.882  1.00  0.00              
ATOM   2994  C   PHE B  11      50.008  10.381  73.457  1.00  0.00              
ATOM   2995  O   PHE B  11      49.737   9.475  74.246  1.00  0.00              
ATOM   2996  N   SER B  12      50.823  11.389  73.776  1.00  0.00              
ATOM   2997  CA  SER B  12      51.511  11.436  75.057  1.00  0.00              
ATOM   2998  CB  SER B  12      52.665  12.433  74.998  1.00  0.00              
ATOM   2999  OG  SER B  12      52.280  13.692  74.462  1.00  0.00              
ATOM   3000  C   SER B  12      50.601  11.727  76.245  1.00  0.00              
ATOM   3001  O   SER B  12      50.662  11.036  77.262  1.00  0.00              
ATOM   3002  N   HIS B  13      49.731  12.733  76.117  1.00  0.00              
ATOM   3003  CA  HIS B  13      48.819  13.123  77.184  1.00  0.00              
ATOM   3004  CB  HIS B  13      48.175  14.470  76.841  1.00  0.00              
ATOM   3005  CG  HIS B  13      47.365  15.134  77.951  1.00  0.00              
ATOM   3006  ND1 HIS B  13      46.819  14.594  79.033  1.00  0.00              
ATOM   3007  CD2 HIS B  13      47.069  16.478  77.956  1.00  0.00              
ATOM   3008  NE2 HIS B  13      46.362  16.666  79.040  1.00  0.00              
ATOM   3009  CE1 HIS B  13      46.208  15.540  79.691  1.00  0.00              
ATOM   3010  C   HIS B  13      47.740  12.081  77.453  1.00  0.00              
ATOM   3011  O   HIS B  13      47.358  11.885  78.609  1.00  0.00              
ATOM   3012  N   LEU B  14      47.200  11.436  76.416  1.00  0.00              
ATOM   3013  CA  LEU B  14      46.166  10.435  76.620  1.00  0.00              
ATOM   3014  CB  LEU B  14      45.182  10.423  75.457  1.00  0.00              
ATOM   3015  CG  LEU B  14      44.367  11.675  75.160  1.00  0.00              
ATOM   3016  CD1 LEU B  14      43.602  11.491  73.864  1.00  0.00              
ATOM   3017  CD2 LEU B  14      43.423  12.007  76.305  1.00  0.00              
ATOM   3018  C   LEU B  14      46.711   9.033  76.835  1.00  0.00              
ATOM   3019  O   LEU B  14      46.087   8.229  77.530  1.00  0.00              
ATOM   3020  N   GLY B  15      47.868   8.708  76.254  1.00  0.00              
ATOM   3021  CA  GLY B  15      48.391   7.354  76.309  1.00  0.00              
ATOM   3022  C   GLY B  15      48.004   6.597  75.049  1.00  0.00              
ATOM   3023  O   GLY B  15      46.901   6.766  74.521  1.00  0.00              
ATOM   3024  N   LYS B  16      48.912   5.723  74.596  1.00  0.00              
ATOM   3025  CA  LYS B  16      48.807   5.014  73.323  1.00  0.00              
ATOM   3026  CB  LYS B  16      49.885   3.929  73.254  1.00  0.00              
ATOM   3027  CG  LYS B  16      49.932   3.160  71.938  1.00  0.00              
ATOM   3028  CD  LYS B  16      51.104   2.198  71.917  1.00  0.00              
ATOM   3029  CE  LYS B  16      51.077   1.408  70.620  1.00  0.00              
ATOM   3030  NZ  LYS B  16      52.253   0.569  70.520  1.00  0.00              
ATOM   3031  C   LYS B  16      47.434   4.435  72.997  1.00  0.00              
ATOM   3032  O   LYS B  16      46.815   4.863  72.025  1.00  0.00              
ATOM   3033  N   GLU B  17      46.911   3.534  73.838  1.00  0.00              
ATOM   3034  CA  GLU B  17      45.613   2.904  73.617  1.00  0.00              
ATOM   3035  CB  GLU B  17      45.363   1.871  74.714  1.00  0.00              
ATOM   3036  CG  GLU B  17      44.140   0.985  74.481  1.00  0.00              
ATOM   3037  CD  GLU B  17      43.811   0.060  75.641  1.00  0.00              
ATOM   3038  OE1 GLU B  17      43.333   0.541  76.668  1.00  0.00              
ATOM   3039  OE2 GLU B  17      44.025  -1.148  75.521  1.00  0.00              
ATOM   3040  C   GLU B  17      44.464   3.911  73.574  1.00  0.00              
ATOM   3041  O   GLU B  17      43.482   3.738  72.845  1.00  0.00              
ATOM   3042  N   ASP B  18      44.591   5.002  74.333  1.00  0.00              
ATOM   3043  CA  ASP B  18      43.562   6.032  74.388  1.00  0.00              
ATOM   3044  CB  ASP B  18      43.774   6.986  75.559  1.00  0.00              
ATOM   3045  CG  ASP B  18      43.755   6.330  76.933  1.00  0.00              
ATOM   3046  OD1 ASP B  18      42.892   6.676  77.737  1.00  0.00              
ATOM   3047  OD2 ASP B  18      44.590   5.455  77.184  1.00  0.00              
ATOM   3048  C   ASP B  18      43.585   6.818  73.088  1.00  0.00              
ATOM   3049  O   ASP B  18      42.533   7.135  72.531  1.00  0.00              
ATOM   3050  N   PHE B  19      44.788   7.087  72.567  1.00  0.00              
ATOM   3051  CA  PHE B  19      44.949   7.676  71.247  1.00  0.00              
ATOM   3052  CB  PHE B  19      46.421   8.023  70.998  1.00  0.00              
ATOM   3053  CG  PHE B  19      46.684   8.694  69.654  1.00  0.00              
ATOM   3054  CD1 PHE B  19      46.278   9.997  69.438  1.00  0.00              
ATOM   3055  CD2 PHE B  19      47.301   7.983  68.642  1.00  0.00              
ATOM   3056  CE1 PHE B  19      46.472  10.576  68.202  1.00  0.00              
ATOM   3057  CE2 PHE B  19      47.489   8.570  67.409  1.00  0.00              
ATOM   3058  CZ  PHE B  19      47.072   9.863  67.187  1.00  0.00              
ATOM   3059  C   PHE B  19      44.418   6.743  70.162  1.00  0.00              
ATOM   3060  O   PHE B  19      43.774   7.214  69.223  1.00  0.00              
ATOM   3061  N   THR B  20      44.662   5.429  70.260  1.00  0.00              
ATOM   3062  CA  THR B  20      44.089   4.443  69.350  1.00  0.00              
ATOM   3063  CB  THR B  20      44.554   3.023  69.740  1.00  0.00              
ATOM   3064  OG1 THR B  20      45.957   3.101  69.953  1.00  0.00              
ATOM   3065  CG2 THR B  20      44.255   1.977  68.677  1.00  0.00              
ATOM   3066  C   THR B  20      42.565   4.514  69.372  1.00  0.00              
ATOM   3067  O   THR B  20      41.928   4.556  68.321  1.00  0.00              
ATOM   3068  N   SER B  21      41.979   4.596  70.571  1.00  0.00              
ATOM   3069  CA  SER B  21      40.536   4.697  70.737  1.00  0.00              
ATOM   3070  CB  SER B  21      40.186   4.635  72.218  1.00  0.00              
ATOM   3071  OG  SER B  21      40.677   3.443  72.819  1.00  0.00              
ATOM   3072  C   SER B  21      39.977   5.972  70.113  1.00  0.00              
ATOM   3073  O   SER B  21      39.013   5.922  69.345  1.00  0.00              
ATOM   3074  N   LEU B  22      40.622   7.114  70.388  1.00  0.00              
ATOM   3075  CA  LEU B  22      40.253   8.398  69.804  1.00  0.00              
ATOM   3076  CB  LEU B  22      41.185   9.491  70.330  1.00  0.00              
ATOM   3077  CG  LEU B  22      40.959  10.940  69.905  1.00  0.00              
ATOM   3078  CD1 LEU B  22      39.673  11.490  70.506  1.00  0.00              
ATOM   3079  CD2 LEU B  22      42.138  11.796  70.331  1.00  0.00              
ATOM   3080  C   LEU B  22      40.320   8.358  68.281  1.00  0.00              
ATOM   3081  O   LEU B  22      39.379   8.761  67.598  1.00  0.00              
ATOM   3082  N   SER B  23      41.419   7.818  67.747  1.00  0.00              
ATOM   3083  CA  SER B  23      41.611   7.707  66.311  1.00  0.00              
ATOM   3084  CB  SER B  23      43.032   7.256  66.000  1.00  0.00              
ATOM   3085  OG  SER B  23      43.997   8.117  66.589  1.00  0.00              
ATOM   3086  C   SER B  23      40.606   6.752  65.681  1.00  0.00              
ATOM   3087  O   SER B  23      40.132   7.002  64.573  1.00  0.00              
ATOM   3088  N   LEU B  24      40.234   5.674  66.382  1.00  0.00              
ATOM   3089  CA  LEU B  24      39.229   4.736  65.907  1.00  0.00              
ATOM   3090  CB  LEU B  24      39.146   3.541  66.849  1.00  0.00              
ATOM   3091  CG  LEU B  24      38.328   2.316  66.466  1.00  0.00              
ATOM   3092  CD1 LEU B  24      38.895   1.618  65.239  1.00  0.00              
ATOM   3093  CD2 LEU B  24      38.336   1.345  67.625  1.00  0.00              
ATOM   3094  C   LEU B  24      37.876   5.415  65.772  1.00  0.00              
ATOM   3095  O   LEU B  24      37.251   5.328  64.713  1.00  0.00              
ATOM   3096  N   VAL B  25      37.453   6.139  66.816  1.00  0.00              
ATOM   3097  CA  VAL B  25      36.222   6.923  66.784  1.00  0.00              
ATOM   3098  CB  VAL B  25      35.994   7.595  68.164  1.00  0.00              
ATOM   3099  CG1 VAL B  25      34.815   8.559  68.168  1.00  0.00              
ATOM   3100  CG2 VAL B  25      35.732   6.532  69.220  1.00  0.00              
ATOM   3101  C   VAL B  25      36.255   7.953  65.655  1.00  0.00              
ATOM   3102  O   VAL B  25      35.318   8.048  64.859  1.00  0.00              
ATOM   3103  N   LEU B  26      37.369   8.687  65.556  1.00  0.00              
ATOM   3104  CA  LEU B  26      37.567   9.707  64.539  1.00  0.00              
ATOM   3105  CB  LEU B  26      38.927  10.366  64.751  1.00  0.00              
ATOM   3106  CG  LEU B  26      39.316  11.590  63.935  1.00  0.00              
ATOM   3107  CD1 LEU B  26      38.438  12.781  64.290  1.00  0.00              
ATOM   3108  CD2 LEU B  26      40.776  11.926  64.182  1.00  0.00              
ATOM   3109  C   LEU B  26      37.462   9.156  63.121  1.00  0.00              
ATOM   3110  O   LEU B  26      36.626   9.615  62.342  1.00  0.00              
ATOM   3111  N   TYR B  27      38.256   8.143  62.764  1.00  0.00              
ATOM   3112  CA  TYR B  27      38.200   7.579  61.425  1.00  0.00              
ATOM   3113  CB  TYR B  27      39.406   6.691  61.139  1.00  0.00              
ATOM   3114  CG  TYR B  27      40.692   7.499  61.018  1.00  0.00              
ATOM   3115  CD1 TYR B  27      41.742   7.254  61.878  1.00  0.00              
ATOM   3116  CE1 TYR B  27      42.886   8.019  61.809  1.00  0.00              
ATOM   3117  CD2 TYR B  27      40.794   8.497  60.067  1.00  0.00              
ATOM   3118  CE2 TYR B  27      41.937   9.263  59.989  1.00  0.00              
ATOM   3119  CZ  TYR B  27      42.972   9.021  60.867  1.00  0.00              
ATOM   3120  OH  TYR B  27      44.112   9.795  60.800  1.00  0.00              
ATOM   3121  C   TYR B  27      36.897   6.860  61.120  1.00  0.00              
ATOM   3122  O   TYR B  27      36.441   6.878  59.976  1.00  0.00              
ATOM   3123  N   SER B  28      36.253   6.269  62.131  1.00  0.00              
ATOM   3124  CA  SER B  28      34.916   5.729  61.945  1.00  0.00              
ATOM   3125  CB  SER B  28      34.482   4.902  63.146  1.00  0.00              
ATOM   3126  OG  SER B  28      35.370   3.816  63.368  1.00  0.00              
ATOM   3127  C   SER B  28      33.892   6.820  61.652  1.00  0.00              
ATOM   3128  O   SER B  28      33.091   6.663  60.729  1.00  0.00              
ATOM   3129  N   ARG B  29      33.918   7.953  62.369  1.00  0.00              
ATOM   3130  CA  ARG B  29      32.976   9.034  62.104  1.00  0.00              
ATOM   3131  CB  ARG B  29      32.916  10.052  63.258  1.00  0.00              
ATOM   3132  CG  ARG B  29      34.030  11.089  63.373  1.00  0.00              
ATOM   3133  CD  ARG B  29      33.954  11.902  64.660  1.00  0.00              
ATOM   3134  NE  ARG B  29      32.717  12.657  64.800  1.00  0.00              
ATOM   3135  CZ  ARG B  29      32.567  13.918  64.389  1.00  0.00              
ATOM   3136  NH1 ARG B  29      31.381  14.483  64.559  1.00  0.00              
ATOM   3137  NH2 ARG B  29      33.569  14.607  63.849  1.00  0.00              
ATOM   3138  C   ARG B  29      33.247   9.710  60.765  1.00  0.00              
ATOM   3139  O   ARG B  29      32.319  10.134  60.079  1.00  0.00              
ATOM   3140  N   LYS B  30      34.522   9.794  60.367  1.00  0.00              
ATOM   3141  CA  LYS B  30      34.891  10.285  59.047  1.00  0.00              
ATOM   3142  CB  LYS B  30      36.396  10.466  58.931  1.00  0.00              
ATOM   3143  CG  LYS B  30      36.969  11.627  59.720  1.00  0.00              
ATOM   3144  CD  LYS B  30      38.477  11.588  59.569  1.00  0.00              
ATOM   3145  CE  LYS B  30      39.113  12.763  60.286  1.00  0.00              
ATOM   3146  NZ  LYS B  30      40.557  12.662  60.223  1.00  0.00              
ATOM   3147  C   LYS B  30      34.430   9.368  57.924  1.00  0.00              
ATOM   3148  O   LYS B  30      33.845   9.838  56.945  1.00  0.00              
ATOM   3149  N   PHE B  31      34.666   8.059  58.053  1.00  0.00              
ATOM   3150  CA  PHE B  31      34.357   7.111  56.994  1.00  0.00              
ATOM   3151  CB  PHE B  31      35.614   6.303  56.628  1.00  0.00              
ATOM   3152  CG  PHE B  31      36.836   7.105  56.199  1.00  0.00              
ATOM   3153  CD1 PHE B  31      37.791   7.466  57.130  1.00  0.00              
ATOM   3154  CD2 PHE B  31      37.006   7.447  54.874  1.00  0.00              
ATOM   3155  CE1 PHE B  31      38.907   8.171  56.731  1.00  0.00              
ATOM   3156  CE2 PHE B  31      38.123   8.154  54.482  1.00  0.00              
ATOM   3157  CZ  PHE B  31      39.074   8.517  55.409  1.00  0.00              
ATOM   3158  C   PHE B  31      33.222   6.160  57.395  1.00  0.00              
ATOM   3159  O   PHE B  31      33.490   5.007  57.750  1.00  0.00              
ATOM   3160  N   PRO B  32      31.930   6.534  57.310  1.00  0.00              
ATOM   3161  CD  PRO B  32      31.452   7.758  56.674  1.00  0.00              
ATOM   3162  CA  PRO B  32      30.803   5.709  57.756  1.00  0.00              
ATOM   3163  CB  PRO B  32      29.607   6.602  57.484  1.00  0.00              
ATOM   3164  CG  PRO B  32      30.028   7.412  56.287  1.00  0.00              
ATOM   3165  C   PRO B  32      30.669   4.352  57.067  1.00  0.00              
ATOM   3166  O   PRO B  32      30.170   3.385  57.642  1.00  0.00              
ATOM   3167  N   SER B  33      31.123   4.279  55.815  1.00  0.00              
ATOM   3168  CA  SER B  33      31.120   3.051  55.039  1.00  0.00              
ATOM   3169  CB  SER B  33      31.077   3.438  53.567  1.00  0.00              
ATOM   3170  OG  SER B  33      30.096   4.444  53.344  1.00  0.00              
ATOM   3171  C   SER B  33      32.329   2.154  55.296  1.00  0.00              
ATOM   3172  O   SER B  33      32.379   1.028  54.796  1.00  0.00              
ATOM   3173  N   GLY B  34      33.322   2.615  56.066  1.00  0.00              
ATOM   3174  CA  GLY B  34      34.545   1.858  56.273  1.00  0.00              
ATOM   3175  C   GLY B  34      34.317   0.695  57.223  1.00  0.00              
ATOM   3176  O   GLY B  34      33.829   0.885  58.339  1.00  0.00              
ATOM   3177  N   THR B  35      34.654  -0.520  56.787  1.00  0.00              
ATOM   3178  CA  THR B  35      34.476  -1.691  57.631  1.00  0.00              
ATOM   3179  CB  THR B  35      34.441  -3.007  56.821  1.00  0.00              
ATOM   3180  OG1 THR B  35      35.676  -3.144  56.132  1.00  0.00              
ATOM   3181  CG2 THR B  35      33.268  -3.043  55.853  1.00  0.00              
ATOM   3182  C   THR B  35      35.522  -1.752  58.738  1.00  0.00              
ATOM   3183  O   THR B  35      36.600  -1.157  58.624  1.00  0.00              
ATOM   3184  N   PHE B  36      35.190  -2.498  59.801  1.00  0.00              
ATOM   3185  CA  PHE B  36      36.005  -2.626  61.002  1.00  0.00              
ATOM   3186  CB  PHE B  36      35.479  -3.792  61.851  1.00  0.00              
ATOM   3187  CG  PHE B  36      36.211  -4.007  63.171  1.00  0.00              
ATOM   3188  CD1 PHE B  36      36.824  -5.220  63.418  1.00  0.00              
ATOM   3189  CD2 PHE B  36      36.287  -2.990  64.105  1.00  0.00              
ATOM   3190  CE1 PHE B  36      37.525  -5.408  64.591  1.00  0.00              
ATOM   3191  CE2 PHE B  36      36.995  -3.186  65.271  1.00  0.00              
ATOM   3192  CZ  PHE B  36      37.614  -4.392  65.516  1.00  0.00              
ATOM   3193  C   PHE B  36      37.501  -2.758  60.758  1.00  0.00              
ATOM   3194  O   PHE B  36      38.250  -1.858  61.131  1.00  0.00              
ATOM   3195  N   GLU B  37      37.946  -3.812  60.066  1.00  0.00              
ATOM   3196  CA  GLU B  37      39.367  -4.025  59.850  1.00  0.00              
ATOM   3197  CB  GLU B  37      39.626  -5.421  59.283  1.00  0.00              
ATOM   3198  CG  GLU B  37      41.095  -5.871  59.305  1.00  0.00              
ATOM   3199  CD  GLU B  37      41.761  -5.835  60.679  1.00  0.00              
ATOM   3200  OE1 GLU B  37      42.684  -5.038  60.873  1.00  0.00              
ATOM   3201  OE2 GLU B  37      41.364  -6.603  61.554  1.00  0.00              
ATOM   3202  C   GLU B  37      40.017  -2.941  58.996  1.00  0.00              
ATOM   3203  O   GLU B  37      41.194  -2.648  59.205  1.00  0.00              
ATOM   3204  N   GLN B  38      39.275  -2.299  58.084  1.00  0.00              
ATOM   3205  CA  GLN B  38      39.808  -1.184  57.310  1.00  0.00              
ATOM   3206  CB  GLN B  38      38.802  -0.673  56.288  1.00  0.00              
ATOM   3207  CG  GLN B  38      38.558  -1.545  55.073  1.00  0.00              
ATOM   3208  CD  GLN B  38      37.495  -0.947  54.165  1.00  0.00              
ATOM   3209  OE1 GLN B  38      36.298  -1.046  54.437  1.00  0.00              
ATOM   3210  NE2 GLN B  38      37.852  -0.277  53.080  1.00  0.00              
ATOM   3211  C   GLN B  38      40.166  -0.028  58.232  1.00  0.00              
ATOM   3212  O   GLN B  38      41.276   0.515  58.193  1.00  0.00              
ATOM   3213  N   VAL B  39      39.211   0.315  59.106  1.00  0.00              
ATOM   3214  CA  VAL B  39      39.401   1.387  60.070  1.00  0.00              
ATOM   3215  CB  VAL B  39      38.085   1.709  60.821  1.00  0.00              
ATOM   3216  CG1 VAL B  39      38.259   2.891  61.761  1.00  0.00              
ATOM   3217  CG2 VAL B  39      36.971   2.050  59.840  1.00  0.00              
ATOM   3218  C   VAL B  39      40.531   0.999  61.020  1.00  0.00              
ATOM   3219  O   VAL B  39      41.470   1.772  61.197  1.00  0.00              
ATOM   3220  N   SER B  40      40.507  -0.217  61.578  1.00  0.00              
ATOM   3221  CA  SER B  40      41.579  -0.730  62.419  1.00  0.00              
ATOM   3222  CB  SER B  40      41.242  -2.139  62.883  1.00  0.00              
ATOM   3223  OG  SER B  40      39.980  -2.183  63.536  1.00  0.00              
ATOM   3224  C   SER B  40      42.958  -0.734  61.767  1.00  0.00              
ATOM   3225  O   SER B  40      43.952  -0.538  62.469  1.00  0.00              
ATOM   3226  N   GLN B  41      43.076  -0.958  60.451  1.00  0.00              
ATOM   3227  CA  GLN B  41      44.354  -0.818  59.764  1.00  0.00              
ATOM   3228  CB  GLN B  41      44.318  -1.396  58.352  1.00  0.00              
ATOM   3229  CG  GLN B  41      44.337  -2.918  58.293  1.00  0.00              
ATOM   3230  CD  GLN B  41      45.575  -3.541  58.925  1.00  0.00              
ATOM   3231  OE1 GLN B  41      46.694  -3.408  58.439  1.00  0.00              
ATOM   3232  NE2 GLN B  41      45.426  -4.247  60.037  1.00  0.00              
ATOM   3233  C   GLN B  41      44.826   0.624  59.711  1.00  0.00              
ATOM   3234  O   GLN B  41      45.966   0.916  60.084  1.00  0.00              
ATOM   3235  N   LEU B  42      43.938   1.540  59.301  1.00  0.00              
ATOM   3236  CA  LEU B  42      44.283   2.953  59.220  1.00  0.00              
ATOM   3237  CB  LEU B  42      43.135   3.761  58.616  1.00  0.00              
ATOM   3238  CG  LEU B  42      43.370   5.235  58.283  1.00  0.00              
ATOM   3239  CD1 LEU B  42      44.508   5.412  57.287  1.00  0.00              
ATOM   3240  CD2 LEU B  42      42.104   5.847  57.721  1.00  0.00              
ATOM   3241  C   LEU B  42      44.681   3.513  60.578  1.00  0.00              
ATOM   3242  O   LEU B  42      45.734   4.134  60.707  1.00  0.00              
ATOM   3243  N   VAL B  43      43.874   3.231  61.604  1.00  0.00              
ATOM   3244  CA  VAL B  43      44.141   3.653  62.973  1.00  0.00              
ATOM   3245  CB  VAL B  43      42.969   3.222  63.882  1.00  0.00              
ATOM   3246  CG1 VAL B  43      43.206   3.530  65.351  1.00  0.00              
ATOM   3247  CG2 VAL B  43      41.714   3.950  63.445  1.00  0.00              
ATOM   3248  C   VAL B  43      45.473   3.115  63.479  1.00  0.00              
ATOM   3249  O   VAL B  43      46.291   3.886  63.978  1.00  0.00              
ATOM   3250  N   LYS B  44      45.717   1.809  63.307  1.00  0.00              
ATOM   3251  CA  LYS B  44      46.960   1.159  63.715  1.00  0.00              
ATOM   3252  CB  LYS B  44      46.898  -0.276  63.223  1.00  0.00              
ATOM   3253  CG  LYS B  44      47.885  -1.285  63.774  1.00  0.00              
ATOM   3254  CD  LYS B  44      47.707  -2.654  63.110  1.00  0.00              
ATOM   3255  CE  LYS B  44      46.374  -3.362  63.388  1.00  0.00              
ATOM   3256  NZ  LYS B  44      45.289  -2.922  62.525  1.00  0.00              
ATOM   3257  C   LYS B  44      48.175   1.849  63.104  1.00  0.00              
ATOM   3258  O   LYS B  44      49.151   2.186  63.783  1.00  0.00              
ATOM   3259  N   GLU B  45      48.082   2.111  61.799  1.00  0.00              
ATOM   3260  CA  GLU B  45      49.158   2.775  61.093  1.00  0.00              
ATOM   3261  CB  GLU B  45      49.047   2.509  59.600  1.00  0.00              
ATOM   3262  CG  GLU B  45      49.320   1.019  59.393  1.00  0.00              
ATOM   3263  CD  GLU B  45      49.203   0.510  57.969  1.00  0.00              
ATOM   3264  OE1 GLU B  45      50.160   0.641  57.203  1.00  0.00              
ATOM   3265  OE2 GLU B  45      48.169  -0.056  57.612  1.00  0.00              
ATOM   3266  C   GLU B  45      49.313   4.245  61.459  1.00  0.00              
ATOM   3267  O   GLU B  45      50.450   4.700  61.587  1.00  0.00              
ATOM   3268  N   VAL B  46      48.230   4.986  61.723  1.00  0.00              
ATOM   3269  CA  VAL B  46      48.316   6.351  62.241  1.00  0.00              
ATOM   3270  CB  VAL B  46      46.920   7.025  62.227  1.00  0.00              
ATOM   3271  CG1 VAL B  46      46.889   8.387  62.913  1.00  0.00              
ATOM   3272  CG2 VAL B  46      46.499   7.236  60.780  1.00  0.00              
ATOM   3273  C   VAL B  46      48.974   6.382  63.621  1.00  0.00              
ATOM   3274  O   VAL B  46      49.787   7.265  63.922  1.00  0.00              
ATOM   3275  N   VAL B  47      48.675   5.383  64.458  1.00  0.00              
ATOM   3276  CA  VAL B  47      49.363   5.213  65.730  1.00  0.00              
ATOM   3277  CB  VAL B  47      48.711   4.095  66.580  1.00  0.00              
ATOM   3278  CG1 VAL B  47      49.453   3.832  67.885  1.00  0.00              
ATOM   3279  CG2 VAL B  47      47.290   4.500  66.937  1.00  0.00              
ATOM   3280  C   VAL B  47      50.853   4.983  65.490  1.00  0.00              
ATOM   3281  O   VAL B  47      51.659   5.627  66.159  1.00  0.00              
ATOM   3282  N   SER B  48      51.268   4.152  64.524  1.00  0.00              
ATOM   3283  CA  SER B  48      52.689   4.009  64.214  1.00  0.00              
ATOM   3284  CB  SER B  48      52.946   2.813  63.296  1.00  0.00              
ATOM   3285  OG  SER B  48      52.677   3.051  61.919  1.00  0.00              
ATOM   3286  C   SER B  48      53.328   5.273  63.633  1.00  0.00              
ATOM   3287  O   SER B  48      54.526   5.506  63.824  1.00  0.00              
ATOM   3288  N   LEU B  49      52.564   6.103  62.904  1.00  0.00              
ATOM   3289  CA  LEU B  49      53.047   7.399  62.425  1.00  0.00              
ATOM   3290  CB  LEU B  49      52.007   8.147  61.594  1.00  0.00              
ATOM   3291  CG  LEU B  49      51.352   7.554  60.360  1.00  0.00              
ATOM   3292  CD1 LEU B  49      50.327   8.538  59.831  1.00  0.00              
ATOM   3293  CD2 LEU B  49      52.359   7.216  59.284  1.00  0.00              
ATOM   3294  C   LEU B  49      53.378   8.305  63.598  1.00  0.00              
ATOM   3295  O   LEU B  49      54.360   9.053  63.596  1.00  0.00              
ATOM   3296  N   THR B  50      52.530   8.246  64.622  1.00  0.00              
ATOM   3297  CA  THR B  50      52.715   9.063  65.804  1.00  0.00              
ATOM   3298  CB  THR B  50      51.399   9.133  66.586  1.00  0.00              
ATOM   3299  OG1 THR B  50      50.379   9.446  65.641  1.00  0.00              
ATOM   3300  CG2 THR B  50      51.452  10.243  67.612  1.00  0.00              
ATOM   3301  C   THR B  50      53.870   8.515  66.638  1.00  0.00              
ATOM   3302  O   THR B  50      54.857   9.209  66.871  1.00  0.00              
ATOM   3303  N   GLU B  51      53.790   7.234  67.010  1.00  0.00              
ATOM   3304  CA  GLU B  51      54.788   6.546  67.818  1.00  0.00              
ATOM   3305  CB  GLU B  51      54.370   5.082  67.927  1.00  0.00              
ATOM   3306  CG  GLU B  51      55.222   4.194  68.827  1.00  0.00              
ATOM   3307  CD  GLU B  51      54.752   2.748  68.870  1.00  0.00              
ATOM   3308  OE1 GLU B  51      54.687   2.102  67.823  1.00  0.00              
ATOM   3309  OE2 GLU B  51      54.447   2.258  69.959  1.00  0.00              
ATOM   3310  C   GLU B  51      56.207   6.661  67.270  1.00  0.00              
ATOM   3311  O   GLU B  51      57.142   6.915  68.030  1.00  0.00              
ATOM   3312  N   ALA B  52      56.385   6.481  65.958  1.00  0.00              
ATOM   3313  CA  ALA B  52      57.693   6.672  65.357  1.00  0.00              
ATOM   3314  CB  ALA B  52      57.754   6.001  63.993  1.00  0.00              
ATOM   3315  C   ALA B  52      58.031   8.146  65.175  1.00  0.00              
ATOM   3316  O   ALA B  52      59.031   8.628  65.707  1.00  0.00              
ATOM   3317  N   CYS B  53      57.189   8.919  64.487  1.00  0.00              
ATOM   3318  CA  CYS B  53      57.604  10.241  64.052  1.00  0.00              
ATOM   3319  CB  CYS B  53      56.957  10.554  62.719  1.00  0.00              
ATOM   3320  SG  CYS B  53      57.414   9.240  61.559  1.00  0.00              
ATOM   3321  C   CYS B  53      57.461  11.366  65.067  1.00  0.00              
ATOM   3322  O   CYS B  53      57.849  12.504  64.802  1.00  0.00              
ATOM   3323  N   CYS B  54      56.926  11.066  66.252  1.00  0.00              
ATOM   3324  CA  CYS B  54      57.030  11.976  67.383  1.00  0.00              
ATOM   3325  CB  CYS B  54      55.788  11.894  68.257  1.00  0.00              
ATOM   3326  SG  CYS B  54      54.238  12.217  67.381  1.00  0.00              
ATOM   3327  C   CYS B  54      58.252  11.683  68.250  1.00  0.00              
ATOM   3328  O   CYS B  54      58.515  12.415  69.208  1.00  0.00              
ATOM   3329  N   ALA B  55      59.021  10.624  67.962  1.00  0.00              
ATOM   3330  CA  ALA B  55      60.148  10.250  68.804  1.00  0.00              
ATOM   3331  CB  ALA B  55      60.611   8.840  68.470  1.00  0.00              
ATOM   3332  C   ALA B  55      61.356  11.170  68.678  1.00  0.00              
ATOM   3333  O   ALA B  55      61.585  11.823  67.654  1.00  0.00              
ATOM   3334  N   GLU B  56      62.151  11.205  69.751  1.00  0.00              
ATOM   3335  CA  GLU B  56      63.347  12.028  69.818  1.00  0.00              
ATOM   3336  CB  GLU B  56      63.939  11.932  71.223  1.00  0.00              
ATOM   3337  CG  GLU B  56      65.081  12.902  71.504  1.00  0.00              
ATOM   3338  CD  GLU B  56      65.673  12.745  72.896  1.00  0.00              
ATOM   3339  OE1 GLU B  56      66.659  12.024  73.041  1.00  0.00              
ATOM   3340  OE2 GLU B  56      65.147  13.345  73.832  1.00  0.00              
ATOM   3341  C   GLU B  56      64.356  11.585  68.762  1.00  0.00              
ATOM   3342  O   GLU B  56      64.963  10.517  68.846  1.00  0.00              
ATOM   3343  N   GLY B  57      64.472  12.417  67.729  1.00  0.00              
ATOM   3344  CA  GLY B  57      65.393  12.158  66.635  1.00  0.00              
ATOM   3345  C   GLY B  57      64.711  11.551  65.416  1.00  0.00              
ATOM   3346  O   GLY B  57      65.385  11.039  64.521  1.00  0.00              
ATOM   3347  N   ALA B  58      63.375  11.577  65.355  1.00  0.00              
ATOM   3348  CA  ALA B  58      62.655  11.152  64.163  1.00  0.00              
ATOM   3349  CB  ALA B  58      61.175  11.068  64.468  1.00  0.00              
ATOM   3350  C   ALA B  58      62.827  12.125  63.004  1.00  0.00              
ATOM   3351  O   ALA B  58      62.951  13.337  63.193  1.00  0.00              
ATOM   3352  N   ASP B  59      62.829  11.588  61.782  1.00  0.00              
ATOM   3353  CA  ASP B  59      63.073  12.386  60.588  1.00  0.00              
ATOM   3354  CB  ASP B  59      63.444  11.474  59.414  1.00  0.00              
ATOM   3355  CG  ASP B  59      63.812  12.244  58.153  1.00  0.00              
ATOM   3356  OD1 ASP B  59      62.916  12.573  57.375  1.00  0.00              
ATOM   3357  OD2 ASP B  59      64.989  12.534  57.961  1.00  0.00              
ATOM   3358  C   ASP B  59      61.884  13.271  60.213  1.00  0.00              
ATOM   3359  O   ASP B  59      60.815  12.740  59.902  1.00  0.00              
ATOM   3360  N   PRO B  60      62.033  14.605  60.149  1.00  0.00              
ATOM   3361  CD  PRO B  60      63.287  15.310  60.408  1.00  0.00              
ATOM   3362  CA  PRO B  60      60.961  15.561  59.863  1.00  0.00              
ATOM   3363  CB  PRO B  60      61.697  16.881  59.791  1.00  0.00              
ATOM   3364  CG  PRO B  60      62.811  16.699  60.785  1.00  0.00              
ATOM   3365  C   PRO B  60      60.137  15.329  58.601  1.00  0.00              
ATOM   3366  O   PRO B  60      58.963  15.693  58.554  1.00  0.00              
ATOM   3367  N   ASP B  61      60.698  14.694  57.565  1.00  0.00              
ATOM   3368  CA  ASP B  61      59.956  14.440  56.333  1.00  0.00              
ATOM   3369  CB  ASP B  61      60.845  13.892  55.221  1.00  0.00              
ATOM   3370  CG  ASP B  61      61.901  14.869  54.732  1.00  0.00              
ATOM   3371  OD1 ASP B  61      61.823  15.296  53.582  1.00  0.00              
ATOM   3372  OD2 ASP B  61      62.798  15.206  55.508  1.00  0.00              
ATOM   3373  C   ASP B  61      58.791  13.485  56.529  1.00  0.00              
ATOM   3374  O   ASP B  61      57.802  13.573  55.800  1.00  0.00              
ATOM   3375  N   CYS B  62      58.869  12.623  57.555  1.00  0.00              
ATOM   3376  CA  CYS B  62      57.871  11.597  57.844  1.00  0.00              
ATOM   3377  CB  CYS B  62      58.119  11.011  59.226  1.00  0.00              
ATOM   3378  SG  CYS B  62      56.779   9.925  59.774  1.00  0.00              
ATOM   3379  C   CYS B  62      56.409  12.012  57.741  1.00  0.00              
ATOM   3380  O   CYS B  62      55.623  11.316  57.095  1.00  0.00              
ATOM   3381  N   TYR B  63      56.029  13.162  58.309  1.00  0.00              
ATOM   3382  CA  TYR B  63      54.642  13.612  58.256  1.00  0.00              
ATOM   3383  CB  TYR B  63      54.346  14.713  59.285  1.00  0.00              
ATOM   3384  CG  TYR B  63      55.341  15.864  59.382  1.00  0.00              
ATOM   3385  CD1 TYR B  63      55.316  16.896  58.464  1.00  0.00              
ATOM   3386  CE1 TYR B  63      56.151  17.983  58.625  1.00  0.00              
ATOM   3387  CD2 TYR B  63      56.226  15.901  60.442  1.00  0.00              
ATOM   3388  CE2 TYR B  63      57.061  16.985  60.608  1.00  0.00              
ATOM   3389  CZ  TYR B  63      57.007  18.025  59.706  1.00  0.00              
ATOM   3390  OH  TYR B  63      57.803  19.136  59.907  1.00  0.00              
ATOM   3391  C   TYR B  63      54.120  13.976  56.868  1.00  0.00              
ATOM   3392  O   TYR B  63      52.922  14.203  56.684  1.00  0.00              
ATOM   3393  N   ASP B  64      55.007  14.048  55.873  1.00  0.00              
ATOM   3394  CA  ASP B  64      54.592  14.032  54.479  1.00  0.00              
ATOM   3395  CB  ASP B  64      55.260  15.144  53.679  1.00  0.00              
ATOM   3396  CG  ASP B  64      54.820  15.170  52.219  1.00  0.00              
ATOM   3397  OD1 ASP B  64      53.696  15.598  51.943  1.00  0.00              
ATOM   3398  OD2 ASP B  64      55.614  14.784  51.363  1.00  0.00              
ATOM   3399  C   ASP B  64      54.888  12.687  53.825  1.00  0.00              
ATOM   3400  O   ASP B  64      54.066  12.186  53.062  1.00  0.00              
ATOM   3401  N   THR B  65      56.056  12.095  54.086  1.00  0.00              
ATOM   3402  CA  THR B  65      56.474  10.856  53.445  1.00  0.00              
ATOM   3403  CB  THR B  65      57.972  10.618  53.725  1.00  0.00              
ATOM   3404  OG1 THR B  65      58.621  11.848  53.423  1.00  0.00              
ATOM   3405  CG2 THR B  65      58.571   9.503  52.878  1.00  0.00              
ATOM   3406  C   THR B  65      55.639   9.644  53.854  1.00  0.00              
ATOM   3407  O   THR B  65      55.029   9.000  52.998  1.00  0.00              
ATOM   3408  N   ARG B  66      55.563   9.324  55.151  1.00  0.00              
ATOM   3409  CA  ARG B  66      54.836   8.149  55.616  1.00  0.00              
ATOM   3410  CB  ARG B  66      55.139   7.835  57.074  1.00  0.00              
ATOM   3411  CG  ARG B  66      56.508   7.216  57.320  1.00  0.00              
ATOM   3412  CD  ARG B  66      56.607   6.669  58.745  1.00  0.00              
ATOM   3413  NE  ARG B  66      55.691   5.555  58.957  1.00  0.00              
ATOM   3414  CZ  ARG B  66      55.261   5.170  60.163  1.00  0.00              
ATOM   3415  NH1 ARG B  66      54.396   4.163  60.213  1.00  0.00              
ATOM   3416  NH2 ARG B  66      55.666   5.768  61.281  1.00  0.00              
ATOM   3417  C   ARG B  66      53.332   8.271  55.423  1.00  0.00              
ATOM   3418  O   ARG B  66      52.650   7.287  55.128  1.00  0.00              
ATOM   3419  N   THR B  67      52.808   9.492  55.541  1.00  0.00              
ATOM   3420  CA  THR B  67      51.416   9.765  55.225  1.00  0.00              
ATOM   3421  CB  THR B  67      51.033  11.180  55.684  1.00  0.00              
ATOM   3422  OG1 THR B  67      52.121  12.008  55.305  1.00  0.00              
ATOM   3423  CG2 THR B  67      50.799  11.267  57.183  1.00  0.00              
ATOM   3424  C   THR B  67      51.136   9.556  53.742  1.00  0.00              
ATOM   3425  O   THR B  67      50.177   8.864  53.397  1.00  0.00              
ATOM   3426  N   SER B  68      51.982  10.083  52.845  1.00  0.00              
ATOM   3427  CA  SER B  68      51.854   9.809  51.418  1.00  0.00              
ATOM   3428  CB  SER B  68      52.812  10.665  50.594  1.00  0.00              
ATOM   3429  OG  SER B  68      52.519  10.622  49.201  1.00  0.00              
ATOM   3430  C   SER B  68      52.072   8.336  51.082  1.00  0.00              
ATOM   3431  O   SER B  68      51.535   7.855  50.079  1.00  0.00              
ATOM   3432  N   ALA B  69      52.862   7.600  51.872  1.00  0.00              
ATOM   3433  CA  ALA B  69      52.955   6.153  51.735  1.00  0.00              
ATOM   3434  CB  ALA B  69      54.029   5.595  52.657  1.00  0.00              
ATOM   3435  C   ALA B  69      51.632   5.487  52.090  1.00  0.00              
ATOM   3436  O   ALA B  69      51.188   4.576  51.389  1.00  0.00              
ATOM   3437  N   LEU B  70      50.957   5.955  53.149  1.00  0.00              
ATOM   3438  CA  LEU B  70      49.611   5.489  53.455  1.00  0.00              
ATOM   3439  CB  LEU B  70      49.122   5.972  54.818  1.00  0.00              
ATOM   3440  CG  LEU B  70      49.881   5.583  56.081  1.00  0.00              
ATOM   3441  CD1 LEU B  70      49.054   5.980  57.289  1.00  0.00              
ATOM   3442  CD2 LEU B  70      50.168   4.090  56.143  1.00  0.00              
ATOM   3443  C   LEU B  70      48.605   5.884  52.381  1.00  0.00              
ATOM   3444  O   LEU B  70      47.660   5.138  52.121  1.00  0.00              
ATOM   3445  N   SER B  71      48.771   7.039  51.727  1.00  0.00              
ATOM   3446  CA  SER B  71      47.988   7.391  50.550  1.00  0.00              
ATOM   3447  CB  SER B  71      48.367   8.781  50.072  1.00  0.00              
ATOM   3448  OG  SER B  71      48.316   9.716  51.141  1.00  0.00              
ATOM   3449  C   SER B  71      48.205   6.389  49.421  1.00  0.00              
ATOM   3450  O   SER B  71      47.237   5.887  48.847  1.00  0.00              
ATOM   3451  N   ALA B  72      49.462   6.034  49.129  1.00  0.00              
ATOM   3452  CA  ALA B  72      49.769   5.008  48.138  1.00  0.00              
ATOM   3453  CB  ALA B  72      51.276   4.838  48.023  1.00  0.00              
ATOM   3454  C   ALA B  72      49.167   3.652  48.495  1.00  0.00              
ATOM   3455  O   ALA B  72      48.654   2.944  47.627  1.00  0.00              
ATOM   3456  N   LYS B  73      49.179   3.297  49.785  1.00  0.00              
ATOM   3457  CA  LYS B  73      48.528   2.086  50.265  1.00  0.00              
ATOM   3458  CB  LYS B  73      48.938   1.830  51.708  1.00  0.00              
ATOM   3459  CG  LYS B  73      48.820   0.371  52.117  1.00  0.00              
ATOM   3460  CD  LYS B  73      49.163   0.220  53.587  1.00  0.00              
ATOM   3461  CE  LYS B  73      49.158  -1.248  53.977  1.00  0.00              
ATOM   3462  NZ  LYS B  73      49.305  -1.387  55.411  1.00  0.00              
ATOM   3463  C   LYS B  73      47.006   2.181  50.141  1.00  0.00              
ATOM   3464  O   LYS B  73      46.346   1.196  49.811  1.00  0.00              
ATOM   3465  N   SER B  74      46.422   3.369  50.348  1.00  0.00              
ATOM   3466  CA  SER B  74      44.998   3.600  50.108  1.00  0.00              
ATOM   3467  CB  SER B  74      44.592   5.019  50.498  1.00  0.00              
ATOM   3468  OG  SER B  74      44.870   5.331  51.855  1.00  0.00              
ATOM   3469  C   SER B  74      44.659   3.394  48.636  1.00  0.00              
ATOM   3470  O   SER B  74      43.592   2.882  48.295  1.00  0.00              
ATOM   3471  N   CYS B  75      45.598   3.770  47.764  1.00  0.00              
ATOM   3472  CA  CYS B  75      45.484   3.556  46.332  1.00  0.00              
ATOM   3473  CB  CYS B  75      46.413   4.524  45.617  1.00  0.00              
ATOM   3474  SG  CYS B  75      45.950   6.241  45.944  1.00  0.00              
ATOM   3475  C   CYS B  75      45.741   2.133  45.844  1.00  0.00              
ATOM   3476  O   CYS B  75      45.797   1.894  44.633  1.00  0.00              
ATOM   3477  N   GLU B  76      45.913   1.155  46.742  1.00  0.00              
ATOM   3478  CA  GLU B  76      46.007  -0.241  46.342  1.00  0.00              
ATOM   3479  CB  GLU B  76      46.440  -1.080  47.540  1.00  0.00              
ATOM   3480  CG  GLU B  76      46.878  -2.505  47.208  1.00  0.00              
ATOM   3481  CD  GLU B  76      47.214  -3.400  48.400  1.00  0.00              
ATOM   3482  OE1 GLU B  76      47.665  -2.912  49.438  1.00  0.00              
ATOM   3483  OE2 GLU B  76      47.053  -4.612  48.258  1.00  0.00              
ATOM   3484  C   GLU B  76      44.640  -0.707  45.847  1.00  0.00              
ATOM   3485  O   GLU B  76      43.608  -0.285  46.369  1.00  0.00              
ATOM   3486  N   SER B  77      44.619  -1.584  44.837  1.00  0.00              
ATOM   3487  CA  SER B  77      43.389  -2.167  44.309  1.00  0.00              
ATOM   3488  CB  SER B  77      43.768  -3.149  43.204  1.00  0.00              
ATOM   3489  OG  SER B  77      44.729  -4.097  43.671  1.00  0.00              
ATOM   3490  C   SER B  77      42.613  -2.887  45.408  1.00  0.00              
ATOM   3491  O   SER B  77      41.433  -2.653  45.669  1.00  0.00              
ATOM   3492  N   ASN B  78      43.352  -3.757  46.092  1.00  0.00              
ATOM   3493  CA  ASN B  78      42.863  -4.425  47.282  1.00  0.00              
ATOM   3494  CB  ASN B  78      43.541  -5.790  47.418  1.00  0.00              
ATOM   3495  CG  ASN B  78      43.199  -6.764  46.298  1.00  0.00              
ATOM   3496  OD1 ASN B  78      42.565  -7.791  46.522  1.00  0.00              
ATOM   3497  ND2 ASN B  78      43.580  -6.515  45.050  1.00  0.00              
ATOM   3498  C   ASN B  78      43.226  -3.493  48.431  1.00  0.00              
ATOM   3499  O   ASN B  78      44.221  -3.679  49.134  1.00  0.00              
ATOM   3500  N   SER B  79      42.456  -2.410  48.555  1.00  0.00              
ATOM   3501  CA  SER B  79      42.742  -1.380  49.541  1.00  0.00              
ATOM   3502  CB  SER B  79      41.952  -0.110  49.242  1.00  0.00              
ATOM   3503  OG  SER B  79      42.406   0.986  50.026  1.00  0.00              
ATOM   3504  C   SER B  79      42.464  -1.841  50.968  1.00  0.00              
ATOM   3505  O   SER B  79      41.358  -2.295  51.271  1.00  0.00              
ATOM   3506  N   PRO B  80      43.446  -1.759  51.877  1.00  0.00              
ATOM   3507  CD  PRO B  80      44.855  -1.522  51.565  1.00  0.00              
ATOM   3508  CA  PRO B  80      43.258  -2.045  53.295  1.00  0.00              
ATOM   3509  CB  PRO B  80      44.680  -2.266  53.769  1.00  0.00              
ATOM   3510  CG  PRO B  80      45.472  -1.297  52.931  1.00  0.00              
ATOM   3511  C   PRO B  80      42.580  -0.913  54.060  1.00  0.00              
ATOM   3512  O   PRO B  80      42.185  -1.093  55.211  1.00  0.00              
ATOM   3513  N   PHE B  81      42.425   0.263  53.447  1.00  0.00              
ATOM   3514  CA  PHE B  81      41.975   1.447  54.157  1.00  0.00              
ATOM   3515  CB  PHE B  81      42.936   2.604  53.869  1.00  0.00              
ATOM   3516  CG  PHE B  81      44.322   2.450  54.488  1.00  0.00              
ATOM   3517  CD1 PHE B  81      45.392   3.091  53.901  1.00  0.00              
ATOM   3518  CD2 PHE B  81      44.518   1.708  55.639  1.00  0.00              
ATOM   3519  CE1 PHE B  81      46.642   3.012  54.471  1.00  0.00              
ATOM   3520  CE2 PHE B  81      45.774   1.626  56.196  1.00  0.00              
ATOM   3521  CZ  PHE B  81      46.835   2.282  55.619  1.00  0.00              
ATOM   3522  C   PHE B  81      40.545   1.838  53.807  1.00  0.00              
ATOM   3523  O   PHE B  81      40.045   1.417  52.760  1.00  0.00              
ATOM   3524  N   PRO B  82      39.810   2.578  54.653  1.00  0.00              
ATOM   3525  CD  PRO B  82      40.133   2.818  56.058  1.00  0.00              
ATOM   3526  CA  PRO B  82      38.501   3.118  54.310  1.00  0.00              
ATOM   3527  CB  PRO B  82      37.926   3.476  55.665  1.00  0.00              
ATOM   3528  CG  PRO B  82      39.124   3.863  56.490  1.00  0.00              
ATOM   3529  C   PRO B  82      38.620   4.303  53.358  1.00  0.00              
ATOM   3530  O   PRO B  82      39.438   5.207  53.542  1.00  0.00              
ATOM   3531  N   VAL B  83      37.807   4.283  52.304  1.00  0.00              
ATOM   3532  CA  VAL B  83      37.922   5.261  51.232  1.00  0.00              
ATOM   3533  CB  VAL B  83      38.107   4.554  49.860  1.00  0.00              
ATOM   3534  CG1 VAL B  83      39.437   3.813  49.808  1.00  0.00              
ATOM   3535  CG2 VAL B  83      36.959   3.606  49.531  1.00  0.00              
ATOM   3536  C   VAL B  83      36.768   6.258  51.194  1.00  0.00              
ATOM   3537  O   VAL B  83      35.859   6.232  52.032  1.00  0.00              
ATOM   3538  N   HIS B  84      36.806   7.173  50.225  1.00  0.00              
ATOM   3539  CA  HIS B  84      35.713   8.096  49.989  1.00  0.00              
ATOM   3540  CB  HIS B  84      36.079   9.482  50.515  1.00  0.00              
ATOM   3541  CG  HIS B  84      35.529   9.727  51.913  1.00  0.00              
ATOM   3542  ND1 HIS B  84      34.953   8.844  52.719  1.00  0.00              
ATOM   3543  CD2 HIS B  84      35.471  10.965  52.507  1.00  0.00              
ATOM   3544  NE2 HIS B  84      34.822  10.765  53.625  1.00  0.00              
ATOM   3545  CE1 HIS B  84      34.500   9.501  53.753  1.00  0.00              
ATOM   3546  C   HIS B  84      35.337   8.142  48.514  1.00  0.00              
ATOM   3547  O   HIS B  84      36.169   7.791  47.670  1.00  0.00              
ATOM   3548  N   PRO B  85      34.100   8.512  48.135  1.00  0.00              
ATOM   3549  CD  PRO B  85      32.947   8.588  49.029  1.00  0.00              
ATOM   3550  CA  PRO B  85      33.680   8.684  46.744  1.00  0.00              
ATOM   3551  CB  PRO B  85      32.225   9.094  46.885  1.00  0.00              
ATOM   3552  CG  PRO B  85      31.781   8.323  48.098  1.00  0.00              
ATOM   3553  C   PRO B  85      34.518   9.716  45.993  1.00  0.00              
ATOM   3554  O   PRO B  85      34.191  10.899  45.886  1.00  0.00              
ATOM   3555  N   GLY B  86      35.659   9.226  45.513  1.00  0.00              
ATOM   3556  CA  GLY B  86      36.614  10.042  44.790  1.00  0.00              
ATOM   3557  C   GLY B  86      38.038   9.526  44.931  1.00  0.00              
ATOM   3558  O   GLY B  86      38.840   9.734  44.019  1.00  0.00              
ATOM   3559  N   THR B  87      38.370   8.812  46.022  1.00  0.00              
ATOM   3560  CA  THR B  87      39.727   8.346  46.312  1.00  0.00              
ATOM   3561  CB  THR B  87      39.712   7.423  47.552  1.00  0.00              
ATOM   3562  OG1 THR B  87      38.972   8.119  48.550  1.00  0.00              
ATOM   3563  CG2 THR B  87      41.105   7.116  48.092  1.00  0.00              
ATOM   3564  C   THR B  87      40.434   7.664  45.143  1.00  0.00              
ATOM   3565  O   THR B  87      41.606   7.939  44.889  1.00  0.00              
ATOM   3566  N   ALA B  88      39.723   6.825  44.381  1.00  0.00              
ATOM   3567  CA  ALA B  88      40.266   6.206  43.176  1.00  0.00              
ATOM   3568  CB  ALA B  88      39.202   5.325  42.541  1.00  0.00              
ATOM   3569  C   ALA B  88      40.715   7.221  42.127  1.00  0.00              
ATOM   3570  O   ALA B  88      41.812   7.110  41.574  1.00  0.00              
ATOM   3571  N   GLU B  89      39.907   8.263  41.898  1.00  0.00              
ATOM   3572  CA  GLU B  89      40.246   9.292  40.928  1.00  0.00              
ATOM   3573  CB  GLU B  89      39.011  10.116  40.553  1.00  0.00              
ATOM   3574  CG  GLU B  89      39.217  11.164  39.451  1.00  0.00              
ATOM   3575  CD  GLU B  89      39.777  10.627  38.137  1.00  0.00              
ATOM   3576  OE1 GLU B  89      39.049   9.941  37.419  1.00  0.00              
ATOM   3577  OE2 GLU B  89      40.936  10.905  37.832  1.00  0.00              
ATOM   3578  C   GLU B  89      41.369  10.174  41.462  1.00  0.00              
ATOM   3579  O   GLU B  89      42.210  10.646  40.690  1.00  0.00              
ATOM   3580  N   CYS B  90      41.406  10.381  42.783  1.00  0.00              
ATOM   3581  CA  CYS B  90      42.553  11.001  43.426  1.00  0.00              
ATOM   3582  CB  CYS B  90      42.349  11.127  44.929  1.00  0.00              
ATOM   3583  SG  CYS B  90      40.847  12.008  45.425  1.00  0.00              
ATOM   3584  C   CYS B  90      43.811  10.183  43.161  1.00  0.00              
ATOM   3585  O   CYS B  90      44.833  10.737  42.768  1.00  0.00              
ATOM   3586  N   CYS B  91      43.740   8.854  43.294  1.00  0.00              
ATOM   3587  CA  CYS B  91      44.866   7.973  43.022  1.00  0.00              
ATOM   3588  CB  CYS B  91      44.506   6.538  43.345  1.00  0.00              
ATOM   3589  SG  CYS B  91      44.120   6.330  45.099  1.00  0.00              
ATOM   3590  C   CYS B  91      45.413   8.059  41.605  1.00  0.00              
ATOM   3591  O   CYS B  91      46.627   7.970  41.409  1.00  0.00              
ATOM   3592  N   THR B  92      44.550   8.254  40.602  1.00  0.00              
ATOM   3593  CA  THR B  92      45.008   8.516  39.245  1.00  0.00              
ATOM   3594  CB  THR B  92      43.864   8.303  38.236  1.00  0.00              
ATOM   3595  OG1 THR B  92      42.653   8.742  38.840  1.00  0.00              
ATOM   3596  CG2 THR B  92      43.752   6.843  37.831  1.00  0.00              
ATOM   3597  C   THR B  92      45.691   9.864  39.028  1.00  0.00              
ATOM   3598  O   THR B  92      46.360  10.069  38.014  1.00  0.00              
ATOM   3599  N   LYS B  93      45.545  10.808  39.960  1.00  0.00              
ATOM   3600  CA  LYS B  93      46.196  12.101  39.851  1.00  0.00              
ATOM   3601  CB  LYS B  93      45.179  13.216  40.108  1.00  0.00              
ATOM   3602  CG  LYS B  93      44.006  13.276  39.133  1.00  0.00              
ATOM   3603  CD  LYS B  93      44.478  13.542  37.711  1.00  0.00              
ATOM   3604  CE  LYS B  93      43.291  13.546  36.765  1.00  0.00              
ATOM   3605  NZ  LYS B  93      43.741  13.728  35.399  1.00  0.00              
ATOM   3606  C   LYS B  93      47.336  12.146  40.860  1.00  0.00              
ATOM   3607  O   LYS B  93      47.124  12.327  42.055  1.00  0.00              
ATOM   3608  N   GLU B  94      48.585  12.065  40.405  1.00  0.00              
ATOM   3609  CA  GLU B  94      49.686  11.665  41.273  1.00  0.00              
ATOM   3610  CB  GLU B  94      50.906  11.293  40.437  1.00  0.00              
ATOM   3611  CG  GLU B  94      50.860   9.894  39.812  1.00  0.00              
ATOM   3612  CD  GLU B  94      49.679   9.611  38.891  1.00  0.00              
ATOM   3613  OE1 GLU B  94      49.525  10.316  37.893  1.00  0.00              
ATOM   3614  OE2 GLU B  94      48.929   8.681  39.185  1.00  0.00              
ATOM   3615  C   GLU B  94      50.113  12.566  42.428  1.00  0.00              
ATOM   3616  O   GLU B  94      50.135  13.800  42.346  1.00  0.00              
ATOM   3617  N   GLY B  95      50.410  11.886  43.540  1.00  0.00              
ATOM   3618  CA  GLY B  95      51.118  12.454  44.680  1.00  0.00              
ATOM   3619  C   GLY B  95      50.432  13.646  45.324  1.00  0.00              
ATOM   3620  O   GLY B  95      49.521  13.513  46.141  1.00  0.00              
ATOM   3621  N   LEU B  96      50.867  14.833  44.901  1.00  0.00              
ATOM   3622  CA  LEU B  96      50.362  16.084  45.447  1.00  0.00              
ATOM   3623  CB  LEU B  96      51.239  17.248  45.002  1.00  0.00              
ATOM   3624  CG  LEU B  96      52.696  17.268  45.450  1.00  0.00              
ATOM   3625  CD1 LEU B  96      53.433  18.408  44.770  1.00  0.00              
ATOM   3626  CD2 LEU B  96      52.807  17.381  46.965  1.00  0.00              
ATOM   3627  C   LEU B  96      48.923  16.336  45.026  1.00  0.00              
ATOM   3628  O   LEU B  96      48.110  16.833  45.809  1.00  0.00              
ATOM   3629  N   GLU B  97      48.596  15.933  43.793  1.00  0.00              
ATOM   3630  CA  GLU B  97      47.252  16.094  43.258  1.00  0.00              
ATOM   3631  CB  GLU B  97      47.213  15.709  41.788  1.00  0.00              
ATOM   3632  CG  GLU B  97      48.238  16.372  40.876  1.00  0.00              
ATOM   3633  CD  GLU B  97      48.207  15.813  39.461  1.00  0.00              
ATOM   3634  OE1 GLU B  97      47.656  16.469  38.580  1.00  0.00              
ATOM   3635  OE2 GLU B  97      48.725  14.716  39.238  1.00  0.00              
ATOM   3636  C   GLU B  97      46.306  15.188  44.040  1.00  0.00              
ATOM   3637  O   GLU B  97      45.245  15.616  44.486  1.00  0.00              
ATOM   3638  N   ARG B  98      46.723  13.929  44.213  1.00  0.00              
ATOM   3639  CA  ARG B  98      46.098  12.952  45.096  1.00  0.00              
ATOM   3640  CB  ARG B  98      47.039  11.756  45.147  1.00  0.00              
ATOM   3641  CG  ARG B  98      46.606  10.481  45.844  1.00  0.00              
ATOM   3642  CD  ARG B  98      47.718   9.456  45.650  1.00  0.00              
ATOM   3643  NE  ARG B  98      47.893   9.121  44.242  1.00  0.00              
ATOM   3644  CZ  ARG B  98      49.069   8.805  43.701  1.00  0.00              
ATOM   3645  NH1 ARG B  98      49.088   8.380  42.446  1.00  0.00              
ATOM   3646  NH2 ARG B  98      50.211   8.975  44.363  1.00  0.00              
ATOM   3647  C   ARG B  98      45.834  13.482  46.498  1.00  0.00              
ATOM   3648  O   ARG B  98      44.709  13.396  46.991  1.00  0.00              
ATOM   3649  N   LYS B  99      46.862  14.061  47.129  1.00  0.00              
ATOM   3650  CA  LYS B  99      46.761  14.636  48.463  1.00  0.00              
ATOM   3651  CB  LYS B  99      48.137  15.166  48.862  1.00  0.00              
ATOM   3652  CG  LYS B  99      48.302  15.564  50.320  1.00  0.00              
ATOM   3653  CD  LYS B  99      49.722  16.064  50.537  1.00  0.00              
ATOM   3654  CE  LYS B  99      49.930  16.429  51.997  1.00  0.00              
ATOM   3655  NZ  LYS B  99      51.254  16.984  52.206  1.00  0.00              
ATOM   3656  C   LYS B  99      45.705  15.738  48.530  1.00  0.00              
ATOM   3657  O   LYS B  99      44.821  15.708  49.390  1.00  0.00              
ATOM   3658  N   LEU B 100      45.755  16.682  47.582  1.00  0.00              
ATOM   3659  CA  LEU B 100      44.789  17.771  47.493  1.00  0.00              
ATOM   3660  CB  LEU B 100      45.238  18.712  46.369  1.00  0.00              
ATOM   3661  CG  LEU B 100      44.630  20.101  46.155  1.00  0.00              
ATOM   3662  CD1 LEU B 100      45.647  20.985  45.454  1.00  0.00              
ATOM   3663  CD2 LEU B 100      43.325  20.072  45.369  1.00  0.00              
ATOM   3664  C   LEU B 100      43.374  17.243  47.262  1.00  0.00              
ATOM   3665  O   LEU B 100      42.418  17.672  47.911  1.00  0.00              
ATOM   3666  N   CYS B 101      43.248  16.273  46.354  1.00  0.00              
ATOM   3667  CA  CYS B 101      41.983  15.630  46.026  1.00  0.00              
ATOM   3668  CB  CYS B 101      42.240  14.626  44.911  1.00  0.00              
ATOM   3669  SG  CYS B 101      40.830  13.678  44.290  1.00  0.00              
ATOM   3670  C   CYS B 101      41.370  14.956  47.246  1.00  0.00              
ATOM   3671  O   CYS B 101      40.193  15.171  47.540  1.00  0.00              
ATOM   3672  N   MET B 102      42.164  14.198  48.012  1.00  0.00              
ATOM   3673  CA  MET B 102      41.687  13.592  49.248  1.00  0.00              
ATOM   3674  CB  MET B 102      42.696  12.621  49.838  1.00  0.00              
ATOM   3675  CG  MET B 102      42.886  11.366  49.001  1.00  0.00              
ATOM   3676  SD  MET B 102      44.013  10.193  49.792  1.00  0.00              
ATOM   3677  CE  MET B 102      45.529  11.066  49.528  1.00  0.00              
ATOM   3678  C   MET B 102      41.307  14.628  50.293  1.00  0.00              
ATOM   3679  O   MET B 102      40.278  14.487  50.953  1.00  0.00              
ATOM   3680  N   ALA B 103      42.094  15.703  50.424  1.00  0.00              
ATOM   3681  CA  ALA B 103      41.747  16.812  51.305  1.00  0.00              
ATOM   3682  CB  ALA B 103      42.862  17.847  51.287  1.00  0.00              
ATOM   3683  C   ALA B 103      40.453  17.518  50.906  1.00  0.00              
ATOM   3684  O   ALA B 103      39.764  18.097  51.746  1.00  0.00              
ATOM   3685  N   ALA B 104      40.112  17.485  49.614  1.00  0.00              
ATOM   3686  CA  ALA B 104      38.834  17.989  49.138  1.00  0.00              
ATOM   3687  CB  ALA B 104      38.967  18.364  47.668  1.00  0.00              
ATOM   3688  C   ALA B 104      37.670  17.007  49.268  1.00  0.00              
ATOM   3689  O   ALA B 104      36.516  17.394  49.066  1.00  0.00              
ATOM   3690  N   LEU B 105      37.915  15.735  49.604  1.00  0.00              
ATOM   3691  CA  LEU B 105      36.844  14.753  49.693  1.00  0.00              
ATOM   3692  CB  LEU B 105      37.372  13.329  49.589  1.00  0.00              
ATOM   3693  CG  LEU B 105      37.937  12.892  48.245  1.00  0.00              
ATOM   3694  CD1 LEU B 105      38.535  11.506  48.356  1.00  0.00              
ATOM   3695  CD2 LEU B 105      36.873  12.941  47.162  1.00  0.00              
ATOM   3696  C   LEU B 105      35.967  14.900  50.925  1.00  0.00              
ATOM   3697  O   LEU B 105      36.413  14.859  52.073  1.00  0.00              
ATOM   3698  N   LYS B 106      34.679  15.082  50.641  1.00  0.00              
ATOM   3699  CA  LYS B 106      33.680  15.316  51.668  1.00  0.00              
ATOM   3700  CB  LYS B 106      32.428  15.923  51.048  1.00  0.00              
ATOM   3701  CG  LYS B 106      32.639  17.262  50.363  1.00  0.00              
ATOM   3702  CD  LYS B 106      31.332  17.688  49.720  1.00  0.00              
ATOM   3703  CE  LYS B 106      31.507  19.008  48.991  1.00  0.00              
ATOM   3704  NZ  LYS B 106      30.262  19.397  48.360  1.00  0.00              
ATOM   3705  C   LYS B 106      33.275  14.050  52.406  1.00  0.00              
ATOM   3706  O   LYS B 106      33.051  12.999  51.797  1.00  0.00              
ATOM   3707  N   HIS B 107      33.181  14.169  53.735  1.00  0.00              
ATOM   3708  CA  HIS B 107      32.511  13.179  54.570  1.00  0.00              
ATOM   3709  CB  HIS B 107      32.519  13.645  56.037  1.00  0.00              
ATOM   3710  CG  HIS B 107      31.570  12.890  56.966  1.00  0.00              
ATOM   3711  ND1 HIS B 107      31.592  11.607  57.294  1.00  0.00              
ATOM   3712  CD2 HIS B 107      30.454  13.460  57.539  1.00  0.00              
ATOM   3713  NE2 HIS B 107      29.847  12.477  58.152  1.00  0.00              
ATOM   3714  CE1 HIS B 107      30.527  11.367  58.010  1.00  0.00              
ATOM   3715  C   HIS B 107      31.080  12.975  54.086  1.00  0.00              
ATOM   3716  O   HIS B 107      30.363  13.934  53.794  1.00  0.00              
ATOM   3717  N   GLN B 108      30.673  11.712  53.987  1.00  0.00              
ATOM   3718  CA  GLN B 108      29.318  11.384  53.580  1.00  0.00              
ATOM   3719  CB  GLN B 108      29.308  10.076  52.786  1.00  0.00              
ATOM   3720  CG  GLN B 108      30.227  10.065  51.565  1.00  0.00              
ATOM   3721  CD  GLN B 108      29.912  11.132  50.525  1.00  0.00              
ATOM   3722  OE1 GLN B 108      28.905  11.072  49.825  1.00  0.00              
ATOM   3723  NE2 GLN B 108      30.752  12.145  50.374  1.00  0.00              
ATOM   3724  C   GLN B 108      28.461  11.266  54.837  1.00  0.00              
ATOM   3725  O   GLN B 108      28.691  10.351  55.630  1.00  0.00              
ATOM   3726  N   PRO B 109      27.502  12.168  55.101  1.00  0.00              
ATOM   3727  CD  PRO B 109      27.229  13.353  54.296  1.00  0.00              
ATOM   3728  CA  PRO B 109      26.648  12.143  56.287  1.00  0.00              
ATOM   3729  CB  PRO B 109      25.740  13.337  56.068  1.00  0.00              
ATOM   3730  CG  PRO B 109      26.614  14.298  55.309  1.00  0.00              
ATOM   3731  C   PRO B 109      25.854  10.851  56.427  1.00  0.00              
ATOM   3732  O   PRO B 109      25.062  10.478  55.556  1.00  0.00              
ATOM   3733  N   GLN B 110      26.093  10.147  57.536  1.00  0.00              
ATOM   3734  CA  GLN B 110      25.429   8.879  57.781  1.00  0.00              
ATOM   3735  CB  GLN B 110      26.138   8.085  58.884  1.00  0.00              
ATOM   3736  CG  GLN B 110      25.499   6.754  59.298  1.00  0.00              
ATOM   3737  CD  GLN B 110      25.280   5.699  58.221  1.00  0.00              
ATOM   3738  OE1 GLN B 110      24.720   5.957  57.154  1.00  0.00              
ATOM   3739  NE2 GLN B 110      25.650   4.454  58.476  1.00  0.00              
ATOM   3740  C   GLN B 110      23.930   9.011  58.027  1.00  0.00              
ATOM   3741  O   GLN B 110      23.434   9.340  59.112  1.00  0.00              
ATOM   3742  N   GLU B 111      23.241   8.790  56.910  1.00  0.00              
ATOM   3743  CA  GLU B 111      21.792   8.750  56.881  1.00  0.00              
ATOM   3744  CB  GLU B 111      21.268   9.246  55.537  1.00  0.00              
ATOM   3745  CG  GLU B 111      21.666  10.696  55.254  1.00  0.00              
ATOM   3746  CD  GLU B 111      21.084  11.321  53.993  1.00  0.00              
ATOM   3747  OE1 GLU B 111      20.927  10.654  52.970  1.00  0.00              
ATOM   3748  OE2 GLU B 111      20.775  12.513  54.017  1.00  0.00              
ATOM   3749  C   GLU B 111      21.187   7.394  57.216  1.00  0.00              
ATOM   3750  O   GLU B 111      20.048   7.351  57.671  1.00  0.00              
ATOM   3751  N   PHE B 112      21.873   6.257  57.035  1.00  0.00              
ATOM   3752  CA  PHE B 112      21.276   4.961  57.342  1.00  0.00              
ATOM   3753  CB  PHE B 112      20.973   4.163  56.069  1.00  0.00              
ATOM   3754  CG  PHE B 112      19.785   4.724  55.300  1.00  0.00              
ATOM   3755  CD1 PHE B 112      19.991   5.479  54.161  1.00  0.00              
ATOM   3756  CD2 PHE B 112      18.501   4.492  55.758  1.00  0.00              
ATOM   3757  CE1 PHE B 112      18.908   6.007  53.489  1.00  0.00              
ATOM   3758  CE2 PHE B 112      17.426   5.024  55.077  1.00  0.00              
ATOM   3759  CZ  PHE B 112      17.628   5.780  53.945  1.00  0.00              
ATOM   3760  C   PHE B 112      22.110   4.152  58.334  1.00  0.00              
ATOM   3761  O   PHE B 112      22.964   3.352  57.947  1.00  0.00              
ATOM   3762  N   PRO B 113      21.909   4.352  59.646  1.00  0.00              
ATOM   3763  CD  PRO B 113      20.886   5.224  60.212  1.00  0.00              
ATOM   3764  CA  PRO B 113      22.717   3.744  60.695  1.00  0.00              
ATOM   3765  CB  PRO B 113      22.303   4.534  61.921  1.00  0.00              
ATOM   3766  CG  PRO B 113      20.849   4.804  61.663  1.00  0.00              
ATOM   3767  C   PRO B 113      22.572   2.239  60.889  1.00  0.00              
ATOM   3768  O   PRO B 113      21.566   1.731  61.388  1.00  0.00              
ATOM   3769  N   THR B 114      23.624   1.504  60.545  1.00  0.00              
ATOM   3770  CA  THR B 114      23.715   0.065  60.778  1.00  0.00              
ATOM   3771  CB  THR B 114      24.813  -0.529  59.860  1.00  0.00              
ATOM   3772  OG1 THR B 114      26.041   0.150  60.129  1.00  0.00              
ATOM   3773  CG2 THR B 114      24.436  -0.416  58.391  1.00  0.00              
ATOM   3774  C   THR B 114      23.920  -0.346  62.245  1.00  0.00              
ATOM   3775  O   THR B 114      24.530  -1.379  62.550  1.00  0.00              
ATOM   3776  N   TYR B 115      23.353   0.401  63.196  1.00  0.00              
ATOM   3777  CA  TYR B 115      23.640   0.189  64.602  1.00  0.00              
ATOM   3778  CB  TYR B 115      23.755   1.530  65.340  1.00  0.00              
ATOM   3779  CG  TYR B 115      24.066   1.418  66.831  1.00  0.00              
ATOM   3780  CD1 TYR B 115      25.227   0.806  67.267  1.00  0.00              
ATOM   3781  CE1 TYR B 115      25.442   0.614  68.616  1.00  0.00              
ATOM   3782  CD2 TYR B 115      23.147   1.884  67.748  1.00  0.00              
ATOM   3783  CE2 TYR B 115      23.361   1.707  69.098  1.00  0.00              
ATOM   3784  CZ  TYR B 115      24.503   1.062  69.521  1.00  0.00              
ATOM   3785  OH  TYR B 115      24.710   0.869  70.873  1.00  0.00              
ATOM   3786  C   TYR B 115      22.595  -0.710  65.243  1.00  0.00              
ATOM   3787  O   TYR B 115      21.386  -0.526  65.083  1.00  0.00              
ATOM   3788  N   VAL B 116      23.106  -1.710  65.959  1.00  0.00              
ATOM   3789  CA  VAL B 116      22.287  -2.551  66.807  1.00  0.00              
ATOM   3790  CB  VAL B 116      21.892  -3.875  66.093  1.00  0.00              
ATOM   3791  CG1 VAL B 116      23.082  -4.749  65.707  1.00  0.00              
ATOM   3792  CG2 VAL B 116      20.885  -4.649  66.931  1.00  0.00              
ATOM   3793  C   VAL B 116      23.042  -2.773  68.110  1.00  0.00              
ATOM   3794  O   VAL B 116      24.244  -3.046  68.104  1.00  0.00              
ATOM   3795  N   GLU B 117      22.372  -2.578  69.245  1.00  0.00              
ATOM   3796  CA  GLU B 117      22.959  -2.948  70.523  1.00  0.00              
ATOM   3797  CB  GLU B 117      22.456  -2.040  71.641  1.00  0.00              
ATOM   3798  CG  GLU B 117      23.387  -2.122  72.851  1.00  0.00              
ATOM   3799  CD  GLU B 117      22.920  -1.483  74.151  1.00  0.00              
ATOM   3800  OE1 GLU B 117      23.400  -1.926  75.201  1.00  0.00              
ATOM   3801  OE2 GLU B 117      22.109  -0.555  74.134  1.00  0.00              
ATOM   3802  C   GLU B 117      22.620  -4.406  70.840  1.00  0.00              
ATOM   3803  O   GLU B 117      21.462  -4.802  70.675  1.00  0.00              
ATOM   3804  N   PRO B 118      23.581  -5.253  71.245  1.00  0.00              
ATOM   3805  CD  PRO B 118      25.009  -5.039  71.029  1.00  0.00              
ATOM   3806  CA  PRO B 118      23.333  -6.616  71.719  1.00  0.00              
ATOM   3807  CB  PRO B 118      24.729  -7.202  71.797  1.00  0.00              
ATOM   3808  CG  PRO B 118      25.501  -6.444  70.752  1.00  0.00              
ATOM   3809  C   PRO B 118      22.641  -6.697  73.080  1.00  0.00              
ATOM   3810  O   PRO B 118      22.474  -5.694  73.780  1.00  0.00              
ATOM   3811  N   THR B 119      22.239  -7.909  73.474  1.00  0.00              
ATOM   3812  CA  THR B 119      21.645  -8.138  74.786  1.00  0.00              
ATOM   3813  CB  THR B 119      20.767  -9.406  74.791  1.00  0.00              
ATOM   3814  OG1 THR B 119      21.571 -10.494  74.351  1.00  0.00              
ATOM   3815  CG2 THR B 119      19.560  -9.258  73.888  1.00  0.00              
ATOM   3816  C   THR B 119      22.706  -8.247  75.874  1.00  0.00              
ATOM   3817  O   THR B 119      23.852  -8.618  75.593  1.00  0.00              
ATOM   3818  N   ASN B 120      22.310  -7.955  77.122  1.00  0.00              
ATOM   3819  CA  ASN B 120      23.153  -8.039  78.319  1.00  0.00              
ATOM   3820  CB  ASN B 120      22.285  -8.155  79.578  1.00  0.00              
ATOM   3821  CG  ASN B 120      21.381  -6.965  79.864  1.00  0.00              
ATOM   3822  OD1 ASN B 120      20.988  -6.217  78.969  1.00  0.00              
ATOM   3823  ND2 ASN B 120      20.987  -6.752  81.112  1.00  0.00              
ATOM   3824  C   ASN B 120      24.159  -9.182  78.350  1.00  0.00              
ATOM   3825  O   ASN B 120      25.357  -8.981  78.566  1.00  0.00              
ATOM   3826  N   ASP B 121      23.662 -10.393  78.069  1.00  0.00              
ATOM   3827  CA  ASP B 121      24.498 -11.583  78.031  1.00  0.00              
ATOM   3828  CB  ASP B 121      23.662 -12.852  77.869  1.00  0.00              
ATOM   3829  CG  ASP B 121      24.504 -14.122  77.759  1.00  0.00              
ATOM   3830  OD1 ASP B 121      25.050 -14.567  78.768  1.00  0.00              
ATOM   3831  OD2 ASP B 121      24.604 -14.661  76.658  1.00  0.00              
ATOM   3832  C   ASP B 121      25.546 -11.528  76.931  1.00  0.00              
ATOM   3833  O   ASP B 121      26.693 -11.880  77.189  1.00  0.00              
ATOM   3834  N   GLU B 122      25.190 -11.082  75.722  1.00  0.00              
ATOM   3835  CA  GLU B 122      26.132 -11.045  74.609  1.00  0.00              
ATOM   3836  CB  GLU B 122      25.427 -10.691  73.311  1.00  0.00              
ATOM   3837  CG  GLU B 122      24.406 -11.716  72.845  1.00  0.00              
ATOM   3838  CD  GLU B 122      23.636 -11.249  71.621  1.00  0.00              
ATOM   3839  OE1 GLU B 122      22.726 -10.427  71.781  1.00  0.00              
ATOM   3840  OE2 GLU B 122      23.938 -11.695  70.518  1.00  0.00              
ATOM   3841  C   GLU B 122      27.229 -10.023  74.863  1.00  0.00              
ATOM   3842  O   GLU B 122      28.408 -10.285  74.616  1.00  0.00              
ATOM   3843  N   ILE B 123      26.809  -8.872  75.405  1.00  0.00              
ATOM   3844  CA  ILE B 123      27.703  -7.791  75.802  1.00  0.00              
ATOM   3845  CB  ILE B 123      26.865  -6.646  76.433  1.00  0.00              
ATOM   3846  CG2 ILE B 123      27.754  -5.529  76.949  1.00  0.00              
ATOM   3847  CG1 ILE B 123      25.855  -6.069  75.452  1.00  0.00              
ATOM   3848  CD1 ILE B 123      24.859  -5.086  76.094  1.00  0.00              
ATOM   3849  C   ILE B 123      28.752  -8.318  76.780  1.00  0.00              
ATOM   3850  O   ILE B 123      29.957  -8.233  76.519  1.00  0.00              
ATOM   3851  N   CYS B 124      28.283  -8.918  77.881  1.00  0.00              
ATOM   3852  CA  CYS B 124      29.179  -9.502  78.865  1.00  0.00              
ATOM   3853  CB  CYS B 124      28.426  -9.959  80.104  1.00  0.00              
ATOM   3854  SG  CYS B 124      27.741  -8.573  81.045  1.00  0.00              
ATOM   3855  C   CYS B 124      30.034 -10.639  78.332  1.00  0.00              
ATOM   3856  O   CYS B 124      31.235 -10.654  78.593  1.00  0.00              
ATOM   3857  N   GLU B 125      29.472 -11.571  77.553  1.00  0.00              
ATOM   3858  CA  GLU B 125      30.235 -12.688  77.016  1.00  0.00              
ATOM   3859  CB  GLU B 125      29.342 -13.719  76.331  1.00  0.00              
ATOM   3860  CG  GLU B 125      28.504 -14.550  77.301  1.00  0.00              
ATOM   3861  CD  GLU B 125      29.322 -15.336  78.316  1.00  0.00              
ATOM   3862  OE1 GLU B 125      29.958 -16.322  77.935  1.00  0.00              
ATOM   3863  OE2 GLU B 125      29.339 -14.958  79.486  1.00  0.00              
ATOM   3864  C   GLU B 125      31.356 -12.279  76.080  1.00  0.00              
ATOM   3865  O   GLU B 125      32.481 -12.741  76.258  1.00  0.00              
ATOM   3866  N   ALA B 126      31.091 -11.384  75.123  1.00  0.00              
ATOM   3867  CA  ALA B 126      32.125 -10.904  74.215  1.00  0.00              
ATOM   3868  CB  ALA B 126      31.522  -9.897  73.249  1.00  0.00              
ATOM   3869  C   ALA B 126      33.262 -10.222  74.969  1.00  0.00              
ATOM   3870  O   ALA B 126      34.439 -10.544  74.779  1.00  0.00              
ATOM   3871  N   PHE B 127      32.888  -9.341  75.904  1.00  0.00              
ATOM   3872  CA  PHE B 127      33.846  -8.630  76.735  1.00  0.00              
ATOM   3873  CB  PHE B 127      33.096  -7.580  77.540  1.00  0.00              
ATOM   3874  CG  PHE B 127      33.899  -6.331  77.872  1.00  0.00              
ATOM   3875  CD1 PHE B 127      34.052  -5.343  76.916  1.00  0.00              
ATOM   3876  CD2 PHE B 127      34.409  -6.149  79.144  1.00  0.00              
ATOM   3877  CE1 PHE B 127      34.692  -4.166  77.242  1.00  0.00              
ATOM   3878  CE2 PHE B 127      35.047  -4.967  79.461  1.00  0.00              
ATOM   3879  CZ  PHE B 127      35.185  -3.974  78.515  1.00  0.00              
ATOM   3880  C   PHE B 127      34.610  -9.567  77.671  1.00  0.00              
ATOM   3881  O   PHE B 127      35.776  -9.322  77.975  1.00  0.00              
ATOM   3882  N   ARG B 128      33.977 -10.648  78.138  1.00  0.00              
ATOM   3883  CA  ARG B 128      34.632 -11.649  78.970  1.00  0.00              
ATOM   3884  CB  ARG B 128      33.586 -12.580  79.584  1.00  0.00              
ATOM   3885  CG  ARG B 128      34.153 -13.609  80.554  1.00  0.00              
ATOM   3886  CD  ARG B 128      33.142 -14.693  80.926  1.00  0.00              
ATOM   3887  NE  ARG B 128      32.612 -15.445  79.791  1.00  0.00              
ATOM   3888  CZ  ARG B 128      33.334 -16.264  79.016  1.00  0.00              
ATOM   3889  NH1 ARG B 128      32.712 -16.919  78.046  1.00  0.00              
ATOM   3890  NH2 ARG B 128      34.641 -16.437  79.184  1.00  0.00              
ATOM   3891  C   ARG B 128      35.641 -12.465  78.168  1.00  0.00              
ATOM   3892  O   ARG B 128      36.748 -12.728  78.639  1.00  0.00              
ATOM   3893  N   LYS B 129      35.264 -12.877  76.953  1.00  0.00              
ATOM   3894  CA  LYS B 129      36.145 -13.641  76.080  1.00  0.00              
ATOM   3895  CB  LYS B 129      35.378 -14.153  74.866  1.00  0.00              
ATOM   3896  CG  LYS B 129      34.337 -15.192  75.254  1.00  0.00              
ATOM   3897  CD  LYS B 129      33.466 -15.555  74.067  1.00  0.00              
ATOM   3898  CE  LYS B 129      32.376 -16.510  74.524  1.00  0.00              
ATOM   3899  NZ  LYS B 129      31.523 -16.875  73.411  1.00  0.00              
ATOM   3900  C   LYS B 129      37.358 -12.834  75.642  1.00  0.00              
ATOM   3901  O   LYS B 129      38.476 -13.351  75.606  1.00  0.00              
ATOM   3902  N   ASP B 130      37.137 -11.564  75.291  1.00  0.00              
ATOM   3903  CA  ASP B 130      38.212 -10.603  75.095  1.00  0.00              
ATOM   3904  CB  ASP B 130      38.994 -10.838  73.789  1.00  0.00              
ATOM   3905  CG  ASP B 130      40.002  -9.734  73.498  1.00  0.00              
ATOM   3906  OD1 ASP B 130      39.804  -8.997  72.534  1.00  0.00              
ATOM   3907  OD2 ASP B 130      40.956  -9.569  74.256  1.00  0.00              
ATOM   3908  C   ASP B 130      37.649  -9.187  75.100  1.00  0.00              
ATOM   3909  O   ASP B 130      36.956  -8.821  74.151  1.00  0.00              
ATOM   3910  N   PRO B 131      37.965  -8.334  76.084  1.00  0.00              
ATOM   3911  CD  PRO B 131      38.882  -8.633  77.181  1.00  0.00              
ATOM   3912  CA  PRO B 131      37.448  -6.970  76.187  1.00  0.00              
ATOM   3913  CB  PRO B 131      38.136  -6.443  77.435  1.00  0.00              
ATOM   3914  CG  PRO B 131      39.402  -7.257  77.546  1.00  0.00              
ATOM   3915  C   PRO B 131      37.692  -6.081  74.972  1.00  0.00              
ATOM   3916  O   PRO B 131      36.809  -5.338  74.535  1.00  0.00              
ATOM   3917  N   LYS B 132      38.890  -6.227  74.393  1.00  0.00              
ATOM   3918  CA  LYS B 132      39.349  -5.398  73.289  1.00  0.00              
ATOM   3919  CB  LYS B 132      40.786  -5.748  72.896  1.00  0.00              
ATOM   3920  CG  LYS B 132      41.796  -5.816  74.041  1.00  0.00              
ATOM   3921  CD  LYS B 132      41.948  -4.496  74.784  1.00  0.00              
ATOM   3922  CE  LYS B 132      42.854  -4.717  75.983  1.00  0.00              
ATOM   3923  NZ  LYS B 132      43.021  -3.489  76.734  1.00  0.00              
ATOM   3924  C   LYS B 132      38.449  -5.506  72.068  1.00  0.00              
ATOM   3925  O   LYS B 132      38.069  -4.475  71.517  1.00  0.00              
ATOM   3926  N   GLU B 133      38.048  -6.719  71.658  1.00  0.00              
ATOM   3927  CA  GLU B 133      37.157  -6.875  70.515  1.00  0.00              
ATOM   3928  CB  GLU B 133      37.004  -8.340  70.056  1.00  0.00              
ATOM   3929  CG  GLU B 133      36.786  -9.475  71.066  1.00  0.00              
ATOM   3930  CD  GLU B 133      35.357  -9.809  71.481  1.00  0.00              
ATOM   3931  OE1 GLU B 133      34.902 -10.911  71.174  1.00  0.00              
ATOM   3932  OE2 GLU B 133      34.696  -8.978  72.100  1.00  0.00              
ATOM   3933  C   GLU B 133      35.818  -6.162  70.641  1.00  0.00              
ATOM   3934  O   GLU B 133      35.425  -5.455  69.713  1.00  0.00              
ATOM   3935  N   TYR B 134      35.134  -6.272  71.786  1.00  0.00              
ATOM   3936  CA  TYR B 134      33.862  -5.592  71.982  1.00  0.00              
ATOM   3937  CB  TYR B 134      33.158  -6.076  73.254  1.00  0.00              
ATOM   3938  CG  TYR B 134      31.686  -5.680  73.301  1.00  0.00              
ATOM   3939  CD1 TYR B 134      30.795  -6.270  72.424  1.00  0.00              
ATOM   3940  CE1 TYR B 134      29.477  -5.869  72.400  1.00  0.00              
ATOM   3941  CD2 TYR B 134      31.248  -4.707  74.180  1.00  0.00              
ATOM   3942  CE2 TYR B 134      29.929  -4.301  74.156  1.00  0.00              
ATOM   3943  CZ  TYR B 134      29.054  -4.879  73.260  1.00  0.00              
ATOM   3944  OH  TYR B 134      27.734  -4.472  73.201  1.00  0.00              
ATOM   3945  C   TYR B 134      34.067  -4.086  72.033  1.00  0.00              
ATOM   3946  O   TYR B 134      33.326  -3.338  71.393  1.00  0.00              
ATOM   3947  N   ALA B 135      35.102  -3.649  72.760  1.00  0.00              
ATOM   3948  CA  ALA B 135      35.447  -2.238  72.852  1.00  0.00              
ATOM   3949  CB  ALA B 135      36.715  -2.081  73.682  1.00  0.00              
ATOM   3950  C   ALA B 135      35.696  -1.602  71.491  1.00  0.00              
ATOM   3951  O   ALA B 135      35.065  -0.608  71.125  1.00  0.00              
ATOM   3952  N   ASN B 136      36.577  -2.225  70.706  1.00  0.00              
ATOM   3953  CA  ASN B 136      36.932  -1.727  69.390  1.00  0.00              
ATOM   3954  CB  ASN B 136      38.143  -2.463  68.817  1.00  0.00              
ATOM   3955  CG  ASN B 136      39.460  -2.186  69.533  1.00  0.00              
ATOM   3956  OD1 ASN B 136      40.289  -3.076  69.700  1.00  0.00              
ATOM   3957  ND2 ASN B 136      39.752  -0.968  69.975  1.00  0.00              
ATOM   3958  C   ASN B 136      35.776  -1.797  68.409  1.00  0.00              
ATOM   3959  O   ASN B 136      35.532  -0.834  67.680  1.00  0.00              
ATOM   3960  N   GLN B 137      35.024  -2.903  68.403  1.00  0.00              
ATOM   3961  CA  GLN B 137      33.893  -3.052  67.500  1.00  0.00              
ATOM   3962  CB  GLN B 137      33.397  -4.494  67.518  1.00  0.00              
ATOM   3963  CG  GLN B 137      32.749  -4.966  66.222  1.00  0.00              
ATOM   3964  CD  GLN B 137      31.228  -4.971  66.229  1.00  0.00              
ATOM   3965  OE1 GLN B 137      30.598  -6.009  66.407  1.00  0.00              
ATOM   3966  NE2 GLN B 137      30.570  -3.837  66.046  1.00  0.00              
ATOM   3967  C   GLN B 137      32.773  -2.074  67.836  1.00  0.00              
ATOM   3968  O   GLN B 137      32.073  -1.623  66.926  1.00  0.00              
ATOM   3969  N   PHE B 138      32.583  -1.722  69.114  1.00  0.00              
ATOM   3970  CA  PHE B 138      31.642  -0.676  69.485  1.00  0.00              
ATOM   3971  CB  PHE B 138      31.391  -0.676  70.996  1.00  0.00              
ATOM   3972  CG  PHE B 138      30.265   0.258  71.421  1.00  0.00              
ATOM   3973  CD1 PHE B 138      28.951  -0.093  71.170  1.00  0.00              
ATOM   3974  CD2 PHE B 138      30.558   1.468  72.022  1.00  0.00              
ATOM   3975  CE1 PHE B 138      27.937   0.779  71.505  1.00  0.00              
ATOM   3976  CE2 PHE B 138      29.535   2.335  72.345  1.00  0.00              
ATOM   3977  CZ  PHE B 138      28.227   1.992  72.086  1.00  0.00              
ATOM   3978  C   PHE B 138      32.141   0.690  69.027  1.00  0.00              
ATOM   3979  O   PHE B 138      31.405   1.418  68.356  1.00  0.00              
ATOM   3980  N   MET B 139      33.396   1.035  69.350  1.00  0.00              
ATOM   3981  CA  MET B 139      33.983   2.314  68.954  1.00  0.00              
ATOM   3982  CB  MET B 139      35.353   2.525  69.588  1.00  0.00              
ATOM   3983  CG  MET B 139      35.333   2.680  71.099  1.00  0.00              
ATOM   3984  SD  MET B 139      36.948   3.152  71.764  1.00  0.00              
ATOM   3985  CE  MET B 139      37.703   1.559  71.911  1.00  0.00              
ATOM   3986  C   MET B 139      34.101   2.507  67.447  1.00  0.00              
ATOM   3987  O   MET B 139      34.276   3.622  66.958  1.00  0.00              
ATOM   3988  N   TRP B 140      34.070   1.400  66.704  1.00  0.00              
ATOM   3989  CA  TRP B 140      33.752   1.436  65.291  1.00  0.00              
ATOM   3990  CB  TRP B 140      34.211   0.120  64.645  1.00  0.00              
ATOM   3991  CG  TRP B 140      33.763  -0.095  63.204  1.00  0.00              
ATOM   3992  CD2 TRP B 140      32.812  -0.978  62.773  1.00  0.00              
ATOM   3993  CE2 TRP B 140      32.734  -0.704  61.450  1.00  0.00              
ATOM   3994  CE3 TRP B 140      32.191  -2.061  63.343  1.00  0.00              
ATOM   3995  CD1 TRP B 140      34.238   0.667  62.156  1.00  0.00              
ATOM   3996  NE1 TRP B 140      33.582   0.264  61.085  1.00  0.00              
ATOM   3997  CZ2 TRP B 140      32.018  -1.465  60.562  1.00  0.00              
ATOM   3998  CZ3 TRP B 140      31.446  -2.846  62.475  1.00  0.00              
ATOM   3999  CH2 TRP B 140      31.359  -2.553  61.115  1.00  0.00              
ATOM   4000  C   TRP B 140      32.255   1.700  65.117  1.00  0.00              
ATOM   4001  O   TRP B 140      31.866   2.845  64.881  1.00  0.00              
ATOM   4002  N   GLU B 141      31.403   0.689  65.359  1.00  0.00              
ATOM   4003  CA  GLU B 141      30.016   0.659  64.898  1.00  0.00              
ATOM   4004  CB  GLU B 141      29.304  -0.595  65.406  1.00  0.00              
ATOM   4005  CG  GLU B 141      28.007  -0.919  64.657  1.00  0.00              
ATOM   4006  CD  GLU B 141      27.243  -2.128  65.183  1.00  0.00              
ATOM   4007  OE1 GLU B 141      27.821  -3.214  65.256  1.00  0.00              
ATOM   4008  OE2 GLU B 141      26.072  -1.978  65.524  1.00  0.00              
ATOM   4009  C   GLU B 141      29.193   1.885  65.259  1.00  0.00              
ATOM   4010  O   GLU B 141      28.491   2.440  64.405  1.00  0.00              
ATOM   4011  N   TYR B 142      29.323   2.331  66.510  1.00  0.00              
ATOM   4012  CA  TYR B 142      28.600   3.492  66.996  1.00  0.00              
ATOM   4013  CB  TYR B 142      28.855   3.647  68.493  1.00  0.00              
ATOM   4014  CG  TYR B 142      27.864   4.556  69.205  1.00  0.00              
ATOM   4015  CD1 TYR B 142      26.591   4.097  69.477  1.00  0.00              
ATOM   4016  CE1 TYR B 142      25.691   4.901  70.141  1.00  0.00              
ATOM   4017  CD2 TYR B 142      28.242   5.826  69.591  1.00  0.00              
ATOM   4018  CE2 TYR B 142      27.344   6.636  70.253  1.00  0.00              
ATOM   4019  CZ  TYR B 142      26.078   6.164  70.530  1.00  0.00              
ATOM   4020  OH  TYR B 142      25.190   6.954  71.232  1.00  0.00              
ATOM   4021  C   TYR B 142      29.065   4.728  66.235  1.00  0.00              
ATOM   4022  O   TYR B 142      28.258   5.438  65.635  1.00  0.00              
ATOM   4023  N   SER B 143      30.379   4.944  66.166  1.00  0.00              
ATOM   4024  CA  SER B 143      30.926   6.135  65.547  1.00  0.00              
ATOM   4025  CB  SER B 143      32.370   6.296  65.975  1.00  0.00              
ATOM   4026  OG  SER B 143      32.418   6.376  67.394  1.00  0.00              
ATOM   4027  C   SER B 143      30.773   6.166  64.032  1.00  0.00              
ATOM   4028  O   SER B 143      30.557   7.243  63.480  1.00  0.00              
ATOM   4029  N   THR B 144      30.834   5.023  63.332  1.00  0.00              
ATOM   4030  CA  THR B 144      30.482   4.959  61.916  1.00  0.00              
ATOM   4031  CB  THR B 144      30.693   3.547  61.326  1.00  0.00              
ATOM   4032  OG1 THR B 144      30.429   2.599  62.355  1.00  0.00              
ATOM   4033  CG2 THR B 144      32.073   3.355  60.731  1.00  0.00              
ATOM   4034  C   THR B 144      29.045   5.381  61.659  1.00  0.00              
ATOM   4035  O   THR B 144      28.725   6.103  60.714  1.00  0.00              
ATOM   4036  N   ASN B 145      28.167   4.935  62.556  1.00  0.00              
ATOM   4037  CA  ASN B 145      26.747   5.125  62.352  1.00  0.00              
ATOM   4038  CB  ASN B 145      25.990   3.924  62.867  1.00  0.00              
ATOM   4039  CG  ASN B 145      26.234   2.739  61.949  1.00  0.00              
ATOM   4040  OD1 ASN B 145      26.001   2.805  60.739  1.00  0.00              
ATOM   4041  ND2 ASN B 145      26.737   1.622  62.449  1.00  0.00              
ATOM   4042  C   ASN B 145      26.194   6.425  62.893  1.00  0.00              
ATOM   4043  O   ASN B 145      25.113   6.864  62.505  1.00  0.00              
ATOM   4044  N   TYR B 146      26.937   7.061  63.795  1.00  0.00              
ATOM   4045  CA  TYR B 146      26.608   8.402  64.235  1.00  0.00              
ATOM   4046  CB  TYR B 146      26.280   8.401  65.734  1.00  0.00              
ATOM   4047  CG  TYR B 146      25.100   7.492  66.049  1.00  0.00              
ATOM   4048  CD1 TYR B 146      25.325   6.263  66.637  1.00  0.00              
ATOM   4049  CE1 TYR B 146      24.300   5.349  66.744  1.00  0.00              
ATOM   4050  CD2 TYR B 146      23.830   7.835  65.632  1.00  0.00              
ATOM   4051  CE2 TYR B 146      22.804   6.921  65.734  1.00  0.00              
ATOM   4052  CZ  TYR B 146      23.049   5.678  66.274  1.00  0.00              
ATOM   4053  OH  TYR B 146      22.034   4.744  66.338  1.00  0.00              
ATOM   4054  C   TYR B 146      27.735   9.355  63.854  1.00  0.00              
ATOM   4055  O   TYR B 146      28.246  10.142  64.653  1.00  0.00              
ATOM   4056  N   GLY B 147      28.069   9.301  62.559  1.00  0.00              
ATOM   4057  CA  GLY B 147      29.178  10.045  61.974  1.00  0.00              
ATOM   4058  C   GLY B 147      29.071  11.555  62.133  1.00  0.00              
ATOM   4059  O   GLY B 147      30.042  12.229  62.468  1.00  0.00              
ATOM   4060  N   GLN B 148      27.872  12.099  61.918  1.00  0.00              
ATOM   4061  CA  GLN B 148      27.626  13.521  62.096  1.00  0.00              
ATOM   4062  CB  GLN B 148      26.588  14.013  61.090  1.00  0.00              
ATOM   4063  CG  GLN B 148      27.192  14.503  59.779  1.00  0.00              
ATOM   4064  CD  GLN B 148      28.007  15.783  59.925  1.00  0.00              
ATOM   4065  OE1 GLN B 148      29.234  15.772  59.942  1.00  0.00              
ATOM   4066  NE2 GLN B 148      27.381  16.948  60.018  1.00  0.00              
ATOM   4067  C   GLN B 148      27.220  13.912  63.512  1.00  0.00              
ATOM   4068  O   GLN B 148      26.859  15.064  63.763  1.00  0.00              
ATOM   4069  N   ALA B 149      27.244  12.978  64.468  1.00  0.00              
ATOM   4070  CA  ALA B 149      27.041  13.331  65.864  1.00  0.00              
ATOM   4071  CB  ALA B 149      26.665  12.099  66.671  1.00  0.00              
ATOM   4072  C   ALA B 149      28.362  13.867  66.408  1.00  0.00              
ATOM   4073  O   ALA B 149      29.416  13.389  65.977  1.00  0.00              
ATOM   4074  N   PRO B 150      28.385  14.860  67.311  1.00  0.00              
ATOM   4075  CD  PRO B 150      27.199  15.547  67.816  1.00  0.00              
ATOM   4076  CA  PRO B 150      29.603  15.442  67.868  1.00  0.00              
ATOM   4077  CB  PRO B 150      29.068  16.328  68.969  1.00  0.00              
ATOM   4078  CG  PRO B 150      27.754  16.816  68.430  1.00  0.00              
ATOM   4079  C   PRO B 150      30.600  14.431  68.419  1.00  0.00              
ATOM   4080  O   PRO B 150      30.249  13.554  69.216  1.00  0.00              
ATOM   4081  N   LEU B 151      31.847  14.558  67.948  1.00  0.00              
ATOM   4082  CA  LEU B 151      32.996  13.818  68.464  1.00  0.00              
ATOM   4083  CB  LEU B 151      34.278  14.472  67.942  1.00  0.00              
ATOM   4084  CG  LEU B 151      35.659  13.911  68.290  1.00  0.00              
ATOM   4085  CD1 LEU B 151      35.839  12.484  67.796  1.00  0.00              
ATOM   4086  CD2 LEU B 151      36.731  14.797  67.684  1.00  0.00              
ATOM   4087  C   LEU B 151      33.024  13.724  69.987  1.00  0.00              
ATOM   4088  O   LEU B 151      33.248  12.646  70.539  1.00  0.00              
ATOM   4089  N   SER B 152      32.730  14.848  70.648  1.00  0.00              
ATOM   4090  CA  SER B 152      32.537  14.916  72.089  1.00  0.00              
ATOM   4091  CB  SER B 152      32.005  16.304  72.416  1.00  0.00              
ATOM   4092  OG  SER B 152      30.859  16.597  71.619  1.00  0.00              
ATOM   4093  C   SER B 152      31.575  13.853  72.608  1.00  0.00              
ATOM   4094  O   SER B 152      31.968  12.979  73.383  1.00  0.00              
ATOM   4095  N   LEU B 153      30.335  13.896  72.102  1.00  0.00              
ATOM   4096  CA  LEU B 153      29.289  12.951  72.464  1.00  0.00              
ATOM   4097  CB  LEU B 153      27.987  13.241  71.727  1.00  0.00              
ATOM   4098  CG  LEU B 153      27.211  14.488  72.106  1.00  0.00              
ATOM   4099  CD1 LEU B 153      25.962  14.609  71.255  1.00  0.00              
ATOM   4100  CD2 LEU B 153      26.835  14.451  73.575  1.00  0.00              
ATOM   4101  C   LEU B 153      29.674  11.503  72.229  1.00  0.00              
ATOM   4102  O   LEU B 153      29.499  10.668  73.122  1.00  0.00              
ATOM   4103  N   LEU B 154      30.249  11.225  71.054  1.00  0.00              
ATOM   4104  CA  LEU B 154      30.726   9.891  70.718  1.00  0.00              
ATOM   4105  CB  LEU B 154      31.297   9.869  69.303  1.00  0.00              
ATOM   4106  CG  LEU B 154      30.367  10.150  68.128  1.00  0.00              
ATOM   4107  CD1 LEU B 154      31.163  10.272  66.846  1.00  0.00              
ATOM   4108  CD2 LEU B 154      29.319   9.064  67.982  1.00  0.00              
ATOM   4109  C   LEU B 154      31.760   9.376  71.712  1.00  0.00              
ATOM   4110  O   LEU B 154      31.540   8.335  72.333  1.00  0.00              
ATOM   4111  N   VAL B 155      32.840  10.134  71.945  1.00  0.00              
ATOM   4112  CA  VAL B 155      33.904   9.724  72.856  1.00  0.00              
ATOM   4113  CB  VAL B 155      35.148  10.643  72.685  1.00  0.00              
ATOM   4114  CG1 VAL B 155      36.324  10.237  73.565  1.00  0.00              
ATOM   4115  CG2 VAL B 155      35.637  10.594  71.246  1.00  0.00              
ATOM   4116  C   VAL B 155      33.417   9.660  74.305  1.00  0.00              
ATOM   4117  O   VAL B 155      33.909   8.838  75.085  1.00  0.00              
ATOM   4118  N   SER B 156      32.448  10.492  74.713  1.00  0.00              
ATOM   4119  CA  SER B 156      31.834  10.331  76.022  1.00  0.00              
ATOM   4120  CB  SER B 156      31.034  11.567  76.437  1.00  0.00              
ATOM   4121  OG  SER B 156      30.127  12.047  75.454  1.00  0.00              
ATOM   4122  C   SER B 156      30.969   9.081  76.107  1.00  0.00              
ATOM   4123  O   SER B 156      31.007   8.369  77.115  1.00  0.00              
ATOM   4124  N   TYR B 157      30.216   8.768  75.045  1.00  0.00              
ATOM   4125  CA  TYR B 157      29.299   7.644  75.077  1.00  0.00              
ATOM   4126  CB  TYR B 157      28.304   7.650  73.917  1.00  0.00              
ATOM   4127  CG  TYR B 157      27.147   6.677  74.132  1.00  0.00              
ATOM   4128  CD1 TYR B 157      25.998   7.120  74.752  1.00  0.00              
ATOM   4129  CE1 TYR B 157      24.947   6.253  74.952  1.00  0.00              
ATOM   4130  CD2 TYR B 157      27.242   5.359  73.720  1.00  0.00              
ATOM   4131  CE2 TYR B 157      26.192   4.488  73.921  1.00  0.00              
ATOM   4132  CZ  TYR B 157      25.044   4.948  74.523  1.00  0.00              
ATOM   4133  OH  TYR B 157      23.973   4.093  74.689  1.00  0.00              
ATOM   4134  C   TYR B 157      30.071   6.341  75.073  1.00  0.00              
ATOM   4135  O   TYR B 157      29.770   5.483  75.898  1.00  0.00              
ATOM   4136  N   THR B 158      31.068   6.180  74.196  1.00  0.00              
ATOM   4137  CA  THR B 158      31.843   4.950  74.117  1.00  0.00              
ATOM   4138  CB  THR B 158      32.874   5.054  72.978  1.00  0.00              
ATOM   4139  OG1 THR B 158      33.673   6.203  73.264  1.00  0.00              
ATOM   4140  CG2 THR B 158      32.217   5.150  71.601  1.00  0.00              
ATOM   4141  C   THR B 158      32.521   4.638  75.445  1.00  0.00              
ATOM   4142  O   THR B 158      32.469   3.515  75.946  1.00  0.00              
ATOM   4143  N   LYS B 159      33.098   5.690  76.036  1.00  0.00              
ATOM   4144  CA  LYS B 159      33.719   5.630  77.350  1.00  0.00              
ATOM   4145  CB  LYS B 159      34.244   7.021  77.660  1.00  0.00              
ATOM   4146  CG  LYS B 159      35.258   7.141  78.780  1.00  0.00              
ATOM   4147  CD  LYS B 159      35.663   8.596  79.027  1.00  0.00              
ATOM   4148  CE  LYS B 159      36.393   9.296  77.874  1.00  0.00              
ATOM   4149  NZ  LYS B 159      35.491   9.948  76.937  1.00  0.00              
ATOM   4150  C   LYS B 159      32.715   5.186  78.414  1.00  0.00              
ATOM   4151  O   LYS B 159      32.959   4.217  79.136  1.00  0.00              
ATOM   4152  N   SER B 160      31.552   5.848  78.472  1.00  0.00              
ATOM   4153  CA  SER B 160      30.515   5.525  79.446  1.00  0.00              
ATOM   4154  CB  SER B 160      29.365   6.520  79.352  1.00  0.00              
ATOM   4155  OG  SER B 160      29.794   7.856  79.571  1.00  0.00              
ATOM   4156  C   SER B 160      29.967   4.113  79.279  1.00  0.00              
ATOM   4157  O   SER B 160      29.792   3.383  80.255  1.00  0.00              
ATOM   4158  N   TYR B 161      29.757   3.707  78.024  1.00  0.00              
ATOM   4159  CA  TYR B 161      29.230   2.397  77.688  1.00  0.00              
ATOM   4160  CB  TYR B 161      28.961   2.318  76.182  1.00  0.00              
ATOM   4161  CG  TYR B 161      28.273   1.037  75.731  1.00  0.00              
ATOM   4162  CD1 TYR B 161      26.902   0.919  75.843  1.00  0.00              
ATOM   4163  CE1 TYR B 161      26.284  -0.261  75.489  1.00  0.00              
ATOM   4164  CD2 TYR B 161      29.023  -0.013  75.235  1.00  0.00              
ATOM   4165  CE2 TYR B 161      28.407  -1.192  74.879  1.00  0.00              
ATOM   4166  CZ  TYR B 161      27.044  -1.313  75.024  1.00  0.00              
ATOM   4167  OH  TYR B 161      26.438  -2.512  74.708  1.00  0.00              
ATOM   4168  C   TYR B 161      30.213   1.316  78.110  1.00  0.00              
ATOM   4169  O   TYR B 161      29.827   0.359  78.779  1.00  0.00              
ATOM   4170  N   LEU B 162      31.492   1.460  77.758  1.00  0.00              
ATOM   4171  CA  LEU B 162      32.490   0.470  78.131  1.00  0.00              
ATOM   4172  CB  LEU B 162      33.777   0.683  77.351  1.00  0.00              
ATOM   4173  CG  LEU B 162      33.666   0.536  75.837  1.00  0.00              
ATOM   4174  CD1 LEU B 162      34.964   0.953  75.174  1.00  0.00              
ATOM   4175  CD2 LEU B 162      33.238  -0.870  75.445  1.00  0.00              
ATOM   4176  C   LEU B 162      32.748   0.421  79.628  1.00  0.00              
ATOM   4177  O   LEU B 162      33.002  -0.653  80.178  1.00  0.00              
ATOM   4178  N   SER B 163      32.641   1.568  80.310  1.00  0.00              
ATOM   4179  CA  SER B 163      32.656   1.602  81.765  1.00  0.00              
ATOM   4180  CB  SER B 163      32.625   3.044  82.265  1.00  0.00              
ATOM   4181  OG  SER B 163      32.966   3.161  83.641  1.00  0.00              
ATOM   4182  C   SER B 163      31.467   0.825  82.324  1.00  0.00              
ATOM   4183  O   SER B 163      31.638   0.051  83.266  1.00  0.00              
ATOM   4184  N   MET B 164      30.275   1.000  81.737  1.00  0.00              
ATOM   4185  CA  MET B 164      29.083   0.247  82.100  1.00  0.00              
ATOM   4186  CB  MET B 164      27.886   0.763  81.294  1.00  0.00              
ATOM   4187  CG  MET B 164      26.566   0.030  81.494  1.00  0.00              
ATOM   4188  SD  MET B 164      25.197   0.817  80.610  1.00  0.00              
ATOM   4189  CE  MET B 164      25.300  -0.046  79.069  1.00  0.00              
ATOM   4190  C   MET B 164      29.267  -1.250  81.896  1.00  0.00              
ATOM   4191  O   MET B 164      28.884  -2.039  82.756  1.00  0.00              
ATOM   4192  N   VAL B 165      29.868  -1.674  80.780  1.00  0.00              
ATOM   4193  CA  VAL B 165      30.143  -3.089  80.550  1.00  0.00              
ATOM   4194  CB  VAL B 165      30.712  -3.348  79.137  1.00  0.00              
ATOM   4195  CG1 VAL B 165      30.797  -4.840  78.880  1.00  0.00              
ATOM   4196  CG2 VAL B 165      29.856  -2.725  78.049  1.00  0.00              
ATOM   4197  C   VAL B 165      31.104  -3.609  81.617  1.00  0.00              
ATOM   4198  O   VAL B 165      30.856  -4.649  82.230  1.00  0.00              
ATOM   4199  N   GLY B 166      32.173  -2.846  81.876  1.00  0.00              
ATOM   4200  CA  GLY B 166      33.163  -3.179  82.889  1.00  0.00              
ATOM   4201  C   GLY B 166      32.558  -3.378  84.272  1.00  0.00              
ATOM   4202  O   GLY B 166      32.801  -4.405  84.910  1.00  0.00              
ATOM   4203  N   SER B 167      31.744  -2.428  84.742  1.00  0.00              
ATOM   4204  CA  SER B 167      31.100  -2.538  86.041  1.00  0.00              
ATOM   4205  CB  SER B 167      30.475  -1.200  86.419  1.00  0.00              
ATOM   4206  OG  SER B 167      29.653  -0.736  85.358  1.00  0.00              
ATOM   4207  C   SER B 167      30.041  -3.633  86.047  1.00  0.00              
ATOM   4208  O   SER B 167      30.142  -4.608  86.795  1.00  0.00              
ATOM   4209  N   CYS B 168      29.046  -3.510  85.165  1.00  0.00              
ATOM   4210  CA  CYS B 168      27.924  -4.431  85.127  1.00  0.00              
ATOM   4211  CB  CYS B 168      26.918  -4.030  84.065  1.00  0.00              
ATOM   4212  SG  CYS B 168      26.288  -2.342  84.260  1.00  0.00              
ATOM   4213  C   CYS B 168      28.315  -5.887  84.955  1.00  0.00              
ATOM   4214  O   CYS B 168      27.855  -6.725  85.732  1.00  0.00              
ATOM   4215  N   CYS B 169      29.223  -6.217  84.035  1.00  0.00              
ATOM   4216  CA  CYS B 169      29.641  -7.601  83.868  1.00  0.00              
ATOM   4217  CB  CYS B 169      30.313  -7.797  82.518  1.00  0.00              
ATOM   4218  SG  CYS B 169      29.264  -7.247  81.148  1.00  0.00              
ATOM   4219  C   CYS B 169      30.527  -8.130  84.994  1.00  0.00              
ATOM   4220  O   CYS B 169      30.813  -9.328  85.033  1.00  0.00              
ATOM   4221  N   THR B 170      30.994  -7.282  85.921  1.00  0.00              
ATOM   4222  CA  THR B 170      31.659  -7.774  87.120  1.00  0.00              
ATOM   4223  CB  THR B 170      33.015  -7.078  87.369  1.00  0.00              
ATOM   4224  OG1 THR B 170      32.797  -5.673  87.390  1.00  0.00              
ATOM   4225  CG2 THR B 170      34.051  -7.452  86.318  1.00  0.00              
ATOM   4226  C   THR B 170      30.775  -7.706  88.363  1.00  0.00              
ATOM   4227  O   THR B 170      31.083  -8.324  89.386  1.00  0.00              
ATOM   4228  N   SER B 171      29.669  -6.953  88.306  1.00  0.00              
ATOM   4229  CA  SER B 171      28.749  -6.844  89.428  1.00  0.00              
ATOM   4230  CB  SER B 171      27.771  -5.691  89.192  1.00  0.00              
ATOM   4231  OG  SER B 171      26.802  -5.938  88.180  1.00  0.00              
ATOM   4232  C   SER B 171      27.986  -8.134  89.717  1.00  0.00              
ATOM   4233  O   SER B 171      27.814  -8.984  88.840  1.00  0.00              
ATOM   4234  N   ALA B 172      27.485  -8.256  90.952  1.00  0.00              
ATOM   4235  CA  ALA B 172      26.739  -9.426  91.405  1.00  0.00              
ATOM   4236  CB  ALA B 172      26.268  -9.187  92.832  1.00  0.00              
ATOM   4237  C   ALA B 172      25.512  -9.801  90.578  1.00  0.00              
ATOM   4238  O   ALA B 172      25.105 -10.963  90.548  1.00  0.00              
ATOM   4239  N   SER B 173      24.900  -8.820  89.912  1.00  0.00              
ATOM   4240  CA  SER B 173      23.819  -9.076  88.979  1.00  0.00              
ATOM   4241  CB  SER B 173      22.468  -9.051  89.695  1.00  0.00              
ATOM   4242  OG  SER B 173      21.383  -9.371  88.832  1.00  0.00              
ATOM   4243  C   SER B 173      23.908  -8.005  87.896  1.00  0.00              
ATOM   4244  O   SER B 173      23.512  -6.856  88.125  1.00  0.00              
ATOM   4245  N   PRO B 174      24.431  -8.340  86.703  1.00  0.00              
ATOM   4246  CD  PRO B 174      24.865  -9.687  86.337  1.00  0.00              
ATOM   4247  CA  PRO B 174      24.668  -7.411  85.601  1.00  0.00              
ATOM   4248  CB  PRO B 174      25.019  -8.334  84.452  1.00  0.00              
ATOM   4249  CG  PRO B 174      25.770  -9.440  85.144  1.00  0.00              
ATOM   4250  C   PRO B 174      23.500  -6.504  85.255  1.00  0.00              
ATOM   4251  O   PRO B 174      23.656  -5.285  85.197  1.00  0.00              
ATOM   4252  N   THR B 175      22.310  -7.082  85.082  1.00  0.00              
ATOM   4253  CA  THR B 175      21.106  -6.348  84.725  1.00  0.00              
ATOM   4254  CB  THR B 175      19.990  -7.380  84.469  1.00  0.00              
ATOM   4255  OG1 THR B 175      20.568  -8.292  83.536  1.00  0.00              
ATOM   4256  CG2 THR B 175      18.719  -6.793  83.864  1.00  0.00              
ATOM   4257  C   THR B 175      20.698  -5.265  85.725  1.00  0.00              
ATOM   4258  O   THR B 175      20.106  -4.263  85.322  1.00  0.00              
ATOM   4259  N   VAL B 176      21.049  -5.398  87.013  1.00  0.00              
ATOM   4260  CA  VAL B 176      20.780  -4.362  88.011  1.00  0.00              
ATOM   4261  CB  VAL B 176      21.184  -4.873  89.419  1.00  0.00              
ATOM   4262  CG1 VAL B 176      21.088  -3.801  90.490  1.00  0.00              
ATOM   4263  CG2 VAL B 176      20.301  -6.030  89.842  1.00  0.00              
ATOM   4264  C   VAL B 176      21.547  -3.090  87.650  1.00  0.00              
ATOM   4265  O   VAL B 176      21.000  -1.982  87.610  1.00  0.00              
ATOM   4266  N   CYS B 177      22.826  -3.308  87.339  1.00  0.00              
ATOM   4267  CA  CYS B 177      23.749  -2.256  86.955  1.00  0.00              
ATOM   4268  CB  CYS B 177      25.145  -2.860  86.982  1.00  0.00              
ATOM   4269  SG  CYS B 177      26.470  -1.892  86.222  1.00  0.00              
ATOM   4270  C   CYS B 177      23.395  -1.693  85.584  1.00  0.00              
ATOM   4271  O   CYS B 177      23.309  -0.473  85.412  1.00  0.00              
ATOM   4272  N   PHE B 178      23.142  -2.577  84.608  1.00  0.00              
ATOM   4273  CA  PHE B 178      22.677  -2.188  83.285  1.00  0.00              
ATOM   4274  CB  PHE B 178      22.405  -3.393  82.383  1.00  0.00              
ATOM   4275  CG  PHE B 178      23.634  -3.977  81.697  1.00  0.00              
ATOM   4276  CD1 PHE B 178      23.996  -5.289  81.930  1.00  0.00              
ATOM   4277  CD2 PHE B 178      24.367  -3.211  80.810  1.00  0.00              
ATOM   4278  CE1 PHE B 178      25.080  -5.833  81.272  1.00  0.00              
ATOM   4279  CE2 PHE B 178      25.450  -3.762  80.156  1.00  0.00              
ATOM   4280  CZ  PHE B 178      25.808  -5.072  80.384  1.00  0.00              
ATOM   4281  C   PHE B 178      21.430  -1.325  83.333  1.00  0.00              
ATOM   4282  O   PHE B 178      21.374  -0.329  82.620  1.00  0.00              
ATOM   4283  N   LEU B 179      20.449  -1.650  84.186  1.00  0.00              
ATOM   4284  CA  LEU B 179      19.258  -0.828  84.343  1.00  0.00              
ATOM   4285  CB  LEU B 179      18.308  -1.443  85.370  1.00  0.00              
ATOM   4286  CG  LEU B 179      16.953  -0.777  85.595  1.00  0.00              
ATOM   4287  CD1 LEU B 179      16.071  -0.893  84.361  1.00  0.00              
ATOM   4288  CD2 LEU B 179      16.262  -1.402  86.788  1.00  0.00              
ATOM   4289  C   LEU B 179      19.592   0.605  84.739  1.00  0.00              
ATOM   4290  O   LEU B 179      19.245   1.530  84.001  1.00  0.00              
ATOM   4291  N   LYS B 180      20.313   0.814  85.853  1.00  0.00              
ATOM   4292  CA  LYS B 180      20.609   2.169  86.306  1.00  0.00              
ATOM   4293  CB  LYS B 180      21.258   2.216  87.696  1.00  0.00              
ATOM   4294  CG  LYS B 180      22.669   1.645  87.840  1.00  0.00              
ATOM   4295  CD  LYS B 180      23.284   1.923  89.205  1.00  0.00              
ATOM   4296  CE  LYS B 180      23.498   3.405  89.510  1.00  0.00              
ATOM   4297  NZ  LYS B 180      24.480   4.029  88.639  1.00  0.00              
ATOM   4298  C   LYS B 180      21.466   2.935  85.308  1.00  0.00              
ATOM   4299  O   LYS B 180      21.167   4.083  84.968  1.00  0.00              
ATOM   4300  N   GLU B 181      22.496   2.271  84.776  1.00  0.00              
ATOM   4301  CA  GLU B 181      23.396   2.923  83.852  1.00  0.00              
ATOM   4302  CB  GLU B 181      24.731   2.210  83.758  1.00  0.00              
ATOM   4303  CG  GLU B 181      25.501   2.364  85.065  1.00  0.00              
ATOM   4304  CD  GLU B 181      26.979   2.022  84.984  1.00  0.00              
ATOM   4305  OE1 GLU B 181      27.715   2.714  84.282  1.00  0.00              
ATOM   4306  OE2 GLU B 181      27.410   1.077  85.644  1.00  0.00              
ATOM   4307  C   GLU B 181      22.783   3.208  82.494  1.00  0.00              
ATOM   4308  O   GLU B 181      23.088   4.241  81.906  1.00  0.00              
ATOM   4309  N   ARG B 182      21.876   2.369  81.991  1.00  0.00              
ATOM   4310  CA  ARG B 182      21.114   2.706  80.797  1.00  0.00              
ATOM   4311  CB  ARG B 182      20.410   1.489  80.227  1.00  0.00              
ATOM   4312  CG  ARG B 182      21.395   0.600  79.491  1.00  0.00              
ATOM   4313  CD  ARG B 182      20.772  -0.751  79.230  1.00  0.00              
ATOM   4314  NE  ARG B 182      21.578  -1.517  78.295  1.00  0.00              
ATOM   4315  CZ  ARG B 182      21.494  -2.842  78.191  1.00  0.00              
ATOM   4316  NH1 ARG B 182      22.238  -3.452  77.284  1.00  0.00              
ATOM   4317  NH2 ARG B 182      20.676  -3.558  78.955  1.00  0.00              
ATOM   4318  C   ARG B 182      20.120   3.828  81.046  1.00  0.00              
ATOM   4319  O   ARG B 182      19.945   4.687  80.182  1.00  0.00              
ATOM   4320  N   LEU B 183      19.485   3.871  82.225  1.00  0.00              
ATOM   4321  CA  LEU B 183      18.624   4.991  82.586  1.00  0.00              
ATOM   4322  CB  LEU B 183      17.872   4.726  83.888  1.00  0.00              
ATOM   4323  CG  LEU B 183      16.759   3.684  83.898  1.00  0.00              
ATOM   4324  CD1 LEU B 183      16.276   3.453  85.319  1.00  0.00              
ATOM   4325  CD2 LEU B 183      15.603   4.100  82.999  1.00  0.00              
ATOM   4326  C   LEU B 183      19.371   6.315  82.690  1.00  0.00              
ATOM   4327  O   LEU B 183      18.851   7.349  82.271  1.00  0.00              
ATOM   4328  N   GLN B 184      20.593   6.323  83.235  1.00  0.00              
ATOM   4329  CA  GLN B 184      21.398   7.537  83.234  1.00  0.00              
ATOM   4330  CB  GLN B 184      22.434   7.529  84.367  1.00  0.00              
ATOM   4331  CG  GLN B 184      23.526   6.471  84.305  1.00  0.00              
ATOM   4332  CD  GLN B 184      24.299   6.292  85.603  1.00  0.00              
ATOM   4333  OE1 GLN B 184      24.154   5.296  86.314  1.00  0.00              
ATOM   4334  NE2 GLN B 184      25.159   7.233  85.966  1.00  0.00              
ATOM   4335  C   GLN B 184      22.017   7.846  81.871  1.00  0.00              
ATOM   4336  O   GLN B 184      22.184   9.013  81.515  1.00  0.00              
ATOM   4337  N   LEU B 185      22.351   6.822  81.074  1.00  0.00              
ATOM   4338  CA  LEU B 185      22.818   7.021  79.708  1.00  0.00              
ATOM   4339  CB  LEU B 185      23.444   5.756  79.121  1.00  0.00              
ATOM   4340  CG  LEU B 185      24.965   5.603  79.105  1.00  0.00              
ATOM   4341  CD1 LEU B 185      25.586   5.741  80.488  1.00  0.00              
ATOM   4342  CD2 LEU B 185      25.332   4.261  78.496  1.00  0.00              
ATOM   4343  C   LEU B 185      21.749   7.531  78.756  1.00  0.00              
ATOM   4344  O   LEU B 185      22.089   8.268  77.831  1.00  0.00              
ATOM   4345  N   LYS B 186      20.474   7.178  78.979  1.00  0.00              
ATOM   4346  CA  LYS B 186      19.316   7.598  78.189  1.00  0.00              
ATOM   4347  CB  LYS B 186      18.067   7.495  79.066  1.00  0.00              
ATOM   4348  CG  LYS B 186      16.744   7.848  78.397  1.00  0.00              
ATOM   4349  CD  LYS B 186      15.679   8.052  79.464  1.00  0.00              
ATOM   4350  CE  LYS B 186      14.396   8.625  78.874  1.00  0.00              
ATOM   4351  NZ  LYS B 186      14.625   9.927  78.272  1.00  0.00              
ATOM   4352  C   LYS B 186      19.387   8.983  77.551  1.00  0.00              
ATOM   4353  O   LYS B 186      19.225   9.116  76.337  1.00  0.00              
ATOM   4354  N   HIS B 187      19.693  10.008  78.355  1.00  0.00              
ATOM   4355  CA  HIS B 187      19.801  11.377  77.870  1.00  0.00              
ATOM   4356  CB  HIS B 187      20.024  12.322  79.049  1.00  0.00              
ATOM   4357  CG  HIS B 187      19.886  13.800  78.703  1.00  0.00              
ATOM   4358  ND1 HIS B 187      20.685  14.549  77.955  1.00  0.00              
ATOM   4359  CD2 HIS B 187      18.865  14.595  79.171  1.00  0.00              
ATOM   4360  NE2 HIS B 187      19.114  15.783  78.683  1.00  0.00              
ATOM   4361  CE1 HIS B 187      20.206  15.764  77.959  1.00  0.00              
ATOM   4362  C   HIS B 187      20.930  11.529  76.854  1.00  0.00              
ATOM   4363  O   HIS B 187      20.738  12.121  75.793  1.00  0.00              
ATOM   4364  N   LEU B 188      22.099  10.952  77.152  1.00  0.00              
ATOM   4365  CA  LEU B 188      23.279  11.048  76.301  1.00  0.00              
ATOM   4366  CB  LEU B 188      24.484  10.508  77.077  1.00  0.00              
ATOM   4367  CG  LEU B 188      25.890  10.547  76.486  1.00  0.00              
ATOM   4368  CD1 LEU B 188      26.371  11.975  76.307  1.00  0.00              
ATOM   4369  CD2 LEU B 188      26.852   9.803  77.398  1.00  0.00              
ATOM   4370  C   LEU B 188      23.076  10.252  75.015  1.00  0.00              
ATOM   4371  O   LEU B 188      23.475  10.671  73.926  1.00  0.00              
ATOM   4372  N   SER B 189      22.413   9.102  75.159  1.00  0.00              
ATOM   4373  CA  SER B 189      22.074   8.208  74.067  1.00  0.00              
ATOM   4374  CB  SER B 189      21.398   6.985  74.673  1.00  0.00              
ATOM   4375  OG  SER B 189      21.827   5.743  74.128  1.00  0.00              
ATOM   4376  C   SER B 189      21.149   8.915  73.084  1.00  0.00              
ATOM   4377  O   SER B 189      21.529   9.127  71.929  1.00  0.00              
ATOM   4378  N   LEU B 190      19.978   9.362  73.571  1.00  0.00              
ATOM   4379  CA  LEU B 190      19.011  10.096  72.765  1.00  0.00              
ATOM   4380  CB  LEU B 190      17.796  10.517  73.587  1.00  0.00              
ATOM   4381  CG  LEU B 190      16.760   9.472  73.978  1.00  0.00              
ATOM   4382  CD1 LEU B 190      15.775  10.063  74.969  1.00  0.00              
ATOM   4383  CD2 LEU B 190      16.023   8.954  72.753  1.00  0.00              
ATOM   4384  C   LEU B 190      19.615  11.323  72.104  1.00  0.00              
ATOM   4385  O   LEU B 190      19.422  11.534  70.904  1.00  0.00              
ATOM   4386  N   LEU B 191      20.399  12.085  72.878  1.00  0.00              
ATOM   4387  CA  LEU B 191      21.151  13.222  72.371  1.00  0.00              
ATOM   4388  CB  LEU B 191      21.971  13.822  73.509  1.00  0.00              
ATOM   4389  CG  LEU B 191      22.842  15.060  73.355  1.00  0.00              
ATOM   4390  CD1 LEU B 191      22.076  16.251  72.810  1.00  0.00              
ATOM   4391  CD2 LEU B 191      23.431  15.399  74.710  1.00  0.00              
ATOM   4392  C   LEU B 191      22.044  12.834  71.201  1.00  0.00              
ATOM   4393  O   LEU B 191      21.909  13.427  70.135  1.00  0.00              
ATOM   4394  N   THR B 192      22.880  11.797  71.328  1.00  0.00              
ATOM   4395  CA  THR B 192      23.782  11.401  70.251  1.00  0.00              
ATOM   4396  CB  THR B 192      24.748  10.298  70.729  1.00  0.00              
ATOM   4397  OG1 THR B 192      25.392  10.788  71.898  1.00  0.00              
ATOM   4398  CG2 THR B 192      25.818   9.974  69.698  1.00  0.00              
ATOM   4399  C   THR B 192      23.015  10.962  69.001  1.00  0.00              
ATOM   4400  O   THR B 192      23.324  11.404  67.888  1.00  0.00              
ATOM   4401  N   THR B 193      21.969  10.141  69.178  1.00  0.00              
ATOM   4402  CA  THR B 193      21.141   9.701  68.063  1.00  0.00              
ATOM   4403  CB  THR B 193      20.121   8.632  68.513  1.00  0.00              
ATOM   4404  OG1 THR B 193      19.503   9.063  69.720  1.00  0.00              
ATOM   4405  CG2 THR B 193      20.797   7.294  68.749  1.00  0.00              
ATOM   4406  C   THR B 193      20.437  10.838  67.331  1.00  0.00              
ATOM   4407  O   THR B 193      20.338  10.847  66.105  1.00  0.00              
ATOM   4408  N   LEU B 194      19.982  11.829  68.100  1.00  0.00              
ATOM   4409  CA  LEU B 194      19.240  12.959  67.571  1.00  0.00              
ATOM   4410  CB  LEU B 194      18.569  13.628  68.759  1.00  0.00              
ATOM   4411  CG  LEU B 194      17.512  14.703  68.639  1.00  0.00              
ATOM   4412  CD1 LEU B 194      16.313  14.226  67.839  1.00  0.00              
ATOM   4413  CD2 LEU B 194      17.075  15.054  70.048  1.00  0.00              
ATOM   4414  C   LEU B 194      20.175  13.918  66.845  1.00  0.00              
ATOM   4415  O   LEU B 194      19.913  14.325  65.707  1.00  0.00              
ATOM   4416  N   SER B 195      21.296  14.243  67.500  1.00  0.00              
ATOM   4417  CA  SER B 195      22.305  15.130  66.952  1.00  0.00              
ATOM   4418  CB  SER B 195      23.435  15.349  67.945  1.00  0.00              
ATOM   4419  OG  SER B 195      22.965  16.012  69.111  1.00  0.00              
ATOM   4420  C   SER B 195      22.859  14.679  65.613  1.00  0.00              
ATOM   4421  O   SER B 195      23.013  15.529  64.738  1.00  0.00              
ATOM   4422  N   ASN B 196      23.107  13.378  65.390  1.00  0.00              
ATOM   4423  CA  ASN B 196      23.523  12.913  64.068  1.00  0.00              
ATOM   4424  CB  ASN B 196      23.769  11.405  64.036  1.00  0.00              
ATOM   4425  CG  ASN B 196      24.257  10.884  62.684  1.00  0.00              
ATOM   4426  OD1 ASN B 196      25.453  10.892  62.404  1.00  0.00              
ATOM   4427  ND2 ASN B 196      23.405  10.426  61.778  1.00  0.00              
ATOM   4428  C   ASN B 196      22.532  13.294  62.975  1.00  0.00              
ATOM   4429  O   ASN B 196      22.945  13.803  61.930  1.00  0.00              
ATOM   4430  N   ARG B 197      21.224  13.113  63.187  1.00  0.00              
ATOM   4431  CA  ARG B 197      20.260  13.436  62.149  1.00  0.00              
ATOM   4432  CB  ARG B 197      18.920  12.750  62.374  1.00  0.00              
ATOM   4433  CG  ARG B 197      18.068  12.682  61.104  1.00  0.00              
ATOM   4434  CD  ARG B 197      18.784  12.049  59.908  1.00  0.00              
ATOM   4435  NE  ARG B 197      19.170  10.666  60.141  1.00  0.00              
ATOM   4436  CZ  ARG B 197      20.421  10.237  59.962  1.00  0.00              
ATOM   4437  NH1 ARG B 197      20.709   8.960  60.152  1.00  0.00              
ATOM   4438  NH2 ARG B 197      21.406  11.039  59.579  1.00  0.00              
ATOM   4439  C   ARG B 197      20.082  14.926  61.910  1.00  0.00              
ATOM   4440  O   ARG B 197      20.063  15.359  60.753  1.00  0.00              
ATOM   4441  N   VAL B 198      19.982  15.735  62.968  1.00  0.00              
ATOM   4442  CA  VAL B 198      19.887  17.178  62.777  1.00  0.00              
ATOM   4443  CB  VAL B 198      19.394  17.927  64.039  1.00  0.00              
ATOM   4444  CG1 VAL B 198      17.950  17.544  64.324  1.00  0.00              
ATOM   4445  CG2 VAL B 198      20.238  17.662  65.274  1.00  0.00              
ATOM   4446  C   VAL B 198      21.165  17.781  62.191  1.00  0.00              
ATOM   4447  O   VAL B 198      21.106  18.630  61.299  1.00  0.00              
ATOM   4448  N   CYS B 199      22.339  17.308  62.622  1.00  0.00              
ATOM   4449  CA  CYS B 199      23.599  17.748  62.040  1.00  0.00              
ATOM   4450  CB  CYS B 199      24.772  17.431  62.955  1.00  0.00              
ATOM   4451  SG  CYS B 199      24.602  18.140  64.613  1.00  0.00              
ATOM   4452  C   CYS B 199      23.861  17.180  60.650  1.00  0.00              
ATOM   4453  O   CYS B 199      24.611  17.786  59.880  1.00  0.00              
ATOM   4454  N   SER B 200      23.298  16.024  60.272  1.00  0.00              
ATOM   4455  CA  SER B 200      23.365  15.582  58.884  1.00  0.00              
ATOM   4456  CB  SER B 200      23.112  14.086  58.700  1.00  0.00              
ATOM   4457  OG  SER B 200      21.940  13.608  59.337  1.00  0.00              
ATOM   4458  C   SER B 200      22.462  16.404  57.979  1.00  0.00              
ATOM   4459  O   SER B 200      22.857  16.710  56.856  1.00  0.00              
ATOM   4460  N   GLN B 201      21.273  16.802  58.454  1.00  0.00              
ATOM   4461  CA  GLN B 201      20.447  17.789  57.760  1.00  0.00              
ATOM   4462  CB  GLN B 201      19.164  18.059  58.538  1.00  0.00              
ATOM   4463  CG  GLN B 201      18.164  16.927  58.394  1.00  0.00              
ATOM   4464  CD  GLN B 201      17.078  16.906  59.456  1.00  0.00              
ATOM   4465  OE1 GLN B 201      16.175  17.742  59.512  1.00  0.00              
ATOM   4466  NE2 GLN B 201      17.160  15.920  60.341  1.00  0.00              
ATOM   4467  C   GLN B 201      21.200  19.094  57.534  1.00  0.00              
ATOM   4468  O   GLN B 201      21.261  19.602  56.412  1.00  0.00              
ATOM   4469  N   TYR B 202      21.830  19.594  58.604  1.00  0.00              
ATOM   4470  CA  TYR B 202      22.686  20.769  58.537  1.00  0.00              
ATOM   4471  CB  TYR B 202      23.259  21.058  59.926  1.00  0.00              
ATOM   4472  CG  TYR B 202      24.000  22.384  60.035  1.00  0.00              
ATOM   4473  CD1 TYR B 202      23.284  23.561  60.130  1.00  0.00              
ATOM   4474  CE1 TYR B 202      23.949  24.765  60.180  1.00  0.00              
ATOM   4475  CD2 TYR B 202      25.381  22.406  60.011  1.00  0.00              
ATOM   4476  CE2 TYR B 202      26.049  23.611  60.043  1.00  0.00              
ATOM   4477  CZ  TYR B 202      25.324  24.780  60.117  1.00  0.00              
ATOM   4478  OH  TYR B 202      25.987  25.988  60.097  1.00  0.00              
ATOM   4479  C   TYR B 202      23.809  20.624  57.514  1.00  0.00              
ATOM   4480  O   TYR B 202      23.998  21.507  56.677  1.00  0.00              
ATOM   4481  N   ALA B 203      24.552  19.514  57.559  1.00  0.00              
ATOM   4482  CA  ALA B 203      25.647  19.274  56.628  1.00  0.00              
ATOM   4483  CB  ALA B 203      26.386  18.005  57.018  1.00  0.00              
ATOM   4484  C   ALA B 203      25.208  19.107  55.179  1.00  0.00              
ATOM   4485  O   ALA B 203      25.852  19.625  54.267  1.00  0.00              
ATOM   4486  N   ALA B 204      24.102  18.393  54.957  1.00  0.00              
ATOM   4487  CA  ALA B 204      23.595  18.143  53.616  1.00  0.00              
ATOM   4488  CB  ALA B 204      22.503  17.089  53.673  1.00  0.00              
ATOM   4489  C   ALA B 204      22.994  19.379  52.964  1.00  0.00              
ATOM   4490  O   ALA B 204      23.115  19.572  51.754  1.00  0.00              
ATOM   4491  N   TYR B 205      22.321  20.215  53.757  1.00  0.00              
ATOM   4492  CA  TYR B 205      21.715  21.423  53.230  1.00  0.00              
ATOM   4493  CB  TYR B 205      20.396  21.697  53.942  1.00  0.00              
ATOM   4494  CG  TYR B 205      19.238  20.796  53.530  1.00  0.00              
ATOM   4495  CD1 TYR B 205      18.227  20.547  54.436  1.00  0.00              
ATOM   4496  CE1 TYR B 205      17.119  19.821  54.051  1.00  0.00              
ATOM   4497  CD2 TYR B 205      19.155  20.283  52.247  1.00  0.00              
ATOM   4498  CE2 TYR B 205      18.052  19.554  51.858  1.00  0.00              
ATOM   4499  CZ  TYR B 205      17.036  19.341  52.761  1.00  0.00              
ATOM   4500  OH  TYR B 205      15.920  18.637  52.364  1.00  0.00              
ATOM   4501  C   TYR B 205      22.586  22.670  53.252  1.00  0.00              
ATOM   4502  O   TYR B 205      22.542  23.477  52.323  1.00  0.00              
ATOM   4503  N   GLY B 206      23.399  22.848  54.294  1.00  0.00              
ATOM   4504  CA  GLY B 206      24.111  24.100  54.504  1.00  0.00              
ATOM   4505  C   GLY B 206      23.237  25.077  55.278  1.00  0.00              
ATOM   4506  O   GLY B 206      22.016  25.101  55.104  1.00  0.00              
ATOM   4507  N   GLU B 207      23.864  25.927  56.102  1.00  0.00              
ATOM   4508  CA  GLU B 207      23.183  26.751  57.099  1.00  0.00              
ATOM   4509  CB  GLU B 207      24.161  27.771  57.692  1.00  0.00              
ATOM   4510  CG  GLU B 207      23.585  28.583  58.855  1.00  0.00              
ATOM   4511  CD  GLU B 207      24.626  29.235  59.748  1.00  0.00              
ATOM   4512  OE1 GLU B 207      24.948  28.643  60.783  1.00  0.00              
ATOM   4513  OE2 GLU B 207      25.110  30.314  59.415  1.00  0.00              
ATOM   4514  C   GLU B 207      21.871  27.418  56.698  1.00  0.00              
ATOM   4515  O   GLU B 207      20.858  27.177  57.354  1.00  0.00              
ATOM   4516  N   LYS B 208      21.842  28.199  55.611  1.00  0.00              
ATOM   4517  CA  LYS B 208      20.622  28.870  55.174  1.00  0.00              
ATOM   4518  CB  LYS B 208      20.913  29.792  53.988  1.00  0.00              
ATOM   4519  CG  LYS B 208      19.722  30.663  53.595  1.00  0.00              
ATOM   4520  CD  LYS B 208      20.022  31.499  52.364  1.00  0.00              
ATOM   4521  CE  LYS B 208      18.785  32.306  51.998  1.00  0.00              
ATOM   4522  NZ  LYS B 208      19.032  33.125  50.827  1.00  0.00              
ATOM   4523  C   LYS B 208      19.523  27.878  54.806  1.00  0.00              
ATOM   4524  O   LYS B 208      18.370  28.042  55.207  1.00  0.00              
ATOM   4525  N   LYS B 209      19.875  26.798  54.105  1.00  0.00              
ATOM   4526  CA  LYS B 209      18.883  25.847  53.634  1.00  0.00              
ATOM   4527  CB  LYS B 209      19.467  25.052  52.478  1.00  0.00              
ATOM   4528  CG  LYS B 209      18.445  24.304  51.638  1.00  0.00              
ATOM   4529  CD  LYS B 209      19.187  23.651  50.490  1.00  0.00              
ATOM   4530  CE  LYS B 209      18.224  23.050  49.486  1.00  0.00              
ATOM   4531  NZ  LYS B 209      18.946  22.667  48.289  1.00  0.00              
ATOM   4532  C   LYS B 209      18.432  24.942  54.777  1.00  0.00              
ATOM   4533  O   LYS B 209      17.288  24.490  54.802  1.00  0.00              
ATOM   4534  N   SER B 210      19.301  24.690  55.762  1.00  0.00              
ATOM   4535  CA  SER B 210      18.924  23.972  56.971  1.00  0.00              
ATOM   4536  CB  SER B 210      20.165  23.581  57.765  1.00  0.00              
ATOM   4537  OG  SER B 210      19.889  22.635  58.791  1.00  0.00              
ATOM   4538  C   SER B 210      18.010  24.835  57.834  1.00  0.00              
ATOM   4539  O   SER B 210      17.068  24.323  58.439  1.00  0.00              
ATOM   4540  N   ARG B 211      18.274  26.144  57.898  1.00  0.00              
ATOM   4541  CA  ARG B 211      17.419  27.111  58.573  1.00  0.00              
ATOM   4542  CB  ARG B 211      18.102  28.468  58.467  1.00  0.00              
ATOM   4543  CG  ARG B 211      17.437  29.685  59.074  1.00  0.00              
ATOM   4544  CD  ARG B 211      18.319  30.857  58.667  1.00  0.00              
ATOM   4545  NE  ARG B 211      17.709  32.143  58.957  1.00  0.00              
ATOM   4546  CZ  ARG B 211      16.758  32.682  58.192  1.00  0.00              
ATOM   4547  NH1 ARG B 211      16.208  33.821  58.588  1.00  0.00              
ATOM   4548  NH2 ARG B 211      16.389  32.133  57.038  1.00  0.00              
ATOM   4549  C   ARG B 211      16.037  27.130  57.932  1.00  0.00              
ATOM   4550  O   ARG B 211      15.019  27.048  58.624  1.00  0.00              
ATOM   4551  N   LEU B 212      16.004  27.191  56.596  1.00  0.00              
ATOM   4552  CA  LEU B 212      14.771  27.044  55.839  1.00  0.00              
ATOM   4553  CB  LEU B 212      15.005  27.249  54.346  1.00  0.00              
ATOM   4554  CG  LEU B 212      14.796  28.636  53.736  1.00  0.00              
ATOM   4555  CD1 LEU B 212      15.628  29.718  54.411  1.00  0.00              
ATOM   4556  CD2 LEU B 212      15.105  28.578  52.251  1.00  0.00              
ATOM   4557  C   LEU B 212      14.080  25.713  56.085  1.00  0.00              
ATOM   4558  O   LEU B 212      12.880  25.715  56.338  1.00  0.00              
ATOM   4559  N   SER B 213      14.789  24.577  56.076  1.00  0.00              
ATOM   4560  CA  SER B 213      14.214  23.273  56.396  1.00  0.00              
ATOM   4561  CB  SER B 213      15.280  22.185  56.267  1.00  0.00              
ATOM   4562  OG  SER B 213      14.820  20.859  56.516  1.00  0.00              
ATOM   4563  C   SER B 213      13.605  23.247  57.792  1.00  0.00              
ATOM   4564  O   SER B 213      12.506  22.725  57.979  1.00  0.00              
ATOM   4565  N   ASN B 214      14.295  23.834  58.776  1.00  0.00              
ATOM   4566  CA  ASN B 214      13.776  23.951  60.133  1.00  0.00              
ATOM   4567  CB  ASN B 214      14.824  24.549  61.075  1.00  0.00              
ATOM   4568  CG  ASN B 214      15.959  23.594  61.429  1.00  0.00              
ATOM   4569  OD1 ASN B 214      15.749  22.413  61.689  1.00  0.00              
ATOM   4570  ND2 ASN B 214      17.210  24.035  61.479  1.00  0.00              
ATOM   4571  C   ASN B 214      12.500  24.780  60.167  1.00  0.00              
ATOM   4572  O   ASN B 214      11.512  24.388  60.790  1.00  0.00              
ATOM   4573  N   LEU B 215      12.493  25.902  59.439  1.00  0.00              
ATOM   4574  CA  LEU B 215      11.312  26.740  59.285  1.00  0.00              
ATOM   4575  CB  LEU B 215      11.689  27.978  58.474  1.00  0.00              
ATOM   4576  CG  LEU B 215      10.697  29.115  58.280  1.00  0.00              
ATOM   4577  CD1 LEU B 215      10.380  29.791  59.601  1.00  0.00              
ATOM   4578  CD2 LEU B 215      11.284  30.134  57.325  1.00  0.00              
ATOM   4579  C   LEU B 215      10.159  25.993  58.618  1.00  0.00              
ATOM   4580  O   LEU B 215       9.017  26.107  59.062  1.00  0.00              
ATOM   4581  N   ILE B 216      10.446  25.197  57.579  1.00  0.00              
ATOM   4582  CA  ILE B 216       9.456  24.372  56.894  1.00  0.00              
ATOM   4583  CB  ILE B 216      10.081  23.679  55.650  1.00  0.00              
ATOM   4584  CG2 ILE B 216       9.127  22.665  55.026  1.00  0.00              
ATOM   4585  CG1 ILE B 216      10.494  24.703  54.600  1.00  0.00              
ATOM   4586  CD1 ILE B 216      11.343  24.142  53.442  1.00  0.00              
ATOM   4587  C   ILE B 216       8.862  23.351  57.857  1.00  0.00              
ATOM   4588  O   ILE B 216       7.639  23.224  57.941  1.00  0.00              
ATOM   4589  N   LYS B 217       9.712  22.645  58.613  1.00  0.00              
ATOM   4590  CA  LYS B 217       9.250  21.687  59.608  1.00  0.00              
ATOM   4591  CB  LYS B 217      10.410  20.973  60.294  1.00  0.00              
ATOM   4592  CG  LYS B 217      11.077  20.005  59.336  1.00  0.00              
ATOM   4593  CD  LYS B 217      12.143  19.148  59.993  1.00  0.00              
ATOM   4594  CE  LYS B 217      12.601  18.199  58.905  1.00  0.00              
ATOM   4595  NZ  LYS B 217      13.554  17.211  59.360  1.00  0.00              
ATOM   4596  C   LYS B 217       8.345  22.335  60.640  1.00  0.00              
ATOM   4597  O   LYS B 217       7.225  21.871  60.847  1.00  0.00              
ATOM   4598  N   LEU B 218       8.777  23.456  61.227  1.00  0.00              
ATOM   4599  CA  LEU B 218       7.955  24.199  62.173  1.00  0.00              
ATOM   4600  CB  LEU B 218       8.742  25.371  62.744  1.00  0.00              
ATOM   4601  CG  LEU B 218       9.971  25.063  63.591  1.00  0.00              
ATOM   4602  CD1 LEU B 218      10.768  26.328  63.838  1.00  0.00              
ATOM   4603  CD2 LEU B 218       9.593  24.382  64.895  1.00  0.00              
ATOM   4604  C   LEU B 218       6.643  24.689  61.571  1.00  0.00              
ATOM   4605  O   LEU B 218       5.601  24.619  62.223  1.00  0.00              
ATOM   4606  N   ALA B 219       6.669  25.137  60.311  1.00  0.00              
ATOM   4607  CA  ALA B 219       5.471  25.557  59.596  1.00  0.00              
ATOM   4608  CB  ALA B 219       5.853  26.104  58.232  1.00  0.00              
ATOM   4609  C   ALA B 219       4.481  24.432  59.340  1.00  0.00              
ATOM   4610  O   ALA B 219       3.273  24.618  59.477  1.00  0.00              
ATOM   4611  N   GLN B 220       4.967  23.248  58.960  1.00  0.00              
ATOM   4612  CA  GLN B 220       4.081  22.131  58.671  1.00  0.00              
ATOM   4613  CB  GLN B 220       4.734  21.147  57.701  1.00  0.00              
ATOM   4614  CG  GLN B 220       5.062  21.854  56.392  1.00  0.00              
ATOM   4615  CD  GLN B 220       5.395  20.969  55.202  1.00  0.00              
ATOM   4616  OE1 GLN B 220       6.213  20.050  55.250  1.00  0.00              
ATOM   4617  NE2 GLN B 220       4.756  21.265  54.078  1.00  0.00              
ATOM   4618  C   GLN B 220       3.579  21.435  59.928  1.00  0.00              
ATOM   4619  O   GLN B 220       2.443  20.959  59.979  1.00  0.00              
ATOM   4620  N   LYS B 221       4.418  21.375  60.965  1.00  0.00              
ATOM   4621  CA  LYS B 221       4.007  20.875  62.270  1.00  0.00              
ATOM   4622  CB  LYS B 221       5.224  20.617  63.153  1.00  0.00              
ATOM   4623  CG  LYS B 221       6.068  19.452  62.654  1.00  0.00              
ATOM   4624  CD  LYS B 221       7.366  19.351  63.436  1.00  0.00              
ATOM   4625  CE  LYS B 221       8.151  18.140  62.957  1.00  0.00              
ATOM   4626  NZ  LYS B 221       9.300  17.913  63.810  1.00  0.00              
ATOM   4627  C   LYS B 221       3.047  21.828  62.969  1.00  0.00              
ATOM   4628  O   LYS B 221       2.089  21.388  63.610  1.00  0.00              
ATOM   4629  N   VAL B 222       3.279  23.144  62.878  1.00  0.00              
ATOM   4630  CA  VAL B 222       2.349  24.128  63.416  1.00  0.00              
ATOM   4631  CB  VAL B 222       2.907  24.842  64.679  1.00  0.00              
ATOM   4632  CG1 VAL B 222       1.808  25.663  65.324  1.00  0.00              
ATOM   4633  CG2 VAL B 222       3.459  23.894  65.724  1.00  0.00              
ATOM   4634  C   VAL B 222       1.955  25.158  62.349  1.00  0.00              
ATOM   4635  O   VAL B 222       2.536  26.247  62.281  1.00  0.00              
ATOM   4636  N   PRO B 223       0.952  24.890  61.499  1.00  0.00              
ATOM   4637  CD  PRO B 223       0.326  23.584  61.318  1.00  0.00              
ATOM   4638  CA  PRO B 223       0.424  25.857  60.539  1.00  0.00              
ATOM   4639  CB  PRO B 223      -0.519  25.016  59.702  1.00  0.00              
ATOM   4640  CG  PRO B 223      -0.982  23.931  60.638  1.00  0.00              
ATOM   4641  C   PRO B 223      -0.270  27.048  61.190  1.00  0.00              
ATOM   4642  O   PRO B 223      -0.281  28.152  60.649  1.00  0.00              
ATOM   4643  N   THR B 224      -0.803  26.850  62.398  1.00  0.00              
ATOM   4644  CA  THR B 224      -1.536  27.860  63.146  1.00  0.00              
ATOM   4645  CB  THR B 224      -2.333  27.135  64.249  1.00  0.00              
ATOM   4646  OG1 THR B 224      -1.496  26.096  64.757  1.00  0.00              
ATOM   4647  CG2 THR B 224      -3.636  26.558  63.718  1.00  0.00              
ATOM   4648  C   THR B 224      -0.714  29.007  63.732  1.00  0.00              
ATOM   4649  O   THR B 224      -1.265  29.927  64.340  1.00  0.00              
ATOM   4650  N   ALA B 225       0.611  28.973  63.567  1.00  0.00              
ATOM   4651  CA  ALA B 225       1.485  30.002  64.105  1.00  0.00              
ATOM   4652  CB  ALA B 225       2.861  29.382  64.278  1.00  0.00              
ATOM   4653  C   ALA B 225       1.625  31.220  63.194  1.00  0.00              
ATOM   4654  O   ALA B 225       0.913  31.373  62.195  1.00  0.00              
ATOM   4655  N   ASP B 226       2.531  32.135  63.544  1.00  0.00              
ATOM   4656  CA  ASP B 226       2.975  33.162  62.614  1.00  0.00              
ATOM   4657  CB  ASP B 226       2.432  34.541  63.000  1.00  0.00              
ATOM   4658  CG  ASP B 226       2.326  35.556  61.857  1.00  0.00              
ATOM   4659  OD1 ASP B 226       3.000  35.423  60.829  1.00  0.00              
ATOM   4660  OD2 ASP B 226       1.546  36.497  61.997  1.00  0.00              
ATOM   4661  C   ASP B 226       4.499  33.168  62.641  1.00  0.00              
ATOM   4662  O   ASP B 226       5.105  32.645  63.584  1.00  0.00              
ATOM   4663  N   LEU B 227       5.140  33.769  61.630  1.00  0.00              
ATOM   4664  CA  LEU B 227       6.592  33.843  61.490  1.00  0.00              
ATOM   4665  CB  LEU B 227       6.936  34.797  60.349  1.00  0.00              
ATOM   4666  CG  LEU B 227       8.374  34.833  59.845  1.00  0.00              
ATOM   4667  CD1 LEU B 227       8.702  33.553  59.092  1.00  0.00              
ATOM   4668  CD2 LEU B 227       8.600  36.037  58.951  1.00  0.00              
ATOM   4669  C   LEU B 227       7.334  34.278  62.751  1.00  0.00              
ATOM   4670  O   LEU B 227       8.400  33.759  63.077  1.00  0.00              
ATOM   4671  N   GLU B 228       6.710  35.176  63.515  1.00  0.00              
ATOM   4672  CA  GLU B 228       7.272  35.718  64.747  1.00  0.00              
ATOM   4673  CB  GLU B 228       6.384  36.851  65.269  1.00  0.00              
ATOM   4674  CG  GLU B 228       6.330  38.141  64.430  1.00  0.00              
ATOM   4675  CD  GLU B 228       5.763  38.034  63.015  1.00  0.00              
ATOM   4676  OE1 GLU B 228       6.257  38.724  62.129  1.00  0.00              
ATOM   4677  OE2 GLU B 228       4.845  37.237  62.790  1.00  0.00              
ATOM   4678  C   GLU B 228       7.453  34.663  65.836  1.00  0.00              
ATOM   4679  O   GLU B 228       8.228  34.846  66.774  1.00  0.00              
ATOM   4680  N   ASP B 229       6.727  33.547  65.725  1.00  0.00              
ATOM   4681  CA  ASP B 229       6.917  32.413  66.616  1.00  0.00              
ATOM   4682  CB  ASP B 229       5.668  31.542  66.752  1.00  0.00              
ATOM   4683  CG  ASP B 229       4.418  32.225  67.272  1.00  0.00              
ATOM   4684  OD1 ASP B 229       4.465  32.894  68.304  1.00  0.00              
ATOM   4685  OD2 ASP B 229       3.373  32.077  66.630  1.00  0.00              
ATOM   4686  C   ASP B 229       8.008  31.522  66.051  1.00  0.00              
ATOM   4687  O   ASP B 229       9.011  31.249  66.710  1.00  0.00              
ATOM   4688  N   VAL B 230       7.815  31.089  64.801  1.00  0.00              
ATOM   4689  CA  VAL B 230       8.642  30.046  64.210  1.00  0.00              
ATOM   4690  CB  VAL B 230       7.929  29.348  63.027  1.00  0.00              
ATOM   4691  CG1 VAL B 230       6.704  28.597  63.520  1.00  0.00              
ATOM   4692  CG2 VAL B 230       7.516  30.319  61.936  1.00  0.00              
ATOM   4693  C   VAL B 230      10.059  30.459  63.830  1.00  0.00              
ATOM   4694  O   VAL B 230      11.010  29.735  64.131  1.00  0.00              
ATOM   4695  N   LEU B 231      10.242  31.630  63.211  1.00  0.00              
ATOM   4696  CA  LEU B 231      11.556  32.069  62.759  1.00  0.00              
ATOM   4697  CB  LEU B 231      11.467  33.323  61.884  1.00  0.00              
ATOM   4698  CG  LEU B 231      12.732  33.844  61.206  1.00  0.00              
ATOM   4699  CD1 LEU B 231      13.305  32.803  60.254  1.00  0.00              
ATOM   4700  CD2 LEU B 231      12.439  35.141  60.474  1.00  0.00              
ATOM   4701  C   LEU B 231      12.587  32.238  63.875  1.00  0.00              
ATOM   4702  O   LEU B 231      13.702  31.763  63.656  1.00  0.00              
ATOM   4703  N   PRO B 232      12.350  32.832  65.064  1.00  0.00              
ATOM   4704  CD  PRO B 232      11.208  33.687  65.382  1.00  0.00              
ATOM   4705  CA  PRO B 232      13.298  32.831  66.180  1.00  0.00              
ATOM   4706  CB  PRO B 232      12.499  33.461  67.298  1.00  0.00              
ATOM   4707  CG  PRO B 232      11.698  34.499  66.564  1.00  0.00              
ATOM   4708  C   PRO B 232      13.776  31.434  66.557  1.00  0.00              
ATOM   4709  O   PRO B 232      14.958  31.224  66.835  1.00  0.00              
ATOM   4710  N   LEU B 233      12.864  30.457  66.501  1.00  0.00              
ATOM   4711  CA  LEU B 233      13.194  29.074  66.807  1.00  0.00              
ATOM   4712  CB  LEU B 233      11.928  28.241  66.950  1.00  0.00              
ATOM   4713  CG  LEU B 233      10.833  28.769  67.862  1.00  0.00              
ATOM   4714  CD1 LEU B 233       9.631  27.853  67.827  1.00  0.00              
ATOM   4715  CD2 LEU B 233      11.343  28.947  69.273  1.00  0.00              
ATOM   4716  C   LEU B 233      14.070  28.488  65.711  1.00  0.00              
ATOM   4717  O   LEU B 233      15.100  27.881  66.005  1.00  0.00              
ATOM   4718  N   ALA B 234      13.691  28.716  64.447  1.00  0.00              
ATOM   4719  CA  ALA B 234      14.471  28.286  63.293  1.00  0.00              
ATOM   4720  CB  ALA B 234      13.780  28.717  62.008  1.00  0.00              
ATOM   4721  C   ALA B 234      15.879  28.866  63.279  1.00  0.00              
ATOM   4722  O   ALA B 234      16.835  28.171  62.930  1.00  0.00              
ATOM   4723  N   GLU B 235      16.029  30.134  63.685  1.00  0.00              
ATOM   4724  CA  GLU B 235      17.338  30.740  63.888  1.00  0.00              
ATOM   4725  CB  GLU B 235      17.217  32.205  64.316  1.00  0.00              
ATOM   4726  CG  GLU B 235      16.551  33.180  63.346  1.00  0.00              
ATOM   4727  CD  GLU B 235      17.301  33.554  62.071  1.00  0.00              
ATOM   4728  OE1 GLU B 235      16.727  34.290  61.268  1.00  0.00              
ATOM   4729  OE2 GLU B 235      18.444  33.145  61.862  1.00  0.00              
ATOM   4730  C   GLU B 235      18.097  30.004  64.983  1.00  0.00              
ATOM   4731  O   GLU B 235      19.205  29.509  64.768  1.00  0.00              
ATOM   4732  N   ASP B 236      17.465  29.904  66.158  1.00  0.00              
ATOM   4733  CA  ASP B 236      18.082  29.330  67.344  1.00  0.00              
ATOM   4734  CB  ASP B 236      17.110  29.402  68.518  1.00  0.00              
ATOM   4735  CG  ASP B 236      17.616  28.800  69.821  1.00  0.00              
ATOM   4736  OD1 ASP B 236      18.582  29.298  70.397  1.00  0.00              
ATOM   4737  OD2 ASP B 236      17.008  27.834  70.278  1.00  0.00              
ATOM   4738  C   ASP B 236      18.586  27.911  67.140  1.00  0.00              
ATOM   4739  O   ASP B 236      19.753  27.656  67.425  1.00  0.00              
ATOM   4740  N   ILE B 237      17.764  26.998  66.611  1.00  0.00              
ATOM   4741  CA  ILE B 237      18.195  25.626  66.362  1.00  0.00              
ATOM   4742  CB  ILE B 237      17.000  24.704  65.986  1.00  0.00              
ATOM   4743  CG2 ILE B 237      16.280  25.177  64.729  1.00  0.00              
ATOM   4744  CG1 ILE B 237      17.423  23.238  65.880  1.00  0.00              
ATOM   4745  CD1 ILE B 237      16.285  22.244  65.570  1.00  0.00              
ATOM   4746  C   ILE B 237      19.336  25.541  65.348  1.00  0.00              
ATOM   4747  O   ILE B 237      20.313  24.829  65.587  1.00  0.00              
ATOM   4748  N   THR B 238      19.281  26.298  64.246  1.00  0.00              
ATOM   4749  CA  THR B 238      20.332  26.256  63.238  1.00  0.00              
ATOM   4750  CB  THR B 238      19.882  27.003  61.970  1.00  0.00              
ATOM   4751  OG1 THR B 238      18.593  26.486  61.651  1.00  0.00              
ATOM   4752  CG2 THR B 238      20.810  26.769  60.791  1.00  0.00              
ATOM   4753  C   THR B 238      21.654  26.797  63.785  1.00  0.00              
ATOM   4754  O   THR B 238      22.723  26.254  63.495  1.00  0.00              
ATOM   4755  N   ASN B 239      21.583  27.837  64.624  1.00  0.00              
ATOM   4756  CA  ASN B 239      22.759  28.355  65.315  1.00  0.00              
ATOM   4757  CB  ASN B 239      22.469  29.687  65.998  1.00  0.00              
ATOM   4758  CG  ASN B 239      22.260  30.842  65.029  1.00  0.00              
ATOM   4759  OD1 ASN B 239      23.078  31.126  64.158  1.00  0.00              
ATOM   4760  ND2 ASN B 239      21.148  31.554  65.137  1.00  0.00              
ATOM   4761  C   ASN B 239      23.316  27.373  66.336  1.00  0.00              
ATOM   4762  O   ASN B 239      24.530  27.244  66.485  1.00  0.00              
ATOM   4763  N   ILE B 240      22.436  26.654  67.046  1.00  0.00              
ATOM   4764  CA  ILE B 240      22.827  25.553  67.923  1.00  0.00              
ATOM   4765  CB  ILE B 240      21.547  24.999  68.607  1.00  0.00              
ATOM   4766  CG2 ILE B 240      21.665  23.560  69.104  1.00  0.00              
ATOM   4767  CG1 ILE B 240      21.107  25.956  69.707  1.00  0.00              
ATOM   4768  CD1 ILE B 240      19.744  25.625  70.341  1.00  0.00              
ATOM   4769  C   ILE B 240      23.602  24.485  67.154  1.00  0.00              
ATOM   4770  O   ILE B 240      24.628  23.985  67.624  1.00  0.00              
ATOM   4771  N   LEU B 241      23.122  24.160  65.950  1.00  0.00              
ATOM   4772  CA  LEU B 241      23.809  23.231  65.068  1.00  0.00              
ATOM   4773  CB  LEU B 241      22.977  22.964  63.817  1.00  0.00              
ATOM   4774  CG  LEU B 241      21.618  22.299  64.007  1.00  0.00              
ATOM   4775  CD1 LEU B 241      20.826  22.270  62.712  1.00  0.00              
ATOM   4776  CD2 LEU B 241      21.788  20.906  64.574  1.00  0.00              
ATOM   4777  C   LEU B 241      25.209  23.702  64.699  1.00  0.00              
ATOM   4778  O   LEU B 241      26.175  22.980  64.962  1.00  0.00              
ATOM   4779  N   SER B 242      25.372  24.917  64.162  1.00  0.00              
ATOM   4780  CA  SER B 242      26.697  25.434  63.837  1.00  0.00              
ATOM   4781  CB  SER B 242      26.589  26.751  63.088  1.00  0.00              
ATOM   4782  OG  SER B 242      25.454  27.514  63.471  1.00  0.00              
ATOM   4783  C   SER B 242      27.640  25.585  65.022  1.00  0.00              
ATOM   4784  O   SER B 242      28.848  25.380  64.892  1.00  0.00              
ATOM   4785  N   LYS B 243      27.090  25.932  66.187  1.00  0.00              
ATOM   4786  CA  LYS B 243      27.869  26.026  67.409  1.00  0.00              
ATOM   4787  CB  LYS B 243      27.034  26.757  68.460  1.00  0.00              
ATOM   4788  CG  LYS B 243      27.745  27.108  69.757  1.00  0.00              
ATOM   4789  CD  LYS B 243      26.829  27.968  70.615  1.00  0.00              
ATOM   4790  CE  LYS B 243      27.513  28.338  71.923  1.00  0.00              
ATOM   4791  NZ  LYS B 243      27.593  27.196  72.813  1.00  0.00              
ATOM   4792  C   LYS B 243      28.323  24.662  67.921  1.00  0.00              
ATOM   4793  O   LYS B 243      29.491  24.490  68.277  1.00  0.00              
ATOM   4794  N   CYS B 244      27.442  23.659  67.941  1.00  0.00              
ATOM   4795  CA  CYS B 244      27.744  22.444  68.680  1.00  0.00              
ATOM   4796  CB  CYS B 244      26.703  22.267  69.774  1.00  0.00              
ATOM   4797  SG  CYS B 244      26.527  23.787  70.744  1.00  0.00              
ATOM   4798  C   CYS B 244      27.950  21.148  67.907  1.00  0.00              
ATOM   4799  O   CYS B 244      28.578  20.231  68.451  1.00  0.00              
ATOM   4800  N   CYS B 245      27.495  21.033  66.649  1.00  0.00              
ATOM   4801  CA  CYS B 245      27.604  19.790  65.880  1.00  0.00              
ATOM   4802  CB  CYS B 245      27.027  19.926  64.478  1.00  0.00              
ATOM   4803  SG  CYS B 245      25.223  20.052  64.424  1.00  0.00              
ATOM   4804  C   CYS B 245      29.003  19.208  65.743  1.00  0.00              
ATOM   4805  O   CYS B 245      29.179  17.991  65.748  1.00  0.00              
ATOM   4806  N   GLU B 246      30.029  20.049  65.617  1.00  0.00              
ATOM   4807  CA  GLU B 246      31.393  19.554  65.595  1.00  0.00              
ATOM   4808  CB  GLU B 246      32.099  19.975  64.302  1.00  0.00              
ATOM   4809  CG  GLU B 246      31.611  19.221  63.061  1.00  0.00              
ATOM   4810  CD  GLU B 246      31.825  17.712  63.124  1.00  0.00              
ATOM   4811  OE1 GLU B 246      32.966  17.257  63.018  1.00  0.00              
ATOM   4812  OE2 GLU B 246      30.857  16.974  63.299  1.00  0.00              
ATOM   4813  C   GLU B 246      32.178  19.917  66.848  1.00  0.00              
ATOM   4814  O   GLU B 246      33.341  20.324  66.801  1.00  0.00              
ATOM   4815  N   SER B 247      31.529  19.771  68.007  1.00  0.00              
ATOM   4816  CA  SER B 247      32.227  19.925  69.269  1.00  0.00              
ATOM   4817  CB  SER B 247      31.245  20.124  70.421  1.00  0.00              
ATOM   4818  OG  SER B 247      30.234  19.124  70.483  1.00  0.00              
ATOM   4819  C   SER B 247      33.149  18.736  69.510  1.00  0.00              
ATOM   4820  O   SER B 247      32.722  17.580  69.589  1.00  0.00              
ATOM   4821  N   ALA B 248      34.448  19.033  69.540  1.00  0.00              
ATOM   4822  CA  ALA B 248      35.463  18.029  69.819  1.00  0.00              
ATOM   4823  CB  ALA B 248      36.835  18.588  69.472  1.00  0.00              
ATOM   4824  C   ALA B 248      35.497  17.579  71.274  1.00  0.00              
ATOM   4825  O   ALA B 248      35.579  16.385  71.558  1.00  0.00              
ATOM   4826  N   SER B 249      35.430  18.529  72.208  1.00  0.00              
ATOM   4827  CA  SER B 249      35.492  18.222  73.626  1.00  0.00              
ATOM   4828  CB  SER B 249      36.786  18.816  74.176  1.00  0.00              
ATOM   4829  OG  SER B 249      36.879  20.194  73.820  1.00  0.00              
ATOM   4830  C   SER B 249      34.274  18.744  74.381  1.00  0.00              
ATOM   4831  O   SER B 249      33.407  17.975  74.801  1.00  0.00              
ATOM   4832  N   GLU B 250      34.167  20.065  74.550  1.00  0.00              
ATOM   4833  CA  GLU B 250      33.054  20.658  75.271  1.00  0.00              
ATOM   4834  CB  GLU B 250      33.434  22.068  75.736  1.00  0.00              
ATOM   4835  CG  GLU B 250      32.457  22.746  76.703  1.00  0.00              
ATOM   4836  CD  GLU B 250      32.254  22.016  78.025  1.00  0.00              
ATOM   4837  OE1 GLU B 250      33.161  22.016  78.855  1.00  0.00              
ATOM   4838  OE2 GLU B 250      31.176  21.448  78.217  1.00  0.00              
ATOM   4839  C   GLU B 250      31.785  20.650  74.423  1.00  0.00              
ATOM   4840  O   GLU B 250      31.509  21.560  73.636  1.00  0.00              
ATOM   4841  N   ASP B 251      31.022  19.564  74.555  1.00  0.00              
ATOM   4842  CA  ASP B 251      29.723  19.480  73.906  1.00  0.00              
ATOM   4843  CB  ASP B 251      29.124  18.074  73.954  1.00  0.00              
ATOM   4844  CG  ASP B 251      27.787  18.020  73.225  1.00  0.00              
ATOM   4845  OD1 ASP B 251      26.747  17.926  73.879  1.00  0.00              
ATOM   4846  OD2 ASP B 251      27.764  18.138  72.001  1.00  0.00              
ATOM   4847  C   ASP B 251      28.718  20.464  74.483  1.00  0.00              
ATOM   4848  O   ASP B 251      28.134  20.238  75.544  1.00  0.00              
ATOM   4849  N   CYS B 252      28.510  21.570  73.776  1.00  0.00              
ATOM   4850  CA  CYS B 252      27.453  22.494  74.146  1.00  0.00              
ATOM   4851  CB  CYS B 252      27.710  23.876  73.573  1.00  0.00              
ATOM   4852  SG  CYS B 252      28.220  23.935  71.837  1.00  0.00              
ATOM   4853  C   CYS B 252      26.030  22.035  73.854  1.00  0.00              
ATOM   4854  O   CYS B 252      25.097  22.494  74.516  1.00  0.00              
ATOM   4855  N   MET B 253      25.836  21.097  72.915  1.00  0.00              
ATOM   4856  CA  MET B 253      24.516  20.620  72.496  1.00  0.00              
ATOM   4857  CB  MET B 253      24.696  19.487  71.488  1.00  0.00              
ATOM   4858  CG  MET B 253      23.470  19.113  70.673  1.00  0.00              
ATOM   4859  SD  MET B 253      22.962  20.413  69.522  1.00  0.00              
ATOM   4860  CE  MET B 253      23.832  19.886  68.073  1.00  0.00              
ATOM   4861  C   MET B 253      23.630  20.163  73.653  1.00  0.00              
ATOM   4862  O   MET B 253      22.434  20.466  73.693  1.00  0.00              
ATOM   4863  N   ALA B 254      24.250  19.484  74.625  1.00  0.00              
ATOM   4864  CA  ALA B 254      23.608  19.089  75.873  1.00  0.00              
ATOM   4865  CB  ALA B 254      24.656  18.465  76.783  1.00  0.00              
ATOM   4866  C   ALA B 254      22.944  20.211  76.664  1.00  0.00              
ATOM   4867  O   ALA B 254      21.958  19.976  77.362  1.00  0.00              
ATOM   4868  N   LYS B 255      23.476  21.433  76.586  1.00  0.00              
ATOM   4869  CA  LYS B 255      22.856  22.586  77.226  1.00  0.00              
ATOM   4870  CB  LYS B 255      23.893  23.606  77.715  1.00  0.00              
ATOM   4871  CG  LYS B 255      25.026  23.098  78.605  1.00  0.00              
ATOM   4872  CD  LYS B 255      26.205  22.670  77.744  1.00  0.00              
ATOM   4873  CE  LYS B 255      27.387  22.180  78.557  1.00  0.00              
ATOM   4874  NZ  LYS B 255      28.480  21.875  77.654  1.00  0.00              
ATOM   4875  C   LYS B 255      21.925  23.282  76.240  1.00  0.00              
ATOM   4876  O   LYS B 255      20.828  23.729  76.589  1.00  0.00              
ATOM   4877  N   GLU B 256      22.368  23.348  74.978  1.00  0.00              
ATOM   4878  CA  GLU B 256      21.657  24.052  73.923  1.00  0.00              
ATOM   4879  CB  GLU B 256      22.424  24.001  72.612  1.00  0.00              
ATOM   4880  CG  GLU B 256      23.814  24.623  72.547  1.00  0.00              
ATOM   4881  CD  GLU B 256      23.952  26.097  72.901  1.00  0.00              
ATOM   4882  OE1 GLU B 256      23.116  26.909  72.508  1.00  0.00              
ATOM   4883  OE2 GLU B 256      24.937  26.430  73.565  1.00  0.00              
ATOM   4884  C   GLU B 256      20.254  23.530  73.656  1.00  0.00              
ATOM   4885  O   GLU B 256      19.308  24.318  73.635  1.00  0.00              
ATOM   4886  N   LEU B 257      20.081  22.216  73.465  1.00  0.00              
ATOM   4887  CA  LEU B 257      18.763  21.668  73.171  1.00  0.00              
ATOM   4888  CB  LEU B 257      18.827  20.221  72.677  1.00  0.00              
ATOM   4889  CG  LEU B 257      19.535  19.949  71.354  1.00  0.00              
ATOM   4890  CD1 LEU B 257      19.482  18.466  71.037  1.00  0.00              
ATOM   4891  CD2 LEU B 257      18.913  20.745  70.215  1.00  0.00              
ATOM   4892  C   LEU B 257      17.723  21.851  74.276  1.00  0.00              
ATOM   4893  O   LEU B 257      16.592  22.192  73.929  1.00  0.00              
ATOM   4894  N   PRO B 258      17.997  21.691  75.587  1.00  0.00              
ATOM   4895  CD  PRO B 258      19.034  20.817  76.133  1.00  0.00              
ATOM   4896  CA  PRO B 258      17.115  22.133  76.665  1.00  0.00              
ATOM   4897  CB  PRO B 258      17.930  21.845  77.904  1.00  0.00              
ATOM   4898  CG  PRO B 258      18.554  20.527  77.543  1.00  0.00              
ATOM   4899  C   PRO B 258      16.707  23.599  76.570  1.00  0.00              
ATOM   4900  O   PRO B 258      15.520  23.924  76.692  1.00  0.00              
ATOM   4901  N   GLU B 259      17.670  24.492  76.305  1.00  0.00              
ATOM   4902  CA  GLU B 259      17.370  25.898  76.076  1.00  0.00              
ATOM   4903  CB  GLU B 259      18.680  26.688  75.968  1.00  0.00              
ATOM   4904  CG  GLU B 259      18.598  28.184  75.639  1.00  0.00              
ATOM   4905  CD  GLU B 259      17.666  29.021  76.510  1.00  0.00              
ATOM   4906  OE1 GLU B 259      17.804  29.012  77.733  1.00  0.00              
ATOM   4907  OE2 GLU B 259      16.806  29.697  75.942  1.00  0.00              
ATOM   4908  C   GLU B 259      16.472  26.102  74.857  1.00  0.00              
ATOM   4909  O   GLU B 259      15.566  26.940  74.892  1.00  0.00              
ATOM   4910  N   HIS B 260      16.691  25.325  73.792  1.00  0.00              
ATOM   4911  CA  HIS B 260      15.827  25.357  72.625  1.00  0.00              
ATOM   4912  CB  HIS B 260      16.360  24.468  71.502  1.00  0.00              
ATOM   4913  CG  HIS B 260      15.559  24.605  70.213  1.00  0.00              
ATOM   4914  ND1 HIS B 260      15.162  25.728  69.637  1.00  0.00              
ATOM   4915  CD2 HIS B 260      15.074  23.550  69.480  1.00  0.00              
ATOM   4916  NE2 HIS B 260      14.396  24.105  68.508  1.00  0.00              
ATOM   4917  CE1 HIS B 260      14.442  25.411  68.598  1.00  0.00              
ATOM   4918  C   HIS B 260      14.411  24.942  72.990  1.00  0.00              
ATOM   4919  O   HIS B 260      13.478  25.661  72.639  1.00  0.00              
ATOM   4920  N   THR B 261      14.211  23.838  73.721  1.00  0.00              
ATOM   4921  CA  THR B 261      12.876  23.418  74.126  1.00  0.00              
ATOM   4922  CB  THR B 261      12.882  22.037  74.792  1.00  0.00              
ATOM   4923  OG1 THR B 261      14.052  21.923  75.591  1.00  0.00              
ATOM   4924  CG2 THR B 261      12.843  20.954  73.739  1.00  0.00              
ATOM   4925  C   THR B 261      12.084  24.413  74.961  1.00  0.00              
ATOM   4926  O   THR B 261      10.858  24.472  74.842  1.00  0.00              
ATOM   4927  N   VAL B 262      12.776  25.224  75.774  1.00  0.00              
ATOM   4928  CA  VAL B 262      12.138  26.312  76.510  1.00  0.00              
ATOM   4929  CB  VAL B 262      13.161  27.039  77.422  1.00  0.00              
ATOM   4930  CG1 VAL B 262      12.532  28.205  78.174  1.00  0.00              
ATOM   4931  CG2 VAL B 262      13.750  26.076  78.441  1.00  0.00              
ATOM   4932  C   VAL B 262      11.491  27.277  75.519  1.00  0.00              
ATOM   4933  O   VAL B 262      10.280  27.512  75.569  1.00  0.00              
ATOM   4934  N   LYS B 263      12.286  27.770  74.562  1.00  0.00              
ATOM   4935  CA  LYS B 263      11.792  28.674  73.530  1.00  0.00              
ATOM   4936  CB  LYS B 263      12.920  29.108  72.605  1.00  0.00              
ATOM   4937  CG  LYS B 263      14.051  29.915  73.211  1.00  0.00              
ATOM   4938  CD  LYS B 263      14.930  30.339  72.045  1.00  0.00
[truncated: 120,880 more chars]
