# Supplementary material for: RaTrav: a tool for calculating mean first-passage times on biochemical networks
Source: BMC Syst Biol. 2013 Nov 21;7:130. doi: 10.1186/1752-0509-7-130 (PMC4222613; doi:10.1186/1752-0509-7-130)
Supplement: Additional file 1 — RaTrav examples file. File containing RaTrav input and output data for the two case studies presented. [file 1752-0509-7-130-S1.zip › SupplementaryFiles/Example1/61d.pdb]

ATOM      1  N   GLU A   1      11.433  -6.485 102.458  1.00  0.00              
ATOM      2  CA  GLU A   1      11.769  -7.870 102.735  1.00  0.00              
ATOM      3  CB  GLU A   1      11.878  -8.045 104.250  1.00  0.00              
ATOM      4  CG  GLU A   1      12.486  -9.361 104.737  1.00  0.00              
ATOM      5  CD  GLU A   1      13.931  -9.595 104.312  1.00  0.00              
ATOM      6  OE1 GLU A   1      14.809  -8.851 104.754  1.00  0.00              
ATOM      7  OE2 GLU A   1      14.186 -10.530 103.555  1.00  0.00              
ATOM      8  C   GLU A   1      10.720  -8.814 102.153  1.00  0.00              
ATOM      9  O   GLU A   1      10.977  -9.983 101.874  1.00  0.00              
ATOM     10  N   THR A   2       9.531  -8.261 101.949  1.00  0.00              
ATOM     11  CA  THR A   2       8.414  -8.985 101.376  1.00  0.00              
ATOM     12  CB  THR A   2       7.106  -8.273 101.764  1.00  0.00              
ATOM     13  OG1 THR A   2       7.370  -6.871 101.814  1.00  0.00              
ATOM     14  CG2 THR A   2       6.570  -8.777 103.093  1.00  0.00              
ATOM     15  C   THR A   2       8.541  -9.172  99.870  1.00  0.00              
ATOM     16  O   THR A   2       9.044  -8.309  99.144  1.00  0.00              
ATOM     17  N   THR A   3       8.085 -10.330  99.393  1.00  0.00              
ATOM     18  CA  THR A   3       8.172 -10.696  97.990  1.00  0.00              
ATOM     19  CB  THR A   3       7.799 -12.183  97.855  1.00  0.00              
ATOM     20  OG1 THR A   3       6.621 -12.363  98.637  1.00  0.00              
ATOM     21  CG2 THR A   3       8.912 -13.110  98.319  1.00  0.00              
ATOM     22  C   THR A   3       7.279  -9.823  97.118  1.00  0.00              
ATOM     23  O   THR A   3       6.052  -9.943  97.163  1.00  0.00              
ATOM     24  N   ALA A   4       7.908  -8.925  96.358  1.00  0.00              
ATOM     25  CA  ALA A   4       7.208  -8.001  95.477  1.00  0.00              
ATOM     26  CB  ALA A   4       8.226  -7.233  94.648  1.00  0.00              
ATOM     27  C   ALA A   4       6.209  -8.637  94.517  1.00  0.00              
ATOM     28  O   ALA A   4       6.524  -9.590  93.801  1.00  0.00              
ATOM     29  N   LEU A   5       4.986  -8.111  94.519  1.00  0.00              
ATOM     30  CA  LEU A   5       3.906  -8.642  93.704  1.00  0.00              
ATOM     31  CB  LEU A   5       2.559  -8.156  94.226  1.00  0.00              
ATOM     32  CG  LEU A   5       2.096  -8.615  95.596  1.00  0.00              
ATOM     33  CD1 LEU A   5       0.871  -7.839  96.038  1.00  0.00              
ATOM     34  CD2 LEU A   5       1.809 -10.099  95.589  1.00  0.00              
ATOM     35  C   LEU A   5       4.048  -8.195  92.262  1.00  0.00              
ATOM     36  O   LEU A   5       4.316  -7.024  91.995  1.00  0.00              
ATOM     37  N   VAL A   6       3.890  -9.113  91.311  1.00  0.00              
ATOM     38  CA  VAL A   6       3.874  -8.751  89.904  1.00  0.00              
ATOM     39  CB  VAL A   6       4.989  -9.461  89.102  1.00  0.00              
ATOM     40  CG1 VAL A   6       5.015  -8.959  87.665  1.00  0.00              
ATOM     41  CG2 VAL A   6       6.356  -9.239  89.726  1.00  0.00              
ATOM     42  C   VAL A   6       2.498  -9.140  89.386  1.00  0.00              
ATOM     43  O   VAL A   6       2.113 -10.316  89.413  1.00  0.00              
ATOM     44  N   CYS A   7       1.742  -8.140  88.935  1.00  0.00              
ATOM     45  CA  CYS A   7       0.397  -8.372  88.446  1.00  0.00              
ATOM     46  CB  CYS A   7      -0.600  -7.751  89.417  1.00  0.00              
ATOM     47  SG  CYS A   7      -2.331  -8.087  89.012  1.00  0.00              
ATOM     48  C   CYS A   7       0.215  -7.840  87.030  1.00  0.00              
ATOM     49  O   CYS A   7       0.077  -6.637  86.772  1.00  0.00              
ATOM     50  N   ASP A   8       0.234  -8.786  86.092  1.00  0.00              
ATOM     51  CA  ASP A   8       0.051  -8.492  84.683  1.00  0.00              
ATOM     52  CB  ASP A   8       0.818  -9.484  83.811  1.00  0.00              
ATOM     53  CG  ASP A   8       0.780  -9.255  82.300  1.00  0.00              
ATOM     54  OD1 ASP A   8       1.182 -10.169  81.582  1.00  0.00              
ATOM     55  OD2 ASP A   8       0.412  -8.176  81.826  1.00  0.00              
ATOM     56  C   ASP A   8      -1.419  -8.469  84.306  1.00  0.00              
ATOM     57  O   ASP A   8      -2.047  -9.488  84.016  1.00  0.00              
ATOM     58  N   ASN A   9      -1.928  -7.245  84.293  1.00  0.00              
ATOM     59  CA  ASN A   9      -3.323  -6.966  84.003  1.00  0.00              
ATOM     60  CB  ASN A   9      -3.759  -5.690  84.728  1.00  0.00              
ATOM     61  CG  ASN A   9      -3.745  -5.769  86.250  1.00  0.00              
ATOM     62  OD1 ASN A   9      -4.773  -5.634  86.904  1.00  0.00              
ATOM     63  ND2 ASN A   9      -2.613  -5.955  86.912  1.00  0.00              
ATOM     64  C   ASN A   9      -3.490  -6.764  82.503  1.00  0.00              
ATOM     65  O   ASN A   9      -2.758  -5.973  81.902  1.00  0.00              
ATOM     66  N   GLY A  10      -4.408  -7.485  81.860  1.00  0.00              
ATOM     67  CA  GLY A  10      -4.729  -7.238  80.463  1.00  0.00              
ATOM     68  C   GLY A  10      -6.203  -7.486  80.192  1.00  0.00              
ATOM     69  O   GLY A  10      -6.863  -8.202  80.948  1.00  0.00              
ATOM     70  N   SER A  11      -6.725  -6.938  79.087  1.00  0.00              
ATOM     71  CA  SER A  11      -8.140  -6.999  78.720  1.00  0.00              
ATOM     72  CB  SER A  11      -8.288  -6.516  77.285  1.00  0.00              
ATOM     73  OG  SER A  11      -7.491  -5.368  77.015  1.00  0.00              
ATOM     74  C   SER A  11      -8.840  -8.350  78.833  1.00  0.00              
ATOM     75  O   SER A  11     -10.050  -8.424  79.055  1.00  0.00              
ATOM     76  N   GLY A  12      -8.096  -9.442  78.646  1.00  0.00              
ATOM     77  CA  GLY A  12      -8.662 -10.775  78.734  1.00  0.00              
ATOM     78  C   GLY A  12      -8.281 -11.506  80.009  1.00  0.00              
ATOM     79  O   GLY A  12      -9.079 -12.281  80.537  1.00  0.00              
ATOM     80  N   LEU A  13      -7.088 -11.251  80.550  1.00  0.00              
ATOM     81  CA  LEU A  13      -6.503 -12.104  81.573  1.00  0.00              
ATOM     82  CB  LEU A  13      -5.588 -13.164  80.956  1.00  0.00              
ATOM     83  CG  LEU A  13      -6.158 -14.320  80.141  1.00  0.00              
ATOM     84  CD1 LEU A  13      -5.049 -15.032  79.393  1.00  0.00              
ATOM     85  CD2 LEU A  13      -6.917 -15.293  81.025  1.00  0.00              
ATOM     86  C   LEU A  13      -5.672 -11.284  82.541  1.00  0.00              
ATOM     87  O   LEU A  13      -5.066 -10.271  82.177  1.00  0.00              
ATOM     88  N   VAL A  14      -5.682 -11.719  83.798  1.00  0.00              
ATOM     89  CA  VAL A  14      -4.764 -11.215  84.799  1.00  0.00              
ATOM     90  CB  VAL A  14      -5.509 -10.686  86.049  1.00  0.00              
ATOM     91  CG1 VAL A  14      -4.536 -10.175  87.105  1.00  0.00              
ATOM     92  CG2 VAL A  14      -6.446  -9.547  85.677  1.00  0.00              
ATOM     93  C   VAL A  14      -3.841 -12.374  85.150  1.00  0.00              
ATOM     94  O   VAL A  14      -4.281 -13.448  85.574  1.00  0.00              
ATOM     95  N   LYS A  15      -2.552 -12.156  84.894  1.00  0.00              
ATOM     96  CA  LYS A  15      -1.503 -13.074  85.308  1.00  0.00              
ATOM     97  CB  LYS A  15      -0.415 -13.223  84.241  1.00  0.00              
ATOM     98  CG  LYS A  15      -0.856 -13.771  82.887  1.00  0.00              
ATOM     99  CD  LYS A  15      -1.190 -12.655  81.903  1.00  0.00              
ATOM    100  CE  LYS A  15      -1.727 -13.197  80.583  1.00  0.00              
ATOM    101  NZ  LYS A  15      -0.774 -14.032  79.874  1.00  0.00              
ATOM    102  C   LYS A  15      -0.883 -12.497  86.572  1.00  0.00              
ATOM    103  O   LYS A  15      -0.659 -11.288  86.652  1.00  0.00              
ATOM    104  N   ALA A  16      -0.579 -13.313  87.579  1.00  0.00              
ATOM    105  CA  ALA A  16      -0.121 -12.808  88.861  1.00  0.00              
ATOM    106  CB  ALA A  16      -1.317 -12.645  89.781  1.00  0.00              
ATOM    107  C   ALA A  16       0.850 -13.747  89.553  1.00  0.00              
ATOM    108  O   ALA A  16       0.785 -14.972  89.402  1.00  0.00              
ATOM    109  N   GLY A  17       1.771 -13.157  90.313  1.00  0.00              
ATOM    110  CA  GLY A  17       2.721 -13.916  91.105  1.00  0.00              
ATOM    111  C   GLY A  17       3.687 -12.980  91.807  1.00  0.00              
ATOM    112  O   GLY A  17       3.359 -11.826  92.097  1.00  0.00              
ATOM    113  N   PHE A  18       4.900 -13.469  92.048  1.00  0.00              
ATOM    114  CA  PHE A  18       5.898 -12.729  92.800  1.00  0.00              
ATOM    115  CB  PHE A  18       6.256 -13.456  94.098  1.00  0.00              
ATOM    116  CG  PHE A  18       5.083 -13.705  95.036  1.00  0.00              
ATOM    117  CD1 PHE A  18       4.459 -14.938  95.038  1.00  0.00              
ATOM    118  CD2 PHE A  18       4.649 -12.711  95.891  1.00  0.00              
ATOM    119  CE1 PHE A  18       3.403 -15.174  95.892  1.00  0.00              
ATOM    120  CE2 PHE A  18       3.599 -12.960  96.751  1.00  0.00              
ATOM    121  CZ  PHE A  18       2.973 -14.187  96.751  1.00  0.00              
ATOM    122  C   PHE A  18       7.162 -12.574  91.968  1.00  0.00              
ATOM    123  O   PHE A  18       7.489 -13.410  91.117  1.00  0.00              
ATOM    124  N   ALA A  19       7.876 -11.481  92.236  1.00  0.00              
ATOM    125  CA  ALA A  19       9.141 -11.174  91.593  1.00  0.00              
ATOM    126  CB  ALA A  19       9.695  -9.890  92.178  1.00  0.00              
ATOM    127  C   ALA A  19      10.175 -12.264  91.819  1.00  0.00              
ATOM    128  O   ALA A  19      10.430 -12.694  92.946  1.00  0.00              
ATOM    129  N   GLY A  20      10.735 -12.740  90.713  1.00  0.00              
ATOM    130  CA  GLY A  20      11.664 -13.853  90.750  1.00  0.00              
ATOM    131  C   GLY A  20      11.019 -15.145  90.268  1.00  0.00              
ATOM    132  O   GLY A  20      11.727 -16.120  90.006  1.00  0.00              
ATOM    133  N   ASP A  21       9.686 -15.209  90.135  1.00  0.00              
ATOM    134  CA  ASP A  21       9.050 -16.397  89.572  1.00  0.00              
ATOM    135  CB  ASP A  21       7.544 -16.463  89.801  1.00  0.00              
ATOM    136  CG  ASP A  21       7.068 -16.794  91.204  1.00  0.00              
ATOM    137  OD1 ASP A  21       7.533 -17.767  91.801  1.00  0.00              
ATOM    138  OD2 ASP A  21       6.187 -16.097  91.713  1.00  0.00              
ATOM    139  C   ASP A  21       9.264 -16.439  88.070  1.00  0.00              
ATOM    140  O   ASP A  21       9.163 -15.417  87.388  1.00  0.00              
ATOM    141  N   ASP A  22       9.547 -17.629  87.542  1.00  0.00              
ATOM    142  CA  ASP A  22       9.715 -17.816  86.103  1.00  0.00              
ATOM    143  CB  ASP A  22      10.509 -19.098  85.806  1.00  0.00              
ATOM    144  CG  ASP A  22       9.736 -20.394  86.034  1.00  0.00              
ATOM    145  OD1 ASP A  22       9.243 -20.589  87.147  1.00  0.00              
ATOM    146  OD2 ASP A  22       9.624 -21.194  85.108  1.00  0.00              
ATOM    147  C   ASP A  22       8.386 -17.879  85.353  1.00  0.00              
ATOM    148  O   ASP A  22       8.354 -17.807  84.127  1.00  0.00              
ATOM    149  N   ALA A  23       7.284 -18.057  86.082  1.00  0.00              
ATOM    150  CA  ALA A  23       5.964 -18.225  85.502  1.00  0.00              
ATOM    151  CB  ALA A  23       5.685 -19.715  85.334  1.00  0.00              
ATOM    152  C   ALA A  23       4.943 -17.676  86.494  1.00  0.00              
ATOM    153  O   ALA A  23       5.218 -17.696  87.699  1.00  0.00              
ATOM    154  N   PRO A  24       3.795 -17.128  86.067  1.00  0.00              
ATOM    155  CD  PRO A  24       3.489 -16.803  84.677  1.00  0.00              
ATOM    156  CA  PRO A  24       2.731 -16.678  86.960  1.00  0.00              
ATOM    157  CB  PRO A  24       1.773 -15.966  86.026  1.00  0.00              
ATOM    158  CG  PRO A  24       1.982 -16.655  84.703  1.00  0.00              
ATOM    159  C   PRO A  24       2.056 -17.810  87.722  1.00  0.00              
ATOM    160  O   PRO A  24       1.828 -18.901  87.197  1.00  0.00              
ATOM    161  N   ARG A  25       1.736 -17.529  88.983  1.00  0.00              
ATOM    162  CA  ARG A  25       1.123 -18.513  89.858  1.00  0.00              
ATOM    163  CB  ARG A  25       1.506 -18.183  91.294  1.00  0.00              
ATOM    164  CG  ARG A  25       1.112 -19.220  92.341  1.00  0.00              
ATOM    165  CD  ARG A  25       1.926 -19.054  93.624  1.00  0.00              
ATOM    166  NE  ARG A  25       3.287 -19.559  93.476  1.00  0.00              
ATOM    167  CZ  ARG A  25       4.342 -18.782  93.215  1.00  0.00              
ATOM    168  NH1 ARG A  25       5.531 -19.350  93.051  1.00  0.00              
ATOM    169  NH2 ARG A  25       4.220 -17.463  93.129  1.00  0.00              
ATOM    170  C   ARG A  25      -0.388 -18.523  89.664  1.00  0.00              
ATOM    171  O   ARG A  25      -1.028 -19.575  89.677  1.00  0.00              
ATOM    172  N   ALA A  26      -0.973 -17.341  89.467  1.00  0.00              
ATOM    173  CA  ALA A  26      -2.396 -17.231  89.213  1.00  0.00              
ATOM    174  CB  ALA A  26      -3.018 -16.284  90.225  1.00  0.00              
ATOM    175  C   ALA A  26      -2.603 -16.636  87.832  1.00  0.00              
ATOM    176  O   ALA A  26      -2.000 -15.617  87.495  1.00  0.00              
ATOM    177  N   VAL A  27      -3.399 -17.293  86.991  1.00  0.00              
ATOM    178  CA  VAL A  27      -3.810 -16.732  85.713  1.00  0.00              
ATOM    179  CB  VAL A  27      -3.197 -17.466  84.488  1.00  0.00              
ATOM    180  CG1 VAL A  27      -3.573 -16.746  83.199  1.00  0.00              
ATOM    181  CG2 VAL A  27      -1.683 -17.588  84.563  1.00  0.00              
ATOM    182  C   VAL A  27      -5.318 -16.920  85.712  1.00  0.00              
ATOM    183  O   VAL A  27      -5.794 -18.049  85.852  1.00  0.00              
ATOM    184  N   PHE A  28      -6.082 -15.835  85.599  1.00  0.00              
ATOM    185  CA  PHE A  28      -7.533 -15.936  85.551  1.00  0.00              
ATOM    186  CB  PHE A  28      -8.146 -15.889  86.967  1.00  0.00              
ATOM    187  CG  PHE A  28      -7.997 -14.592  87.750  1.00  0.00              
ATOM    188  CD1 PHE A  28      -9.077 -13.736  87.848  1.00  0.00              
ATOM    189  CD2 PHE A  28      -6.810 -14.293  88.391  1.00  0.00              
ATOM    190  CE1 PHE A  28      -8.974 -12.585  88.596  1.00  0.00              
ATOM    191  CE2 PHE A  28      -6.718 -13.140  89.139  1.00  0.00              
ATOM    192  CZ  PHE A  28      -7.797 -12.291  89.244  1.00  0.00              
ATOM    193  C   PHE A  28      -8.121 -14.862  84.640  1.00  0.00              
ATOM    194  O   PHE A  28      -7.496 -13.808  84.492  1.00  0.00              
ATOM    195  N   PRO A  29      -9.270 -15.065  83.974  1.00  0.00              
ATOM    196  CD  PRO A  29      -9.976 -16.339  83.883  1.00  0.00              
ATOM    197  CA  PRO A  29      -9.908 -14.065  83.123  1.00  0.00              
ATOM    198  CB  PRO A  29     -11.084 -14.817  82.526  1.00  0.00              
ATOM    199  CG  PRO A  29     -11.382 -15.900  83.532  1.00  0.00              
ATOM    200  C   PRO A  29     -10.336 -12.782  83.823  1.00  0.00              
ATOM    201  O   PRO A  29     -10.842 -12.794  84.949  1.00  0.00              
ATOM    202  N   SER A  30     -10.147 -11.656  83.134  1.00  0.00              
ATOM    203  CA  SER A  30     -10.492 -10.338  83.647  1.00  0.00              
ATOM    204  CB  SER A  30      -9.707  -9.293  82.860  1.00  0.00              
ATOM    205  OG  SER A  30      -8.320  -9.595  82.877  1.00  0.00              
ATOM    206  C   SER A  30     -11.993 -10.052  83.589  1.00  0.00              
ATOM    207  O   SER A  30     -12.460  -9.089  82.976  1.00  0.00              
ATOM    208  N   ILE A  31     -12.772 -10.903  84.256  1.00  0.00              
ATOM    209  CA  ILE A  31     -14.218 -10.781  84.272  1.00  0.00              
ATOM    210  CB  ILE A  31     -14.952 -11.963  83.585  1.00  0.00              
ATOM    211  CG2 ILE A  31     -14.859 -11.821  82.075  1.00  0.00              
ATOM    212  CG1 ILE A  31     -14.506 -13.336  84.085  1.00  0.00              
ATOM    213  CD1 ILE A  31     -15.328 -14.525  83.548  1.00  0.00              
ATOM    214  C   ILE A  31     -14.719 -10.651  85.696  1.00  0.00              
ATOM    215  O   ILE A  31     -14.133 -11.178  86.644  1.00  0.00              
ATOM    216  N   VAL A  32     -15.799  -9.897  85.839  1.00  0.00              
ATOM    217  CA  VAL A  32     -16.609  -9.934  87.044  1.00  0.00              
ATOM    218  CB  VAL A  32     -16.649  -8.586  87.800  1.00  0.00              
ATOM    219  CG1 VAL A  32     -15.317  -8.303  88.475  1.00  0.00              
ATOM    220  CG2 VAL A  32     -17.008  -7.440  86.871  1.00  0.00              
ATOM    221  C   VAL A  32     -18.004 -10.347  86.604  1.00  0.00              
ATOM    222  O   VAL A  32     -18.408 -10.055  85.476  1.00  0.00              
ATOM    223  N   GLY A  33     -18.758 -11.033  87.455  1.00  0.00              
ATOM    224  CA  GLY A  33     -20.074 -11.503  87.082  1.00  0.00              
ATOM    225  C   GLY A  33     -21.070 -11.253  88.190  1.00  0.00              
ATOM    226  O   GLY A  33     -20.965 -11.809  89.284  1.00  0.00              
ATOM    227  N   ARG A  34     -22.024 -10.373  87.905  1.00  0.00              
ATOM    228  CA  ARG A  34     -23.145 -10.159  88.803  1.00  0.00              
ATOM    229  CB  ARG A  34     -23.600  -8.705  88.771  1.00  0.00              
ATOM    230  CG  ARG A  34     -22.637  -7.789  89.494  1.00  0.00              
ATOM    231  CD  ARG A  34     -23.095  -6.341  89.442  1.00  0.00              
ATOM    232  NE  ARG A  34     -22.205  -5.498  90.227  1.00  0.00              
ATOM    233  CZ  ARG A  34     -21.018  -5.073  89.785  1.00  0.00              
ATOM    234  NH1 ARG A  34     -20.250  -4.385  90.620  1.00  0.00              
ATOM    235  NH2 ARG A  34     -20.617  -5.290  88.532  1.00  0.00              
ATOM    236  C   ARG A  34     -24.283 -11.045  88.327  1.00  0.00              
ATOM    237  O   ARG A  34     -24.441 -11.173  87.110  1.00  0.00              
ATOM    238  N   PRO A  35     -25.083 -11.698  89.183  1.00  0.00              
ATOM    239  CD  PRO A  35     -24.842 -11.837  90.614  1.00  0.00              
ATOM    240  CA  PRO A  35     -26.281 -12.429  88.770  1.00  0.00              
ATOM    241  CB  PRO A  35     -26.855 -12.918  90.089  1.00  0.00              
ATOM    242  CG  PRO A  35     -26.250 -12.018  91.143  1.00  0.00              
ATOM    243  C   PRO A  35     -27.245 -11.549  87.982  1.00  0.00              
ATOM    244  O   PRO A  35     -27.336 -10.346  88.237  1.00  0.00              
ATOM    245  N   ARG A  36     -27.928 -12.132  86.994  1.00  0.00              
ATOM    246  CA  ARG A  36     -28.808 -11.399  86.084  1.00  0.00              
ATOM    247  CB  ARG A  36     -29.700 -12.363  85.312  1.00  0.00              
ATOM    248  CG  ARG A  36     -28.959 -13.294  84.372  1.00  0.00              
ATOM    249  CD  ARG A  36     -29.946 -14.264  83.753  1.00  0.00              
ATOM    250  NE  ARG A  36     -29.259 -15.352  83.077  1.00  0.00              
ATOM    251  CZ  ARG A  36     -29.897 -16.260  82.337  1.00  0.00              
ATOM    252  NH1 ARG A  36     -29.195 -17.260  81.826  1.00  0.00              
ATOM    253  NH2 ARG A  36     -31.203 -16.179  82.098  1.00  0.00              
ATOM    254  C   ARG A  36     -29.701 -10.305  86.663  1.00  0.00              
ATOM    255  O   ARG A  36     -30.225 -10.403  87.774  1.00  0.00              
ATOM    256  N   HIS A  37     -29.791  -9.214  85.895  1.00  0.00              
ATOM    257  CA  HIS A  37     -30.776  -8.151  86.079  1.00  0.00              
ATOM    258  CB  HIS A  37     -32.176  -8.648  85.681  1.00  0.00              
ATOM    259  CG  HIS A  37     -32.275  -9.089  84.229  1.00  0.00              
ATOM    260  ND1 HIS A  37     -32.381 -10.332  83.787  1.00  0.00              
ATOM    261  CD2 HIS A  37     -32.243  -8.241  83.147  1.00  0.00              
ATOM    262  NE2 HIS A  37     -32.322  -9.031  82.108  1.00  0.00              
ATOM    263  CE1 HIS A  37     -32.406 -10.284  82.483  1.00  0.00              
ATOM    264  C   HIS A  37     -30.825  -7.433  87.427  1.00  0.00              
ATOM    265  O   HIS A  37     -31.877  -6.942  87.848  1.00  0.00              
ATOM    266  N   GLN A  38     -29.673  -7.291  88.095  1.00  0.00              
ATOM    267  CA  GLN A  38     -29.581  -6.611  89.389  1.00  0.00              
ATOM    268  CB  GLN A  38     -28.133  -6.544  89.863  1.00  0.00              
ATOM    269  CG  GLN A  38     -27.446  -7.885  90.080  1.00  0.00              
ATOM    270  CD  GLN A  38     -28.185  -8.823  91.023  1.00  0.00              
ATOM    271  OE1 GLN A  38     -28.068  -8.729  92.241  1.00  0.00              
ATOM    272  NE2 GLN A  38     -28.951  -9.773  90.502  1.00  0.00              
ATOM    273  C   GLN A  38     -30.167  -5.204  89.435  1.00  0.00              
ATOM    274  O   GLN A  38     -30.838  -4.823  90.393  1.00  0.00              
ATOM    275  N   GLY A  39     -29.952  -4.437  88.361  1.00  0.00              
ATOM    276  CA  GLY A  39     -30.502  -3.094  88.234  1.00  0.00              
ATOM    277  C   GLY A  39     -32.023  -3.062  88.118  1.00  0.00              
ATOM    278  O   GLY A  39     -32.645  -2.028  88.356  1.00  0.00              
ATOM    279  N   VAL A  40     -32.639  -4.182  87.725  1.00  0.00              
ATOM    280  CA  VAL A  40     -34.089  -4.293  87.668  1.00  0.00              
ATOM    281  CB  VAL A  40     -34.520  -5.263  86.539  1.00  0.00              
ATOM    282  CG1 VAL A  40     -36.036  -5.346  86.420  1.00  0.00              
ATOM    283  CG2 VAL A  40     -33.932  -4.843  85.199  1.00  0.00              
ATOM    284  C   VAL A  40     -34.565  -4.787  89.030  1.00  0.00              
ATOM    285  O   VAL A  40     -35.478  -4.221  89.634  1.00  0.00              
ATOM    286  N   MET A  41     -33.928  -5.839  89.555  1.00  0.00              
ATOM    287  CA  MET A  41     -34.299  -6.407  90.841  1.00  0.00              
ATOM    288  CB  MET A  41     -33.933  -7.889  90.883  1.00  0.00              
ATOM    289  CG  MET A  41     -34.784  -8.746  89.959  1.00  0.00              
ATOM    290  SD  MET A  41     -34.493 -10.517  90.191  1.00  0.00              
ATOM    291  CE  MET A  41     -33.228 -10.770  88.981  1.00  0.00              
ATOM    292  C   MET A  41     -33.707  -5.639  92.022  1.00  0.00              
ATOM    293  O   MET A  41     -32.905  -6.136  92.822  1.00  0.00              
ATOM    294  N   VAL A  42     -34.167  -4.390  92.141  1.00  0.00              
ATOM    295  CA  VAL A  42     -33.681  -3.455  93.146  1.00  0.00              
ATOM    296  CB  VAL A  42     -34.270  -2.039  92.913  1.00  0.00              
ATOM    297  CG1 VAL A  42     -33.728  -1.031  93.920  1.00  0.00              
ATOM    298  CG2 VAL A  42     -33.956  -1.540  91.510  1.00  0.00              
ATOM    299  C   VAL A  42     -33.996  -3.967  94.548  1.00  0.00              
ATOM    300  O   VAL A  42     -35.144  -4.019  94.992  1.00  0.00              
ATOM    301  N   GLY A  43     -32.931  -4.415  95.208  1.00  0.00              
ATOM    302  CA  GLY A  43     -33.018  -4.877  96.581  1.00  0.00              
ATOM    303  C   GLY A  43     -33.267  -6.375  96.695  1.00  0.00              
ATOM    304  O   GLY A  43     -33.526  -6.871  97.794  1.00  0.00              
ATOM    305  N   MET A  44     -33.187  -7.142  95.600  1.00  0.00              
ATOM    306  CA  MET A  44     -33.323  -8.589  95.685  1.00  0.00              
ATOM    307  CB  MET A  44     -33.737  -9.166  94.332  1.00  0.00              
ATOM    308  CG  MET A  44     -34.109 -10.647  94.323  1.00  0.00              
ATOM    309  SD  MET A  44     -35.532 -11.049  95.370  1.00  0.00              
ATOM    310  CE  MET A  44     -34.736 -12.003  96.632  1.00  0.00              
ATOM    311  C   MET A  44     -32.013  -9.188  96.193  1.00  0.00              
ATOM    312  O   MET A  44     -31.152  -9.661  95.448  1.00  0.00              
ATOM    313  N   GLY A  45     -31.862  -9.112  97.514  1.00  0.00              
ATOM    314  CA  GLY A  45     -30.669  -9.598  98.181  1.00  0.00              
ATOM    315  C   GLY A  45     -29.533  -8.600  98.021  1.00  0.00              
ATOM    316  O   GLY A  45     -29.662  -7.428  98.376  1.00  0.00              
ATOM    317  N   GLN A  46     -28.416  -9.056  97.454  1.00  0.00              
ATOM    318  CA  GLN A  46     -27.218  -8.244  97.312  1.00  0.00              
ATOM    319  CB  GLN A  46     -26.175  -8.590  98.377  1.00  0.00              
ATOM    320  CG  GLN A  46     -26.539  -8.240  99.814  1.00  0.00              
ATOM    321  CD  GLN A  46     -25.484  -8.672 100.819  1.00  0.00              
ATOM    322  OE1 GLN A  46     -25.244  -9.856 101.037  1.00  0.00              
ATOM    323  NE2 GLN A  46     -24.812  -7.737 101.474  1.00  0.00              
ATOM    324  C   GLN A  46     -26.603  -8.533  95.954  1.00  0.00              
ATOM    325  O   GLN A  46     -26.664  -9.666  95.468  1.00  0.00              
ATOM    326  N   LYS A  47     -25.979  -7.522  95.344  1.00  0.00              
ATOM    327  CA  LYS A  47     -25.266  -7.688  94.083  1.00  0.00              
ATOM    328  CB  LYS A  47     -25.005  -6.326  93.438  1.00  0.00              
ATOM    329  CG  LYS A  47     -26.263  -5.541  93.110  1.00  0.00              
ATOM    330  CD  LYS A  47     -25.887  -4.214  92.476  1.00  0.00              
ATOM    331  CE  LYS A  47     -27.145  -3.434  92.136  1.00  0.00              
ATOM    332  NZ  LYS A  47     -26.803  -2.155  91.546  1.00  0.00              
ATOM    333  C   LYS A  47     -23.956  -8.439  94.311  1.00  0.00              
ATOM    334  O   LYS A  47     -22.855  -7.880  94.325  1.00  0.00              
ATOM    335  N   ASP A  48     -24.084  -9.748  94.527  1.00  0.00              
ATOM    336  CA  ASP A  48     -22.956 -10.597  94.873  1.00  0.00              
ATOM    337  CB  ASP A  48     -23.477 -11.849  95.591  1.00  0.00              
ATOM    338  CG  ASP A  48     -22.423 -12.852  96.056  1.00  0.00              
ATOM    339  OD1 ASP A  48     -21.300 -12.466  96.389  1.00  0.00              
ATOM    340  OD2 ASP A  48     -22.745 -14.039  96.120  1.00  0.00              
ATOM    341  C   ASP A  48     -22.090 -10.940  93.666  1.00  0.00              
ATOM    342  O   ASP A  48     -22.152 -12.037  93.108  1.00  0.00              
ATOM    343  N   SER A  49     -21.288  -9.958  93.256  1.00  0.00              
ATOM    344  CA  SER A  49     -20.376 -10.103  92.137  1.00  0.00              
ATOM    345  CB  SER A  49     -19.864  -8.727  91.722  1.00  0.00              
ATOM    346  OG  SER A  49     -19.701  -7.845  92.829  1.00  0.00              
ATOM    347  C   SER A  49     -19.231 -11.081  92.352  1.00  0.00              
ATOM    348  O   SER A  49     -18.381 -10.927  93.233  1.00  0.00              
ATOM    349  N   TYR A  50     -19.252 -12.126  91.529  1.00  0.00              
ATOM    350  CA  TYR A  50     -18.221 -13.150  91.536  1.00  0.00              
ATOM    351  CB  TYR A  50     -18.803 -14.476  91.054  1.00  0.00              
ATOM    352  CG  TYR A  50     -20.050 -14.911  91.809  1.00  0.00              
ATOM    353  CD1 TYR A  50     -21.283 -14.782  91.203  1.00  0.00              
ATOM    354  CE1 TYR A  50     -22.432 -15.087  91.900  1.00  0.00              
ATOM    355  CD2 TYR A  50     -19.953 -15.381  93.103  1.00  0.00              
ATOM    356  CE2 TYR A  50     -21.100 -15.686  93.804  1.00  0.00              
ATOM    357  CZ  TYR A  50     -22.330 -15.519  93.203  1.00  0.00              
ATOM    358  OH  TYR A  50     -23.480 -15.747  93.931  1.00  0.00              
ATOM    359  C   TYR A  50     -17.086 -12.723  90.615  1.00  0.00              
ATOM    360  O   TYR A  50     -17.331 -12.040  89.617  1.00  0.00              
ATOM    361  N   VAL A  51     -15.833 -13.086  90.896  1.00  0.00              
ATOM    362  CA  VAL A  51     -14.714 -12.608  90.090  1.00  0.00              
ATOM    363  CB  VAL A  51     -13.716 -11.798  90.959  1.00  0.00              
ATOM    364  CG1 VAL A  51     -12.687 -11.098  90.087  1.00  0.00              
ATOM    365  CG2 VAL A  51     -14.399 -10.755  91.835  1.00  0.00              
ATOM    366  C   VAL A  51     -14.003 -13.753  89.370  1.00  0.00              
ATOM    367  O   VAL A  51     -13.934 -14.879  89.868  1.00  0.00              
ATOM    368  N   GLY A  52     -13.527 -13.486  88.150  1.00  0.00              
ATOM    369  CA  GLY A  52     -12.637 -14.365  87.403  1.00  0.00              
ATOM    370  C   GLY A  52     -13.181 -15.766  87.186  1.00  0.00              
ATOM    371  O   GLY A  52     -14.282 -15.959  86.670  1.00  0.00              
ATOM    372  N   ASP A  53     -12.409 -16.756  87.641  1.00  0.00              
ATOM    373  CA  ASP A  53     -12.824 -18.153  87.578  1.00  0.00              
ATOM    374  CB  ASP A  53     -11.707 -19.095  88.004  1.00  0.00              
ATOM    375  CG  ASP A  53     -10.827 -19.524  86.842  1.00  0.00              
ATOM    376  OD1 ASP A  53     -10.046 -18.700  86.368  1.00  0.00              
ATOM    377  OD2 ASP A  53     -10.920 -20.676  86.423  1.00  0.00              
ATOM    378  C   ASP A  53     -14.067 -18.467  88.392  1.00  0.00              
ATOM    379  O   ASP A  53     -14.868 -19.317  88.005  1.00  0.00              
ATOM    380  N   GLU A  54     -14.262 -17.744  89.499  1.00  0.00              
ATOM    381  CA  GLU A  54     -15.439 -17.897  90.342  1.00  0.00              
ATOM    382  CB  GLU A  54     -15.189 -17.101  91.616  1.00  0.00              
ATOM    383  CG  GLU A  54     -16.279 -17.047  92.675  1.00  0.00              
ATOM    384  CD  GLU A  54     -15.981 -16.004  93.742  1.00  0.00              
ATOM    385  OE1 GLU A  54     -15.913 -14.819  93.403  1.00  0.00              
ATOM    386  OE2 GLU A  54     -15.819 -16.375  94.902  1.00  0.00              
ATOM    387  C   GLU A  54     -16.670 -17.394  89.589  1.00  0.00              
ATOM    388  O   GLU A  54     -17.752 -17.976  89.690  1.00  0.00              
ATOM    389  N   ALA A  55     -16.501 -16.321  88.805  1.00  0.00              
ATOM    390  CA  ALA A  55     -17.551 -15.839  87.918  1.00  0.00              
ATOM    391  CB  ALA A  55     -17.152 -14.516  87.281  1.00  0.00              
ATOM    392  C   ALA A  55     -17.826 -16.830  86.797  1.00  0.00              
ATOM    393  O   ALA A  55     -18.969 -17.229  86.571  1.00  0.00              
ATOM    394  N   GLN A  56     -16.766 -17.289  86.125  1.00  0.00              
ATOM    395  CA  GLN A  56     -16.877 -18.257  85.044  1.00  0.00              
ATOM    396  CB  GLN A  56     -15.491 -18.495  84.455  1.00  0.00              
ATOM    397  CG  GLN A  56     -15.482 -19.323  83.179  1.00  0.00              
ATOM    398  CD  GLN A  56     -14.189 -19.228  82.384  1.00  0.00              
ATOM    399  OE1 GLN A  56     -13.084 -19.110  82.910  1.00  0.00              
ATOM    400  NE2 GLN A  56     -14.310 -19.278  81.065  1.00  0.00              
ATOM    401  C   GLN A  56     -17.546 -19.558  85.485  1.00  0.00              
ATOM    402  O   GLN A  56     -18.346 -20.131  84.744  1.00  0.00              
ATOM    403  N   SER A  57     -17.298 -19.995  86.723  1.00  0.00              
ATOM    404  CA  SER A  57     -17.959 -21.163  87.288  1.00  0.00              
ATOM    405  CB  SER A  57     -17.353 -21.493  88.651  1.00  0.00              
ATOM    406  OG  SER A  57     -17.785 -22.753  89.155  1.00  0.00              
ATOM    407  C   SER A  57     -19.474 -21.017  87.429  1.00  0.00              
ATOM    408  O   SER A  57     -20.154 -22.024  87.642  1.00  0.00              
ATOM    409  N   LYS A  58     -20.032 -19.802  87.370  1.00  0.00              
ATOM    410  CA  LYS A  58     -21.477 -19.613  87.397  1.00  0.00              
ATOM    411  CB  LYS A  58     -21.889 -18.863  88.664  1.00  0.00              
ATOM    412  CG  LYS A  58     -21.569 -19.589  89.960  1.00  0.00              
ATOM    413  CD  LYS A  58     -22.071 -18.784  91.144  1.00  0.00              
ATOM    414  CE  LYS A  58     -21.625 -19.408  92.459  1.00  0.00              
ATOM    415  NZ  LYS A  58     -20.183 -19.332  92.608  1.00  0.00              
ATOM    416  C   LYS A  58     -21.980 -18.860  86.167  1.00  0.00              
ATOM    417  O   LYS A  58     -23.150 -18.472  86.101  1.00  0.00              
ATOM    418  N   ARG A  59     -21.115 -18.726  85.150  1.00  0.00              
ATOM    419  CA  ARG A  59     -21.304 -17.859  83.986  1.00  0.00              
ATOM    420  CB  ARG A  59     -20.310 -18.283  82.907  1.00  0.00              
ATOM    421  CG  ARG A  59     -20.252 -17.346  81.709  1.00  0.00              
ATOM    422  CD  ARG A  59     -19.880 -18.068  80.416  1.00  0.00              
ATOM    423  NE  ARG A  59     -20.743 -19.203  80.090  1.00  0.00              
ATOM    424  CZ  ARG A  59     -22.048 -19.123  79.808  1.00  0.00              
ATOM    425  NH1 ARG A  59     -22.678 -20.229  79.443  1.00  0.00              
ATOM    426  NH2 ARG A  59     -22.737 -17.984  79.903  1.00  0.00              
ATOM    427  C   ARG A  59     -22.705 -17.788  83.379  1.00  0.00              
ATOM    428  O   ARG A  59     -23.189 -16.708  83.034  1.00  0.00              
ATOM    429  N   GLY A  60     -23.381 -18.939  83.294  1.00  0.00              
ATOM    430  CA  GLY A  60     -24.701 -19.055  82.689  1.00  0.00              
ATOM    431  C   GLY A  60     -25.755 -18.126  83.280  1.00  0.00              
ATOM    432  O   GLY A  60     -26.651 -17.676  82.564  1.00  0.00              
ATOM    433  N   ILE A  61     -25.665 -17.815  84.576  1.00  0.00              
ATOM    434  CA  ILE A  61     -26.628 -16.925  85.214  1.00  0.00              
ATOM    435  CB  ILE A  61     -27.201 -17.544  86.515  1.00  0.00              
ATOM    436  CG2 ILE A  61     -28.125 -18.702  86.155  1.00  0.00              
ATOM    437  CG1 ILE A  61     -26.120 -17.939  87.523  1.00  0.00              
ATOM    438  CD1 ILE A  61     -26.642 -18.378  88.905  1.00  0.00              
ATOM    439  C   ILE A  61     -26.068 -15.531  85.486  1.00  0.00              
ATOM    440  O   ILE A  61     -26.688 -14.718  86.184  1.00  0.00              
ATOM    441  N   LEU A  62     -24.895 -15.212  84.931  1.00  0.00              
ATOM    442  CA  LEU A  62     -24.213 -13.991  85.309  1.00  0.00              
ATOM    443  CB  LEU A  62     -22.832 -14.278  85.887  1.00  0.00              
ATOM    444  CG  LEU A  62     -22.667 -15.215  87.074  1.00  0.00              
ATOM    445  CD1 LEU A  62     -21.228 -15.172  87.522  1.00  0.00              
ATOM    446  CD2 LEU A  62     -23.551 -14.839  88.246  1.00  0.00              
ATOM    447  C   LEU A  62     -24.062 -12.974  84.196  1.00  0.00              
ATOM    448  O   LEU A  62     -23.545 -13.246  83.110  1.00  0.00              
ATOM    449  N   THR A  63     -24.530 -11.765  84.489  1.00  0.00              
ATOM    450  CA  THR A  63     -24.178 -10.597  83.706  1.00  0.00              
ATOM    451  CB  THR A  63     -25.147  -9.426  83.990  1.00  0.00              
ATOM    452  OG1 THR A  63     -25.693  -9.589  85.296  1.00  0.00              
ATOM    453  CG2 THR A  63     -26.265  -9.389  82.962  1.00  0.00              
ATOM    454  C   THR A  63     -22.719 -10.241  83.977  1.00  0.00              
ATOM    455  O   THR A  63     -22.352  -9.662  85.006  1.00  0.00              
ATOM    456  N   LEU A  64     -21.887 -10.740  83.061  1.00  0.00              
ATOM    457  CA  LEU A  64     -20.452 -10.503  83.086  1.00  0.00              
ATOM    458  CB  LEU A  64     -19.717 -11.540  82.242  1.00  0.00              
ATOM    459  CG  LEU A  64     -19.800 -13.027  82.563  1.00  0.00              
ATOM    460  CD1 LEU A  64     -19.047 -13.798  81.496  1.00  0.00              
ATOM    461  CD2 LEU A  64     -19.228 -13.348  83.933  1.00  0.00              
ATOM    462  C   LEU A  64     -20.048  -9.124  82.584  1.00  0.00              
ATOM    463  O   LEU A  64     -20.713  -8.526  81.736  1.00  0.00              
ATOM    464  N   LYS A  65     -18.932  -8.623  83.114  1.00  0.00              
ATOM    465  CA  LYS A  65     -18.309  -7.392  82.655  1.00  0.00              
ATOM    466  CB  LYS A  65     -18.510  -6.251  83.643  1.00  0.00              
ATOM    467  CG  LYS A  65     -19.898  -5.677  83.849  1.00  0.00              
ATOM    468  CD  LYS A  65     -19.712  -4.610  84.910  1.00  0.00              
ATOM    469  CE  LYS A  65     -20.959  -3.788  85.164  1.00  0.00              
ATOM    470  NZ  LYS A  65     -20.671  -2.808  86.194  1.00  0.00              
ATOM    471  C   LYS A  65     -16.806  -7.607  82.574  1.00  0.00              
ATOM    472  O   LYS A  65     -16.230  -8.325  83.398  1.00  0.00              
ATOM    473  N   TYR A  66     -16.164  -6.992  81.579  1.00  0.00              
ATOM    474  CA  TYR A  66     -14.714  -6.858  81.562  1.00  0.00              
ATOM    475  CB  TYR A  66     -14.135  -7.009  80.152  1.00  0.00              
ATOM    476  CG  TYR A  66     -14.270  -8.381  79.503  1.00  0.00              
ATOM    477  CD1 TYR A  66     -15.352  -8.652  78.687  1.00  0.00              
ATOM    478  CE1 TYR A  66     -15.410  -9.841  77.986  1.00  0.00              
ATOM    479  CD2 TYR A  66     -13.268  -9.320  79.657  1.00  0.00              
ATOM    480  CE2 TYR A  66     -13.323 -10.511  78.960  1.00  0.00              
ATOM    481  CZ  TYR A  66     -14.385 -10.754  78.111  1.00  0.00              
ATOM    482  OH  TYR A  66     -14.413 -11.911  77.353  1.00  0.00              
ATOM    483  C   TYR A  66     -14.387  -5.456  82.075  1.00  0.00              
ATOM    484  O   TYR A  66     -14.778  -4.476  81.434  1.00  0.00              
ATOM    485  N   PRO A  67     -13.734  -5.275  83.232  1.00  0.00              
ATOM    486  CD  PRO A  67     -13.664  -6.272  84.292  1.00  0.00              
ATOM    487  CA  PRO A  67     -13.292  -3.971  83.732  1.00  0.00              
ATOM    488  CB  PRO A  67     -12.914  -4.263  85.168  1.00  0.00              
ATOM    489  CG  PRO A  67     -13.816  -5.411  85.526  1.00  0.00              
ATOM    490  C   PRO A  67     -12.116  -3.369  82.972  1.00  0.00              
ATOM    491  O   PRO A  67     -11.940  -2.149  82.946  1.00  0.00              
ATOM    492  N   ILE A  68     -11.278  -4.224  82.378  1.00  0.00              
ATOM    493  CA  ILE A  68     -10.165  -3.773  81.560  1.00  0.00              
ATOM    494  CB  ILE A  68      -8.896  -4.625  81.797  1.00  0.00              
ATOM    495  CG2 ILE A  68      -7.716  -3.931  81.121  1.00  0.00              
ATOM    496  CG1 ILE A  68      -8.591  -4.846  83.273  1.00  0.00              
ATOM    497  CD1 ILE A  68      -7.490  -5.890  83.546  1.00  0.00              
ATOM    498  C   ILE A  68     -10.639  -3.939  80.124  1.00  0.00              
ATOM    499  O   ILE A  68     -10.800  -5.061  79.636  1.00  0.00              
ATOM    500  N   GLU A  69     -10.910  -2.834  79.435  1.00  0.00              
ATOM    501  CA  GLU A  69     -11.401  -2.897  78.070  1.00  0.00              
ATOM    502  CB  GLU A  69     -12.797  -2.293  77.973  1.00  0.00              
ATOM    503  CG  GLU A  69     -13.803  -3.191  78.687  1.00  0.00              
ATOM    504  CD  GLU A  69     -15.210  -2.637  78.825  1.00  0.00              
ATOM    505  OE1 GLU A  69     -16.130  -3.224  78.256  1.00  0.00              
ATOM    506  OE2 GLU A  69     -15.388  -1.616  79.494  1.00  0.00              
ATOM    507  C   GLU A  69     -10.427  -2.220  77.126  1.00  0.00              
ATOM    508  O   GLU A  69     -10.094  -1.041  77.260  1.00  0.00              
ATOM    509  N   HIS A  70      -9.927  -3.028  76.184  1.00  0.00              
ATOM    510  CA  HIS A  70      -8.941  -2.607  75.194  1.00  0.00              
ATOM    511  CB  HIS A  70      -9.581  -1.725  74.118  1.00  0.00              
ATOM    512  CG  HIS A  70     -10.585  -2.458  73.242  1.00  0.00              
ATOM    513  ND1 HIS A  70     -11.889  -2.237  73.178  1.00  0.00              
ATOM    514  CD2 HIS A  70     -10.269  -3.469  72.365  1.00  0.00              
ATOM    515  NE2 HIS A  70     -11.411  -3.801  71.820  1.00  0.00              
ATOM    516  CE1 HIS A  70     -12.385  -3.069  72.302  1.00  0.00              
ATOM    517  C   HIS A  70      -7.691  -1.965  75.795  1.00  0.00              
ATOM    518  O   HIS A  70      -7.167  -0.948  75.331  1.00  0.00              
ATOM    519  N   GLY A  71      -7.220  -2.573  76.886  1.00  0.00              
ATOM    520  CA  GLY A  71      -6.083  -2.059  77.627  1.00  0.00              
ATOM    521  C   GLY A  71      -6.472  -1.061  78.711  1.00  0.00              
ATOM    522  O   GLY A  71      -5.865  -1.049  79.782  1.00  0.00              
ATOM    523  N   ILE A  72      -7.499  -0.239  78.480  1.00  0.00              
ATOM    524  CA  ILE A  72      -7.831   0.848  79.387  1.00  0.00              
ATOM    525  CB  ILE A  72      -8.426   2.036  78.592  1.00  0.00              
ATOM    526  CG2 ILE A  72      -8.755   3.203  79.524  1.00  0.00              
ATOM    527  CG1 ILE A  72      -7.455   2.494  77.502  1.00  0.00              
ATOM    528  CD1 ILE A  72      -8.018   3.539  76.517  1.00  0.00              
ATOM    529  C   ILE A  72      -8.787   0.334  80.455  1.00  0.00              
ATOM    530  O   ILE A  72      -9.771  -0.352  80.164  1.00  0.00              
ATOM    531  N   ILE A  73      -8.494   0.636  81.719  1.00  0.00              
ATOM    532  CA  ILE A  73      -9.362   0.205  82.802  1.00  0.00              
ATOM    533  CB  ILE A  73      -8.572  -0.009  84.104  1.00  0.00              
ATOM    534  CG2 ILE A  73      -9.531  -0.492  85.183  1.00  0.00              
ATOM    535  CG1 ILE A  73      -7.437  -1.010  83.905  1.00  0.00              
ATOM    536  CD1 ILE A  73      -6.509  -1.201  85.119  1.00  0.00              
ATOM    537  C   ILE A  73     -10.505   1.196  82.983  1.00  0.00              
ATOM    538  O   ILE A  73     -10.303   2.371  83.309  1.00  0.00              
ATOM    539  N   THR A  74     -11.712   0.686  82.743  1.00  0.00              
ATOM    540  CA  THR A  74     -12.925   1.480  82.792  1.00  0.00              
ATOM    541  CB  THR A  74     -13.815   1.091  81.595  1.00  0.00              
ATOM    542  OG1 THR A  74     -13.959  -0.324  81.669  1.00  0.00              
ATOM    543  CG2 THR A  74     -13.220   1.500  80.254  1.00  0.00              
ATOM    544  C   THR A  74     -13.679   1.319  84.108  1.00  0.00              
ATOM    545  O   THR A  74     -13.812   2.267  84.884  1.00  0.00              
ATOM    546  N   ASN A  75     -14.174   0.113  84.408  1.00  0.00              
ATOM    547  CA  ASN A  75     -15.022  -0.098  85.576  1.00  0.00              
ATOM    548  CB  ASN A  75     -15.997  -1.260  85.314  1.00  0.00              
ATOM    549  CG  ASN A  75     -17.226  -1.286  86.222  1.00  0.00              
ATOM    550  OD1 ASN A  75     -18.361  -1.376  85.759  1.00  0.00              
ATOM    551  ND2 ASN A  75     -17.112  -1.239  87.542  1.00  0.00              
ATOM    552  C   ASN A  75     -14.203  -0.302  86.853  1.00  0.00              
ATOM    553  O   ASN A  75     -14.220  -1.365  87.485  1.00  0.00              
ATOM    554  N   TRP A  76     -13.543   0.778  87.282  1.00  0.00              
ATOM    555  CA  TRP A  76     -12.614   0.783  88.409  1.00  0.00              
ATOM    556  CB  TRP A  76     -12.178   2.206  88.728  1.00  0.00              
ATOM    557  CG  TRP A  76     -11.069   2.668  87.795  1.00  0.00              
ATOM    558  CD2 TRP A  76      -9.725   2.551  88.009  1.00  0.00              
ATOM    559  CE2 TRP A  76      -9.209   3.043  86.849  1.00  0.00              
ATOM    560  CE3 TRP A  76      -8.994   1.737  88.841  1.00  0.00              
ATOM    561  CD1 TRP A  76     -11.333   3.222  86.562  1.00  0.00              
ATOM    562  NE1 TRP A  76     -10.165   3.415  85.989  1.00  0.00              
ATOM    563  CZ2 TRP A  76      -7.929   2.784  86.436  1.00  0.00              
ATOM    564  CZ3 TRP A  76      -7.692   1.477  88.455  1.00  0.00              
ATOM    565  CH2 TRP A  76      -7.167   1.994  87.276  1.00  0.00              
ATOM    566  C   TRP A  76     -12.968   0.057  89.698  1.00  0.00              
ATOM    567  O   TRP A  76     -12.123  -0.654  90.243  1.00  0.00              
ATOM    568  N   ASP A  77     -14.203   0.161  90.199  1.00  0.00              
ATOM    569  CA  ASP A  77     -14.612  -0.603  91.379  1.00  0.00              
ATOM    570  CB  ASP A  77     -15.978  -0.177  91.891  1.00  0.00              
ATOM    571  CG  ASP A  77     -15.907   1.093  92.724  1.00  0.00              
ATOM    572  OD1 ASP A  77     -15.976   1.004  93.947  1.00  0.00              
ATOM    573  OD2 ASP A  77     -15.792   2.166  92.131  1.00  0.00              
ATOM    574  C   ASP A  77     -14.576  -2.111  91.201  1.00  0.00              
ATOM    575  O   ASP A  77     -14.260  -2.870  92.118  1.00  0.00              
ATOM    576  N   ASP A  78     -14.827  -2.545  89.968  1.00  0.00              
ATOM    577  CA  ASP A  78     -14.803  -3.959  89.640  1.00  0.00              
ATOM    578  CB  ASP A  78     -15.731  -4.270  88.472  1.00  0.00              
ATOM    579  CG  ASP A  78     -17.225  -4.125  88.744  1.00  0.00              
ATOM    580  OD1 ASP A  78     -17.640  -3.636  89.799  1.00  0.00              
ATOM    581  OD2 ASP A  78     -18.019  -4.470  87.874  1.00  0.00              
ATOM    582  C   ASP A  78     -13.383  -4.400  89.335  1.00  0.00              
ATOM    583  O   ASP A  78     -13.035  -5.566  89.510  1.00  0.00              
ATOM    584  N   MET A  79     -12.536  -3.462  88.892  1.00  0.00              
ATOM    585  CA  MET A  79     -11.097  -3.682  88.847  1.00  0.00              
ATOM    586  CB  MET A  79     -10.402  -2.479  88.232  1.00  0.00              
ATOM    587  CG  MET A  79      -8.926  -2.681  87.932  1.00  0.00              
ATOM    588  SD  MET A  79      -8.658  -3.785  86.525  1.00  0.00              
ATOM    589  CE  MET A  79      -7.969  -5.185  87.356  1.00  0.00              
ATOM    590  C   MET A  79     -10.555  -3.910  90.256  1.00  0.00              
ATOM    591  O   MET A  79      -9.719  -4.788  90.467  1.00  0.00              
ATOM    592  N   GLU A  80     -11.040  -3.135  91.235  1.00  0.00              
ATOM    593  CA  GLU A  80     -10.735  -3.366  92.642  1.00  0.00              
ATOM    594  CB  GLU A  80     -11.410  -2.329  93.528  1.00  0.00              
ATOM    595  CG  GLU A  80     -10.934  -0.910  93.273  1.00  0.00              
ATOM    596  CD  GLU A  80     -11.682   0.142  94.077  1.00  0.00              
ATOM    597  OE1 GLU A  80     -11.412   0.282  95.268  1.00  0.00              
ATOM    598  OE2 GLU A  80     -12.533   0.825  93.506  1.00  0.00              
ATOM    599  C   GLU A  80     -11.163  -4.757  93.090  1.00  0.00              
ATOM    600  O   GLU A  80     -10.407  -5.444  93.777  1.00  0.00              
ATOM    601  N   LYS A  81     -12.366  -5.189  92.691  1.00  0.00              
ATOM    602  CA  LYS A  81     -12.806  -6.567  92.887  1.00  0.00              
ATOM    603  CB  LYS A  81     -14.208  -6.771  92.327  1.00  0.00              
ATOM    604  CG  LYS A  81     -15.289  -6.115  93.165  1.00  0.00              
ATOM    605  CD  LYS A  81     -16.211  -7.203  93.692  1.00  0.00              
ATOM    606  CE  LYS A  81     -17.211  -6.622  94.674  1.00  0.00              
ATOM    607  NZ  LYS A  81     -18.175  -7.639  95.048  1.00  0.00              
ATOM    608  C   LYS A  81     -11.864  -7.608  92.289  1.00  0.00              
ATOM    609  O   LYS A  81     -11.553  -8.608  92.943  1.00  0.00              
ATOM    610  N   ILE A  82     -11.378  -7.379  91.061  1.00  0.00              
ATOM    611  CA  ILE A  82     -10.363  -8.242  90.466  1.00  0.00              
ATOM    612  CB  ILE A  82     -10.061  -7.887  88.988  1.00  0.00              
ATOM    613  CG2 ILE A  82      -8.918  -8.741  88.438  1.00  0.00              
ATOM    614  CG1 ILE A  82     -11.298  -8.062  88.115  1.00  0.00              
ATOM    615  CD1 ILE A  82     -11.086  -7.698  86.634  1.00  0.00              
ATOM    616  C   ILE A  82      -9.095  -8.248  91.309  1.00  0.00              
ATOM    617  O   ILE A  82      -8.659  -9.326  91.702  1.00  0.00              
ATOM    618  N   TRP A  83      -8.524  -7.090  91.658  1.00  0.00              
ATOM    619  CA  TRP A  83      -7.326  -7.033  92.489  1.00  0.00              
ATOM    620  CB  TRP A  83      -6.864  -5.594  92.692  1.00  0.00              
ATOM    621  CG  TRP A  83      -6.329  -4.904  91.442  1.00  0.00              
ATOM    622  CD2 TRP A  83      -6.421  -3.572  91.150  1.00  0.00              
ATOM    623  CE2 TRP A  83      -5.770  -3.489  89.963  1.00  0.00              
ATOM    624  CE3 TRP A  83      -6.787  -2.464  91.872  1.00  0.00              
ATOM    625  CD1 TRP A  83      -5.650  -5.579  90.445  1.00  0.00              
ATOM    626  NE1 TRP A  83      -5.320  -4.676  89.543  1.00  0.00              
ATOM    627  CZ2 TRP A  83      -5.417  -2.299  89.379  1.00  0.00              
ATOM    628  CZ3 TRP A  83      -6.464  -1.243  91.298  1.00  0.00              
ATOM    629  CH2 TRP A  83      -5.793  -1.164  90.080  1.00  0.00              
ATOM    630  C   TRP A  83      -7.485  -7.708  93.844  1.00  0.00              
ATOM    631  O   TRP A  83      -6.565  -8.366  94.333  1.00  0.00              
ATOM    632  N   HIS A  84      -8.676  -7.584  94.439  1.00  0.00              
ATOM    633  CA  HIS A  84      -9.023  -8.283  95.667  1.00  0.00              
ATOM    634  CB  HIS A  84     -10.439  -7.893  96.088  1.00  0.00              
ATOM    635  CG  HIS A  84     -10.822  -8.331  97.493  1.00  0.00              
ATOM    636  ND1 HIS A  84     -10.474  -7.749  98.631  1.00  0.00              
ATOM    637  CD2 HIS A  84     -11.623  -9.411  97.785  1.00  0.00              
ATOM    638  NE2 HIS A  84     -11.710  -9.416  99.090  1.00  0.00              
ATOM    639  CE1 HIS A  84     -11.025  -8.424  99.603  1.00  0.00              
ATOM    640  C   HIS A  84      -8.912  -9.793  95.478  1.00  0.00              
ATOM    641  O   HIS A  84      -8.337 -10.484  96.320  1.00  0.00              
ATOM    642  N   HIS A  85      -9.418 -10.308  94.352  1.00  0.00              
ATOM    643  CA  HIS A  85      -9.287 -11.718  94.005  1.00  0.00              
ATOM    644  CB  HIS A  85     -10.068 -11.953  92.710  1.00  0.00              
ATOM    645  CG  HIS A  85     -10.488 -13.383  92.410  1.00  0.00              
ATOM    646  ND1 HIS A  85      -9.995 -14.194  91.486  1.00  0.00              
ATOM    647  CD2 HIS A  85     -11.541 -14.021  93.025  1.00  0.00              
ATOM    648  NE2 HIS A  85     -11.620 -15.187  92.436  1.00  0.00              
ATOM    649  CE1 HIS A  85     -10.701 -15.292  91.508  1.00  0.00              
ATOM    650  C   HIS A  85      -7.803 -12.060  93.844  1.00  0.00              
ATOM    651  O   HIS A  85      -7.271 -12.885  94.595  1.00  0.00              
ATOM    652  N   THR A  86      -7.112 -11.351  92.936  1.00  0.00              
ATOM    653  CA  THR A  86      -5.690 -11.508  92.640  1.00  0.00              
ATOM    654  CB  THR A  86      -5.206 -10.279  91.832  1.00  0.00              
ATOM    655  OG1 THR A  86      -6.081 -10.147  90.723  1.00  0.00              
ATOM    656  CG2 THR A  86      -3.775 -10.397  91.335  1.00  0.00              
ATOM    657  C   THR A  86      -4.818 -11.664  93.880  1.00  0.00              
ATOM    658  O   THR A  86      -4.088 -12.647  94.018  1.00  0.00              
ATOM    659  N   PHE A  87      -4.923 -10.710  94.805  1.00  0.00              
ATOM    660  CA  PHE A  87      -4.076 -10.719  95.980  1.00  0.00              
ATOM    661  CB  PHE A  87      -3.910  -9.304  96.535  1.00  0.00              
ATOM    662  CG  PHE A  87      -3.415  -8.276  95.522  1.00  0.00              
ATOM    663  CD1 PHE A  87      -3.996  -7.024  95.499  1.00  0.00              
ATOM    664  CD2 PHE A  87      -2.427  -8.593  94.605  1.00  0.00              
ATOM    665  CE1 PHE A  87      -3.609  -6.105  94.549  1.00  0.00              
ATOM    666  CE2 PHE A  87      -2.048  -7.667  93.655  1.00  0.00              
ATOM    667  CZ  PHE A  87      -2.640  -6.425  93.623  1.00  0.00              
ATOM    668  C   PHE A  87      -4.618 -11.655  97.045  1.00  0.00              
ATOM    669  O   PHE A  87      -3.941 -12.612  97.426  1.00  0.00              
ATOM    670  N   TYR A  88      -5.867 -11.459  97.474  1.00  0.00              
ATOM    671  CA  TYR A  88      -6.348 -12.101  98.684  1.00  0.00              
ATOM    672  CB  TYR A  88      -7.485 -11.305  99.324  1.00  0.00              
ATOM    673  CG  TYR A  88      -7.093  -9.892  99.741  1.00  0.00              
ATOM    674  CD1 TYR A  88      -7.327  -8.842  98.878  1.00  0.00              
ATOM    675  CE1 TYR A  88      -7.033  -7.551  99.254  1.00  0.00              
ATOM    676  CD2 TYR A  88      -6.538  -9.652 100.984  1.00  0.00              
ATOM    677  CE2 TYR A  88      -6.236  -8.359 101.366  1.00  0.00              
ATOM    678  CZ  TYR A  88      -6.491  -7.319 100.497  1.00  0.00              
ATOM    679  OH  TYR A  88      -6.188  -6.020 100.849  1.00  0.00              
ATOM    680  C   TYR A  88      -6.746 -13.562  98.539  1.00  0.00              
ATOM    681  O   TYR A  88      -6.522 -14.320  99.484  1.00  0.00              
ATOM    682  N   ASN A  89      -7.319 -14.026  97.419  1.00  0.00              
ATOM    683  CA  ASN A  89      -7.656 -15.444  97.327  1.00  0.00              
ATOM    684  CB  ASN A  89      -9.144 -15.703  97.016  1.00  0.00              
ATOM    685  CG  ASN A  89      -9.575 -15.666  95.554  1.00  0.00              
ATOM    686  OD1 ASN A  89      -8.984 -14.995  94.717  1.00  0.00              
ATOM    687  ND2 ASN A  89     -10.621 -16.381  95.169  1.00  0.00              
ATOM    688  C   ASN A  89      -6.752 -16.234  96.392  1.00  0.00              
ATOM    689  O   ASN A  89      -6.493 -17.413  96.641  1.00  0.00              
ATOM    690  N   GLU A  90      -6.292 -15.600  95.305  1.00  0.00              
ATOM    691  CA  GLU A  90      -5.376 -16.233  94.368  1.00  0.00              
ATOM    692  CB  GLU A  90      -5.389 -15.505  93.026  1.00  0.00              
ATOM    693  CG  GLU A  90      -6.740 -15.401  92.326  1.00  0.00              
ATOM    694  CD  GLU A  90      -7.321 -16.715  91.832  1.00  0.00              
ATOM    695  OE1 GLU A  90      -7.009 -17.098  90.704  1.00  0.00              
ATOM    696  OE2 GLU A  90      -8.105 -17.338  92.547  1.00  0.00              
ATOM    697  C   GLU A  90      -3.948 -16.308  94.894  1.00  0.00              
ATOM    698  O   GLU A  90      -3.401 -17.400  95.039  1.00  0.00              
ATOM    699  N   LEU A  91      -3.311 -15.165  95.171  1.00  0.00              
ATOM    700  CA  LEU A  91      -1.966 -15.166  95.734  1.00  0.00              
ATOM    701  CB  LEU A  91      -1.201 -13.924  95.291  1.00  0.00              
ATOM    702  CG  LEU A  91      -0.913 -13.781  93.802  1.00  0.00              
ATOM    703  CD1 LEU A  91      -0.260 -12.442  93.519  1.00  0.00              
ATOM    704  CD2 LEU A  91      -0.049 -14.930  93.305  1.00  0.00              
ATOM    705  C   LEU A  91      -1.930 -15.304  97.250  1.00  0.00              
ATOM    706  O   LEU A  91      -0.878 -15.545  97.843  1.00  0.00              
ATOM    707  N   ARG A  92      -3.098 -15.109  97.875  1.00  0.00              
ATOM    708  CA  ARG A  92      -3.357 -15.368  99.290  1.00  0.00              
ATOM    709  CB  ARG A  92      -3.188 -16.854  99.641  1.00  0.00              
ATOM    710  CG  ARG A  92      -4.023 -17.745  98.732  1.00  0.00              
ATOM    711  CD  ARG A  92      -4.118 -19.186  99.204  1.00  0.00              
ATOM    712  NE  ARG A  92      -4.915 -19.317 100.415  1.00  0.00              
ATOM    713  CZ  ARG A  92      -6.250 -19.228 100.432  1.00  0.00              
ATOM    714  NH1 ARG A  92      -6.870 -19.435 101.586  1.00  0.00              
ATOM    715  NH2 ARG A  92      -6.959 -18.906  99.347  1.00  0.00              
ATOM    716  C   ARG A  92      -2.572 -14.464 100.236  1.00  0.00              
ATOM    717  O   ARG A  92      -2.259 -14.803 101.380  1.00  0.00              
ATOM    718  N   VAL A  93      -2.292 -13.253  99.752  1.00  0.00              
ATOM    719  CA  VAL A  93      -1.463 -12.296 100.466  1.00  0.00              
ATOM    720  CB  VAL A  93      -0.067 -12.123  99.810  1.00  0.00              
ATOM    721  CG1 VAL A  93       0.789 -13.368  99.979  1.00  0.00              
ATOM    722  CG2 VAL A  93      -0.162 -11.743  98.337  1.00  0.00              
ATOM    723  C   VAL A  93      -2.154 -10.944 100.551  1.00  0.00              
ATOM    724  O   VAL A  93      -3.045 -10.628  99.757  1.00  0.00              
ATOM    725  N   ALA A  94      -1.746 -10.123 101.518  1.00  0.00              
ATOM    726  CA  ALA A  94      -2.262  -8.771 101.606  1.00  0.00              
ATOM    727  CB  ALA A  94      -2.388  -8.349 103.063  1.00  0.00              
ATOM    728  C   ALA A  94      -1.306  -7.811 100.907  1.00  0.00              
ATOM    729  O   ALA A  94      -0.107  -7.809 101.211  1.00  0.00              
ATOM    730  N   PRO A  95      -1.767  -6.977  99.960  1.00  0.00              
ATOM    731  CD  PRO A  95      -3.105  -7.023  99.391  1.00  0.00              
ATOM    732  CA  PRO A  95      -0.971  -5.935  99.315  1.00  0.00              
ATOM    733  CB  PRO A  95      -1.947  -5.315  98.336  1.00  0.00              
ATOM    734  CG  PRO A  95      -3.300  -5.594  98.931  1.00  0.00              
ATOM    735  C   PRO A  95      -0.403  -4.924 100.305  1.00  0.00              
ATOM    736  O   PRO A  95       0.654  -4.344 100.070  1.00  0.00              
ATOM    737  N   GLU A  96      -1.063  -4.778 101.462  1.00  0.00              
ATOM    738  CA  GLU A  96      -0.550  -4.019 102.598  1.00  0.00              
ATOM    739  CB  GLU A  96      -1.498  -4.123 103.795  1.00  0.00              
ATOM    740  CG  GLU A  96      -2.849  -3.400 103.701  1.00  0.00              
ATOM    741  CD  GLU A  96      -3.982  -4.046 102.904  1.00  0.00              
ATOM    742  OE1 GLU A  96      -5.055  -3.454 102.837  1.00  0.00              
ATOM    743  OE2 GLU A  96      -3.828  -5.159 102.381  1.00  0.00              
ATOM    744  C   GLU A  96       0.845  -4.432 103.064  1.00  0.00              
ATOM    745  O   GLU A  96       1.554  -3.657 103.705  1.00  0.00              
ATOM    746  N   GLU A  97       1.257  -5.665 102.758  1.00  0.00              
ATOM    747  CA  GLU A  97       2.588  -6.139 103.098  1.00  0.00              
ATOM    748  CB  GLU A  97       2.534  -7.629 103.408  1.00  0.00              
ATOM    749  CG  GLU A  97       1.473  -8.087 104.400  1.00  0.00              
ATOM    750  CD  GLU A  97       1.271  -9.595 104.377  1.00  0.00              
ATOM    751  OE1 GLU A  97       0.560 -10.086 103.494  1.00  0.00              
ATOM    752  OE2 GLU A  97       1.820 -10.279 105.237  1.00  0.00              
ATOM    753  C   GLU A  97       3.566  -5.946 101.942  1.00  0.00              
ATOM    754  O   GLU A  97       4.778  -5.878 102.156  1.00  0.00              
ATOM    755  N   HIS A  98       3.084  -5.821 100.702  1.00  0.00              
ATOM    756  CA  HIS A  98       3.899  -6.154  99.543  1.00  0.00              
ATOM    757  CB  HIS A  98       3.298  -7.355  98.822  1.00  0.00              
ATOM    758  CG  HIS A  98       3.309  -8.645  99.625  1.00  0.00              
ATOM    759  ND1 HIS A  98       2.348  -9.131 100.395  1.00  0.00              
ATOM    760  CD2 HIS A  98       4.375  -9.510  99.667  1.00  0.00              
ATOM    761  NE2 HIS A  98       4.002 -10.471 100.468  1.00  0.00              
ATOM    762  CE1 HIS A  98       2.787 -10.251 100.903  1.00  0.00              
ATOM    763  C   HIS A  98       4.113  -5.037  98.527  1.00  0.00              
ATOM    764  O   HIS A  98       3.150  -4.397  98.091  1.00  0.00              
ATOM    765  N   PRO A  99       5.362  -4.764  98.110  1.00  0.00              
ATOM    766  CD  PRO A  99       6.579  -5.234  98.764  1.00  0.00              
ATOM    767  CA  PRO A  99       5.681  -3.853  97.011  1.00  0.00              
ATOM    768  CB  PRO A  99       7.194  -3.911  96.957  1.00  0.00              
ATOM    769  CG  PRO A  99       7.581  -4.159  98.390  1.00  0.00              
ATOM    770  C   PRO A  99       5.048  -4.351  95.717  1.00  0.00              
ATOM    771  O   PRO A  99       5.344  -5.453  95.253  1.00  0.00              
ATOM    772  N   THR A 100       4.140  -3.575  95.131  1.00  0.00              
ATOM    773  CA  THR A 100       3.335  -4.082  94.032  1.00  0.00              
ATOM    774  CB  THR A 100       1.848  -3.908  94.401  1.00  0.00              
ATOM    775  OG1 THR A 100       1.665  -4.585  95.643  1.00  0.00              
ATOM    776  CG2 THR A 100       0.907  -4.514  93.367  1.00  0.00              
ATOM    777  C   THR A 100       3.679  -3.455  92.683  1.00  0.00              
ATOM    778  O   THR A 100       3.824  -2.238  92.555  1.00  0.00              
ATOM    779  N   LEU A 101       3.843  -4.296  91.663  1.00  0.00              
ATOM    780  CA  LEU A 101       4.045  -3.842  90.300  1.00  0.00              
ATOM    781  CB  LEU A 101       5.287  -4.492  89.691  1.00  0.00              
ATOM    782  CG  LEU A 101       5.732  -4.043  88.302  1.00  0.00              
ATOM    783  CD1 LEU A 101       6.072  -2.564  88.296  1.00  0.00              
ATOM    784  CD2 LEU A 101       6.936  -4.842  87.847  1.00  0.00              
ATOM    785  C   LEU A 101       2.820  -4.185  89.468  1.00  0.00              
ATOM    786  O   LEU A 101       2.403  -5.345  89.370  1.00  0.00              
ATOM    787  N   LEU A 102       2.232  -3.147  88.877  1.00  0.00              
ATOM    788  CA  LEU A 102       1.076  -3.311  88.014  1.00  0.00              
ATOM    789  CB  LEU A 102      -0.080  -2.460  88.517  1.00  0.00              
ATOM    790  CG  LEU A 102      -0.709  -2.851  89.848  1.00  0.00              
ATOM    791  CD1 LEU A 102      -1.585  -1.734  90.354  1.00  0.00              
ATOM    792  CD2 LEU A 102      -1.506  -4.137  89.730  1.00  0.00              
ATOM    793  C   LEU A 102       1.425  -2.937  86.585  1.00  0.00              
ATOM    794  O   LEU A 102       2.121  -1.949  86.333  1.00  0.00              
ATOM    795  N   THR A 103       0.968  -3.745  85.631  1.00  0.00              
ATOM    796  CA  THR A 103       1.311  -3.525  84.237  1.00  0.00              
ATOM    797  CB  THR A 103       1.363  -4.879  83.518  1.00  0.00              
ATOM    798  OG1 THR A 103       0.064  -5.452  83.632  1.00  0.00              
ATOM    799  CG2 THR A 103       2.423  -5.798  84.104  1.00  0.00              
ATOM    800  C   THR A 103       0.389  -2.557  83.506  1.00  0.00              
ATOM    801  O   THR A 103      -0.787  -2.864  83.284  1.00  0.00              
ATOM    802  N   GLU A 104       0.902  -1.394  83.115  1.00  0.00              
ATOM    803  CA  GLU A 104       0.150  -0.466  82.292  1.00  0.00              
ATOM    804  CB  GLU A 104       0.655   0.963  82.489  1.00  0.00              
ATOM    805  CG  GLU A 104      -0.125   1.982  81.669  1.00  0.00              
ATOM    806  CD  GLU A 104       0.035   3.432  82.079  1.00  0.00              
ATOM    807  OE1 GLU A 104       1.134   3.983  81.980  1.00  0.00              
ATOM    808  OE2 GLU A 104      -0.964   4.006  82.505  1.00  0.00              
ATOM    809  C   GLU A 104       0.239  -0.855  80.824  1.00  0.00              
ATOM    810  O   GLU A 104       1.324  -1.068  80.275  1.00  0.00              
ATOM    811  N   ALA A 105      -0.930  -0.965  80.195  1.00  0.00              
ATOM    812  CA  ALA A 105      -1.014  -1.079  78.748  1.00  0.00              
ATOM    813  CB  ALA A 105      -2.470  -1.243  78.345  1.00  0.00              
ATOM    814  C   ALA A 105      -0.488   0.185  78.070  1.00  0.00              
ATOM    815  O   ALA A 105      -0.734   1.288  78.573  1.00  0.00              
ATOM    816  N   PRO A 106       0.265   0.102  76.962  1.00  0.00              
ATOM    817  CD  PRO A 106       0.776  -1.142  76.393  1.00  0.00              
ATOM    818  CA  PRO A 106       0.742   1.264  76.214  1.00  0.00              
ATOM    819  CB  PRO A 106       1.396   0.633  75.008  1.00  0.00              
ATOM    820  CG  PRO A 106       1.945  -0.659  75.559  1.00  0.00              
ATOM    821  C   PRO A 106      -0.397   2.203  75.829  1.00  0.00              
ATOM    822  O   PRO A 106      -1.518   1.772  75.561  1.00  0.00              
ATOM    823  N   LEU A 107      -0.119   3.509  75.892  1.00  0.00              
ATOM    824  CA  LEU A 107      -1.095   4.571  75.662  1.00  0.00              
ATOM    825  CB  LEU A 107      -1.637   4.561  74.221  1.00  0.00              
ATOM    826  CG  LEU A 107      -0.676   4.789  73.060  1.00  0.00              
ATOM    827  CD1 LEU A 107      -1.400   4.574  71.743  1.00  0.00              
ATOM    828  CD2 LEU A 107      -0.053   6.176  73.112  1.00  0.00              
ATOM    829  C   LEU A 107      -2.245   4.687  76.667  1.00  0.00              
ATOM    830  O   LEU A 107      -3.124   5.533  76.487  1.00  0.00              
ATOM    831  N   ASN A 108      -2.286   3.889  77.746  1.00  0.00              
ATOM    832  CA  ASN A 108      -3.261   4.092  78.816  1.00  0.00              
ATOM    833  CB  ASN A 108      -3.222   2.922  79.797  1.00  0.00              
ATOM    834  CG  ASN A 108      -4.257   3.000  80.909  1.00  0.00              
ATOM    835  OD1 ASN A 108      -5.446   2.783  80.692  1.00  0.00              
ATOM    836  ND2 ASN A 108      -3.867   3.339  82.129  1.00  0.00              
ATOM    837  C   ASN A 108      -2.972   5.414  79.532  1.00  0.00              
ATOM    838  O   ASN A 108      -1.839   5.626  79.971  1.00  0.00              
ATOM    839  N   PRO A 109      -3.943   6.335  79.650  1.00  0.00              
ATOM    840  CD  PRO A 109      -5.322   6.143  79.208  1.00  0.00              
ATOM    841  CA  PRO A 109      -3.748   7.701  80.137  1.00  0.00              
ATOM    842  CB  PRO A 109      -5.138   8.298  80.033  1.00  0.00              
ATOM    843  CG  PRO A 109      -5.752   7.557  78.876  1.00  0.00              
ATOM    844  C   PRO A 109      -3.183   7.914  81.536  1.00  0.00              
ATOM    845  O   PRO A 109      -3.481   7.182  82.486  1.00  0.00              
ATOM    846  N   LYS A 110      -2.432   9.021  81.634  1.00  0.00              
ATOM    847  CA  LYS A 110      -1.817   9.502  82.870  1.00  0.00              
ATOM    848  CB  LYS A 110      -1.279  10.924  82.684  1.00  0.00              
ATOM    849  CG  LYS A 110      -0.199  11.119  81.624  1.00  0.00              
ATOM    850  CD  LYS A 110       0.277  12.566  81.658  1.00  0.00              
ATOM    851  CE  LYS A 110       1.434  12.816  80.698  1.00  0.00              
ATOM    852  NZ  LYS A 110       1.883  14.192  80.813  1.00  0.00              
ATOM    853  C   LYS A 110      -2.766   9.513  84.065  1.00  0.00              
ATOM    854  O   LYS A 110      -2.455   8.990  85.134  1.00  0.00              
ATOM    855  N   ALA A 111      -3.966  10.069  83.862  1.00  0.00              
ATOM    856  CA  ALA A 111      -5.004  10.104  84.884  1.00  0.00              
ATOM    857  CB  ALA A 111      -6.210  10.855  84.347  1.00  0.00              
ATOM    858  C   ALA A 111      -5.481   8.727  85.334  1.00  0.00              
ATOM    859  O   ALA A 111      -5.740   8.512  86.518  1.00  0.00              
ATOM    860  N   ASN A 112      -5.541   7.766  84.405  1.00  0.00              
ATOM    861  CA  ASN A 112      -6.000   6.413  84.700  1.00  0.00              
ATOM    862  CB  ASN A 112      -6.241   5.685  83.379  1.00  0.00              
ATOM    863  CG  ASN A 112      -6.894   4.318  83.505  1.00  0.00              
ATOM    864  OD1 ASN A 112      -6.232   3.308  83.724  1.00  0.00              
ATOM    865  ND2 ASN A 112      -8.208   4.232  83.344  1.00  0.00              
ATOM    866  C   ASN A 112      -4.945   5.711  85.552  1.00  0.00              
ATOM    867  O   ASN A 112      -5.256   5.074  86.560  1.00  0.00              
ATOM    868  N   ARG A 113      -3.674   5.906  85.179  1.00  0.00              
ATOM    869  CA  ARG A 113      -2.528   5.473  85.970  1.00  0.00              
ATOM    870  CB  ARG A 113      -1.266   5.867  85.211  1.00  0.00              
ATOM    871  CG  ARG A 113       0.065   5.522  85.862  1.00  0.00              
ATOM    872  CD  ARG A 113       1.216   5.798  84.905  1.00  0.00              
ATOM    873  NE  ARG A 113       1.313   7.197  84.518  1.00  0.00              
ATOM    874  CZ  ARG A 113       1.630   7.574  83.278  1.00  0.00              
ATOM    875  NH1 ARG A 113       1.760   8.865  83.019  1.00  0.00              
ATOM    876  NH2 ARG A 113       1.789   6.698  82.289  1.00  0.00              
ATOM    877  C   ARG A 113      -2.524   6.082  87.371  1.00  0.00              
ATOM    878  O   ARG A 113      -2.261   5.401  88.368  1.00  0.00              
ATOM    879  N   GLU A 114      -2.829   7.379  87.462  1.00  0.00              
ATOM    880  CA  GLU A 114      -2.957   8.052  88.744  1.00  0.00              
ATOM    881  CB  GLU A 114      -3.102   9.551  88.551  1.00  0.00              
ATOM    882  CG  GLU A 114      -1.805  10.158  88.042  1.00  0.00              
ATOM    883  CD  GLU A 114      -1.890  11.650  87.781  1.00  0.00              
ATOM    884  OE1 GLU A 114      -1.678  12.424  88.715  1.00  0.00              
ATOM    885  OE2 GLU A 114      -2.159  12.038  86.644  1.00  0.00              
ATOM    886  C   GLU A 114      -4.092   7.509  89.599  1.00  0.00              
ATOM    887  O   GLU A 114      -3.913   7.340  90.804  1.00  0.00              
ATOM    888  N   LYS A 115      -5.247   7.189  89.005  1.00  0.00              
ATOM    889  CA  LYS A 115      -6.330   6.532  89.727  1.00  0.00              
ATOM    890  CB  LYS A 115      -7.605   6.481  88.891  1.00  0.00              
ATOM    891  CG  LYS A 115      -8.309   7.831  88.826  1.00  0.00              
ATOM    892  CD  LYS A 115      -8.783   8.226  90.219  1.00  0.00              
ATOM    893  CE  LYS A 115      -9.313   9.646  90.249  1.00  0.00              
ATOM    894  NZ  LYS A 115      -9.677   9.992  91.609  1.00  0.00              
ATOM    895  C   LYS A 115      -5.971   5.143  90.230  1.00  0.00              
ATOM    896  O   LYS A 115      -6.309   4.782  91.360  1.00  0.00              
ATOM    897  N   MET A 116      -5.246   4.377  89.407  1.00  0.00              
ATOM    898  CA  MET A 116      -4.657   3.106  89.815  1.00  0.00              
ATOM    899  CB  MET A 116      -3.816   2.568  88.657  1.00  0.00              
ATOM    900  CG  MET A 116      -3.163   1.220  88.891  1.00  0.00              
ATOM    901  SD  MET A 116      -2.066   0.736  87.536  1.00  0.00              
ATOM    902  CE  MET A 116      -3.150  -0.314  86.614  1.00  0.00              
ATOM    903  C   MET A 116      -3.798   3.274  91.066  1.00  0.00              
ATOM    904  O   MET A 116      -3.988   2.587  92.072  1.00  0.00              
ATOM    905  N   THR A 117      -2.897   4.258  91.007  1.00  0.00              
ATOM    906  CA  THR A 117      -1.994   4.577  92.104  1.00  0.00              
ATOM    907  CB  THR A 117      -1.031   5.684  91.620  1.00  0.00              
ATOM    908  OG1 THR A 117      -0.390   5.149  90.466  1.00  0.00              
ATOM    909  CG2 THR A 117       0.022   6.092  92.636  1.00  0.00              
ATOM    910  C   THR A 117      -2.762   4.970  93.368  1.00  0.00              
ATOM    911  O   THR A 117      -2.526   4.430  94.453  1.00  0.00              
ATOM    912  N   GLN A 118      -3.747   5.858  93.205  1.00  0.00              
ATOM    913  CA  GLN A 118      -4.596   6.320  94.290  1.00  0.00              
ATOM    914  CB  GLN A 118      -5.557   7.382  93.751  1.00  0.00              
ATOM    915  CG  GLN A 118      -6.570   7.909  94.756  1.00  0.00              
ATOM    916  CD  GLN A 118      -7.056   9.317  94.463  1.00  0.00              
ATOM    917  OE1 GLN A 118      -7.766   9.587  93.496  1.00  0.00              
ATOM    918  NE2 GLN A 118      -6.689  10.267  95.311  1.00  0.00              
ATOM    919  C   GLN A 118      -5.335   5.187  94.990  1.00  0.00              
ATOM    920  O   GLN A 118      -5.326   5.115  96.220  1.00  0.00              
ATOM    921  N   ILE A 119      -5.947   4.278  94.227  1.00  0.00              
ATOM    922  CA  ILE A 119      -6.631   3.128  94.801  1.00  0.00              
ATOM    923  CB  ILE A 119      -7.493   2.454  93.706  1.00  0.00              
ATOM    924  CG2 ILE A 119      -7.977   1.065  94.105  1.00  0.00              
ATOM    925  CG1 ILE A 119      -8.668   3.372  93.370  1.00  0.00              
ATOM    926  CD1 ILE A 119      -9.572   2.912  92.211  1.00  0.00              
ATOM    927  C   ILE A 119      -5.662   2.171  95.492  1.00  0.00              
ATOM    928  O   ILE A 119      -5.929   1.707  96.605  1.00  0.00              
ATOM    929  N   MET A 120      -4.508   1.888  94.882  1.00  0.00              
ATOM    930  CA  MET A 120      -3.538   0.990  95.492  1.00  0.00              
ATOM    931  CB  MET A 120      -2.406   0.664  94.535  1.00  0.00              
ATOM    932  CG  MET A 120      -2.885  -0.165  93.357  1.00  0.00              
ATOM    933  SD  MET A 120      -3.745  -1.678  93.852  1.00  0.00              
ATOM    934  CE  MET A 120      -2.337  -2.686  94.209  1.00  0.00              
ATOM    935  C   MET A 120      -2.977   1.486  96.815  1.00  0.00              
ATOM    936  O   MET A 120      -2.791   0.701  97.749  1.00  0.00              
ATOM    937  N   PHE A 121      -2.718   2.788  96.925  1.00  0.00              
ATOM    938  CA  PHE A 121      -2.280   3.348  98.191  1.00  0.00              
ATOM    939  CB  PHE A 121      -1.462   4.606  97.973  1.00  0.00              
ATOM    940  CG  PHE A 121      -0.099   4.298  97.377  1.00  0.00              
ATOM    941  CD1 PHE A 121       0.136   4.515  96.036  1.00  0.00              
ATOM    942  CD2 PHE A 121       0.903   3.796  98.181  1.00  0.00              
ATOM    943  CE1 PHE A 121       1.374   4.234  95.502  1.00  0.00              
ATOM    944  CE2 PHE A 121       2.138   3.513  97.638  1.00  0.00              
ATOM    945  CZ  PHE A 121       2.374   3.736  96.303  1.00  0.00              
ATOM    946  C   PHE A 121      -3.396   3.597  99.191  1.00  0.00              
ATOM    947  O   PHE A 121      -3.277   3.196 100.345  1.00  0.00              
ATOM    948  N   GLU A 122      -4.506   4.218  98.790  1.00  0.00              
ATOM    949  CA  GLU A 122      -5.571   4.544  99.728  1.00  0.00              
ATOM    950  CB  GLU A 122      -6.377   5.731  99.224  1.00  0.00              
ATOM    951  CG  GLU A 122      -5.561   7.020  99.268  1.00  0.00              
ATOM    952  CD  GLU A 122      -6.230   8.227  98.629  1.00  0.00              
ATOM    953  OE1 GLU A 122      -7.387   8.521  98.926  1.00  0.00              
ATOM    954  OE2 GLU A 122      -5.577   8.893  97.820  1.00  0.00              
ATOM    955  C   GLU A 122      -6.494   3.386 100.081  1.00  0.00              
ATOM    956  O   GLU A 122      -6.890   3.243 101.240  1.00  0.00              
ATOM    957  N   THR A 123      -6.861   2.548  99.110  1.00  0.00              
ATOM    958  CA  THR A 123      -7.724   1.408  99.376  1.00  0.00              
ATOM    959  CB  THR A 123      -8.643   1.148  98.165  1.00  0.00              
ATOM    960  OG1 THR A 123      -9.207   2.412  97.829  1.00  0.00              
ATOM    961  CG2 THR A 123      -9.744   0.139  98.459  1.00  0.00              
ATOM    962  C   THR A 123      -6.877   0.186  99.716  1.00  0.00              
ATOM    963  O   THR A 123      -6.939  -0.313 100.840  1.00  0.00              
ATOM    964  N   PHE A 124      -6.030  -0.285  98.794  1.00  0.00              
ATOM    965  CA  PHE A 124      -5.259  -1.504  99.020  1.00  0.00              
ATOM    966  CB  PHE A 124      -4.830  -2.123  97.692  1.00  0.00              
ATOM    967  CG  PHE A 124      -5.997  -2.768  96.961  1.00  0.00              
ATOM    968  CD1 PHE A 124      -6.349  -4.073  97.253  1.00  0.00              
ATOM    969  CD2 PHE A 124      -6.728  -2.041  96.042  1.00  0.00              
ATOM    970  CE1 PHE A 124      -7.448  -4.639  96.642  1.00  0.00              
ATOM    971  CE2 PHE A 124      -7.827  -2.616  95.439  1.00  0.00              
ATOM    972  CZ  PHE A 124      -8.190  -3.910  95.741  1.00  0.00              
ATOM    973  C   PHE A 124      -4.067  -1.360  99.959  1.00  0.00              
ATOM    974  O   PHE A 124      -3.499  -2.350 100.427  1.00  0.00              
ATOM    975  N   ASN A 125      -3.669  -0.106 100.202  1.00  0.00              
ATOM    976  CA  ASN A 125      -2.682   0.269 101.206  1.00  0.00              
ATOM    977  CB  ASN A 125      -3.257   0.186 102.622  1.00  0.00              
ATOM    978  CG  ASN A 125      -4.150   1.374 102.929  1.00  0.00              
ATOM    979  OD1 ASN A 125      -3.711   2.371 103.499  1.00  0.00              
ATOM    980  ND2 ASN A 125      -5.424   1.313 102.573  1.00  0.00              
ATOM    981  C   ASN A 125      -1.324  -0.396 101.087  1.00  0.00              
ATOM    982  O   ASN A 125      -0.714  -0.858 102.054  1.00  0.00              
ATOM    983  N   VAL A 126      -0.856  -0.431  99.839  1.00  0.00              
ATOM    984  CA  VAL A 126       0.465  -0.961  99.535  1.00  0.00              
ATOM    985  CB  VAL A 126       0.681  -1.139  98.011  1.00  0.00              
ATOM    986  CG1 VAL A 126      -0.262  -2.188  97.461  1.00  0.00              
ATOM    987  CG2 VAL A 126       0.479   0.149  97.238  1.00  0.00              
ATOM    988  C   VAL A 126       1.571  -0.098 100.140  1.00  0.00              
ATOM    989  O   VAL A 126       1.476   1.132 100.094  1.00  0.00              
ATOM    990  N   PRO A 127       2.632  -0.664 100.734  1.00  0.00              
ATOM    991  CD  PRO A 127       2.775  -2.086 101.022  1.00  0.00              
ATOM    992  CA  PRO A 127       3.764   0.094 101.254  1.00  0.00              
ATOM    993  CB  PRO A 127       4.564  -0.959 101.999  1.00  0.00              
ATOM    994  CG  PRO A 127       4.265  -2.239 101.260  1.00  0.00              
ATOM    995  C   PRO A 127       4.569   0.764 100.146  1.00  0.00              
ATOM    996  O   PRO A 127       5.109   1.855 100.334  1.00  0.00              
ATOM    997  N   ALA A 128       4.618   0.112  98.980  1.00  0.00              
ATOM    998  CA  ALA A 128       5.362   0.576  97.827  1.00  0.00              
ATOM    999  CB  ALA A 128       6.770   0.009  97.887  1.00  0.00              
ATOM   1000  C   ALA A 128       4.693   0.037  96.570  1.00  0.00              
ATOM   1001  O   ALA A 128       4.181  -1.088  96.584  1.00  0.00              
ATOM   1002  N   MET A 129       4.655   0.807  95.480  1.00  0.00              
ATOM   1003  CA  MET A 129       3.999   0.378  94.251  1.00  0.00              
ATOM   1004  CB  MET A 129       2.511   0.715  94.349  1.00  0.00              
ATOM   1005  CG  MET A 129       1.523  -0.081  93.504  1.00  0.00              
ATOM   1006  SD  MET A 129       1.508   0.332  91.744  1.00  0.00              
ATOM   1007  CE  MET A 129       0.401   1.708  91.819  1.00  0.00              
ATOM   1008  C   MET A 129       4.614   1.082  93.050  1.00  0.00              
ATOM   1009  O   MET A 129       5.242   2.134  93.199  1.00  0.00              
ATOM   1010  N   TYR A 130       4.483   0.494  91.858  1.00  0.00              
ATOM   1011  CA  TYR A 130       4.843   1.154  90.611  1.00  0.00              
ATOM   1012  CB  TYR A 130       6.339   0.995  90.316  1.00  0.00              
ATOM   1013  CG  TYR A 130       6.851   1.809  89.134  1.00  0.00              
ATOM   1014  CD1 TYR A 130       7.304   1.156  88.006  1.00  0.00              
ATOM   1015  CE1 TYR A 130       7.794   1.874  86.937  1.00  0.00              
ATOM   1016  CD2 TYR A 130       6.871   3.189  89.190  1.00  0.00              
ATOM   1017  CE2 TYR A 130       7.357   3.911  88.120  1.00  0.00              
ATOM   1018  CZ  TYR A 130       7.824   3.248  87.006  1.00  0.00              
ATOM   1019  OH  TYR A 130       8.356   3.961  85.951  1.00  0.00              
ATOM   1020  C   TYR A 130       4.014   0.571  89.472  1.00  0.00              
ATOM   1021  O   TYR A 130       3.612  -0.597  89.488  1.00  0.00              
ATOM   1022  N   VAL A 131       3.745   1.415  88.476  1.00  0.00              
ATOM   1023  CA  VAL A 131       2.986   1.019  87.303  1.00  0.00              
ATOM   1024  CB  VAL A 131       1.851   2.031  87.012  1.00  0.00              
ATOM   1025  CG1 VAL A 131       0.903   1.454  85.983  1.00  0.00              
ATOM   1026  CG2 VAL A 131       1.059   2.428  88.249  1.00  0.00              
ATOM   1027  C   VAL A 131       3.984   1.000  86.150  1.00  0.00              
ATOM   1028  O   VAL A 131       4.605   2.026  85.867  1.00  0.00              
ATOM   1029  N   ALA A 132       4.178  -0.137  85.478  1.00  0.00              
ATOM   1030  CA  ALA A 132       5.173  -0.238  84.417  1.00  0.00              
ATOM   1031  CB  ALA A 132       6.238  -1.251  84.801  1.00  0.00              
ATOM   1032  C   ALA A 132       4.574  -0.686  83.093  1.00  0.00              
ATOM   1033  O   ALA A 132       3.657  -1.508  83.064  1.00  0.00              
ATOM   1034  N   ILE A 133       5.090  -0.155  81.982  1.00  0.00              
ATOM   1035  CA  ILE A 133       4.516  -0.399  80.665  1.00  0.00              
ATOM   1036  CB  ILE A 133       4.910   0.743  79.691  1.00  0.00              
ATOM   1037  CG2 ILE A 133       4.417   0.480  78.268  1.00  0.00              
ATOM   1038  CG1 ILE A 133       4.359   2.076  80.199  1.00  0.00              
ATOM   1039  CD1 ILE A 133       4.800   3.319  79.399  1.00  0.00              
ATOM   1040  C   ILE A 133       4.847  -1.784  80.115  1.00  0.00              
ATOM   1041  O   ILE A 133       6.010  -2.173  79.958  1.00  0.00              
ATOM   1042  N   GLN A 134       3.763  -2.487  79.773  1.00  0.00              
ATOM   1043  CA  GLN A 134       3.780  -3.870  79.307  1.00  0.00              
ATOM   1044  CB  GLN A 134       2.393  -4.270  78.799  1.00  0.00              
ATOM   1045  CG  GLN A 134       1.403  -4.342  79.951  1.00  0.00              
ATOM   1046  CD  GLN A 134       0.002  -4.828  79.622  1.00  0.00              
ATOM   1047  OE1 GLN A 134      -0.653  -4.371  78.688  1.00  0.00              
ATOM   1048  NE2 GLN A 134      -0.500  -5.782  80.394  1.00  0.00              
ATOM   1049  C   GLN A 134       4.831  -4.231  78.268  1.00  0.00              
ATOM   1050  O   GLN A 134       5.610  -5.167  78.451  1.00  0.00              
ATOM   1051  N   ALA A 135       4.892  -3.435  77.198  1.00  0.00              
ATOM   1052  CA  ALA A 135       5.861  -3.634  76.131  1.00  0.00              
ATOM   1053  CB  ALA A 135       5.645  -2.566  75.081  1.00  0.00              
ATOM   1054  C   ALA A 135       7.315  -3.546  76.581  1.00  0.00              
ATOM   1055  O   ALA A 135       8.163  -4.325  76.136  1.00  0.00              
ATOM   1056  N   VAL A 136       7.604  -2.629  77.513  1.00  0.00              
ATOM   1057  CA  VAL A 136       8.961  -2.431  78.011  1.00  0.00              
ATOM   1058  CB  VAL A 136       9.068  -1.134  78.853  1.00  0.00              
ATOM   1059  CG1 VAL A 136      10.501  -0.875  79.301  1.00  0.00              
ATOM   1060  CG2 VAL A 136       8.574   0.074  78.069  1.00  0.00              
ATOM   1061  C   VAL A 136       9.356  -3.658  78.825  1.00  0.00              
ATOM   1062  O   VAL A 136      10.469  -4.173  78.703  1.00  0.00              
ATOM   1063  N   LEU A 137       8.404  -4.165  79.615  1.00  0.00              
ATOM   1064  CA  LEU A 137       8.601  -5.389  80.375  1.00  0.00              
ATOM   1065  CB  LEU A 137       7.407  -5.639  81.285  1.00  0.00              
ATOM   1066  CG  LEU A 137       7.072  -4.569  82.316  1.00  0.00              
ATOM   1067  CD1 LEU A 137       5.791  -4.919  83.036  1.00  0.00              
ATOM   1068  CD2 LEU A 137       8.204  -4.385  83.310  1.00  0.00              
ATOM   1069  C   LEU A 137       8.851  -6.591  79.472  1.00  0.00              
ATOM   1070  O   LEU A 137       9.773  -7.365  79.730  1.00  0.00              
ATOM   1071  N   SER A 138       8.082  -6.753  78.389  1.00  0.00              
ATOM   1072  CA  SER A 138       8.374  -7.759  77.374  1.00  0.00              
ATOM   1073  CB  SER A 138       7.331  -7.703  76.279  1.00  0.00              
ATOM   1074  OG  SER A 138       6.071  -8.129  76.770  1.00  0.00              
ATOM   1075  C   SER A 138       9.762  -7.649  76.754  1.00  0.00              
ATOM   1076  O   SER A 138      10.445  -8.662  76.587  1.00  0.00              
ATOM   1077  N   LEU A 139      10.215  -6.430  76.440  1.00  0.00              
ATOM   1078  CA  LEU A 139      11.555  -6.223  75.907  1.00  0.00              
ATOM   1079  CB  LEU A 139      11.706  -4.775  75.467  1.00  0.00              
ATOM   1080  CG  LEU A 139      12.855  -4.409  74.543  1.00  0.00              
ATOM   1081  CD1 LEU A 139      12.743  -5.109  73.198  1.00  0.00              
ATOM   1082  CD2 LEU A 139      12.869  -2.916  74.332  1.00  0.00              
ATOM   1083  C   LEU A 139      12.630  -6.590  76.927  1.00  0.00              
ATOM   1084  O   LEU A 139      13.650  -7.200  76.594  1.00  0.00              
ATOM   1085  N   TYR A 140      12.403  -6.256  78.200  1.00  0.00              
ATOM   1086  CA  TYR A 140      13.285  -6.704  79.265  1.00  0.00              
ATOM   1087  CB  TYR A 140      13.102  -5.858  80.520  1.00  0.00              
ATOM   1088  CG  TYR A 140      13.972  -4.608  80.469  1.00  0.00              
ATOM   1089  CD1 TYR A 140      13.646  -3.549  79.640  1.00  0.00              
ATOM   1090  CE1 TYR A 140      14.499  -2.469  79.535  1.00  0.00              
ATOM   1091  CD2 TYR A 140      15.129  -4.571  81.221  1.00  0.00              
ATOM   1092  CE2 TYR A 140      15.981  -3.491  81.124  1.00  0.00              
ATOM   1093  CZ  TYR A 140      15.666  -2.455  80.271  1.00  0.00              
ATOM   1094  OH  TYR A 140      16.540  -1.393  80.162  1.00  0.00              
ATOM   1095  C   TYR A 140      13.208  -8.197  79.560  1.00  0.00              
ATOM   1096  O   TYR A 140      14.174  -8.774  80.058  1.00  0.00              
ATOM   1097  N   ALA A 141      12.093  -8.858  79.230  1.00  0.00              
ATOM   1098  CA  ALA A 141      12.029 -10.314  79.238  1.00  0.00              
ATOM   1099  CB  ALA A 141      10.598 -10.792  79.070  1.00  0.00              
ATOM   1100  C   ALA A 141      12.846 -10.935  78.112  1.00  0.00              
ATOM   1101  O   ALA A 141      13.427 -12.006  78.289  1.00  0.00              
ATOM   1102  N   SER A 142      12.897 -10.306  76.931  1.00  0.00              
ATOM   1103  CA  SER A 142      13.832 -10.729  75.899  1.00  0.00              
ATOM   1104  CB  SER A 142      13.297 -10.361  74.520  1.00  0.00              
ATOM   1105  OG  SER A 142      12.855  -9.014  74.456  1.00  0.00              
ATOM   1106  C   SER A 142      15.249 -10.197  76.110  1.00  0.00              
ATOM   1107  O   SER A 142      16.183 -10.572  75.397  1.00  0.00              
ATOM   1108  N   GLY A 143      15.423  -9.278  77.062  1.00  0.00              
ATOM   1109  CA  GLY A 143      16.739  -8.869  77.527  1.00  0.00              
ATOM   1110  C   GLY A 143      17.302  -7.670  76.780  1.00  0.00              
ATOM   1111  O   GLY A 143      18.500  -7.387  76.870  1.00  0.00              
ATOM   1112  N   ARG A 144      16.458  -6.955  76.034  1.00  0.00              
ATOM   1113  CA  ARG A 144      16.892  -5.767  75.320  1.00  0.00              
ATOM   1114  CB  ARG A 144      16.358  -5.712  73.891  1.00  0.00              
ATOM   1115  CG  ARG A 144      16.888  -6.690  72.855  1.00  0.00              
ATOM   1116  CD  ARG A 144      16.240  -8.065  72.909  1.00  0.00              
ATOM   1117  NE  ARG A 144      16.642  -8.825  71.736  1.00  0.00              
ATOM   1118  CZ  ARG A 144      16.770 -10.152  71.717  1.00  0.00              
ATOM   1119  NH1 ARG A 144      17.102 -10.720  70.568  1.00  0.00              
ATOM   1120  NH2 ARG A 144      16.622 -10.907  72.802  1.00  0.00              
ATOM   1121  C   ARG A 144      16.414  -4.513  76.036  1.00  0.00              
ATOM   1122  O   ARG A 144      15.419  -4.519  76.762  1.00  0.00              
ATOM   1123  N   THR A 145      17.144  -3.419  75.834  1.00  0.00              
ATOM   1124  CA  THR A 145      16.699  -2.111  76.292  1.00  0.00              
ATOM   1125  CB  THR A 145      17.911  -1.416  76.955  1.00  0.00              
ATOM   1126  OG1 THR A 145      17.397  -0.374  77.775  1.00  0.00              
ATOM   1127  CG2 THR A 145      18.952  -0.889  75.971  1.00  0.00              
ATOM   1128  C   THR A 145      16.070  -1.298  75.153  1.00  0.00              
ATOM   1129  O   THR A 145      15.326  -0.337  75.372  1.00  0.00              
ATOM   1130  N   THR A 146      16.323  -1.726  73.913  1.00  0.00              
ATOM   1131  CA  THR A 146      15.951  -0.985  72.722  1.00  0.00              
ATOM   1132  CB  THR A 146      17.206  -0.272  72.177  1.00  0.00              
ATOM   1133  OG1 THR A 146      17.666   0.608  73.200  1.00  0.00              
ATOM   1134  CG2 THR A 146      16.925   0.519  70.915  1.00  0.00              
ATOM   1135  C   THR A 146      15.418  -1.989  71.704  1.00  0.00              
ATOM   1136  O   THR A 146      15.970  -3.083  71.570  1.00  0.00              
ATOM   1137  N   GLY A 147      14.337  -1.643  71.004  1.00  0.00              
ATOM   1138  CA  GLY A 147      13.764  -2.497  69.975  1.00  0.00              
ATOM   1139  C   GLY A 147      12.318  -2.116  69.707  1.00  0.00              
ATOM   1140  O   GLY A 147      11.822  -1.142  70.281  1.00  0.00              
ATOM   1141  N   ILE A 148      11.611  -2.837  68.835  1.00  0.00              
ATOM   1142  CA  ILE A 148      10.194  -2.575  68.643  1.00  0.00              
ATOM   1143  CB  ILE A 148       9.828  -2.023  67.235  1.00  0.00              
ATOM   1144  CG2 ILE A 148      10.328  -2.909  66.104  1.00  0.00              
ATOM   1145  CG1 ILE A 148       8.325  -1.761  67.135  1.00  0.00              
ATOM   1146  CD1 ILE A 148       7.869  -0.993  65.888  1.00  0.00              
ATOM   1147  C   ILE A 148       9.367  -3.783  69.052  1.00  0.00              
ATOM   1148  O   ILE A 148       9.435  -4.871  68.471  1.00  0.00              
ATOM   1149  N   VAL A 149       8.579  -3.558  70.096  1.00  0.00              
ATOM   1150  CA  VAL A 149       7.764  -4.606  70.672  1.00  0.00              
ATOM   1151  CB  VAL A 149       7.701  -4.455  72.204  1.00  0.00              
ATOM   1152  CG1 VAL A 149       6.896  -5.569  72.845  1.00  0.00              
ATOM   1153  CG2 VAL A 149       9.096  -4.504  72.788  1.00  0.00              
ATOM   1154  C   VAL A 149       6.378  -4.596  70.048  1.00  0.00              
ATOM   1155  O   VAL A 149       5.641  -3.611  70.118  1.00  0.00              
ATOM   1156  N   LEU A 150       6.039  -5.699  69.388  1.00  0.00              
ATOM   1157  CA  LEU A 150       4.680  -5.932  68.941  1.00  0.00              
ATOM   1158  CB  LEU A 150       4.678  -6.836  67.714  1.00  0.00              
ATOM   1159  CG  LEU A 150       3.338  -7.207  67.093  1.00  0.00              
ATOM   1160  CD1 LEU A 150       2.656  -5.994  66.484  1.00  0.00              
ATOM   1161  CD2 LEU A 150       3.550  -8.272  66.039  1.00  0.00              
ATOM   1162  C   LEU A 150       3.970  -6.603  70.106  1.00  0.00              
ATOM   1163  O   LEU A 150       4.277  -7.740  70.474  1.00  0.00              
ATOM   1164  N   ASP A 151       3.058  -5.876  70.744  1.00  0.00              
ATOM   1165  CA  ASP A 151       2.338  -6.387  71.896  1.00  0.00              
ATOM   1166  CB  ASP A 151       2.519  -5.437  73.086  1.00  0.00              
ATOM   1167  CG  ASP A 151       1.762  -5.819  74.356  1.00  0.00              
ATOM   1168  OD1 ASP A 151       1.665  -7.002  74.695  1.00  0.00              
ATOM   1169  OD2 ASP A 151       1.274  -4.907  75.026  1.00  0.00              
ATOM   1170  C   ASP A 151       0.870  -6.629  71.582  1.00  0.00              
ATOM   1171  O   ASP A 151       0.028  -5.740  71.723  1.00  0.00              
ATOM   1172  N   SER A 152       0.580  -7.856  71.161  1.00  0.00              
ATOM   1173  CA  SER A 152      -0.757  -8.259  70.770  1.00  0.00              
ATOM   1174  CB  SER A 152      -0.688  -8.916  69.402  1.00  0.00              
ATOM   1175  OG  SER A 152      -0.369  -7.970  68.397  1.00  0.00              
ATOM   1176  C   SER A 152      -1.393  -9.193  71.790  1.00  0.00              
ATOM   1177  O   SER A 152      -1.093 -10.389  71.871  1.00  0.00              
ATOM   1178  N   GLY A 153      -2.293  -8.643  72.603  1.00  0.00              
ATOM   1179  CA  GLY A 153      -2.930  -9.403  73.667  1.00  0.00              
ATOM   1180  C   GLY A 153      -4.207 -10.097  73.217  1.00  0.00              
ATOM   1181  O   GLY A 153      -4.379 -10.499  72.060  1.00  0.00              
ATOM   1182  N   ASP A 154      -5.118 -10.278  74.177  1.00  0.00              
ATOM   1183  CA  ASP A 154      -6.454 -10.756  73.857  1.00  0.00              
ATOM   1184  CB  ASP A 154      -7.154 -11.383  75.063  1.00  0.00              
ATOM   1185  CG  ASP A 154      -8.586 -11.837  74.774  1.00  0.00              
ATOM   1186  OD1 ASP A 154      -8.790 -12.668  73.890  1.00  0.00              
ATOM   1187  OD2 ASP A 154      -9.490 -11.344  75.451  1.00  0.00              
ATOM   1188  C   ASP A 154      -7.313  -9.640  73.287  1.00  0.00              
ATOM   1189  O   ASP A 154      -8.038  -9.865  72.325  1.00  0.00              
ATOM   1190  N   GLY A 155      -7.242  -8.433  73.840  1.00  0.00              
ATOM   1191  CA  GLY A 155      -8.059  -7.341  73.344  1.00  0.00              
ATOM   1192  C   GLY A 155      -7.283  -6.039  73.329  1.00  0.00              
ATOM   1193  O   GLY A 155      -7.540  -5.176  74.168  1.00  0.00              
ATOM   1194  N   VAL A 156      -6.241  -6.024  72.485  1.00  0.00              
ATOM   1195  CA  VAL A 156      -5.553  -4.846  71.951  1.00  0.00              
ATOM   1196  CB  VAL A 156      -5.327  -3.665  72.946  1.00  0.00              
ATOM   1197  CG1 VAL A 156      -4.257  -3.923  74.005  1.00  0.00              
ATOM   1198  CG2 VAL A 156      -5.113  -2.373  72.177  1.00  0.00              
ATOM   1199  C   VAL A 156      -4.224  -5.296  71.340  1.00  0.00              
ATOM   1200  O   VAL A 156      -3.629  -6.282  71.786  1.00  0.00              
ATOM   1201  N   THR A 157      -3.793  -4.619  70.278  1.00  0.00              
ATOM   1202  CA  THR A 157      -2.441  -4.707  69.755  1.00  0.00              
ATOM   1203  CB  THR A 157      -2.459  -5.150  68.271  1.00  0.00              
ATOM   1204  OG1 THR A 157      -2.839  -6.522  68.270  1.00  0.00              
ATOM   1205  CG2 THR A 157      -1.145  -4.944  67.521  1.00  0.00              
ATOM   1206  C   THR A 157      -1.814  -3.324  69.891  1.00  0.00              
ATOM   1207  O   THR A 157      -2.424  -2.303  69.562  1.00  0.00              
ATOM   1208  N   HIS A 158      -0.590  -3.270  70.404  1.00  0.00              
ATOM   1209  CA  HIS A 158       0.184  -2.043  70.398  1.00  0.00              
ATOM   1210  CB  HIS A 158       0.421  -1.536  71.814  1.00  0.00              
ATOM   1211  CG  HIS A 158      -0.820  -0.981  72.497  1.00  0.00              
ATOM   1212  ND1 HIS A 158      -1.434  -1.477  73.559  1.00  0.00              
ATOM   1213  CD2 HIS A 158      -1.466   0.172  72.118  1.00  0.00              
ATOM   1214  NE2 HIS A 158      -2.441   0.310  72.979  1.00  0.00              
ATOM   1215  CE1 HIS A 158      -2.419  -0.672  73.849  1.00  0.00              
ATOM   1216  C   HIS A 158       1.516  -2.312  69.723  1.00  0.00              
ATOM   1217  O   HIS A 158       2.181  -3.303  70.025  1.00  0.00              
ATOM   1218  N   ASN A 159       1.911  -1.463  68.777  1.00  0.00              
ATOM   1219  CA  ASN A 159       3.201  -1.602  68.116  1.00  0.00              
ATOM   1220  CB  ASN A 159       3.096  -1.380  66.606  1.00  0.00              
ATOM   1221  CG  ASN A 159       2.090  -2.265  65.881  1.00  0.00              
ATOM   1222  OD1 ASN A 159       2.417  -2.994  64.950  1.00  0.00              
ATOM   1223  ND2 ASN A 159       0.799  -2.230  66.158  1.00  0.00              
ATOM   1224  C   ASN A 159       4.041  -0.507  68.748  1.00  0.00              
ATOM   1225  O   ASN A 159       3.808   0.681  68.520  1.00  0.00              
ATOM   1226  N   VAL A 160       4.979  -0.902  69.611  1.00  0.00              
ATOM   1227  CA  VAL A 160       5.671   0.034  70.486  1.00  0.00              
ATOM   1228  CB  VAL A 160       5.451  -0.340  71.976  1.00  0.00              
ATOM   1229  CG1 VAL A 160       5.959   0.764  72.890  1.00  0.00              
ATOM   1230  CG2 VAL A 160       4.003  -0.647  72.305  1.00  0.00              
ATOM   1231  C   VAL A 160       7.171   0.095  70.203  1.00  0.00              
ATOM   1232  O   VAL A 160       7.889  -0.867  70.487  1.00  0.00              
ATOM   1233  N   PRO A 161       7.699   1.177  69.620  1.00  0.00              
ATOM   1234  CD  PRO A 161       6.937   2.115  68.804  1.00  0.00              
ATOM   1235  CA  PRO A 161       9.137   1.423  69.517  1.00  0.00              
ATOM   1236  CB  PRO A 161       9.214   2.428  68.393  1.00  0.00              
ATOM   1237  CG  PRO A 161       7.938   3.214  68.539  1.00  0.00              
ATOM   1238  C   PRO A 161       9.755   1.940  70.816  1.00  0.00              
ATOM   1239  O   PRO A 161       9.252   2.876  71.445  1.00  0.00              
ATOM   1240  N   ILE A 162      10.851   1.313  71.247  1.00  0.00              
ATOM   1241  CA  ILE A 162      11.475   1.609  72.529  1.00  0.00              
ATOM   1242  CB  ILE A 162      11.229   0.428  73.510  1.00  0.00              
ATOM   1243  CG2 ILE A 162      11.878   0.696  74.861  1.00  0.00              
ATOM   1244  CG1 ILE A 162       9.743   0.145  73.716  1.00  0.00              
ATOM   1245  CD1 ILE A 162       9.422  -1.160  74.459  1.00  0.00              
ATOM   1246  C   ILE A 162      12.971   1.835  72.323  1.00  0.00              
ATOM   1247  O   ILE A 162      13.624   1.099  71.578  1.00  0.00              
ATOM   1248  N   TYR A 163      13.520   2.863  72.974  1.00  0.00              
ATOM   1249  CA  TYR A 163      14.952   3.113  72.987  1.00  0.00              
ATOM   1250  CB  TYR A 163      15.266   4.361  72.151  1.00  0.00              
ATOM   1251  CG  TYR A 163      16.751   4.676  72.011  1.00  0.00              
ATOM   1252  CD1 TYR A 163      17.532   3.966  71.121  1.00  0.00              
ATOM   1253  CE1 TYR A 163      18.881   4.233  71.012  1.00  0.00              
ATOM   1254  CD2 TYR A 163      17.316   5.671  72.784  1.00  0.00              
ATOM   1255  CE2 TYR A 163      18.661   5.943  72.677  1.00  0.00              
ATOM   1256  CZ  TYR A 163      19.436   5.219  71.799  1.00  0.00              
ATOM   1257  OH  TYR A 163      20.792   5.474  71.729  1.00  0.00              
ATOM   1258  C   TYR A 163      15.375   3.306  74.439  1.00  0.00              
ATOM   1259  O   TYR A 163      14.859   4.193  75.121  1.00  0.00              
ATOM   1260  N   GLU A 164      16.289   2.459  74.931  1.00  0.00              
ATOM   1261  CA  GLU A 164      16.784   2.485  76.308  1.00  0.00              
ATOM   1262  CB  GLU A 164      17.884   3.534  76.525  1.00  0.00              
ATOM   1263  CG  GLU A 164      19.223   3.209  75.861  1.00  0.00              
ATOM   1264  CD  GLU A 164      20.461   3.799  76.542  1.00  0.00              
ATOM   1265  OE1 GLU A 164      20.372   4.800  77.253  1.00  0.00              
ATOM   1266  OE2 GLU A 164      21.539   3.231  76.374  1.00  0.00              
ATOM   1267  C   GLU A 164      15.711   2.577  77.395  1.00  0.00              
ATOM   1268  O   GLU A 164      15.807   3.338  78.361  1.00  0.00              
ATOM   1269  N   GLY A 165      14.648   1.789  77.231  1.00  0.00              
ATOM   1270  CA  GLY A 165      13.504   1.856  78.129  1.00  0.00              
ATOM   1271  C   GLY A 165      12.450   2.872  77.696  1.00  0.00              
ATOM   1272  O   GLY A 165      11.257   2.646  77.913  1.00  0.00              
ATOM   1273  N   TYR A 166      12.827   3.987  77.058  1.00  0.00              
ATOM   1274  CA  TYR A 166      11.865   5.002  76.658  1.00  0.00              
ATOM   1275  CB  TYR A 166      12.564   6.344  76.396  1.00  0.00              
ATOM   1276  CG  TYR A 166      11.641   7.523  76.087  1.00  0.00              
ATOM   1277  CD1 TYR A 166      10.639   7.889  76.969  1.00  0.00              
ATOM   1278  CE1 TYR A 166       9.839   8.982  76.696  1.00  0.00              
ATOM   1279  CD2 TYR A 166      11.831   8.246  74.926  1.00  0.00              
ATOM   1280  CE2 TYR A 166      11.037   9.341  74.651  1.00  0.00              
ATOM   1281  CZ  TYR A 166      10.053   9.709  75.544  1.00  0.00              
ATOM   1282  OH  TYR A 166       9.293  10.839  75.295  1.00  0.00              
ATOM   1283  C   TYR A 166      11.084   4.545  75.434  1.00  0.00              
ATOM   1284  O   TYR A 166      11.577   4.515  74.303  1.00  0.00              
ATOM   1285  N   ALA A 167       9.860   4.098  75.708  1.00  0.00              
ATOM   1286  CA  ALA A 167       8.860   3.906  74.669  1.00  0.00              
ATOM   1287  CB  ALA A 167       7.603   3.312  75.284  1.00  0.00              
ATOM   1288  C   ALA A 167       8.491   5.252  74.058  1.00  0.00              
ATOM   1289  O   ALA A 167       8.227   6.214  74.783  1.00  0.00              
ATOM   1290  N   LEU A 168       8.502   5.348  72.729  1.00  0.00              
ATOM   1291  CA  LEU A 168       8.249   6.607  72.042  1.00  0.00              
ATOM   1292  CB  LEU A 168       8.923   6.586  70.673  1.00  0.00              
ATOM   1293  CG  LEU A 168      10.428   6.366  70.606  1.00  0.00              
ATOM   1294  CD1 LEU A 168      10.844   6.159  69.168  1.00  0.00              
ATOM   1295  CD2 LEU A 168      11.192   7.522  71.226  1.00  0.00              
ATOM   1296  C   LEU A 168       6.752   6.891  71.910  1.00  0.00              
ATOM   1297  O   LEU A 168       6.109   6.376  70.990  1.00  0.00              
ATOM   1298  N   PRO A 169       6.163   7.749  72.765  1.00  0.00              
ATOM   1299  CD  PRO A 169       6.880   8.776  73.520  1.00  0.00              
ATOM   1300  CA  PRO A 169       4.714   7.902  72.931  1.00  0.00              
ATOM   1301  CB  PRO A 169       4.606   9.037  73.936  1.00  0.00              
ATOM   1302  CG  PRO A 169       5.843   9.867  73.698  1.00  0.00              
ATOM   1303  C   PRO A 169       3.913   8.164  71.660  1.00  0.00              
ATOM   1304  O   PRO A 169       2.895   7.524  71.397  1.00  0.00              
ATOM   1305  N   HIS A 170       4.424   9.089  70.846  1.00  0.00              
ATOM   1306  CA  HIS A 170       3.882   9.407  69.532  1.00  0.00              
ATOM   1307  CB  HIS A 170       4.697  10.542  68.881  1.00  0.00              
ATOM   1308  CG  HIS A 170       6.197  10.485  69.160  1.00  0.00              
ATOM   1309  ND1 HIS A 170       6.815  11.159  70.116  1.00  0.00              
ATOM   1310  CD2 HIS A 170       7.099   9.626  68.577  1.00  0.00              
ATOM   1311  NE2 HIS A 170       8.205   9.800  69.255  1.00  0.00              
ATOM   1312  CE1 HIS A 170       8.043  10.721  70.171  1.00  0.00              
ATOM   1313  C   HIS A 170       3.794   8.221  68.581  1.00  0.00              
ATOM   1314  O   HIS A 170       2.790   8.041  67.889  1.00  0.00              
ATOM   1315  N   ALA A 171       4.814   7.362  68.575  1.00  0.00              
ATOM   1316  CA  ALA A 171       4.930   6.347  67.544  1.00  0.00              
ATOM   1317  CB  ALA A 171       6.399   6.178  67.187  1.00  0.00              
ATOM   1318  C   ALA A 171       4.337   4.998  67.926  1.00  0.00              
ATOM   1319  O   ALA A 171       4.463   4.025  67.181  1.00  0.00              
ATOM   1320  N   ILE A 172       3.662   4.911  69.078  1.00  0.00              
ATOM   1321  CA  ILE A 172       3.014   3.674  69.488  1.00  0.00              
ATOM   1322  CB  ILE A 172       2.688   3.682  71.003  1.00  0.00              
ATOM   1323  CG2 ILE A 172       2.019   2.369  71.406  1.00  0.00              
ATOM   1324  CG1 ILE A 172       3.941   3.912  71.845  1.00  0.00              
ATOM   1325  CD1 ILE A 172       3.685   4.095  73.357  1.00  0.00              
ATOM   1326  C   ILE A 172       1.765   3.461  68.636  1.00  0.00              
ATOM   1327  O   ILE A 172       0.701   4.040  68.880  1.00  0.00              
ATOM   1328  N   MET A 173       1.896   2.642  67.591  1.00  0.00              
ATOM   1329  CA  MET A 173       0.762   2.359  66.727  1.00  0.00              
ATOM   1330  CB  MET A 173       1.188   1.920  65.332  1.00  0.00              
ATOM   1331  CG  MET A 173       1.783   3.038  64.482  1.00  0.00              
ATOM   1332  SD  MET A 173       0.646   4.410  64.161  1.00  0.00              
ATOM   1333  CE  MET A 173       1.392   5.664  65.164  1.00  0.00              
ATOM   1334  C   MET A 173      -0.198   1.360  67.345  1.00  0.00              
ATOM   1335  O   MET A 173       0.049   0.153  67.430  1.00  0.00              
ATOM   1336  N   ARG A 174      -1.286   1.924  67.859  1.00  0.00              
ATOM   1337  CA  ARG A 174      -2.382   1.144  68.399  1.00  0.00              
ATOM   1338  CB  ARG A 174      -3.228   2.035  69.303  1.00  0.00              
ATOM   1339  CG  ARG A 174      -4.368   1.314  70.002  1.00  0.00              
ATOM   1340  CD  ARG A 174      -5.113   2.273  70.907  1.00  0.00              
ATOM   1341  NE  ARG A 174      -6.288   1.627  71.462  1.00  0.00              
ATOM   1342  CZ  ARG A 174      -6.296   1.030  72.653  1.00  0.00              
ATOM   1343  NH1 ARG A 174      -7.422   0.483  73.071  1.00  0.00              
ATOM   1344  NH2 ARG A 174      -5.206   0.889  73.402  1.00  0.00              
ATOM   1345  C   ARG A 174      -3.238   0.538  67.293  1.00  0.00              
ATOM   1346  O   ARG A 174      -3.540   1.172  66.280  1.00  0.00              
ATOM   1347  N   LEU A 175      -3.610  -0.721  67.503  1.00  0.00              
ATOM   1348  CA  LEU A 175      -4.552  -1.426  66.657  1.00  0.00              
ATOM   1349  CB  LEU A 175      -3.782  -2.364  65.719  1.00  0.00              
ATOM   1350  CG  LEU A 175      -4.526  -3.297  64.767  1.00  0.00              
ATOM   1351  CD1 LEU A 175      -5.376  -2.522  63.777  1.00  0.00              
ATOM   1352  CD2 LEU A 175      -3.534  -4.174  64.024  1.00  0.00              
ATOM   1353  C   LEU A 175      -5.418  -2.208  67.633  1.00  0.00              
ATOM   1354  O   LEU A 175      -4.949  -3.158  68.252  1.00  0.00              
ATOM   1355  N   ASP A 176      -6.688  -1.840  67.827  1.00  0.00              
ATOM   1356  CA  ASP A 176      -7.536  -2.500  68.826  1.00  0.00              
ATOM   1357  CB  ASP A 176      -8.847  -1.746  69.040  1.00  0.00              
ATOM   1358  CG  ASP A 176      -8.666  -0.417  69.759  1.00  0.00              
ATOM   1359  OD1 ASP A 176      -9.066  -0.292  70.918  1.00  0.00              
ATOM   1360  OD2 ASP A 176      -8.124   0.504  69.148  1.00  0.00              
ATOM   1361  C   ASP A 176      -7.827  -3.975  68.568  1.00  0.00              
ATOM   1362  O   ASP A 176      -8.184  -4.727  69.474  1.00  0.00              
ATOM   1363  N   LEU A 177      -7.648  -4.382  67.310  1.00  0.00              
ATOM   1364  CA  LEU A 177      -7.771  -5.762  66.870  1.00  0.00              
ATOM   1365  CB  LEU A 177      -7.565  -5.764  65.357  1.00  0.00              
ATOM   1366  CG  LEU A 177      -7.453  -7.042  64.538  1.00  0.00              
ATOM   1367  CD1 LEU A 177      -8.744  -7.836  64.529  1.00  0.00              
ATOM   1368  CD2 LEU A 177      -7.082  -6.664  63.122  1.00  0.00              
ATOM   1369  C   LEU A 177      -6.781  -6.706  67.551  1.00  0.00              
ATOM   1370  O   LEU A 177      -5.565  -6.493  67.532  1.00  0.00              
ATOM   1371  N   ALA A 178      -7.332  -7.747  68.179  1.00  0.00              
ATOM   1372  CA  ALA A 178      -6.556  -8.832  68.758  1.00  0.00              
ATOM   1373  CB  ALA A 178      -5.959  -8.359  70.075  1.00  0.00              
ATOM   1374  C   ALA A 178      -7.421 -10.075  68.994  1.00  0.00              
ATOM   1375  O   ALA A 178      -8.496 -10.199  68.394  1.00  0.00              
ATOM   1376  N   GLY A 179      -7.010 -10.985  69.892  1.00  0.00              
ATOM   1377  CA  GLY A 179      -7.542 -12.339  70.009  1.00  0.00              
ATOM   1378  C   GLY A 179      -9.052 -12.488  70.123  1.00  0.00              
ATOM   1379  O   GLY A 179      -9.630 -13.395  69.515  1.00  0.00              
ATOM   1380  N   ARG A 180      -9.688 -11.596  70.881  1.00  0.00              
ATOM   1381  CA  ARG A 180     -11.128 -11.574  71.088  1.00  0.00              
ATOM   1382  CB  ARG A 180     -11.438 -10.490  72.107  1.00  0.00              
ATOM   1383  CG  ARG A 180     -12.877 -10.430  72.605  1.00  0.00              
ATOM   1384  CD  ARG A 180     -12.997  -9.396  73.718  1.00  0.00              
ATOM   1385  NE  ARG A 180     -12.102  -9.734  74.813  1.00  0.00              
ATOM   1386  CZ  ARG A 180     -11.987  -9.020  75.928  1.00  0.00              
ATOM   1387  NH1 ARG A 180     -11.085  -9.428  76.801  1.00  0.00              
ATOM   1388  NH2 ARG A 180     -12.738  -7.954  76.184  1.00  0.00              
ATOM   1389  C   ARG A 180     -11.850 -11.276  69.783  1.00  0.00              
ATOM   1390  O   ARG A 180     -12.825 -11.938  69.419  1.00  0.00              
ATOM   1391  N   ASP A 181     -11.305 -10.312  69.032  1.00  0.00              
ATOM   1392  CA  ASP A 181     -11.894  -9.892  67.767  1.00  0.00              
ATOM   1393  CB  ASP A 181     -11.199  -8.675  67.169  1.00  0.00              
ATOM   1394  CG  ASP A 181     -11.136  -7.462  68.079  1.00  0.00              
ATOM   1395  OD1 ASP A 181     -10.253  -7.448  68.938  1.00  0.00              
ATOM   1396  OD2 ASP A 181     -11.938  -6.546  67.917  1.00  0.00              
ATOM   1397  C   ASP A 181     -11.765 -11.040  66.784  1.00  0.00              
ATOM   1398  O   ASP A 181     -12.717 -11.359  66.073  1.00  0.00              
ATOM   1399  N   LEU A 182     -10.601 -11.704  66.788  1.00  0.00              
ATOM   1400  CA  LEU A 182     -10.404 -12.915  66.003  1.00  0.00              
ATOM   1401  CB  LEU A 182      -8.971 -13.418  66.081  1.00  0.00              
ATOM   1402  CG  LEU A 182      -7.820 -12.550  65.604  1.00  0.00              
ATOM   1403  CD1 LEU A 182      -6.574 -13.409  65.580  1.00  0.00              
ATOM   1404  CD2 LEU A 182      -8.058 -11.992  64.212  1.00  0.00              
ATOM   1405  C   LEU A 182     -11.333 -14.050  66.408  1.00  0.00              
ATOM   1406  O   LEU A 182     -11.827 -14.766  65.543  1.00  0.00              
ATOM   1407  N   THR A 183     -11.618 -14.214  67.706  1.00  0.00              
ATOM   1408  CA  THR A 183     -12.574 -15.209  68.185  1.00  0.00              
ATOM   1409  CB  THR A 183     -12.581 -15.219  69.730  1.00  0.00              
ATOM   1410  OG1 THR A 183     -11.275 -15.599  70.134  1.00  0.00              
ATOM   1411  CG2 THR A 183     -13.587 -16.179  70.334  1.00  0.00              
ATOM   1412  C   THR A 183     -13.971 -14.913  67.640  1.00  0.00              
ATOM   1413  O   THR A 183     -14.671 -15.798  67.143  1.00  0.00              
ATOM   1414  N   ASP A 184     -14.351 -13.632  67.675  1.00  0.00              
ATOM   1415  CA  ASP A 184     -15.657 -13.189  67.199  1.00  0.00              
ATOM   1416  CB  ASP A 184     -15.902 -11.711  67.528  1.00  0.00              
ATOM   1417  CG  ASP A 184     -15.842 -11.323  69.006  1.00  0.00              
ATOM   1418  OD1 ASP A 184     -15.377 -10.221  69.295  1.00  0.00              
ATOM   1419  OD2 ASP A 184     -16.253 -12.099  69.876  1.00  0.00              
ATOM   1420  C   ASP A 184     -15.786 -13.411  65.696  1.00  0.00              
ATOM   1421  O   ASP A 184     -16.797 -13.910  65.196  1.00  0.00              
ATOM   1422  N   TYR A 185     -14.716 -13.078  64.973  1.00  0.00              
ATOM   1423  CA  TYR A 185     -14.596 -13.361  63.553  1.00  0.00              
ATOM   1424  CB  TYR A 185     -13.348 -12.634  63.044  1.00  0.00              
ATOM   1425  CG  TYR A 185     -12.877 -12.986  61.642  1.00  0.00              
ATOM   1426  CD1 TYR A 185     -13.531 -12.511  60.521  1.00  0.00              
ATOM   1427  CE1 TYR A 185     -13.065 -12.844  59.264  1.00  0.00              
ATOM   1428  CD2 TYR A 185     -11.771 -13.794  61.516  1.00  0.00              
ATOM   1429  CE2 TYR A 185     -11.312 -14.126  60.267  1.00  0.00              
ATOM   1430  CZ  TYR A 185     -11.942 -13.637  59.150  1.00  0.00              
ATOM   1431  OH  TYR A 185     -11.398 -13.923  57.914  1.00  0.00              
ATOM   1432  C   TYR A 185     -14.566 -14.861  63.260  1.00  0.00              
ATOM   1433  O   TYR A 185     -15.107 -15.297  62.242  1.00  0.00              
ATOM   1434  N   LEU A 186     -13.969 -15.680  64.133  1.00  0.00              
ATOM   1435  CA  LEU A 186     -13.953 -17.123  63.951  1.00  0.00              
ATOM   1436  CB  LEU A 186     -12.976 -17.799  64.912  1.00  0.00              
ATOM   1437  CG  LEU A 186     -12.621 -19.269  64.692  1.00  0.00              
ATOM   1438  CD1 LEU A 186     -11.959 -19.494  63.344  1.00  0.00              
ATOM   1439  CD2 LEU A 186     -11.686 -19.744  65.780  1.00  0.00              
ATOM   1440  C   LEU A 186     -15.358 -17.687  64.106  1.00  0.00              
ATOM   1441  O   LEU A 186     -15.735 -18.588  63.356  1.00  0.00              
ATOM   1442  N   MET A 187     -16.159 -17.137  65.033  1.00  0.00              
ATOM   1443  CA  MET A 187     -17.585 -17.448  65.096  1.00  0.00              
ATOM   1444  CB  MET A 187     -18.336 -16.694  66.193  1.00  0.00              
ATOM   1445  CG  MET A 187     -17.925 -16.940  67.633  1.00  0.00              
ATOM   1446  SD  MET A 187     -19.145 -16.281  68.799  1.00  0.00              
ATOM   1447  CE  MET A 187     -18.918 -14.541  68.573  1.00  0.00              
ATOM   1448  C   MET A 187     -18.261 -17.116  63.772  1.00  0.00              
ATOM   1449  O   MET A 187     -18.916 -17.982  63.202  1.00  0.00              
ATOM   1450  N   LYS A 188     -18.054 -15.889  63.262  1.00  0.00              
ATOM   1451  CA  LYS A 188     -18.578 -15.421  61.975  1.00  0.00              
ATOM   1452  CB  LYS A 188     -18.033 -13.996  61.710  1.00  0.00              
ATOM   1453  CG  LYS A 188     -18.251 -13.313  60.348  1.00  0.00              
ATOM   1454  CD  LYS A 188     -17.377 -12.049  60.213  1.00  0.00              
ATOM   1455  CE  LYS A 188     -17.391 -11.495  58.778  1.00  0.00              
ATOM   1456  NZ  LYS A 188     -16.719 -10.207  58.636  1.00  0.00              
ATOM   1457  C   LYS A 188     -18.257 -16.364  60.813  1.00  0.00              
ATOM   1458  O   LYS A 188     -19.160 -16.811  60.099  1.00  0.00              
ATOM   1459  N   ILE A 189     -16.986 -16.722  60.602  1.00  0.00              
ATOM   1460  CA  ILE A 189     -16.635 -17.620  59.508  1.00  0.00              
ATOM   1461  CB  ILE A 189     -15.142 -17.539  59.114  1.00  0.00              
ATOM   1462  CG2 ILE A 189     -14.911 -16.181  58.463  1.00  0.00              
ATOM   1463  CG1 ILE A 189     -14.166 -17.810  60.255  1.00  0.00              
ATOM   1464  CD1 ILE A 189     -12.674 -17.663  59.889  1.00  0.00              
ATOM   1465  C   ILE A 189     -17.119 -19.051  59.720  1.00  0.00              
ATOM   1466  O   ILE A 189     -17.579 -19.701  58.776  1.00  0.00              
ATOM   1467  N   LEU A 190     -17.099 -19.545  60.963  1.00  0.00              
ATOM   1468  CA  LEU A 190     -17.673 -20.849  61.256  1.00  0.00              
ATOM   1469  CB  LEU A 190     -17.194 -21.414  62.589  1.00  0.00              
ATOM   1470  CG  LEU A 190     -15.960 -22.320  62.548  1.00  0.00              
ATOM   1471  CD1 LEU A 190     -14.740 -21.621  61.981  1.00  0.00              
ATOM   1472  CD2 LEU A 190     -15.641 -22.848  63.930  1.00  0.00              
ATOM   1473  C   LEU A 190     -19.189 -20.903  61.138  1.00  0.00              
ATOM   1474  O   LEU A 190     -19.710 -21.950  60.756  1.00  0.00              
ATOM   1475  N   THR A 191     -19.928 -19.812  61.382  1.00  0.00              
ATOM   1476  CA  THR A 191     -21.350 -19.770  61.072  1.00  0.00              
ATOM   1477  CB  THR A 191     -22.077 -18.555  61.691  1.00  0.00              
ATOM   1478  OG1 THR A 191     -21.298 -17.382  61.497  1.00  0.00              
ATOM   1479  CG2 THR A 191     -22.318 -18.760  63.174  1.00  0.00              
ATOM   1480  C   THR A 191     -21.597 -19.851  59.574  1.00  0.00              
ATOM   1481  O   THR A 191     -22.562 -20.474  59.130  1.00  0.00              
ATOM   1482  N   GLU A 192     -20.692 -19.279  58.766  1.00  0.00              
ATOM   1483  CA  GLU A 192     -20.793 -19.405  57.316  1.00  0.00              
ATOM   1484  CB  GLU A 192     -19.875 -18.420  56.587  1.00  0.00              
ATOM   1485  CG  GLU A 192     -19.889 -16.966  57.077  1.00  0.00              
ATOM   1486  CD  GLU A 192     -21.256 -16.371  57.397  1.00  0.00              
ATOM   1487  OE1 GLU A 192     -21.912 -15.873  56.484  1.00  0.00              
ATOM   1488  OE2 GLU A 192     -21.660 -16.404  58.563  1.00  0.00              
ATOM   1489  C   GLU A 192     -20.499 -20.835  56.873  1.00  0.00              
ATOM   1490  O   GLU A 192     -21.018 -21.303  55.861  1.00  0.00              
ATOM   1491  N   ARG A 193     -19.676 -21.553  57.643  1.00  0.00              
ATOM   1492  CA  ARG A 193     -19.529 -22.992  57.480  1.00  0.00              
ATOM   1493  CB  ARG A 193     -18.052 -23.340  57.714  1.00  0.00              
ATOM   1494  CG  ARG A 193     -17.623 -24.716  57.219  1.00  0.00              
ATOM   1495  CD  ARG A 193     -16.140 -24.929  57.458  1.00  0.00              
ATOM   1496  NE  ARG A 193     -15.770 -26.312  57.212  1.00  0.00              
ATOM   1497  CZ  ARG A 193     -14.663 -26.677  56.565  1.00  0.00              
ATOM   1498  NH1 ARG A 193     -14.408 -27.975  56.459  1.00  0.00              
ATOM   1499  NH2 ARG A 193     -13.809 -25.786  56.066  1.00  0.00              
ATOM   1500  C   ARG A 193     -20.490 -23.751  58.413  1.00  0.00              
ATOM   1501  O   ARG A 193     -20.187 -24.826  58.936  1.00  0.00              
ATOM   1502  N   GLY A 194     -21.672 -23.190  58.705  1.00  0.00              
ATOM   1503  CA  GLY A 194     -22.731 -23.891  59.424  1.00  0.00              
ATOM   1504  C   GLY A 194     -22.603 -23.894  60.944  1.00  0.00              
ATOM   1505  O   GLY A 194     -23.607 -23.805  61.661  1.00  0.00              
ATOM   1506  N   TYR A 195     -21.379 -23.967  61.471  1.00  0.00              
ATOM   1507  CA  TYR A 195     -21.139 -24.221  62.883  1.00  0.00              
ATOM   1508  CB  TYR A 195     -19.683 -24.620  63.122  1.00  0.00              
ATOM   1509  CG  TYR A 195     -19.106 -25.656  62.164  1.00  0.00              
ATOM   1510  CD1 TYR A 195     -17.875 -25.401  61.603  1.00  0.00              
ATOM   1511  CE1 TYR A 195     -17.308 -26.313  60.745  1.00  0.00              
ATOM   1512  CD2 TYR A 195     -19.781 -26.825  61.856  1.00  0.00              
ATOM   1513  CE2 TYR A 195     -19.216 -27.741  60.988  1.00  0.00              
ATOM   1514  CZ  TYR A 195     -17.973 -27.482  60.449  1.00  0.00              
ATOM   1515  OH  TYR A 195     -17.358 -28.409  59.626  1.00  0.00              
ATOM   1516  C   TYR A 195     -21.497 -22.996  63.717  1.00  0.00              
ATOM   1517  O   TYR A 195     -20.723 -22.059  63.933  1.00  0.00              
ATOM   1518  N   SER A 196     -22.740 -23.022  64.185  1.00  0.00              
ATOM   1519  CA  SER A 196     -23.338 -21.882  64.850  1.00  0.00              
ATOM   1520  CB  SER A 196     -24.847 -21.983  64.670  1.00  0.00              
ATOM   1521  OG  SER A 196     -25.171 -21.982  63.282  1.00  0.00              
ATOM   1522  C   SER A 196     -22.917 -21.670  66.303  1.00  0.00              
ATOM   1523  O   SER A 196     -23.656 -21.927  67.256  1.00  0.00              
ATOM   1524  N   PHE A 197     -21.697 -21.155  66.479  1.00  0.00              
ATOM   1525  CA  PHE A 197     -21.146 -20.834  67.795  1.00  0.00              
ATOM   1526  CB  PHE A 197     -19.621 -20.723  67.689  1.00  0.00              
ATOM   1527  CG  PHE A 197     -18.918 -22.068  67.597  1.00  0.00              
ATOM   1528  CD1 PHE A 197     -18.776 -22.701  66.380  1.00  0.00              
ATOM   1529  CD2 PHE A 197     -18.427 -22.659  68.743  1.00  0.00              
ATOM   1530  CE1 PHE A 197     -18.157 -23.930  66.321  1.00  0.00              
ATOM   1531  CE2 PHE A 197     -17.805 -23.885  68.675  1.00  0.00              
ATOM   1532  CZ  PHE A 197     -17.673 -24.522  67.464  1.00  0.00              
ATOM   1533  C   PHE A 197     -21.729 -19.597  68.487  1.00  0.00              
ATOM   1534  O   PHE A 197     -21.041 -18.849  69.186  1.00  0.00              
ATOM   1535  N   VAL A 198     -23.045 -19.405  68.405  1.00  0.00              
ATOM   1536  CA  VAL A 198     -23.669 -18.130  68.739  1.00  0.00              
ATOM   1537  CB  VAL A 198     -24.866 -17.858  67.782  1.00  0.00              
ATOM   1538  CG1 VAL A 198     -24.357 -17.615  66.369  1.00  0.00              
ATOM   1539  CG2 VAL A 198     -25.893 -18.988  67.774  1.00  0.00              
ATOM   1540  C   VAL A 198     -24.027 -17.890  70.210  1.00  0.00              
ATOM   1541  O   VAL A 198     -25.125 -17.431  70.534  1.00  0.00              
ATOM   1542  N   THR A 199     -23.100 -18.172  71.133  1.00  0.00              
ATOM   1543  CA  THR A 199     -23.302 -17.917  72.557  1.00  0.00              
ATOM   1544  CB  THR A 199     -24.349 -18.880  73.194  1.00  0.00              
ATOM   1545  OG1 THR A 199     -24.577 -18.398  74.513  1.00  0.00              
ATOM   1546  CG2 THR A 199     -23.931 -20.343  73.239  1.00  0.00              
ATOM   1547  C   THR A 199     -21.965 -17.961  73.293  1.00  0.00              
ATOM   1548  O   THR A 199     -20.968 -18.443  72.756  1.00  0.00              
ATOM   1549  N   THR A 200     -21.961 -17.519  74.551  1.00  0.00              
ATOM   1550  CA  THR A 200     -20.763 -17.300  75.355  1.00  0.00              
ATOM   1551  CB  THR A 200     -21.198 -16.749  76.721  1.00  0.00              
ATOM   1552  OG1 THR A 200     -22.308 -17.557  77.104  1.00  0.00              
ATOM   1553  CG2 THR A 200     -21.579 -15.278  76.674  1.00  0.00              
ATOM   1554  C   THR A 200     -19.883 -18.529  75.551  1.00  0.00              
ATOM   1555  O   THR A 200     -18.684 -18.508  75.261  1.00  0.00              
ATOM   1556  N   ALA A 201     -20.492 -19.618  76.035  1.00  0.00              
ATOM   1557  CA  ALA A 201     -19.812 -20.899  76.185  1.00  0.00              
ATOM   1558  CB  ALA A 201     -20.806 -21.942  76.672  1.00  0.00              
ATOM   1559  C   ALA A 201     -19.214 -21.400  74.873  1.00  0.00              
ATOM   1560  O   ALA A 201     -18.061 -21.832  74.816  1.00  0.00              
ATOM   1561  N   GLU A 202     -19.988 -21.271  73.791  1.00  0.00              
ATOM   1562  CA  GLU A 202     -19.517 -21.614  72.461  1.00  0.00              
ATOM   1563  CB  GLU A 202     -20.672 -21.580  71.472  1.00  0.00              
ATOM   1564  CG  GLU A 202     -21.652 -22.745  71.569  1.00  0.00              
ATOM   1565  CD  GLU A 202     -21.110 -24.075  71.062  1.00  0.00              
ATOM   1566  OE1 GLU A 202     -21.139 -24.301  69.853  1.00  0.00              
ATOM   1567  OE2 GLU A 202     -20.674 -24.884  71.878  1.00  0.00              
ATOM   1568  C   GLU A 202     -18.394 -20.699  71.992  1.00  0.00              
ATOM   1569  O   GLU A 202     -17.472 -21.161  71.323  1.00  0.00              
ATOM   1570  N   ARG A 203     -18.420 -19.415  72.366  1.00  0.00              
ATOM   1571  CA  ARG A 203     -17.353 -18.479  72.045  1.00  0.00              
ATOM   1572  CB  ARG A 203     -17.744 -17.062  72.452  1.00  0.00              
ATOM   1573  CG  ARG A 203     -16.936 -16.005  71.717  1.00  0.00              
ATOM   1574  CD  ARG A 203     -17.255 -14.590  72.171  1.00  0.00              
ATOM   1575  NE  ARG A 203     -16.653 -14.275  73.457  1.00  0.00              
ATOM   1576  CZ  ARG A 203     -16.005 -13.127  73.680  1.00  0.00              
ATOM   1577  NH1 ARG A 203     -15.531 -12.896  74.901  1.00  0.00              
ATOM   1578  NH2 ARG A 203     -15.810 -12.234  72.710  1.00  0.00              
ATOM   1579  C   ARG A 203     -16.066 -18.896  72.749  1.00  0.00              
ATOM   1580  O   ARG A 203     -14.991 -18.867  72.151  1.00  0.00              
ATOM   1581  N   GLU A 204     -16.160 -19.334  74.011  1.00  0.00              
ATOM   1582  CA  GLU A 204     -15.024 -19.915  74.714  1.00  0.00              
ATOM   1583  CB  GLU A 204     -15.392 -20.215  76.163  1.00  0.00              
ATOM   1584  CG  GLU A 204     -15.514 -18.972  77.041  1.00  0.00              
ATOM   1585  CD  GLU A 204     -14.178 -18.324  77.381  1.00  0.00              
ATOM   1586  OE1 GLU A 204     -13.543 -18.754  78.349  1.00  0.00              
ATOM   1587  OE2 GLU A 204     -13.765 -17.386  76.697  1.00  0.00              
ATOM   1588  C   GLU A 204     -14.481 -21.169  74.040  1.00  0.00              
ATOM   1589  O   GLU A 204     -13.266 -21.323  73.903  1.00  0.00              
ATOM   1590  N   ILE A 205     -15.366 -22.063  73.580  1.00  0.00              
ATOM   1591  CA  ILE A 205     -14.943 -23.240  72.828  1.00  0.00              
ATOM   1592  CB  ILE A 205     -16.121 -24.226  72.612  1.00  0.00              
ATOM   1593  CG2 ILE A 205     -15.688 -25.434  71.781  1.00  0.00              
ATOM   1594  CG1 ILE A 205     -16.665 -24.704  73.957  1.00  0.00              
ATOM   1595  CD1 ILE A 205     -17.932 -25.579  73.884  1.00  0.00              
ATOM   1596  C   ILE A 205     -14.269 -22.848  71.514  1.00  0.00              
ATOM   1597  O   ILE A 205     -13.196 -23.367  71.206  1.00  0.00              
ATOM   1598  N   VAL A 206     -14.822 -21.900  70.748  1.00  0.00              
ATOM   1599  CA  VAL A 206     -14.218 -21.484  69.489  1.00  0.00              
ATOM   1600  CB  VAL A 206     -15.239 -20.700  68.623  1.00  0.00              
ATOM   1601  CG1 VAL A 206     -15.342 -19.219  68.930  1.00  0.00              
ATOM   1602  CG2 VAL A 206     -14.981 -20.945  67.153  1.00  0.00              
ATOM   1603  C   VAL A 206     -12.889 -20.757  69.703  1.00  0.00              
ATOM   1604  O   VAL A 206     -11.964 -20.889  68.900  1.00  0.00              
ATOM   1605  N   ARG A 207     -12.757 -20.030  70.818  1.00  0.00              
ATOM   1606  CA  ARG A 207     -11.488 -19.446  71.229  1.00  0.00              
ATOM   1607  CB  ARG A 207     -11.691 -18.609  72.482  1.00  0.00              
ATOM   1608  CG  ARG A 207     -10.534 -17.677  72.809  1.00  0.00              
ATOM   1609  CD  ARG A 207     -10.409 -17.551  74.315  1.00  0.00              
ATOM   1610  NE  ARG A 207      -9.953 -18.820  74.860  1.00  0.00              
ATOM   1611  CZ  ARG A 207     -10.280 -19.265  76.070  1.00  0.00              
ATOM   1612  NH1 ARG A 207      -9.754 -20.416  76.457  1.00  0.00              
ATOM   1613  NH2 ARG A 207     -11.118 -18.600  76.858  1.00  0.00              
ATOM   1614  C   ARG A 207     -10.479 -20.552  71.522  1.00  0.00              
ATOM   1615  O   ARG A 207      -9.317 -20.461  71.124  1.00  0.00              
ATOM   1616  N   ASP A 208     -10.905 -21.627  72.198  1.00  0.00              
ATOM   1617  CA  ASP A 208     -10.054 -22.792  72.411  1.00  0.00              
ATOM   1618  CB  ASP A 208     -10.719 -23.790  73.351  1.00  0.00              
ATOM   1619  CG  ASP A 208      -9.854 -25.008  73.646  1.00  0.00              
ATOM   1620  OD1 ASP A 208     -10.164 -26.094  73.142  1.00  0.00              
ATOM   1621  OD2 ASP A 208      -8.887 -24.884  74.394  1.00  0.00              
ATOM   1622  C   ASP A 208      -9.652 -23.484  71.114  1.00  0.00              
ATOM   1623  O   ASP A 208      -8.515 -23.942  70.993  1.00  0.00              
ATOM   1624  N   ILE A 209     -10.573 -23.561  70.144  1.00  0.00              
ATOM   1625  CA  ILE A 209     -10.275 -24.042  68.796  1.00  0.00              
ATOM   1626  CB  ILE A 209     -11.528 -23.979  67.884  1.00  0.00              
ATOM   1627  CG2 ILE A 209     -11.178 -24.322  66.442  1.00  0.00              
ATOM   1628  CG1 ILE A 209     -12.646 -24.876  68.388  1.00  0.00              
ATOM   1629  CD1 ILE A 209     -13.956 -24.818  67.579  1.00  0.00              
ATOM   1630  C   ILE A 209      -9.154 -23.209  68.186  1.00  0.00              
ATOM   1631  O   ILE A 209      -8.172 -23.754  67.682  1.00  0.00              
ATOM   1632  N   LYS A 210      -9.302 -21.883  68.258  1.00  0.00              
ATOM   1633  CA  LYS A 210      -8.308 -20.946  67.760  1.00  0.00              
ATOM   1634  CB  LYS A 210      -8.802 -19.536  68.052  1.00  0.00              
ATOM   1635  CG  LYS A 210      -8.056 -18.419  67.343  1.00  0.00              
ATOM   1636  CD  LYS A 210      -8.567 -17.050  67.761  1.00  0.00              
ATOM   1637  CE  LYS A 210      -8.322 -16.822  69.244  1.00  0.00              
ATOM   1638  NZ  LYS A 210      -7.842 -15.474  69.458  1.00  0.00              
ATOM   1639  C   LYS A 210      -6.950 -21.205  68.406  1.00  0.00              
ATOM   1640  O   LYS A 210      -5.973 -21.458  67.701  1.00  0.00              
ATOM   1641  N   GLU A 211      -6.908 -21.243  69.744  1.00  0.00              
ATOM   1642  CA  GLU A 211      -5.692 -21.524  70.503  1.00  0.00              
ATOM   1643  CB  GLU A 211      -5.996 -21.585  71.995  1.00  0.00              
ATOM   1644  CG  GLU A 211      -6.485 -20.282  72.612  1.00  0.00              
ATOM   1645  CD  GLU A 211      -6.841 -20.414  74.085  1.00  0.00              
ATOM   1646  OE1 GLU A 211      -6.085 -19.920  74.919  1.00  0.00              
ATOM   1647  OE2 GLU A 211      -7.874 -21.009  74.408  1.00  0.00              
ATOM   1648  C   GLU A 211      -4.992 -22.822  70.115  1.00  0.00              
ATOM   1649  O   GLU A 211      -3.763 -22.878  70.070  1.00  0.00              
ATOM   1650  N   LYS A 212      -5.765 -23.879  69.851  1.00  0.00              
ATOM   1651  CA  LYS A 212      -5.199 -25.156  69.443  1.00  0.00              
ATOM   1652  CB  LYS A 212      -6.161 -26.281  69.791  1.00  0.00              
ATOM   1653  CG  LYS A 212      -6.180 -26.591  71.275  1.00  0.00              
ATOM   1654  CD  LYS A 212      -7.327 -27.532  71.580  1.00  0.00              
ATOM   1655  CE  LYS A 212      -7.269 -27.945  73.038  1.00  0.00              
ATOM   1656  NZ  LYS A 212      -8.557 -28.463  73.452  1.00  0.00              
ATOM   1657  C   LYS A 212      -4.816 -25.261  67.975  1.00  0.00              
ATOM   1658  O   LYS A 212      -3.784 -25.842  67.638  1.00  0.00              
ATOM   1659  N   LEU A 213      -5.634 -24.709  67.078  1.00  0.00              
ATOM   1660  CA  LEU A 213      -5.490 -24.988  65.659  1.00  0.00              
ATOM   1661  CB  LEU A 213      -6.808 -25.489  65.070  1.00  0.00              
ATOM   1662  CG  LEU A 213      -7.422 -26.788  65.579  1.00  0.00              
ATOM   1663  CD1 LEU A 213      -8.713 -27.070  64.831  1.00  0.00              
ATOM   1664  CD2 LEU A 213      -6.462 -27.955  65.412  1.00  0.00              
ATOM   1665  C   LEU A 213      -4.974 -23.858  64.788  1.00  0.00              
ATOM   1666  O   LEU A 213      -4.315 -24.132  63.780  1.00  0.00              
ATOM   1667  N   CYS A 214      -5.236 -22.594  65.131  1.00  0.00              
ATOM   1668  CA  CYS A 214      -5.034 -21.519  64.174  1.00  0.00              
ATOM   1669  CB  CYS A 214      -5.871 -20.297  64.525  1.00  0.00              
ATOM   1670  SG  CYS A 214      -5.214 -19.287  65.875  1.00  0.00              
ATOM   1671  C   CYS A 214      -3.577 -21.122  63.995  1.00  0.00              
ATOM   1672  O   CYS A 214      -2.775 -21.149  64.932  1.00  0.00              
ATOM   1673  N   TYR A 215      -3.238 -20.741  62.766  1.00  0.00              
ATOM   1674  CA  TYR A 215      -1.872 -20.399  62.416  1.00  0.00              
ATOM   1675  CB  TYR A 215      -1.115 -21.620  61.863  1.00  0.00              
ATOM   1676  CG  TYR A 215      -1.719 -22.301  60.638  1.00  0.00              
ATOM   1677  CD1 TYR A 215      -1.223 -22.022  59.377  1.00  0.00              
ATOM   1678  CE1 TYR A 215      -1.751 -22.659  58.273  1.00  0.00              
ATOM   1679  CD2 TYR A 215      -2.742 -23.215  60.794  1.00  0.00              
ATOM   1680  CE2 TYR A 215      -3.270 -23.853  59.693  1.00  0.00              
ATOM   1681  CZ  TYR A 215      -2.771 -23.570  58.442  1.00  0.00              
ATOM   1682  OH  TYR A 215      -3.304 -24.208  57.341  1.00  0.00              
ATOM   1683  C   TYR A 215      -1.877 -19.264  61.409  1.00  0.00              
ATOM   1684  O   TYR A 215      -2.844 -19.093  60.665  1.00  0.00              
ATOM   1685  N   VAL A 216      -0.814 -18.466  61.371  1.00  0.00              
ATOM   1686  CA  VAL A 216      -0.734 -17.377  60.416  1.00  0.00              
ATOM   1687  CB  VAL A 216       0.141 -16.223  60.940  1.00  0.00              
ATOM   1688  CG1 VAL A 216       0.158 -15.071  59.949  1.00  0.00              
ATOM   1689  CG2 VAL A 216      -0.378 -15.713  62.274  1.00  0.00              
ATOM   1690  C   VAL A 216      -0.191 -17.944  59.114  1.00  0.00              
ATOM   1691  O   VAL A 216       0.867 -18.579  59.071  1.00  0.00              
ATOM   1692  N   ALA A 217      -0.966 -17.734  58.051  1.00  0.00              
ATOM   1693  CA  ALA A 217      -0.581 -18.161  56.719  1.00  0.00              
ATOM   1694  CB  ALA A 217      -1.694 -17.814  55.743  1.00  0.00              
ATOM   1695  C   ALA A 217       0.677 -17.458  56.231  1.00  0.00              
ATOM   1696  O   ALA A 217       0.756 -16.231  56.264  1.00  0.00              
ATOM   1697  N   LEU A 218       1.672 -18.226  55.781  1.00  0.00              
ATOM   1698  CA  LEU A 218       2.882 -17.665  55.193  1.00  0.00              
ATOM   1699  CB  LEU A 218       3.935 -18.761  55.031  1.00  0.00              
ATOM   1700  CG  LEU A 218       5.298 -18.431  54.421  1.00  0.00              
ATOM   1701  CD1 LEU A 218       6.029 -17.359  55.215  1.00  0.00              
ATOM   1702  CD2 LEU A 218       6.142 -19.690  54.340  1.00  0.00              
ATOM   1703  C   LEU A 218       2.550 -17.031  53.846  1.00  0.00              
ATOM   1704  O   LEU A 218       3.047 -15.960  53.493  1.00  0.00              
ATOM   1705  N   ASP A 219       1.708 -17.700  53.059  1.00  0.00              
ATOM   1706  CA  ASP A 219       1.133 -17.074  51.888  1.00  0.00              
ATOM   1707  CB  ASP A 219       1.812 -17.508  50.596  1.00  0.00              
ATOM   1708  CG  ASP A 219       1.434 -16.569  49.462  1.00  0.00              
ATOM   1709  OD1 ASP A 219       0.378 -16.757  48.847  1.00  0.00              
ATOM   1710  OD2 ASP A 219       2.193 -15.629  49.225  1.00  0.00              
ATOM   1711  C   ASP A 219      -0.335 -17.439  51.837  1.00  0.00              
ATOM   1712  O   ASP A 219      -0.707 -18.565  51.499  1.00  0.00              
ATOM   1713  N   PHE A 220      -1.153 -16.441  52.174  1.00  0.00              
ATOM   1714  CA  PHE A 220      -2.598 -16.588  52.241  1.00  0.00              
ATOM   1715  CB  PHE A 220      -3.227 -15.231  52.559  1.00  0.00              
ATOM   1716  CG  PHE A 220      -4.736 -15.253  52.775  1.00  0.00              
ATOM   1717  CD1 PHE A 220      -5.302 -16.112  53.702  1.00  0.00              
ATOM   1718  CD2 PHE A 220      -5.538 -14.399  52.042  1.00  0.00              
ATOM   1719  CE1 PHE A 220      -6.668 -16.111  53.891  1.00  0.00              
ATOM   1720  CE2 PHE A 220      -6.902 -14.406  52.240  1.00  0.00              
ATOM   1721  CZ  PHE A 220      -7.467 -15.258  53.164  1.00  0.00              
ATOM   1722  C   PHE A 220      -3.233 -17.191  50.996  1.00  0.00              
ATOM   1723  O   PHE A 220      -3.919 -18.206  51.099  1.00  0.00              
ATOM   1724  N   GLU A 221      -2.982 -16.618  49.815  1.00  0.00              
ATOM   1725  CA  GLU A 221      -3.663 -17.053  48.607  1.00  0.00              
ATOM   1726  CB  GLU A 221      -3.468 -16.028  47.493  1.00  0.00              
ATOM   1727  CG  GLU A 221      -4.457 -16.166  46.331  1.00  0.00              
ATOM   1728  CD  GLU A 221      -5.925 -16.030  46.728  1.00  0.00              
ATOM   1729  OE1 GLU A 221      -6.336 -14.934  47.109  1.00  0.00              
ATOM   1730  OE2 GLU A 221      -6.650 -17.020  46.657  1.00  0.00              
ATOM   1731  C   GLU A 221      -3.233 -18.445  48.160  1.00  0.00              
ATOM   1732  O   GLU A 221      -4.076 -19.253  47.766  1.00  0.00              
ATOM   1733  N   ASN A 222      -1.932 -18.748  48.245  1.00  0.00              
ATOM   1734  CA  ASN A 222      -1.428 -20.084  47.949  1.00  0.00              
ATOM   1735  CB  ASN A 222       0.096 -20.102  48.058  1.00  0.00              
ATOM   1736  CG  ASN A 222       0.742 -21.473  47.910  1.00  0.00              
ATOM   1737  OD1 ASN A 222       1.484 -21.911  48.784  1.00  0.00              
ATOM   1738  ND2 ASN A 222       0.511 -22.210  46.832  1.00  0.00              
ATOM   1739  C   ASN A 222      -2.047 -21.136  48.863  1.00  0.00              
ATOM   1740  O   ASN A 222      -2.563 -22.151  48.390  1.00  0.00              
ATOM   1741  N   GLU A 223      -2.047 -20.863  50.171  1.00  0.00              
ATOM   1742  CA  GLU A 223      -2.665 -21.761  51.132  1.00  0.00              
ATOM   1743  CB  GLU A 223      -2.323 -21.339  52.545  1.00  0.00              
ATOM   1744  CG  GLU A 223      -0.875 -21.683  52.860  1.00  0.00              
ATOM   1745  CD  GLU A 223      -0.365 -21.074  54.152  1.00  0.00              
ATOM   1746  OE1 GLU A 223      -0.884 -21.386  55.222  1.00  0.00              
ATOM   1747  OE2 GLU A 223       0.563 -20.264  54.094  1.00  0.00              
ATOM   1748  C   GLU A 223      -4.168 -21.900  50.948  1.00  0.00              
ATOM   1749  O   GLU A 223      -4.703 -23.005  51.071  1.00  0.00              
ATOM   1750  N   MET A 224      -4.854 -20.803  50.608  1.00  0.00              
ATOM   1751  CA  MET A 224      -6.275 -20.828  50.294  1.00  0.00              
ATOM   1752  CB  MET A 224      -6.801 -19.407  50.082  1.00  0.00              
ATOM   1753  CG  MET A 224      -8.304 -19.320  49.851  1.00  0.00              
ATOM   1754  SD  MET A 224      -8.918 -17.619  49.803  1.00  0.00              
ATOM   1755  CE  MET A 224      -9.727 -17.579  51.377  1.00  0.00              
ATOM   1756  C   MET A 224      -6.551 -21.703  49.079  1.00  0.00              
ATOM   1757  O   MET A 224      -7.505 -22.482  49.095  1.00  0.00              
ATOM   1758  N   ALA A 225      -5.703 -21.634  48.046  1.00  0.00              
ATOM   1759  CA  ALA A 225      -5.807 -22.526  46.899  1.00  0.00              
ATOM   1760  CB  ALA A 225      -4.711 -22.213  45.892  1.00  0.00              
ATOM   1761  C   ALA A 225      -5.684 -23.995  47.291  1.00  0.00              
ATOM   1762  O   ALA A 225      -6.483 -24.821  46.841  1.00  0.00              
ATOM   1763  N   THR A 226      -4.724 -24.349  48.154  1.00  0.00              
ATOM   1764  CA  THR A 226      -4.631 -25.706  48.678  1.00  0.00              
ATOM   1765  CB  THR A 226      -3.248 -25.960  49.301  1.00  0.00              
ATOM   1766  OG1 THR A 226      -2.882 -24.796  50.032  1.00  0.00              
ATOM   1767  CG2 THR A 226      -2.208 -26.266  48.237  1.00  0.00              
ATOM   1768  C   THR A 226      -5.747 -26.111  49.639  1.00  0.00              
ATOM   1769  O   THR A 226      -6.090 -27.288  49.737  1.00  0.00              
ATOM   1770  N   ALA A 227      -6.335 -25.154  50.362  1.00  0.00              
ATOM   1771  CA  ALA A 227      -7.471 -25.435  51.229  1.00  0.00              
ATOM   1772  CB  ALA A 227      -7.669 -24.290  52.203  1.00  0.00              
ATOM   1773  C   ALA A 227      -8.766 -25.610  50.446  1.00  0.00              
ATOM   1774  O   ALA A 227      -9.666 -26.334  50.869  1.00  0.00              
ATOM   1775  N   ALA A 228      -8.880 -24.924  49.304  1.00  0.00              
ATOM   1776  CA  ALA A 228      -9.973 -25.141  48.369  1.00  0.00              
ATOM   1777  CB  ALA A 228      -9.986 -24.030  47.329  1.00  0.00              
ATOM   1778  C   ALA A 228      -9.786 -26.462  47.635  1.00  0.00              
ATOM   1779  O   ALA A 228     -10.729 -27.232  47.453  1.00  0.00              
ATOM   1780  N   SER A 229      -8.549 -26.761  47.233  1.00  0.00              
ATOM   1781  CA  SER A 229      -8.225 -28.039  46.617  1.00  0.00              
ATOM   1782  CB  SER A 229      -7.024 -27.856  45.688  1.00  0.00              
ATOM   1783  OG  SER A 229      -7.162 -26.709  44.857  1.00  0.00              
ATOM   1784  C   SER A 229      -7.917 -29.039  47.732  1.00  0.00              
ATOM   1785  O   SER A 229      -6.834 -29.624  47.812  1.00  0.00              
ATOM   1786  N   SER A 230      -8.903 -29.252  48.607  1.00  0.00              
ATOM   1787  CA  SER A 230      -8.716 -29.939  49.873  1.00  0.00              
ATOM   1788  CB  SER A 230      -9.932 -29.651  50.751  1.00  0.00              
ATOM   1789  OG  SER A 230     -11.135 -29.625  49.991  1.00  0.00              
ATOM   1790  C   SER A 230      -8.363 -31.424  49.842  1.00  0.00              
ATOM   1791  O   SER A 230      -9.180 -32.320  50.061  1.00  0.00              
ATOM   1792  N   SER A 231      -7.089 -31.681  49.549  1.00  0.00              
ATOM   1793  CA  SER A 231      -6.503 -33.004  49.672  1.00  0.00              
ATOM   1794  CB  SER A 231      -5.170 -32.994  48.929  1.00  0.00              
ATOM   1795  OG  SER A 231      -4.344 -31.916  49.368  1.00  0.00              
ATOM   1796  C   SER A 231      -6.266 -33.366  51.133  1.00  0.00              
ATOM   1797  O   SER A 231      -6.474 -34.492  51.585  1.00  0.00              
ATOM   1798  N   SER A 232      -5.815 -32.346  51.864  1.00  0.00              
ATOM   1799  CA  SER A 232      -5.260 -32.525  53.192  1.00  0.00              
ATOM   1800  CB  SER A 232      -3.800 -32.958  53.042  1.00  0.00              
ATOM   1801  OG  SER A 232      -3.154 -32.282  51.962  1.00  0.00              
ATOM   1802  C   SER A 232      -5.351 -31.312  54.108  1.00  0.00              
ATOM   1803  O   SER A 232      -5.437 -31.472  55.326  1.00  0.00              
ATOM   1804  N   LEU A 233      -5.353 -30.082  53.579  1.00  0.00              
ATOM   1805  CA  LEU A 233      -5.285 -28.892  54.414  1.00  0.00              
ATOM   1806  CB  LEU A 233      -4.694 -27.734  53.601  1.00  0.00              
ATOM   1807  CG  LEU A 233      -4.204 -26.491  54.342  1.00  0.00              
ATOM   1808  CD1 LEU A 233      -3.015 -26.828  55.229  1.00  0.00              
ATOM   1809  CD2 LEU A 233      -3.809 -25.409  53.355  1.00  0.00              
ATOM   1810  C   LEU A 233      -6.610 -28.508  55.078  1.00  0.00              
ATOM   1811  O   LEU A 233      -7.315 -27.587  54.655  1.00  0.00              
ATOM   1812  N   GLU A 234      -6.965 -29.276  56.113  1.00  0.00              
ATOM   1813  CA  GLU A 234      -8.048 -28.960  57.034  1.00  0.00              
ATOM   1814  CB  GLU A 234      -9.430 -29.037  56.378  1.00  0.00              
ATOM   1815  CG  GLU A 234      -9.958 -30.326  55.766  1.00  0.00              
ATOM   1816  CD  GLU A 234     -11.272 -30.101  55.026  1.00  0.00              
ATOM   1817  OE1 GLU A 234     -11.352 -30.460  53.853  1.00  0.00              
ATOM   1818  OE2 GLU A 234     -12.216 -29.553  55.609  1.00  0.00              
ATOM   1819  C   GLU A 234      -7.989 -29.879  58.246  1.00  0.00              
ATOM   1820  O   GLU A 234      -7.440 -30.979  58.151  1.00  0.00              
ATOM   1821  N   LYS A 235      -8.529 -29.464  59.394  1.00  0.00              
ATOM   1822  CA  LYS A 235      -8.470 -30.298  60.581  1.00  0.00              
ATOM   1823  CB  LYS A 235      -7.434 -29.755  61.578  1.00  0.00              
ATOM   1824  CG  LYS A 235      -7.121 -30.668  62.768  1.00  0.00              
ATOM   1825  CD  LYS A 235      -6.700 -32.060  62.305  1.00  0.00              
ATOM   1826  CE  LYS A 235      -6.836 -33.054  63.444  1.00  0.00              
ATOM   1827  NZ  LYS A 235      -7.161 -34.369  62.923  1.00  0.00              
ATOM   1828  C   LYS A 235      -9.827 -30.520  61.235  1.00  0.00              
ATOM   1829  O   LYS A 235     -10.708 -29.660  61.265  1.00  0.00              
ATOM   1830  N   SER A 236      -9.966 -31.751  61.718  1.00  0.00              
ATOM   1831  CA  SER A 236     -11.136 -32.239  62.415  1.00  0.00              
ATOM   1832  CB  SER A 236     -11.128 -33.752  62.207  1.00  0.00              
ATOM   1833  OG  SER A 236      -9.853 -34.283  62.579  1.00  0.00              
ATOM   1834  C   SER A 236     -11.084 -31.900  63.904  1.00  0.00              
ATOM   1835  O   SER A 236     -10.327 -32.534  64.648  1.00  0.00              
ATOM   1836  N   TYR A 237     -11.851 -30.921  64.384  1.00  0.00              
ATOM   1837  CA  TYR A 237     -11.899 -30.644  65.812  1.00  0.00              
ATOM   1838  CB  TYR A 237     -11.975 -29.134  66.081  1.00  0.00              
ATOM   1839  CG  TYR A 237     -11.962 -28.740  67.558  1.00  0.00              
ATOM   1840  CD1 TYR A 237     -10.764 -28.519  68.213  1.00  0.00              
ATOM   1841  CE1 TYR A 237     -10.759 -28.158  69.548  1.00  0.00              
ATOM   1842  CD2 TYR A 237     -13.154 -28.601  68.244  1.00  0.00              
ATOM   1843  CE2 TYR A 237     -13.154 -28.256  69.579  1.00  0.00              
ATOM   1844  CZ  TYR A 237     -11.958 -28.027  70.219  1.00  0.00              
ATOM   1845  OH  TYR A 237     -11.982 -27.651  71.547  1.00  0.00              
ATOM   1846  C   TYR A 237     -13.122 -31.351  66.374  1.00  0.00              
ATOM   1847  O   TYR A 237     -14.237 -31.143  65.896  1.00  0.00              
ATOM   1848  N   GLU A 238     -12.952 -32.202  67.386  1.00  0.00              
ATOM   1849  CA  GLU A 238     -14.107 -32.779  68.046  1.00  0.00              
ATOM   1850  CB  GLU A 238     -13.818 -34.165  68.608  1.00  0.00              
ATOM   1851  CG  GLU A 238     -15.115 -34.852  69.030  1.00  0.00              
ATOM   1852  CD  GLU A 238     -14.949 -36.215  69.681  1.00  0.00              
ATOM   1853  OE1 GLU A 238     -14.471 -37.139  69.023  1.00  0.00              
ATOM   1854  OE2 GLU A 238     -15.311 -36.349  70.848  1.00  0.00              
ATOM   1855  C   GLU A 238     -14.571 -31.846  69.154  1.00  0.00              
ATOM   1856  O   GLU A 238     -13.856 -31.597  70.127  1.00  0.00              
ATOM   1857  N   LEU A 239     -15.762 -31.280  68.967  1.00  0.00              
ATOM   1858  CA  LEU A 239     -16.448 -30.561  70.028  1.00  0.00              
ATOM   1859  CB  LEU A 239     -17.725 -29.911  69.500  1.00  0.00              
ATOM   1860  CG  LEU A 239     -17.635 -28.825  68.443  1.00  0.00              
ATOM   1861  CD1 LEU A 239     -19.027 -28.345  68.072  1.00  0.00              
ATOM   1862  CD2 LEU A 239     -16.806 -27.661  68.946  1.00  0.00              
ATOM   1863  C   LEU A 239     -16.812 -31.522  71.156  1.00  0.00              
ATOM   1864  O   LEU A 239     -17.252 -32.638  70.863  1.00  0.00              
ATOM   1865  N   PRO A 240     -16.691 -31.152  72.444  1.00  0.00              
ATOM   1866  CD  PRO A 240     -16.232 -29.833  72.878  1.00  0.00              
ATOM   1867  CA  PRO A 240     -16.936 -32.017  73.605  1.00  0.00              
ATOM   1868  CB  PRO A 240     -16.876 -31.038  74.757  1.00  0.00              
ATOM   1869  CG  PRO A 240     -15.808 -30.076  74.313  1.00  0.00              
ATOM   1870  C   PRO A 240     -18.223 -32.838  73.641  1.00  0.00              
ATOM   1871  O   PRO A 240     -18.313 -33.839  74.350  1.00  0.00              
ATOM   1872  N   ASP A 241     -19.232 -32.447  72.858  1.00  0.00              
ATOM   1873  CA  ASP A 241     -20.474 -33.200  72.741  1.00  0.00              
ATOM   1874  CB  ASP A 241     -21.648 -32.232  72.498  1.00  0.00              
ATOM   1875  CG  ASP A 241     -21.740 -31.665  71.083  1.00  0.00              
ATOM   1876  OD1 ASP A 241     -20.709 -31.273  70.526  1.00  0.00              
ATOM   1877  OD2 ASP A 241     -22.838 -31.603  70.533  1.00  0.00              
ATOM   1878  C   ASP A 241     -20.413 -34.238  71.616  1.00  0.00              
ATOM   1879  O   ASP A 241     -21.450 -34.710  71.149  1.00  0.00              
ATOM   1880  N   GLY A 242     -19.223 -34.555  71.102  1.00  0.00              
ATOM   1881  CA  GLY A 242     -19.065 -35.570  70.074  1.00  0.00              
ATOM   1882  C   GLY A 242     -18.956 -35.003  68.664  1.00  0.00              
ATOM   1883  O   GLY A 242     -18.514 -35.712  67.757  1.00  0.00              
ATOM   1884  N   GLN A 243     -19.306 -33.733  68.430  1.00  0.00              
ATOM   1885  CA  GLN A 243     -19.342 -33.198  67.076  1.00  0.00              
ATOM   1886  CB  GLN A 243     -20.168 -31.920  66.992  1.00  0.00              
ATOM   1887  CG  GLN A 243     -21.668 -32.122  67.128  1.00  0.00              
ATOM   1888  CD  GLN A 243     -22.452 -30.835  66.919  1.00  0.00              
ATOM   1889  OE1 GLN A 243     -22.357 -30.180  65.884  1.00  0.00              
ATOM   1890  NE2 GLN A 243     -23.264 -30.411  67.876  1.00  0.00              
ATOM   1891  C   GLN A 243     -17.965 -32.960  66.471  1.00  0.00              
ATOM   1892  O   GLN A 243     -17.312 -31.942  66.713  1.00  0.00              
ATOM   1893  N   VAL A 244     -17.493 -33.944  65.707  1.00  0.00              
ATOM   1894  CA  VAL A 244     -16.259 -33.805  64.944  1.00  0.00              
ATOM   1895  CB  VAL A 244     -15.737 -35.177  64.442  1.00  0.00              
ATOM   1896  CG1 VAL A 244     -14.340 -35.027  63.857  1.00  0.00              
ATOM   1897  CG2 VAL A 244     -15.707 -36.229  65.541  1.00  0.00              
ATOM   1898  C   VAL A 244     -16.493 -32.841  63.781  1.00  0.00              
ATOM   1899  O   VAL A 244     -16.962 -33.217  62.704  1.00  0.00              
ATOM   1900  N   ILE A 245     -16.210 -31.562  64.024  1.00  0.00              
ATOM   1901  CA  ILE A 245     -16.377 -30.532  63.010  1.00  0.00              
ATOM   1902  CB  ILE A 245     -16.795 -29.172  63.624  1.00  0.00              
ATOM   1903  CG2 ILE A 245     -18.162 -29.338  64.277  1.00  0.00              
ATOM   1904  CG1 ILE A 245     -15.779 -28.570  64.591  1.00  0.00              
ATOM   1905  CD1 ILE A 245     -16.090 -27.121  65.009  1.00  0.00              
ATOM   1906  C   ILE A 245     -15.135 -30.386  62.139  1.00  0.00              
ATOM   1907  O   ILE A 245     -14.005 -30.584  62.594  1.00  0.00              
ATOM   1908  N   THR A 246     -15.332 -30.035  60.868  1.00  0.00              
ATOM   1909  CA  THR A 246     -14.217 -29.896  59.943  1.00  0.00              
ATOM   1910  CB  THR A 246     -14.545 -30.512  58.561  1.00  0.00              
ATOM   1911  OG1 THR A 246     -15.667 -29.830  57.995  1.00  0.00              
ATOM   1912  CG2 THR A 246     -14.796 -32.009  58.650  1.00  0.00              
ATOM   1913  C   THR A 246     -13.872 -28.418  59.829  1.00  0.00              
ATOM   1914  O   THR A 246     -14.777 -27.598  59.675  1.00  0.00              
ATOM   1915  N   ILE A 247     -12.612 -28.012  59.966  1.00  0.00              
ATOM   1916  CA  ILE A 247     -12.251 -26.608  59.837  1.00  0.00              
ATOM   1917  CB  ILE A 247     -11.822 -26.041  61.213  1.00  0.00              
ATOM   1918  CG2 ILE A 247     -11.464 -24.565  61.095  1.00  0.00              
ATOM   1919  CG1 ILE A 247     -12.945 -26.191  62.234  1.00  0.00              
ATOM   1920  CD1 ILE A 247     -12.505 -26.064  63.693  1.00  0.00              
ATOM   1921  C   ILE A 247     -11.143 -26.523  58.800  1.00  0.00              
ATOM   1922  O   ILE A 247     -10.054 -27.073  58.986  1.00  0.00              
ATOM   1923  N   GLY A 248     -11.451 -25.876  57.676  1.00  0.00              
ATOM   1924  CA  GLY A 248     -10.509 -25.747  56.577  1.00  0.00              
ATOM   1925  C   GLY A 248      -9.719 -24.456  56.626  1.00  0.00              
ATOM   1926  O   GLY A 248      -9.018 -24.155  57.595  1.00  0.00              
ATOM   1927  N   ASN A 249      -9.919 -23.652  55.574  1.00  0.00              
ATOM   1928  CA  ASN A 249      -9.187 -22.405  55.364  1.00  0.00              
ATOM   1929  CB  ASN A 249      -9.684 -21.676  54.102  1.00  0.00              
ATOM   1930  CG  ASN A 249     -11.097 -21.103  54.158  1.00  0.00              
ATOM   1931  OD1 ASN A 249     -11.885 -21.389  55.059  1.00  0.00              
ATOM   1932  ND2 ASN A 249     -11.490 -20.249  53.226  1.00  0.00              
ATOM   1933  C   ASN A 249      -9.211 -21.455  56.556  1.00  0.00              
ATOM   1934  O   ASN A 249      -8.248 -20.736  56.830  1.00  0.00              
ATOM   1935  N   GLU A 250     -10.328 -21.533  57.290  1.00  0.00              
ATOM   1936  CA  GLU A 250     -10.582 -20.802  58.523  1.00  0.00              
ATOM   1937  CB  GLU A 250     -11.817 -21.363  59.232  1.00  0.00              
ATOM   1938  CG  GLU A 250     -13.185 -21.218  58.543  1.00  0.00              
ATOM   1939  CD  GLU A 250     -13.563 -22.200  57.435  1.00  0.00              
ATOM   1940  OE1 GLU A 250     -12.927 -23.252  57.287  1.00  0.00              
ATOM   1941  OE2 GLU A 250     -14.514 -21.921  56.705  1.00  0.00              
ATOM   1942  C   GLU A 250      -9.414 -20.782  59.505  1.00  0.00              
ATOM   1943  O   GLU A 250      -9.162 -19.763  60.151  1.00  0.00              
ATOM   1944  N   ARG A 251      -8.657 -21.887  59.567  1.00  0.00              
ATOM   1945  CA  ARG A 251      -7.489 -22.006  60.432  1.00  0.00              
ATOM   1946  CB  ARG A 251      -6.865 -23.383  60.284  1.00  0.00              
ATOM   1947  CG  ARG A 251      -7.718 -24.534  60.797  1.00  0.00              
ATOM   1948  CD  ARG A 251      -6.927 -25.832  60.741  1.00  0.00              
ATOM   1949  NE  ARG A 251      -5.762 -25.745  61.607  1.00  0.00              
ATOM   1950  CZ  ARG A 251      -4.774 -26.637  61.613  1.00  0.00              
ATOM   1951  NH1 ARG A 251      -3.757 -26.402  62.427  1.00  0.00              
ATOM   1952  NH2 ARG A 251      -4.788 -27.717  60.839  1.00  0.00              
ATOM   1953  C   ARG A 251      -6.402 -20.960  60.206  1.00  0.00              
ATOM   1954  O   ARG A 251      -5.700 -20.579  61.145  1.00  0.00              
ATOM   1955  N   PHE A 252      -6.233 -20.501  58.964  1.00  0.00              
ATOM   1956  CA  PHE A 252      -5.325 -19.397  58.683  1.00  0.00              
ATOM   1957  CB  PHE A 252      -4.308 -19.753  57.593  1.00  0.00              
ATOM   1958  CG  PHE A 252      -4.874 -20.311  56.295  1.00  0.00              
ATOM   1959  CD1 PHE A 252      -5.267 -19.459  55.281  1.00  0.00              
ATOM   1960  CD2 PHE A 252      -4.983 -21.678  56.136  1.00  0.00              
ATOM   1961  CE1 PHE A 252      -5.782 -19.980  54.115  1.00  0.00              
ATOM   1962  CE2 PHE A 252      -5.491 -22.191  54.964  1.00  0.00              
ATOM   1963  CZ  PHE A 252      -5.895 -21.342  53.958  1.00  0.00              
ATOM   1964  C   PHE A 252      -6.049 -18.093  58.378  1.00  0.00              
ATOM   1965  O   PHE A 252      -5.572 -16.999  58.688  1.00  0.00              
ATOM   1966  N   ARG A 253      -7.244 -18.225  57.795  1.00  0.00              
ATOM   1967  CA  ARG A 253      -8.141 -17.119  57.489  1.00  0.00              
ATOM   1968  CB  ARG A 253      -9.348 -17.727  56.785  1.00  0.00              
ATOM   1969  CG  ARG A 253     -10.551 -16.895  56.383  1.00  0.00              
ATOM   1970  CD  ARG A 253     -11.512 -17.916  55.802  1.00  0.00              
ATOM   1971  NE  ARG A 253     -12.851 -17.404  55.576  1.00  0.00              
ATOM   1972  CZ  ARG A 253     -13.902 -18.215  55.430  1.00  0.00              
ATOM   1973  NH1 ARG A 253     -15.104 -17.674  55.293  1.00  0.00              
ATOM   1974  NH2 ARG A 253     -13.775 -19.540  55.384  1.00  0.00              
ATOM   1975  C   ARG A 253      -8.549 -16.313  58.718  1.00  0.00              
ATOM   1976  O   ARG A 253      -8.844 -15.121  58.598  1.00  0.00              
ATOM   1977  N   CYS A 254      -8.591 -16.943  59.900  1.00  0.00              
ATOM   1978  CA  CYS A 254      -8.776 -16.216  61.146  1.00  0.00              
ATOM   1979  CB  CYS A 254      -9.292 -17.133  62.258  1.00  0.00              
ATOM   1980  SG  CYS A 254      -9.513 -16.315  63.857  1.00  0.00              
ATOM   1981  C   CYS A 254      -7.567 -15.373  61.561  1.00  0.00              
ATOM   1982  O   CYS A 254      -7.739 -14.154  61.616  1.00  0.00              
ATOM   1983  N   PRO A 255      -6.330 -15.852  61.825  1.00  0.00              
ATOM   1984  CD  PRO A 255      -5.954 -17.256  61.964  1.00  0.00              
ATOM   1985  CA  PRO A 255      -5.175 -15.004  62.129  1.00  0.00              
ATOM   1986  CB  PRO A 255      -4.053 -15.996  62.293  1.00  0.00              
ATOM   1987  CG  PRO A 255      -4.750 -17.186  62.876  1.00  0.00              
ATOM   1988  C   PRO A 255      -4.847 -13.992  61.039  1.00  0.00              
ATOM   1989  O   PRO A 255      -4.323 -12.913  61.321  1.00  0.00              
ATOM   1990  N   GLU A 256      -5.185 -14.319  59.784  1.00  0.00              
ATOM   1991  CA  GLU A 256      -5.038 -13.405  58.664  1.00  0.00              
ATOM   1992  CB  GLU A 256      -5.604 -14.041  57.401  1.00  0.00              
ATOM   1993  CG  GLU A 256      -5.266 -13.315  56.099  1.00  0.00              
ATOM   1994  CD  GLU A 256      -3.785 -13.226  55.760  1.00  0.00              
ATOM   1995  OE1 GLU A 256      -3.065 -14.215  55.904  1.00  0.00              
ATOM   1996  OE2 GLU A 256      -3.338 -12.168  55.309  1.00  0.00              
ATOM   1997  C   GLU A 256      -5.675 -12.038  58.881  1.00  0.00              
ATOM   1998  O   GLU A 256      -5.144 -11.054  58.364  1.00  0.00              
ATOM   1999  N   THR A 257      -6.759 -11.918  59.656  1.00  0.00              
ATOM   2000  CA  THR A 257      -7.359 -10.621  59.939  1.00  0.00              
ATOM   2001  CB  THR A 257      -8.668 -10.816  60.713  1.00  0.00              
ATOM   2002  OG1 THR A 257      -9.361 -11.818  59.983  1.00  0.00              
ATOM   2003  CG2 THR A 257      -9.526  -9.563  60.778  1.00  0.00              
ATOM   2004  C   THR A 257      -6.411  -9.664  60.661  1.00  0.00              
ATOM   2005  O   THR A 257      -6.516  -8.451  60.491  1.00  0.00              
ATOM   2006  N   LEU A 258      -5.424 -10.174  61.410  1.00  0.00              
ATOM   2007  CA  LEU A 258      -4.389  -9.331  62.004  1.00  0.00              
ATOM   2008  CB  LEU A 258      -3.476 -10.158  62.899  1.00  0.00              
ATOM   2009  CG  LEU A 258      -4.047 -10.849  64.128  1.00  0.00              
ATOM   2010  CD1 LEU A 258      -3.009 -11.796  64.705  1.00  0.00              
ATOM   2011  CD2 LEU A 258      -4.518  -9.841  65.166  1.00  0.00              
ATOM   2012  C   LEU A 258      -3.530  -8.637  60.949  1.00  0.00              
ATOM   2013  O   LEU A 258      -2.939  -7.584  61.189  1.00  0.00              
ATOM   2014  N   PHE A 259      -3.440  -9.253  59.769  1.00  0.00              
ATOM   2015  CA  PHE A 259      -2.718  -8.695  58.640  1.00  0.00              
ATOM   2016  CB  PHE A 259      -1.969  -9.811  57.900  1.00  0.00              
ATOM   2017  CG  PHE A 259      -0.797 -10.378  58.698  1.00  0.00              
ATOM   2018  CD1 PHE A 259       0.495 -10.063  58.328  1.00  0.00              
ATOM   2019  CD2 PHE A 259      -1.016 -11.141  59.832  1.00  0.00              
ATOM   2020  CE1 PHE A 259       1.556 -10.456  59.117  1.00  0.00              
ATOM   2021  CE2 PHE A 259       0.050 -11.529  60.616  1.00  0.00              
ATOM   2022  CZ  PHE A 259       1.335 -11.182  60.265  1.00  0.00              
ATOM   2023  C   PHE A 259      -3.657  -7.941  57.705  1.00  0.00              
ATOM   2024  O   PHE A 259      -3.265  -6.939  57.105  1.00  0.00              
ATOM   2025  N   GLN A 260      -4.908  -8.398  57.579  1.00  0.00              
ATOM   2026  CA  GLN A 260      -5.921  -7.747  56.759  1.00  0.00              
ATOM   2027  CB  GLN A 260      -6.273  -8.615  55.550  1.00  0.00              
ATOM   2028  CG  GLN A 260      -5.164  -8.816  54.531  1.00  0.00              
ATOM   2029  CD  GLN A 260      -5.579  -9.721  53.382  1.00  0.00              
ATOM   2030  OE1 GLN A 260      -6.520  -9.448  52.642  1.00  0.00              
ATOM   2031  NE2 GLN A 260      -4.894 -10.838  53.183  1.00  0.00              
ATOM   2032  C   GLN A 260      -7.183  -7.457  57.581  1.00  0.00              
ATOM   2033  O   GLN A 260      -8.128  -8.256  57.590  1.00  0.00              
ATOM   2034  N   PRO A 261      -7.271  -6.317  58.290  1.00  0.00              
ATOM   2035  CD  PRO A 261      -6.210  -5.321  58.392  1.00  0.00              
ATOM   2036  CA  PRO A 261      -8.408  -5.948  59.141  1.00  0.00              
ATOM   2037  CB  PRO A 261      -7.940  -4.643  59.750  1.00  0.00              
ATOM   2038  CG  PRO A 261      -6.442  -4.772  59.781  1.00  0.00              
ATOM   2039  C   PRO A 261      -9.748  -5.806  58.414  1.00  0.00              
ATOM   2040  O   PRO A 261     -10.831  -5.821  59.014  1.00  0.00              
ATOM   2041  N   SER A 262      -9.674  -5.703  57.086  1.00  0.00              
ATOM   2042  CA  SER A 262     -10.809  -5.737  56.178  1.00  0.00              
ATOM   2043  CB  SER A 262     -10.261  -5.685  54.757  1.00  0.00              
ATOM   2044  OG  SER A 262      -9.057  -6.441  54.636  1.00  0.00              
ATOM   2045  C   SER A 262     -11.763  -6.916  56.331  1.00  0.00              
ATOM   2046  O   SER A 262     -12.958  -6.788  56.059  1.00  0.00              
ATOM   2047  N   PHE A 263     -11.255  -8.061  56.804  1.00  0.00              
ATOM   2048  CA  PHE A 263     -12.086  -9.227  57.069  1.00  0.00              
ATOM   2049  CB  PHE A 263     -11.192 -10.411  57.380  1.00  0.00              
ATOM   2050  CG  PHE A 263     -10.381 -10.906  56.192  1.00  0.00              
ATOM   2051  CD1 PHE A 263      -9.055 -11.254  56.360  1.00  0.00              
ATOM   2052  CD2 PHE A 263     -10.985 -11.044  54.956  1.00  0.00              
ATOM   2053  CE1 PHE A 263      -8.346 -11.752  55.288  1.00  0.00              
ATOM   2054  CE2 PHE A 263     -10.266 -11.540  53.891  1.00  0.00              
ATOM   2055  CZ  PHE A 263      -8.947 -11.897  54.057  1.00  0.00              
ATOM   2056  C   PHE A 263     -13.134  -9.064  58.165  1.00  0.00              
ATOM   2057  O   PHE A 263     -14.132  -9.788  58.210  1.00  0.00              
ATOM   2058  N   ILE A 264     -12.888  -8.136  59.092  1.00  0.00              
ATOM   2059  CA  ILE A 264     -13.919  -7.657  60.002  1.00  0.00              
ATOM   2060  CB  ILE A 264     -13.325  -7.403  61.418  1.00  0.00              
ATOM   2061  CG2 ILE A 264     -14.280  -6.633  62.334  1.00  0.00              
ATOM   2062  CG1 ILE A 264     -12.920  -8.731  62.058  1.00  0.00              
ATOM   2063  CD1 ILE A 264     -12.324  -8.642  63.480  1.00  0.00              
ATOM   2064  C   ILE A 264     -14.564  -6.409  59.399  1.00  0.00              
ATOM   2065  O   ILE A 264     -15.781  -6.233  59.467  1.00  0.00              
ATOM   2066  N   GLY A 265     -13.749  -5.542  58.793  1.00  0.00              
ATOM   2067  CA  GLY A 265     -14.252  -4.325  58.175  1.00  0.00              
ATOM   2068  C   GLY A 265     -13.414  -3.099  58.501  1.00  0.00              
ATOM   2069  O   GLY A 265     -13.760  -1.982  58.112  1.00  0.00              
ATOM   2070  N   MET A 266     -12.292  -3.274  59.202  1.00  0.00              
ATOM   2071  CA  MET A 266     -11.474  -2.149  59.618  1.00  0.00              
ATOM   2072  CB  MET A 266     -10.631  -2.522  60.830  1.00  0.00              
ATOM   2073  CG  MET A 266     -11.406  -2.902  62.083  1.00  0.00              
ATOM   2074  SD  MET A 266     -10.323  -3.553  63.380  1.00  0.00              
ATOM   2075  CE  MET A 266      -9.801  -2.045  64.146  1.00  0.00              
ATOM   2076  C   MET A 266     -10.560  -1.721  58.481  1.00  0.00              
ATOM   2077  O   MET A 266      -9.881  -2.539  57.857  1.00  0.00              
ATOM   2078  N   GLU A 267     -10.556  -0.417  58.203  1.00  0.00              
ATOM   2079  CA  GLU A 267      -9.610   0.174  57.262  1.00  0.00              
ATOM   2080  CB  GLU A 267     -10.169   1.476  56.710  1.00  0.00              
ATOM   2081  CG  GLU A 267     -11.402   1.293  55.838  1.00  0.00              
ATOM   2082  CD  GLU A 267     -11.845   2.586  55.172  1.00  0.00              
ATOM   2083  OE1 GLU A 267     -12.777   3.214  55.672  1.00  0.00              
ATOM   2084  OE2 GLU A 267     -11.256   2.969  54.160  1.00  0.00              
ATOM   2085  C   GLU A 267      -8.229   0.434  57.859  1.00  0.00              
ATOM   2086  O   GLU A 267      -7.335   0.986  57.210  1.00  0.00              
ATOM   2087  N   SER A 268      -8.057   0.078  59.133  1.00  0.00              
ATOM   2088  CA  SER A 268      -6.792   0.182  59.836  1.00  0.00              
ATOM   2089  CB  SER A 268      -7.037  -0.266  61.266  1.00  0.00              
ATOM   2090  OG  SER A 268      -8.209   0.352  61.788  1.00  0.00              
ATOM   2091  C   SER A 268      -5.703  -0.681  59.207  1.00  0.00              
ATOM   2092  O   SER A 268      -5.977  -1.695  58.561  1.00  0.00              
ATOM   2093  N   ALA A 269      -4.448  -0.263  59.378  1.00  0.00              
ATOM   2094  CA  ALA A 269      -3.318  -1.037  58.892  1.00  0.00              
ATOM   2095  CB  ALA A 269      -2.059  -0.188  58.958  1.00  0.00              
ATOM   2096  C   ALA A 269      -3.106  -2.280  59.747  1.00  0.00              
ATOM   2097  O   ALA A 269      -3.320  -2.252  60.961  1.00  0.00              
ATOM   2098  N   GLY A 270      -2.717  -3.388  59.116  1.00  0.00              
ATOM   2099  CA  GLY A 270      -2.479  -4.632  59.828  1.00  0.00              
ATOM   2100  C   GLY A 270      -1.119  -4.640  60.504  1.00  0.00              
ATOM   2101  O   GLY A 270      -0.219  -3.894  60.113  1.00  0.00              
ATOM   2102  N   ILE A 271      -0.966  -5.550  61.471  1.00  0.00              
ATOM   2103  CA  ILE A 271       0.199  -5.689  62.345  1.00  0.00              
ATOM   2104  CB  ILE A 271       0.101  -7.113  62.963  1.00  0.00              
ATOM   2105  CG2 ILE A 271       1.414  -7.861  63.161  1.00  0.00              
ATOM   2106  CG1 ILE A 271      -0.734  -7.016  64.234  1.00  0.00              
ATOM   2107  CD1 ILE A 271      -0.894  -8.322  65.037  1.00  0.00              
ATOM   2108  C   ILE A 271       1.582  -5.321  61.796  1.00  0.00              
ATOM   2109  O   ILE A 271       2.311  -4.514  62.382  1.00  0.00              
ATOM   2110  N   HIS A 272       1.898  -5.882  60.626  1.00  0.00              
ATOM   2111  CA  HIS A 272       3.140  -5.608  59.920  1.00  0.00              
ATOM   2112  CB  HIS A 272       3.307  -6.578  58.744  1.00  0.00              
ATOM   2113  CG  HIS A 272       2.195  -6.564  57.701  1.00  0.00              
ATOM   2114  ND1 HIS A 272       0.949  -7.004  57.811  1.00  0.00              
ATOM   2115  CD2 HIS A 272       2.372  -6.104  56.419  1.00  0.00              
ATOM   2116  NE2 HIS A 272       1.224  -6.302  55.829  1.00  0.00              
ATOM   2117  CE1 HIS A 272       0.364  -6.841  56.656  1.00  0.00              
ATOM   2118  C   HIS A 272       3.260  -4.163  59.455  1.00  0.00              
ATOM   2119  O   HIS A 272       4.298  -3.526  59.633  1.00  0.00              
ATOM   2120  N   GLU A 273       2.172  -3.621  58.907  1.00  0.00              
ATOM   2121  CA  GLU A 273       2.135  -2.254  58.418  1.00  0.00              
ATOM   2122  CB  GLU A 273       0.915  -2.031  57.544  1.00  0.00              
ATOM   2123  CG  GLU A 273       0.987  -2.830  56.249  1.00  0.00              
ATOM   2124  CD  GLU A 273      -0.307  -3.497  55.797  1.00  0.00              
ATOM   2125  OE1 GLU A 273      -1.177  -3.789  56.624  1.00  0.00              
ATOM   2126  OE2 GLU A 273      -0.444  -3.748  54.598  1.00  0.00              
ATOM   2127  C   GLU A 273       2.107  -1.289  59.587  1.00  0.00              
ATOM   2128  O   GLU A 273       2.726  -0.233  59.501  1.00  0.00              
ATOM   2129  N   THR A 274       1.432  -1.615  60.697  1.00  0.00              
ATOM   2130  CA  THR A 274       1.520  -0.785  61.889  1.00  0.00              
ATOM   2131  CB  THR A 274       0.459  -1.168  62.933  1.00  0.00              
ATOM   2132  OG1 THR A 274       0.393  -2.588  63.003  1.00  0.00              
ATOM   2133  CG2 THR A 274      -0.892  -0.554  62.629  1.00  0.00              
ATOM   2134  C   THR A 274       2.921  -0.756  62.492  1.00  0.00              
ATOM   2135  O   THR A 274       3.397   0.307  62.897  1.00  0.00              
ATOM   2136  N   THR A 275       3.612  -1.904  62.519  1.00  0.00              
ATOM   2137  CA  THR A 275       5.012  -1.973  62.933  1.00  0.00              
ATOM   2138  CB  THR A 275       5.452  -3.463  62.984  1.00  0.00              
ATOM   2139  OG1 THR A 275       4.669  -4.058  64.012  1.00  0.00              
ATOM   2140  CG2 THR A 275       6.926  -3.688  63.304  1.00  0.00              
ATOM   2141  C   THR A 275       5.895  -1.115  62.023  1.00  0.00              
ATOM   2142  O   THR A 275       6.623  -0.239  62.500  1.00  0.00              
ATOM   2143  N   TYR A 276       5.770  -1.301  60.703  1.00  0.00              
ATOM   2144  CA  TYR A 276       6.492  -0.521  59.705  1.00  0.00              
ATOM   2145  CB  TYR A 276       6.071  -1.000  58.312  1.00  0.00              
ATOM   2146  CG  TYR A 276       6.804  -0.356  57.143  1.00  0.00              
ATOM   2147  CD1 TYR A 276       8.124  -0.676  56.893  1.00  0.00              
ATOM   2148  CE1 TYR A 276       8.762  -0.153  55.787  1.00  0.00              
ATOM   2149  CD2 TYR A 276       6.132   0.515  56.305  1.00  0.00              
ATOM   2150  CE2 TYR A 276       6.772   1.041  55.202  1.00  0.00              
ATOM   2151  CZ  TYR A 276       8.075   0.687  54.938  1.00  0.00              
ATOM   2152  OH  TYR A 276       8.686   1.179  53.800  1.00  0.00              
ATOM   2153  C   TYR A 276       6.245   0.977  59.861  1.00  0.00              
ATOM   2154  O   TYR A 276       7.190   1.762  59.913  1.00  0.00              
ATOM   2155  N   ASN A 277       4.982   1.391  59.967  1.00  0.00              
ATOM   2156  CA  ASN A 277       4.624   2.779  60.218  1.00  0.00              
ATOM   2157  CB  ASN A 277       3.119   2.998  60.101  1.00  0.00              
ATOM   2158  CG  ASN A 277       2.639   3.121  58.661  1.00  0.00              
ATOM   2159  OD1 ASN A 277       2.991   2.339  57.781  1.00  0.00              
ATOM   2160  ND2 ASN A 277       1.809   4.110  58.352  1.00  0.00              
ATOM   2161  C   ASN A 277       5.126   3.319  61.546  1.00  0.00              
ATOM   2162  O   ASN A 277       5.470   4.499  61.610  1.00  0.00              
ATOM   2163  N   SER A 278       5.217   2.497  62.603  1.00  0.00              
ATOM   2164  CA  SER A 278       5.840   2.923  63.854  1.00  0.00              
ATOM   2165  CB  SER A 278       5.775   1.840  64.925  1.00  0.00              
ATOM   2166  OG  SER A 278       4.464   1.387  65.220  1.00  0.00              
ATOM   2167  C   SER A 278       7.306   3.256  63.605  1.00  0.00              
ATOM   2168  O   SER A 278       7.780   4.333  63.965  1.00  0.00              
ATOM   2169  N   ILE A 279       8.008   2.355  62.904  1.00  0.00              
ATOM   2170  CA  ILE A 279       9.412   2.544  62.558  1.00  0.00              
ATOM   2171  CB  ILE A 279       9.959   1.239  61.918  1.00  0.00              
ATOM   2172  CG2 ILE A 279      11.395   1.390  61.434  1.00  0.00              
ATOM   2173  CG1 ILE A 279       9.884   0.095  62.924  1.00  0.00              
ATOM   2174  CD1 ILE A 279      10.152  -1.313  62.360  1.00  0.00              
ATOM   2175  C   ILE A 279       9.618   3.773  61.671  1.00  0.00              
ATOM   2176  O   ILE A 279      10.558   4.536  61.887  1.00  0.00              
ATOM   2177  N   MET A 280       8.725   4.001  60.703  1.00  0.00              
ATOM   2178  CA  MET A 280       8.767   5.186  59.853  1.00  0.00              
ATOM   2179  CB  MET A 280       7.809   5.041  58.674  1.00  0.00              
ATOM   2180  CG  MET A 280       8.191   3.983  57.645  1.00  0.00              
ATOM   2181  SD  MET A 280       9.727   4.337  56.753  1.00  0.00              
ATOM   2182  CE  MET A 280      10.783   3.099  57.451  1.00  0.00              
ATOM   2183  C   MET A 280       8.459   6.487  60.585  1.00  0.00              
ATOM   2184  O   MET A 280       9.006   7.538  60.244  1.00  0.00              
ATOM   2185  N   LYS A 281       7.567   6.452  61.582  1.00  0.00              
ATOM   2186  CA  LYS A 281       7.278   7.625  62.398  1.00  0.00              
ATOM   2187  CB  LYS A 281       5.976   7.412  63.161  1.00  0.00              
ATOM   2188  CG  LYS A 281       5.410   8.683  63.773  1.00  0.00              
ATOM   2189  CD  LYS A 281       4.075   8.379  64.421  1.00  0.00              
ATOM   2190  CE  LYS A 281       3.486   9.654  64.993  1.00  0.00              
ATOM   2191  NZ  LYS A 281       2.211   9.388  65.626  1.00  0.00              
ATOM   2192  C   LYS A 281       8.430   7.913  63.357  1.00  0.00              
ATOM   2193  O   LYS A 281       8.719   9.065  63.691  1.00  0.00              
ATOM   2194  N   CYS A 282       9.093   6.852  63.822  1.00  0.00              
ATOM   2195  CA  CYS A 282      10.349   6.979  64.540  1.00  0.00              
ATOM   2196  CB  CYS A 282      10.811   5.632  65.056  1.00  0.00              
ATOM   2197  SG  CYS A 282       9.642   4.913  66.229  1.00  0.00              
ATOM   2198  C   CYS A 282      11.428   7.531  63.625  1.00  0.00              
ATOM   2199  O   CYS A 282      11.435   7.306  62.410  1.00  0.00              
ATOM   2200  N   ASP A 283      12.360   8.283  64.206  1.00  0.00              
ATOM   2201  CA  ASP A 283      13.439   8.832  63.413  1.00  0.00              
ATOM   2202  CB  ASP A 283      14.129   9.997  64.113  1.00  0.00              
ATOM   2203  CG  ASP A 283      15.228  10.609  63.256  1.00  0.00              
ATOM   2204  OD1 ASP A 283      14.917  11.465  62.429  1.00  0.00              
ATOM   2205  OD2 ASP A 283      16.386  10.217  63.396  1.00  0.00              
ATOM   2206  C   ASP A 283      14.471   7.780  63.053  1.00  0.00              
ATOM   2207  O   ASP A 283      15.105   7.173  63.919  1.00  0.00              
ATOM   2208  N   ILE A 284      14.551   7.563  61.741  1.00  0.00              
ATOM   2209  CA  ILE A 284      15.758   7.195  60.998  1.00  0.00              
ATOM   2210  CB  ILE A 284      16.183   8.400  60.116  1.00  0.00              
ATOM   2211  CG2 ILE A 284      17.153   7.905  59.057  1.00  0.00              
ATOM   2212  CG1 ILE A 284      15.012   9.079  59.403  1.00  0.00              
ATOM   2213  CD1 ILE A 284      15.338  10.454  58.792  1.00  0.00              
ATOM   2214  C   ILE A 284      16.943   6.652  61.802  1.00  0.00              
ATOM   2215  O   ILE A 284      17.289   5.474  61.703  1.00  0.00              
ATOM   2216  N   ASP A 285      17.534   7.488  62.664  1.00  0.00              
ATOM   2217  CA  ASP A 285      18.706   7.130  63.447  1.00  0.00              
ATOM   2218  CB  ASP A 285      19.233   8.331  64.208  1.00  0.00              
ATOM   2219  CG  ASP A 285      20.444   8.958  63.541  1.00  0.00              
ATOM   2220  OD1 ASP A 285      21.366   8.245  63.153  1.00  0.00              
ATOM   2221  OD2 ASP A 285      20.475  10.177  63.401  1.00  0.00              
ATOM   2222  C   ASP A 285      18.628   5.950  64.402  1.00  0.00              
ATOM   2223  O   ASP A 285      19.665   5.483  64.879  1.00  0.00              
ATOM   2224  N   ILE A 286      17.429   5.458  64.722  1.00  0.00              
ATOM   2225  CA  ILE A 286      17.309   4.256  65.539  1.00  0.00              
ATOM   2226  CB  ILE A 286      16.451   4.510  66.801  1.00  0.00              
ATOM   2227  CG2 ILE A 286      17.198   5.457  67.731  1.00  0.00              
ATOM   2228  CG1 ILE A 286      15.042   5.001  66.480  1.00  0.00              
ATOM   2229  CD1 ILE A 286      14.128   5.115  67.712  1.00  0.00              
ATOM   2230  C   ILE A 286      16.798   3.037  64.776  1.00  0.00              
ATOM   2231  O   ILE A 286      16.683   1.946  65.345  1.00  0.00              
ATOM   2232  N   ARG A 287      16.542   3.172  63.469  1.00  0.00              
ATOM   2233  CA  ARG A 287      15.799   2.159  62.728  1.00  0.00              
ATOM   2234  CB  ARG A 287      15.451   2.627  61.323  1.00  0.00              
ATOM   2235  CG  ARG A 287      14.363   3.680  61.408  1.00  0.00              
ATOM   2236  CD  ARG A 287      13.891   4.166  60.052  1.00  0.00              
ATOM   2237  NE  ARG A 287      12.901   5.206  60.270  1.00  0.00              
ATOM   2238  CZ  ARG A 287      12.620   6.162  59.389  1.00  0.00              
ATOM   2239  NH1 ARG A 287      11.779   7.110  59.769  1.00  0.00              
ATOM   2240  NH2 ARG A 287      13.171   6.193  58.180  1.00  0.00              
ATOM   2241  C   ARG A 287      16.342   0.740  62.700  1.00  0.00              
ATOM   2242  O   ARG A 287      15.546  -0.188  62.816  1.00  0.00              
ATOM   2243  N   LYS A 288      17.656   0.519  62.589  1.00  0.00              
ATOM   2244  CA  LYS A 288      18.221  -0.824  62.713  1.00  0.00              
ATOM   2245  CB  LYS A 288      19.716  -0.789  62.437  1.00  0.00              
ATOM   2246  CG  LYS A 288      20.527  -2.055  62.706  1.00  0.00              
ATOM   2247  CD  LYS A 288      20.380  -3.140  61.659  1.00  0.00              
ATOM   2248  CE  LYS A 288      21.397  -4.236  61.962  1.00  0.00              
ATOM   2249  NZ  LYS A 288      22.763  -3.777  61.756  1.00  0.00              
ATOM   2250  C   LYS A 288      17.964  -1.431  64.089  1.00  0.00              
ATOM   2251  O   LYS A 288      17.604  -2.604  64.181  1.00  0.00              
ATOM   2252  N   ASP A 289      18.094  -0.638  65.162  1.00  0.00              
ATOM   2253  CA  ASP A 289      17.850  -1.107  66.525  1.00  0.00              
ATOM   2254  CB  ASP A 289      17.999   0.007  67.551  1.00  0.00              
ATOM   2255  CG  ASP A 289      19.409   0.478  67.847  1.00  0.00              
ATOM   2256  OD1 ASP A 289      20.128  -0.219  68.570  1.00  0.00              
ATOM   2257  OD2 ASP A 289      19.766   1.563  67.390  1.00  0.00              
ATOM   2258  C   ASP A 289      16.439  -1.651  66.681  1.00  0.00              
ATOM   2259  O   ASP A 289      16.206  -2.640  67.378  1.00  0.00              
ATOM   2260  N   LEU A 290      15.505  -0.968  66.011  1.00  0.00              
ATOM   2261  CA  LEU A 290      14.120  -1.401  65.942  1.00  0.00              
ATOM   2262  CB  LEU A 290      13.239  -0.263  65.428  1.00  0.00              
ATOM   2263  CG  LEU A 290      13.283   1.088  66.136  1.00  0.00              
ATOM   2264  CD1 LEU A 290      12.421   2.085  65.389  1.00  0.00              
ATOM   2265  CD2 LEU A 290      12.848   0.985  67.589  1.00  0.00              
ATOM   2266  C   LEU A 290      13.962  -2.633  65.056  1.00  0.00              
ATOM   2267  O   LEU A 290      13.549  -3.683  65.546  1.00  0.00              
ATOM   2268  N   TYR A 291      14.336  -2.541  63.771  1.00  0.00              
ATOM   2269  CA  TYR A 291      14.195  -3.621  62.797  1.00  0.00              
ATOM   2270  CB  TYR A 291      14.834  -3.251  61.457  1.00  0.00              
ATOM   2271  CG  TYR A 291      13.999  -2.386  60.523  1.00  0.00              
ATOM   2272  CD1 TYR A 291      12.738  -2.792  60.132  1.00  0.00              
ATOM   2273  CE1 TYR A 291      12.026  -2.051  59.210  1.00  0.00              
ATOM   2274  CD2 TYR A 291      14.539  -1.224  60.007  1.00  0.00              
ATOM   2275  CE2 TYR A 291      13.831  -0.478  59.088  1.00  0.00              
ATOM   2276  CZ  TYR A 291      12.579  -0.900  58.694  1.00  0.00              
ATOM   2277  OH  TYR A 291      11.865  -0.159  57.773  1.00  0.00              
ATOM   2278  C   TYR A 291      14.784  -4.955  63.227  1.00  0.00              
ATOM   2279  O   TYR A 291      14.140  -5.995  63.094  1.00  0.00              
ATOM   2280  N   ALA A 292      16.007  -4.932  63.759  1.00  0.00              
ATOM   2281  CA  ALA A 292      16.670  -6.135  64.230  1.00  0.00              
ATOM   2282  CB  ALA A 292      18.161  -5.871  64.359  1.00  0.00              
ATOM   2283  C   ALA A 292      16.163  -6.653  65.571  1.00  0.00              
ATOM   2284  O   ALA A 292      16.528  -7.753  65.988  1.00  0.00              
ATOM   2285  N   ASN A 293      15.325  -5.888  66.278  1.00  0.00              
ATOM   2286  CA  ASN A 293      14.748  -6.350  67.529  1.00  0.00              
ATOM   2287  CB  ASN A 293      15.341  -5.626  68.744  1.00  0.00              
ATOM   2288  CG  ASN A 293      16.824  -5.844  68.983  1.00  0.00              
ATOM   2289  OD1 ASN A 293      17.281  -6.919  69.369  1.00  0.00              
ATOM   2290  ND2 ASN A 293      17.620  -4.810  68.756  1.00  0.00              
ATOM   2291  C   ASN A 293      13.238  -6.158  67.495  1.00  0.00              
ATOM   2292  O   ASN A 293      12.647  -5.467  68.336  1.00  0.00              
ATOM   2293  N   ASN A 294      12.569  -6.754  66.503  1.00  0.00              
ATOM   2294  CA  ASN A 294      11.117  -6.692  66.487  1.00  0.00              
ATOM   2295  CB  ASN A 294      10.534  -6.666  65.077  1.00  0.00              
ATOM   2296  CG  ASN A 294       9.017  -6.484  65.027  1.00  0.00              
ATOM   2297  OD1 ASN A 294       8.365  -6.964  64.105  1.00  0.00              
ATOM   2298  ND2 ASN A 294       8.347  -5.804  65.952  1.00  0.00              
ATOM   2299  C   ASN A 294      10.558  -7.831  67.324  1.00  0.00              
ATOM   2300  O   ASN A 294      10.247  -8.921  66.844  1.00  0.00              
ATOM   2301  N   VAL A 295      10.467  -7.545  68.620  1.00  0.00              
ATOM   2302  CA  VAL A 295      10.105  -8.548  69.607  1.00  0.00              
ATOM   2303  CB  VAL A 295      10.741  -8.202  70.976  1.00  0.00              
ATOM   2304  CG1 VAL A 295      10.340  -9.193  72.062  1.00  0.00              
ATOM   2305  CG2 VAL A 295      12.259  -8.189  70.863  1.00  0.00              
ATOM   2306  C   VAL A 295       8.591  -8.651  69.700  1.00  0.00              
ATOM   2307  O   VAL A 295       7.904  -7.672  69.991  1.00  0.00              
ATOM   2308  N   MET A 296       8.051  -9.832  69.416  1.00  0.00              
ATOM   2309  CA  MET A 296       6.628 -10.070  69.581  1.00  0.00              
ATOM   2310  CB  MET A 296       6.156 -11.140  68.616  1.00  0.00              
ATOM   2311  CG  MET A 296       6.213 -10.661  67.177  1.00  0.00              
ATOM   2312  SD  MET A 296       5.439 -11.829  66.037  1.00  0.00              
ATOM   2313  CE  MET A 296       6.844 -12.874  65.812  1.00  0.00              
ATOM   2314  C   MET A 296       6.275 -10.447  71.012  1.00  0.00              
ATOM   2315  O   MET A 296       7.087 -11.040  71.724  1.00  0.00              
ATOM   2316  N   SER A 297       5.064 -10.106  71.453  1.00  0.00              
ATOM   2317  CA  SER A 297       4.637 -10.327  72.825  1.00  0.00              
ATOM   2318  CB  SER A 297       5.217  -9.235  73.709  1.00  0.00              
ATOM   2319  OG  SER A 297       4.888  -7.938  73.235  1.00  0.00              
ATOM   2320  C   SER A 297       3.121 -10.317  72.930  1.00  0.00              
ATOM   2321  O   SER A 297       2.434  -9.666  72.139  1.00  0.00              
ATOM   2322  N   GLY A 298       2.596 -11.042  73.913  1.00  0.00              
ATOM   2323  CA  GLY A 298       1.166 -11.152  74.112  1.00  0.00              
ATOM   2324  C   GLY A 298       0.613 -12.461  73.568  1.00  0.00              
ATOM   2325  O   GLY A 298       1.340 -13.383  73.178  1.00  0.00              
ATOM   2326  N   GLY A 299      -0.716 -12.490  73.499  1.00  0.00              
ATOM   2327  CA  GLY A 299      -1.465 -13.702  73.225  1.00  0.00              
ATOM   2328  C   GLY A 299      -1.545 -14.003  71.738  1.00  0.00              
ATOM   2329  O   GLY A 299      -1.187 -15.099  71.304  1.00  0.00              
ATOM   2330  N   THR A 300      -1.958 -13.023  70.927  1.00  0.00              
ATOM   2331  CA  THR A 300      -2.193 -13.255  69.504  1.00  0.00              
ATOM   2332  CB  THR A 300      -2.908 -12.070  68.825  1.00  0.00              
ATOM   2333  OG1 THR A 300      -2.994 -10.981  69.737  1.00  0.00              
ATOM   2334  CG2 THR A 300      -4.290 -12.468  68.367  1.00  0.00              
ATOM   2335  C   THR A 300      -0.908 -13.599  68.757  1.00  0.00              
ATOM   2336  O   THR A 300      -0.885 -14.380  67.805  1.00  0.00              
ATOM   2337  N   THR A 301       0.198 -13.062  69.266  1.00  0.00              
ATOM   2338  CA  THR A 301       1.532 -13.355  68.776  1.00  0.00              
ATOM   2339  CB  THR A 301       2.498 -12.374  69.446  1.00  0.00              
ATOM   2340  OG1 THR A 301       2.080 -12.244  70.800  1.00  0.00              
ATOM   2341  CG2 THR A 301       2.460 -11.016  68.765  1.00  0.00              
ATOM   2342  C   THR A 301       2.013 -14.794  68.939  1.00  0.00              
ATOM   2343  O   THR A 301       3.053 -15.159  68.386  1.00  0.00              
ATOM   2344  N   MET A 302       1.295 -15.639  69.688  1.00  0.00              
ATOM   2345  CA  MET A 302       1.680 -17.033  69.863  1.00  0.00              
ATOM   2346  CB  MET A 302       0.960 -17.645  71.061  1.00  0.00              
ATOM   2347  CG  MET A 302       1.401 -17.090  72.409  1.00  0.00              
ATOM   2348  SD  MET A 302       3.123 -17.480  72.811  1.00  0.00              
ATOM   2349  CE  MET A 302       2.891 -18.872  73.878  1.00  0.00              
ATOM   2350  C   MET A 302       1.466 -17.917  68.639  1.00  0.00              
ATOM   2351  O   MET A 302       2.061 -18.994  68.545  1.00  0.00              
ATOM   2352  N   TYR A 303       0.648 -17.479  67.674  1.00  0.00              
ATOM   2353  CA  TYR A 303       0.238 -18.324  66.556  1.00  0.00              
ATOM   2354  CB  TYR A 303      -0.854 -17.648  65.720  1.00  0.00              
ATOM   2355  CG  TYR A 303      -2.116 -17.247  66.476  1.00  0.00              
ATOM   2356  CD1 TYR A 303      -2.834 -16.158  66.025  1.00  0.00              
ATOM   2357  CE1 TYR A 303      -3.929 -15.713  66.732  1.00  0.00              
ATOM   2358  CD2 TYR A 303      -2.522 -17.918  67.617  1.00  0.00              
ATOM   2359  CE2 TYR A 303      -3.613 -17.472  68.331  1.00  0.00              
ATOM   2360  CZ  TYR A 303      -4.298 -16.361  67.890  1.00  0.00              
ATOM   2361  OH  TYR A 303      -5.361 -15.882  68.629  1.00  0.00              
ATOM   2362  C   TYR A 303       1.372 -18.757  65.630  1.00  0.00              
ATOM   2363  O   TYR A 303       2.160 -17.916  65.188  1.00  0.00              
ATOM   2364  N   PRO A 304       1.505 -20.055  65.306  1.00  0.00              
ATOM   2365  CD  PRO A 304       0.672 -21.133  65.832  1.00  0.00              
ATOM   2366  CA  PRO A 304       2.537 -20.582  64.415  1.00  0.00              
ATOM   2367  CB  PRO A 304       2.152 -22.040  64.285  1.00  0.00              
ATOM   2368  CG  PRO A 304       1.550 -22.353  65.630  1.00  0.00              
ATOM   2369  C   PRO A 304       2.559 -19.891  63.058  1.00  0.00              
ATOM   2370  O   PRO A 304       1.515 -19.596  62.474  1.00  0.00              
ATOM   2371  N   GLY A 305       3.759 -19.574  62.573  1.00  0.00              
ATOM   2372  CA  GLY A 305       3.907 -18.924  61.282  1.00  0.00              
ATOM   2373  C   GLY A 305       4.074 -17.415  61.376  1.00  0.00              
ATOM   2374  O   GLY A 305       4.718 -16.831  60.498  1.00  0.00              
ATOM   2375  N   ILE A 306       3.568 -16.765  62.442  1.00  0.00              
ATOM   2376  CA  ILE A 306       3.549 -15.306  62.544  1.00  0.00              
ATOM   2377  CB  ILE A 306       2.871 -14.830  63.863  1.00  0.00              
ATOM   2378  CG2 ILE A 306       3.703 -15.158  65.102  1.00  0.00              
ATOM   2379  CG1 ILE A 306       2.530 -13.341  63.800  1.00  0.00              
ATOM   2380  CD1 ILE A 306       1.627 -12.826  64.939  1.00  0.00              
ATOM   2381  C   ILE A 306       4.896 -14.627  62.307  1.00  0.00              
ATOM   2382  O   ILE A 306       4.966 -13.660  61.553  1.00  0.00              
ATOM   2383  N   ALA A 307       5.977 -15.173  62.875  1.00  0.00              
ATOM   2384  CA  ALA A 307       7.323 -14.653  62.668  1.00  0.00              
ATOM   2385  CB  ALA A 307       8.318 -15.507  63.441  1.00  0.00              
ATOM   2386  C   ALA A 307       7.746 -14.673  61.208  1.00  0.00              
ATOM   2387  O   ALA A 307       8.286 -13.699  60.686  1.00  0.00              
ATOM   2388  N   ASP A 308       7.405 -15.772  60.527  1.00  0.00              
ATOM   2389  CA  ASP A 308       7.836 -16.020  59.157  1.00  0.00              
ATOM   2390  CB  ASP A 308       7.503 -17.447  58.715  1.00  0.00              
ATOM   2391  CG  ASP A 308       8.074 -18.540  59.601  1.00  0.00              
ATOM   2392  OD1 ASP A 308       9.017 -19.210  59.186  1.00  0.00              
ATOM   2393  OD2 ASP A 308       7.566 -18.716  60.711  1.00  0.00              
ATOM   2394  C   ASP A 308       7.114 -15.058  58.230  1.00  0.00              
ATOM   2395  O   ASP A 308       7.725 -14.394  57.391  1.00  0.00              
ATOM   2396  N   ARG A 309       5.795 -14.967  58.425  1.00  0.00              
ATOM   2397  CA  ARG A 309       4.955 -14.068  57.655  1.00  0.00              
ATOM   2398  CB  ARG A 309       3.493 -14.360  57.980  1.00  0.00              
ATOM   2399  CG  ARG A 309       2.473 -13.456  57.307  1.00  0.00              
ATOM   2400  CD  ARG A 309       2.481 -13.532  55.785  1.00  0.00              
ATOM   2401  NE  ARG A 309       1.545 -12.561  55.246  1.00  0.00              
ATOM   2402  CZ  ARG A 309       0.224 -12.734  55.256  1.00  0.00              
ATOM   2403  NH1 ARG A 309      -0.537 -11.700  54.925  1.00  0.00              
ATOM   2404  NH2 ARG A 309      -0.318 -13.908  55.559  1.00  0.00              
ATOM   2405  C   ARG A 309       5.308 -12.603  57.897  1.00  0.00              
ATOM   2406  O   ARG A 309       5.481 -11.853  56.935  1.00  0.00              
ATOM   2407  N   MET A 310       5.446 -12.188  59.162  1.00  0.00              
ATOM   2408  CA  MET A 310       5.882 -10.840  59.510  1.00  0.00              
ATOM   2409  CB  MET A 310       6.052 -10.698  61.018  1.00  0.00              
ATOM   2410  CG  MET A 310       4.792 -10.341  61.783  1.00  0.00              
ATOM   2411  SD  MET A 310       4.247  -8.657  61.414  1.00  0.00              
ATOM   2412  CE  MET A 310       5.281  -7.767  62.542  1.00  0.00              
ATOM   2413  C   MET A 310       7.192 -10.459  58.842  1.00  0.00              
ATOM   2414  O   MET A 310       7.298  -9.393  58.228  1.00  0.00              
ATOM   2415  N   GLN A 311       8.176 -11.364  58.939  1.00  0.00              
ATOM   2416  CA  GLN A 311       9.479 -11.193  58.318  1.00  0.00              
ATOM   2417  CB  GLN A 311      10.338 -12.419  58.615  1.00  0.00              
ATOM   2418  CG  GLN A 311      11.818 -12.325  58.269  1.00  0.00              
ATOM   2419  CD  GLN A 311      12.619 -11.330  59.098  1.00  0.00              
ATOM   2420  OE1 GLN A 311      12.567 -11.281  60.328  1.00  0.00              
ATOM   2421  NE2 GLN A 311      13.398 -10.500  58.423  1.00  0.00              
ATOM   2422  C   GLN A 311       9.333 -10.973  56.818  1.00  0.00              
ATOM   2423  O   GLN A 311       9.809  -9.957  56.314  1.00  0.00              
ATOM   2424  N   LYS A 312       8.613 -11.874  56.132  1.00  0.00              
ATOM   2425  CA  LYS A 312       8.330 -11.773  54.702  1.00  0.00              
ATOM   2426  CB  LYS A 312       7.403 -12.929  54.304  1.00  0.00              
ATOM   2427  CG  LYS A 312       6.858 -12.924  52.879  1.00  0.00              
ATOM   2428  CD  LYS A 312       5.906 -14.095  52.697  1.00  0.00              
ATOM   2429  CE  LYS A 312       5.131 -13.969  51.393  1.00  0.00              
ATOM   2430  NZ  LYS A 312       4.265 -15.120  51.225  1.00  0.00              
ATOM   2431  C   LYS A 312       7.720 -10.430  54.303  1.00  0.00              
ATOM   2432  O   LYS A 312       8.251  -9.729  53.432  1.00  0.00              
ATOM   2433  N   GLU A 313       6.631 -10.054  54.983  1.00  0.00              
ATOM   2434  CA  GLU A 313       5.926  -8.807  54.724  1.00  0.00              
ATOM   2435  CB  GLU A 313       4.742  -8.676  55.676  1.00  0.00              
ATOM   2436  CG  GLU A 313       3.581  -9.646  55.444  1.00  0.00              
ATOM   2437  CD  GLU A 313       2.523  -9.242  54.418  1.00  0.00              
ATOM   2438  OE1 GLU A 313       2.847  -8.645  53.392  1.00  0.00              
ATOM   2439  OE2 GLU A 313       1.350  -9.550  54.651  1.00  0.00              
ATOM   2440  C   GLU A 313       6.828  -7.589  54.862  1.00  0.00              
ATOM   2441  O   GLU A 313       6.961  -6.793  53.927  1.00  0.00              
ATOM   2442  N   ILE A 314       7.517  -7.466  56.001  1.00  0.00              
ATOM   2443  CA  ILE A 314       8.371  -6.312  56.228  1.00  0.00              
ATOM   2444  CB  ILE A 314       8.684  -6.126  57.736  1.00  0.00              
ATOM   2445  CG2 ILE A 314       9.611  -4.939  57.994  1.00  0.00              
ATOM   2446  CG1 ILE A 314       7.361  -5.901  58.475  1.00  0.00              
ATOM   2447  CD1 ILE A 314       7.450  -5.682  59.997  1.00  0.00              
ATOM   2448  C   ILE A 314       9.588  -6.319  55.305  1.00  0.00              
ATOM   2449  O   ILE A 314       9.990  -5.245  54.858  1.00  0.00              
ATOM   2450  N   THR A 315      10.161  -7.467  54.914  1.00  0.00              
ATOM   2451  CA  THR A 315      11.205  -7.476  53.893  1.00  0.00              
ATOM   2452  CB  THR A 315      11.935  -8.834  53.786  1.00  0.00              
ATOM   2453  OG1 THR A 315      10.979  -9.886  53.773  1.00  0.00              
ATOM   2454  CG2 THR A 315      12.912  -9.025  54.935  1.00  0.00              
ATOM   2455  C   THR A 315      10.760  -6.998  52.513  1.00  0.00              
ATOM   2456  O   THR A 315      11.590  -6.577  51.706  1.00  0.00              
ATOM   2457  N   ALA A 316       9.458  -7.066  52.210  1.00  0.00              
ATOM   2458  CA  ALA A 316       8.936  -6.501  50.973  1.00  0.00              
ATOM   2459  CB  ALA A 316       7.626  -7.186  50.616  1.00  0.00              
ATOM   2460  C   ALA A 316       8.662  -5.005  51.091  1.00  0.00              
ATOM   2461  O   ALA A 316       8.849  -4.244  50.142  1.00  0.00              
ATOM   2462  N   LEU A 317       8.210  -4.578  52.272  1.00  0.00              
ATOM   2463  CA  LEU A 317       7.901  -3.179  52.535  1.00  0.00              
ATOM   2464  CB  LEU A 317       6.986  -3.064  53.752  1.00  0.00              
ATOM   2465  CG  LEU A 317       5.613  -3.724  53.757  1.00  0.00              
ATOM   2466  CD1 LEU A 317       4.972  -3.560  55.124  1.00  0.00              
ATOM   2467  CD2 LEU A 317       4.716  -3.158  52.669  1.00  0.00              
ATOM   2468  C   LEU A 317       9.116  -2.291  52.775  1.00  0.00              
ATOM   2469  O   LEU A 317       9.150  -1.137  52.342  1.00  0.00              
ATOM   2470  N   ALA A 318      10.112  -2.792  53.505  1.00  0.00              
ATOM   2471  CA  ALA A 318      11.241  -1.986  53.943  1.00  0.00              
ATOM   2472  CB  ALA A 318      11.736  -2.534  55.273  1.00  0.00              
ATOM   2473  C   ALA A 318      12.419  -1.996  52.977  1.00  0.00              
ATOM   2474  O   ALA A 318      12.540  -2.932  52.183  1.00  0.00              
ATOM   2475  N   PRO A 319      13.314  -0.991  52.980  1.00  0.00              
ATOM   2476  CD  PRO A 319      13.116   0.318  53.598  1.00  0.00              
ATOM   2477  CA  PRO A 319      14.570  -1.037  52.240  1.00  0.00              
ATOM   2478  CB  PRO A 319      15.153   0.353  52.461  1.00  0.00              
ATOM   2479  CG  PRO A 319      14.537   0.823  53.757  1.00  0.00              
ATOM   2480  C   PRO A 319      15.465  -2.164  52.751  1.00  0.00              
ATOM   2481  O   PRO A 319      16.042  -2.114  53.841  1.00  0.00              
ATOM   2482  N   SER A 320      15.592  -3.196  51.916  1.00  0.00              
ATOM   2483  CA  SER A 320      16.241  -4.458  52.254  1.00  0.00              
ATOM   2484  CB  SER A 320      16.067  -5.394  51.064  1.00  0.00              
ATOM   2485  OG  SER A 320      16.218  -4.689  49.835  1.00  0.00              
ATOM   2486  C   SER A 320      17.695  -4.428  52.719  1.00  0.00              
ATOM   2487  O   SER A 320      18.247  -5.441  53.152  1.00  0.00              
ATOM   2488  N   THR A 321      18.331  -3.259  52.638  1.00  0.00              
ATOM   2489  CA  THR A 321      19.637  -3.011  53.226  1.00  0.00              
ATOM   2490  CB  THR A 321      20.143  -1.655  52.699  1.00  0.00              
ATOM   2491  OG1 THR A 321      19.028  -0.763  52.702  1.00  0.00              
ATOM   2492  CG2 THR A 321      20.732  -1.774  51.302  1.00  0.00              
ATOM   2493  C   THR A 321      19.624  -3.040  54.753  1.00  0.00              
ATOM   2494  O   THR A 321      20.637  -3.329  55.392  1.00  0.00              
ATOM   2495  N   MET A 322      18.473  -2.724  55.355  1.00  0.00              
ATOM   2496  CA  MET A 322      18.339  -2.737  56.802  1.00  0.00              
ATOM   2497  CB  MET A 322      17.239  -1.780  57.258  1.00  0.00              
ATOM   2498  CG  MET A 322      17.465  -0.326  56.857  1.00  0.00              
ATOM   2499  SD  MET A 322      19.022   0.360  57.478  1.00  0.00              
ATOM   2500  CE  MET A 322      18.444   1.140  58.958  1.00  0.00              
ATOM   2501  C   MET A 322      18.023  -4.150  57.266  1.00  0.00              
ATOM   2502  O   MET A 322      17.074  -4.776  56.789  1.00  0.00              
ATOM   2503  N   LYS A 323      18.833  -4.674  58.188  1.00  0.00              
ATOM   2504  CA  LYS A 323      18.635  -6.020  58.702  1.00  0.00              
ATOM   2505  CB  LYS A 323      19.897  -6.503  59.408  1.00  0.00              
ATOM   2506  CG  LYS A 323      19.860  -7.966  59.843  1.00  0.00              
ATOM   2507  CD  LYS A 323      21.140  -8.368  60.566  1.00  0.00              
ATOM   2508  CE  LYS A 323      22.350  -8.345  59.640  1.00  0.00              
ATOM   2509  NZ  LYS A 323      23.549  -8.714  60.367  1.00  0.00              
ATOM   2510  C   LYS A 323      17.431  -6.069  59.635  1.00  0.00              
ATOM   2511  O   LYS A 323      17.386  -5.439  60.693  1.00  0.00              
ATOM   2512  N   ILE A 324      16.427  -6.811  59.178  1.00  0.00              
ATOM   2513  CA  ILE A 324      15.184  -6.982  59.911  1.00  0.00              
ATOM   2514  CB  ILE A 324      13.993  -6.894  58.927  1.00  0.00              
ATOM   2515  CG2 ILE A 324      12.675  -6.940  59.695  1.00  0.00              
ATOM   2516  CG1 ILE A 324      14.056  -5.625  58.083  1.00  0.00              
ATOM   2517  CD1 ILE A 324      13.155  -5.640  56.839  1.00  0.00              
ATOM   2518  C   ILE A 324      15.235  -8.352  60.573  1.00  0.00              
ATOM   2519  O   ILE A 324      15.542  -9.346  59.911  1.00  0.00              
ATOM   2520  N   LYS A 325      14.934  -8.423  61.868  1.00  0.00              
ATOM   2521  CA  LYS A 325      14.890  -9.677  62.596  1.00  0.00              
ATOM   2522  CB  LYS A 325      16.182  -9.863  63.387  1.00  0.00              
ATOM   2523  CG  LYS A 325      16.294 -11.177  64.144  1.00  0.00              
ATOM   2524  CD  LYS A 325      17.586 -11.171  64.942  1.00  0.00              
ATOM   2525  CE  LYS A 325      17.702 -12.436  65.773  1.00  0.00              
ATOM   2526  NZ  LYS A 325      18.935 -12.416  66.535  1.00  0.00              
ATOM   2527  C   LYS A 325      13.677  -9.612  63.514  1.00  0.00              
ATOM   2528  O   LYS A 325      13.623  -8.863  64.498  1.00  0.00              
ATOM   2529  N   ILE A 326      12.656 -10.371  63.121  1.00  0.00              
ATOM   2530  CA  ILE A 326      11.424 -10.427  63.886  1.00  0.00              
ATOM   2531  CB  ILE A 326      10.208 -10.350  62.939  1.00  0.00              
ATOM   2532  CG2 ILE A 326       8.892 -10.424  63.708  1.00  0.00              
ATOM   2533  CG1 ILE A 326      10.316  -9.035  62.166  1.00  0.00              
ATOM   2534  CD1 ILE A 326       9.230  -8.719  61.138  1.00  0.00              
ATOM   2535  C   ILE A 326      11.440 -11.635  64.811  1.00  0.00              
ATOM   2536  O   ILE A 326      11.388 -12.800  64.413  1.00  0.00              
ATOM   2537  N   ILE A 327      11.537 -11.293  66.091  1.00  0.00              
ATOM   2538  CA  ILE A 327      11.844 -12.240  67.146  1.00  0.00              
ATOM   2539  CB  ILE A 327      12.803 -11.558  68.154  1.00  0.00              
ATOM   2540  CG2 ILE A 327      13.217 -12.530  69.257  1.00  0.00              
ATOM   2541  CG1 ILE A 327      14.041 -11.007  67.452  1.00  0.00              
ATOM   2542  CD1 ILE A 327      14.870 -10.022  68.292  1.00  0.00              
ATOM   2543  C   ILE A 327      10.555 -12.676  67.828  1.00  0.00              
ATOM   2544  O   ILE A 327       9.761 -11.850  68.285  1.00  0.00              
ATOM   2545  N   ALA A 328      10.339 -13.988  67.895  1.00  0.00              
ATOM   2546  CA  ALA A 328       9.248 -14.543  68.678  1.00  0.00              
ATOM   2547  CB  ALA A 328       8.472 -15.545  67.830  1.00  0.00              
ATOM   2548  C   ALA A 328       9.815 -15.265  69.899  1.00  0.00              
ATOM   2549  O   ALA A 328      10.341 -16.374  69.764  1.00  0.00              
ATOM   2550  N   PRO A 329       9.817 -14.673  71.103  1.00  0.00              
ATOM   2551  CD  PRO A 329       9.586 -13.250  71.340  1.00  0.00              
ATOM   2552  CA  PRO A 329      10.238 -15.351  72.323  1.00  0.00              
ATOM   2553  CB  PRO A 329      10.410 -14.203  73.305  1.00  0.00              
ATOM   2554  CG  PRO A 329       9.420 -13.166  72.846  1.00  0.00              
ATOM   2555  C   PRO A 329       9.217 -16.396  72.781  1.00  0.00              
ATOM   2556  O   PRO A 329       8.039 -16.067  72.930  1.00  0.00              
ATOM   2557  N   PRO A 330       9.587 -17.659  73.051  1.00  0.00              
ATOM   2558  CD  PRO A 330      10.962 -18.143  72.976  1.00  0.00              
ATOM   2559  CA  PRO A 330       8.672 -18.746  73.425  1.00  0.00              
ATOM   2560  CB  PRO A 330       9.627 -19.849  73.826  1.00  0.00              
ATOM   2561  CG  PRO A 330      10.780 -19.646  72.879  1.00  0.00              
ATOM   2562  C   PRO A 330       7.653 -18.471  74.530  1.00  0.00              
ATOM   2563  O   PRO A 330       6.622 -19.136  74.627  1.00  0.00              
ATOM   2564  N   GLU A 331       7.919 -17.459  75.356  1.00  0.00              
ATOM   2565  CA  GLU A 331       7.036 -17.081  76.442  1.00  0.00              
ATOM   2566  CB  GLU A 331       7.831 -16.890  77.748  1.00  0.00              
ATOM   2567  CG  GLU A 331       8.966 -15.857  77.780  1.00  0.00              
ATOM   2568  CD  GLU A 331      10.301 -16.353  77.243  1.00  0.00              
ATOM   2569  OE1 GLU A 331      10.480 -16.341  76.024  1.00  0.00              
ATOM   2570  OE2 GLU A 331      11.148 -16.758  78.034  1.00  0.00              
ATOM   2571  C   GLU A 331       6.172 -15.857  76.135  1.00  0.00              
ATOM   2572  O   GLU A 331       5.668 -15.222  77.064  1.00  0.00              
ATOM   2573  N   ARG A 332       5.972 -15.511  74.851  1.00  0.00              
ATOM   2574  CA  ARG A 332       5.152 -14.380  74.405  1.00  0.00              
ATOM   2575  CB  ARG A 332       4.704 -14.596  72.965  1.00  0.00              
ATOM   2576  CG  ARG A 332       5.693 -14.101  71.926  1.00  0.00              
ATOM   2577  CD  ARG A 332       5.525 -14.844  70.611  1.00  0.00              
ATOM   2578  NE  ARG A 332       6.063 -16.190  70.725  1.00  0.00              
ATOM   2579  CZ  ARG A 332       5.730 -17.191  69.910  1.00  0.00              
ATOM   2580  NH1 ARG A 332       6.304 -18.369  70.104  1.00  0.00              
ATOM   2581  NH2 ARG A 332       4.849 -17.046  68.925  1.00  0.00              
ATOM   2582  C   ARG A 332       3.942 -13.987  75.245  1.00  0.00              
ATOM   2583  O   ARG A 332       3.860 -12.843  75.698  1.00  0.00              
ATOM   2584  N   LYS A 333       3.046 -14.937  75.528  1.00  0.00              
ATOM   2585  CA  LYS A 333       1.857 -14.708  76.344  1.00  0.00              
ATOM   2586  CB  LYS A 333       1.078 -16.019  76.413  1.00  0.00              
ATOM   2587  CG  LYS A 333      -0.309 -15.907  77.021  1.00  0.00              
ATOM   2588  CD  LYS A 333      -0.800 -17.283  77.420  1.00  0.00              
ATOM   2589  CE  LYS A 333      -2.056 -17.135  78.256  1.00  0.00              
ATOM   2590  NZ  LYS A 333      -2.340 -18.364  78.970  1.00  0.00              
ATOM   2591  C   LYS A 333       2.150 -14.203  77.761  1.00  0.00              
ATOM   2592  O   LYS A 333       1.378 -13.438  78.347  1.00  0.00              
ATOM   2593  N   TYR A 334       3.274 -14.639  78.334  1.00  0.00              
ATOM   2594  CA  TYR A 334       3.643 -14.270  79.692  1.00  0.00              
ATOM   2595  CB  TYR A 334       3.962 -15.524  80.509  1.00  0.00              
ATOM   2596  CG  TYR A 334       2.821 -16.531  80.584  1.00  0.00              
ATOM   2597  CD1 TYR A 334       1.585 -16.151  81.071  1.00  0.00              
ATOM   2598  CE1 TYR A 334       0.544 -17.055  81.091  1.00  0.00              
ATOM   2599  CD2 TYR A 334       3.025 -17.821  80.138  1.00  0.00              
ATOM   2600  CE2 TYR A 334       1.987 -18.729  80.158  1.00  0.00              
ATOM   2601  CZ  TYR A 334       0.749 -18.333  80.620  1.00  0.00              
ATOM   2602  OH  TYR A 334      -0.309 -19.223  80.592  1.00  0.00              
ATOM   2603  C   TYR A 334       4.822 -13.306  79.756  1.00  0.00              
ATOM   2604  O   TYR A 334       5.181 -12.852  80.845  1.00  0.00              
ATOM   2605  N   SER A 335       5.424 -12.963  78.607  1.00  0.00              
ATOM   2606  CA  SER A 335       6.606 -12.105  78.519  1.00  0.00              
ATOM   2607  CB  SER A 335       6.852 -11.708  77.067  1.00  0.00              
ATOM   2608  OG  SER A 335       5.758 -10.964  76.536  1.00  0.00              
ATOM   2609  C   SER A 335       6.575 -10.845  79.375  1.00  0.00              
ATOM   2610  O   SER A 335       7.529 -10.541  80.090  1.00  0.00              
ATOM   2611  N   VAL A 336       5.441 -10.140  79.314  1.00  0.00              
ATOM   2612  CA  VAL A 336       5.173  -8.970  80.141  1.00  0.00              
ATOM   2613  CB  VAL A 336       3.728  -8.473  79.910  1.00  0.00              
ATOM   2614  CG1 VAL A 336       3.487  -7.222  80.727  1.00  0.00              
ATOM   2615  CG2 VAL A 336       3.397  -8.202  78.451  1.00  0.00              
ATOM   2616  C   VAL A 336       5.365  -9.281  81.624  1.00  0.00              
ATOM   2617  O   VAL A 336       6.092  -8.582  82.334  1.00  0.00              
ATOM   2618  N   TRP A 337       4.737 -10.369  82.080  1.00  0.00              
ATOM   2619  CA  TRP A 337       4.778 -10.755  83.479  1.00  0.00              
ATOM   2620  CB  TRP A 337       3.817 -11.926  83.727  1.00  0.00              
ATOM   2621  CG  TRP A 337       3.641 -12.246  85.205  1.00  0.00              
ATOM   2622  CD2 TRP A 337       4.324 -13.179  85.938  1.00  0.00              
ATOM   2623  CE2 TRP A 337       3.891 -12.914  87.199  1.00  0.00              
ATOM   2624  CE3 TRP A 337       5.489 -13.868  85.697  1.00  0.00              
ATOM   2625  CD1 TRP A 337       2.811 -11.491  86.004  1.00  0.00              
ATOM   2626  NE1 TRP A 337       3.001 -11.918  87.232  1.00  0.00              
ATOM   2627  CZ2 TRP A 337       4.595 -13.283  88.313  1.00  0.00              
ATOM   2628  CZ3 TRP A 337       6.196 -14.286  86.809  1.00  0.00              
ATOM   2629  CH2 TRP A 337       5.759 -13.992  88.093  1.00  0.00              
ATOM   2630  C   TRP A 337       6.201 -11.136  83.870  1.00  0.00              
ATOM   2631  O   TRP A 337       6.687 -10.722  84.922  1.00  0.00              
ATOM   2632  N   ILE A 338       6.882 -11.914  83.024  1.00  0.00              
ATOM   2633  CA  ILE A 338       8.236 -12.375  83.306  1.00  0.00              
ATOM   2634  CB  ILE A 338       8.641 -13.474  82.294  1.00  0.00              
ATOM   2635  CG2 ILE A 338      10.091 -13.921  82.478  1.00  0.00              
ATOM   2636  CG1 ILE A 338       7.696 -14.665  82.455  1.00  0.00              
ATOM   2637  CD1 ILE A 338       7.862 -15.796  81.427  1.00  0.00              
ATOM   2638  C   ILE A 338       9.220 -11.210  83.369  1.00  0.00              
ATOM   2639  O   ILE A 338       9.998 -11.112  84.319  1.00  0.00              
ATOM   2640  N   GLY A 339       9.151 -10.277  82.414  1.00  0.00              
ATOM   2641  CA  GLY A 339       9.951  -9.061  82.447  1.00  0.00              
ATOM   2642  C   GLY A 339       9.656  -8.223  83.681  1.00  0.00              
ATOM   2643  O   GLY A 339      10.558  -7.648  84.292  1.00  0.00              
ATOM   2644  N   GLY A 340       8.377  -8.182  84.068  1.00  0.00              
ATOM   2645  CA  GLY A 340       7.958  -7.598  85.332  1.00  0.00              
ATOM   2646  C   GLY A 340       8.599  -8.282  86.532  1.00  0.00              
ATOM   2647  O   GLY A 340       9.083  -7.611  87.439  1.00  0.00              
ATOM   2648  N   SER A 341       8.641  -9.616  86.538  1.00  0.00              
ATOM   2649  CA  SER A 341       9.232 -10.404  87.612  1.00  0.00              
ATOM   2650  CB  SER A 341       8.955 -11.875  87.324  1.00  0.00              
ATOM   2651  OG  SER A 341       9.345 -12.783  88.343  1.00  0.00              
ATOM   2652  C   SER A 341      10.730 -10.152  87.750  1.00  0.00              
ATOM   2653  O   SER A 341      11.260 -10.074  88.864  1.00  0.00              
ATOM   2654  N   ILE A 342      11.415 -10.009  86.608  1.00  0.00              
ATOM   2655  CA  ILE A 342      12.821  -9.627  86.580  1.00  0.00              
ATOM   2656  CB  ILE A 342      13.381  -9.688  85.132  1.00  0.00              
ATOM   2657  CG2 ILE A 342      14.841  -9.234  85.091  1.00  0.00              
ATOM   2658  CG1 ILE A 342      13.257 -11.092  84.544  1.00  0.00              
ATOM   2659  CD1 ILE A 342      13.553 -11.190  83.032  1.00  0.00              
ATOM   2660  C   ILE A 342      12.956  -8.227  87.172  1.00  0.00              
ATOM   2661  O   ILE A 342      13.587  -8.058  88.216  1.00  0.00              
ATOM   2662  N   LEU A 343      12.289  -7.235  86.571  1.00  0.00              
ATOM   2663  CA  LEU A 343      12.445  -5.843  86.966  1.00  0.00              
ATOM   2664  CB  LEU A 343      11.617  -4.946  86.055  1.00  0.00              
ATOM   2665  CG  LEU A 343      12.293  -3.689  85.519  1.00  0.00              
ATOM   2666  CD1 LEU A 343      13.486  -4.046  84.646  1.00  0.00              
ATOM   2667  CD2 LEU A 343      11.312  -2.863  84.710  1.00  0.00              
ATOM   2668  C   LEU A 343      12.099  -5.599  88.429  1.00  0.00              
ATOM   2669  O   LEU A 343      12.904  -5.036  89.170  1.00  0.00              
ATOM   2670  N   ALA A 344      10.957  -6.110  88.896  1.00  0.00              
ATOM   2671  CA  ALA A 344      10.538  -5.973  90.285  1.00  0.00              
ATOM   2672  CB  ALA A 344       9.159  -6.581  90.475  1.00  0.00              
ATOM   2673  C   ALA A 344      11.463  -6.605  91.317  1.00  0.00              
ATOM   2674  O   ALA A 344      11.354  -6.297  92.505  1.00  0.00              
ATOM   2675  N   SER A 345      12.387  -7.482  90.912  1.00  0.00              
ATOM   2676  CA  SER A 345      13.362  -8.021  91.844  1.00  0.00              
ATOM   2677  CB  SER A 345      13.535  -9.528  91.634  1.00  0.00              
ATOM   2678  OG  SER A 345      13.708  -9.935  90.283  1.00  0.00              
ATOM   2679  C   SER A 345      14.696  -7.278  91.836  1.00  0.00              
ATOM   2680  O   SER A 345      15.567  -7.544  92.668  1.00  0.00              
ATOM   2681  N   LEU A 346      14.883  -6.306  90.933  1.00  0.00              
ATOM   2682  CA  LEU A 346      16.138  -5.574  90.854  1.00  0.00              
ATOM   2683  CB  LEU A 346      16.331  -4.948  89.473  1.00  0.00              
ATOM   2684  CG  LEU A 346      16.230  -5.823  88.223  1.00  0.00              
ATOM   2685  CD1 LEU A 346      16.510  -4.982  86.995  1.00  0.00              
ATOM   2686  CD2 LEU A 346      17.177  -7.011  88.257  1.00  0.00              
ATOM   2687  C   LEU A 346      16.225  -4.493  91.924  1.00  0.00              
ATOM   2688  O   LEU A 346      15.312  -3.678  92.096  1.00  0.00              
ATOM   2689  N   SER A 347      17.345  -4.464  92.650  1.00  0.00              
ATOM   2690  CA  SER A 347      17.562  -3.523  93.739  1.00  0.00              
ATOM   2691  CB  SER A 347      18.837  -3.903  94.480  1.00  0.00              
ATOM   2692  OG  SER A 347      19.803  -4.459  93.596  1.00  0.00              
ATOM   2693  C   SER A 347      17.556  -2.049  93.350  1.00  0.00              
ATOM   2694  O   SER A 347      17.150  -1.184  94.132  1.00  0.00              
ATOM   2695  N   THR A 348      17.971  -1.750  92.118  1.00  0.00              
ATOM   2696  CA  THR A 348      17.818  -0.418  91.560  1.00  0.00              
ATOM   2697  CB  THR A 348      18.682  -0.285  90.303  1.00  0.00              
ATOM   2698  OG1 THR A 348      18.573  -1.512  89.584  1.00  0.00              
ATOM   2699  CG2 THR A 348      20.120   0.001  90.694  1.00  0.00              
ATOM   2700  C   THR A 348      16.360  -0.073  91.295  1.00  0.00              
ATOM   2701  O   THR A 348      15.897   1.011  91.650  1.00  0.00              
ATOM   2702  N   PHE A 349      15.595  -1.027  90.754  1.00  0.00              
ATOM   2703  CA  PHE A 349      14.170  -0.833  90.526  1.00  0.00              
ATOM   2704  CB  PHE A 349      13.592  -2.003  89.744  1.00  0.00              
ATOM   2705  CG  PHE A 349      12.168  -1.773  89.255  1.00  0.00              
ATOM   2706  CD1 PHE A 349      11.938  -0.941  88.177  1.00  0.00              
ATOM   2707  CD2 PHE A 349      11.111  -2.397  89.890  1.00  0.00              
ATOM   2708  CE1 PHE A 349      10.648  -0.745  87.733  1.00  0.00              
ATOM   2709  CE2 PHE A 349       9.827  -2.197  89.436  1.00  0.00              
ATOM   2710  CZ  PHE A 349       9.597  -1.376  88.357  1.00  0.00              
ATOM   2711  C   PHE A 349      13.405  -0.640  91.830  1.00  0.00              
ATOM   2712  O   PHE A 349      12.363   0.017  91.844  1.00  0.00              
ATOM   2713  N   GLN A 350      13.922  -1.157  92.952  1.00  0.00              
ATOM   2714  CA  GLN A 350      13.337  -0.875  94.258  1.00  0.00              
ATOM   2715  CB  GLN A 350      14.073  -1.577  95.399  1.00  0.00              
ATOM   2716  CG  GLN A 350      14.294  -3.084  95.263  1.00  0.00              
ATOM   2717  CD  GLN A 350      13.070  -3.908  94.897  1.00  0.00              
ATOM   2718  OE1 GLN A 350      12.208  -4.201  95.722  1.00  0.00              
ATOM   2719  NE2 GLN A 350      12.949  -4.307  93.640  1.00  0.00              
ATOM   2720  C   GLN A 350      13.257   0.620  94.563  1.00  0.00              
ATOM   2721  O   GLN A 350      12.349   1.064  95.263  1.00  0.00              
ATOM   2722  N   GLN A 351      14.154   1.431  93.987  1.00  0.00              
ATOM   2723  CA  GLN A 351      14.112   2.877  94.174  1.00  0.00              
ATOM   2724  CB  GLN A 351      15.448   3.529  93.796  1.00  0.00              
ATOM   2725  CG  GLN A 351      16.736   2.816  94.227  1.00  0.00              
ATOM   2726  CD  GLN A 351      16.793   2.366  95.680  1.00  0.00              
ATOM   2727  OE1 GLN A 351      16.774   3.163  96.613  1.00  0.00              
ATOM   2728  NE2 GLN A 351      16.873   1.065  95.925  1.00  0.00              
ATOM   2729  C   GLN A 351      12.985   3.509  93.355  1.00  0.00              
ATOM   2730  O   GLN A 351      12.522   4.614  93.651  1.00  0.00              
ATOM   2731  N   MET A 352      12.528   2.810  92.308  1.00  0.00              
ATOM   2732  CA  MET A 352      11.375   3.229  91.521  1.00  0.00              
ATOM   2733  CB  MET A 352      11.372   2.588  90.133  1.00  0.00              
ATOM   2734  CG  MET A 352      12.456   3.037  89.163  1.00  0.00              
ATOM   2735  SD  MET A 352      14.144   2.615  89.661  1.00  0.00              
ATOM   2736  CE  MET A 352      14.815   4.238  89.882  1.00  0.00              
ATOM   2737  C   MET A 352      10.054   2.902  92.205  1.00  0.00              
ATOM   2738  O   MET A 352       8.998   3.346  91.746  1.00  0.00              
ATOM   2739  N   TRP A 353      10.063   2.113  93.288  1.00  0.00              
ATOM   2740  CA  TRP A 353       8.853   1.895  94.063  1.00  0.00              
ATOM   2741  CB  TRP A 353       9.009   0.825  95.140  1.00  0.00              
ATOM   2742  CG  TRP A 353       9.261  -0.618  94.720  1.00  0.00              
ATOM   2743  CD2 TRP A 353       8.788  -1.315  93.635  1.00  0.00              
ATOM   2744  CE2 TRP A 353       9.323  -2.554  93.843  1.00  0.00              
ATOM   2745  CE3 TRP A 353       7.680  -1.148  92.843  1.00  0.00              
ATOM   2746  CD1 TRP A 353      10.042  -1.417  95.522  1.00  0.00              
ATOM   2747  NE1 TRP A 353      10.051  -2.604  94.961  1.00  0.00              
ATOM   2748  CZ2 TRP A 353       8.821  -3.700  93.281  1.00  0.00              
ATOM   2749  CZ3 TRP A 353       7.169  -2.284  92.238  1.00  0.00              
ATOM   2750  CH2 TRP A 353       7.728  -3.538  92.451  1.00  0.00              
ATOM   2751  C   TRP A 353       8.457   3.181  94.768  1.00  0.00              
ATOM   2752  O   TRP A 353       9.199   3.728  95.588  1.00  0.00              
ATOM   2753  N   ILE A 354       7.271   3.677  94.430  1.00  0.00              
ATOM   2754  CA  ILE A 354       6.688   4.804  95.139  1.00  0.00              
ATOM   2755  CB  ILE A 354       5.445   5.319  94.386  1.00  0.00              
ATOM   2756  CG2 ILE A 354       4.858   6.513  95.127  1.00  0.00              
ATOM   2757  CG1 ILE A 354       5.748   5.671  92.939  1.00  0.00              
ATOM   2758  CD1 ILE A 354       4.484   5.770  92.073  1.00  0.00              
ATOM   2759  C   ILE A 354       6.263   4.239  96.486  1.00  0.00              
ATOM   2760  O   ILE A 354       5.437   3.325  96.525  1.00  0.00              
ATOM   2761  N   THR A 355       6.852   4.691  97.591  1.00  0.00              
ATOM   2762  CA  THR A 355       6.339   4.321  98.899  1.00  0.00              
ATOM   2763  CB  THR A 355       7.381   4.568 100.005  1.00  0.00              
ATOM   2764  OG1 THR A 355       7.706   5.954  99.956  1.00  0.00              
ATOM   2765  CG2 THR A 355       8.609   3.681  99.854  1.00  0.00              
ATOM   2766  C   THR A 355       5.051   5.075  99.208  1.00  0.00              
ATOM   2767  O   THR A 355       4.769   6.102  98.581  1.00  0.00              
ATOM   2768  N   LYS A 356       4.251   4.607 100.175  1.00  0.00              
ATOM   2769  CA  LYS A 356       3.111   5.384 100.653  1.00  0.00              
ATOM   2770  CB  LYS A 356       2.296   4.597 101.682  1.00  0.00              
ATOM   2771  CG  LYS A 356       0.922   5.221 101.907  1.00  0.00              
ATOM   2772  CD  LYS A 356       0.037   4.399 102.829  1.00  0.00              
ATOM   2773  CE  LYS A 356      -1.250   5.179 103.056  1.00  0.00              
ATOM   2774  NZ  LYS A 356      -2.147   4.489 103.964  1.00  0.00              
ATOM   2775  C   LYS A 356       3.558   6.740 101.200  1.00  0.00              
ATOM   2776  O   LYS A 356       2.869   7.744 101.036  1.00  0.00              
ATOM   2777  N   GLN A 357       4.756   6.777 101.794  1.00  0.00              
ATOM   2778  CA  GLN A 357       5.458   7.998 102.176  1.00  0.00              
ATOM   2779  CB  GLN A 357       6.808   7.543 102.764  1.00  0.00              
ATOM   2780  CG  GLN A 357       7.936   8.528 103.077  1.00  0.00              
ATOM   2781  CD  GLN A 357       8.868   8.837 101.910  1.00  0.00              
ATOM   2782  OE1 GLN A 357       9.406   7.951 101.244  1.00  0.00              
ATOM   2783  NE2 GLN A 357       9.077  10.109 101.600  1.00  0.00              
ATOM   2784  C   GLN A 357       5.609   8.966 101.000  1.00  0.00              
ATOM   2785  O   GLN A 357       5.114  10.096 101.035  1.00  0.00              
ATOM   2786  N   GLU A 358       6.252   8.518  99.919  1.00  0.00              
ATOM   2787  CA  GLU A 358       6.425   9.326  98.717  1.00  0.00              
ATOM   2788  CB  GLU A 358       7.295   8.574  97.723  1.00  0.00              
ATOM   2789  CG  GLU A 358       8.769   8.623  98.111  1.00  0.00              
ATOM   2790  CD  GLU A 358       9.630   7.543  97.474  1.00  0.00              
ATOM   2791  OE1 GLU A 358      10.539   7.868  96.709  1.00  0.00              
ATOM   2792  OE2 GLU A 358       9.399   6.367  97.755  1.00  0.00              
ATOM   2793  C   GLU A 358       5.109   9.753  98.078  1.00  0.00              
ATOM   2794  O   GLU A 358       4.961  10.898  97.645  1.00  0.00              
ATOM   2795  N   TYR A 359       4.130   8.843  98.065  1.00  0.00              
ATOM   2796  CA  TYR A 359       2.773   9.153  97.642  1.00  0.00              
ATOM   2797  CB  TYR A 359       1.918   7.882  97.693  1.00  0.00              
ATOM   2798  CG  TYR A 359       0.480   8.075  97.231  1.00  0.00              
ATOM   2799  CD1 TYR A 359       0.202   8.155  95.882  1.00  0.00              
ATOM   2800  CE1 TYR A 359      -1.088   8.397  95.464  1.00  0.00              
ATOM   2801  CD2 TYR A 359      -0.535   8.207  98.162  1.00  0.00              
ATOM   2802  CE2 TYR A 359      -1.824   8.461  97.746  1.00  0.00              
ATOM   2803  CZ  TYR A 359      -2.084   8.571  96.397  1.00  0.00              
ATOM   2804  OH  TYR A 359      -3.355   8.890  95.968  1.00  0.00              
ATOM   2805  C   TYR A 359       2.154  10.243  98.512  1.00  0.00              
ATOM   2806  O   TYR A 359       1.564  11.190  97.995  1.00  0.00              
ATOM   2807  N   ASP A 360       2.305  10.142  99.835  1.00  0.00              
ATOM   2808  CA  ASP A 360       1.699  11.089 100.761  1.00  0.00              
ATOM   2809  CB  ASP A 360       1.819  10.636 102.219  1.00  0.00              
ATOM   2810  CG  ASP A 360       0.990   9.419 102.617  1.00  0.00              
ATOM   2811  OD1 ASP A 360       1.386   8.730 103.557  1.00  0.00              
ATOM   2812  OD2 ASP A 360      -0.053   9.160 102.011  1.00  0.00              
ATOM   2813  C   ASP A 360       2.286  12.480 100.624  1.00  0.00              
ATOM   2814  O   ASP A 360       1.587  13.474 100.815  1.00  0.00              
ATOM   2815  N   GLU A 361       3.578  12.556 100.290  1.00  0.00              
ATOM   2816  CA  GLU A 361       4.212  13.838 100.038  1.00  0.00              
ATOM   2817  CB  GLU A 361       5.704  13.779 100.364  1.00  0.00              
ATOM   2818  CG  GLU A 361       6.022  13.780 101.867  1.00  0.00              
ATOM   2819  CD  GLU A 361       5.851  12.464 102.626  1.00  0.00              
ATOM   2820  OE1 GLU A 361       6.860  11.775 102.794  1.00  0.00              
ATOM   2821  OE2 GLU A 361       4.746  12.142 103.074  1.00  0.00              
ATOM   2822  C   GLU A 361       3.984  14.420  98.645  1.00  0.00              
ATOM   2823  O   GLU A 361       3.782  15.628  98.517  1.00  0.00              
ATOM   2824  N   ALA A 362       3.997  13.611  97.581  1.00  0.00              
ATOM   2825  CA  ALA A 362       3.928  14.148  96.227  1.00  0.00              
ATOM   2826  CB  ALA A 362       5.140  13.668  95.448  1.00  0.00              
ATOM   2827  C   ALA A 362       2.675  13.828  95.416  1.00  0.00              
ATOM   2828  O   ALA A 362       2.545  14.247  94.261  1.00  0.00              
ATOM   2829  N   GLY A 363       1.736  13.082  96.001  1.00  0.00              
ATOM   2830  CA  GLY A 363       0.465  12.767  95.362  1.00  0.00              
ATOM   2831  C   GLY A 363       0.574  11.733  94.242  1.00  0.00              
ATOM   2832  O   GLY A 363       1.675  11.286  93.911  1.00  0.00              
ATOM   2833  N   PRO A 364      -0.533  11.334  93.588  1.00  0.00              
ATOM   2834  CD  PRO A 364      -1.884  11.807  93.878  1.00  0.00              
ATOM   2835  CA  PRO A 364      -0.537  10.381  92.473  1.00  0.00              
ATOM   2836  CB  PRO A 364      -2.014  10.255  92.149  1.00  0.00              
ATOM   2837  CG  PRO A 364      -2.598  11.582  92.559  1.00  0.00              
ATOM   2838  C   PRO A 364       0.300  10.809  91.269  1.00  0.00              
ATOM   2839  O   PRO A 364       0.700  10.002  90.429  1.00  0.00              
ATOM   2840  N   SER A 365       0.583  12.109  91.201  1.00  0.00              
ATOM   2841  CA  SER A 365       1.525  12.701  90.271  1.00  0.00              
ATOM   2842  CB  SER A 365       1.611  14.196  90.585  1.00  0.00              
ATOM   2843  OG  SER A 365       1.131  14.506  91.894  1.00  0.00              
ATOM   2844  C   SER A 365       2.912  12.069  90.239  1.00  0.00              
ATOM   2845  O   SER A 365       3.492  11.934  89.157  1.00  0.00              
ATOM   2846  N   ILE A 366       3.431  11.594  91.381  1.00  0.00              
ATOM   2847  CA  ILE A 366       4.809  11.115  91.480  1.00  0.00              
ATOM   2848  CB  ILE A 366       5.163  10.836  92.965  1.00  0.00              
ATOM   2849  CG2 ILE A 366       4.365   9.653  93.498  1.00  0.00              
ATOM   2850  CG1 ILE A 366       6.668  10.660  93.176  1.00  0.00              
ATOM   2851  CD1 ILE A 366       7.137  10.521  94.633  1.00  0.00              
ATOM   2852  C   ILE A 366       5.194   9.954  90.555  1.00  0.00              
ATOM   2853  O   ILE A 366       6.380   9.759  90.267  1.00  0.00              
ATOM   2854  N   VAL A 367       4.218   9.214  90.004  1.00  0.00              
ATOM   2855  CA  VAL A 367       4.485   8.146  89.034  1.00  0.00              
ATOM   2856  CB  VAL A 367       3.193   7.476  88.497  1.00  0.00              
ATOM   2857  CG1 VAL A 367       3.544   6.157  87.822  1.00  0.00              
ATOM   2858  CG2 VAL A 367       2.148   7.220  89.568  1.00  0.00              
ATOM   2859  C   VAL A 367       5.282   8.689  87.847  1.00  0.00              
ATOM   2860  O   VAL A 367       6.210   8.054  87.348  1.00  0.00              
ATOM   2861  N   HIS A 368       4.963   9.930  87.463  1.00  0.00              
ATOM   2862  CA  HIS A 368       5.640  10.618  86.373  1.00  0.00              
ATOM   2863  CB  HIS A 368       4.912  11.917  86.044  1.00  0.00              
ATOM   2864  CG  HIS A 368       3.449  11.682  85.706  1.00  0.00              
ATOM   2865  ND1 HIS A 368       2.446  11.607  86.565  1.00  0.00              
ATOM   2866  CD2 HIS A 368       2.972  11.406  84.450  1.00  0.00              
ATOM   2867  NE2 HIS A 368       1.702  11.141  84.633  1.00  0.00              
ATOM   2868  CE1 HIS A 368       1.380  11.266  85.898  1.00  0.00              
ATOM   2869  C   HIS A 368       7.095  10.924  86.699  1.00  0.00              
ATOM   2870  O   HIS A 368       7.935  10.990  85.801  1.00  0.00              
ATOM   2871  N   ARG A 369       7.418  11.094  87.985  1.00  0.00              
ATOM   2872  CA  ARG A 369       8.782  11.368  88.405  1.00  0.00              
ATOM   2873  CB  ARG A 369       8.812  12.112  89.740  1.00  0.00              
ATOM   2874  CG  ARG A 369       8.144  13.494  89.745  1.00  0.00              
ATOM   2875  CD  ARG A 369       8.833  14.547  88.865  1.00  0.00              
ATOM   2876  NE  ARG A 369       8.731  14.240  87.445  1.00  0.00              
ATOM   2877  CZ  ARG A 369       7.724  14.647  86.672  1.00  0.00              
ATOM   2878  NH1 ARG A 369       7.616  14.112  85.465  1.00  0.00              
ATOM   2879  NH2 ARG A 369       6.858  15.569  87.079  1.00  0.00              
ATOM   2880  C   ARG A 369       9.637  10.115  88.464  1.00  0.00              
ATOM   2881  O   ARG A 369      10.822  10.147  88.110  1.00  0.00              
ATOM   2882  N   LYS A 370       9.033   8.989  88.851  1.00  0.00              
ATOM   2883  CA  LYS A 370       9.739   7.720  88.934  1.00  0.00              
ATOM   2884  CB  LYS A 370       8.907   6.721  89.735  1.00  0.00              
ATOM   2885  CG  LYS A 370       8.774   7.045  91.214  1.00  0.00              
ATOM   2886  CD  LYS A 370      10.116   6.901  91.911  1.00  0.00              
ATOM   2887  CE  LYS A 370       9.949   7.141  93.396  1.00  0.00              
ATOM   2888  NZ  LYS A 370      11.222   6.985  94.071  1.00  0.00              
ATOM   2889  C   LYS A 370      10.152   7.135  87.584  1.00  0.00              
ATOM   2890  O   LYS A 370       9.516   6.247  87.016  1.00  0.00              
ATOM   2891  N   CYS A 371      11.247   7.666  87.040  1.00  0.00              
ATOM   2892  CA  CYS A 371      11.831   7.144  85.810  1.00  0.00              
ATOM   2893  CB  CYS A 371      12.895   8.111  85.299  1.00  0.00              
ATOM   2894  SG  CYS A 371      13.550   7.684  83.666  1.00  0.00              
ATOM   2895  C   CYS A 371      12.440   5.760  86.023  1.00  0.00              
ATOM   2896  O   CYS A 371      13.188   5.588  86.985  1.00  0.00              
ATOM   2897  OXT CYS A 371      12.163   4.866  85.224  1.00  0.00              
TER    2898      CYS A 371
ATOM   2899  N   ASP B   1      52.472  21.980  60.501  1.00  0.00              
ATOM   2900  CA  ASP B   1      52.961  20.981  61.451  1.00  0.00              
ATOM   2901  CB  ASP B   1      54.481  21.135  61.647  1.00  0.00              
ATOM   2902  CG  ASP B   1      55.145  20.204  62.671  1.00  0.00              
ATOM   2903  OD1 ASP B   1      54.957  18.990  62.607  1.00  0.00              
ATOM   2904  OD2 ASP B   1      55.838  20.715  63.551  1.00  0.00              
ATOM   2905  C   ASP B   1      52.236  21.014  62.791  1.00  0.00              
ATOM   2906  O   ASP B   1      52.368  20.116  63.623  1.00  0.00              
ATOM   2907  N   TYR B   2      51.413  22.049  62.966  1.00  0.00              
ATOM   2908  CA  TYR B   2      50.607  22.226  64.171  1.00  0.00              
ATOM   2909  CB  TYR B   2      49.767  23.505  64.059  1.00  0.00              
ATOM   2910  CG  TYR B   2      48.929  23.816  65.296  1.00  0.00              
ATOM   2911  CD1 TYR B   2      49.545  24.175  66.480  1.00  0.00              
ATOM   2912  CE1 TYR B   2      48.787  24.395  67.612  1.00  0.00              
ATOM   2913  CD2 TYR B   2      47.553  23.701  65.236  1.00  0.00              
ATOM   2914  CE2 TYR B   2      46.792  23.920  66.365  1.00  0.00              
ATOM   2915  CZ  TYR B   2      47.417  24.260  67.546  1.00  0.00              
ATOM   2916  OH  TYR B   2      46.662  24.468  68.683  1.00  0.00              
ATOM   2917  C   TYR B   2      49.712  21.019  64.441  1.00  0.00              
ATOM   2918  O   TYR B   2      49.586  20.572  65.581  1.00  0.00              
ATOM   2919  N   GLU B   3      49.129  20.470  63.370  1.00  0.00              
ATOM   2920  CA  GLU B   3      48.323  19.260  63.440  1.00  0.00              
ATOM   2921  CB  GLU B   3      47.816  18.910  62.044  1.00  0.00              
ATOM   2922  CG  GLU B   3      46.795  17.776  62.015  1.00  0.00              
ATOM   2923  CD  GLU B   3      46.355  17.389  60.612  1.00  0.00              
ATOM   2924  OE1 GLU B   3      47.039  16.584  59.982  1.00  0.00              
ATOM   2925  OE2 GLU B   3      45.334  17.898  60.152  1.00  0.00              
ATOM   2926  C   GLU B   3      49.114  18.095  64.027  1.00  0.00              
ATOM   2927  O   GLU B   3      48.627  17.424  64.936  1.00  0.00              
ATOM   2928  N   LYS B   4      50.355  17.881  63.571  1.00  0.00              
ATOM   2929  CA  LYS B   4      51.177  16.784  64.064  1.00  0.00              
ATOM   2930  CB  LYS B   4      52.426  16.618  63.193  1.00  0.00              
ATOM   2931  CG  LYS B   4      53.356  15.445  63.521  1.00  0.00              
ATOM   2932  CD  LYS B   4      52.648  14.094  63.462  1.00  0.00              
ATOM   2933  CE  LYS B   4      53.639  12.953  63.643  1.00  0.00              
ATOM   2934  NZ  LYS B   4      52.930  11.698  63.818  1.00  0.00              
ATOM   2935  C   LYS B   4      51.537  17.013  65.527  1.00  0.00              
ATOM   2936  O   LYS B   4      51.470  16.082  66.327  1.00  0.00              
ATOM   2937  N   ASN B   5      51.845  18.261  65.906  1.00  0.00              
ATOM   2938  CA  ASN B   5      52.070  18.611  67.307  1.00  0.00              
ATOM   2939  CB  ASN B   5      52.430  20.083  67.479  1.00  0.00              
ATOM   2940  CG  ASN B   5      53.863  20.407  67.095  1.00  0.00              
ATOM   2941  OD1 ASN B   5      54.746  20.537  67.937  1.00  0.00              
ATOM   2942  ND2 ASN B   5      54.148  20.560  65.813  1.00  0.00              
ATOM   2943  C   ASN B   5      50.868  18.302  68.186  1.00  0.00              
ATOM   2944  O   ASN B   5      51.012  17.709  69.256  1.00  0.00              
ATOM   2945  N   LYS B   6      49.668  18.657  67.714  1.00  0.00              
ATOM   2946  CA  LYS B   6      48.425  18.361  68.412  1.00  0.00              
ATOM   2947  CB  LYS B   6      47.264  19.014  67.668  1.00  0.00              
ATOM   2948  CG  LYS B   6      45.921  18.927  68.378  1.00  0.00              
ATOM   2949  CD  LYS B   6      44.848  19.558  67.511  1.00  0.00              
ATOM   2950  CE  LYS B   6      43.502  19.451  68.207  1.00  0.00              
ATOM   2951  NZ  LYS B   6      42.459  20.024  67.380  1.00  0.00              
ATOM   2952  C   LYS B   6      48.205  16.855  68.540  1.00  0.00              
ATOM   2953  O   LYS B   6      47.851  16.370  69.613  1.00  0.00              
ATOM   2954  N   VAL B   7      48.453  16.096  67.468  1.00  0.00              
ATOM   2955  CA  VAL B   7      48.355  14.640  67.479  1.00  0.00              
ATOM   2956  CB  VAL B   7      48.561  14.128  66.029  1.00  0.00              
ATOM   2957  CG1 VAL B   7      48.729  12.626  65.916  1.00  0.00              
ATOM   2958  CG2 VAL B   7      47.344  14.499  65.195  1.00  0.00              
ATOM   2959  C   VAL B   7      49.317  14.015  68.491  1.00  0.00              
ATOM   2960  O   VAL B   7      48.917  13.170  69.298  1.00  0.00              
ATOM   2961  N   CYS B   8      50.577  14.466  68.500  1.00  0.00              
ATOM   2962  CA  CYS B   8      51.561  14.043  69.490  1.00  0.00              
ATOM   2963  CB  CYS B   8      52.914  14.691  69.223  1.00  0.00              
ATOM   2964  SG  CYS B   8      53.589  14.377  67.573  1.00  0.00              
ATOM   2965  C   CYS B   8      51.138  14.388  70.913  1.00  0.00              
ATOM   2966  O   CYS B   8      51.318  13.593  71.841  1.00  0.00              
ATOM   2967  N   LYS B   9      50.550  15.578  71.089  1.00  0.00              
ATOM   2968  CA  LYS B   9      50.021  16.011  72.373  1.00  0.00              
ATOM   2969  CB  LYS B   9      49.546  17.458  72.280  1.00  0.00              
ATOM   2970  CG  LYS B   9      49.142  18.082  73.606  1.00  0.00              
ATOM   2971  CD  LYS B   9      48.724  19.523  73.381  1.00  0.00              
ATOM   2972  CE  LYS B   9      48.364  20.165  74.710  1.00  0.00              
ATOM   2973  NZ  LYS B   9      47.998  21.554  74.515  1.00  0.00              
ATOM   2974  C   LYS B   9      48.887  15.099  72.822  1.00  0.00              
ATOM   2975  O   LYS B   9      48.877  14.666  73.972  1.00  0.00              
ATOM   2976  N   GLU B  10      47.955  14.740  71.931  1.00  0.00              
ATOM   2977  CA  GLU B  10      46.879  13.820  72.274  1.00  0.00              
ATOM   2978  CB  GLU B  10      45.869  13.680  71.137  1.00  0.00              
ATOM   2979  CG  GLU B  10      45.184  14.975  70.701  1.00  0.00              
ATOM   2980  CD  GLU B  10      44.511  15.758  71.820  1.00  0.00              
ATOM   2981  OE1 GLU B  10      43.460  15.329  72.294  1.00  0.00              
ATOM   2982  OE2 GLU B  10      45.041  16.797  72.211  1.00  0.00              
ATOM   2983  C   GLU B  10      47.404  12.447  72.667  1.00  0.00              
ATOM   2984  O   GLU B  10      46.980  11.891  73.678  1.00  0.00              
ATOM   2985  N   PHE B  11      48.367  11.916  71.906  1.00  0.00              
ATOM   2986  CA  PHE B  11      49.008  10.645  72.220  1.00  0.00              
ATOM   2987  CB  PHE B  11      50.073  10.371  71.166  1.00  0.00              
ATOM   2988  CG  PHE B  11      50.698   8.981  71.187  1.00  0.00              
ATOM   2989  CD1 PHE B  11      50.018   7.914  70.634  1.00  0.00              
ATOM   2990  CD2 PHE B  11      51.965   8.800  71.709  1.00  0.00              
ATOM   2991  CE1 PHE B  11      50.614   6.672  70.589  1.00  0.00              
ATOM   2992  CE2 PHE B  11      52.550   7.551  71.666  1.00  0.00              
ATOM   2993  CZ  PHE B  11      51.877   6.488  71.105  1.00  0.00              
ATOM   2994  C   PHE B  11      49.634  10.639  73.611  1.00  0.00              
ATOM   2995  O   PHE B  11      49.367   9.744  74.414  1.00  0.00              
ATOM   2996  N   SER B  12      50.445  11.655  73.915  1.00  0.00              
ATOM   2997  CA  SER B  12      51.132  11.726  75.195  1.00  0.00              
ATOM   2998  CB  SER B  12      52.283  12.725  75.121  1.00  0.00              
ATOM   2999  OG  SER B  12      51.898  13.973  74.560  1.00  0.00              
ATOM   3000  C   SER B  12      50.220  12.031  76.378  1.00  0.00              
ATOM   3001  O   SER B  12      50.294  11.366  77.411  1.00  0.00              
ATOM   3002  N   HIS B  13      49.334  13.021  76.230  1.00  0.00              
ATOM   3003  CA  HIS B  13      48.416  13.418  77.288  1.00  0.00              
ATOM   3004  CB  HIS B  13      47.751  14.748  76.920  1.00  0.00              
ATOM   3005  CG  HIS B  13      46.928  15.419  78.015  1.00  0.00              
ATOM   3006  ND1 HIS B  13      46.390  14.890  79.107  1.00  0.00              
ATOM   3007  CD2 HIS B  13      46.608  16.757  77.993  1.00  0.00              
ATOM   3008  NE2 HIS B  13      45.896  16.953  79.073  1.00  0.00              
ATOM   3009  CE1 HIS B  13      45.762  15.837  79.746  1.00  0.00              
ATOM   3010  C   HIS B  13      47.352  12.366  77.576  1.00  0.00              
ATOM   3011  O   HIS B  13      46.976  12.180  78.736  1.00  0.00              
ATOM   3012  N   LEU B  14      46.819  11.699  76.549  1.00  0.00              
ATOM   3013  CA  LEU B  14      45.794  10.691  76.767  1.00  0.00              
ATOM   3014  CB  LEU B  14      44.815  10.650  75.600  1.00  0.00              
ATOM   3015  CG  LEU B  14      43.987  11.888  75.281  1.00  0.00              
ATOM   3016  CD1 LEU B  14      43.232  11.674  73.983  1.00  0.00              
ATOM   3017  CD2 LEU B  14      43.033  12.225  76.416  1.00  0.00              
ATOM   3018  C   LEU B  14      46.352   9.299  77.007  1.00  0.00              
ATOM   3019  O   LEU B  14      45.736   8.501  77.716  1.00  0.00              
ATOM   3020  N   GLY B  15      47.512   8.975  76.430  1.00  0.00              
ATOM   3021  CA  GLY B  15      48.047   7.627  76.507  1.00  0.00              
ATOM   3022  C   GLY B  15      47.661   6.845  75.262  1.00  0.00              
ATOM   3023  O   GLY B  15      46.556   6.998  74.733  1.00  0.00              
ATOM   3024  N   LYS B  16      48.573   5.968  74.822  1.00  0.00              
ATOM   3025  CA  LYS B  16      48.468   5.236  73.563  1.00  0.00              
ATOM   3026  CB  LYS B  16      49.553   4.156  73.509  1.00  0.00              
ATOM   3027  CG  LYS B  16      49.601   3.370  72.203  1.00  0.00              
ATOM   3028  CD  LYS B  16      50.775   2.411  72.193  1.00  0.00              
ATOM   3029  CE  LYS B  16      50.747   1.606  70.906  1.00  0.00              
ATOM   3030  NZ  LYS B  16      51.925   0.767  70.813  1.00  0.00              
ATOM   3031  C   LYS B  16      47.098   4.643  73.249  1.00  0.00              
ATOM   3032  O   LYS B  16      46.476   5.051  72.271  1.00  0.00              
ATOM   3033  N   GLU B  17      46.583   3.754  74.108  1.00  0.00              
ATOM   3034  CA  GLU B  17      45.290   3.109  73.902  1.00  0.00              
ATOM   3035  CB  GLU B  17      45.047   2.103  75.025  1.00  0.00              
ATOM   3036  CG  GLU B  17      43.828   1.206  74.817  1.00  0.00              
ATOM   3037  CD  GLU B  17      43.502   0.314  76.004  1.00  0.00              
ATOM   3038  OE1 GLU B  17      43.012   0.820  77.012  1.00  0.00              
ATOM   3039  OE2 GLU B  17      43.732  -0.894  75.922  1.00  0.00              
ATOM   3040  C   GLU B  17      44.135   4.109  73.836  1.00  0.00              
ATOM   3041  O   GLU B  17      43.157   3.918  73.106  1.00  0.00              
ATOM   3042  N   ASP B  18      44.252   5.212  74.578  1.00  0.00              
ATOM   3043  CA  ASP B  18      43.216   6.237  74.614  1.00  0.00              
ATOM   3044  CB  ASP B  18      43.424   7.212  75.768  1.00  0.00              
ATOM   3045  CG  ASP B  18      43.409   6.582  77.153  1.00  0.00              
ATOM   3046  OD1 ASP B  18      42.544   6.938  77.952  1.00  0.00              
ATOM   3047  OD2 ASP B  18      44.248   5.716  77.419  1.00  0.00              
ATOM   3048  C   ASP B  18      43.235   6.999  73.301  1.00  0.00              
ATOM   3049  O   ASP B  18      42.182   7.299  72.737  1.00  0.00              
ATOM   3050  N   PHE B  19      44.437   7.267  72.776  1.00  0.00              
ATOM   3051  CA  PHE B  19      44.594   7.842  71.449  1.00  0.00              
ATOM   3052  CB  PHE B  19      46.062   8.197  71.194  1.00  0.00              
ATOM   3053  CG  PHE B  19      46.313   8.866  69.847  1.00  0.00              
ATOM   3054  CD1 PHE B  19      45.896  10.165  69.630  1.00  0.00              
ATOM   3055  CD2 PHE B  19      46.927   8.156  68.832  1.00  0.00              
ATOM   3056  CE1 PHE B  19      46.075  10.741  68.390  1.00  0.00              
ATOM   3057  CE2 PHE B  19      47.100   8.740  67.595  1.00  0.00              
ATOM   3058  CZ  PHE B  19      46.671  10.028  67.373  1.00  0.00              
ATOM   3059  C   PHE B  19      44.071   6.889  70.377  1.00  0.00              
ATOM   3060  O   PHE B  19      43.424   7.342  69.430  1.00  0.00              
ATOM   3061  N   THR B  20      44.324   5.579  70.494  1.00  0.00              
ATOM   3062  CA  THR B  20      43.757   4.573  69.602  1.00  0.00              
ATOM   3063  CB  THR B  20      44.228   3.164  70.021  1.00  0.00              
ATOM   3064  OG1 THR B  20      45.631   3.253  70.228  1.00  0.00              
ATOM   3065  CG2 THR B  20      43.931   2.095  68.980  1.00  0.00              
ATOM   3066  C   THR B  20      42.233   4.639  69.620  1.00  0.00              
ATOM   3067  O   THR B  20      41.598   4.663  68.567  1.00  0.00              
ATOM   3068  N   SER B  21      41.645   4.735  70.816  1.00  0.00              
ATOM   3069  CA  SER B  21      40.201   4.830  70.979  1.00  0.00              
ATOM   3070  CB  SER B  21      39.854   4.789  72.461  1.00  0.00              
ATOM   3071  OG  SER B  21      40.355   3.608  73.078  1.00  0.00              
ATOM   3072  C   SER B  21      39.633   6.091  70.335  1.00  0.00              
ATOM   3073  O   SER B  21      38.668   6.022  69.569  1.00  0.00              
ATOM   3074  N   LEU B  22      40.271   7.242  70.589  1.00  0.00              
ATOM   3075  CA  LEU B  22      39.894   8.512  69.981  1.00  0.00              
ATOM   3076  CB  LEU B  22      40.816   9.621  70.491  1.00  0.00              
ATOM   3077  CG  LEU B  22      40.576  11.061  70.044  1.00  0.00              
ATOM   3078  CD1 LEU B  22      39.279  11.604  70.628  1.00  0.00              
ATOM   3079  CD2 LEU B  22      41.742  11.939  70.461  1.00  0.00              
ATOM   3080  C   LEU B  22      39.965   8.447  68.459  1.00  0.00              
ATOM   3081  O   LEU B  22      39.023   8.837  67.768  1.00  0.00              
ATOM   3082  N   SER B  23      41.068   7.901  67.938  1.00  0.00              
ATOM   3083  CA  SER B  23      41.262   7.765  66.503  1.00  0.00              
ATOM   3084  CB  SER B  23      42.684   7.310  66.198  1.00  0.00              
ATOM   3085  OG  SER B  23      43.652   8.178  66.772  1.00  0.00              
ATOM   3086  C   SER B  23      40.259   6.797  65.889  1.00  0.00              
ATOM   3087  O   SER B  23      39.784   7.025  64.778  1.00  0.00              
ATOM   3088  N   LEU B  24      39.891   5.731  66.611  1.00  0.00              
ATOM   3089  CA  LEU B  24      38.886   4.782  66.157  1.00  0.00              
ATOM   3090  CB  LEU B  24      38.806   3.609  67.129  1.00  0.00              
ATOM   3091  CG  LEU B  24      37.980   2.376  66.787  1.00  0.00              
ATOM   3092  CD1 LEU B  24      38.527   1.650  65.568  1.00  0.00              
ATOM   3093  CD2 LEU B  24      38.006   1.432  67.968  1.00  0.00              
ATOM   3094  C   LEU B  24      37.533   5.460  66.008  1.00  0.00              
ATOM   3095  O   LEU B  24      36.913   5.356  64.948  1.00  0.00              
ATOM   3096  N   VAL B  25      37.105   6.201  67.039  1.00  0.00              
ATOM   3097  CA  VAL B  25      35.875   6.985  66.991  1.00  0.00              
ATOM   3098  CB  VAL B  25      35.644   7.683  68.359  1.00  0.00              
ATOM   3099  CG1 VAL B  25      34.465   8.648  68.344  1.00  0.00              
ATOM   3100  CG2 VAL B  25      35.382   6.640  69.435  1.00  0.00              
ATOM   3101  C   VAL B  25      35.909   7.991  65.841  1.00  0.00              
ATOM   3102  O   VAL B  25      34.969   8.071  65.048  1.00  0.00              
ATOM   3103  N   LEU B  26      37.025   8.718  65.720  1.00  0.00              
ATOM   3104  CA  LEU B  26      37.219   9.718  64.681  1.00  0.00              
ATOM   3105  CB  LEU B  26      38.578  10.384  64.877  1.00  0.00              
ATOM   3106  CG  LEU B  26      38.958  11.596  64.039  1.00  0.00              
ATOM   3107  CD1 LEU B  26      38.068  12.786  64.370  1.00  0.00              
ATOM   3108  CD2 LEU B  26      40.414  11.949  64.281  1.00  0.00              
ATOM   3109  C   LEU B  26      37.113   9.139  63.274  1.00  0.00              
ATOM   3110  O   LEU B  26      36.277   9.581  62.485  1.00  0.00              
ATOM   3111  N   TYR B  27      37.907   8.120  62.937  1.00  0.00              
ATOM   3112  CA  TYR B  27      37.856   7.531  61.608  1.00  0.00              
ATOM   3113  CB  TYR B  27      39.068   6.646  61.339  1.00  0.00              
ATOM   3114  CG  TYR B  27      40.349   7.459  61.207  1.00  0.00              
ATOM   3115  CD1 TYR B  27      41.394   7.244  62.082  1.00  0.00              
ATOM   3116  CE1 TYR B  27      42.536   8.010  61.997  1.00  0.00              
ATOM   3117  CD2 TYR B  27      40.454   8.430  60.228  1.00  0.00              
ATOM   3118  CE2 TYR B  27      41.596   9.197  60.135  1.00  0.00              
ATOM   3119  CZ  TYR B  27      42.626   8.983  61.025  1.00  0.00              
ATOM   3120  OH  TYR B  27      43.767   9.755  60.943  1.00  0.00              
ATOM   3121  C   TYR B  27      36.557   6.801  61.313  1.00  0.00              
ATOM   3122  O   TYR B  27      36.104   6.790  60.167  1.00  0.00              
ATOM   3123  N   SER B  28      35.914   6.230  62.337  1.00  0.00              
ATOM   3124  CA  SER B  28      34.577   5.687  62.166  1.00  0.00              
ATOM   3125  CB  SER B  28      34.147   4.891  63.389  1.00  0.00              
ATOM   3126  OG  SER B  28      35.032   3.808  63.637  1.00  0.00              
ATOM   3127  C   SER B  28      33.557   6.776  61.851  1.00  0.00              
ATOM   3128  O   SER B  28      32.768   6.610  60.920  1.00  0.00              
ATOM   3129  N   ARG B  29      33.574   7.918  62.556  1.00  0.00              
ATOM   3130  CA  ARG B  29      32.633   8.995  62.270  1.00  0.00              
ATOM   3131  CB  ARG B  29      32.577  10.038  63.401  1.00  0.00              
ATOM   3132  CG  ARG B  29      33.688  11.084  63.482  1.00  0.00              
ATOM   3133  CD  ARG B  29      33.623  11.924  64.753  1.00  0.00              
ATOM   3134  NE  ARG B  29      32.386  12.678  64.889  1.00  0.00              
ATOM   3135  CZ  ARG B  29      32.236  13.938  64.476  1.00  0.00              
ATOM   3136  NH1 ARG B  29      31.053  14.507  64.649  1.00  0.00              
ATOM   3137  NH2 ARG B  29      33.235  14.624  63.927  1.00  0.00              
ATOM   3138  C   ARG B  29      32.903   9.642  60.915  1.00  0.00              
ATOM   3139  O   ARG B  29      31.977  10.067  60.229  1.00  0.00              
ATOM   3140  N   LYS B  30      34.176   9.702  60.505  1.00  0.00              
ATOM   3141  CA  LYS B  30      34.539  10.155  59.171  1.00  0.00              
ATOM   3142  CB  LYS B  30      36.044  10.332  59.042  1.00  0.00              
ATOM   3143  CG  LYS B  30      36.617  11.511  59.806  1.00  0.00              
ATOM   3144  CD  LYS B  30      38.126  11.478  59.657  1.00  0.00              
ATOM   3145  CE  LYS B  30      38.753  12.665  60.362  1.00  0.00              
ATOM   3146  NZ  LYS B  30      40.198  12.572  60.310  1.00  0.00              
ATOM   3147  C   LYS B  30      34.068   9.212  58.073  1.00  0.00              
ATOM   3148  O   LYS B  30      33.475   9.660  57.089  1.00  0.00              
ATOM   3149  N   PHE B  31      34.304   7.905  58.225  1.00  0.00              
ATOM   3150  CA  PHE B  31      33.990   6.939  57.183  1.00  0.00              
ATOM   3151  CB  PHE B  31      35.245   6.129  56.819  1.00  0.00              
ATOM   3152  CG  PHE B  31      36.456   6.932  56.360  1.00  0.00              
ATOM   3153  CD1 PHE B  31      37.435   7.286  57.269  1.00  0.00              
ATOM   3154  CD2 PHE B  31      36.591   7.280  55.032  1.00  0.00              
ATOM   3155  CE1 PHE B  31      38.542   7.990  56.845  1.00  0.00              
ATOM   3156  CE2 PHE B  31      37.701   7.985  54.617  1.00  0.00              
ATOM   3157  CZ  PHE B  31      38.677   8.341  55.520  1.00  0.00              
ATOM   3158  C   PHE B  31      32.858   5.993  57.599  1.00  0.00              
ATOM   3159  O   PHE B  31      33.129   4.854  57.996  1.00  0.00              
ATOM   3160  N   PRO B  32      31.567   6.356  57.479  1.00  0.00              
ATOM   3161  CD  PRO B  32      31.095   7.554  56.790  1.00  0.00              
ATOM   3162  CA  PRO B  32      30.435   5.542  57.934  1.00  0.00              
ATOM   3163  CB  PRO B  32      29.241   6.417  57.603  1.00  0.00              
ATOM   3164  CG  PRO B  32      29.682   7.184  56.385  1.00  0.00              
ATOM   3165  C   PRO B  32      30.322   4.158  57.297  1.00  0.00              
ATOM   3166  O   PRO B  32      29.828   3.208  57.904  1.00  0.00              
ATOM   3167  N   SER B  33      30.790   4.042  56.054  1.00  0.00              
ATOM   3168  CA  SER B  33      30.796   2.786  55.324  1.00  0.00              
ATOM   3169  CB  SER B  33      30.733   3.115  53.840  1.00  0.00              
ATOM   3170  OG  SER B  33      29.736   4.099  53.588  1.00  0.00              
ATOM   3171  C   SER B  33      32.019   1.917  55.604  1.00  0.00              
ATOM   3172  O   SER B  33      32.094   0.783  55.125  1.00  0.00              
ATOM   3173  N   GLY B  34      32.997   2.411  56.372  1.00  0.00              
ATOM   3174  CA  GLY B  34      34.234   1.682  56.600  1.00  0.00              
ATOM   3175  C   GLY B  34      34.019   0.532  57.567  1.00  0.00              
ATOM   3176  O   GLY B  34      33.537   0.735  58.683  1.00  0.00              
ATOM   3177  N   THR B  35      34.359  -0.687  57.145  1.00  0.00              
ATOM   3178  CA  THR B  35      34.188  -1.849  58.006  1.00  0.00              
ATOM   3179  CB  THR B  35      34.163  -3.175  57.212  1.00  0.00              
ATOM   3180  OG1 THR B  35      35.401  -3.312  56.528  1.00  0.00              
ATOM   3181  CG2 THR B  35      32.993  -3.232  56.242  1.00  0.00              
ATOM   3182  C   THR B  35      35.234  -1.887  59.114  1.00  0.00              
ATOM   3183  O   THR B  35      36.308  -1.287  58.991  1.00  0.00              
ATOM   3184  N   PHE B  36      34.906  -2.618  60.189  1.00  0.00              
ATOM   3185  CA  PHE B  36      35.723  -2.717  61.392  1.00  0.00              
ATOM   3186  CB  PHE B  36      35.199  -3.860  62.273  1.00  0.00              
ATOM   3187  CG  PHE B  36      35.931  -4.035  63.600  1.00  0.00              
ATOM   3188  CD1 PHE B  36      36.527  -5.247  63.890  1.00  0.00              
ATOM   3189  CD2 PHE B  36      36.026  -2.985  64.494  1.00  0.00              
ATOM   3190  CE1 PHE B  36      37.230  -5.400  65.067  1.00  0.00              
ATOM   3191  CE2 PHE B  36      36.738  -3.146  65.663  1.00  0.00              
ATOM   3192  CZ  PHE B  36      37.340  -4.351  65.952  1.00  0.00              
ATOM   3193  C   PHE B  36      37.217  -2.858  61.146  1.00  0.00              
ATOM   3194  O   PHE B  36      37.972  -1.962  61.517  1.00  0.00              
ATOM   3195  N   GLU B  37      37.652  -3.917  60.456  1.00  0.00              
ATOM   3196  CA  GLU B  37      39.071  -4.139  60.232  1.00  0.00              
ATOM   3197  CB  GLU B  37      39.316  -5.532  59.650  1.00  0.00              
ATOM   3198  CG  GLU B  37      40.782  -5.988  59.652  1.00  0.00              
ATOM   3199  CD  GLU B  37      41.460  -5.973  61.019  1.00  0.00              
ATOM   3200  OE1 GLU B  37      42.368  -5.162  61.226  1.00  0.00              
ATOM   3201  OE2 GLU B  37      41.087  -6.770  61.877  1.00  0.00              
ATOM   3202  C   GLU B  37      39.723  -3.054  59.381  1.00  0.00              
ATOM   3203  O   GLU B  37      40.893  -2.744  59.605  1.00  0.00              
ATOM   3204  N   GLN B  38      38.985  -2.430  58.452  1.00  0.00              
ATOM   3205  CA  GLN B  38      39.515  -1.321  57.668  1.00  0.00              
ATOM   3206  CB  GLN B  38      38.508  -0.831  56.637  1.00  0.00              
ATOM   3207  CG  GLN B  38      38.270  -1.718  55.432  1.00  0.00              
ATOM   3208  CD  GLN B  38      37.201  -1.138  54.520  1.00  0.00              
ATOM   3209  OE1 GLN B  38      36.006  -1.237  54.799  1.00  0.00              
ATOM   3210  NE2 GLN B  38      37.553  -0.484  53.423  1.00  0.00              
ATOM   3211  C   GLN B  38      39.865  -0.150  58.574  1.00  0.00              
ATOM   3212  O   GLN B  38      40.972   0.396  58.529  1.00  0.00              
ATOM   3213  N   VAL B  39      38.906   0.203  59.439  1.00  0.00              
ATOM   3214  CA  VAL B  39      39.089   1.295  60.384  1.00  0.00              
ATOM   3215  CB  VAL B  39      37.768   1.628  61.121  1.00  0.00              
ATOM   3216  CG1 VAL B  39      37.933   2.826  62.043  1.00  0.00              
ATOM   3217  CG2 VAL B  39      36.663   1.954  60.126  1.00  0.00              
ATOM   3218  C   VAL B  39      40.217   0.931  61.345  1.00  0.00              
ATOM   3219  O   VAL B  39      41.149   1.714  61.511  1.00  0.00              
ATOM   3220  N   SER B  40      40.199  -0.274  61.926  1.00  0.00              
ATOM   3221  CA  SER B  40      41.272  -0.764  62.778  1.00  0.00              
ATOM   3222  CB  SER B  40      40.944  -2.166  63.270  1.00  0.00              
ATOM   3223  OG  SER B  40      39.689  -2.199  63.938  1.00  0.00              
ATOM   3224  C   SER B  40      42.652  -0.770  62.128  1.00  0.00              
ATOM   3225  O   SER B  40      43.644  -0.552  62.827  1.00  0.00              
ATOM   3226  N   GLN B  41      42.773  -1.019  60.817  1.00  0.00              
ATOM   3227  CA  GLN B  41      44.051  -0.885  60.130  1.00  0.00              
ATOM   3228  CB  GLN B  41      44.023  -1.497  58.732  1.00  0.00              
ATOM   3229  CG  GLN B  41      44.048  -3.020  58.712  1.00  0.00              
ATOM   3230  CD  GLN B  41      45.279  -3.623  59.374  1.00  0.00              
ATOM   3231  OE1 GLN B  41      46.406  -3.485  58.909  1.00  0.00              
ATOM   3232  NE2 GLN B  41      45.117  -4.318  60.492  1.00  0.00              
ATOM   3233  C   GLN B  41      44.514   0.559  60.045  1.00  0.00              
ATOM   3234  O   GLN B  41      45.651   0.866  60.413  1.00  0.00              
ATOM   3235  N   LEU B  42      43.622   1.460  59.613  1.00  0.00              
ATOM   3236  CA  LEU B  42      43.958   2.874  59.503  1.00  0.00              
ATOM   3237  CB  LEU B  42      42.805   3.661  58.880  1.00  0.00              
ATOM   3238  CG  LEU B  42      43.028   5.130  58.520  1.00  0.00              
ATOM   3239  CD1 LEU B  42      44.163   5.299  57.520  1.00  0.00              
ATOM   3240  CD2 LEU B  42      41.756   5.723  57.948  1.00  0.00              
ATOM   3241  C   LEU B  42      44.348   3.467  60.849  1.00  0.00              
ATOM   3242  O   LEU B  42      45.395   4.100  60.966  1.00  0.00              
ATOM   3243  N   VAL B  43      43.542   3.201  61.879  1.00  0.00              
ATOM   3244  CA  VAL B  43      43.801   3.654  63.239  1.00  0.00              
ATOM   3245  CB  VAL B  43      42.629   3.234  64.154  1.00  0.00              
ATOM   3246  CG1 VAL B  43      42.863   3.563  65.620  1.00  0.00              
ATOM   3247  CG2 VAL B  43      41.374   3.954  63.704  1.00  0.00              
ATOM   3248  C   VAL B  43      45.137   3.137  63.759  1.00  0.00              
ATOM   3249  O   VAL B  43      45.950   3.925  64.240  1.00  0.00              
ATOM   3250  N   LYS B  44      45.390   1.830  63.620  1.00  0.00              
ATOM   3251  CA  LYS B  44      46.639   1.199  64.040  1.00  0.00              
ATOM   3252  CB  LYS B  44      46.586  -0.247  63.579  1.00  0.00              
ATOM   3253  CG  LYS B  44      47.591  -1.235  64.136  1.00  0.00              
ATOM   3254  CD  LYS B  44      47.416  -2.619  63.501  1.00  0.00              
ATOM   3255  CE  LYS B  44      46.094  -3.333  63.812  1.00  0.00              
ATOM   3256  NZ  LYS B  44      44.995  -2.925  62.950  1.00  0.00              
ATOM   3257  C   LYS B  44      47.848   1.885  63.413  1.00  0.00              
ATOM   3258  O   LYS B  44      48.819   2.250  64.085  1.00  0.00              
ATOM   3259  N   GLU B  45      47.755   2.113  62.102  1.00  0.00              
ATOM   3260  CA  GLU B  45      48.829   2.767  61.383  1.00  0.00              
ATOM   3261  CB  GLU B  45      48.717   2.472  59.895  1.00  0.00              
ATOM   3262  CG  GLU B  45      49.000   0.980  59.714  1.00  0.00              
ATOM   3263  CD  GLU B  45      48.897   0.445  58.299  1.00  0.00              
ATOM   3264  OE1 GLU B  45      49.857   0.575  57.537  1.00  0.00              
ATOM   3265  OE2 GLU B  45      47.871  -0.137  57.945  1.00  0.00              
ATOM   3266  C   GLU B  45      48.977   4.245  61.717  1.00  0.00              
ATOM   3267  O   GLU B  45      50.111   4.709  61.839  1.00  0.00              
ATOM   3268  N   VAL B  46      47.890   4.987  61.959  1.00  0.00              
ATOM   3269  CA  VAL B  46      47.964   6.365  62.444  1.00  0.00              
ATOM   3270  CB  VAL B  46      46.565   7.030  62.406  1.00  0.00              
ATOM   3271  CG1 VAL B  46      46.520   8.404  63.068  1.00  0.00              
ATOM   3272  CG2 VAL B  46      46.156   7.211  60.952  1.00  0.00              
ATOM   3273  C   VAL B  46      48.613   6.436  63.825  1.00  0.00              
ATOM   3274  O   VAL B  46      49.417   7.334  64.108  1.00  0.00              
ATOM   3275  N   VAL B  47      48.316   5.458  64.687  1.00  0.00              
ATOM   3276  CA  VAL B  47      48.999   5.325  65.965  1.00  0.00              
ATOM   3277  CB  VAL B  47      48.351   4.224  66.842  1.00  0.00              
ATOM   3278  CG1 VAL B  47      49.089   4.001  68.156  1.00  0.00              
ATOM   3279  CG2 VAL B  47      46.928   4.632  67.183  1.00  0.00              
ATOM   3280  C   VAL B  47      50.490   5.097  65.738  1.00  0.00              
ATOM   3281  O   VAL B  47      51.289   5.748  66.407  1.00  0.00              
ATOM   3282  N   SER B  48      50.916   4.256  64.784  1.00  0.00              
ATOM   3283  CA  SER B  48      52.340   4.115  64.490  1.00  0.00              
ATOM   3284  CB  SER B  48      52.614   2.895  63.608  1.00  0.00              
ATOM   3285  OG  SER B  48      52.347   3.091  62.224  1.00  0.00              
ATOM   3286  C   SER B  48      52.974   5.369  63.883  1.00  0.00              
ATOM   3287  O   SER B  48      54.169   5.618  64.082  1.00  0.00              
ATOM   3288  N   LEU B  49      52.211   6.174  63.125  1.00  0.00              
ATOM   3289  CA  LEU B  49      52.688   7.464  62.624  1.00  0.00              
ATOM   3290  CB  LEU B  49      51.651   8.184  61.765  1.00  0.00              
ATOM   3291  CG  LEU B  49      50.989   7.549  60.554  1.00  0.00              
ATOM   3292  CD1 LEU B  49      49.982   8.525  59.979  1.00  0.00              
ATOM   3293  CD2 LEU B  49      51.988   7.139  59.497  1.00  0.00              
ATOM   3294  C   LEU B  49      53.003   8.396  63.782  1.00  0.00              
ATOM   3295  O   LEU B  49      53.981   9.149  63.776  1.00  0.00              
ATOM   3296  N   THR B  50      52.146   8.345  64.800  1.00  0.00              
ATOM   3297  CA  THR B  50      52.319   9.179  65.973  1.00  0.00              
ATOM   3298  CB  THR B  50      51.001   9.252  66.751  1.00  0.00              
ATOM   3299  OG1 THR B  50      49.981   9.541  65.799  1.00  0.00              
ATOM   3300  CG2 THR B  50      51.045  10.381  67.758  1.00  0.00              
ATOM   3301  C   THR B  50      53.478   8.658  66.819  1.00  0.00              
ATOM   3302  O   THR B  50      54.459   9.366  67.037  1.00  0.00              
ATOM   3303  N   GLU B  51      53.409   7.386  67.221  1.00  0.00              
ATOM   3304  CA  GLU B  51      54.410   6.723  68.046  1.00  0.00              
ATOM   3305  CB  GLU B  51      54.008   5.257  68.178  1.00  0.00              
ATOM   3306  CG  GLU B  51      54.870   4.386  69.084  1.00  0.00              
ATOM   3307  CD  GLU B  51      54.414   2.936  69.144  1.00  0.00              
ATOM   3308  OE1 GLU B  51      54.353   2.277  68.105  1.00  0.00              
ATOM   3309  OE2 GLU B  51      54.116   2.454  70.239  1.00  0.00              
ATOM   3310  C   GLU B  51      55.830   6.844  67.505  1.00  0.00              
ATOM   3311  O   GLU B  51      56.757   7.133  68.262  1.00  0.00              
ATOM   3312  N   ALA B  52      56.017   6.630  66.199  1.00  0.00              
ATOM   3313  CA  ALA B  52      57.326   6.816  65.599  1.00  0.00              
ATOM   3314  CB  ALA B  52      57.396   6.116  64.250  1.00  0.00              
ATOM   3315  C   ALA B  52      57.655   8.286  65.386  1.00  0.00              
ATOM   3316  O   ALA B  52      58.652   8.785  65.907  1.00  0.00              
ATOM   3317  N   CYS B  53      56.808   9.041  64.682  1.00  0.00              
ATOM   3318  CA  CYS B  53      57.216  10.358  64.225  1.00  0.00              
ATOM   3319  CB  CYS B  53      56.575  10.641  62.882  1.00  0.00              
ATOM   3320  SG  CYS B  53      57.049   9.310  61.749  1.00  0.00              
ATOM   3321  C   CYS B  53      57.060  11.502  65.218  1.00  0.00              
ATOM   3322  O   CYS B  53      57.434  12.640  64.931  1.00  0.00              
ATOM   3323  N   CYS B  54      56.529  11.216  66.408  1.00  0.00              
ATOM   3324  CA  CYS B  54      56.625  12.145  67.524  1.00  0.00              
ATOM   3325  CB  CYS B  54      55.377  12.073  68.392  1.00  0.00              
ATOM   3326  SG  CYS B  54      53.831  12.375  67.501  1.00  0.00              
ATOM   3327  C   CYS B  54      57.844  11.872  68.401  1.00  0.00              
ATOM   3328  O   CYS B  54      58.097  12.617  69.350  1.00  0.00              
ATOM   3329  N   ALA B  55      58.621  10.814  68.130  1.00  0.00              
ATOM   3330  CA  ALA B  55      59.748  10.460  68.981  1.00  0.00              
ATOM   3331  CB  ALA B  55      60.221   9.048  68.669  1.00  0.00              
ATOM   3332  C   ALA B  55      60.950  11.386  68.848  1.00  0.00              
ATOM   3333  O   ALA B  55      61.176  12.030  67.819  1.00  0.00              
ATOM   3334  N   GLU B  56      61.744  11.436  69.922  1.00  0.00              
ATOM   3335  CA  GLU B  56      62.937  12.265  69.981  1.00  0.00              
ATOM   3336  CB  GLU B  56      63.530  12.183  71.386  1.00  0.00              
ATOM   3337  CG  GLU B  56      64.671  13.158  71.657  1.00  0.00              
ATOM   3338  CD  GLU B  56      65.263  13.018  73.051  1.00  0.00              
ATOM   3339  OE1 GLU B  56      66.254  12.305  73.203  1.00  0.00              
ATOM   3340  OE2 GLU B  56      64.733  13.623  73.981  1.00  0.00              
ATOM   3341  C   GLU B  56      63.947  11.819  68.928  1.00  0.00              
ATOM   3342  O   GLU B  56      64.558  10.753  69.018  1.00  0.00              
ATOM   3343  N   GLY B  57      64.062  12.647  67.891  1.00  0.00              
ATOM   3344  CA  GLY B  57      64.985  12.387  66.800  1.00  0.00              
ATOM   3345  C   GLY B  57      64.311  11.749  65.592  1.00  0.00              
ATOM   3346  O   GLY B  57      64.992  11.222  64.711  1.00  0.00              
ATOM   3347  N   ALA B  58      62.975  11.765  65.526  1.00  0.00              
ATOM   3348  CA  ALA B  58      62.262  11.312  64.342  1.00  0.00              
ATOM   3349  CB  ALA B  58      60.781  11.225  64.643  1.00  0.00              
ATOM   3350  C   ALA B  58      62.431  12.263  63.163  1.00  0.00              
ATOM   3351  O   ALA B  58      62.560  13.478  63.328  1.00  0.00              
ATOM   3352  N   ASP B  59      62.427  11.702  61.951  1.00  0.00              
ATOM   3353  CA  ASP B  59      62.665  12.476  60.741  1.00  0.00              
ATOM   3354  CB  ASP B  59      63.021  11.540  59.582  1.00  0.00              
ATOM   3355  CG  ASP B  59      63.374  12.283  58.300  1.00  0.00              
ATOM   3356  OD1 ASP B  59      62.470  12.593  57.525  1.00  0.00              
ATOM   3357  OD2 ASP B  59      64.549  12.570  58.088  1.00  0.00              
ATOM   3358  C   ASP B  59      61.476  13.360  60.359  1.00  0.00              
ATOM   3359  O   ASP B  59      60.402  12.828  60.064  1.00  0.00              
ATOM   3360  N   PRO B  60      61.631  14.692  60.269  1.00  0.00              
ATOM   3361  CD  PRO B  60      62.889  15.397  60.506  1.00  0.00              
ATOM   3362  CA  PRO B  60      60.560  15.647  59.973  1.00  0.00              
ATOM   3363  CB  PRO B  60      61.300  16.963  59.874  1.00  0.00              
ATOM   3364  CG  PRO B  60      62.420  16.794  60.864  1.00  0.00              
ATOM   3365  C   PRO B  60      59.731  15.394  58.719  1.00  0.00              
ATOM   3366  O   PRO B  60      58.556  15.754  58.670  1.00  0.00              
ATOM   3367  N   ASP B  61      60.287  14.743  57.690  1.00  0.00              
ATOM   3368  CA  ASP B  61      59.541  14.475  56.464  1.00  0.00              
ATOM   3369  CB  ASP B  61      60.429  13.918  55.353  1.00  0.00              
ATOM   3370  CG  ASP B  61      61.490  14.886  54.862  1.00  0.00              
ATOM   3371  OD1 ASP B  61      61.414  15.318  53.714  1.00  0.00              
ATOM   3372  OD2 ASP B  61      62.392  15.213  55.637  1.00  0.00              
ATOM   3373  C   ASP B  61      58.381  13.517  56.676  1.00  0.00              
ATOM   3374  O   ASP B  61      57.391  13.588  55.948  1.00  0.00              
ATOM   3375  N   CYS B  62      58.466  12.668  57.712  1.00  0.00              
ATOM   3376  CA  CYS B  62      57.482  11.631  58.007  1.00  0.00              
ATOM   3377  CB  CYS B  62      57.742  11.051  59.390  1.00  0.00              
ATOM   3378  SG  CYS B  62      56.416   9.955  59.949  1.00  0.00              
ATOM   3379  C   CYS B  62      56.015  12.026  57.906  1.00  0.00              
ATOM   3380  O   CYS B  62      55.234  11.312  57.272  1.00  0.00              
ATOM   3381  N   TYR B  63      55.631  13.182  58.458  1.00  0.00              
ATOM   3382  CA  TYR B  63      54.242  13.623  58.402  1.00  0.00              
ATOM   3383  CB  TYR B  63      53.946  14.739  59.415  1.00  0.00              
ATOM   3384  CG  TYR B  63      54.921  15.909  59.477  1.00  0.00              
ATOM   3385  CD1 TYR B  63      54.878  16.917  58.533  1.00  0.00              
ATOM   3386  CE1 TYR B  63      55.698  18.018  58.663  1.00  0.00              
ATOM   3387  CD2 TYR B  63      55.808  15.985  60.533  1.00  0.00              
ATOM   3388  CE2 TYR B  63      56.628  17.086  60.669  1.00  0.00              
ATOM   3389  CZ  TYR B  63      56.556  18.101  59.739  1.00  0.00              
ATOM   3390  OH  TYR B  63      57.331  19.232  59.907  1.00  0.00              
ATOM   3391  C   TYR B  63      53.712  13.960  57.010  1.00  0.00              
ATOM   3392  O   TYR B  63      52.512  14.174  56.825  1.00  0.00              
ATOM   3393  N   ASP B  64      54.595  14.024  56.010  1.00  0.00              
ATOM   3394  CA  ASP B  64      54.175  13.977  54.618  1.00  0.00              
ATOM   3395  CB  ASP B  64      54.824  15.085  53.794  1.00  0.00              
ATOM   3396  CG  ASP B  64      54.390  15.064  52.331  1.00  0.00              
ATOM   3397  OD1 ASP B  64      53.262  15.470  52.038  1.00  0.00              
ATOM   3398  OD2 ASP B  64      55.192  14.660  51.490  1.00  0.00              
ATOM   3399  C   ASP B  64      54.483  12.624  53.988  1.00  0.00              
ATOM   3400  O   ASP B  64      53.666  12.101  53.234  1.00  0.00              
ATOM   3401  N   THR B  65      55.659  12.050  54.257  1.00  0.00              
ATOM   3402  CA  THR B  65      56.086  10.801  53.643  1.00  0.00              
ATOM   3403  CB  THR B  65      57.583  10.580  53.940  1.00  0.00              
ATOM   3404  OG1 THR B  65      58.225  11.808  53.621  1.00  0.00              
ATOM   3405  CG2 THR B  65      58.196   9.450  53.124  1.00  0.00              
ATOM   3406  C   THR B  65      55.256   9.594  54.071  1.00  0.00              
ATOM   3407  O   THR B  65      54.637   8.944  53.226  1.00  0.00              
ATOM   3408  N   ARG B  66      55.191   9.285  55.372  1.00  0.00              
ATOM   3409  CA  ARG B  66      54.472   8.109  55.849  1.00  0.00              
ATOM   3410  CB  ARG B  66      54.774   7.803  57.309  1.00  0.00              
ATOM   3411  CG  ARG B  66      56.151   7.205  57.570  1.00  0.00              
ATOM   3412  CD  ARG B  66      56.247   6.684  59.004  1.00  0.00              
ATOM   3413  NE  ARG B  66      55.341   5.565  59.230  1.00  0.00              
ATOM   3414  CZ  ARG B  66      54.918   5.189  60.440  1.00  0.00              
ATOM   3415  NH1 ARG B  66      54.071   4.168  60.507  1.00  0.00              
ATOM   3416  NH2 ARG B  66      55.317   5.813  61.547  1.00  0.00              
ATOM   3417  C   ARG B  66      52.967   8.222  55.652  1.00  0.00              
ATOM   3418  O   ARG B  66      52.291   7.231  55.368  1.00  0.00              
ATOM   3419  N   THR B  67      52.434   9.440  55.755  1.00  0.00              
ATOM   3420  CA  THR B  67      51.040   9.701  55.434  1.00  0.00              
ATOM   3421  CB  THR B  67      50.655  11.122  55.863  1.00  0.00              
ATOM   3422  OG1 THR B  67      51.746  11.940  55.469  1.00  0.00              
ATOM   3423  CG2 THR B  67      50.412  11.235  57.359  1.00  0.00              
ATOM   3424  C   THR B  67      50.761   9.463  53.955  1.00  0.00              
ATOM   3425  O   THR B  67      49.814   8.748  53.627  1.00  0.00              
ATOM   3426  N   SER B  68      51.600   9.986  53.048  1.00  0.00              
ATOM   3427  CA  SER B  68      51.471   9.688  51.625  1.00  0.00              
ATOM   3428  CB  SER B  68      52.414  10.546  50.785  1.00  0.00              
ATOM   3429  OG  SER B  68      52.126  10.468  49.392  1.00  0.00              
ATOM   3430  C   SER B  68      51.703   8.213  51.306  1.00  0.00              
ATOM   3431  O   SER B  68      51.178   7.715  50.305  1.00  0.00              
ATOM   3432  N   ALA B  69      52.493   7.494  52.112  1.00  0.00              
ATOM   3433  CA  ALA B  69      52.598   6.047  51.994  1.00  0.00              
ATOM   3434  CB  ALA B  69      53.679   5.509  52.920  1.00  0.00              
ATOM   3435  C   ALA B  69      51.282   5.374  52.359  1.00  0.00              
ATOM   3436  O   ALA B  69      50.846   4.448  51.673  1.00  0.00              
ATOM   3437  N   LEU B  70      50.602   5.851  53.410  1.00  0.00              
ATOM   3438  CA  LEU B  70      49.262   5.374  53.721  1.00  0.00              
ATOM   3439  CB  LEU B  70      48.766   5.864  55.078  1.00  0.00              
ATOM   3440  CG  LEU B  70      49.521   5.494  56.350  1.00  0.00              
ATOM   3441  CD1 LEU B  70      48.673   5.879  57.548  1.00  0.00              
ATOM   3442  CD2 LEU B  70      49.836   4.008  56.422  1.00  0.00              
ATOM   3443  C   LEU B  70      48.250   5.745  52.643  1.00  0.00              
ATOM   3444  O   LEU B  70      47.315   4.985  52.391  1.00  0.00              
ATOM   3445  N   SER B  71      48.408   6.895  51.978  1.00  0.00              
ATOM   3446  CA  SER B  71      47.629   7.225  50.792  1.00  0.00              
ATOM   3447  CB  SER B  71      47.997   8.614  50.300  1.00  0.00              
ATOM   3448  OG  SER B  71      47.934   9.560  51.359  1.00  0.00              
ATOM   3449  C   SER B  71      47.857   6.213  49.675  1.00  0.00              
ATOM   3450  O   SER B  71      46.896   5.693  49.107  1.00  0.00              
ATOM   3451  N   ALA B  72      49.119   5.868  49.387  1.00  0.00              
ATOM   3452  CA  ALA B  72      49.436   4.832  48.410  1.00  0.00              
ATOM   3453  CB  ALA B  72      50.944   4.675  48.298  1.00  0.00              
ATOM   3454  C   ALA B  72      48.847   3.474  48.780  1.00  0.00              
ATOM   3455  O   ALA B  72      48.345   2.750  47.919  1.00  0.00              
ATOM   3456  N   LYS B  73      48.857   3.135  50.074  1.00  0.00              
ATOM   3457  CA  LYS B  73      48.215   1.925  50.567  1.00  0.00              
ATOM   3458  CB  LYS B  73      48.624   1.690  52.014  1.00  0.00              
ATOM   3459  CG  LYS B  73      48.518   0.236  52.442  1.00  0.00              
ATOM   3460  CD  LYS B  73      48.864   0.107  53.914  1.00  0.00              
ATOM   3461  CE  LYS B  73      48.874  -1.355  54.323  1.00  0.00              
ATOM   3462  NZ  LYS B  73      49.026  -1.475  55.759  1.00  0.00              
ATOM   3463  C   LYS B  73      46.693   2.008  50.438  1.00  0.00              
ATOM   3464  O   LYS B  73      46.042   1.014  50.116  1.00  0.00              
ATOM   3465  N   SER B  74      46.098   3.193  50.632  1.00  0.00              
ATOM   3466  CA  SER B  74      44.673   3.410  50.387  1.00  0.00              
ATOM   3467  CB  SER B  74      44.256   4.829  50.762  1.00  0.00              
ATOM   3468  OG  SER B  74      44.525   5.154  52.118  1.00  0.00              
ATOM   3469  C   SER B  74      44.335   3.186  48.917  1.00  0.00              
ATOM   3470  O   SER B  74      43.271   2.665  48.582  1.00  0.00              
ATOM   3471  N   CYS B  75      45.273   3.556  48.041  1.00  0.00              
ATOM   3472  CA  CYS B  75      45.160   3.325  46.611  1.00  0.00              
ATOM   3473  CB  CYS B  75      46.092   4.282  45.884  1.00  0.00              
ATOM   3474  SG  CYS B  75      45.630   6.004  46.177  1.00  0.00              
ATOM   3475  C   CYS B  75      45.416   1.895  46.142  1.00  0.00              
ATOM   3476  O   CYS B  75      45.458   1.639  44.935  1.00  0.00              
ATOM   3477  N   GLU B  76      45.603   0.931  47.052  1.00  0.00              
ATOM   3478  CA  GLU B  76      45.702  -0.470  46.671  1.00  0.00              
ATOM   3479  CB  GLU B  76      46.147  -1.290  47.877  1.00  0.00              
ATOM   3480  CG  GLU B  76      46.592  -2.717  47.563  1.00  0.00              
ATOM   3481  CD  GLU B  76      46.944  -3.593  48.764  1.00  0.00              
ATOM   3482  OE1 GLU B  76      47.384  -3.085  49.798  1.00  0.00              
ATOM   3483  OE2 GLU B  76      46.807  -4.809  48.636  1.00  0.00              
ATOM   3484  C   GLU B  76      44.337  -0.953  46.187  1.00  0.00              
ATOM   3485  O   GLU B  76      43.303  -0.532  46.707  1.00  0.00              
ATOM   3486  N   SER B  77      44.320  -1.845  45.191  1.00  0.00              
ATOM   3487  CA  SER B  77      43.094  -2.443  44.672  1.00  0.00              
ATOM   3488  CB  SER B  77      43.482  -3.435  43.579  1.00  0.00              
ATOM   3489  OG  SER B  77      44.456  -4.364  44.059  1.00  0.00              
ATOM   3490  C   SER B  77      42.327  -3.155  45.781  1.00  0.00              
ATOM   3491  O   SER B  77      41.147  -2.925  46.046  1.00  0.00              
ATOM   3492  N   ASN B  78      43.074  -4.015  46.471  1.00  0.00              
ATOM   3493  CA  ASN B  78      42.596  -4.672  47.671  1.00  0.00              
ATOM   3494  CB  ASN B  78      43.285  -6.030  47.820  1.00  0.00              
ATOM   3495  CG  ASN B  78      42.950  -7.019  46.711  1.00  0.00              
ATOM   3496  OD1 ASN B  78      42.331  -8.051  46.949  1.00  0.00              
ATOM   3497  ND2 ASN B  78      43.322  -6.778  45.458  1.00  0.00              
ATOM   3498  C   ASN B  78      42.957  -3.723  48.806  1.00  0.00              
ATOM   3499  O   ASN B  78      43.955  -3.894  49.508  1.00  0.00              
ATOM   3500  N   SER B  79      42.183  -2.642  48.916  1.00  0.00              
ATOM   3501  CA  SER B  79      42.463  -1.599  49.890  1.00  0.00              
ATOM   3502  CB  SER B  79      41.666  -0.337  49.575  1.00  0.00              
ATOM   3503  OG  SER B  79      42.119   0.773  50.340  1.00  0.00              
ATOM   3504  C   SER B  79      42.185  -2.045  51.321  1.00  0.00              
ATOM   3505  O   SER B  79      41.082  -2.503  51.626  1.00  0.00              
ATOM   3506  N   PRO B  80      43.164  -1.946  52.231  1.00  0.00              
ATOM   3507  CD  PRO B  80      44.573  -1.705  51.920  1.00  0.00              
ATOM   3508  CA  PRO B  80      42.975  -2.219  53.652  1.00  0.00              
ATOM   3509  CB  PRO B  80      44.397  -2.426  54.131  1.00  0.00              
ATOM   3510  CG  PRO B  80      45.186  -1.462  53.284  1.00  0.00              
ATOM   3511  C   PRO B  80      42.287  -1.083  54.404  1.00  0.00              
ATOM   3512  O   PRO B  80      41.886  -1.254  55.553  1.00  0.00              
ATOM   3513  N   PHE B  81      42.132   0.087  53.778  1.00  0.00              
ATOM   3514  CA  PHE B  81      41.668   1.275  54.472  1.00  0.00              
ATOM   3515  CB  PHE B  81      42.618   2.437  54.174  1.00  0.00              
ATOM   3516  CG  PHE B  81      44.006   2.302  54.791  1.00  0.00              
ATOM   3517  CD1 PHE B  81      45.067   2.953  54.198  1.00  0.00              
ATOM   3518  CD2 PHE B  81      44.213   1.570  55.946  1.00  0.00              
ATOM   3519  CE1 PHE B  81      46.319   2.891  54.766  1.00  0.00              
ATOM   3520  CE2 PHE B  81      45.470   1.506  56.501  1.00  0.00              
ATOM   3521  CZ  PHE B  81      46.523   2.171  55.919  1.00  0.00              
ATOM   3522  C   PHE B  81      40.237   1.649  54.108  1.00  0.00              
ATOM   3523  O   PHE B  81      39.744   1.207  53.065  1.00  0.00              
ATOM   3524  N   PRO B  82      39.492   2.398  54.936  1.00  0.00              
ATOM   3525  CD  PRO B  82      39.798   2.654  56.342  1.00  0.00              
ATOM   3526  CA  PRO B  82      38.183   2.927  54.573  1.00  0.00              
ATOM   3527  CB  PRO B  82      37.592   3.296  55.918  1.00  0.00              
ATOM   3528  CG  PRO B  82      38.778   3.696  56.754  1.00  0.00              
ATOM   3529  C   PRO B  82      38.309   4.101  53.609  1.00  0.00              
ATOM   3530  O   PRO B  82      39.071   5.045  53.824  1.00  0.00              
ATOM   3531  N   VAL B  83      37.571   4.019  52.505  1.00  0.00              
ATOM   3532  CA  VAL B  83      37.684   5.001  51.436  1.00  0.00              
ATOM   3533  CB  VAL B  83      37.921   4.304  50.068  1.00  0.00              
ATOM   3534  CG1 VAL B  83      39.269   3.593  50.053  1.00  0.00              
ATOM   3535  CG2 VAL B  83      36.806   3.330  49.705  1.00  0.00              
ATOM   3536  C   VAL B  83      36.498   5.959  51.377  1.00  0.00              
ATOM   3537  O   VAL B  83      35.529   5.840  52.137  1.00  0.00              
ATOM   3538  N   HIS B  84      36.569   6.941  50.480  1.00  0.00              
ATOM   3539  CA  HIS B  84      35.462   7.846  50.239  1.00  0.00              
ATOM   3540  CB  HIS B  84      35.827   9.256  50.698  1.00  0.00              
ATOM   3541  CG  HIS B  84      35.263   9.595  52.071  1.00  0.00              
ATOM   3542  ND1 HIS B  84      34.579   8.803  52.887  1.00  0.00              
ATOM   3543  CD2 HIS B  84      35.333  10.847  52.636  1.00  0.00              
ATOM   3544  NE2 HIS B  84      34.656  10.747  53.750  1.00  0.00              
ATOM   3545  CE1 HIS B  84      34.195   9.530  53.902  1.00  0.00              
ATOM   3546  C   HIS B  84      35.063   7.834  48.769  1.00  0.00              
ATOM   3547  O   HIS B  84      35.891   7.473  47.925  1.00  0.00              
ATOM   3548  N   PRO B  85      33.816   8.167  48.392  1.00  0.00              
ATOM   3549  CD  PRO B  85      32.672   8.256  49.297  1.00  0.00              
ATOM   3550  CA  PRO B  85      33.378   8.281  47.001  1.00  0.00              
ATOM   3551  CB  PRO B  85      31.916   8.666  47.143  1.00  0.00              
ATOM   3552  CG  PRO B  85      31.502   7.931  48.389  1.00  0.00              
ATOM   3553  C   PRO B  85      34.186   9.303  46.203  1.00  0.00              
ATOM   3554  O   PRO B  85      33.838  10.476  46.066  1.00  0.00              
ATOM   3555  N   GLY B  86      35.327   8.817  45.718  1.00  0.00              
ATOM   3556  CA  GLY B  86      36.252   9.626  44.950  1.00  0.00              
ATOM   3557  C   GLY B  86      37.692   9.155  45.096  1.00  0.00              
ATOM   3558  O   GLY B  86      38.484   9.365  44.175  1.00  0.00              
ATOM   3559  N   THR B  87      38.048   8.480  46.204  1.00  0.00              
ATOM   3560  CA  THR B  87      39.419   8.059  46.495  1.00  0.00              
ATOM   3561  CB  THR B  87      39.440   7.177  47.764  1.00  0.00              
ATOM   3562  OG1 THR B  87      38.698   7.890  48.748  1.00  0.00              
ATOM   3563  CG2 THR B  87      40.846   6.919  48.295  1.00  0.00              
ATOM   3564  C   THR B  87      40.134   7.360  45.341  1.00  0.00              
ATOM   3565  O   THR B  87      41.296   7.658  45.072  1.00  0.00              
ATOM   3566  N   ALA B  88      39.442   6.480  44.607  1.00  0.00              
ATOM   3567  CA  ALA B  88      39.994   5.846  43.415  1.00  0.00              
ATOM   3568  CB  ALA B  88      38.950   4.923  42.807  1.00  0.00              
ATOM   3569  C   ALA B  88      40.416   6.844  42.339  1.00  0.00              
ATOM   3570  O   ALA B  88      41.510   6.742  41.780  1.00  0.00              
ATOM   3571  N   GLU B  89      39.585   7.864  42.092  1.00  0.00              
ATOM   3572  CA  GLU B  89      39.896   8.877  41.097  1.00  0.00              
ATOM   3573  CB  GLU B  89      38.642   9.663  40.706  1.00  0.00              
ATOM   3574  CG  GLU B  89      38.821  10.688  39.578  1.00  0.00              
ATOM   3575  CD  GLU B  89      39.389  10.131  38.275  1.00  0.00              
ATOM   3576  OE1 GLU B  89      38.673   9.416  37.575  1.00  0.00              
ATOM   3577  OE2 GLU B  89      40.543  10.422  37.962  1.00  0.00              
ATOM   3578  C   GLU B  89      41.001   9.797  41.605  1.00  0.00              
ATOM   3579  O   GLU B  89      41.829  10.266  40.819  1.00  0.00              
ATOM   3580  N   CYS B  90      41.037  10.039  42.920  1.00  0.00              
ATOM   3581  CA  CYS B  90      42.173  10.699  43.543  1.00  0.00              
ATOM   3582  CB  CYS B  90      41.973  10.858  45.043  1.00  0.00              
ATOM   3583  SG  CYS B  90      40.459  11.726  45.525  1.00  0.00              
ATOM   3584  C   CYS B  90      43.448   9.904  43.292  1.00  0.00              
ATOM   3585  O   CYS B  90      44.457  10.471  42.884  1.00  0.00              
ATOM   3586  N   CYS B  91      43.406   8.577  43.457  1.00  0.00              
ATOM   3587  CA  CYS B  91      44.549   7.714  43.203  1.00  0.00              
ATOM   3588  CB  CYS B  91      44.219   6.276  43.551  1.00  0.00              
ATOM   3589  SG  CYS B  91      43.814   6.088  45.303  1.00  0.00              
ATOM   3590  C   CYS B  91      45.086   7.785  41.782  1.00  0.00              
ATOM   3591  O   CYS B  91      46.302   7.747  41.584  1.00  0.00              
ATOM   3592  N   THR B  92      44.214   7.916  40.778  1.00  0.00              
ATOM   3593  CA  THR B  92      44.659   8.154  39.411  1.00  0.00              
ATOM   3594  CB  THR B  92      43.513   7.891  38.415  1.00  0.00              
ATOM   3595  OG1 THR B  92      42.297   8.320  39.015  1.00  0.00              
ATOM   3596  CG2 THR B  92      43.430   6.419  38.050  1.00  0.00              
ATOM   3597  C   THR B  92      45.319   9.507  39.158  1.00  0.00              
ATOM   3598  O   THR B  92      45.973   9.699  38.133  1.00  0.00              
ATOM   3599  N   LYS B  93      45.168  10.470  40.072  1.00  0.00              
ATOM   3600  CA  LYS B  93      45.813  11.763  39.938  1.00  0.00              
ATOM   3601  CB  LYS B  93      44.791  12.880  40.169  1.00  0.00              
ATOM   3602  CG  LYS B  93      43.609  12.905  39.204  1.00  0.00              
ATOM   3603  CD  LYS B  93      44.066  13.131  37.770  1.00  0.00              
ATOM   3604  CE  LYS B  93      42.870  13.095  36.835  1.00  0.00              
ATOM   3605  NZ  LYS B  93      43.305  13.233  35.460  1.00  0.00              
ATOM   3606  C   LYS B  93      46.947  11.830  40.955  1.00  0.00              
ATOM   3607  O   LYS B  93      46.734  12.099  42.133  1.00  0.00              
ATOM   3608  N   GLU B  94      48.191  11.653  40.516  1.00  0.00              
ATOM   3609  CA  GLU B  94      49.286  11.307  41.416  1.00  0.00              
ATOM   3610  CB  GLU B  94      50.523  10.922  40.610  1.00  0.00              
ATOM   3611  CG  GLU B  94      50.521   9.490  40.065  1.00  0.00              
ATOM   3612  CD  GLU B  94      49.346   9.114  39.169  1.00  0.00              
ATOM   3613  OE1 GLU B  94      49.121   9.798  38.170  1.00  0.00              
ATOM   3614  OE2 GLU B  94      48.670   8.136  39.482  1.00  0.00              
ATOM   3615  C   GLU B  94      49.695  12.248  42.547  1.00  0.00              
ATOM   3616  O   GLU B  94      49.707  13.479  42.435  1.00  0.00              
ATOM   3617  N   GLY B  95      49.990  11.598  43.679  1.00  0.00              
ATOM   3618  CA  GLY B  95      50.703  12.195  44.800  1.00  0.00              
ATOM   3619  C   GLY B  95      50.021  13.405  45.416  1.00  0.00              
ATOM   3620  O   GLY B  95      49.115  13.293  46.241  1.00  0.00              
ATOM   3621  N   LEU B  96      50.454  14.582  44.964  1.00  0.00              
ATOM   3622  CA  LEU B  96      49.952  15.845  45.484  1.00  0.00              
ATOM   3623  CB  LEU B  96      50.831  16.999  45.017  1.00  0.00              
ATOM   3624  CG  LEU B  96      52.288  17.026  45.466  1.00  0.00              
ATOM   3625  CD1 LEU B  96      53.025  18.155  44.769  1.00  0.00              
ATOM   3626  CD2 LEU B  96      52.397  17.163  46.978  1.00  0.00              
ATOM   3627  C   LEU B  96      48.512  16.092  45.065  1.00  0.00              
ATOM   3628  O   LEU B  96      47.701  16.597  45.844  1.00  0.00              
ATOM   3629  N   GLU B  97      48.181  15.671  43.838  1.00  0.00              
ATOM   3630  CA  GLU B  97      46.836  15.831  43.306  1.00  0.00              
ATOM   3631  CB  GLU B  97      46.792  15.432  41.840  1.00  0.00              
ATOM   3632  CG  GLU B  97      47.818  16.083  40.922  1.00  0.00              
ATOM   3633  CD  GLU B  97      47.796  15.494  39.519  1.00  0.00              
ATOM   3634  OE1 GLU B  97      47.229  16.120  38.626  1.00  0.00              
ATOM   3635  OE2 GLU B  97      48.337  14.404  39.319  1.00  0.00              
ATOM   3636  C   GLU B  97      45.892  14.932  44.098  1.00  0.00              
ATOM   3637  O   GLU B  97      44.828  15.361  44.537  1.00  0.00              
ATOM   3638  N   ARG B  98      46.315  13.679  44.287  1.00  0.00              
ATOM   3639  CA  ARG B  98      45.698  12.709  45.182  1.00  0.00              
ATOM   3640  CB  ARG B  98      46.647  11.520  45.244  1.00  0.00              
ATOM   3641  CG  ARG B  98      46.233  10.256  45.974  1.00  0.00              
ATOM   3642  CD  ARG B  98      47.364   9.247  45.813  1.00  0.00              
ATOM   3643  NE  ARG B  98      47.557   8.879  44.416  1.00  0.00              
ATOM   3644  CZ  ARG B  98      48.724   8.476  43.917  1.00  0.00              
ATOM   3645  NH1 ARG B  98      48.751   8.023  42.672  1.00  0.00              
ATOM   3646  NH2 ARG B  98      49.855   8.586  44.609  1.00  0.00              
ATOM   3647  C   ARG B  98      45.434  13.254  46.578  1.00  0.00              
ATOM   3648  O   ARG B  98      44.310  13.165  47.074  1.00  0.00              
ATOM   3649  N   LYS B  99      46.458  13.848  47.201  1.00  0.00              
ATOM   3650  CA  LYS B  99      46.354  14.437  48.530  1.00  0.00              
ATOM   3651  CB  LYS B  99      47.727  14.978  48.924  1.00  0.00              
ATOM   3652  CG  LYS B  99      47.887  15.396  50.376  1.00  0.00              
ATOM   3653  CD  LYS B  99      49.303  15.906  50.592  1.00  0.00              
ATOM   3654  CE  LYS B  99      49.501  16.300  52.046  1.00  0.00              
ATOM   3655  NZ  LYS B  99      50.821  16.865  52.251  1.00  0.00              
ATOM   3656  C   LYS B  99      45.293  15.533  48.583  1.00  0.00              
ATOM   3657  O   LYS B  99      44.410  15.512  49.445  1.00  0.00              
ATOM   3658  N   LEU B 100      45.337  16.462  47.620  1.00  0.00              
ATOM   3659  CA  LEU B 100      44.362  17.543  47.515  1.00  0.00              
ATOM   3660  CB  LEU B 100      44.804  18.470  46.377  1.00  0.00              
ATOM   3661  CG  LEU B 100      44.186  19.850  46.142  1.00  0.00              
ATOM   3662  CD1 LEU B 100      45.195  20.732  45.429  1.00  0.00              
ATOM   3663  CD2 LEU B 100      42.881  19.801  45.359  1.00  0.00              
ATOM   3664  C   LEU B 100      42.951  17.001  47.293  1.00  0.00              
ATOM   3665  O   LEU B 100      41.993  17.432  47.937  1.00  0.00              
ATOM   3666  N   CYS B 101      42.830  16.018  46.398  1.00  0.00              
ATOM   3667  CA  CYS B 101      41.569  15.364  46.078  1.00  0.00              
ATOM   3668  CB  CYS B 101      41.831  14.348  44.976  1.00  0.00              
ATOM   3669  SG  CYS B 101      40.427  13.382  44.369  1.00  0.00              
ATOM   3670  C   CYS B 101      40.960  14.702  47.307  1.00  0.00              
ATOM   3671  O   CYS B 101      39.784  14.914  47.600  1.00  0.00              
ATOM   3672  N   MET B 102      41.759  13.955  48.080  1.00  0.00              
ATOM   3673  CA  MET B 102      41.288  13.363  49.324  1.00  0.00              
ATOM   3674  CB  MET B 102      42.307  12.412  49.930  1.00  0.00              
ATOM   3675  CG  MET B 102      42.513  11.146  49.113  1.00  0.00              
ATOM   3676  SD  MET B 102      43.648   9.996  49.927  1.00  0.00              
ATOM   3677  CE  MET B 102      45.158  10.873  49.649  1.00  0.00              
ATOM   3678  C   MET B 102      40.897  14.411  50.354  1.00  0.00              
ATOM   3679  O   MET B 102      39.866  14.271  51.011  1.00  0.00              
ATOM   3680  N   ALA B 103      41.674  15.494  50.471  1.00  0.00              
ATOM   3681  CA  ALA B 103      41.315  16.613  51.335  1.00  0.00              
ATOM   3682  CB  ALA B 103      42.422  17.656  51.307  1.00  0.00              
ATOM   3683  C   ALA B 103      40.017  17.304  50.921  1.00  0.00              
ATOM   3684  O   ALA B 103      39.322  17.890  51.751  1.00  0.00              
ATOM   3685  N   ALA B 104      39.679  17.250  49.629  1.00  0.00              
ATOM   3686  CA  ALA B 104      38.399  17.738  49.143  1.00  0.00              
ATOM   3687  CB  ALA B 104      38.534  18.099  47.670  1.00  0.00              
ATOM   3688  C   ALA B 104      37.244  16.747  49.279  1.00  0.00              
ATOM   3689  O   ALA B 104      36.087  17.121  49.069  1.00  0.00              
ATOM   3690  N   LEU B 105      37.501  15.480  49.626  1.00  0.00              
ATOM   3691  CA  LEU B 105      36.439  14.490  49.726  1.00  0.00              
ATOM   3692  CB  LEU B 105      36.981  13.070  49.634  1.00  0.00              
ATOM   3693  CG  LEU B 105      37.541  12.623  48.293  1.00  0.00              
ATOM   3694  CD1 LEU B 105      38.164  11.250  48.420  1.00  0.00              
ATOM   3695  CD2 LEU B 105      36.468  12.636  47.217  1.00  0.00              
ATOM   3696  C   LEU B 105      35.565  14.638  50.960  1.00  0.00              
ATOM   3697  O   LEU B 105      36.022  14.662  52.104  1.00  0.00              
ATOM   3698  N   LYS B 106      34.268  14.742  50.683  1.00  0.00              
ATOM   3699  CA  LYS B 106      33.272  14.988  51.710  1.00  0.00              
ATOM   3700  CB  LYS B 106      32.013  15.575  51.083  1.00  0.00              
ATOM   3701  CG  LYS B 106      32.219  16.903  50.373  1.00  0.00              
ATOM   3702  CD  LYS B 106      30.914  17.316  49.718  1.00  0.00              
ATOM   3703  CE  LYS B 106      31.096  18.622  48.965  1.00  0.00              
ATOM   3704  NZ  LYS B 106      29.855  19.003  48.321  1.00  0.00              
ATOM   3705  C   LYS B 106      32.879  13.736  52.477  1.00  0.00              
ATOM   3706  O   LYS B 106      32.679  12.664  51.896  1.00  0.00              
ATOM   3707  N   HIS B 107      32.767  13.891  53.801  1.00  0.00              
ATOM   3708  CA  HIS B 107      32.090  12.920  54.652  1.00  0.00              
ATOM   3709  CB  HIS B 107      32.092  13.412  56.111  1.00  0.00              
ATOM   3710  CG  HIS B 107      31.148  12.663  57.050  1.00  0.00              
ATOM   3711  ND1 HIS B 107      31.182  11.386  57.396  1.00  0.00              
ATOM   3712  CD2 HIS B 107      30.024  13.230  57.611  1.00  0.00              
ATOM   3713  NE2 HIS B 107      29.425  12.250  58.235  1.00  0.00              
ATOM   3714  CE1 HIS B 107      30.117  11.144  58.112  1.00  0.00              
ATOM   3715  C   HIS B 107      30.662  12.716  54.163  1.00  0.00              
ATOM   3716  O   HIS B 107      29.951  13.675  53.853  1.00  0.00              
ATOM   3717  N   GLN B 108      30.249  11.454  54.080  1.00  0.00              
ATOM   3718  CA  GLN B 108      28.896  11.130  53.665  1.00  0.00              
ATOM   3719  CB  GLN B 108      28.883   9.829  52.861  1.00  0.00              
ATOM   3720  CG  GLN B 108      29.803   9.826  51.640  1.00  0.00              
ATOM   3721  CD  GLN B 108      29.494  10.906  50.613  1.00  0.00              
ATOM   3722  OE1 GLN B 108      28.477  10.872  49.925  1.00  0.00              
ATOM   3723  NE2 GLN B 108      30.352  11.904  50.458  1.00  0.00              
ATOM   3724  C   GLN B 108      28.036  11.005  54.918  1.00  0.00              
ATOM   3725  O   GLN B 108      28.282  10.100  55.718  1.00  0.00              
ATOM   3726  N   PRO B 109      27.060  11.891  55.174  1.00  0.00              
ATOM   3727  CD  PRO B 109      26.796  13.087  54.382  1.00  0.00              
ATOM   3728  CA  PRO B 109      26.189  11.845  56.346  1.00  0.00              
ATOM   3729  CB  PRO B 109      25.263  13.022  56.116  1.00  0.00              
ATOM   3730  CG  PRO B 109      26.139  14.008  55.392  1.00  0.00              
ATOM   3731  C   PRO B 109      25.421  10.536  56.465  1.00  0.00              
ATOM   3732  O   PRO B 109      24.645  10.154  55.583  1.00  0.00              
ATOM   3733  N   GLN B 110      25.667   9.826  57.568  1.00  0.00              
ATOM   3734  CA  GLN B 110      25.022   8.548  57.808  1.00  0.00              
ATOM   3735  CB  GLN B 110      25.729   7.790  58.938  1.00  0.00              
ATOM   3736  CG  GLN B 110      25.128   6.441  59.348  1.00  0.00              
ATOM   3737  CD  GLN B 110      24.986   5.378  58.266  1.00  0.00              
ATOM   3738  OE1 GLN B 110      24.426   5.609  57.193  1.00  0.00              
ATOM   3739  NE2 GLN B 110      25.423   4.154  58.522  1.00  0.00              
ATOM   3740  C   GLN B 110      23.517   8.663  58.029  1.00  0.00              
ATOM   3741  O   GLN B 110      23.010   8.981  59.112  1.00  0.00              
ATOM   3742  N   GLU B 111      22.832   8.448  56.906  1.00  0.00              
ATOM   3743  CA  GLU B 111      21.381   8.408  56.861  1.00  0.00              
ATOM   3744  CB  GLU B 111      20.875   9.001  55.549  1.00  0.00              
ATOM   3745  CG  GLU B 111      21.258  10.470  55.357  1.00  0.00              
ATOM   3746  CD  GLU B 111      20.723  11.141  54.097  1.00  0.00              
ATOM   3747  OE1 GLU B 111      20.580  10.501  53.053  1.00  0.00              
ATOM   3748  OE2 GLU B 111      20.437  12.338  54.138  1.00  0.00              
ATOM   3749  C   GLU B 111      20.775   7.024  57.070  1.00  0.00              
ATOM   3750  O   GLU B 111      19.570   6.915  57.294  1.00  0.00              
ATOM   3751  N   PHE B 112      21.552   5.936  57.000  1.00  0.00              
ATOM   3752  CA  PHE B 112      21.020   4.605  57.276  1.00  0.00              
ATOM   3753  CB  PHE B 112      20.870   3.776  55.996  1.00  0.00              
ATOM   3754  CG  PHE B 112      19.641   4.157  55.183  1.00  0.00              
ATOM   3755  CD1 PHE B 112      19.763   4.982  54.081  1.00  0.00              
ATOM   3756  CD2 PHE B 112      18.399   3.685  55.564  1.00  0.00              
ATOM   3757  CE1 PHE B 112      18.636   5.340  53.371  1.00  0.00              
ATOM   3758  CE2 PHE B 112      17.278   4.048  54.846  1.00  0.00              
ATOM   3759  CZ  PHE B 112      17.396   4.876  53.752  1.00  0.00              
ATOM   3760  C   PHE B 112      21.844   3.871  58.331  1.00  0.00              
ATOM   3761  O   PHE B 112      22.691   3.031  58.009  1.00  0.00              
ATOM   3762  N   PRO B 113      21.651   4.181  59.624  1.00  0.00              
ATOM   3763  CD  PRO B 113      20.636   5.101  60.131  1.00  0.00              
ATOM   3764  CA  PRO B 113      22.436   3.624  60.718  1.00  0.00              
ATOM   3765  CB  PRO B 113      22.001   4.449  61.913  1.00  0.00              
ATOM   3766  CG  PRO B 113      20.561   4.725  61.593  1.00  0.00              
ATOM   3767  C   PRO B 113      22.266   2.128  60.952  1.00  0.00              
ATOM   3768  O   PRO B 113      21.181   1.623  61.227  1.00  0.00              
ATOM   3769  N   THR B 114      23.384   1.416  60.853  1.00  0.00              
ATOM   3770  CA  THR B 114      23.454  -0.013  61.121  1.00  0.00              
ATOM   3771  CB  THR B 114      24.595  -0.637  60.282  1.00  0.00              
ATOM   3772  OG1 THR B 114      25.805   0.057  60.582  1.00  0.00              
ATOM   3773  CG2 THR B 114      24.290  -0.594  58.792  1.00  0.00              
ATOM   3774  C   THR B 114      23.585  -0.398  62.600  1.00  0.00              
ATOM   3775  O   THR B 114      23.860  -1.558  62.926  1.00  0.00              
ATOM   3776  N   TYR B 115      23.336   0.536  63.527  1.00  0.00              
ATOM   3777  CA  TYR B 115      23.540   0.289  64.946  1.00  0.00              
ATOM   3778  CB  TYR B 115      23.714   1.611  65.711  1.00  0.00              
ATOM   3779  CG  TYR B 115      23.932   1.459  67.217  1.00  0.00              
ATOM   3780  CD1 TYR B 115      25.028   0.774  67.711  1.00  0.00              
ATOM   3781  CE1 TYR B 115      25.153   0.553  69.068  1.00  0.00              
ATOM   3782  CD2 TYR B 115      22.988   1.961  68.091  1.00  0.00              
ATOM   3783  CE2 TYR B 115      23.111   1.748  69.448  1.00  0.00              
ATOM   3784  CZ  TYR B 115      24.190   1.037  69.927  1.00  0.00              
ATOM   3785  OH  TYR B 115      24.313   0.811  71.285  1.00  0.00              
ATOM   3786  C   TYR B 115      22.440  -0.562  65.572  1.00  0.00              
ATOM   3787  O   TYR B 115      21.244  -0.284  65.460  1.00  0.00              
ATOM   3788  N   VAL B 116      22.893  -1.616  66.246  1.00  0.00              
ATOM   3789  CA  VAL B 116      22.034  -2.475  67.036  1.00  0.00              
ATOM   3790  CB  VAL B 116      21.607  -3.732  66.226  1.00  0.00              
ATOM   3791  CG1 VAL B 116      22.779  -4.583  65.746  1.00  0.00              
ATOM   3792  CG2 VAL B 116      20.605  -4.564  67.012  1.00  0.00              
ATOM   3793  C   VAL B 116      22.768  -2.803  68.333  1.00  0.00              
ATOM   3794  O   VAL B 116      23.960  -3.118  68.324  1.00  0.00              
ATOM   3795  N   GLU B 117      22.086  -2.658  69.470  1.00  0.00              
ATOM   3796  CA  GLU B 117      22.674  -3.034  70.746  1.00  0.00              
ATOM   3797  CB  GLU B 117      22.193  -2.100  71.854  1.00  0.00              
ATOM   3798  CG  GLU B 117      23.149  -2.127  73.047  1.00  0.00              
ATOM   3799  CD  GLU B 117      22.725  -1.370  74.297  1.00  0.00              
ATOM   3800  OE1 GLU B 117      23.139  -1.794  75.382  1.00  0.00              
ATOM   3801  OE2 GLU B 117      22.008  -0.372  74.207  1.00  0.00              
ATOM   3802  C   GLU B 117      22.330  -4.485  71.090  1.00  0.00              
ATOM   3803  O   GLU B 117      21.173  -4.881  70.926  1.00  0.00              
ATOM   3804  N   PRO B 118      23.288  -5.324  71.518  1.00  0.00              
ATOM   3805  CD  PRO B 118      24.718  -5.106  71.318  1.00  0.00              
ATOM   3806  CA  PRO B 118      23.041  -6.684  72.008  1.00  0.00              
ATOM   3807  CB  PRO B 118      24.441  -7.264  72.095  1.00  0.00              
ATOM   3808  CG  PRO B 118      25.217  -6.510  71.051  1.00  0.00              
ATOM   3809  C   PRO B 118      22.345  -6.759  73.367  1.00  0.00              
ATOM   3810  O   PRO B 118      22.128  -5.746  74.038  1.00  0.00              
ATOM   3811  N   THR B 119      21.991  -7.978  73.791  1.00  0.00              
ATOM   3812  CA  THR B 119      21.408  -8.199  75.110  1.00  0.00              
ATOM   3813  CB  THR B 119      20.608  -9.518  75.164  1.00  0.00              
ATOM   3814  OG1 THR B 119      21.483 -10.578  74.799  1.00  0.00              
ATOM   3815  CG2 THR B 119      19.416  -9.494  74.233  1.00  0.00              
ATOM   3816  C   THR B 119      22.464  -8.205  76.209  1.00  0.00              
ATOM   3817  O   THR B 119      23.625  -8.542  75.948  1.00  0.00              
ATOM   3818  N   ASN B 120      22.052  -7.868  77.442  1.00  0.00              
ATOM   3819  CA  ASN B 120      22.894  -7.882  78.644  1.00  0.00              
ATOM   3820  CB  ASN B 120      22.031  -7.933  79.914  1.00  0.00              
ATOM   3821  CG  ASN B 120      21.144  -6.720  80.165  1.00  0.00              
ATOM   3822  OD1 ASN B 120      20.749  -6.003  79.246  1.00  0.00              
ATOM   3823  ND2 ASN B 120      20.757  -6.447  81.404  1.00  0.00              
ATOM   3824  C   ASN B 120      23.902  -9.023  78.729  1.00  0.00              
ATOM   3825  O   ASN B 120      25.097  -8.811  78.953  1.00  0.00              
ATOM   3826  N   ASP B 121      23.414 -10.247  78.483  1.00  0.00              
ATOM   3827  CA  ASP B 121      24.258 -11.433  78.487  1.00  0.00              
ATOM   3828  CB  ASP B 121      23.438 -12.715  78.340  1.00  0.00              
ATOM   3829  CG  ASP B 121      24.296 -13.979  78.273  1.00  0.00              
ATOM   3830  OD1 ASP B 121      24.826 -14.397  79.302  1.00  0.00              
ATOM   3831  OD2 ASP B 121      24.426 -14.540  77.186  1.00  0.00              
ATOM   3832  C   ASP B 121      25.325 -11.397  77.405  1.00  0.00              
ATOM   3833  O   ASP B 121      26.471 -11.726  77.693  1.00  0.00              
ATOM   3834  N   GLU B 122      24.983 -10.997  76.177  1.00  0.00              
ATOM   3835  CA  GLU B 122      25.947 -10.969  75.082  1.00  0.00              
ATOM   3836  CB  GLU B 122      25.264 -10.664  73.761  1.00  0.00              
ATOM   3837  CG  GLU B 122      24.297 -11.735  73.283  1.00  0.00              
ATOM   3838  CD  GLU B 122      23.529 -11.305  72.045  1.00  0.00              
ATOM   3839  OE1 GLU B 122      22.578 -10.529  72.189  1.00  0.00              
ATOM   3840  OE2 GLU B 122      23.871 -11.735  70.947  1.00  0.00              
ATOM   3841  C   GLU B 122      27.018  -9.919  75.330  1.00  0.00              
ATOM   3842  O   GLU B 122      28.205 -10.165  75.107  1.00  0.00              
ATOM   3843  N   ILE B 123      26.572  -8.762  75.837  1.00  0.00              
ATOM   3844  CA  ILE B 123      27.444  -7.657  76.217  1.00  0.00              
ATOM   3845  CB  ILE B 123      26.577  -6.504  76.791  1.00  0.00              
ATOM   3846  CG2 ILE B 123      27.437  -5.359  77.298  1.00  0.00              
ATOM   3847  CG1 ILE B 123      25.589  -5.973  75.761  1.00  0.00              
ATOM   3848  CD1 ILE B 123      24.559  -4.980  76.331  1.00  0.00              
ATOM   3849  C   ILE B 123      28.488  -8.136  77.224  1.00  0.00              
ATOM   3850  O   ILE B 123      29.694  -8.030  76.978  1.00  0.00              
ATOM   3851  N   CYS B 124      28.021  -8.721  78.334  1.00  0.00              
ATOM   3852  CA  CYS B 124      28.920  -9.272  79.333  1.00  0.00              
ATOM   3853  CB  CYS B 124      28.176  -9.704  80.587  1.00  0.00              
ATOM   3854  SG  CYS B 124      27.538  -8.295  81.528  1.00  0.00              
ATOM   3855  C   CYS B 124      29.788 -10.414  78.833  1.00  0.00              
ATOM   3856  O   CYS B 124      30.988 -10.413  79.103  1.00  0.00              
ATOM   3857  N   GLU B 125      29.240 -11.370  78.074  1.00  0.00              
ATOM   3858  CA  GLU B 125      30.018 -12.493  77.569  1.00  0.00              
ATOM   3859  CB  GLU B 125      29.141 -13.550  76.904  1.00  0.00              
ATOM   3860  CG  GLU B 125      28.306 -14.367  77.889  1.00  0.00              
ATOM   3861  CD  GLU B 125      29.126 -15.122  78.925  1.00  0.00              
ATOM   3862  OE1 GLU B 125      29.765 -16.116  78.571  1.00  0.00              
ATOM   3863  OE2 GLU B 125      29.140 -14.713  80.085  1.00  0.00              
ATOM   3864  C   GLU B 125      31.141 -12.095  76.631  1.00  0.00              
ATOM   3865  O   GLU B 125      32.269 -12.546  76.824  1.00  0.00              
ATOM   3866  N   ALA B 126      30.876 -11.223  75.653  1.00  0.00              
ATOM   3867  CA  ALA B 126      31.913 -10.752  74.743  1.00  0.00              
ATOM   3868  CB  ALA B 126      31.308  -9.771  73.752  1.00  0.00              
ATOM   3869  C   ALA B 126      33.035 -10.043  75.493  1.00  0.00              
ATOM   3870  O   ALA B 126      34.216 -10.360  75.322  1.00  0.00              
ATOM   3871  N   PHE B 127      32.645  -9.146  76.406  1.00  0.00              
ATOM   3872  CA  PHE B 127      33.589  -8.411  77.233  1.00  0.00              
ATOM   3873  CB  PHE B 127      32.819  -7.356  78.013  1.00  0.00              
ATOM   3874  CG  PHE B 127      33.613  -6.104  78.359  1.00  0.00              
ATOM   3875  CD1 PHE B 127      33.782  -5.117  77.405  1.00  0.00              
ATOM   3876  CD2 PHE B 127      34.096  -5.919  79.641  1.00  0.00              
ATOM   3877  CE1 PHE B 127      34.411  -3.937  77.743  1.00  0.00              
ATOM   3878  CE2 PHE B 127      34.724  -4.734  79.969  1.00  0.00              
ATOM   3879  CZ  PHE B 127      34.877  -3.742  79.025  1.00  0.00              
ATOM   3880  C   PHE B 127      34.354  -9.323  78.192  1.00  0.00              
ATOM   3881  O   PHE B 127      35.514  -9.058  78.505  1.00  0.00              
ATOM   3882  N   ARG B 128      33.731 -10.406  78.670  1.00  0.00              
ATOM   3883  CA  ARG B 128      34.393 -11.385  79.522  1.00  0.00              
ATOM   3884  CB  ARG B 128      33.354 -12.317  80.146  1.00  0.00              
ATOM   3885  CG  ARG B 128      33.928 -13.322  81.138  1.00  0.00              
ATOM   3886  CD  ARG B 128      32.923 -14.401  81.537  1.00  0.00              
ATOM   3887  NE  ARG B 128      32.401 -15.186  80.422  1.00  0.00              
ATOM   3888  CZ  ARG B 128      33.129 -16.029  79.679  1.00  0.00              
ATOM   3889  NH1 ARG B 128      32.516 -16.712  78.723  1.00  0.00              
ATOM   3890  NH2 ARG B 128      34.434 -16.200  79.868  1.00  0.00              
ATOM   3891  C   ARG B 128      35.416 -12.202  78.738  1.00  0.00              
ATOM   3892  O   ARG B 128      36.526 -12.441  79.216  1.00  0.00              
ATOM   3893  N   LYS B 129      35.047 -12.642  77.530  1.00  0.00              
ATOM   3894  CA  LYS B 129      35.937 -13.420  76.678  1.00  0.00              
ATOM   3895  CB  LYS B 129      35.174 -13.973  75.479  1.00  0.00              
ATOM   3896  CG  LYS B 129      34.142 -15.010  75.897  1.00  0.00              
ATOM   3897  CD  LYS B 129      33.264 -15.406  74.726  1.00  0.00              
ATOM   3898  CE  LYS B 129      32.181 -16.353  75.216  1.00  0.00              
ATOM   3899  NZ  LYS B 129      31.318 -16.747  74.120  1.00  0.00              
ATOM   3900  C   LYS B 129      37.142 -12.614  76.218  1.00  0.00              
ATOM   3901  O   LYS B 129      38.264 -13.122  76.193  1.00  0.00              
ATOM   3902  N   ASP B 130      36.912 -11.354  75.835  1.00  0.00              
ATOM   3903  CA  ASP B 130      37.980 -10.391  75.615  1.00  0.00              
ATOM   3904  CB  ASP B 130      38.761 -10.647  74.312  1.00  0.00              
ATOM   3905  CG  ASP B 130      39.766  -9.544  74.002  1.00  0.00              
ATOM   3906  OD1 ASP B 130      39.576  -8.837  73.013  1.00  0.00              
ATOM   3907  OD2 ASP B 130      40.708  -9.349  74.767  1.00  0.00              
ATOM   3908  C   ASP B 130      37.411  -8.977  75.593  1.00  0.00              
ATOM   3909  O   ASP B 130      36.746  -8.618  74.622  1.00  0.00              
ATOM   3910  N   PRO B 131      37.700  -8.115  76.580  1.00  0.00              
ATOM   3911  CD  PRO B 131      38.606  -8.397  77.690  1.00  0.00              
ATOM   3912  CA  PRO B 131      37.170  -6.754  76.664  1.00  0.00              
ATOM   3913  CB  PRO B 131      37.832  -6.213  77.919  1.00  0.00              
ATOM   3914  CG  PRO B 131      39.104  -7.013  78.054  1.00  0.00              
ATOM   3915  C   PRO B 131      37.426  -5.873  75.446  1.00  0.00              
ATOM   3916  O   PRO B 131      36.548  -5.133  74.994  1.00  0.00              
ATOM   3917  N   LYS B 132      38.631  -6.022  74.882  1.00  0.00              
ATOM   3918  CA  LYS B 132      39.099  -5.209  73.771  1.00  0.00              
ATOM   3919  CB  LYS B 132      40.539  -5.567  73.394  1.00  0.00              
ATOM   3920  CG  LYS B 132      41.540  -5.604  74.547  1.00  0.00              
ATOM   3921  CD  LYS B 132      41.680  -4.267  75.260  1.00  0.00              
ATOM   3922  CE  LYS B 132      42.582  -4.451  76.468  1.00  0.00              
ATOM   3923  NZ  LYS B 132      42.729  -3.205  77.193  1.00  0.00              
ATOM   3924  C   LYS B 132      38.210  -5.337  72.544  1.00  0.00              
ATOM   3925  O   LYS B 132      37.822  -4.315  71.981  1.00  0.00              
ATOM   3926  N   GLU B 133      37.823  -6.557  72.142  1.00  0.00              
ATOM   3927  CA  GLU B 133      36.953  -6.730  70.986  1.00  0.00              
ATOM   3928  CB  GLU B 133      36.834  -8.199  70.531  1.00  0.00              
ATOM   3929  CG  GLU B 133      36.555  -9.325  71.533  1.00  0.00              
ATOM   3930  CD  GLU B 133      35.100  -9.623  71.876  1.00  0.00              
ATOM   3931  OE1 GLU B 133      34.579 -10.629  71.399  1.00  0.00              
ATOM   3932  OE2 GLU B 133      34.484  -8.855  72.612  1.00  0.00              
ATOM   3933  C   GLU B 133      35.600  -6.042  71.093  1.00  0.00              
ATOM   3934  O   GLU B 133      35.196  -5.364  70.149  1.00  0.00              
ATOM   3935  N   TYR B 134      34.913  -6.144  72.238  1.00  0.00              
ATOM   3936  CA  TYR B 134      33.630  -5.478  72.418  1.00  0.00              
ATOM   3937  CB  TYR B 134      32.925  -5.943  73.696  1.00  0.00              
ATOM   3938  CG  TYR B 134      31.449  -5.557  73.728  1.00  0.00              
ATOM   3939  CD1 TYR B 134      30.568  -6.165  72.853  1.00  0.00              
ATOM   3940  CE1 TYR B 134      29.248  -5.769  72.810  1.00  0.00              
ATOM   3941  CD2 TYR B 134      30.999  -4.571  74.586  1.00  0.00              
ATOM   3942  CE2 TYR B 134      29.679  -4.170  74.543  1.00  0.00              
ATOM   3943  CZ  TYR B 134      28.814  -4.766  73.648  1.00  0.00              
ATOM   3944  OH  TYR B 134      27.494  -4.363  73.567  1.00  0.00              
ATOM   3945  C   TYR B 134      33.817  -3.969  72.440  1.00  0.00              
ATOM   3946  O   TYR B 134      33.074  -3.244  71.776  1.00  0.00              
ATOM   3947  N   ALA B 135      34.839  -3.503  73.168  1.00  0.00              
ATOM   3948  CA  ALA B 135      35.162  -2.086  73.236  1.00  0.00              
ATOM   3949  CB  ALA B 135      36.416  -1.892  74.079  1.00  0.00              
ATOM   3950  C   ALA B 135      35.418  -1.474  71.865  1.00  0.00              
ATOM   3951  O   ALA B 135      34.780  -0.494  71.475  1.00  0.00              
ATOM   3952  N   ASN B 136      36.314  -2.100  71.100  1.00  0.00              
ATOM   3953  CA  ASN B 136      36.672  -1.627  69.775  1.00  0.00              
ATOM   3954  CB  ASN B 136      37.890  -2.365  69.223  1.00  0.00              
ATOM   3955  CG  ASN B 136      39.203  -2.061  69.935  1.00  0.00              
ATOM   3956  OD1 ASN B 136      40.040  -2.940  70.123  1.00  0.00              
ATOM   3957  ND2 ASN B 136      39.482  -0.832  70.353  1.00  0.00              
ATOM   3958  C   ASN B 136      35.523  -1.720  68.788  1.00  0.00              
ATOM   3959  O   ASN B 136      35.271  -0.767  68.049  1.00  0.00              
ATOM   3960  N   GLN B 137      34.784  -2.836  68.788  1.00  0.00              
ATOM   3961  CA  GLN B 137      33.663  -3.009  67.876  1.00  0.00              
ATOM   3962  CB  GLN B 137      33.183  -4.457  67.913  1.00  0.00              
ATOM   3963  CG  GLN B 137      32.509  -4.948  66.637  1.00  0.00              
ATOM   3964  CD  GLN B 137      30.989  -4.958  66.676  1.00  0.00              
ATOM   3965  OE1 GLN B 137      30.367  -5.992  66.902  1.00  0.00              
ATOM   3966  NE2 GLN B 137      30.323  -3.833  66.470  1.00  0.00              
ATOM   3967  C   GLN B 137      32.532  -2.037  68.190  1.00  0.00              
ATOM   3968  O   GLN B 137      31.836  -1.598  67.271  1.00  0.00              
ATOM   3969  N   PHE B 138      32.333  -1.676  69.464  1.00  0.00              
ATOM   3970  CA  PHE B 138      31.373  -0.644  69.822  1.00  0.00              
ATOM   3971  CB  PHE B 138      31.116  -0.636  71.332  1.00  0.00              
ATOM   3972  CG  PHE B 138      29.941   0.248  71.726  1.00  0.00              
ATOM   3973  CD1 PHE B 138      28.652  -0.184  71.481  1.00  0.00              
ATOM   3974  CD2 PHE B 138      30.165   1.495  72.281  1.00  0.00              
ATOM   3975  CE1 PHE B 138      27.590   0.646  71.767  1.00  0.00              
ATOM   3976  CE2 PHE B 138      29.095   2.320  72.556  1.00  0.00              
ATOM   3977  CZ  PHE B 138      27.810   1.897  72.296  1.00  0.00              
ATOM   3978  C   PHE B 138      31.846   0.729  69.355  1.00  0.00              
ATOM   3979  O   PHE B 138      31.098   1.436  68.674  1.00  0.00              
ATOM   3980  N   MET B 139      33.091   1.103  69.686  1.00  0.00              
ATOM   3981  CA  MET B 139      33.654   2.391  69.284  1.00  0.00              
ATOM   3982  CB  MET B 139      35.019   2.631  69.917  1.00  0.00              
ATOM   3983  CG  MET B 139      34.996   2.801  71.426  1.00  0.00              
ATOM   3984  SD  MET B 139      36.605   3.301  72.086  1.00  0.00              
ATOM   3985  CE  MET B 139      37.383   1.719  72.242  1.00  0.00              
ATOM   3986  C   MET B 139      33.770   2.575  67.776  1.00  0.00              
ATOM   3987  O   MET B 139      33.895   3.693  67.279  1.00  0.00              
ATOM   3988  N   TRP B 140      33.792   1.461  67.042  1.00  0.00              
ATOM   3989  CA  TRP B 140      33.487   1.474  65.626  1.00  0.00              
ATOM   3990  CB  TRP B 140      33.960   0.149  65.006  1.00  0.00              
ATOM   3991  CG  TRP B 140      33.510  -0.105  63.573  1.00  0.00              
ATOM   3992  CD2 TRP B 140      32.572  -1.012  63.166  1.00  0.00              
ATOM   3993  CE2 TRP B 140      32.482  -0.768  61.838  1.00  0.00              
ATOM   3994  CE3 TRP B 140      31.959  -2.085  63.765  1.00  0.00              
ATOM   3995  CD1 TRP B 140      33.968   0.641  62.506  1.00  0.00              
ATOM   3996  NE1 TRP B 140      33.313   0.204  61.447  1.00  0.00              
ATOM   3997  CZ2 TRP B 140      31.762  -1.551  60.973  1.00  0.00              
ATOM   3998  CZ3 TRP B 140      31.212  -2.892  62.921  1.00  0.00              
ATOM   3999  CH2 TRP B 140      31.113  -2.629  61.555  1.00  0.00              
ATOM   4000  C   TRP B 140      31.991   1.729  65.429  1.00  0.00              
ATOM   4001  O   TRP B 140      31.597   2.862  65.146  1.00  0.00              
ATOM   4002  N   GLU B 141      31.143   0.723  65.704  1.00  0.00              
ATOM   4003  CA  GLU B 141      29.761   0.672  65.235  1.00  0.00              
ATOM   4004  CB  GLU B 141      29.061  -0.576  65.768  1.00  0.00              
ATOM   4005  CG  GLU B 141      27.790  -0.942  64.999  1.00  0.00              
ATOM   4006  CD  GLU B 141      27.023  -2.130  65.563  1.00  0.00              
ATOM   4007  OE1 GLU B 141      27.594  -3.215  65.670  1.00  0.00              
ATOM   4008  OE2 GLU B 141      25.852  -1.960  65.896  1.00  0.00              
ATOM   4009  C   GLU B 141      28.923   1.897  65.566  1.00  0.00              
ATOM   4010  O   GLU B 141      28.208   2.419  64.702  1.00  0.00              
ATOM   4011  N   TYR B 142      29.048   2.377  66.805  1.00  0.00              
ATOM   4012  CA  TYR B 142      28.308   3.541  67.257  1.00  0.00              
ATOM   4013  CB  TYR B 142      28.556   3.736  68.751  1.00  0.00              
ATOM   4014  CG  TYR B 142      27.542   4.640  69.436  1.00  0.00              
ATOM   4015  CD1 TYR B 142      26.273   4.164  69.701  1.00  0.00              
ATOM   4016  CE1 TYR B 142      25.348   4.970  70.328  1.00  0.00              
ATOM   4017  CD2 TYR B 142      27.893   5.925  69.797  1.00  0.00              
ATOM   4018  CE2 TYR B 142      26.970   6.736  70.423  1.00  0.00              
ATOM   4019  CZ  TYR B 142      25.707   6.250  70.689  1.00  0.00              
ATOM   4020  OH  TYR B 142      24.795   7.042  71.356  1.00  0.00              
ATOM   4021  C   TYR B 142      28.758   4.762  66.461  1.00  0.00              
ATOM   4022  O   TYR B 142      27.946   5.438  65.827  1.00  0.00              
ATOM   4023  N   SER B 143      30.069   4.997  66.402  1.00  0.00              
ATOM   4024  CA  SER B 143      30.605   6.175  65.750  1.00  0.00              
ATOM   4025  CB  SER B 143      32.046   6.361  66.175  1.00  0.00              
ATOM   4026  OG  SER B 143      32.087   6.473  67.592  1.00  0.00              
ATOM   4027  C   SER B 143      30.455   6.166  64.235  1.00  0.00              
ATOM   4028  O   SER B 143      30.223   7.226  63.657  1.00  0.00              
ATOM   4029  N   THR B 144      30.532   5.008  63.562  1.00  0.00              
ATOM   4030  CA  THR B 144      30.191   4.907  62.144  1.00  0.00              
ATOM   4031  CB  THR B 144      30.396   3.479  61.592  1.00  0.00              
ATOM   4032  OG1 THR B 144      30.133   2.561  62.648  1.00  0.00              
ATOM   4033  CG2 THR B 144      31.770   3.267  60.992  1.00  0.00              
ATOM   4034  C   THR B 144      28.760   5.331  61.855  1.00  0.00              
ATOM   4035  O   THR B 144      28.456   6.005  60.870  1.00  0.00              
ATOM   4036  N   ASN B 145      27.870   4.945  62.768  1.00  0.00              
ATOM   4037  CA  ASN B 145      26.456   5.145  62.542  1.00  0.00              
ATOM   4038  CB  ASN B 145      25.682   3.969  63.089  1.00  0.00              
ATOM   4039  CG  ASN B 145      25.951   2.742  62.237  1.00  0.00              
ATOM   4040  OD1 ASN B 145      25.776   2.753  61.015  1.00  0.00              
ATOM   4041  ND2 ASN B 145      26.414   1.642  62.809  1.00  0.00              
ATOM   4042  C   ASN B 145      25.920   6.469  63.039  1.00  0.00              
ATOM   4043  O   ASN B 145      24.872   6.934  62.591  1.00  0.00              
ATOM   4044  N   TYR B 146      26.638   7.100  63.966  1.00  0.00              
ATOM   4045  CA  TYR B 146      26.305   8.446  64.387  1.00  0.00              
ATOM   4046  CB  TYR B 146      25.973   8.463  65.885  1.00  0.00              
ATOM   4047  CG  TYR B 146      24.815   7.530  66.210  1.00  0.00              
ATOM   4048  CD1 TYR B 146      25.065   6.326  66.836  1.00  0.00              
ATOM   4049  CE1 TYR B 146      24.067   5.383  66.948  1.00  0.00              
ATOM   4050  CD2 TYR B 146      23.543   7.821  65.758  1.00  0.00              
ATOM   4051  CE2 TYR B 146      22.545   6.876  65.863  1.00  0.00              
ATOM   4052  CZ  TYR B 146      22.817   5.658  66.444  1.00  0.00              
ATOM   4053  OH  TYR B 146      21.833   4.693  66.514  1.00  0.00              
ATOM   4054  C   TYR B 146      27.425   9.401  63.993  1.00  0.00              
ATOM   4055  O   TYR B 146      27.932  10.201  64.781  1.00  0.00              
ATOM   4056  N   GLY B 147      27.757   9.333  62.699  1.00  0.00              
ATOM   4057  CA  GLY B 147      28.863  10.075  62.106  1.00  0.00              
ATOM   4058  C   GLY B 147      28.739  11.587  62.230  1.00  0.00              
ATOM   4059  O   GLY B 147      29.709  12.282  62.523  1.00  0.00              
ATOM   4060  N   GLN B 148      27.527  12.108  62.032  1.00  0.00              
ATOM   4061  CA  GLN B 148      27.270  13.532  62.176  1.00  0.00              
ATOM   4062  CB  GLN B 148      26.228  13.992  61.160  1.00  0.00              
ATOM   4063  CG  GLN B 148      26.828  14.456  59.838  1.00  0.00              
ATOM   4064  CD  GLN B 148      27.637  15.743  59.957  1.00  0.00              
ATOM   4065  OE1 GLN B 148      28.864  15.740  59.945  1.00  0.00              
ATOM   4066  NE2 GLN B 148      27.004  16.903  60.059  1.00  0.00              
ATOM   4067  C   GLN B 148      26.860  13.947  63.583  1.00  0.00              
ATOM   4068  O   GLN B 148      26.504  15.105  63.815  1.00  0.00              
ATOM   4069  N   ALA B 149      26.874  13.025  64.551  1.00  0.00              
ATOM   4070  CA  ALA B 149      26.667  13.396  65.942  1.00  0.00              
ATOM   4071  CB  ALA B 149      26.302  12.172  66.765  1.00  0.00              
ATOM   4072  C   ALA B 149      27.980  13.952  66.484  1.00  0.00              
ATOM   4073  O   ALA B 149      29.041  13.489  66.055  1.00  0.00              
ATOM   4074  N   PRO B 150      27.987  14.947  67.385  1.00  0.00              
ATOM   4075  CD  PRO B 150      26.793  15.634  67.869  1.00  0.00              
ATOM   4076  CA  PRO B 150      29.196  15.537  67.952  1.00  0.00              
ATOM   4077  CB  PRO B 150      28.645  16.429  69.040  1.00  0.00              
ATOM   4078  CG  PRO B 150      27.338  16.911  68.477  1.00  0.00              
ATOM   4079  C   PRO B 150      30.183  14.527  68.522  1.00  0.00              
ATOM   4080  O   PRO B 150      29.822  13.660  69.327  1.00  0.00              
ATOM   4081  N   LEU B 151      31.434  14.645  68.058  1.00  0.00              
ATOM   4082  CA  LEU B 151      32.573  13.891  68.576  1.00  0.00              
ATOM   4083  CB  LEU B 151      33.866  14.522  68.052  1.00  0.00              
ATOM   4084  CG  LEU B 151      35.237  13.950  68.421  1.00  0.00              
ATOM   4085  CD1 LEU B 151      35.405  12.513  67.953  1.00  0.00              
ATOM   4086  CD2 LEU B 151      36.328  14.813  67.814  1.00  0.00              
ATOM   4087  C   LEU B 151      32.600  13.802  70.098  1.00  0.00              
ATOM   4088  O   LEU B 151      32.826  12.726  70.654  1.00  0.00              
ATOM   4089  N   SER B 152      32.310  14.929  70.757  1.00  0.00              
ATOM   4090  CA  SER B 152      32.106  14.995  72.196  1.00  0.00              
ATOM   4091  CB  SER B 152      31.585  16.387  72.526  1.00  0.00              
ATOM   4092  OG  SER B 152      30.457  16.707  71.712  1.00  0.00              
ATOM   4093  C   SER B 152      31.132  13.940  72.709  1.00  0.00              
ATOM   4094  O   SER B 152      31.517  13.050  73.470  1.00  0.00              
ATOM   4095  N   LEU B 153      29.888  14.008  72.212  1.00  0.00              
ATOM   4096  CA  LEU B 153      28.822  13.089  72.583  1.00  0.00              
ATOM   4097  CB  LEU B 153      27.532  13.402  71.839  1.00  0.00              
ATOM   4098  CG  LEU B 153      26.786  14.667  72.212  1.00  0.00              
ATOM   4099  CD1 LEU B 153      25.549  14.820  71.350  1.00  0.00              
ATOM   4100  CD2 LEU B 153      26.401  14.638  73.679  1.00  0.00              
ATOM   4101  C   LEU B 153      29.174  11.631  72.366  1.00  0.00              
ATOM   4102  O   LEU B 153      28.975  10.805  73.263  1.00  0.00              
ATOM   4103  N   LEU B 154      29.754  11.348  71.194  1.00  0.00              
ATOM   4104  CA  LEU B 154      30.235  10.016  70.864  1.00  0.00              
ATOM   4105  CB  LEU B 154      30.859   9.996  69.471  1.00  0.00              
ATOM   4106  CG  LEU B 154      29.966  10.247  68.265  1.00  0.00              
ATOM   4107  CD1 LEU B 154      30.806  10.375  67.012  1.00  0.00              
ATOM   4108  CD2 LEU B 154      28.954   9.131  68.098  1.00  0.00              
ATOM   4109  C   LEU B 154      31.238   9.506  71.890  1.00  0.00              
ATOM   4110  O   LEU B 154      30.967   8.501  72.546  1.00  0.00              
ATOM   4111  N   VAL B 155      32.334  10.244  72.110  1.00  0.00              
ATOM   4112  CA  VAL B 155      33.399   9.833  73.024  1.00  0.00              
ATOM   4113  CB  VAL B 155      34.614  10.791  72.886  1.00  0.00              
ATOM   4114  CG1 VAL B 155      35.761  10.458  73.828  1.00  0.00              
ATOM   4115  CG2 VAL B 155      35.180  10.710  71.477  1.00  0.00              
ATOM   4116  C   VAL B 155      32.913   9.709  74.470  1.00  0.00              
ATOM   4117  O   VAL B 155      33.357   8.820  75.213  1.00  0.00              
ATOM   4118  N   SER B 156      31.989  10.585  74.886  1.00  0.00              
ATOM   4119  CA  SER B 156      31.357  10.457  76.188  1.00  0.00              
ATOM   4120  CB  SER B 156      30.580  11.714  76.574  1.00  0.00              
ATOM   4121  OG  SER B 156      29.707  12.216  75.571  1.00  0.00              
ATOM   4122  C   SER B 156      30.463   9.232  76.302  1.00  0.00              
ATOM   4123  O   SER B 156      30.527   8.531  77.317  1.00  0.00              
ATOM   4124  N   TYR B 157      29.659   8.922  75.274  1.00  0.00              
ATOM   4125  CA  TYR B 157      28.770   7.774  75.348  1.00  0.00              
ATOM   4126  CB  TYR B 157      27.702   7.754  74.247  1.00  0.00              
ATOM   4127  CG  TYR B 157      26.681   6.630  74.431  1.00  0.00              
ATOM   4128  CD1 TYR B 157      25.586   6.802  75.258  1.00  0.00              
ATOM   4129  CE1 TYR B 157      24.705   5.758  75.464  1.00  0.00              
ATOM   4130  CD2 TYR B 157      26.877   5.417  73.799  1.00  0.00              
ATOM   4131  CE2 TYR B 157      26.000   4.375  74.001  1.00  0.00              
ATOM   4132  CZ  TYR B 157      24.921   4.551  74.833  1.00  0.00              
ATOM   4133  OH  TYR B 157      24.067   3.484  75.024  1.00  0.00              
ATOM   4134  C   TYR B 157      29.587   6.496  75.317  1.00  0.00              
ATOM   4135  O   TYR B 157      29.322   5.616  76.131  1.00  0.00              
ATOM   4136  N   THR B 158      30.586   6.372  74.436  1.00  0.00              
ATOM   4137  CA  THR B 158      31.433   5.189  74.383  1.00  0.00              
ATOM   4138  CB  THR B 158      32.462   5.311  73.242  1.00  0.00              
ATOM   4139  OG1 THR B 158      33.026   6.617  73.299  1.00  0.00              
ATOM   4140  CG2 THR B 158      31.814   5.081  71.884  1.00  0.00              
ATOM   4141  C   THR B 158      32.110   4.902  75.715  1.00  0.00              
ATOM   4142  O   THR B 158      32.115   3.769  76.196  1.00  0.00              
ATOM   4143  N   LYS B 159      32.600   5.970  76.353  1.00  0.00              
ATOM   4144  CA  LYS B 159      33.251   5.878  77.649  1.00  0.00              
ATOM   4145  CB  LYS B 159      33.789   7.252  77.992  1.00  0.00              
ATOM   4146  CG  LYS B 159      34.819   7.314  79.103  1.00  0.00              
ATOM   4147  CD  LYS B 159      35.353   8.734  79.286  1.00  0.00              
ATOM   4148  CE  LYS B 159      36.136   9.270  78.083  1.00  0.00              
ATOM   4149  NZ  LYS B 159      35.290   9.867  77.060  1.00  0.00              
ATOM   4150  C   LYS B 159      32.262   5.418  78.714  1.00  0.00              
ATOM   4151  O   LYS B 159      32.516   4.444  79.426  1.00  0.00              
ATOM   4152  N   SER B 160      31.100   6.079  78.777  1.00  0.00              
ATOM   4153  CA  SER B 160      30.064   5.753  79.748  1.00  0.00              
ATOM   4154  CB  SER B 160      28.908   6.738  79.636  1.00  0.00              
ATOM   4155  OG  SER B 160      29.333   8.084  79.806  1.00  0.00              
ATOM   4156  C   SER B 160      29.536   4.334  79.576  1.00  0.00              
ATOM   4157  O   SER B 160      29.349   3.608  80.552  1.00  0.00              
ATOM   4158  N   TYR B 161      29.356   3.914  78.320  1.00  0.00              
ATOM   4159  CA  TYR B 161      28.877   2.585  77.984  1.00  0.00              
ATOM   4160  CB  TYR B 161      28.615   2.491  76.478  1.00  0.00              
ATOM   4161  CG  TYR B 161      27.952   1.194  76.037  1.00  0.00              
ATOM   4162  CD1 TYR B 161      26.583   1.057  76.143  1.00  0.00              
ATOM   4163  CE1 TYR B 161      25.985  -0.135  75.797  1.00  0.00              
ATOM   4164  CD2 TYR B 161      28.721   0.152  75.553  1.00  0.00              
ATOM   4165  CE2 TYR B 161      28.124  -1.039  75.205  1.00  0.00              
ATOM   4166  CZ  TYR B 161      26.762  -1.178  75.344  1.00  0.00              
ATOM   4167  OH  TYR B 161      26.174  -2.388  75.034  1.00  0.00              
ATOM   4168  C   TYR B 161      29.893   1.537  78.408  1.00  0.00              
ATOM   4169  O   TYR B 161      29.535   0.580  79.091  1.00  0.00              
ATOM   4170  N   LEU B 162      31.167   1.699  78.040  1.00  0.00              
ATOM   4171  CA  LEU B 162      32.183   0.723  78.406  1.00  0.00              
ATOM   4172  CB  LEU B 162      33.463   0.955  77.617  1.00  0.00              
ATOM   4173  CG  LEU B 162      33.349   0.821  76.101  1.00  0.00              
ATOM   4174  CD1 LEU B 162      34.650   1.229  75.438  1.00  0.00              
ATOM   4175  CD2 LEU B 162      32.910  -0.579  75.698  1.00  0.00              
ATOM   4176  C   LEU B 162      32.453   0.677  79.902  1.00  0.00              
ATOM   4177  O   LEU B 162      32.722  -0.391  80.456  1.00  0.00              
ATOM   4178  N   SER B 163      32.333   1.826  80.577  1.00  0.00              
ATOM   4179  CA  SER B 163      32.370   1.878  82.031  1.00  0.00              
ATOM   4180  CB  SER B 163      32.342   3.326  82.513  1.00  0.00              
ATOM   4181  OG  SER B 163      32.691   3.465  83.885  1.00  0.00              
ATOM   4182  C   SER B 163      31.186   1.109  82.611  1.00  0.00              
ATOM   4183  O   SER B 163      31.364   0.364  83.573  1.00  0.00              
ATOM   4184  N   MET B 164      29.991   1.265  82.025  1.00  0.00              
ATOM   4185  CA  MET B 164      28.806   0.511  82.411  1.00  0.00              
ATOM   4186  CB  MET B 164      27.599   1.001  81.605  1.00  0.00              
ATOM   4187  CG  MET B 164      26.288   0.256  81.818  1.00  0.00              
ATOM   4188  SD  MET B 164      24.905   1.021  80.935  1.00  0.00              
ATOM   4189  CE  MET B 164      25.012   0.154  79.398  1.00  0.00              
ATOM   4190  C   MET B 164      29.005  -0.986  82.228  1.00  0.00              
ATOM   4191  O   MET B 164      28.654  -1.763  83.111  1.00  0.00              
ATOM   4192  N   VAL B 165      29.587  -1.426  81.108  1.00  0.00              
ATOM   4193  CA  VAL B 165      29.866  -2.843  80.897  1.00  0.00              
ATOM   4194  CB  VAL B 165      30.404  -3.124  79.477  1.00  0.00              
ATOM   4195  CG1 VAL B 165      30.472  -4.620  79.240  1.00  0.00              
ATOM   4196  CG2 VAL B 165      29.528  -2.514  78.397  1.00  0.00              
ATOM   4197  C   VAL B 165      30.853  -3.337  81.954  1.00  0.00              
ATOM   4198  O   VAL B 165      30.631  -4.374  82.582  1.00  0.00              
ATOM   4199  N   GLY B 166      31.913  -2.554  82.188  1.00  0.00              
ATOM   4200  CA  GLY B 166      32.918  -2.853  83.197  1.00  0.00              
ATOM   4201  C   GLY B 166      32.332  -3.038  84.590  1.00  0.00              
ATOM   4202  O   GLY B 166      32.591  -4.056  85.237  1.00  0.00              
ATOM   4203  N   SER B 167      31.517  -2.090  85.061  1.00  0.00              
ATOM   4204  CA  SER B 167      30.892  -2.189  86.370  1.00  0.00              
ATOM   4205  CB  SER B 167      30.253  -0.854  86.739  1.00  0.00              
ATOM   4206  OG  SER B 167      29.408  -0.413  85.686  1.00  0.00              
ATOM   4207  C   SER B 167      29.848  -3.297  86.405  1.00  0.00              
ATOM   4208  O   SER B 167      29.963  -4.253  87.177  1.00  0.00              
ATOM   4209  N   CYS B 168      28.851  -3.208  85.520  1.00  0.00              
ATOM   4210  CA  CYS B 168      27.745  -4.151  85.495  1.00  0.00              
ATOM   4211  CB  CYS B 168      26.745  -3.800  84.410  1.00  0.00              
ATOM   4212  SG  CYS B 168      26.083  -2.119  84.547  1.00  0.00              
ATOM   4213  C   CYS B 168      28.163  -5.603  85.367  1.00  0.00              
ATOM   4214  O   CYS B 168      27.731  -6.424  86.179  1.00  0.00              
ATOM   4215  N   CYS B 169      29.064  -5.943  84.445  1.00  0.00              
ATOM   4216  CA  CYS B 169      29.501  -7.324  84.307  1.00  0.00              
ATOM   4217  CB  CYS B 169      30.154  -7.542  82.952  1.00  0.00              
ATOM   4218  SG  CYS B 169      29.090  -7.001  81.588  1.00  0.00              
ATOM   4219  C   CYS B 169      30.410  -7.809  85.434  1.00  0.00              
ATOM   4220  O   CYS B 169      30.732  -8.997  85.491  1.00  0.00              
ATOM   4221  N   THR B 170      30.858  -6.933  86.344  1.00  0.00              
ATOM   4222  CA  THR B 170      31.542  -7.383  87.548  1.00  0.00              
ATOM   4223  CB  THR B 170      32.894  -6.665  87.758  1.00  0.00              
ATOM   4224  OG1 THR B 170      32.661  -5.263  87.744  1.00  0.00              
ATOM   4225  CG2 THR B 170      33.921  -7.056  86.706  1.00  0.00              
ATOM   4226  C   THR B 170      30.673  -7.288  88.801  1.00  0.00              
ATOM   4227  O   THR B 170      31.013  -7.853  89.844  1.00  0.00              
ATOM   4228  N   SER B 171      29.547  -6.568  88.730  1.00  0.00              
ATOM   4229  CA  SER B 171      28.639  -6.438  89.861  1.00  0.00              
ATOM   4230  CB  SER B 171      27.644  -5.304  89.600  1.00  0.00              
ATOM   4231  OG  SER B 171      26.662  -5.600  88.614  1.00  0.00              
ATOM   4232  C   SER B 171      27.894  -7.728  90.195  1.00  0.00              
ATOM   4233  O   SER B 171      27.788  -8.638  89.369  1.00  0.00              
ATOM   4234  N   ALA B 172      27.330  -7.787  91.407  1.00  0.00              
ATOM   4235  CA  ALA B 172      26.587  -8.946  91.891  1.00  0.00              
ATOM   4236  CB  ALA B 172      26.053  -8.643  93.283  1.00  0.00              
ATOM   4237  C   ALA B 172      25.402  -9.384  91.033  1.00  0.00              
ATOM   4238  O   ALA B 172      25.009 -10.551  91.052  1.00  0.00              
ATOM   4239  N   SER B 173      24.810  -8.449  90.286  1.00  0.00              
ATOM   4240  CA  SER B 173      23.772  -8.769  89.324  1.00  0.00              
ATOM   4241  CB  SER B 173      22.397  -8.785  89.993  1.00  0.00              
ATOM   4242  OG  SER B 173      21.356  -9.167  89.101  1.00  0.00              
ATOM   4243  C   SER B 173      23.847  -7.721  88.220  1.00  0.00              
ATOM   4244  O   SER B 173      23.453  -6.568  88.433  1.00  0.00              
ATOM   4245  N   PRO B 174      24.355  -8.076  87.026  1.00  0.00              
ATOM   4246  CD  PRO B 174      24.824  -9.418  86.691  1.00  0.00              
ATOM   4247  CA  PRO B 174      24.560  -7.168  85.901  1.00  0.00              
ATOM   4248  CB  PRO B 174      24.928  -8.108  84.772  1.00  0.00              
ATOM   4249  CG  PRO B 174      25.714  -9.174  85.486  1.00  0.00              
ATOM   4250  C   PRO B 174      23.365  -6.298  85.548  1.00  0.00              
ATOM   4251  O   PRO B 174      23.489  -5.074  85.497  1.00  0.00              
ATOM   4252  N   THR B 175      22.189  -6.903  85.359  1.00  0.00              
ATOM   4253  CA  THR B 175      20.975  -6.183  84.995  1.00  0.00              
ATOM   4254  CB  THR B 175      19.860  -7.216  84.733  1.00  0.00              
ATOM   4255  OG1 THR B 175      20.429  -8.098  83.766  1.00  0.00              
ATOM   4256  CG2 THR B 175      18.570  -6.627  84.168  1.00  0.00              
ATOM   4257  C   THR B 175      20.558  -5.094  85.986  1.00  0.00              
ATOM   4258  O   THR B 175      19.971  -4.094  85.572  1.00  0.00              
ATOM   4259  N   VAL B 176      20.902  -5.219  87.277  1.00  0.00              
ATOM   4260  CA  VAL B 176      20.626  -4.178  88.269  1.00  0.00              
ATOM   4261  CB  VAL B 176      21.051  -4.678  89.676  1.00  0.00              
ATOM   4262  CG1 VAL B 176      21.000  -3.597  90.742  1.00  0.00              
ATOM   4263  CG2 VAL B 176      20.148  -5.810  90.127  1.00  0.00              
ATOM   4264  C   VAL B 176      21.365  -2.893  87.895  1.00  0.00              
ATOM   4265  O   VAL B 176      20.787  -1.803  87.815  1.00  0.00              
ATOM   4266  N   CYS B 177      22.657  -3.077  87.621  1.00  0.00              
ATOM   4267  CA  CYS B 177      23.553  -2.004  87.231  1.00  0.00              
ATOM   4268  CB  CYS B 177      24.963  -2.569  87.282  1.00  0.00              
ATOM   4269  SG  CYS B 177      26.265  -1.597  86.491  1.00  0.00              
ATOM   4270  C   CYS B 177      23.197  -1.460  85.852  1.00  0.00              
ATOM   4271  O   CYS B 177      23.096  -0.244  85.665  1.00  0.00              
ATOM   4272  N   PHE B 178      22.957  -2.361  84.887  1.00  0.00              
ATOM   4273  CA  PHE B 178      22.498  -1.993  83.555  1.00  0.00              
ATOM   4274  CB  PHE B 178      22.247  -3.215  82.668  1.00  0.00              
ATOM   4275  CG  PHE B 178      23.488  -3.806  82.011  1.00  0.00              
ATOM   4276  CD1 PHE B 178      23.815  -5.131  82.222  1.00  0.00              
ATOM   4277  CD2 PHE B 178      24.265  -3.035  81.167  1.00  0.00              
ATOM   4278  CE1 PHE B 178      24.908  -5.682  81.585  1.00  0.00              
ATOM   4279  CE2 PHE B 178      25.358  -3.593  80.535  1.00  0.00              
ATOM   4280  CZ  PHE B 178      25.681  -4.916  80.742  1.00  0.00              
ATOM   4281  C   PHE B 178      21.239  -1.146  83.579  1.00  0.00              
ATOM   4282  O   PHE B 178      21.166  -0.168  82.841  1.00  0.00              
ATOM   4283  N   LEU B 179      20.264  -1.470  84.439  1.00  0.00              
ATOM   4284  CA  LEU B 179      19.055  -0.669  84.570  1.00  0.00              
ATOM   4285  CB  LEU B 179      18.094  -1.288  85.584  1.00  0.00              
ATOM   4286  CG  LEU B 179      16.719  -0.645  85.751  1.00  0.00              
ATOM   4287  CD1 LEU B 179      15.869  -0.834  84.502  1.00  0.00              
ATOM   4288  CD2 LEU B 179      16.009  -1.234  86.952  1.00  0.00              
ATOM   4289  C   LEU B 179      19.362   0.770  84.966  1.00  0.00              
ATOM   4290  O   LEU B 179      19.018   1.684  84.214  1.00  0.00              
ATOM   4291  N   LYS B 180      20.053   0.997  86.095  1.00  0.00              
ATOM   4292  CA  LYS B 180      20.310   2.359  86.552  1.00  0.00              
ATOM   4293  CB  LYS B 180      20.940   2.421  87.950  1.00  0.00              
ATOM   4294  CG  LYS B 180      22.371   1.902  88.105  1.00  0.00              
ATOM   4295  CD  LYS B 180      22.957   2.194  89.480  1.00  0.00              
ATOM   4296  CE  LYS B 180      23.092   3.681  89.802  1.00  0.00              
ATOM   4297  NZ  LYS B 180      24.062   4.360  88.960  1.00  0.00              
ATOM   4298  C   LYS B 180      21.166   3.141  85.565  1.00  0.00              
ATOM   4299  O   LYS B 180      20.859   4.289  85.230  1.00  0.00              
ATOM   4300  N   GLU B 181      22.205   2.487  85.038  1.00  0.00              
ATOM   4301  CA  GLU B 181      23.100   3.149  84.118  1.00  0.00              
ATOM   4302  CB  GLU B 181      24.448   2.460  84.032  1.00  0.00              
ATOM   4303  CG  GLU B 181      25.212   2.633  85.341  1.00  0.00              
ATOM   4304  CD  GLU B 181      26.697   2.322  85.263  1.00  0.00              
ATOM   4305  OE1 GLU B 181      27.418   3.024  84.553  1.00  0.00              
ATOM   4306  OE2 GLU B 181      27.150   1.392  85.930  1.00  0.00              
ATOM   4307  C   GLU B 181      22.485   3.421  82.758  1.00  0.00              
ATOM   4308  O   GLU B 181      22.775   4.462  82.178  1.00  0.00              
ATOM   4309  N   ARG B 182      21.597   2.570  82.239  1.00  0.00              
ATOM   4310  CA  ARG B 182      20.830   2.919  81.051  1.00  0.00              
ATOM   4311  CB  ARG B 182      20.143   1.705  80.458  1.00  0.00              
ATOM   4312  CG  ARG B 182      21.128   0.860  79.671  1.00  0.00              
ATOM   4313  CD  ARG B 182      20.558  -0.527  79.474  1.00  0.00              
ATOM   4314  NE  ARG B 182      21.362  -1.299  78.541  1.00  0.00              
ATOM   4315  CZ  ARG B 182      21.274  -2.626  78.447  1.00  0.00              
ATOM   4316  NH1 ARG B 182      21.997  -3.244  77.528  1.00  0.00              
ATOM   4317  NH2 ARG B 182      20.472  -3.336  79.233  1.00  0.00              
ATOM   4318  C   ARG B 182      19.824   4.027  81.321  1.00  0.00              
ATOM   4319  O   ARG B 182      19.657   4.906  80.477  1.00  0.00              
ATOM   4320  N   LEU B 183      19.177   4.044  82.493  1.00  0.00              
ATOM   4321  CA  LEU B 183      18.295   5.145  82.865  1.00  0.00              
ATOM   4322  CB  LEU B 183      17.562   4.862  84.174  1.00  0.00              
ATOM   4323  CG  LEU B 183      16.493   3.774  84.201  1.00  0.00              
ATOM   4324  CD1 LEU B 183      16.027   3.538  85.627  1.00  0.00              
ATOM   4325  CD2 LEU B 183      15.319   4.130  83.302  1.00  0.00              
ATOM   4326  C   LEU B 183      19.010   6.488  82.962  1.00  0.00              
ATOM   4327  O   LEU B 183      18.459   7.511  82.557  1.00  0.00              
ATOM   4328  N   GLN B 184      20.241   6.521  83.487  1.00  0.00              
ATOM   4329  CA  GLN B 184      21.021   7.751  83.479  1.00  0.00              
ATOM   4330  CB  GLN B 184      22.054   7.768  84.615  1.00  0.00              
ATOM   4331  CG  GLN B 184      23.143   6.707  84.572  1.00  0.00              
ATOM   4332  CD  GLN B 184      23.917   6.552  85.872  1.00  0.00              
ATOM   4333  OE1 GLN B 184      23.785   5.561  86.593  1.00  0.00              
ATOM   4334  NE2 GLN B 184      24.765   7.508  86.223  1.00  0.00              
ATOM   4335  C   GLN B 184      21.638   8.069  82.117  1.00  0.00              
ATOM   4336  O   GLN B 184      21.721   9.235  81.729  1.00  0.00              
ATOM   4337  N   LEU B 185      22.057   7.052  81.353  1.00  0.00              
ATOM   4338  CA  LEU B 185      22.565   7.253  80.001  1.00  0.00              
ATOM   4339  CB  LEU B 185      23.284   6.013  79.469  1.00  0.00              
ATOM   4340  CG  LEU B 185      24.803   5.885  79.606  1.00  0.00              
ATOM   4341  CD1 LEU B 185      25.296   6.084  81.032  1.00  0.00              
ATOM   4342  CD2 LEU B 185      25.244   4.530  79.079  1.00  0.00              
ATOM   4343  C   LEU B 185      21.509   7.683  78.997  1.00  0.00              
ATOM   4344  O   LEU B 185      21.852   8.356  78.025  1.00  0.00              
ATOM   4345  N   LYS B 186      20.236   7.331  79.233  1.00  0.00              
ATOM   4346  CA  LYS B 186      19.082   7.690  78.409  1.00  0.00              
ATOM   4347  CB  LYS B 186      17.822   7.579  79.270  1.00  0.00              
ATOM   4348  CG  LYS B 186      16.505   7.880  78.570  1.00  0.00              
ATOM   4349  CD  LYS B 186      15.411   8.065  79.612  1.00  0.00              
ATOM   4350  CE  LYS B 186      14.140   8.618  78.982  1.00  0.00              
ATOM   4351  NZ  LYS B 186      14.366   9.931  78.405  1.00  0.00              
ATOM   4352  C   LYS B 186      19.136   9.060  77.743  1.00  0.00              
ATOM   4353  O   LYS B 186      18.979   9.171  76.526  1.00  0.00              
ATOM   4354  N   HIS B 187      19.424  10.098  78.535  1.00  0.00              
ATOM   4355  CA  HIS B 187      19.511  11.463  78.038  1.00  0.00              
ATOM   4356  CB  HIS B 187      19.727  12.413  79.212  1.00  0.00              
ATOM   4357  CG  HIS B 187      19.534  13.884  78.870  1.00  0.00              
ATOM   4358  ND1 HIS B 187      20.321  14.669  78.146  1.00  0.00              
ATOM   4359  CD2 HIS B 187      18.470  14.633  79.318  1.00  0.00              
ATOM   4360  NE2 HIS B 187      18.682  15.833  78.843  1.00  0.00              
ATOM   4361  CE1 HIS B 187      19.792  15.862  78.145  1.00  0.00              
ATOM   4362  C   HIS B 187      20.639  11.617  77.022  1.00  0.00              
ATOM   4363  O   HIS B 187      20.438  12.187  75.951  1.00  0.00              
ATOM   4364  N   LEU B 188      21.817  11.064  77.331  1.00  0.00              
ATOM   4365  CA  LEU B 188      22.998  11.171  76.483  1.00  0.00              
ATOM   4366  CB  LEU B 188      24.202  10.651  77.272  1.00  0.00              
ATOM   4367  CG  LEU B 188      25.608  10.639  76.678  1.00  0.00              
ATOM   4368  CD1 LEU B 188      26.100  12.044  76.379  1.00  0.00              
ATOM   4369  CD2 LEU B 188      26.560   9.964  77.651  1.00  0.00              
ATOM   4370  C   LEU B 188      22.812  10.369  75.198  1.00  0.00              
ATOM   4371  O   LEU B 188      23.181  10.806  74.105  1.00  0.00              
ATOM   4372  N   SER B 189      22.198   9.193  75.347  1.00  0.00              
ATOM   4373  CA  SER B 189      21.879   8.289  74.256  1.00  0.00              
ATOM   4374  CB  SER B 189      21.226   7.056  74.867  1.00  0.00              
ATOM   4375  OG  SER B 189      21.672   5.813  74.341  1.00  0.00              
ATOM   4376  C   SER B 189      20.933   8.979  73.276  1.00  0.00              
ATOM   4377  O   SER B 189      21.299   9.190  72.116  1.00  0.00              
ATOM   4378  N   LEU B 190      19.759   9.416  73.766  1.00  0.00              
ATOM   4379  CA  LEU B 190      18.775  10.131  72.962  1.00  0.00              
ATOM   4380  CB  LEU B 190      17.567  10.561  73.790  1.00  0.00              
ATOM   4381  CG  LEU B 190      16.505   9.538  74.172  1.00  0.00              
ATOM   4382  CD1 LEU B 190      15.521  10.158  75.147  1.00  0.00              
ATOM   4383  CD2 LEU B 190      15.766   9.034  72.942  1.00  0.00              
ATOM   4384  C   LEU B 190      19.354  11.356  72.279  1.00  0.00              
ATOM   4385  O   LEU B 190      19.163  11.537  71.074  1.00  0.00              
ATOM   4386  N   LEU B 191      20.107  12.157  73.043  1.00  0.00              
ATOM   4387  CA  LEU B 191      20.825  13.309  72.521  1.00  0.00              
ATOM   4388  CB  LEU B 191      21.613  13.951  73.660  1.00  0.00              
ATOM   4389  CG  LEU B 191      22.483  15.188  73.496  1.00  0.00              
ATOM   4390  CD1 LEU B 191      21.742  16.353  72.866  1.00  0.00              
ATOM   4391  CD2 LEU B 191      23.008  15.577  74.865  1.00  0.00              
ATOM   4392  C   LEU B 191      21.733  12.936  71.356  1.00  0.00              
ATOM   4393  O   LEU B 191      21.615  13.544  70.296  1.00  0.00              
ATOM   4394  N   THR B 192      22.567  11.896  71.479  1.00  0.00              
ATOM   4395  CA  THR B 192      23.470  11.507  70.401  1.00  0.00              
ATOM   4396  CB  THR B 192      24.444  10.409  70.875  1.00  0.00              
ATOM   4397  OG1 THR B 192      25.082  10.894  72.052  1.00  0.00              
ATOM   4398  CG2 THR B 192      25.513  10.092  69.840  1.00  0.00              
ATOM   4399  C   THR B 192      22.700  11.063  69.154  1.00  0.00              
ATOM   4400  O   THR B 192      22.987  11.522  68.042  1.00  0.00              
ATOM   4401  N   THR B 193      21.674  10.219  69.330  1.00  0.00              
ATOM   4402  CA  THR B 193      20.844   9.775  68.216  1.00  0.00              
ATOM   4403  CB  THR B 193      19.857   8.678  68.667  1.00  0.00              
ATOM   4404  OG1 THR B 193      19.274   9.062  69.906  1.00  0.00              
ATOM   4405  CG2 THR B 193      20.557   7.345  68.839  1.00  0.00              
ATOM   4406  C   THR B 193      20.103  10.899  67.500  1.00  0.00              
ATOM   4407  O   THR B 193      19.981  10.906  66.275  1.00  0.00              
ATOM   4408  N   LEU B 194      19.640  11.877  68.282  1.00  0.00              
ATOM   4409  CA  LEU B 194      18.866  12.997  67.772  1.00  0.00              
ATOM   4410  CB  LEU B 194      18.212  13.655  68.979  1.00  0.00              
ATOM   4411  CG  LEU B 194      17.151  14.732  68.896  1.00  0.00              
ATOM   4412  CD1 LEU B 194      15.927  14.259  68.132  1.00  0.00              
ATOM   4413  CD2 LEU B 194      16.758  15.083  70.319  1.00  0.00              
ATOM   4414  C   LEU B 194      19.774  13.966  67.023  1.00  0.00              
ATOM   4415  O   LEU B 194      19.502  14.345  65.877  1.00  0.00              
ATOM   4416  N   SER B 195      20.890  14.332  67.667  1.00  0.00              
ATOM   4417  CA  SER B 195      21.880  15.219  67.088  1.00  0.00              
ATOM   4418  CB  SER B 195      22.998  15.507  68.075  1.00  0.00              
ATOM   4419  OG  SER B 195      22.494  16.188  69.216  1.00  0.00              
ATOM   4420  C   SER B 195      22.450  14.741  65.765  1.00  0.00              
ATOM   4421  O   SER B 195      22.613  15.575  64.876  1.00  0.00              
ATOM   4422  N   ASN B 196      22.706  13.437  65.567  1.00  0.00              
ATOM   4423  CA  ASN B 196      23.141  12.949  64.260  1.00  0.00              
ATOM   4424  CB  ASN B 196      23.381  11.439  64.236  1.00  0.00              
ATOM   4425  CG  ASN B 196      23.899  10.923  62.892  1.00  0.00              
ATOM   4426  OD1 ASN B 196      25.100  10.946  62.632  1.00  0.00              
ATOM   4427  ND2 ASN B 196      23.069  10.456  61.967  1.00  0.00              
ATOM   4428  C   ASN B 196      22.166  13.315  63.151  1.00  0.00              
ATOM   4429  O   ASN B 196      22.600  13.811  62.110  1.00  0.00              
ATOM   4430  N   ARG B 197      20.855  13.131  63.343  1.00  0.00              
ATOM   4431  CA  ARG B 197      19.917  13.421  62.274  1.00  0.00              
ATOM   4432  CB  ARG B 197      18.577  12.736  62.478  1.00  0.00              
ATOM   4433  CG  ARG B 197      17.798  12.595  61.170  1.00  0.00              
ATOM   4434  CD  ARG B 197      18.588  11.918  60.049  1.00  0.00              
ATOM   4435  NE  ARG B 197      18.997  10.561  60.375  1.00  0.00              
ATOM   4436  CZ  ARG B 197      20.207  10.098  60.058  1.00  0.00              
ATOM   4437  NH1 ARG B 197      20.502   8.821  60.245  1.00  0.00              
ATOM   4438  NH2 ARG B 197      21.171  10.874  59.578  1.00  0.00              
ATOM   4439  C   ARG B 197      19.738  14.905  62.008  1.00  0.00              
ATOM   4440  O   ARG B 197      19.786  15.321  60.847  1.00  0.00              
ATOM   4441  N   VAL B 198      19.587  15.730  63.048  1.00  0.00              
ATOM   4442  CA  VAL B 198      19.486  17.169  62.832  1.00  0.00              
ATOM   4443  CB  VAL B 198      18.972  17.935  64.075  1.00  0.00              
ATOM   4444  CG1 VAL B 198      17.523  17.560  64.337  1.00  0.00              
ATOM   4445  CG2 VAL B 198      19.789  17.677  65.330  1.00  0.00              
ATOM   4446  C   VAL B 198      20.766  17.770  62.249  1.00  0.00              
ATOM   4447  O   VAL B 198      20.710  18.603  61.340  1.00  0.00              
ATOM   4448  N   CYS B 199      21.938  17.308  62.699  1.00  0.00              
ATOM   4449  CA  CYS B 199      23.200  17.731  62.112  1.00  0.00              
ATOM   4450  CB  CYS B 199      24.369  17.431  63.037  1.00  0.00              
ATOM   4451  SG  CYS B 199      24.202  18.192  64.672  1.00  0.00              
ATOM   4452  C   CYS B 199      23.470  17.137  60.734  1.00  0.00              
ATOM   4453  O   CYS B 199      24.221  17.730  59.955  1.00  0.00              
ATOM   4454  N   SER B 200      22.910  15.974  60.375  1.00  0.00              
ATOM   4455  CA  SER B 200      23.007  15.498  59.000  1.00  0.00              
ATOM   4456  CB  SER B 200      22.820  13.989  58.854  1.00  0.00              
ATOM   4457  OG  SER B 200      21.678  13.464  59.509  1.00  0.00              
ATOM   4458  C   SER B 200      22.090  16.257  58.057  1.00  0.00              
ATOM   4459  O   SER B 200      22.478  16.514  56.919  1.00  0.00              
ATOM   4460  N   GLN B 201      20.894  16.655  58.511  1.00  0.00              
ATOM   4461  CA  GLN B 201      20.052  17.596  57.776  1.00  0.00              
ATOM   4462  CB  GLN B 201      18.755  17.864  58.531  1.00  0.00              
ATOM   4463  CG  GLN B 201      17.789  16.701  58.408  1.00  0.00              
ATOM   4464  CD  GLN B 201      16.616  16.726  59.372  1.00  0.00              
ATOM   4465  OE1 GLN B 201      15.870  17.693  59.531  1.00  0.00              
ATOM   4466  NE2 GLN B 201      16.423  15.607  60.047  1.00  0.00              
ATOM   4467  C   GLN B 201      20.779  18.908  57.520  1.00  0.00              
ATOM   4468  O   GLN B 201      20.838  19.387  56.385  1.00  0.00              
ATOM   4469  N   TYR B 202      21.389  19.445  58.583  1.00  0.00              
ATOM   4470  CA  TYR B 202      22.236  20.624  58.495  1.00  0.00              
ATOM   4471  CB  TYR B 202      22.800  20.939  59.881  1.00  0.00              
ATOM   4472  CG  TYR B 202      23.528  22.272  59.975  1.00  0.00              
ATOM   4473  CD1 TYR B 202      22.802  23.442  60.067  1.00  0.00              
ATOM   4474  CE1 TYR B 202      23.456  24.653  60.112  1.00  0.00              
ATOM   4475  CD2 TYR B 202      24.909  22.306  59.946  1.00  0.00              
ATOM   4476  CE2 TYR B 202      25.566  23.517  59.973  1.00  0.00              
ATOM   4477  CZ  TYR B 202      24.831  24.679  60.046  1.00  0.00              
ATOM   4478  OH  TYR B 202      25.484  25.893  60.022  1.00  0.00              
ATOM   4479  C   TYR B 202      23.364  20.464  57.479  1.00  0.00              
ATOM   4480  O   TYR B 202      23.550  21.331  56.624  1.00  0.00              
ATOM   4481  N   ALA B 203      24.115  19.360  57.549  1.00  0.00              
ATOM   4482  CA  ALA B 203      25.204  19.101  56.617  1.00  0.00              
ATOM   4483  CB  ALA B 203      25.946  17.841  57.030  1.00  0.00              
ATOM   4484  C   ALA B 203      24.760  18.904  55.173  1.00  0.00              
ATOM   4485  O   ALA B 203      25.394  19.412  54.249  1.00  0.00              
ATOM   4486  N   ALA B 204      23.659  18.176  54.969  1.00  0.00              
ATOM   4487  CA  ALA B 204      23.150  17.891  53.637  1.00  0.00              
ATOM   4488  CB  ALA B 204      22.059  16.837  53.727  1.00  0.00              
ATOM   4489  C   ALA B 204      22.545  19.107  52.952  1.00  0.00              
ATOM   4490  O   ALA B 204      22.665  19.270  51.738  1.00  0.00              
ATOM   4491  N   TYR B 205      21.870  19.959  53.726  1.00  0.00              
ATOM   4492  CA  TYR B 205      21.257  21.152  53.173  1.00  0.00              
ATOM   4493  CB  TYR B 205      19.937  21.431  53.881  1.00  0.00              
ATOM   4494  CG  TYR B 205      18.782  20.516  53.487  1.00  0.00              
ATOM   4495  CD1 TYR B 205      17.769  20.287  54.395  1.00  0.00              
ATOM   4496  CE1 TYR B 205      16.664  19.549  54.023  1.00  0.00              
ATOM   4497  CD2 TYR B 205      18.706  19.972  52.216  1.00  0.00              
ATOM   4498  CE2 TYR B 205      17.606  19.233  51.840  1.00  0.00              
ATOM   4499  CZ  TYR B 205      16.587  19.039  52.745  1.00  0.00              
ATOM   4500  OH  TYR B 205      15.474  18.323  52.360  1.00  0.00              
ATOM   4501  C   TYR B 205      22.120  22.404  53.172  1.00  0.00              
ATOM   4502  O   TYR B 205      22.067  23.197  52.232  1.00  0.00              
ATOM   4503  N   GLY B 206      22.937  22.603  54.208  1.00  0.00              
ATOM   4504  CA  GLY B 206      23.641  23.862  54.396  1.00  0.00              
ATOM   4505  C   GLY B 206      22.764  24.845  55.160  1.00  0.00              
ATOM   4506  O   GLY B 206      21.543  24.859  54.989  1.00  0.00              
ATOM   4507  N   GLU B 207      23.389  25.708  55.972  1.00  0.00              
ATOM   4508  CA  GLU B 207      22.707  26.544  56.958  1.00  0.00              
ATOM   4509  CB  GLU B 207      23.682  27.579  57.532  1.00  0.00              
ATOM   4510  CG  GLU B 207      23.104  28.417  58.674  1.00  0.00              
ATOM   4511  CD  GLU B 207      24.140  29.099  59.550  1.00  0.00              
ATOM   4512  OE1 GLU B 207      24.439  28.555  60.617  1.00  0.00              
ATOM   4513  OE2 GLU B 207      24.643  30.154  59.171  1.00  0.00              
ATOM   4514  C   GLU B 207      21.392  27.200  56.547  1.00  0.00              
ATOM   4515  O   GLU B 207      20.380  26.969  57.208  1.00  0.00              
ATOM   4516  N   LYS B 208      21.362  27.960  55.446  1.00  0.00              
ATOM   4517  CA  LYS B 208      20.143  28.621  54.993  1.00  0.00              
ATOM   4518  CB  LYS B 208      20.437  29.512  53.786  1.00  0.00              
ATOM   4519  CG  LYS B 208      19.250  30.373  53.364  1.00  0.00              
ATOM   4520  CD  LYS B 208      19.560  31.172  52.111  1.00  0.00              
ATOM   4521  CE  LYS B 208      18.328  31.971  51.714  1.00  0.00              
ATOM   4522  NZ  LYS B 208      18.585  32.751  50.519  1.00  0.00              
ATOM   4523  C   LYS B 208      19.044  27.620  54.648  1.00  0.00              
ATOM   4524  O   LYS B 208      17.892  27.788  55.051  1.00  0.00              
ATOM   4525  N   LYS B 209      19.396  26.530  53.964  1.00  0.00              
ATOM   4526  CA  LYS B 209      18.406  25.569  53.510  1.00  0.00              
ATOM   4527  CB  LYS B 209      18.992  24.754  52.370  1.00  0.00              
ATOM   4528  CG  LYS B 209      17.975  23.986  51.541  1.00  0.00              
ATOM   4529  CD  LYS B 209      18.725  23.317  50.407  1.00  0.00              
ATOM   4530  CE  LYS B 209      17.769  22.690  49.411  1.00  0.00              
ATOM   4531  NZ  LYS B 209      18.499  22.286  48.226  1.00  0.00              
ATOM   4532  C   LYS B 209      17.956  24.685  54.670  1.00  0.00              
ATOM   4533  O   LYS B 209      16.811  24.235  54.706  1.00  0.00              
ATOM   4534  N   SER B 210      18.826  24.450  55.658  1.00  0.00              
ATOM   4535  CA  SER B 210      18.451  23.756  56.881  1.00  0.00              
ATOM   4536  CB  SER B 210      19.691  23.385  57.683  1.00  0.00              
ATOM   4537  OG  SER B 210      19.416  22.455  58.726  1.00  0.00              
ATOM   4538  C   SER B 210      17.532  24.631  57.726  1.00  0.00              
ATOM   4539  O   SER B 210      16.591  24.127  58.337  1.00  0.00              
ATOM   4540  N   ARG B 211      17.793  25.942  57.769  1.00  0.00              
ATOM   4541  CA  ARG B 211      16.933  26.917  58.427  1.00  0.00              
ATOM   4542  CB  ARG B 211      17.609  28.276  58.297  1.00  0.00              
ATOM   4543  CG  ARG B 211      16.938  29.498  58.885  1.00  0.00              
ATOM   4544  CD  ARG B 211      17.808  30.671  58.457  1.00  0.00              
ATOM   4545  NE  ARG B 211      17.185  31.956  58.726  1.00  0.00              
ATOM   4546  CZ  ARG B 211      16.227  32.471  57.954  1.00  0.00              
ATOM   4547  NH1 ARG B 211      15.668  33.612  58.330  1.00  0.00              
ATOM   4548  NH2 ARG B 211      15.858  31.898  56.812  1.00  0.00              
ATOM   4549  C   ARG B 211      15.550  26.919  57.787  1.00  0.00              
ATOM   4550  O   ARG B 211      14.533  26.841  58.481  1.00  0.00              
ATOM   4551  N   LEU B 212      15.516  26.958  56.450  1.00  0.00              
ATOM   4552  CA  LEU B 212      14.282  26.794  55.698  1.00  0.00              
ATOM   4553  CB  LEU B 212      14.515  26.973  54.201  1.00  0.00              
ATOM   4554  CG  LEU B 212      14.312  28.350  53.567  1.00  0.00              
ATOM   4555  CD1 LEU B 212      15.146  29.441  54.224  1.00  0.00              
ATOM   4556  CD2 LEU B 212      14.621  28.267  52.083  1.00  0.00              
ATOM   4557  C   LEU B 212      13.595  25.464  55.966  1.00  0.00              
ATOM   4558  O   LEU B 212      12.395  25.466  56.218  1.00  0.00              
ATOM   4559  N   SER B 213      14.309  24.332  55.978  1.00  0.00              
ATOM   4560  CA  SER B 213      13.739  23.032  56.321  1.00  0.00              
ATOM   4561  CB  SER B 213      14.806  21.943  56.210  1.00  0.00              
ATOM   4562  OG  SER B 213      14.344  20.621  56.475  1.00  0.00              
ATOM   4563  C   SER B 213      13.132  23.028  57.718  1.00  0.00              
ATOM   4564  O   SER B 213      12.035  22.504  57.915  1.00  0.00              
ATOM   4565  N   ASN B 214      13.820  23.633  58.693  1.00  0.00              
ATOM   4566  CA  ASN B 214      13.302  23.770  60.048  1.00  0.00              
ATOM   4567  CB  ASN B 214      14.346  24.399  60.975  1.00  0.00              
ATOM   4568  CG  ASN B 214      15.495  23.465  61.343  1.00  0.00              
ATOM   4569  OD1 ASN B 214      15.301  22.284  61.615  1.00  0.00              
ATOM   4570  ND2 ASN B 214      16.739  23.923  61.392  1.00  0.00              
ATOM   4571  C   ASN B 214      12.016  24.585  60.069  1.00  0.00              
ATOM   4572  O   ASN B 214      11.031  24.194  60.697  1.00  0.00              
ATOM   4573  N   LEU B 215      12.002  25.695  59.322  1.00  0.00              
ATOM   4574  CA  LEU B 215      10.814  26.519  59.149  1.00  0.00              
ATOM   4575  CB  LEU B 215      11.184  27.744  58.316  1.00  0.00              
ATOM   4576  CG  LEU B 215      10.188  28.872  58.095  1.00  0.00              
ATOM   4577  CD1 LEU B 215       9.862  29.574  59.401  1.00  0.00              
ATOM   4578  CD2 LEU B 215      10.776  29.873  57.122  1.00  0.00              
ATOM   4579  C   LEU B 215       9.667  25.750  58.494  1.00  0.00              
ATOM   4580  O   LEU B 215       8.525  25.859  58.939  1.00  0.00              
ATOM   4581  N   ILE B 216       9.960  24.941  57.467  1.00  0.00              
ATOM   4582  CA  ILE B 216       8.975  24.099  56.794  1.00  0.00              
ATOM   4583  CB  ILE B 216       9.606  23.387  55.563  1.00  0.00              
ATOM   4584  CG2 ILE B 216       8.657  22.358  54.954  1.00  0.00              
ATOM   4585  CG1 ILE B 216      10.019  24.393  54.496  1.00  0.00              
ATOM   4586  CD1 ILE B 216      10.870  23.812  53.350  1.00  0.00              
ATOM   4587  C   ILE B 216       8.385  23.089  57.771  1.00  0.00              
ATOM   4588  O   ILE B 216       7.163  22.957  57.854  1.00  0.00              
ATOM   4589  N   LYS B 217       9.239  22.399  58.537  1.00  0.00              
ATOM   4590  CA  LYS B 217       8.785  21.453  59.547  1.00  0.00              
ATOM   4591  CB  LYS B 217       9.952  20.769  60.253  1.00  0.00              
ATOM   4592  CG  LYS B 217      10.660  19.808  59.317  1.00  0.00              
ATOM   4593  CD  LYS B 217      11.747  18.996  59.996  1.00  0.00              
ATOM   4594  CE  LYS B 217      12.267  18.062  58.922  1.00  0.00              
ATOM   4595  NZ  LYS B 217      13.235  17.099  59.404  1.00  0.00              
ATOM   4596  C   LYS B 217       7.868  22.112  60.562  1.00  0.00              
ATOM   4597  O   LYS B 217       6.746  21.650  60.761  1.00  0.00              
ATOM   4598  N   LEU B 218       8.292  23.241  61.139  1.00  0.00              
ATOM   4599  CA  LEU B 218       7.462  23.992  62.070  1.00  0.00              
ATOM   4600  CB  LEU B 218       8.239  25.177  62.628  1.00  0.00              
ATOM   4601  CG  LEU B 218       9.467  24.889  63.484  1.00  0.00              
ATOM   4602  CD1 LEU B 218      10.252  26.164  63.718  1.00  0.00              
ATOM   4603  CD2 LEU B 218       9.088  24.221  64.794  1.00  0.00              
ATOM   4604  C   LEU B 218       6.148  24.467  61.458  1.00  0.00              
ATOM   4605  O   LEU B 218       5.105  24.398  62.107  1.00  0.00              
ATOM   4606  N   ALA B 219       6.174  24.901  60.193  1.00  0.00              
ATOM   4607  CA  ALA B 219       4.976  25.307  59.471  1.00  0.00              
ATOM   4608  CB  ALA B 219       5.357  25.834  58.098  1.00  0.00              
ATOM   4609  C   ALA B 219       3.995  24.170  59.231  1.00  0.00              
ATOM   4610  O   ALA B 219       2.786  24.346  59.367  1.00  0.00              
ATOM   4611  N   GLN B 220       4.495  22.987  58.868  1.00  0.00              
ATOM   4612  CA  GLN B 220       3.620  21.858  58.594  1.00  0.00              
ATOM   4613  CB  GLN B 220       4.279  20.861  57.644  1.00  0.00              
ATOM   4614  CG  GLN B 220       4.580  21.547  56.316  1.00  0.00              
ATOM   4615  CD  GLN B 220       4.926  20.647  55.141  1.00  0.00              
ATOM   4616  OE1 GLN B 220       5.743  19.728  55.211  1.00  0.00              
ATOM   4617  NE2 GLN B 220       4.299  20.927  54.007  1.00  0.00              
ATOM   4618  C   GLN B 220       3.119  21.188  59.864  1.00  0.00              
ATOM   4619  O   GLN B 220       1.985  20.711  59.917  1.00  0.00              
ATOM   4620  N   LYS B 221       3.948  21.158  60.910  1.00  0.00              
ATOM   4621  CA  LYS B 221       3.535  20.672  62.219  1.00  0.00              
ATOM   4622  CB  LYS B 221       4.748  20.437  63.111  1.00  0.00              
ATOM   4623  CG  LYS B 221       5.620  19.286  62.632  1.00  0.00              
ATOM   4624  CD  LYS B 221       6.914  19.239  63.425  1.00  0.00              
ATOM   4625  CE  LYS B 221       7.748  18.054  62.968  1.00  0.00              
ATOM   4626  NZ  LYS B 221       8.895  17.884  63.836  1.00  0.00              
ATOM   4627  C   LYS B 221       2.570  21.632  62.902  1.00  0.00              
ATOM   4628  O   LYS B 221       1.630  21.200  63.573  1.00  0.00              
ATOM   4629  N   VAL B 222       2.779  22.949  62.767  1.00  0.00              
ATOM   4630  CA  VAL B 222       1.850  23.935  63.303  1.00  0.00              
ATOM   4631  CB  VAL B 222       2.414  24.667  64.554  1.00  0.00              
ATOM   4632  CG1 VAL B 222       1.312  25.483  65.200  1.00  0.00              
ATOM   4633  CG2 VAL B 222       2.990  23.737  65.605  1.00  0.00              
ATOM   4634  C   VAL B 222       1.446  24.949  62.225  1.00  0.00              
ATOM   4635  O   VAL B 222       2.017  26.042  62.143  1.00  0.00              
ATOM   4636  N   PRO B 223       0.444  24.663  61.377  1.00  0.00              
ATOM   4637  CD  PRO B 223      -0.183  23.354  61.224  1.00  0.00              
ATOM   4638  CA  PRO B 223      -0.082  25.610  60.397  1.00  0.00              
ATOM   4639  CB  PRO B 223      -1.009  24.748  59.563  1.00  0.00              
ATOM   4640  CG  PRO B 223      -1.482  23.683  60.517  1.00  0.00              
ATOM   4641  C   PRO B 223      -0.795  26.804  61.025  1.00  0.00              
ATOM   4642  O   PRO B 223      -0.823  27.898  60.463  1.00  0.00              
ATOM   4643  N   THR B 224      -1.331  26.618  62.233  1.00  0.00              
ATOM   4644  CA  THR B 224      -2.067  27.632  62.971  1.00  0.00              
ATOM   4645  CB  THR B 224      -2.843  26.916  64.095  1.00  0.00              
ATOM   4646  OG1 THR B 224      -1.988  25.896  64.610  1.00  0.00              
ATOM   4647  CG2 THR B 224      -4.145  26.315  63.589  1.00  0.00              
ATOM   4648  C   THR B 224      -1.246  28.792  63.534  1.00  0.00              
ATOM   4649  O   THR B 224      -1.797  29.726  64.120  1.00  0.00              
ATOM   4650  N   ALA B 225       0.078  28.748  63.378  1.00  0.00              
ATOM   4651  CA  ALA B 225       0.957  29.787  63.889  1.00  0.00              
ATOM   4652  CB  ALA B 225       2.337  29.174  64.058  1.00  0.00              
ATOM   4653  C   ALA B 225       1.086  30.993  62.960  1.00  0.00              
ATOM   4654  O   ALA B 225       0.375  31.126  61.959  1.00  0.00              
ATOM   4655  N   ASP B 226       1.983  31.921  63.301  1.00  0.00              
ATOM   4656  CA  ASP B 226       2.425  32.935  62.357  1.00  0.00              
ATOM   4657  CB  ASP B 226       1.875  34.319  62.715  1.00  0.00              
ATOM   4658  CG  ASP B 226       1.770  35.312  61.554  1.00  0.00              
ATOM   4659  OD1 ASP B 226       2.466  35.171  60.538  1.00  0.00              
ATOM   4660  OD2 ASP B 226       0.973  36.238  61.660  1.00  0.00              
ATOM   4661  C   ASP B 226       3.949  32.948  62.390  1.00  0.00              
ATOM   4662  O   ASP B 226       4.551  32.454  63.350  1.00  0.00              
ATOM   4663  N   LEU B 227       4.589  33.523  61.364  1.00  0.00              
ATOM   4664  CA  LEU B 227       6.041  33.613  61.230  1.00  0.00              
ATOM   4665  CB  LEU B 227       6.379  34.553  60.076  1.00  0.00              
ATOM   4666  CG  LEU B 227       7.820  34.604  59.579  1.00  0.00              
ATOM   4667  CD1 LEU B 227       8.170  33.319  58.845  1.00  0.00              
ATOM   4668  CD2 LEU B 227       8.031  35.798  58.668  1.00  0.00              
ATOM   4669  C   LEU B 227       6.776  34.074  62.486  1.00  0.00              
ATOM   4670  O   LEU B 227       7.840  33.562  62.826  1.00  0.00              
ATOM   4671  N   GLU B 228       6.149  34.988  63.230  1.00  0.00              
ATOM   4672  CA  GLU B 228       6.708  35.553  64.452  1.00  0.00              
ATOM   4673  CB  GLU B 228       5.817  36.692  64.957  1.00  0.00              
ATOM   4674  CG  GLU B 228       5.762  37.969  64.099  1.00  0.00              
ATOM   4675  CD  GLU B 228       5.194  37.839  62.687  1.00  0.00              
ATOM   4676  OE1 GLU B 228       5.688  38.515  61.789  1.00  0.00              
ATOM   4677  OE2 GLU B 228       4.275  37.038  62.474  1.00  0.00              
ATOM   4678  C   GLU B 228       6.896  34.520  65.562  1.00  0.00              
ATOM   4679  O   GLU B 228       7.669  34.725  66.496  1.00  0.00              
ATOM   4680  N   ASP B 229       6.176  33.398  65.471  1.00  0.00              
ATOM   4681  CA  ASP B 229       6.373  32.281  66.382  1.00  0.00              
ATOM   4682  CB  ASP B 229       5.128  31.409  66.536  1.00  0.00              
ATOM   4683  CG  ASP B 229       3.879  32.098  67.052  1.00  0.00              
ATOM   4684  OD1 ASP B 229       3.930  32.778  68.075  1.00  0.00              
ATOM   4685  OD2 ASP B 229       2.832  31.942  66.415  1.00  0.00              
ATOM   4686  C   ASP B 229       7.468  31.385  65.836  1.00  0.00              
ATOM   4687  O   ASP B 229       8.469  31.127  66.504  1.00  0.00              
ATOM   4688  N   VAL B 230       7.283  30.930  64.593  1.00  0.00              
ATOM   4689  CA  VAL B 230       8.119  29.882  64.023  1.00  0.00              
ATOM   4690  CB  VAL B 230       7.412  29.152  62.855  1.00  0.00              
ATOM   4691  CG1 VAL B 230       6.195  28.400  63.365  1.00  0.00              
ATOM   4692  CG2 VAL B 230       6.989  30.095  61.742  1.00  0.00              
ATOM   4693  C   VAL B 230       9.532  30.300  63.636  1.00  0.00              
ATOM   4694  O   VAL B 230      10.489  29.592  63.953  1.00  0.00              
ATOM   4695  N   LEU B 231       9.706  31.459  62.990  1.00  0.00              
ATOM   4696  CA  LEU B 231      11.017  31.900  62.532  1.00  0.00              
ATOM   4697  CB  LEU B 231      10.920  33.139  61.634  1.00  0.00              
ATOM   4698  CG  LEU B 231      12.183  33.656  60.950  1.00  0.00              
ATOM   4699  CD1 LEU B 231      12.761  32.605  60.013  1.00  0.00              
ATOM   4700  CD2 LEU B 231      11.885  34.942  60.201  1.00  0.00              
ATOM   4701  C   LEU B 231      12.047  32.097  63.644  1.00  0.00              
ATOM   4702  O   LEU B 231      13.166  31.629  63.433  1.00  0.00              
ATOM   4703  N   PRO B 232      11.806  32.711  64.822  1.00  0.00              
ATOM   4704  CD  PRO B 232      10.656  33.560  65.127  1.00  0.00              
ATOM   4705  CA  PRO B 232      12.756  32.739  65.936  1.00  0.00              
ATOM   4706  CB  PRO B 232      11.953  33.382  67.044  1.00  0.00              
ATOM   4707  CG  PRO B 232      11.141  34.399  66.293  1.00  0.00              
ATOM   4708  C   PRO B 232      13.247  31.354  66.338  1.00  0.00              
ATOM   4709  O   PRO B 232      14.431  31.161  66.620  1.00  0.00              
ATOM   4710  N   LEU B 233      12.346  30.367  66.299  1.00  0.00              
ATOM   4711  CA  LEU B 233      12.689  28.993  66.630  1.00  0.00              
ATOM   4712  CB  LEU B 233      11.430  28.152  66.792  1.00  0.00              
ATOM   4713  CG  LEU B 233      10.326  28.692  67.685  1.00  0.00              
ATOM   4714  CD1 LEU B 233       9.134  27.762  67.676  1.00  0.00              
ATOM   4715  CD2 LEU B 233      10.831  28.922  69.092  1.00  0.00              
ATOM   4716  C   LEU B 233      13.567  28.396  65.543  1.00  0.00              
ATOM   4717  O   LEU B 233      14.606  27.807  65.842  1.00  0.00              
ATOM   4718  N   ALA B 234      13.179  28.596  64.276  1.00  0.00              
ATOM   4719  CA  ALA B 234      13.957  28.154  63.126  1.00  0.00              
ATOM   4720  CB  ALA B 234      13.254  28.553  61.838  1.00  0.00              
ATOM   4721  C   ALA B 234      15.359  28.749  63.091  1.00  0.00              
ATOM   4722  O   ALA B 234      16.317  28.063  62.731  1.00  0.00              
ATOM   4723  N   GLU B 235      15.503  30.021  63.486  1.00  0.00              
ATOM   4724  CA  GLU B 235      16.809  30.638  63.675  1.00  0.00              
ATOM   4725  CB  GLU B 235      16.680  32.108  64.080  1.00  0.00              
ATOM   4726  CG  GLU B 235      16.005  33.064  63.097  1.00  0.00              
ATOM   4727  CD  GLU B 235      16.750  33.423  61.815  1.00  0.00              
ATOM   4728  OE1 GLU B 235      16.169  34.143  61.002  1.00  0.00              
ATOM   4729  OE2 GLU B 235      17.895  33.018  61.609  1.00  0.00              
ATOM   4730  C   GLU B 235      17.573  29.921  64.779  1.00  0.00              
ATOM   4731  O   GLU B 235      18.675  29.413  64.564  1.00  0.00              
ATOM   4732  N   ASP B 236      16.947  29.848  65.960  1.00  0.00              
ATOM   4733  CA  ASP B 236      17.571  29.306  67.157  1.00  0.00              
ATOM   4734  CB  ASP B 236      16.599  29.394  68.331  1.00  0.00              
ATOM   4735  CG  ASP B 236      17.113  28.826  69.646  1.00  0.00              
ATOM   4736  OD1 ASP B 236      18.078  29.345  70.206  1.00  0.00              
ATOM   4737  OD2 ASP B 236      16.514  27.866  70.128  1.00  0.00              
ATOM   4738  C   ASP B 236      18.090  27.887  66.987  1.00  0.00              
ATOM   4739  O   ASP B 236      19.257  27.651  67.284  1.00  0.00              
ATOM   4740  N   ILE B 237      17.279  26.955  66.475  1.00  0.00              
ATOM   4741  CA  ILE B 237      17.726  25.584  66.250  1.00  0.00              
ATOM   4742  CB  ILE B 237      16.543  24.643  65.882  1.00  0.00              
ATOM   4743  CG2 ILE B 237      15.820  25.094  64.619  1.00  0.00              
ATOM   4744  CG1 ILE B 237      16.984  23.181  65.793  1.00  0.00              
ATOM   4745  CD1 ILE B 237      15.859  22.171  65.488  1.00  0.00              
ATOM   4746  C   ILE B 237      18.874  25.496  65.245  1.00  0.00              
ATOM   4747  O   ILE B 237      19.861  24.805  65.503  1.00  0.00              
ATOM   4748  N   THR B 238      18.811  26.230  64.128  1.00  0.00              
ATOM   4749  CA  THR B 238      19.865  26.184  63.122  1.00  0.00              
ATOM   4750  CB  THR B 238      19.405  26.911  61.845  1.00  0.00              
ATOM   4751  OG1 THR B 238      18.122  26.375  61.533  1.00  0.00              
ATOM   4752  CG2 THR B 238      20.336  26.676  60.668  1.00  0.00              
ATOM   4753  C   THR B 238      21.179  26.750  63.663  1.00  0.00              
ATOM   4754  O   THR B 238      22.255  26.214  63.387  1.00  0.00              
ATOM   4755  N   ASN B 239      21.091  27.804  64.484  1.00  0.00              
ATOM   4756  CA  ASN B 239      22.257  28.354  65.166  1.00  0.00              
ATOM   4757  CB  ASN B 239      21.938  29.688  65.834  1.00  0.00              
ATOM   4758  CG  ASN B 239      21.670  30.822  64.853  1.00  0.00              
ATOM   4759  OD1 ASN B 239      22.422  31.073  63.915  1.00  0.00              
ATOM   4760  ND2 ASN B 239      20.580  31.554  65.029  1.00  0.00              
ATOM   4761  C   ASN B 239      22.828  27.397  66.203  1.00  0.00              
ATOM   4762  O   ASN B 239      24.045  27.284  66.351  1.00  0.00              
ATOM   4763  N   ILE B 240      21.957  26.683  66.928  1.00  0.00              
ATOM   4764  CA  ILE B 240      22.361  25.605  67.828  1.00  0.00              
ATOM   4765  CB  ILE B 240      21.085  25.053  68.522  1.00  0.00              
ATOM   4766  CG2 ILE B 240      21.212  23.623  69.041  1.00  0.00              
ATOM   4767  CG1 ILE B 240      20.639  26.027  69.606  1.00  0.00              
ATOM   4768  CD1 ILE B 240      19.281  25.695  70.251  1.00  0.00              
ATOM   4769  C   ILE B 240      23.149  24.530  67.082  1.00  0.00              
ATOM   4770  O   ILE B 240      24.178  24.048  67.565  1.00  0.00              
ATOM   4771  N   LEU B 241      22.677  24.179  65.882  1.00  0.00              
ATOM   4772  CA  LEU B 241      23.376  23.241  65.020  1.00  0.00              
ATOM   4773  CB  LEU B 241      22.547  22.937  63.775  1.00  0.00              
ATOM   4774  CG  LEU B 241      21.196  22.261  63.985  1.00  0.00              
ATOM   4775  CD1 LEU B 241      20.400  22.191  62.694  1.00  0.00              
ATOM   4776  CD2 LEU B 241      21.385  20.885  64.587  1.00  0.00              
ATOM   4777  C   LEU B 241      24.771  23.721  64.642  1.00  0.00              
ATOM   4778  O   LEU B 241      25.744  23.018  64.926  1.00  0.00              
ATOM   4779  N   SER B 242      24.920  24.925  64.078  1.00  0.00              
ATOM   4780  CA  SER B 242      26.239  25.452  63.747  1.00  0.00              
ATOM   4781  CB  SER B 242      26.118  26.753  62.969  1.00  0.00              
ATOM   4782  OG  SER B 242      24.967  27.504  63.327  1.00  0.00              
ATOM   4783  C   SER B 242      27.176  25.639  64.931  1.00  0.00              
ATOM   4784  O   SER B 242      28.389  25.462  64.806  1.00  0.00              
ATOM   4785  N   LYS B 243      26.616  25.988  66.090  1.00  0.00              
ATOM   4786  CA  LYS B 243      27.389  26.108  67.314  1.00  0.00              
ATOM   4787  CB  LYS B 243      26.542  26.840  68.355  1.00  0.00              
ATOM   4788  CG  LYS B 243      27.249  27.220  69.645  1.00  0.00              
ATOM   4789  CD  LYS B 243      26.322  28.078  70.494  1.00  0.00              
ATOM   4790  CE  LYS B 243      27.007  28.481  71.792  1.00  0.00              
ATOM   4791  NZ  LYS B 243      27.115  27.355  72.700  1.00  0.00              
ATOM   4792  C   LYS B 243      27.862  24.757  67.845  1.00  0.00              
ATOM   4793  O   LYS B 243      29.031  24.607  68.203  1.00  0.00              
ATOM   4794  N   CYS B 244      26.996  23.740  67.878  1.00  0.00              
ATOM   4795  CA  CYS B 244      27.316  22.542  68.636  1.00  0.00              
ATOM   4796  CB  CYS B 244      26.282  22.369  69.737  1.00  0.00              
ATOM   4797  SG  CYS B 244      26.091  23.903  70.684  1.00  0.00              
ATOM   4798  C   CYS B 244      27.536  21.235  67.885  1.00  0.00              
ATOM   4799  O   CYS B 244      28.165  20.329  68.445  1.00  0.00              
ATOM   4800  N   CYS B 245      27.089  21.100  66.625  1.00  0.00              
ATOM   4801  CA  CYS B 245      27.206  19.846  65.876  1.00  0.00              
ATOM   4802  CB  CYS B 245      26.635  19.961  64.470  1.00  0.00              
ATOM   4803  SG  CYS B 245      24.832  20.093  64.413  1.00  0.00              
ATOM   4804  C   CYS B 245      28.605  19.259  65.756  1.00  0.00              
ATOM   4805  O   CYS B 245      28.777  18.042  65.775  1.00  0.00              
ATOM   4806  N   GLU B 246      29.634  20.097  65.631  1.00  0.00              
ATOM   4807  CA  GLU B 246      30.997  19.597  65.624  1.00  0.00              
ATOM   4808  CB  GLU B 246      31.716  20.004  64.334  1.00  0.00              
ATOM   4809  CG  GLU B 246      31.246  19.230  63.099  1.00  0.00              
ATOM   4810  CD  GLU B 246      31.469  17.723  63.186  1.00  0.00              
ATOM   4811  OE1 GLU B 246      32.613  17.274  63.094  1.00  0.00              
ATOM   4812  OE2 GLU B 246      30.504  16.981  63.366  1.00  0.00              
ATOM   4813  C   GLU B 246      31.775  19.965  66.881  1.00  0.00              
ATOM   4814  O   GLU B 246      32.946  20.354  66.840  1.00  0.00              
ATOM   4815  N   SER B 247      31.114  19.842  68.034  1.00  0.00              
ATOM   4816  CA  SER B 247      31.802  20.006  69.301  1.00  0.00              
ATOM   4817  CB  SER B 247      30.809  20.224  70.438  1.00  0.00              
ATOM   4818  OG  SER B 247      29.802  19.222  70.501  1.00  0.00              
ATOM   4819  C   SER B 247      32.711  18.812  69.567  1.00  0.00              
ATOM   4820  O   SER B 247      32.269  17.668  69.710  1.00  0.00              
ATOM   4821  N   ALA B 248      34.015  19.090  69.544  1.00  0.00              
ATOM   4822  CA  ALA B 248      35.026  18.089  69.844  1.00  0.00              
ATOM   4823  CB  ALA B 248      36.399  18.634  69.481  1.00  0.00              
ATOM   4824  C   ALA B 248      35.062  17.671  71.309  1.00  0.00              
ATOM   4825  O   ALA B 248      35.132  16.482  71.619  1.00  0.00              
ATOM   4826  N   SER B 249      35.010  18.641  72.223  1.00  0.00              
ATOM   4827  CA  SER B 249      35.073  18.365  73.647  1.00  0.00              
ATOM   4828  CB  SER B 249      36.372  18.958  74.183  1.00  0.00              
ATOM   4829  OG  SER B 249      36.476  20.328  73.799  1.00  0.00              
ATOM   4830  C   SER B 249      33.861  18.910  74.395  1.00  0.00              
ATOM   4831  O   SER B 249      32.987  18.156  74.829  1.00  0.00              
ATOM   4832  N   GLU B 250      33.765  20.235  74.543  1.00  0.00              
ATOM   4833  CA  GLU B 250      32.659  20.849  75.256  1.00  0.00              
ATOM   4834  CB  GLU B 250      33.053  22.264  75.698  1.00  0.00              
ATOM   4835  CG  GLU B 250      32.083  22.970  76.650  1.00  0.00              
ATOM   4836  CD  GLU B 250      31.867  22.268  77.985  1.00  0.00              
ATOM   4837  OE1 GLU B 250      32.777  22.259  78.811  1.00  0.00              
ATOM   4838  OE2 GLU B 250      30.777  21.729  78.190  1.00  0.00              
ATOM   4839  C   GLU B 250      31.389  20.839  74.410  1.00  0.00              
ATOM   4840  O   GLU B 250      31.117  21.741  73.613  1.00  0.00              
ATOM   4841  N   ASP B 251      30.619  19.759  74.556  1.00  0.00              
ATOM   4842  CA  ASP B 251      29.319  19.674  73.910  1.00  0.00              
ATOM   4843  CB  ASP B 251      28.716  18.270  73.972  1.00  0.00              
ATOM   4844  CG  ASP B 251      27.372  18.214  73.257  1.00  0.00              
ATOM   4845  OD1 ASP B 251      26.340  18.115  73.923  1.00  0.00              
ATOM   4846  OD2 ASP B 251      27.334  18.337  72.034  1.00  0.00              
ATOM   4847  C   ASP B 251      28.316  20.666  74.475  1.00  0.00              
ATOM   4848  O   ASP B 251      27.751  20.466  75.551  1.00  0.00              
ATOM   4849  N   CYS B 252      28.087  21.749  73.740  1.00  0.00              
ATOM   4850  CA  CYS B 252      27.028  22.675  74.101  1.00  0.00              
ATOM   4851  CB  CYS B 252      27.279  24.050  73.508  1.00  0.00              
ATOM   4852  SG  CYS B 252      27.784  24.086  71.770  1.00  0.00              
ATOM   4853  C   CYS B 252      25.605  22.209  73.821  1.00  0.00              
ATOM   4854  O   CYS B 252      24.673  22.682  74.475  1.00  0.00              
ATOM   4855  N   MET B 253      25.410  21.251  72.903  1.00  0.00              
ATOM   4856  CA  MET B 253      24.088  20.768  72.497  1.00  0.00              
ATOM   4857  CB  MET B 253      24.263  19.618  71.507  1.00  0.00              
ATOM   4858  CG  MET B 253      23.033  19.240  70.700  1.00  0.00              
ATOM   4859  SD  MET B 253      22.537  20.521  69.523  1.00  0.00              
ATOM   4860  CE  MET B 253      23.417  19.968  68.090  1.00  0.00              
ATOM   4861  C   MET B 253      23.207  20.329  73.666  1.00  0.00              
ATOM   4862  O   MET B 253      22.011  20.626  73.703  1.00  0.00              
ATOM   4863  N   ALA B 254      23.834  19.672  74.650  1.00  0.00              
ATOM   4864  CA  ALA B 254      23.199  19.303  75.908  1.00  0.00              
ATOM   4865  CB  ALA B 254      24.252  18.704  76.828  1.00  0.00              
ATOM   4866  C   ALA B 254      22.534  20.441  76.676  1.00  0.00              
ATOM   4867  O   ALA B 254      21.546  20.222  77.376  1.00  0.00              
ATOM   4868  N   LYS B 255      23.067  21.661  76.574  1.00  0.00              
ATOM   4869  CA  LYS B 255      22.447  22.827  77.189  1.00  0.00              
ATOM   4870  CB  LYS B 255      23.482  23.865  77.642  1.00  0.00              
ATOM   4871  CG  LYS B 255      24.620  23.387  78.543  1.00  0.00              
ATOM   4872  CD  LYS B 255      25.800  22.942  77.691  1.00  0.00              
ATOM   4873  CE  LYS B 255      26.985  22.477  78.516  1.00  0.00              
ATOM   4874  NZ  LYS B 255      28.081  22.159  77.621  1.00  0.00              
ATOM   4875  C   LYS B 255      21.503  23.492  76.193  1.00  0.00              
ATOM   4876  O   LYS B 255      20.409  23.945  76.542  1.00  0.00              
ATOM   4877  N   GLU B 256      21.931  23.523  74.924  1.00  0.00              
ATOM   4878  CA  GLU B 256      21.203  24.197  73.860  1.00  0.00              
ATOM   4879  CB  GLU B 256      21.959  24.120  72.543  1.00  0.00              
ATOM   4880  CG  GLU B 256      23.350  24.738  72.456  1.00  0.00              
ATOM   4881  CD  GLU B 256      23.494  26.215  72.793  1.00  0.00              
ATOM   4882  OE1 GLU B 256      22.667  27.027  72.380  1.00  0.00              
ATOM   4883  OE2 GLU B 256      24.474  26.550  73.464  1.00  0.00              
ATOM   4884  C   GLU B 256      19.801  23.659  73.618  1.00  0.00              
ATOM   4885  O   GLU B 256      18.847  24.438  73.602  1.00  0.00              
ATOM   4886  N   LEU B 257      19.640  22.342  73.445  1.00  0.00              
ATOM   4887  CA  LEU B 257      18.326  21.775  73.165  1.00  0.00              
ATOM   4888  CB  LEU B 257      18.402  20.317  72.707  1.00  0.00              
ATOM   4889  CG  LEU B 257      19.097  20.017  71.384  1.00  0.00              
ATOM   4890  CD1 LEU B 257      19.061  18.524  71.111  1.00  0.00              
ATOM   4891  CD2 LEU B 257      18.449  20.771  70.231  1.00  0.00              
ATOM   4892  C   LEU B 257      17.281  21.975  74.262  1.00  0.00              
ATOM   4893  O   LEU B 257      16.147  22.291  73.902  1.00  0.00              
ATOM   4894  N   PRO B 258      17.553  21.854  75.577  1.00  0.00              
ATOM   4895  CD  PRO B 258      18.608  21.020  76.150  1.00  0.00              
ATOM   4896  CA  PRO B 258      16.660  22.310  76.641  1.00  0.00              
ATOM   4897  CB  PRO B 258      17.480  22.077  77.889  1.00  0.00              
ATOM   4898  CG  PRO B 258      18.133  20.763  77.568  1.00  0.00              
ATOM   4899  C   PRO B 258      16.224  23.764  76.503  1.00  0.00              
ATOM   4900  O   PRO B 258      15.029  24.069  76.599  1.00  0.00              
ATOM   4901  N   GLU B 259      17.174  24.667  76.225  1.00  0.00              
ATOM   4902  CA  GLU B 259      16.854  26.064  75.967  1.00  0.00              
ATOM   4903  CB  GLU B 259      18.153  26.871  75.863  1.00  0.00              
ATOM   4904  CG  GLU B 259      18.050  28.363  75.518  1.00  0.00              
ATOM   4905  CD  GLU B 259      17.092  29.191  76.371  1.00  0.00              
ATOM   4906  OE1 GLU B 259      17.214  29.195  77.595  1.00  0.00              
ATOM   4907  OE2 GLU B 259      16.229  29.848  75.785  1.00  0.00              
ATOM   4908  C   GLU B 259      15.969  26.230  74.734  1.00  0.00              
ATOM   4909  O   GLU B 259      15.056  27.060  74.738  1.00  0.00              
ATOM   4910  N   HIS B 260      16.210  25.430  73.690  1.00  0.00              
ATOM   4911  CA  HIS B 260      15.355  25.420  72.517  1.00  0.00              
ATOM   4912  CB  HIS B 260      15.906  24.511  71.420  1.00  0.00              
ATOM   4913  CG  HIS B 260      15.114  24.610  70.122  1.00  0.00              
ATOM   4914  ND1 HIS B 260      14.707  25.716  69.521  1.00  0.00              
ATOM   4915  CD2 HIS B 260      14.650  23.534  69.406  1.00  0.00              
ATOM   4916  NE2 HIS B 260      13.973  24.060  68.417  1.00  0.00              
ATOM   4917  CE1 HIS B 260      14.002  25.369  68.482  1.00  0.00              
ATOM   4918  C   HIS B 260      13.941  24.996  72.884  1.00  0.00              
ATOM   4919  O   HIS B 260      13.003  25.700  72.519  1.00  0.00              
ATOM   4920  N   THR B 261      13.751  23.901  73.631  1.00  0.00              
ATOM   4921  CA  THR B 261      12.419  23.475  74.040  1.00  0.00              
ATOM   4922  CB  THR B 261      12.435  22.105  74.729  1.00  0.00              
ATOM   4923  OG1 THR B 261      13.604  22.013  75.533  1.00  0.00              
ATOM   4924  CG2 THR B 261      12.406  21.004  73.692  1.00  0.00              
ATOM   4925  C   THR B 261      11.618  24.477  74.858  1.00  0.00              
ATOM   4926  O   THR B 261      10.393  24.526  74.733  1.00  0.00              
ATOM   4927  N   VAL B 262      12.299  25.306  75.662  1.00  0.00              
ATOM   4928  CA  VAL B 262      11.649  26.403  76.375  1.00  0.00              
ATOM   4929  CB  VAL B 262      12.661  27.155  77.278  1.00  0.00              
ATOM   4930  CG1 VAL B 262      12.022  28.335  78.000  1.00  0.00              
ATOM   4931  CG2 VAL B 262      13.244  26.217  78.324  1.00  0.00              
ATOM   4932  C   VAL B 262      10.996  27.345  75.365  1.00  0.00              
ATOM   4933  O   VAL B 262       9.783  27.567  75.406  1.00  0.00              
ATOM   4934  N   LYS B 263      11.788  27.835  74.403  1.00  0.00              
ATOM   4935  CA  LYS B 263      11.285  28.717  73.356  1.00  0.00              
ATOM   4936  CB  LYS B 263      12.408  29.150  72.426  1.00  0.00              
ATOM   4937  CG  LYS B 263      13.528  29.981  73.021  1.00  0.00              
ATOM   4938  CD  LYS B 263      14.410  30.384  71.850  1.00  0.00
[truncated: 120,880 more chars]
