# Supplementary material for: RaTrav: a tool for calculating mean first-passage times on biochemical networks
Source: BMC Syst Biol. 2013 Nov 21;7:130. doi: 10.1186/1752-0509-7-130 (PMC4222613; doi:10.1186/1752-0509-7-130)
Supplement: Additional file 1 — RaTrav examples file. File containing RaTrav input and output data for the two case studies presented. [file 1752-0509-7-130-S1.zip › SupplementaryFiles/Example1/60c.pdb]

ATOM      1  N   GLU A   1      11.431  -6.482 102.435  1.00  0.00              
ATOM      2  CA  GLU A   1      11.769  -7.865 102.725  1.00  0.00              
ATOM      3  CB  GLU A   1      11.867  -8.027 104.242  1.00  0.00              
ATOM      4  CG  GLU A   1      12.470  -9.340 104.744  1.00  0.00              
ATOM      5  CD  GLU A   1      13.918  -9.578 104.331  1.00  0.00              
ATOM      6  OE1 GLU A   1      14.793  -8.830 104.771  1.00  0.00              
ATOM      7  OE2 GLU A   1      14.177 -10.521 103.585  1.00  0.00              
ATOM      8  C   GLU A   1      10.724  -8.814 102.143  1.00  0.00              
ATOM      9  O   GLU A   1      10.987  -9.982 101.866  1.00  0.00              
ATOM     10  N   THR A   2       9.532  -8.266 101.940  1.00  0.00              
ATOM     11  CA  THR A   2       8.420  -8.994 101.366  1.00  0.00              
ATOM     12  CB  THR A   2       7.108  -8.290 101.757  1.00  0.00              
ATOM     13  OG1 THR A   2       7.365  -6.887 101.811  1.00  0.00              
ATOM     14  CG2 THR A   2       6.576  -8.800 103.086  1.00  0.00              
ATOM     15  C   THR A   2       8.546  -9.175  99.859  1.00  0.00              
ATOM     16  O   THR A   2       9.048  -8.308  99.137  1.00  0.00              
ATOM     17  N   THR A   3       8.094 -10.332  99.378  1.00  0.00              
ATOM     18  CA  THR A   3       8.181 -10.692  97.972  1.00  0.00              
ATOM     19  CB  THR A   3       7.809 -12.179  97.832  1.00  0.00              
ATOM     20  OG1 THR A   3       6.630 -12.363  98.612  1.00  0.00              
ATOM     21  CG2 THR A   3       8.922 -13.106  98.292  1.00  0.00              
ATOM     22  C   THR A   3       7.287  -9.817  97.104  1.00  0.00              
ATOM     23  O   THR A   3       6.060  -9.932  97.156  1.00  0.00              
ATOM     24  N   ALA A   4       7.913  -8.922  96.338  1.00  0.00              
ATOM     25  CA  ALA A   4       7.210  -7.997  95.462  1.00  0.00              
ATOM     26  CB  ALA A   4       8.223  -7.227  94.630  1.00  0.00              
ATOM     27  C   ALA A   4       6.207  -8.633  94.505  1.00  0.00              
ATOM     28  O   ALA A   4       6.521  -9.580  93.782  1.00  0.00              
ATOM     29  N   LEU A   5       4.982  -8.112  94.518  1.00  0.00              
ATOM     30  CA  LEU A   5       3.899  -8.640  93.705  1.00  0.00              
ATOM     31  CB  LEU A   5       2.555  -8.147  94.227  1.00  0.00              
ATOM     32  CG  LEU A   5       2.082  -8.611  95.592  1.00  0.00              
ATOM     33  CD1 LEU A   5       0.871  -7.816  96.042  1.00  0.00              
ATOM     34  CD2 LEU A   5       1.765 -10.089  95.568  1.00  0.00              
ATOM     35  C   LEU A   5       4.042  -8.195  92.262  1.00  0.00              
ATOM     36  O   LEU A   5       4.299  -7.021  91.995  1.00  0.00              
ATOM     37  N   VAL A   6       3.901  -9.115  91.312  1.00  0.00              
ATOM     38  CA  VAL A   6       3.887  -8.753  89.904  1.00  0.00              
ATOM     39  CB  VAL A   6       5.008  -9.457  89.106  1.00  0.00              
ATOM     40  CG1 VAL A   6       5.033  -8.959  87.667  1.00  0.00              
ATOM     41  CG2 VAL A   6       6.372  -9.220  89.730  1.00  0.00              
ATOM     42  C   VAL A   6       2.513  -9.143  89.383  1.00  0.00              
ATOM     43  O   VAL A   6       2.131 -10.321  89.404  1.00  0.00              
ATOM     44  N   CYS A   7       1.754  -8.143  88.937  1.00  0.00              
ATOM     45  CA  CYS A   7       0.410  -8.377  88.445  1.00  0.00              
ATOM     46  CB  CYS A   7      -0.589  -7.754  89.412  1.00  0.00              
ATOM     47  SG  CYS A   7      -2.320  -8.090  89.002  1.00  0.00              
ATOM     48  C   CYS A   7       0.232  -7.847  87.028  1.00  0.00              
ATOM     49  O   CYS A   7       0.095  -6.644  86.768  1.00  0.00              
ATOM     50  N   ASP A   8       0.253  -8.793  86.090  1.00  0.00              
ATOM     51  CA  ASP A   8       0.074  -8.499  84.681  1.00  0.00              
ATOM     52  CB  ASP A   8       0.840  -9.491  83.809  1.00  0.00              
ATOM     53  CG  ASP A   8       0.806  -9.259  82.299  1.00  0.00              
ATOM     54  OD1 ASP A   8       1.209 -10.172  81.580  1.00  0.00              
ATOM     55  OD2 ASP A   8       0.439  -8.179  81.825  1.00  0.00              
ATOM     56  C   ASP A   8      -1.396  -8.476  84.301  1.00  0.00              
ATOM     57  O   ASP A   8      -2.023  -9.493  84.007  1.00  0.00              
ATOM     58  N   ASN A   9      -1.905  -7.252  84.292  1.00  0.00              
ATOM     59  CA  ASN A   9      -3.298  -6.971  83.997  1.00  0.00              
ATOM     60  CB  ASN A   9      -3.730  -5.691  84.716  1.00  0.00              
ATOM     61  CG  ASN A   9      -3.720  -5.769  86.237  1.00  0.00              
ATOM     62  OD1 ASN A   9      -4.752  -5.641  86.888  1.00  0.00              
ATOM     63  ND2 ASN A   9      -2.591  -5.951  86.905  1.00  0.00              
ATOM     64  C   ASN A   9      -3.460  -6.771  82.497  1.00  0.00              
ATOM     65  O   ASN A   9      -2.735  -5.970  81.901  1.00  0.00              
ATOM     66  N   GLY A  10      -4.368  -7.502  81.848  1.00  0.00              
ATOM     67  CA  GLY A  10      -4.690  -7.257  80.450  1.00  0.00              
ATOM     68  C   GLY A  10      -6.167  -7.501  80.183  1.00  0.00              
ATOM     69  O   GLY A  10      -6.825  -8.216  80.942  1.00  0.00              
ATOM     70  N   SER A  11      -6.691  -6.949  79.080  1.00  0.00              
ATOM     71  CA  SER A  11      -8.105  -7.004  78.707  1.00  0.00              
ATOM     72  CB  SER A  11      -8.249  -6.533  77.263  1.00  0.00              
ATOM     73  OG  SER A  11      -7.475  -5.373  76.976  1.00  0.00              
ATOM     74  C   SER A  11      -8.812  -8.351  78.831  1.00  0.00              
ATOM     75  O   SER A  11     -10.020  -8.422  79.066  1.00  0.00              
ATOM     76  N   GLY A  12      -8.072  -9.445  78.640  1.00  0.00              
ATOM     77  CA  GLY A  12      -8.641 -10.777  78.731  1.00  0.00              
ATOM     78  C   GLY A  12      -8.258 -11.510  80.003  1.00  0.00              
ATOM     79  O   GLY A  12      -9.055 -12.285  80.532  1.00  0.00              
ATOM     80  N   LEU A  13      -7.063 -11.258  80.543  1.00  0.00              
ATOM     81  CA  LEU A  13      -6.479 -12.117  81.561  1.00  0.00              
ATOM     82  CB  LEU A  13      -5.568 -13.178  80.939  1.00  0.00              
ATOM     83  CG  LEU A  13      -6.139 -14.329  80.119  1.00  0.00              
ATOM     84  CD1 LEU A  13      -5.028 -15.038  79.371  1.00  0.00              
ATOM     85  CD2 LEU A  13      -6.901 -15.306  80.997  1.00  0.00              
ATOM     86  C   LEU A  13      -5.643 -11.301  82.529  1.00  0.00              
ATOM     87  O   LEU A  13      -5.027 -10.295  82.162  1.00  0.00              
ATOM     88  N   VAL A  14      -5.662 -11.728  83.789  1.00  0.00              
ATOM     89  CA  VAL A  14      -4.740 -11.227  84.788  1.00  0.00              
ATOM     90  CB  VAL A  14      -5.482 -10.696  86.039  1.00  0.00              
ATOM     91  CG1 VAL A  14      -4.507 -10.201  87.101  1.00  0.00              
ATOM     92  CG2 VAL A  14      -6.400  -9.542  85.667  1.00  0.00              
ATOM     93  C   VAL A  14      -3.816 -12.386  85.136  1.00  0.00              
ATOM     94  O   VAL A  14      -4.256 -13.461  85.557  1.00  0.00              
ATOM     95  N   LYS A  15      -2.528 -12.166  84.880  1.00  0.00              
ATOM     96  CA  LYS A  15      -1.478 -13.082  85.293  1.00  0.00              
ATOM     97  CB  LYS A  15      -0.388 -13.229  84.227  1.00  0.00              
ATOM     98  CG  LYS A  15      -0.828 -13.775  82.872  1.00  0.00              
ATOM     99  CD  LYS A  15      -1.166 -12.659  81.890  1.00  0.00              
ATOM    100  CE  LYS A  15      -1.705 -13.200  80.570  1.00  0.00              
ATOM    101  NZ  LYS A  15      -0.752 -14.033  79.859  1.00  0.00              
ATOM    102  C   LYS A  15      -0.859 -12.508  86.559  1.00  0.00              
ATOM    103  O   LYS A  15      -0.640 -11.298  86.643  1.00  0.00              
ATOM    104  N   ALA A  16      -0.552 -13.327  87.562  1.00  0.00              
ATOM    105  CA  ALA A  16      -0.101 -12.825  88.847  1.00  0.00              
ATOM    106  CB  ALA A  16      -1.301 -12.676  89.764  1.00  0.00              
ATOM    107  C   ALA A  16       0.875 -13.760  89.538  1.00  0.00              
ATOM    108  O   ALA A  16       0.816 -14.985  89.385  1.00  0.00              
ATOM    109  N   GLY A  17       1.793 -13.165  90.298  1.00  0.00              
ATOM    110  CA  GLY A  17       2.746 -13.919  91.092  1.00  0.00              
ATOM    111  C   GLY A  17       3.705 -12.976  91.795  1.00  0.00              
ATOM    112  O   GLY A  17       3.367 -11.827  92.090  1.00  0.00              
ATOM    113  N   PHE A  18       4.924 -13.456  92.031  1.00  0.00              
ATOM    114  CA  PHE A  18       5.918 -12.710  92.782  1.00  0.00              
ATOM    115  CB  PHE A  18       6.275 -13.430  94.084  1.00  0.00              
ATOM    116  CG  PHE A  18       5.100 -13.680  95.020  1.00  0.00              
ATOM    117  CD1 PHE A  18       4.492 -14.920  95.036  1.00  0.00              
ATOM    118  CD2 PHE A  18       4.649 -12.679  95.858  1.00  0.00              
ATOM    119  CE1 PHE A  18       3.434 -15.157  95.889  1.00  0.00              
ATOM    120  CE2 PHE A  18       3.598 -12.929  96.716  1.00  0.00              
ATOM    121  CZ  PHE A  18       2.987 -14.163  96.730  1.00  0.00              
ATOM    122  C   PHE A  18       7.184 -12.553  91.954  1.00  0.00              
ATOM    123  O   PHE A  18       7.513 -13.389  91.104  1.00  0.00              
ATOM    124  N   ALA A  19       7.899 -11.462  92.228  1.00  0.00              
ATOM    125  CA  ALA A  19       9.167 -11.155  91.589  1.00  0.00              
ATOM    126  CB  ALA A  19       9.723  -9.873  92.179  1.00  0.00              
ATOM    127  C   ALA A  19      10.198 -12.248  91.817  1.00  0.00              
ATOM    128  O   ALA A  19      10.444 -12.686  92.943  1.00  0.00              
ATOM    129  N   GLY A  20      10.766 -12.718  90.711  1.00  0.00              
ATOM    130  CA  GLY A  20      11.693 -13.833  90.749  1.00  0.00              
ATOM    131  C   GLY A  20      11.049 -15.122  90.259  1.00  0.00              
ATOM    132  O   GLY A  20      11.758 -16.093  89.988  1.00  0.00              
ATOM    133  N   ASP A  21       9.715 -15.189  90.128  1.00  0.00              
ATOM    134  CA  ASP A  21       9.081 -16.377  89.565  1.00  0.00              
ATOM    135  CB  ASP A  21       7.575 -16.446  89.796  1.00  0.00              
ATOM    136  CG  ASP A  21       7.100 -16.773  91.200  1.00  0.00              
ATOM    137  OD1 ASP A  21       7.570 -17.741  91.801  1.00  0.00              
ATOM    138  OD2 ASP A  21       6.217 -16.078  91.706  1.00  0.00              
ATOM    139  C   ASP A  21       9.294 -16.420  88.063  1.00  0.00              
ATOM    140  O   ASP A  21       9.185 -15.399  87.380  1.00  0.00              
ATOM    141  N   ASP A  22       9.584 -17.607  87.533  1.00  0.00              
ATOM    142  CA  ASP A  22       9.752 -17.791  86.093  1.00  0.00              
ATOM    143  CB  ASP A  22      10.556 -19.066  85.794  1.00  0.00              
ATOM    144  CG  ASP A  22       9.793 -20.368  86.020  1.00  0.00              
ATOM    145  OD1 ASP A  22       9.301 -20.568  87.132  1.00  0.00              
ATOM    146  OD2 ASP A  22       9.689 -21.167  85.093  1.00  0.00              
ATOM    147  C   ASP A  22       8.424 -17.862  85.344  1.00  0.00              
ATOM    148  O   ASP A  22       8.391 -17.792  84.118  1.00  0.00              
ATOM    149  N   ALA A  23       7.323 -18.046  86.073  1.00  0.00              
ATOM    150  CA  ALA A  23       6.004 -18.223  85.492  1.00  0.00              
ATOM    151  CB  ALA A  23       5.734 -19.715  85.327  1.00  0.00              
ATOM    152  C   ALA A  23       4.980 -17.677  86.482  1.00  0.00              
ATOM    153  O   ALA A  23       5.253 -17.694  87.688  1.00  0.00              
ATOM    154  N   PRO A  24       3.829 -17.136  86.053  1.00  0.00              
ATOM    155  CD  PRO A  24       3.522 -16.815  84.662  1.00  0.00              
ATOM    156  CA  PRO A  24       2.762 -16.689  86.944  1.00  0.00              
ATOM    157  CB  PRO A  24       1.803 -15.982  86.008  1.00  0.00              
ATOM    158  CG  PRO A  24       2.015 -16.673  84.687  1.00  0.00              
ATOM    159  C   PRO A  24       2.091 -17.821  87.708  1.00  0.00              
ATOM    160  O   PRO A  24       1.865 -18.914  87.185  1.00  0.00              
ATOM    161  N   ARG A  25       1.770 -17.539  88.969  1.00  0.00              
ATOM    162  CA  ARG A  25       1.160 -18.522  89.846  1.00  0.00              
ATOM    163  CB  ARG A  25       1.541 -18.184  91.281  1.00  0.00              
ATOM    164  CG  ARG A  25       1.148 -19.216  92.333  1.00  0.00              
ATOM    165  CD  ARG A  25       1.959 -19.038  93.616  1.00  0.00              
ATOM    166  NE  ARG A  25       3.323 -19.539  93.474  1.00  0.00              
ATOM    167  CZ  ARG A  25       4.376 -18.760  93.213  1.00  0.00              
ATOM    168  NH1 ARG A  25       5.566 -19.323  93.052  1.00  0.00              
ATOM    169  NH2 ARG A  25       4.250 -17.441  93.126  1.00  0.00              
ATOM    170  C   ARG A  25      -0.351 -18.537  89.651  1.00  0.00              
ATOM    171  O   ARG A  25      -0.989 -19.590  89.679  1.00  0.00              
ATOM    172  N   ALA A  26      -0.939 -17.359  89.438  1.00  0.00              
ATOM    173  CA  ALA A  26      -2.362 -17.256  89.178  1.00  0.00              
ATOM    174  CB  ALA A  26      -2.994 -16.317  90.191  1.00  0.00              
ATOM    175  C   ALA A  26      -2.566 -16.656  87.798  1.00  0.00              
ATOM    176  O   ALA A  26      -1.955 -15.642  87.461  1.00  0.00              
ATOM    177  N   VAL A  27      -3.372 -17.305  86.959  1.00  0.00              
ATOM    178  CA  VAL A  27      -3.782 -16.739  85.683  1.00  0.00              
ATOM    179  CB  VAL A  27      -3.170 -17.468  84.455  1.00  0.00              
ATOM    180  CG1 VAL A  27      -3.548 -16.743  83.168  1.00  0.00              
ATOM    181  CG2 VAL A  27      -1.656 -17.589  84.526  1.00  0.00              
ATOM    182  C   VAL A  27      -5.290 -16.929  85.681  1.00  0.00              
ATOM    183  O   VAL A  27      -5.764 -18.060  85.821  1.00  0.00              
ATOM    184  N   PHE A  28      -6.057 -15.846  85.569  1.00  0.00              
ATOM    185  CA  PHE A  28      -7.508 -15.951  85.520  1.00  0.00              
ATOM    186  CB  PHE A  28      -8.122 -15.915  86.936  1.00  0.00              
ATOM    187  CG  PHE A  28      -7.979 -14.622  87.727  1.00  0.00              
ATOM    188  CD1 PHE A  28      -9.061 -13.768  87.824  1.00  0.00              
ATOM    189  CD2 PHE A  28      -6.796 -14.325  88.374  1.00  0.00              
ATOM    190  CE1 PHE A  28      -8.963 -12.621  88.578  1.00  0.00              
ATOM    191  CE2 PHE A  28      -6.708 -13.175  89.128  1.00  0.00              
ATOM    192  CZ  PHE A  28      -7.789 -12.328  89.232  1.00  0.00              
ATOM    193  C   PHE A  28      -8.100 -14.875  84.614  1.00  0.00              
ATOM    194  O   PHE A  28      -7.479 -13.818  84.472  1.00  0.00              
ATOM    195  N   PRO A  29      -9.248 -15.079  83.949  1.00  0.00              
ATOM    196  CD  PRO A  29      -9.951 -16.355  83.855  1.00  0.00              
ATOM    197  CA  PRO A  29      -9.892 -14.077  83.104  1.00  0.00              
ATOM    198  CB  PRO A  29     -11.070 -14.829  82.511  1.00  0.00              
ATOM    199  CG  PRO A  29     -11.361 -15.917  83.515  1.00  0.00              
ATOM    200  C   PRO A  29     -10.318 -12.796  83.809  1.00  0.00              
ATOM    201  O   PRO A  29     -10.828 -12.811  84.933  1.00  0.00              
ATOM    202  N   SER A  30     -10.118 -11.668  83.126  1.00  0.00              
ATOM    203  CA  SER A  30     -10.461 -10.350  83.640  1.00  0.00              
ATOM    204  CB  SER A  30      -9.672  -9.306  82.854  1.00  0.00              
ATOM    205  OG  SER A  30      -8.286  -9.612  82.867  1.00  0.00              
ATOM    206  C   SER A  30     -11.961 -10.061  83.576  1.00  0.00              
ATOM    207  O   SER A  30     -12.424  -9.098  82.959  1.00  0.00              
ATOM    208  N   ILE A  31     -12.746 -10.908  84.242  1.00  0.00              
ATOM    209  CA  ILE A  31     -14.192 -10.784  84.251  1.00  0.00              
ATOM    210  CB  ILE A  31     -14.924 -11.962  83.556  1.00  0.00              
ATOM    211  CG2 ILE A  31     -14.808 -11.824  82.047  1.00  0.00              
ATOM    212  CG1 ILE A  31     -14.493 -13.338  84.064  1.00  0.00              
ATOM    213  CD1 ILE A  31     -15.319 -14.522  83.521  1.00  0.00              
ATOM    214  C   ILE A  31     -14.697 -10.660  85.675  1.00  0.00              
ATOM    215  O   ILE A  31     -14.106 -11.180  86.624  1.00  0.00              
ATOM    216  N   VAL A  32     -15.787  -9.921  85.815  1.00  0.00              
ATOM    217  CA  VAL A  32     -16.596  -9.956  87.022  1.00  0.00              
ATOM    218  CB  VAL A  32     -16.623  -8.611  87.782  1.00  0.00              
ATOM    219  CG1 VAL A  32     -15.293  -8.342  88.468  1.00  0.00              
ATOM    220  CG2 VAL A  32     -16.960  -7.460  86.852  1.00  0.00              
ATOM    221  C   VAL A  32     -17.995 -10.356  86.585  1.00  0.00              
ATOM    222  O   VAL A  32     -18.397 -10.061  85.457  1.00  0.00              
ATOM    223  N   GLY A  33     -18.756 -11.032  87.438  1.00  0.00              
ATOM    224  CA  GLY A  33     -20.078 -11.487  87.068  1.00  0.00              
ATOM    225  C   GLY A  33     -21.073 -11.224  88.174  1.00  0.00              
ATOM    226  O   GLY A  33     -20.974 -11.778  89.270  1.00  0.00              
ATOM    227  N   ARG A  34     -22.018 -10.334  87.886  1.00  0.00              
ATOM    228  CA  ARG A  34     -23.140 -10.106  88.780  1.00  0.00              
ATOM    229  CB  ARG A  34     -23.600  -8.654  88.718  1.00  0.00              
ATOM    230  CG  ARG A  34     -22.638  -7.718  89.417  1.00  0.00              
ATOM    231  CD  ARG A  34     -23.090  -6.269  89.336  1.00  0.00              
ATOM    232  NE  ARG A  34     -22.205  -5.419  90.121  1.00  0.00              
ATOM    233  CZ  ARG A  34     -21.008  -5.009  89.691  1.00  0.00              
ATOM    234  NH1 ARG A  34     -20.242  -4.331  90.535  1.00  0.00              
ATOM    235  NH2 ARG A  34     -20.602  -5.222  88.440  1.00  0.00              
ATOM    236  C   ARG A  34     -24.274 -11.006  88.320  1.00  0.00              
ATOM    237  O   ARG A  34     -24.434 -11.151  87.105  1.00  0.00              
ATOM    238  N   PRO A  35     -25.068 -11.655  89.184  1.00  0.00              
ATOM    239  CD  PRO A  35     -24.822 -11.778  90.616  1.00  0.00              
ATOM    240  CA  PRO A  35     -26.264 -12.394  88.782  1.00  0.00              
ATOM    241  CB  PRO A  35     -26.831 -12.876  90.107  1.00  0.00              
ATOM    242  CG  PRO A  35     -26.228 -11.963  91.150  1.00  0.00              
ATOM    243  C   PRO A  35     -27.234 -11.521  87.992  1.00  0.00              
ATOM    244  O   PRO A  35     -27.334 -10.319  88.249  1.00  0.00              
ATOM    245  N   ARG A  36     -27.911 -12.109  87.002  1.00  0.00              
ATOM    246  CA  ARG A  36     -28.789 -11.380  86.086  1.00  0.00              
ATOM    247  CB  ARG A  36     -29.685 -12.347  85.323  1.00  0.00              
ATOM    248  CG  ARG A  36     -28.948 -13.279  84.381  1.00  0.00              
ATOM    249  CD  ARG A  36     -29.938 -14.249  83.767  1.00  0.00              
ATOM    250  NE  ARG A  36     -29.254 -15.335  83.086  1.00  0.00              
ATOM    251  CZ  ARG A  36     -29.893 -16.235  82.338  1.00  0.00              
ATOM    252  NH1 ARG A  36     -29.193 -17.235  81.823  1.00  0.00              
ATOM    253  NH2 ARG A  36     -31.198 -16.148  82.096  1.00  0.00              
ATOM    254  C   ARG A  36     -29.678 -10.276  86.653  1.00  0.00              
ATOM    255  O   ARG A  36     -30.219 -10.367  87.756  1.00  0.00              
ATOM    256  N   HIS A  37     -29.743  -9.185  85.884  1.00  0.00              
ATOM    257  CA  HIS A  37     -30.715  -8.109  86.054  1.00  0.00              
ATOM    258  CB  HIS A  37     -32.119  -8.589  85.649  1.00  0.00              
ATOM    259  CG  HIS A  37     -32.213  -9.034  84.198  1.00  0.00              
ATOM    260  ND1 HIS A  37     -32.323 -10.278  83.760  1.00  0.00              
ATOM    261  CD2 HIS A  37     -32.169  -8.190  83.114  1.00  0.00              
ATOM    262  NE2 HIS A  37     -32.247  -8.983  82.077  1.00  0.00              
ATOM    263  CE1 HIS A  37     -32.339 -10.234  82.455  1.00  0.00              
ATOM    264  C   HIS A  37     -30.763  -7.381  87.398  1.00  0.00              
ATOM    265  O   HIS A  37     -31.810  -6.872  87.807  1.00  0.00              
ATOM    266  N   GLN A  38     -29.615  -7.254  88.074  1.00  0.00              
ATOM    267  CA  GLN A  38     -29.522  -6.560  89.360  1.00  0.00              
ATOM    268  CB  GLN A  38     -28.078  -6.513  89.849  1.00  0.00              
ATOM    269  CG  GLN A  38     -27.416  -7.862  90.089  1.00  0.00              
ATOM    270  CD  GLN A  38     -28.183  -8.779  91.030  1.00  0.00              
ATOM    271  OE1 GLN A  38     -28.089  -8.670  92.249  1.00  0.00              
ATOM    272  NE2 GLN A  38     -28.950  -9.727  90.507  1.00  0.00              
ATOM    273  C   GLN A  38     -30.080  -5.140  89.382  1.00  0.00              
ATOM    274  O   GLN A  38     -30.746  -4.730  90.330  1.00  0.00              
ATOM    275  N   GLY A  39     -29.844  -4.396  88.296  1.00  0.00              
ATOM    276  CA  GLY A  39     -30.367  -3.044  88.143  1.00  0.00              
ATOM    277  C   GLY A  39     -31.887  -2.985  88.020  1.00  0.00              
ATOM    278  O   GLY A  39     -32.489  -1.934  88.233  1.00  0.00              
ATOM    279  N   VAL A  40     -32.523  -4.100  87.649  1.00  0.00              
ATOM    280  CA  VAL A  40     -33.975  -4.185  87.594  1.00  0.00              
ATOM    281  CB  VAL A  40     -34.426  -5.161  86.478  1.00  0.00              
ATOM    282  CG1 VAL A  40     -35.943  -5.215  86.361  1.00  0.00              
ATOM    283  CG2 VAL A  40     -33.831  -4.770  85.132  1.00  0.00              
ATOM    284  C   VAL A  40     -34.457  -4.653  88.963  1.00  0.00              
ATOM    285  O   VAL A  40     -35.354  -4.059  89.564  1.00  0.00              
ATOM    286  N   MET A  41     -33.845  -5.714  89.496  1.00  0.00              
ATOM    287  CA  MET A  41     -34.223  -6.262  90.790  1.00  0.00              
ATOM    288  CB  MET A  41     -33.889  -7.750  90.844  1.00  0.00              
ATOM    289  CG  MET A  41     -34.757  -8.596  89.926  1.00  0.00              
ATOM    290  SD  MET A  41     -34.498 -10.370  90.173  1.00  0.00              
ATOM    291  CE  MET A  41     -33.234 -10.653  88.970  1.00  0.00              
ATOM    292  C   MET A  41     -33.606  -5.497  91.960  1.00  0.00              
ATOM    293  O   MET A  41     -32.816  -6.007  92.763  1.00  0.00              
ATOM    294  N   VAL A  42     -34.030  -4.234  92.066  1.00  0.00              
ATOM    295  CA  VAL A  42     -33.513  -3.303  93.058  1.00  0.00              
ATOM    296  CB  VAL A  42     -34.059  -1.873  92.809  1.00  0.00              
ATOM    297  CG1 VAL A  42     -33.482  -0.870  93.802  1.00  0.00              
ATOM    298  CG2 VAL A  42     -33.733  -1.402  91.399  1.00  0.00              
ATOM    299  C   VAL A  42     -33.841  -3.789  94.466  1.00  0.00              
ATOM    300  O   VAL A  42     -34.989  -3.800  94.913  1.00  0.00              
ATOM    301  N   GLY A  43     -32.788  -4.263  95.129  1.00  0.00              
ATOM    302  CA  GLY A  43     -32.887  -4.708  96.508  1.00  0.00              
ATOM    303  C   GLY A  43     -33.177  -6.196  96.637  1.00  0.00              
ATOM    304  O   GLY A  43     -33.453  -6.674  97.740  1.00  0.00              
ATOM    305  N   MET A  44     -33.117  -6.977  95.551  1.00  0.00              
ATOM    306  CA  MET A  44     -33.291  -8.419  95.651  1.00  0.00              
ATOM    307  CB  MET A  44     -33.718  -9.001  94.304  1.00  0.00              
ATOM    308  CG  MET A  44     -34.130 -10.471  94.312  1.00  0.00              
ATOM    309  SD  MET A  44     -35.565 -10.822  95.360  1.00  0.00              
ATOM    310  CE  MET A  44     -34.798 -11.779  96.638  1.00  0.00              
ATOM    311  C   MET A  44     -31.998  -9.046  96.167  1.00  0.00              
ATOM    312  O   MET A  44     -31.147  -9.548  95.429  1.00  0.00              
ATOM    313  N   GLY A  45     -31.846  -8.959  97.488  1.00  0.00              
ATOM    314  CA  GLY A  45     -30.665  -9.466  98.160  1.00  0.00              
ATOM    315  C   GLY A  45     -29.511  -8.490  97.999  1.00  0.00              
ATOM    316  O   GLY A  45     -29.620  -7.314  98.351  1.00  0.00              
ATOM    317  N   GLN A  46     -28.401  -8.967  97.437  1.00  0.00              
ATOM    318  CA  GLN A  46     -27.190  -8.173  97.294  1.00  0.00              
ATOM    319  CB  GLN A  46     -26.152  -8.535  98.358  1.00  0.00              
ATOM    320  CG  GLN A  46     -26.510  -8.175  99.793  1.00  0.00              
ATOM    321  CD  GLN A  46     -25.464  -8.622 100.800  1.00  0.00              
ATOM    322  OE1 GLN A  46     -25.256  -9.808 101.036  1.00  0.00              
ATOM    323  NE2 GLN A  46     -24.762  -7.695 101.437  1.00  0.00              
ATOM    324  C   GLN A  46     -26.582  -8.469  95.935  1.00  0.00              
ATOM    325  O   GLN A  46     -26.651  -9.603  95.452  1.00  0.00              
ATOM    326  N   LYS A  47     -25.955  -7.462  95.320  1.00  0.00              
ATOM    327  CA  LYS A  47     -25.246  -7.635  94.058  1.00  0.00              
ATOM    328  CB  LYS A  47     -24.976  -6.277  93.408  1.00  0.00              
ATOM    329  CG  LYS A  47     -26.227  -5.480  93.082  1.00  0.00              
ATOM    330  CD  LYS A  47     -25.840  -4.163  92.434  1.00  0.00              
ATOM    331  CE  LYS A  47     -27.094  -3.377  92.090  1.00  0.00              
ATOM    332  NZ  LYS A  47     -26.746  -2.109  91.481  1.00  0.00              
ATOM    333  C   LYS A  47     -23.939  -8.391  94.291  1.00  0.00              
ATOM    334  O   LYS A  47     -22.837  -7.836  94.305  1.00  0.00              
ATOM    335  N   ASP A  48     -24.071  -9.698  94.513  1.00  0.00              
ATOM    336  CA  ASP A  48     -22.943 -10.549  94.855  1.00  0.00              
ATOM    337  CB  ASP A  48     -23.463 -11.799  95.579  1.00  0.00              
ATOM    338  CG  ASP A  48     -22.410 -12.805  96.039  1.00  0.00              
ATOM    339  OD1 ASP A  48     -21.282 -12.425  96.357  1.00  0.00              
ATOM    340  OD2 ASP A  48     -22.741 -13.990  96.114  1.00  0.00              
ATOM    341  C   ASP A  48     -22.085 -10.898  93.643  1.00  0.00              
ATOM    342  O   ASP A  48     -22.141 -12.003  93.101  1.00  0.00              
ATOM    343  N   SER A  49     -21.297  -9.915  93.210  1.00  0.00              
ATOM    344  CA  SER A  49     -20.395 -10.077  92.086  1.00  0.00              
ATOM    345  CB  SER A  49     -19.914  -8.711  91.604  1.00  0.00              
ATOM    346  OG  SER A  49     -19.854  -7.735  92.639  1.00  0.00              
ATOM    347  C   SER A  49     -19.229 -11.026  92.316  1.00  0.00              
ATOM    348  O   SER A  49     -18.376 -10.834  93.186  1.00  0.00              
ATOM    349  N   TYR A  50     -19.245 -12.087  91.512  1.00  0.00              
ATOM    350  CA  TYR A  50     -18.209 -13.107  91.533  1.00  0.00              
ATOM    351  CB  TYR A  50     -18.786 -14.441  91.066  1.00  0.00              
ATOM    352  CG  TYR A  50     -20.032 -14.874  91.822  1.00  0.00              
ATOM    353  CD1 TYR A  50     -21.265 -14.764  91.211  1.00  0.00              
ATOM    354  CE1 TYR A  50     -22.413 -15.074  91.906  1.00  0.00              
ATOM    355  CD2 TYR A  50     -19.937 -15.328  93.122  1.00  0.00              
ATOM    356  CE2 TYR A  50     -21.083 -15.638  93.822  1.00  0.00              
ATOM    357  CZ  TYR A  50     -22.313 -15.492  93.214  1.00  0.00              
ATOM    358  OH  TYR A  50     -23.464 -15.727  93.938  1.00  0.00              
ATOM    359  C   TYR A  50     -17.074 -12.692  90.606  1.00  0.00              
ATOM    360  O   TYR A  50     -17.315 -12.009  89.608  1.00  0.00              
ATOM    361  N   VAL A  51     -15.825 -13.073  90.882  1.00  0.00              
ATOM    362  CA  VAL A  51     -14.701 -12.605  90.078  1.00  0.00              
ATOM    363  CB  VAL A  51     -13.696 -11.809  90.951  1.00  0.00              
ATOM    364  CG1 VAL A  51     -12.666 -11.107  90.081  1.00  0.00              
ATOM    365  CG2 VAL A  51     -14.368 -10.771  91.842  1.00  0.00              
ATOM    366  C   VAL A  51     -13.999 -13.753  89.355  1.00  0.00              
ATOM    367  O   VAL A  51     -13.940 -14.881  89.849  1.00  0.00              
ATOM    368  N   GLY A  52     -13.516 -13.483  88.138  1.00  0.00              
ATOM    369  CA  GLY A  52     -12.630 -14.365  87.389  1.00  0.00              
ATOM    370  C   GLY A  52     -13.177 -15.763  87.170  1.00  0.00              
ATOM    371  O   GLY A  52     -14.279 -15.954  86.655  1.00  0.00              
ATOM    372  N   ASP A  53     -12.407 -16.756  87.623  1.00  0.00              
ATOM    373  CA  ASP A  53     -12.824 -18.152  87.559  1.00  0.00              
ATOM    374  CB  ASP A  53     -11.707 -19.096  87.978  1.00  0.00              
ATOM    375  CG  ASP A  53     -10.834 -19.527  86.811  1.00  0.00              
ATOM    376  OD1 ASP A  53     -10.049 -18.706  86.338  1.00  0.00              
ATOM    377  OD2 ASP A  53     -10.937 -20.675  86.387  1.00  0.00              
ATOM    378  C   ASP A  53     -14.064 -18.466  88.376  1.00  0.00              
ATOM    379  O   ASP A  53     -14.866 -19.315  87.991  1.00  0.00              
ATOM    380  N   GLU A  54     -14.256 -17.745  89.485  1.00  0.00              
ATOM    381  CA  GLU A  54     -15.431 -17.897  90.331  1.00  0.00              
ATOM    382  CB  GLU A  54     -15.177 -17.101  91.605  1.00  0.00              
ATOM    383  CG  GLU A  54     -16.267 -17.042  92.663  1.00  0.00              
ATOM    384  CD  GLU A  54     -15.966 -15.996  93.727  1.00  0.00              
ATOM    385  OE1 GLU A  54     -15.910 -14.812  93.386  1.00  0.00              
ATOM    386  OE2 GLU A  54     -15.791 -16.365  94.886  1.00  0.00              
ATOM    387  C   GLU A  54     -16.664 -17.394  89.582  1.00  0.00              
ATOM    388  O   GLU A  54     -17.747 -17.975  89.688  1.00  0.00              
ATOM    389  N   ALA A  55     -16.496 -16.321  88.798  1.00  0.00              
ATOM    390  CA  ALA A  55     -17.549 -15.839  87.914  1.00  0.00              
ATOM    391  CB  ALA A  55     -17.151 -14.514  87.279  1.00  0.00              
ATOM    392  C   ALA A  55     -17.823 -16.828  86.791  1.00  0.00              
ATOM    393  O   ALA A  55     -18.966 -17.226  86.564  1.00  0.00              
ATOM    394  N   GLN A  56     -16.763 -17.285  86.118  1.00  0.00              
ATOM    395  CA  GLN A  56     -16.872 -18.251  85.035  1.00  0.00              
ATOM    396  CB  GLN A  56     -15.484 -18.489  84.451  1.00  0.00              
ATOM    397  CG  GLN A  56     -15.467 -19.320  83.176  1.00  0.00              
ATOM    398  CD  GLN A  56     -14.166 -19.227  82.392  1.00  0.00              
ATOM    399  OE1 GLN A  56     -13.066 -19.107  82.927  1.00  0.00              
ATOM    400  NE2 GLN A  56     -14.276 -19.281  81.073  1.00  0.00              
ATOM    401  C   GLN A  56     -17.542 -19.553  85.471  1.00  0.00              
ATOM    402  O   GLN A  56     -18.343 -20.123  84.728  1.00  0.00              
ATOM    403  N   SER A  57     -17.296 -19.995  86.708  1.00  0.00              
ATOM    404  CA  SER A  57     -17.958 -21.164  87.267  1.00  0.00              
ATOM    405  CB  SER A  57     -17.352 -21.501  88.629  1.00  0.00              
ATOM    406  OG  SER A  57     -17.785 -22.763  89.126  1.00  0.00              
ATOM    407  C   SER A  57     -19.473 -21.015  87.410  1.00  0.00              
ATOM    408  O   SER A  57     -20.155 -22.021  87.619  1.00  0.00              
ATOM    409  N   LYS A  58     -20.028 -19.799  87.358  1.00  0.00              
ATOM    410  CA  LYS A  58     -21.471 -19.605  87.392  1.00  0.00              
ATOM    411  CB  LYS A  58     -21.874 -18.850  88.659  1.00  0.00              
ATOM    412  CG  LYS A  58     -21.532 -19.567  89.954  1.00  0.00              
ATOM    413  CD  LYS A  58     -22.015 -18.757  91.141  1.00  0.00              
ATOM    414  CE  LYS A  58     -21.523 -19.363  92.447  1.00  0.00              
ATOM    415  NZ  LYS A  58     -20.080 -19.258  92.555  1.00  0.00              
ATOM    416  C   LYS A  58     -21.977 -18.850  86.164  1.00  0.00              
ATOM    417  O   LYS A  58     -23.147 -18.461  86.101  1.00  0.00              
ATOM    418  N   ARG A  59     -21.114 -18.715  85.145  1.00  0.00              
ATOM    419  CA  ARG A  59     -21.304 -17.847  83.983  1.00  0.00              
ATOM    420  CB  ARG A  59     -20.313 -18.272  82.902  1.00  0.00              
ATOM    421  CG  ARG A  59     -20.256 -17.334  81.705  1.00  0.00              
ATOM    422  CD  ARG A  59     -19.890 -18.057  80.411  1.00  0.00              
ATOM    423  NE  ARG A  59     -20.757 -19.187  80.085  1.00  0.00              
ATOM    424  CZ  ARG A  59     -22.062 -19.101  79.802  1.00  0.00              
ATOM    425  NH1 ARG A  59     -22.696 -20.203  79.431  1.00  0.00              
ATOM    426  NH2 ARG A  59     -22.746 -17.959  79.900  1.00  0.00              
ATOM    427  C   ARG A  59     -22.706 -17.774  83.379  1.00  0.00              
ATOM    428  O   ARG A  59     -23.190 -16.693  83.036  1.00  0.00              
ATOM    429  N   GLY A  60     -23.384 -18.923  83.295  1.00  0.00              
ATOM    430  CA  GLY A  60     -24.706 -19.037  82.692  1.00  0.00              
ATOM    431  C   GLY A  60     -25.757 -18.109  83.288  1.00  0.00              
ATOM    432  O   GLY A  60     -26.656 -17.657  82.576  1.00  0.00              
ATOM    433  N   ILE A  61     -25.662 -17.798  84.584  1.00  0.00              
ATOM    434  CA  ILE A  61     -26.623 -16.908  85.226  1.00  0.00              
ATOM    435  CB  ILE A  61     -27.190 -17.528  86.530  1.00  0.00              
ATOM    436  CG2 ILE A  61     -28.113 -18.688  86.174  1.00  0.00              
ATOM    437  CG1 ILE A  61     -26.105 -17.919  87.534  1.00  0.00              
ATOM    438  CD1 ILE A  61     -26.620 -18.358  88.919  1.00  0.00              
ATOM    439  C   ILE A  61     -26.062 -15.514  85.496  1.00  0.00              
ATOM    440  O   ILE A  61     -26.680 -14.702  86.196  1.00  0.00              
ATOM    441  N   LEU A  62     -24.892 -15.195  84.936  1.00  0.00              
ATOM    442  CA  LEU A  62     -24.209 -13.973  85.312  1.00  0.00              
ATOM    443  CB  LEU A  62     -22.827 -14.261  85.887  1.00  0.00              
ATOM    444  CG  LEU A  62     -22.662 -15.193  87.078  1.00  0.00              
ATOM    445  CD1 LEU A  62     -21.220 -15.159  87.519  1.00  0.00              
ATOM    446  CD2 LEU A  62     -23.538 -14.807  88.251  1.00  0.00              
ATOM    447  C   LEU A  62     -24.060 -12.958  84.197  1.00  0.00              
ATOM    448  O   LEU A  62     -23.543 -13.231  83.111  1.00  0.00              
ATOM    449  N   THR A  63     -24.529 -11.749  84.487  1.00  0.00              
ATOM    450  CA  THR A  63     -24.179 -10.581  83.701  1.00  0.00              
ATOM    451  CB  THR A  63     -25.147  -9.409  83.986  1.00  0.00              
ATOM    452  OG1 THR A  63     -25.691  -9.571  85.294  1.00  0.00              
ATOM    453  CG2 THR A  63     -26.267  -9.373  82.961  1.00  0.00              
ATOM    454  C   THR A  63     -22.719 -10.225  83.968  1.00  0.00              
ATOM    455  O   THR A  63     -22.349  -9.638  84.992  1.00  0.00              
ATOM    456  N   LEU A  64     -21.888 -10.735  83.056  1.00  0.00              
ATOM    457  CA  LEU A  64     -20.453 -10.500  83.077  1.00  0.00              
ATOM    458  CB  LEU A  64     -19.722 -11.539  82.232  1.00  0.00              
ATOM    459  CG  LEU A  64     -19.801 -13.025  82.557  1.00  0.00              
ATOM    460  CD1 LEU A  64     -19.051 -13.797  81.489  1.00  0.00              
ATOM    461  CD2 LEU A  64     -19.223 -13.341  83.926  1.00  0.00              
ATOM    462  C   LEU A  64     -20.045  -9.122  82.574  1.00  0.00              
ATOM    463  O   LEU A  64     -20.712  -8.520  81.731  1.00  0.00              
ATOM    464  N   LYS A  65     -18.924  -8.628  83.098  1.00  0.00              
ATOM    465  CA  LYS A  65     -18.301  -7.395  82.644  1.00  0.00              
ATOM    466  CB  LYS A  65     -18.499  -6.262  83.641  1.00  0.00              
ATOM    467  CG  LYS A  65     -19.888  -5.690  83.851  1.00  0.00              
ATOM    468  CD  LYS A  65     -19.711  -4.656  84.946  1.00  0.00              
ATOM    469  CE  LYS A  65     -20.956  -3.834  85.209  1.00  0.00              
ATOM    470  NZ  LYS A  65     -20.683  -2.906  86.289  1.00  0.00              
ATOM    471  C   LYS A  65     -16.798  -7.613  82.558  1.00  0.00              
ATOM    472  O   LYS A  65     -16.222  -8.335  83.378  1.00  0.00              
ATOM    473  N   TYR A  66     -16.156  -6.998  81.562  1.00  0.00              
ATOM    474  CA  TYR A  66     -14.707  -6.869  81.544  1.00  0.00              
ATOM    475  CB  TYR A  66     -14.128  -7.009  80.132  1.00  0.00              
ATOM    476  CG  TYR A  66     -14.284  -8.363  79.452  1.00  0.00              
ATOM    477  CD1 TYR A  66     -15.343  -8.579  78.591  1.00  0.00              
ATOM    478  CE1 TYR A  66     -15.400  -9.735  77.839  1.00  0.00              
ATOM    479  CD2 TYR A  66     -13.312  -9.333  79.608  1.00  0.00              
ATOM    480  CE2 TYR A  66     -13.367 -10.493  78.859  1.00  0.00              
ATOM    481  CZ  TYR A  66     -14.398 -10.673  77.958  1.00  0.00              
ATOM    482  OH  TYR A  66     -14.412 -11.787  77.137  1.00  0.00              
ATOM    483  C   TYR A  66     -14.377  -5.468  82.059  1.00  0.00              
ATOM    484  O   TYR A  66     -14.765  -4.488  81.418  1.00  0.00              
ATOM    485  N   PRO A  67     -13.725  -5.288  83.216  1.00  0.00              
ATOM    486  CD  PRO A  67     -13.656  -6.284  84.276  1.00  0.00              
ATOM    487  CA  PRO A  67     -13.281  -3.984  83.716  1.00  0.00              
ATOM    488  CB  PRO A  67     -12.905  -4.275  85.153  1.00  0.00              
ATOM    489  CG  PRO A  67     -13.809  -5.422  85.510  1.00  0.00              
ATOM    490  C   PRO A  67     -12.104  -3.384  82.956  1.00  0.00              
ATOM    491  O   PRO A  67     -11.926  -2.164  82.930  1.00  0.00              
ATOM    492  N   ILE A  68     -11.267  -4.239  82.362  1.00  0.00              
ATOM    493  CA  ILE A  68     -10.149  -3.788  81.550  1.00  0.00              
ATOM    494  CB  ILE A  68      -8.884  -4.644  81.787  1.00  0.00              
ATOM    495  CG2 ILE A  68      -7.701  -3.950  81.115  1.00  0.00              
ATOM    496  CG1 ILE A  68      -8.581  -4.872  83.263  1.00  0.00              
ATOM    497  CD1 ILE A  68      -7.476  -5.911  83.535  1.00  0.00              
ATOM    498  C   ILE A  68     -10.620  -3.948  80.112  1.00  0.00              
ATOM    499  O   ILE A  68     -10.781  -5.068  79.619  1.00  0.00              
ATOM    500  N   GLU A  69     -10.887  -2.840  79.427  1.00  0.00              
ATOM    501  CA  GLU A  69     -11.381  -2.897  78.064  1.00  0.00              
ATOM    502  CB  GLU A  69     -12.774  -2.284  77.972  1.00  0.00              
ATOM    503  CG  GLU A  69     -13.782  -3.183  78.679  1.00  0.00              
ATOM    504  CD  GLU A  69     -15.187  -2.623  78.818  1.00  0.00              
ATOM    505  OE1 GLU A  69     -16.108  -3.203  78.245  1.00  0.00              
ATOM    506  OE2 GLU A  69     -15.360  -1.603  79.489  1.00  0.00              
ATOM    507  C   GLU A  69     -10.405  -2.222  77.121  1.00  0.00              
ATOM    508  O   GLU A  69     -10.074  -1.043  77.253  1.00  0.00              
ATOM    509  N   HIS A  70      -9.902  -3.033  76.185  1.00  0.00              
ATOM    510  CA  HIS A  70      -8.914  -2.616  75.196  1.00  0.00              
ATOM    511  CB  HIS A  70      -9.552  -1.740  74.114  1.00  0.00              
ATOM    512  CG  HIS A  70     -10.548  -2.482  73.238  1.00  0.00              
ATOM    513  ND1 HIS A  70     -11.852  -2.270  73.168  1.00  0.00              
ATOM    514  CD2 HIS A  70     -10.221  -3.495  72.366  1.00  0.00              
ATOM    515  NE2 HIS A  70     -11.359  -3.837  71.819  1.00  0.00              
ATOM    516  CE1 HIS A  70     -12.339  -3.108  72.294  1.00  0.00              
ATOM    517  C   HIS A  70      -7.668  -1.970  75.799  1.00  0.00              
ATOM    518  O   HIS A  70      -7.152  -0.945  75.342  1.00  0.00              
ATOM    519  N   GLY A  71      -7.195  -2.582  76.886  1.00  0.00              
ATOM    520  CA  GLY A  71      -6.064  -2.065  77.634  1.00  0.00              
ATOM    521  C   GLY A  71      -6.458  -1.063  78.712  1.00  0.00              
ATOM    522  O   GLY A  71      -5.852  -1.046  79.785  1.00  0.00              
ATOM    523  N   ILE A  72      -7.485  -0.241  78.479  1.00  0.00              
ATOM    524  CA  ILE A  72      -7.817   0.846  79.386  1.00  0.00              
ATOM    525  CB  ILE A  72      -8.409   2.033  78.588  1.00  0.00              
ATOM    526  CG2 ILE A  72      -8.747   3.199  79.518  1.00  0.00              
ATOM    527  CG1 ILE A  72      -7.431   2.492  77.503  1.00  0.00              
ATOM    528  CD1 ILE A  72      -7.991   3.526  76.506  1.00  0.00              
ATOM    529  C   ILE A  72      -8.776   0.334  80.453  1.00  0.00              
ATOM    530  O   ILE A  72      -9.763  -0.346  80.159  1.00  0.00              
ATOM    531  N   ILE A  73      -8.483   0.630  81.718  1.00  0.00              
ATOM    532  CA  ILE A  73      -9.353   0.197  82.799  1.00  0.00              
ATOM    533  CB  ILE A  73      -8.563  -0.034  84.097  1.00  0.00              
ATOM    534  CG2 ILE A  73      -9.523  -0.517  85.176  1.00  0.00              
ATOM    535  CG1 ILE A  73      -7.436  -1.043  83.889  1.00  0.00              
ATOM    536  CD1 ILE A  73      -6.502  -1.250  85.096  1.00  0.00              
ATOM    537  C   ILE A  73     -10.492   1.191  82.989  1.00  0.00              
ATOM    538  O   ILE A  73     -10.283   2.366  83.313  1.00  0.00              
ATOM    539  N   THR A  74     -11.702   0.681  82.763  1.00  0.00              
ATOM    540  CA  THR A  74     -12.916   1.474  82.821  1.00  0.00              
ATOM    541  CB  THR A  74     -13.807   1.096  81.621  1.00  0.00              
ATOM    542  OG1 THR A  74     -13.960  -0.318  81.688  1.00  0.00              
ATOM    543  CG2 THR A  74     -13.209   1.509  80.282  1.00  0.00              
ATOM    544  C   THR A  74     -13.671   1.308  84.137  1.00  0.00              
ATOM    545  O   THR A  74     -13.798   2.253  84.918  1.00  0.00              
ATOM    546  N   ASN A  75     -14.177   0.105  84.431  1.00  0.00              
ATOM    547  CA  ASN A  75     -15.019  -0.108  85.605  1.00  0.00              
ATOM    548  CB  ASN A  75     -16.002  -1.267  85.349  1.00  0.00              
ATOM    549  CG  ASN A  75     -17.213  -1.316  86.284  1.00  0.00              
ATOM    550  OD1 ASN A  75     -18.352  -1.471  85.849  1.00  0.00              
ATOM    551  ND2 ASN A  75     -17.081  -1.229  87.601  1.00  0.00              
ATOM    552  C   ASN A  75     -14.185  -0.321  86.871  1.00  0.00              
ATOM    553  O   ASN A  75     -14.196  -1.389  87.496  1.00  0.00              
ATOM    554  N   TRP A  76     -13.520   0.756  87.300  1.00  0.00              
ATOM    555  CA  TRP A  76     -12.584   0.754  88.419  1.00  0.00              
ATOM    556  CB  TRP A  76     -12.138   2.174  88.740  1.00  0.00              
ATOM    557  CG  TRP A  76     -11.036   2.638  87.801  1.00  0.00              
ATOM    558  CD2 TRP A  76      -9.690   2.512  88.002  1.00  0.00              
ATOM    559  CE2 TRP A  76      -9.183   3.015  86.844  1.00  0.00              
ATOM    560  CE3 TRP A  76      -8.954   1.686  88.818  1.00  0.00              
ATOM    561  CD1 TRP A  76     -11.309   3.206  86.577  1.00  0.00              
ATOM    562  NE1 TRP A  76     -10.145   3.401  85.995  1.00  0.00              
ATOM    563  CZ2 TRP A  76      -7.907   2.759  86.417  1.00  0.00              
ATOM    564  CZ3 TRP A  76      -7.655   1.427  88.418  1.00  0.00              
ATOM    565  CH2 TRP A  76      -7.139   1.957  87.241  1.00  0.00              
ATOM    566  C   TRP A  76     -12.938   0.027  89.708  1.00  0.00              
ATOM    567  O   TRP A  76     -12.092  -0.684  90.250  1.00  0.00              
ATOM    568  N   ASP A  77     -14.172   0.130  90.212  1.00  0.00              
ATOM    569  CA  ASP A  77     -14.580  -0.631  91.393  1.00  0.00              
ATOM    570  CB  ASP A  77     -15.946  -0.204  91.904  1.00  0.00              
ATOM    571  CG  ASP A  77     -15.875   1.069  92.732  1.00  0.00              
ATOM    572  OD1 ASP A  77     -15.938   0.985  93.956  1.00  0.00              
ATOM    573  OD2 ASP A  77     -15.766   2.140  92.135  1.00  0.00              
ATOM    574  C   ASP A  77     -14.548  -2.141  91.223  1.00  0.00              
ATOM    575  O   ASP A  77     -14.238  -2.897  92.144  1.00  0.00              
ATOM    576  N   ASP A  78     -14.799  -2.580  89.993  1.00  0.00              
ATOM    577  CA  ASP A  78     -14.785  -3.997  89.674  1.00  0.00              
ATOM    578  CB  ASP A  78     -15.690  -4.301  88.489  1.00  0.00              
ATOM    579  CG  ASP A  78     -17.186  -4.134  88.726  1.00  0.00              
ATOM    580  OD1 ASP A  78     -17.619  -3.585  89.743  1.00  0.00              
ATOM    581  OD2 ASP A  78     -17.963  -4.526  87.861  1.00  0.00              
ATOM    582  C   ASP A  78     -13.364  -4.443  89.388  1.00  0.00              
ATOM    583  O   ASP A  78     -13.011  -5.598  89.621  1.00  0.00              
ATOM    584  N   MET A  79     -12.527  -3.520  88.898  1.00  0.00              
ATOM    585  CA  MET A  79     -11.086  -3.732  88.837  1.00  0.00              
ATOM    586  CB  MET A  79     -10.408  -2.529  88.203  1.00  0.00              
ATOM    587  CG  MET A  79      -8.929  -2.715  87.905  1.00  0.00              
ATOM    588  SD  MET A  79      -8.648  -3.827  86.507  1.00  0.00              
ATOM    589  CE  MET A  79      -7.939  -5.210  87.348  1.00  0.00              
ATOM    590  C   MET A  79     -10.522  -3.943  90.239  1.00  0.00              
ATOM    591  O   MET A  79      -9.681  -4.817  90.449  1.00  0.00              
ATOM    592  N   GLU A  80     -10.996  -3.154  91.211  1.00  0.00              
ATOM    593  CA  GLU A  80     -10.683  -3.369  92.619  1.00  0.00              
ATOM    594  CB  GLU A  80     -11.371  -2.339  93.503  1.00  0.00              
ATOM    595  CG  GLU A  80     -10.910  -0.913  93.254  1.00  0.00              
ATOM    596  CD  GLU A  80     -11.666   0.126  94.067  1.00  0.00              
ATOM    597  OE1 GLU A  80     -11.413   0.242  95.264  1.00  0.00              
ATOM    598  OE2 GLU A  80     -12.506   0.824  93.496  1.00  0.00              
ATOM    599  C   GLU A  80     -11.087  -4.763  93.077  1.00  0.00              
ATOM    600  O   GLU A  80     -10.304  -5.435  93.748  1.00  0.00              
ATOM    601  N   LYS A  81     -12.288  -5.229  92.709  1.00  0.00              
ATOM    602  CA  LYS A  81     -12.671  -6.613  92.964  1.00  0.00              
ATOM    603  CB  LYS A  81     -14.126  -6.889  92.616  1.00  0.00              
ATOM    604  CG  LYS A  81     -15.086  -6.377  93.675  1.00  0.00              
ATOM    605  CD  LYS A  81     -16.419  -7.087  93.526  1.00  0.00              
ATOM    606  CE  LYS A  81     -17.267  -6.814  94.757  1.00  0.00              
ATOM    607  NZ  LYS A  81     -18.332  -7.793  94.879  1.00  0.00              
ATOM    608  C   LYS A  81     -11.778  -7.655  92.300  1.00  0.00              
ATOM    609  O   LYS A  81     -11.481  -8.683  92.916  1.00  0.00              
ATOM    610  N   ILE A  82     -11.316  -7.411  91.065  1.00  0.00              
ATOM    611  CA  ILE A  82     -10.320  -8.275  90.441  1.00  0.00              
ATOM    612  CB  ILE A  82     -10.029  -7.909  88.965  1.00  0.00              
ATOM    613  CG2 ILE A  82      -8.905  -8.777  88.397  1.00  0.00              
ATOM    614  CG1 ILE A  82     -11.277  -8.056  88.103  1.00  0.00              
ATOM    615  CD1 ILE A  82     -11.071  -7.687  86.621  1.00  0.00              
ATOM    616  C   ILE A  82      -9.046  -8.290  91.275  1.00  0.00              
ATOM    617  O   ILE A  82      -8.609  -9.371  91.659  1.00  0.00              
ATOM    618  N   TRP A  83      -8.479  -7.132  91.632  1.00  0.00              
ATOM    619  CA  TRP A  83      -7.286  -7.077  92.470  1.00  0.00              
ATOM    620  CB  TRP A  83      -6.826  -5.639  92.681  1.00  0.00              
ATOM    621  CG  TRP A  83      -6.298  -4.942  91.433  1.00  0.00              
ATOM    622  CD2 TRP A  83      -6.404  -3.611  91.140  1.00  0.00              
ATOM    623  CE2 TRP A  83      -5.755  -3.522  89.953  1.00  0.00              
ATOM    624  CE3 TRP A  83      -6.776  -2.506  91.864  1.00  0.00              
ATOM    625  CD1 TRP A  83      -5.613  -5.611  90.435  1.00  0.00              
ATOM    626  NE1 TRP A  83      -5.293  -4.704  89.533  1.00  0.00              
ATOM    627  CZ2 TRP A  83      -5.409  -2.330  89.370  1.00  0.00              
ATOM    628  CZ3 TRP A  83      -6.461  -1.283  91.292  1.00  0.00              
ATOM    629  CH2 TRP A  83      -5.792  -1.198  90.074  1.00  0.00              
ATOM    630  C   TRP A  83      -7.456  -7.756  93.823  1.00  0.00              
ATOM    631  O   TRP A  83      -6.540  -8.417  94.315  1.00  0.00              
ATOM    632  N   HIS A  84      -8.650  -7.632  94.412  1.00  0.00              
ATOM    633  CA  HIS A  84      -9.003  -8.336  95.635  1.00  0.00              
ATOM    634  CB  HIS A  84     -10.419  -7.944  96.055  1.00  0.00              
ATOM    635  CG  HIS A  84     -10.812  -8.397  97.454  1.00  0.00              
ATOM    636  ND1 HIS A  84     -10.465  -7.832  98.600  1.00  0.00              
ATOM    637  CD2 HIS A  84     -11.622  -9.474  97.728  1.00  0.00              
ATOM    638  NE2 HIS A  84     -11.715  -9.495  99.032  1.00  0.00              
ATOM    639  CE1 HIS A  84     -11.026  -8.515  99.561  1.00  0.00              
ATOM    640  C   HIS A  84      -8.893  -9.847  95.443  1.00  0.00              
ATOM    641  O   HIS A  84      -8.323 -10.540  96.287  1.00  0.00              
ATOM    642  N   HIS A  85      -9.395 -10.360  94.315  1.00  0.00              
ATOM    643  CA  HIS A  85      -9.263 -11.770  93.966  1.00  0.00              
ATOM    644  CB  HIS A  85     -10.039 -12.005  92.669  1.00  0.00              
ATOM    645  CG  HIS A  85     -10.463 -13.436  92.372  1.00  0.00              
ATOM    646  ND1 HIS A  85      -9.970 -14.251  91.453  1.00  0.00              
ATOM    647  CD2 HIS A  85     -11.520 -14.068  92.987  1.00  0.00              
ATOM    648  NE2 HIS A  85     -11.601 -15.236  92.402  1.00  0.00              
ATOM    649  CE1 HIS A  85     -10.680 -15.347  91.477  1.00  0.00              
ATOM    650  C   HIS A  85      -7.779 -12.113  93.810  1.00  0.00              
ATOM    651  O   HIS A  85      -7.249 -12.938  94.562  1.00  0.00              
ATOM    652  N   THR A  86      -7.087 -11.403  92.902  1.00  0.00              
ATOM    653  CA  THR A  86      -5.664 -11.556  92.607  1.00  0.00              
ATOM    654  CB  THR A  86      -5.182 -10.323  91.805  1.00  0.00              
ATOM    655  OG1 THR A  86      -6.052 -10.189  90.693  1.00  0.00              
ATOM    656  CG2 THR A  86      -3.749 -10.434  91.313  1.00  0.00              
ATOM    657  C   THR A  86      -4.796 -11.714  93.848  1.00  0.00              
ATOM    658  O   THR A  86      -4.068 -12.699  93.987  1.00  0.00              
ATOM    659  N   PHE A  87      -4.902 -10.762  94.774  1.00  0.00              
ATOM    660  CA  PHE A  87      -4.056 -10.771  95.949  1.00  0.00              
ATOM    661  CB  PHE A  87      -3.884  -9.356  96.502  1.00  0.00              
ATOM    662  CG  PHE A  87      -3.381  -8.334  95.486  1.00  0.00              
ATOM    663  CD1 PHE A  87      -3.955  -7.079  95.458  1.00  0.00              
ATOM    664  CD2 PHE A  87      -2.392  -8.658  94.573  1.00  0.00              
ATOM    665  CE1 PHE A  87      -3.559  -6.164  94.507  1.00  0.00              
ATOM    666  CE2 PHE A  87      -2.004  -7.736  93.623  1.00  0.00              
ATOM    667  CZ  PHE A  87      -2.589  -6.491  93.586  1.00  0.00              
ATOM    668  C   PHE A  87      -4.601 -11.703  97.017  1.00  0.00              
ATOM    669  O   PHE A  87      -3.925 -12.657  97.404  1.00  0.00              
ATOM    670  N   TYR A  88      -5.852 -11.507  97.442  1.00  0.00              
ATOM    671  CA  TYR A  88      -6.335 -12.147  98.654  1.00  0.00              
ATOM    672  CB  TYR A  88      -7.473 -11.353  99.291  1.00  0.00              
ATOM    673  CG  TYR A  88      -7.085  -9.938  99.707  1.00  0.00              
ATOM    674  CD1 TYR A  88      -7.314  -8.891  98.840  1.00  0.00              
ATOM    675  CE1 TYR A  88      -7.026  -7.598  99.216  1.00  0.00              
ATOM    676  CD2 TYR A  88      -6.540  -9.696 100.954  1.00  0.00              
ATOM    677  CE2 TYR A  88      -6.243  -8.401 101.336  1.00  0.00              
ATOM    678  CZ  TYR A  88      -6.494  -7.363 100.463  1.00  0.00              
ATOM    679  OH  TYR A  88      -6.197  -6.062 100.815  1.00  0.00              
ATOM    680  C   TYR A  88      -6.730 -13.609  98.512  1.00  0.00              
ATOM    681  O   TYR A  88      -6.495 -14.365  99.454  1.00  0.00              
ATOM    682  N   ASN A  89      -7.311 -14.075  97.397  1.00  0.00              
ATOM    683  CA  ASN A  89      -7.649 -15.493  97.312  1.00  0.00              
ATOM    684  CB  ASN A  89      -9.135 -15.754  96.991  1.00  0.00              
ATOM    685  CG  ASN A  89      -9.559 -15.714  95.527  1.00  0.00              
ATOM    686  OD1 ASN A  89      -8.961 -15.046  94.694  1.00  0.00              
ATOM    687  ND2 ASN A  89     -10.607 -16.423  95.138  1.00  0.00              
ATOM    688  C   ASN A  89      -6.737 -16.292  96.392  1.00  0.00              
ATOM    689  O   ASN A  89      -6.469 -17.465  96.663  1.00  0.00              
ATOM    690  N   GLU A  90      -6.280 -15.666  95.300  1.00  0.00              
ATOM    691  CA  GLU A  90      -5.359 -16.298  94.366  1.00  0.00              
ATOM    692  CB  GLU A  90      -5.372 -15.575  93.021  1.00  0.00              
ATOM    693  CG  GLU A  90      -6.720 -15.461  92.318  1.00  0.00              
ATOM    694  CD  GLU A  90      -7.312 -16.769  91.821  1.00  0.00              
ATOM    695  OE1 GLU A  90      -7.023 -17.137  90.683  1.00  0.00              
ATOM    696  OE2 GLU A  90      -8.082 -17.400  92.544  1.00  0.00              
ATOM    697  C   GLU A  90      -3.930 -16.362  94.891  1.00  0.00              
ATOM    698  O   GLU A  90      -3.382 -17.451  95.057  1.00  0.00              
ATOM    699  N   LEU A  91      -3.291 -15.214  95.145  1.00  0.00              
ATOM    700  CA  LEU A  91      -1.944 -15.204  95.704  1.00  0.00              
ATOM    701  CB  LEU A  91      -1.188 -13.957  95.259  1.00  0.00              
ATOM    702  CG  LEU A  91      -0.897 -13.813  93.771  1.00  0.00              
ATOM    703  CD1 LEU A  91      -0.248 -12.471  93.492  1.00  0.00              
ATOM    704  CD2 LEU A  91      -0.027 -14.957  93.276  1.00  0.00              
ATOM    705  C   LEU A  91      -1.903 -15.339  97.220  1.00  0.00              
ATOM    706  O   LEU A  91      -0.849 -15.573  97.812  1.00  0.00              
ATOM    707  N   ARG A  92      -3.071 -15.147  97.847  1.00  0.00              
ATOM    708  CA  ARG A  92      -3.332 -15.417  99.259  1.00  0.00              
ATOM    709  CB  ARG A  92      -3.157 -16.905  99.602  1.00  0.00              
ATOM    710  CG  ARG A  92      -3.959 -17.789  98.658  1.00  0.00              
ATOM    711  CD  ARG A  92      -4.090 -19.232  99.111  1.00  0.00              
ATOM    712  NE  ARG A  92      -4.940 -19.364 100.285  1.00  0.00              
ATOM    713  CZ  ARG A  92      -6.271 -19.241 100.251  1.00  0.00              
ATOM    714  NH1 ARG A  92      -6.938 -19.469 101.375  1.00  0.00              
ATOM    715  NH2 ARG A  92      -6.934 -18.860  99.155  1.00  0.00              
ATOM    716  C   ARG A  92      -2.553 -14.514 100.211  1.00  0.00              
ATOM    717  O   ARG A  92      -2.240 -14.856 101.354  1.00  0.00              
ATOM    718  N   VAL A  93      -2.279 -13.300  99.732  1.00  0.00              
ATOM    719  CA  VAL A  93      -1.454 -12.341 100.448  1.00  0.00              
ATOM    720  CB  VAL A  93      -0.056 -12.167  99.798  1.00  0.00              
ATOM    721  CG1 VAL A  93       0.802 -13.410  99.972  1.00  0.00              
ATOM    722  CG2 VAL A  93      -0.146 -11.790  98.325  1.00  0.00              
ATOM    723  C   VAL A  93      -2.148 -10.990 100.527  1.00  0.00              
ATOM    724  O   VAL A  93      -3.036 -10.678  99.729  1.00  0.00              
ATOM    725  N   ALA A  94      -1.745 -10.165 101.493  1.00  0.00              
ATOM    726  CA  ALA A  94      -2.265  -8.815 101.576  1.00  0.00              
ATOM    727  CB  ALA A  94      -2.398  -8.391 103.033  1.00  0.00              
ATOM    728  C   ALA A  94      -1.310  -7.852 100.881  1.00  0.00              
ATOM    729  O   ALA A  94      -0.111  -7.848 101.188  1.00  0.00              
ATOM    730  N   PRO A  95      -1.770  -7.017  99.935  1.00  0.00              
ATOM    731  CD  PRO A  95      -3.107  -7.066  99.361  1.00  0.00              
ATOM    732  CA  PRO A  95      -0.975  -5.973  99.294  1.00  0.00              
ATOM    733  CB  PRO A  95      -1.951  -5.352  98.314  1.00  0.00              
ATOM    734  CG  PRO A  95      -3.304  -5.636  98.904  1.00  0.00              
ATOM    735  C   PRO A  95      -0.412  -4.962 100.287  1.00  0.00              
ATOM    736  O   PRO A  95       0.646  -4.381 100.057  1.00  0.00              
ATOM    737  N   GLU A  96      -1.075  -4.817 101.441  1.00  0.00              
ATOM    738  CA  GLU A  96      -0.568  -4.060 102.580  1.00  0.00              
ATOM    739  CB  GLU A  96      -1.520  -4.163 103.773  1.00  0.00              
ATOM    740  CG  GLU A  96      -2.871  -3.442 103.674  1.00  0.00              
ATOM    741  CD  GLU A  96      -4.002  -4.094 102.879  1.00  0.00              
ATOM    742  OE1 GLU A  96      -5.081  -3.510 102.819  1.00  0.00              
ATOM    743  OE2 GLU A  96      -3.841  -5.203 102.351  1.00  0.00              
ATOM    744  C   GLU A  96       0.826  -4.472 103.052  1.00  0.00              
ATOM    745  O   GLU A  96       1.530  -3.699 103.701  1.00  0.00              
ATOM    746  N   GLU A  97       1.243  -5.703 102.743  1.00  0.00              
ATOM    747  CA  GLU A  97       2.573  -6.175 103.088  1.00  0.00              
ATOM    748  CB  GLU A  97       2.520  -7.665 103.395  1.00  0.00              
ATOM    749  CG  GLU A  97       1.457  -8.128 104.382  1.00  0.00              
ATOM    750  CD  GLU A  97       1.261  -9.636 104.358  1.00  0.00              
ATOM    751  OE1 GLU A  97       0.550 -10.128 103.476  1.00  0.00              
ATOM    752  OE2 GLU A  97       1.814 -10.320 105.217  1.00  0.00              
ATOM    753  C   GLU A  97       3.558  -5.977 101.939  1.00  0.00              
ATOM    754  O   GLU A  97       4.768  -5.909 102.161  1.00  0.00              
ATOM    755  N   HIS A  98       3.084  -5.847 100.696  1.00  0.00              
ATOM    756  CA  HIS A  98       3.908  -6.172  99.542  1.00  0.00              
ATOM    757  CB  HIS A  98       3.320  -7.374  98.811  1.00  0.00              
ATOM    758  CG  HIS A  98       3.320  -8.665  99.612  1.00  0.00              
ATOM    759  ND1 HIS A  98       2.349  -9.152 100.369  1.00  0.00              
ATOM    760  CD2 HIS A  98       4.385  -9.531  99.666  1.00  0.00              
ATOM    761  NE2 HIS A  98       4.000 -10.493 100.460  1.00  0.00              
ATOM    762  CE1 HIS A  98       2.781 -10.273 100.880  1.00  0.00              
ATOM    763  C   HIS A  98       4.121  -5.051  98.530  1.00  0.00              
ATOM    764  O   HIS A  98       3.157  -4.409  98.099  1.00  0.00              
ATOM    765  N   PRO A  99       5.369  -4.775  98.112  1.00  0.00              
ATOM    766  CD  PRO A  99       6.588  -5.247  98.762  1.00  0.00              
ATOM    767  CA  PRO A  99       5.686  -3.860  97.016  1.00  0.00              
ATOM    768  CB  PRO A  99       7.199  -3.918  96.956  1.00  0.00              
ATOM    769  CG  PRO A  99       7.589  -4.170  98.388  1.00  0.00              
ATOM    770  C   PRO A  99       5.049  -4.354  95.722  1.00  0.00              
ATOM    771  O   PRO A  99       5.343  -5.455  95.255  1.00  0.00              
ATOM    772  N   THR A 100       4.139  -3.577  95.141  1.00  0.00              
ATOM    773  CA  THR A 100       3.333  -4.080  94.042  1.00  0.00              
ATOM    774  CB  THR A 100       1.847  -3.899  94.411  1.00  0.00              
ATOM    775  OG1 THR A 100       1.660  -4.574  95.654  1.00  0.00              
ATOM    776  CG2 THR A 100       0.903  -4.501  93.377  1.00  0.00              
ATOM    777  C   THR A 100       3.681  -3.453  92.694  1.00  0.00              
ATOM    778  O   THR A 100       3.831  -2.236  92.569  1.00  0.00              
ATOM    779  N   LEU A 101       3.843  -4.293  91.673  1.00  0.00              
ATOM    780  CA  LEU A 101       4.051  -3.838  90.312  1.00  0.00              
ATOM    781  CB  LEU A 101       5.295  -4.487  89.707  1.00  0.00              
ATOM    782  CG  LEU A 101       5.748  -4.029  88.323  1.00  0.00              
ATOM    783  CD1 LEU A 101       6.109  -2.555  88.335  1.00  0.00              
ATOM    784  CD2 LEU A 101       6.941  -4.840  87.859  1.00  0.00              
ATOM    785  C   LEU A 101       2.830  -4.184  89.475  1.00  0.00              
ATOM    786  O   LEU A 101       2.417  -5.345  89.374  1.00  0.00              
ATOM    787  N   LEU A 102       2.241  -3.147  88.884  1.00  0.00              
ATOM    788  CA  LEU A 102       1.087  -3.315  88.018  1.00  0.00              
ATOM    789  CB  LEU A 102      -0.071  -2.464  88.516  1.00  0.00              
ATOM    790  CG  LEU A 102      -0.699  -2.850  89.848  1.00  0.00              
ATOM    791  CD1 LEU A 102      -1.577  -1.732  90.349  1.00  0.00              
ATOM    792  CD2 LEU A 102      -1.494  -4.139  89.736  1.00  0.00              
ATOM    793  C   LEU A 102       1.440  -2.943  86.590  1.00  0.00              
ATOM    794  O   LEU A 102       2.135  -1.954  86.339  1.00  0.00              
ATOM    795  N   THR A 103       0.989  -3.752  85.635  1.00  0.00              
ATOM    796  CA  THR A 103       1.335  -3.533  84.242  1.00  0.00              
ATOM    797  CB  THR A 103       1.389  -4.887  83.523  1.00  0.00              
ATOM    798  OG1 THR A 103       0.089  -5.460  83.633  1.00  0.00              
ATOM    799  CG2 THR A 103       2.447  -5.806  84.113  1.00  0.00              
ATOM    800  C   THR A 103       0.411  -2.566  83.510  1.00  0.00              
ATOM    801  O   THR A 103      -0.763  -2.875  83.287  1.00  0.00              
ATOM    802  N   GLU A 104       0.922  -1.400  83.122  1.00  0.00              
ATOM    803  CA  GLU A 104       0.166  -0.473  82.301  1.00  0.00              
ATOM    804  CB  GLU A 104       0.666   0.957  82.499  1.00  0.00              
ATOM    805  CG  GLU A 104      -0.129   1.973  81.688  1.00  0.00              
ATOM    806  CD  GLU A 104       0.046   3.427  82.078  1.00  0.00              
ATOM    807  OE1 GLU A 104       1.153   3.963  81.982  1.00  0.00              
ATOM    808  OE2 GLU A 104      -0.950   4.019  82.487  1.00  0.00              
ATOM    809  C   GLU A 104       0.257  -0.859  80.832  1.00  0.00              
ATOM    810  O   GLU A 104       1.343  -1.068  80.284  1.00  0.00              
ATOM    811  N   ALA A 105      -0.911  -0.970  80.201  1.00  0.00              
ATOM    812  CA  ALA A 105      -0.993  -1.081  78.754  1.00  0.00              
ATOM    813  CB  ALA A 105      -2.447  -1.250  78.349  1.00  0.00              
ATOM    814  C   ALA A 105      -0.471   0.187  78.080  1.00  0.00              
ATOM    815  O   ALA A 105      -0.722   1.289  78.583  1.00  0.00              
ATOM    816  N   PRO A 106       0.286   0.107  76.974  1.00  0.00              
ATOM    817  CD  PRO A 106       0.810  -1.135  76.411  1.00  0.00              
ATOM    818  CA  PRO A 106       0.761   1.270  76.228  1.00  0.00              
ATOM    819  CB  PRO A 106       1.424   0.642  75.026  1.00  0.00              
ATOM    820  CG  PRO A 106       1.980  -0.645  75.582  1.00  0.00              
ATOM    821  C   PRO A 106      -0.378   2.207  75.837  1.00  0.00              
ATOM    822  O   PRO A 106      -1.499   1.774  75.571  1.00  0.00              
ATOM    823  N   LEU A 107      -0.099   3.512  75.889  1.00  0.00              
ATOM    824  CA  LEU A 107      -1.077   4.573  75.658  1.00  0.00              
ATOM    825  CB  LEU A 107      -1.615   4.562  74.216  1.00  0.00              
ATOM    826  CG  LEU A 107      -0.652   4.803  73.059  1.00  0.00              
ATOM    827  CD1 LEU A 107      -1.373   4.602  71.739  1.00  0.00              
ATOM    828  CD2 LEU A 107      -0.033   6.191  73.126  1.00  0.00              
ATOM    829  C   LEU A 107      -2.230   4.690  76.658  1.00  0.00              
ATOM    830  O   LEU A 107      -3.111   5.535  76.474  1.00  0.00              
ATOM    831  N   ASN A 108      -2.272   3.893  77.737  1.00  0.00              
ATOM    832  CA  ASN A 108      -3.245   4.101  78.808  1.00  0.00              
ATOM    833  CB  ASN A 108      -3.212   2.930  79.787  1.00  0.00              
ATOM    834  CG  ASN A 108      -4.246   3.014  80.900  1.00  0.00              
ATOM    835  OD1 ASN A 108      -5.435   2.790  80.688  1.00  0.00              
ATOM    836  ND2 ASN A 108      -3.855   3.364  82.116  1.00  0.00              
ATOM    837  C   ASN A 108      -2.941   5.420  79.523  1.00  0.00              
ATOM    838  O   ASN A 108      -1.804   5.622  79.955  1.00  0.00              
ATOM    839  N   PRO A 109      -3.903   6.350  79.646  1.00  0.00              
ATOM    840  CD  PRO A 109      -5.285   6.172  79.209  1.00  0.00              
ATOM    841  CA  PRO A 109      -3.691   7.715  80.130  1.00  0.00              
ATOM    842  CB  PRO A 109      -5.074   8.326  80.030  1.00  0.00              
ATOM    843  CG  PRO A 109      -5.701   7.590  78.877  1.00  0.00              
ATOM    844  C   PRO A 109      -3.119   7.925  81.526  1.00  0.00              
ATOM    845  O   PRO A 109      -3.424   7.200  82.478  1.00  0.00              
ATOM    846  N   LYS A 110      -2.353   9.022  81.618  1.00  0.00              
ATOM    847  CA  LYS A 110      -1.732   9.505  82.851  1.00  0.00              
ATOM    848  CB  LYS A 110      -1.187  10.926  82.652  1.00  0.00              
ATOM    849  CG  LYS A 110      -0.097  11.114  81.596  1.00  0.00              
ATOM    850  CD  LYS A 110       0.382  12.564  81.610  1.00  0.00              
ATOM    851  CE  LYS A 110       1.552  12.805  80.658  1.00  0.00              
ATOM    852  NZ  LYS A 110       1.992  14.188  80.746  1.00  0.00              
ATOM    853  C   LYS A 110      -2.679   9.522  84.047  1.00  0.00              
ATOM    854  O   LYS A 110      -2.370   9.000  85.119  1.00  0.00              
ATOM    855  N   ALA A 111      -3.877  10.081  83.842  1.00  0.00              
ATOM    856  CA  ALA A 111      -4.913  10.126  84.866  1.00  0.00              
ATOM    857  CB  ALA A 111      -6.113  10.890  84.329  1.00  0.00              
ATOM    858  C   ALA A 111      -5.406   8.755  85.315  1.00  0.00              
ATOM    859  O   ALA A 111      -5.669   8.543  86.499  1.00  0.00              
ATOM    860  N   ASN A 112      -5.482   7.792  84.390  1.00  0.00              
ATOM    861  CA  ASN A 112      -5.957   6.446  84.691  1.00  0.00              
ATOM    862  CB  ASN A 112      -6.215   5.715  83.372  1.00  0.00              
ATOM    863  CG  ASN A 112      -6.872   4.349  83.502  1.00  0.00              
ATOM    864  OD1 ASN A 112      -6.211   3.339  83.727  1.00  0.00              
ATOM    865  ND2 ASN A 112      -8.187   4.261  83.347  1.00  0.00              
ATOM    866  C   ASN A 112      -4.909   5.732  85.543  1.00  0.00              
ATOM    867  O   ASN A 112      -5.227   5.091  86.548  1.00  0.00              
ATOM    868  N   ARG A 113      -3.636   5.919  85.172  1.00  0.00              
ATOM    869  CA  ARG A 113      -2.495   5.474  85.965  1.00  0.00              
ATOM    870  CB  ARG A 113      -1.227   5.854  85.210  1.00  0.00              
ATOM    871  CG  ARG A 113       0.098   5.497  85.866  1.00  0.00              
ATOM    872  CD  ARG A 113       1.254   5.771  84.914  1.00  0.00              
ATOM    873  NE  ARG A 113       1.354   7.170  84.525  1.00  0.00              
ATOM    874  CZ  ARG A 113       1.682   7.543  83.287  1.00  0.00              
ATOM    875  NH1 ARG A 113       1.818   8.834  83.029  1.00  0.00              
ATOM    876  NH2 ARG A 113       1.844   6.665  82.300  1.00  0.00              
ATOM    877  C   ARG A 113      -2.490   6.085  87.365  1.00  0.00              
ATOM    878  O   ARG A 113      -2.232   5.401  88.361  1.00  0.00              
ATOM    879  N   GLU A 114      -2.788   7.383  87.457  1.00  0.00              
ATOM    880  CA  GLU A 114      -2.922   8.056  88.739  1.00  0.00              
ATOM    881  CB  GLU A 114      -3.064   9.555  88.543  1.00  0.00              
ATOM    882  CG  GLU A 114      -1.762  10.160  88.041  1.00  0.00              
ATOM    883  CD  GLU A 114      -1.843  11.652  87.786  1.00  0.00              
ATOM    884  OE1 GLU A 114      -1.640  12.422  88.725  1.00  0.00              
ATOM    885  OE2 GLU A 114      -2.099  12.046  86.647  1.00  0.00              
ATOM    886  C   GLU A 114      -4.064   7.513  89.587  1.00  0.00              
ATOM    887  O   GLU A 114      -3.891   7.341  90.794  1.00  0.00              
ATOM    888  N   LYS A 115      -5.217   7.199  88.986  1.00  0.00              
ATOM    889  CA  LYS A 115      -6.307   6.545  89.700  1.00  0.00              
ATOM    890  CB  LYS A 115      -7.578   6.498  88.856  1.00  0.00              
ATOM    891  CG  LYS A 115      -8.286   7.846  88.795  1.00  0.00              
ATOM    892  CD  LYS A 115      -8.775   8.222  90.188  1.00  0.00              
ATOM    893  CE  LYS A 115      -9.323   9.635  90.224  1.00  0.00              
ATOM    894  NZ  LYS A 115      -9.703   9.966  91.583  1.00  0.00              
ATOM    895  C   LYS A 115      -5.956   5.157  90.210  1.00  0.00              
ATOM    896  O   LYS A 115      -6.302   4.800  91.338  1.00  0.00              
ATOM    897  N   MET A 116      -5.231   4.385  89.391  1.00  0.00              
ATOM    898  CA  MET A 116      -4.651   3.110  89.801  1.00  0.00              
ATOM    899  CB  MET A 116      -3.806   2.569  88.648  1.00  0.00              
ATOM    900  CG  MET A 116      -3.176   1.210  88.883  1.00  0.00              
ATOM    901  SD  MET A 116      -2.071   0.718  87.537  1.00  0.00              
ATOM    902  CE  MET A 116      -3.158  -0.319  86.604  1.00  0.00              
ATOM    903  C   MET A 116      -3.798   3.271  91.056  1.00  0.00              
ATOM    904  O   MET A 116      -4.000   2.585  92.060  1.00  0.00              
ATOM    905  N   THR A 117      -2.888   4.246  91.002  1.00  0.00              
ATOM    906  CA  THR A 117      -1.996   4.567  92.107  1.00  0.00              
ATOM    907  CB  THR A 117      -1.034   5.675  91.628  1.00  0.00              
ATOM    908  OG1 THR A 117      -0.382   5.134  90.483  1.00  0.00              
ATOM    909  CG2 THR A 117       0.006   6.094  92.651  1.00  0.00              
ATOM    910  C   THR A 117      -2.775   4.962  93.363  1.00  0.00              
ATOM    911  O   THR A 117      -2.546   4.420  94.448  1.00  0.00              
ATOM    912  N   GLN A 118      -3.757   5.854  93.195  1.00  0.00              
ATOM    913  CA  GLN A 118      -4.613   6.311  94.278  1.00  0.00              
ATOM    914  CB  GLN A 118      -5.576   7.374  93.740  1.00  0.00              
ATOM    915  CG  GLN A 118      -6.601   7.891  94.739  1.00  0.00              
ATOM    916  CD  GLN A 118      -7.093   9.299  94.448  1.00  0.00              
ATOM    917  OE1 GLN A 118      -7.800   9.569  93.479  1.00  0.00              
ATOM    918  NE2 GLN A 118      -6.735  10.247  95.302  1.00  0.00              
ATOM    919  C   GLN A 118      -5.352   5.178  94.978  1.00  0.00              
ATOM    920  O   GLN A 118      -5.349   5.104  96.208  1.00  0.00              
ATOM    921  N   ILE A 119      -5.957   4.270  94.209  1.00  0.00              
ATOM    922  CA  ILE A 119      -6.644   3.118  94.777  1.00  0.00              
ATOM    923  CB  ILE A 119      -7.497   2.445  93.675  1.00  0.00              
ATOM    924  CG2 ILE A 119      -7.977   1.052  94.065  1.00  0.00              
ATOM    925  CG1 ILE A 119      -8.673   3.360  93.336  1.00  0.00              
ATOM    926  CD1 ILE A 119      -9.568   2.900  92.170  1.00  0.00              
ATOM    927  C   ILE A 119      -5.679   2.160  95.473  1.00  0.00              
ATOM    928  O   ILE A 119      -5.952   1.699  96.586  1.00  0.00              
ATOM    929  N   MET A 120      -4.524   1.874  94.868  1.00  0.00              
ATOM    930  CA  MET A 120      -3.560   0.972  95.482  1.00  0.00              
ATOM    931  CB  MET A 120      -2.427   0.642  94.529  1.00  0.00              
ATOM    932  CG  MET A 120      -2.905  -0.186  93.349  1.00  0.00              
ATOM    933  SD  MET A 120      -3.774  -1.695  93.840  1.00  0.00              
ATOM    934  CE  MET A 120      -2.373  -2.714  94.195  1.00  0.00              
ATOM    935  C   MET A 120      -3.002   1.465  96.807  1.00  0.00              
ATOM    936  O   MET A 120      -2.817   0.678  97.740  1.00  0.00              
ATOM    937  N   PHE A 121      -2.745   2.768  96.921  1.00  0.00              
ATOM    938  CA  PHE A 121      -2.313   3.326  98.190  1.00  0.00              
ATOM    939  CB  PHE A 121      -1.494   4.586  97.980  1.00  0.00              
ATOM    940  CG  PHE A 121      -0.129   4.282  97.384  1.00  0.00              
ATOM    941  CD1 PHE A 121       0.111   4.519  96.047  1.00  0.00              
ATOM    942  CD2 PHE A 121       0.868   3.762  98.183  1.00  0.00              
ATOM    943  CE1 PHE A 121       1.350   4.243  95.513  1.00  0.00              
ATOM    944  CE2 PHE A 121       2.104   3.484  97.640  1.00  0.00              
ATOM    945  CZ  PHE A 121       2.345   3.728  96.309  1.00  0.00              
ATOM    946  C   PHE A 121      -3.436   3.570  99.184  1.00  0.00              
ATOM    947  O   PHE A 121      -3.327   3.157 100.335  1.00  0.00              
ATOM    948  N   GLU A 122      -4.542   4.196  98.780  1.00  0.00              
ATOM    949  CA  GLU A 122      -5.613   4.516  99.714  1.00  0.00              
ATOM    950  CB  GLU A 122      -6.423   5.699  99.209  1.00  0.00              
ATOM    951  CG  GLU A 122      -5.614   6.993  99.257  1.00  0.00              
ATOM    952  CD  GLU A 122      -6.289   8.198  98.620  1.00  0.00              
ATOM    953  OE1 GLU A 122      -7.450   8.481  98.913  1.00  0.00              
ATOM    954  OE2 GLU A 122      -5.638   8.873  97.817  1.00  0.00              
ATOM    955  C   GLU A 122      -6.532   3.354 100.063  1.00  0.00              
ATOM    956  O   GLU A 122      -6.926   3.205 101.221  1.00  0.00              
ATOM    957  N   THR A 123      -6.897   2.519  99.088  1.00  0.00              
ATOM    958  CA  THR A 123      -7.755   1.375  99.350  1.00  0.00              
ATOM    959  CB  THR A 123      -8.669   1.112  98.136  1.00  0.00              
ATOM    960  OG1 THR A 123      -9.237   2.374  97.798  1.00  0.00              
ATOM    961  CG2 THR A 123      -9.767   0.099  98.428  1.00  0.00              
ATOM    962  C   THR A 123      -6.905   0.156  99.691  1.00  0.00              
ATOM    963  O   THR A 123      -6.975  -0.349 100.812  1.00  0.00              
ATOM    964  N   PHE A 124      -6.048  -0.307  98.774  1.00  0.00              
ATOM    965  CA  PHE A 124      -5.276  -1.525  99.003  1.00  0.00              
ATOM    966  CB  PHE A 124      -4.836  -2.141  97.677  1.00  0.00              
ATOM    967  CG  PHE A 124      -5.997  -2.792  96.942  1.00  0.00              
ATOM    968  CD1 PHE A 124      -6.335  -4.103  97.225  1.00  0.00              
ATOM    969  CD2 PHE A 124      -6.739  -2.064  96.032  1.00  0.00              
ATOM    970  CE1 PHE A 124      -7.430  -4.675  96.615  1.00  0.00              
ATOM    971  CE2 PHE A 124      -7.835  -2.645  95.430  1.00  0.00              
ATOM    972  CZ  PHE A 124      -8.184  -3.945  95.724  1.00  0.00              
ATOM    973  C   PHE A 124      -4.090  -1.382  99.950  1.00  0.00              
ATOM    974  O   PHE A 124      -3.524  -2.373 100.419  1.00  0.00              
ATOM    975  N   ASN A 125      -3.696  -0.129 100.200  1.00  0.00              
ATOM    976  CA  ASN A 125      -2.715   0.244 101.211  1.00  0.00              
ATOM    977  CB  ASN A 125      -3.296   0.154 102.623  1.00  0.00              
ATOM    978  CG  ASN A 125      -4.199   1.335 102.930  1.00  0.00              
ATOM    979  OD1 ASN A 125      -3.773   2.330 103.514  1.00  0.00              
ATOM    980  ND2 ASN A 125      -5.469   1.271 102.557  1.00  0.00              
ATOM    981  C   ASN A 125      -1.355  -0.421 101.095  1.00  0.00              
ATOM    982  O   ASN A 125      -0.749  -0.886 102.062  1.00  0.00              
ATOM    983  N   VAL A 126      -0.884  -0.452  99.847  1.00  0.00              
ATOM    984  CA  VAL A 126       0.436  -0.985  99.544  1.00  0.00              
ATOM    985  CB  VAL A 126       0.650  -1.165  98.020  1.00  0.00              
ATOM    986  CG1 VAL A 126      -0.301  -2.208  97.472  1.00  0.00              
ATOM    987  CG2 VAL A 126       0.453   0.123  97.246  1.00  0.00              
ATOM    988  C   VAL A 126       1.544  -0.123 100.150  1.00  0.00              
ATOM    989  O   VAL A 126       1.451   1.107 100.102  1.00  0.00              
ATOM    990  N   PRO A 127       2.604  -0.689 100.746  1.00  0.00              
ATOM    991  CD  PRO A 127       2.747  -2.112 101.028  1.00  0.00              
ATOM    992  CA  PRO A 127       3.734   0.069 101.272  1.00  0.00              
ATOM    993  CB  PRO A 127       4.529  -0.987 102.019  1.00  0.00              
ATOM    994  CG  PRO A 127       4.236  -2.264 101.274  1.00  0.00              
ATOM    995  C   PRO A 127       4.545   0.744 100.172  1.00  0.00              
ATOM    996  O   PRO A 127       5.086   1.835 100.364  1.00  0.00              
ATOM    997  N   ALA A 128       4.598   0.094  99.005  1.00  0.00              
ATOM    998  CA  ALA A 128       5.348   0.558  97.858  1.00  0.00              
ATOM    999  CB  ALA A 128       6.754  -0.013  97.919  1.00  0.00              
ATOM   1000  C   ALA A 128       4.679   0.025  96.598  1.00  0.00              
ATOM   1001  O   ALA A 128       4.165  -1.099  96.607  1.00  0.00              
ATOM   1002  N   MET A 129       4.645   0.801  95.511  1.00  0.00              
ATOM   1003  CA  MET A 129       3.993   0.373  94.279  1.00  0.00              
ATOM   1004  CB  MET A 129       2.504   0.706  94.373  1.00  0.00              
ATOM   1005  CG  MET A 129       1.519  -0.087  93.520  1.00  0.00              
ATOM   1006  SD  MET A 129       1.508   0.336  91.763  1.00  0.00              
ATOM   1007  CE  MET A 129       0.403   1.714  91.844  1.00  0.00              
ATOM   1008  C   MET A 129       4.609   1.079  93.079  1.00  0.00              
ATOM   1009  O   MET A 129       5.236   2.130  93.233  1.00  0.00              
ATOM   1010  N   TYR A 130       4.480   0.494  91.885  1.00  0.00              
ATOM   1011  CA  TYR A 130       4.842   1.157  90.641  1.00  0.00              
ATOM   1012  CB  TYR A 130       6.340   1.007  90.351  1.00  0.00              
ATOM   1013  CG  TYR A 130       6.849   1.826  89.171  1.00  0.00              
ATOM   1014  CD1 TYR A 130       7.311   1.177  88.044  1.00  0.00              
ATOM   1015  CE1 TYR A 130       7.797   1.900  86.976  1.00  0.00              
ATOM   1016  CD2 TYR A 130       6.858   3.206  89.228  1.00  0.00              
ATOM   1017  CE2 TYR A 130       7.340   3.933  88.159  1.00  0.00              
ATOM   1018  CZ  TYR A 130       7.815   3.274  87.046  1.00  0.00              
ATOM   1019  OH  TYR A 130       8.342   3.992  85.992  1.00  0.00              
ATOM   1020  C   TYR A 130       4.019   0.570  89.499  1.00  0.00              
ATOM   1021  O   TYR A 130       3.622  -0.599  89.514  1.00  0.00              
ATOM   1022  N   VAL A 131       3.750   1.411  88.500  1.00  0.00              
ATOM   1023  CA  VAL A 131       2.997   1.008  87.325  1.00  0.00              
ATOM   1024  CB  VAL A 131       1.856   2.011  87.030  1.00  0.00              
ATOM   1025  CG1 VAL A 131       0.916   1.427  85.997  1.00  0.00              
ATOM   1026  CG2 VAL A 131       1.056   2.401  88.263  1.00  0.00              
ATOM   1027  C   VAL A 131       3.998   0.993  86.174  1.00  0.00              
ATOM   1028  O   VAL A 131       4.619   2.021  85.895  1.00  0.00              
ATOM   1029  N   ALA A 132       4.195  -0.142  85.500  1.00  0.00              
ATOM   1030  CA  ALA A 132       5.193  -0.241  84.442  1.00  0.00              
ATOM   1031  CB  ALA A 132       6.255  -1.257  84.826  1.00  0.00              
ATOM   1032  C   ALA A 132       4.594  -0.685  83.117  1.00  0.00              
ATOM   1033  O   ALA A 132       3.678  -1.508  83.084  1.00  0.00              
ATOM   1034  N   ILE A 133       5.111  -0.150  82.008  1.00  0.00              
ATOM   1035  CA  ILE A 133       4.537  -0.390  80.690  1.00  0.00              
ATOM   1036  CB  ILE A 133       4.929   0.758  79.722  1.00  0.00              
ATOM   1037  CG2 ILE A 133       4.433   0.502  78.298  1.00  0.00              
ATOM   1038  CG1 ILE A 133       4.377   2.088  80.238  1.00  0.00              
ATOM   1039  CD1 ILE A 133       4.817   3.336  79.445  1.00  0.00              
ATOM   1040  C   ILE A 133       4.872  -1.771  80.132  1.00  0.00              
ATOM   1041  O   ILE A 133       6.036  -2.156  79.972  1.00  0.00              
ATOM   1042  N   GLN A 134       3.790  -2.476  79.788  1.00  0.00              
ATOM   1043  CA  GLN A 134       3.811  -3.856  79.314  1.00  0.00              
ATOM   1044  CB  GLN A 134       2.424  -4.257  78.806  1.00  0.00              
ATOM   1045  CG  GLN A 134       1.435  -4.339  79.958  1.00  0.00              
ATOM   1046  CD  GLN A 134       0.034  -4.824  79.626  1.00  0.00              
ATOM   1047  OE1 GLN A 134      -0.616  -4.368  78.689  1.00  0.00              
ATOM   1048  NE2 GLN A 134      -0.471  -5.776  80.397  1.00  0.00              
ATOM   1049  C   GLN A 134       4.860  -4.208  78.270  1.00  0.00              
ATOM   1050  O   GLN A 134       5.635  -5.151  78.440  1.00  0.00              
ATOM   1051  N   ALA A 135       4.924  -3.398  77.212  1.00  0.00              
ATOM   1052  CA  ALA A 135       5.890  -3.586  76.140  1.00  0.00              
ATOM   1053  CB  ALA A 135       5.683  -2.497  75.110  1.00  0.00              
ATOM   1054  C   ALA A 135       7.345  -3.517  76.591  1.00  0.00              
ATOM   1055  O   ALA A 135       8.185  -4.303  76.144  1.00  0.00              
ATOM   1056  N   VAL A 136       7.641  -2.608  77.529  1.00  0.00              
ATOM   1057  CA  VAL A 136       8.998  -2.421  78.028  1.00  0.00              
ATOM   1058  CB  VAL A 136       9.108  -1.134  78.885  1.00  0.00              
ATOM   1059  CG1 VAL A 136      10.540  -0.886  79.340  1.00  0.00              
ATOM   1060  CG2 VAL A 136       8.620   0.084  78.113  1.00  0.00              
ATOM   1061  C   VAL A 136       9.387  -3.658  78.829  1.00  0.00              
ATOM   1062  O   VAL A 136      10.496  -4.181  78.697  1.00  0.00              
ATOM   1063  N   LEU A 137       8.433  -4.165  79.617  1.00  0.00              
ATOM   1064  CA  LEU A 137       8.623  -5.394  80.371  1.00  0.00              
ATOM   1065  CB  LEU A 137       7.425  -5.643  81.275  1.00  0.00              
ATOM   1066  CG  LEU A 137       7.087  -4.574  82.306  1.00  0.00              
ATOM   1067  CD1 LEU A 137       5.800  -4.921  83.018  1.00  0.00              
ATOM   1068  CD2 LEU A 137       8.212  -4.397  83.308  1.00  0.00              
ATOM   1069  C   LEU A 137       8.872  -6.592  79.463  1.00  0.00              
ATOM   1070  O   LEU A 137       9.792  -7.369  79.717  1.00  0.00              
ATOM   1071  N   SER A 138       8.104  -6.747  78.378  1.00  0.00              
ATOM   1072  CA  SER A 138       8.393  -7.752  77.362  1.00  0.00              
ATOM   1073  CB  SER A 138       7.347  -7.693  76.269  1.00  0.00              
ATOM   1074  OG  SER A 138       6.090  -8.127  76.759  1.00  0.00              
ATOM   1075  C   SER A 138       9.780  -7.646  76.740  1.00  0.00              
ATOM   1076  O   SER A 138      10.460  -8.661  76.574  1.00  0.00              
ATOM   1077  N   LEU A 139      10.236  -6.428  76.423  1.00  0.00              
ATOM   1078  CA  LEU A 139      11.575  -6.229  75.882  1.00  0.00              
ATOM   1079  CB  LEU A 139      11.733  -4.783  75.437  1.00  0.00              
ATOM   1080  CG  LEU A 139      12.874  -4.434  74.495  1.00  0.00              
ATOM   1081  CD1 LEU A 139      12.723  -5.128  73.151  1.00  0.00              
ATOM   1082  CD2 LEU A 139      12.912  -2.941  74.284  1.00  0.00              
ATOM   1083  C   LEU A 139      12.653  -6.599  76.899  1.00  0.00              
ATOM   1084  O   LEU A 139      13.667  -7.218  76.566  1.00  0.00              
ATOM   1085  N   TYR A 140      12.429  -6.260  78.170  1.00  0.00              
ATOM   1086  CA  TYR A 140      13.312  -6.703  79.237  1.00  0.00              
ATOM   1087  CB  TYR A 140      13.124  -5.849  80.487  1.00  0.00              
ATOM   1088  CG  TYR A 140      13.976  -4.587  80.427  1.00  0.00              
ATOM   1089  CD1 TYR A 140      13.676  -3.569  79.538  1.00  0.00              
ATOM   1090  CE1 TYR A 140      14.517  -2.481  79.424  1.00  0.00              
ATOM   1091  CD2 TYR A 140      15.096  -4.495  81.230  1.00  0.00              
ATOM   1092  CE2 TYR A 140      15.935  -3.405  81.126  1.00  0.00              
ATOM   1093  CZ  TYR A 140      15.646  -2.414  80.213  1.00  0.00              
ATOM   1094  OH  TYR A 140      16.511  -1.345  80.094  1.00  0.00              
ATOM   1095  C   TYR A 140      13.235  -8.195  79.538  1.00  0.00              
ATOM   1096  O   TYR A 140      14.202  -8.772  80.033  1.00  0.00              
ATOM   1097  N   ALA A 141      12.117  -8.855  79.215  1.00  0.00              
ATOM   1098  CA  ALA A 141      12.051 -10.311  79.229  1.00  0.00              
ATOM   1099  CB  ALA A 141      10.619 -10.787  79.067  1.00  0.00              
ATOM   1100  C   ALA A 141      12.861 -10.940  78.103  1.00  0.00              
ATOM   1101  O   ALA A 141      13.442 -12.011  78.285  1.00  0.00              
ATOM   1102  N   SER A 142      12.909 -10.319  76.918  1.00  0.00              
ATOM   1103  CA  SER A 142      13.838 -10.751  75.884  1.00  0.00              
ATOM   1104  CB  SER A 142      13.299 -10.385  74.507  1.00  0.00              
ATOM   1105  OG  SER A 142      12.867  -9.035  74.440  1.00  0.00              
ATOM   1106  C   SER A 142      15.258 -10.225  76.087  1.00  0.00              
ATOM   1107  O   SER A 142      16.188 -10.605  75.370  1.00  0.00              
ATOM   1108  N   GLY A 143      15.440  -9.307  77.037  1.00  0.00              
ATOM   1109  CA  GLY A 143      16.760  -8.896  77.488  1.00  0.00              
ATOM   1110  C   GLY A 143      17.317  -7.706  76.722  1.00  0.00              
ATOM   1111  O   GLY A 143      18.512  -7.411  76.809  1.00  0.00              
ATOM   1112  N   ARG A 144      16.469  -7.012  75.961  1.00  0.00              
ATOM   1113  CA  ARG A 144      16.895  -5.833  75.230  1.00  0.00              
ATOM   1114  CB  ARG A 144      16.334  -5.783  73.811  1.00  0.00              
ATOM   1115  CG  ARG A 144      16.859  -6.757  72.769  1.00  0.00              
ATOM   1116  CD  ARG A 144      16.241  -8.144  72.850  1.00  0.00              
ATOM   1117  NE  ARG A 144      16.647  -8.913  71.686  1.00  0.00              
ATOM   1118  CZ  ARG A 144      16.791 -10.239  71.688  1.00  0.00              
ATOM   1119  NH1 ARG A 144      17.121 -10.824  70.546  1.00  0.00              
ATOM   1120  NH2 ARG A 144      16.657 -10.976  72.786  1.00  0.00              
ATOM   1121  C   ARG A 144      16.438  -4.574  75.947  1.00  0.00              
ATOM   1122  O   ARG A 144      15.450  -4.566  76.683  1.00  0.00              
ATOM   1123  N   THR A 145      17.180  -3.490  75.734  1.00  0.00              
ATOM   1124  CA  THR A 145      16.754  -2.178  76.192  1.00  0.00              
ATOM   1125  CB  THR A 145      17.973  -1.509  76.867  1.00  0.00              
ATOM   1126  OG1 THR A 145      17.470  -0.472  77.699  1.00  0.00              
ATOM   1127  CG2 THR A 145      19.022  -0.984  75.891  1.00  0.00              
ATOM   1128  C   THR A 145      16.144  -1.356  75.050  1.00  0.00              
ATOM   1129  O   THR A 145      15.395  -0.399  75.268  1.00  0.00              
ATOM   1130  N   THR A 146      16.416  -1.769  73.809  1.00  0.00              
ATOM   1131  CA  THR A 146      16.040  -1.025  72.620  1.00  0.00              
ATOM   1132  CB  THR A 146      17.297  -0.325  72.061  1.00  0.00              
ATOM   1133  OG1 THR A 146      17.758   0.562  73.078  1.00  0.00              
ATOM   1134  CG2 THR A 146      17.029   0.449  70.782  1.00  0.00              
ATOM   1135  C   THR A 146      15.482  -2.027  71.613  1.00  0.00              
ATOM   1136  O   THR A 146      16.024  -3.126  71.470  1.00  0.00              
ATOM   1137  N   GLY A 147      14.388  -1.675  70.937  1.00  0.00              
ATOM   1138  CA  GLY A 147      13.789  -2.527  69.923  1.00  0.00              
ATOM   1139  C   GLY A 147      12.339  -2.142  69.684  1.00  0.00              
ATOM   1140  O   GLY A 147      11.857  -1.168  70.265  1.00  0.00              
ATOM   1141  N   ILE A 148      11.615  -2.864  68.827  1.00  0.00              
ATOM   1142  CA  ILE A 148      10.199  -2.591  68.649  1.00  0.00              
ATOM   1143  CB  ILE A 148       9.830  -2.039  67.242  1.00  0.00              
ATOM   1144  CG2 ILE A 148      10.327  -2.926  66.110  1.00  0.00              
ATOM   1145  CG1 ILE A 148       8.328  -1.772  67.145  1.00  0.00              
ATOM   1146  CD1 ILE A 148       7.868  -1.027  65.886  1.00  0.00              
ATOM   1147  C   ILE A 148       9.364  -3.792  69.063  1.00  0.00              
ATOM   1148  O   ILE A 148       9.423  -4.881  68.485  1.00  0.00              
ATOM   1149  N   VAL A 149       8.578  -3.560  70.108  1.00  0.00              
ATOM   1150  CA  VAL A 149       7.756  -4.600  70.690  1.00  0.00              
ATOM   1151  CB  VAL A 149       7.686  -4.432  72.220  1.00  0.00              
ATOM   1152  CG1 VAL A 149       6.863  -5.527  72.869  1.00  0.00              
ATOM   1153  CG2 VAL A 149       9.078  -4.493  72.811  1.00  0.00              
ATOM   1154  C   VAL A 149       6.373  -4.596  70.058  1.00  0.00              
ATOM   1155  O   VAL A 149       5.637  -3.609  70.110  1.00  0.00              
ATOM   1156  N   LEU A 150       6.039  -5.708  69.414  1.00  0.00              
ATOM   1157  CA  LEU A 150       4.686  -5.950  68.955  1.00  0.00              
ATOM   1158  CB  LEU A 150       4.707  -6.858  67.731  1.00  0.00              
ATOM   1159  CG  LEU A 150       3.380  -7.260  67.099  1.00  0.00              
ATOM   1160  CD1 LEU A 150       2.656  -6.058  66.517  1.00  0.00              
ATOM   1161  CD2 LEU A 150       3.628  -8.293  66.021  1.00  0.00              
ATOM   1162  C   LEU A 150       3.962  -6.619  70.116  1.00  0.00              
ATOM   1163  O   LEU A 150       4.226  -7.772  70.460  1.00  0.00              
ATOM   1164  N   ASP A 151       3.092  -5.867  70.778  1.00  0.00              
ATOM   1165  CA  ASP A 151       2.350  -6.364  71.923  1.00  0.00              
ATOM   1166  CB  ASP A 151       2.505  -5.390  73.097  1.00  0.00              
ATOM   1167  CG  ASP A 151       1.690  -5.729  74.340  1.00  0.00              
ATOM   1168  OD1 ASP A 151       1.632  -6.891  74.748  1.00  0.00              
ATOM   1169  OD2 ASP A 151       1.117  -4.803  74.916  1.00  0.00              
ATOM   1170  C   ASP A 151       0.889  -6.622  71.585  1.00  0.00              
ATOM   1171  O   ASP A 151       0.033  -5.744  71.720  1.00  0.00              
ATOM   1172  N   SER A 152       0.616  -7.847  71.149  1.00  0.00              
ATOM   1173  CA  SER A 152      -0.718  -8.261  70.756  1.00  0.00              
ATOM   1174  CB  SER A 152      -0.647  -8.920  69.390  1.00  0.00              
ATOM   1175  OG  SER A 152      -0.337  -7.971  68.384  1.00  0.00              
ATOM   1176  C   SER A 152      -1.352  -9.193  71.779  1.00  0.00              
ATOM   1177  O   SER A 152      -1.055 -10.389  71.860  1.00  0.00              
ATOM   1178  N   GLY A 153      -2.247  -8.640  72.596  1.00  0.00              
ATOM   1179  CA  GLY A 153      -2.883  -9.395  73.662  1.00  0.00              
ATOM   1180  C   GLY A 153      -4.165 -10.086  73.217  1.00  0.00              
ATOM   1181  O   GLY A 153      -4.342 -10.484  72.060  1.00  0.00              
ATOM   1182  N   ASP A 154      -5.075 -10.266  74.177  1.00  0.00              
ATOM   1183  CA  ASP A 154      -6.411 -10.745  73.856  1.00  0.00              
ATOM   1184  CB  ASP A 154      -7.119 -11.361  75.063  1.00  0.00              
ATOM   1185  CG  ASP A 154      -8.550 -11.814  74.767  1.00  0.00              
ATOM   1186  OD1 ASP A 154      -8.750 -12.647  73.883  1.00  0.00              
ATOM   1187  OD2 ASP A 154      -9.457 -11.319  75.438  1.00  0.00              
ATOM   1188  C   ASP A 154      -7.266  -9.634  73.273  1.00  0.00              
ATOM   1189  O   ASP A 154      -7.976  -9.864  72.301  1.00  0.00              
ATOM   1190  N   GLY A 155      -7.213  -8.426  73.827  1.00  0.00              
ATOM   1191  CA  GLY A 155      -8.032  -7.341  73.322  1.00  0.00              
ATOM   1192  C   GLY A 155      -7.261  -6.037  73.316  1.00  0.00              
ATOM   1193  O   GLY A 155      -7.527  -5.172  74.146  1.00  0.00              
ATOM   1194  N   VAL A 156      -6.206  -6.023  72.488  1.00  0.00              
ATOM   1195  CA  VAL A 156      -5.521  -4.845  71.956  1.00  0.00              
ATOM   1196  CB  VAL A 156      -5.290  -3.673  72.960  1.00  0.00              
ATOM   1197  CG1 VAL A 156      -4.229  -3.943  74.023  1.00  0.00              
ATOM   1198  CG2 VAL A 156      -5.059  -2.380  72.201  1.00  0.00              
ATOM   1199  C   VAL A 156      -4.193  -5.298  71.342  1.00  0.00              
ATOM   1200  O   VAL A 156      -3.603  -6.285  71.788  1.00  0.00              
ATOM   1201  N   THR A 157      -3.761  -4.620  70.281  1.00  0.00              
ATOM   1202  CA  THR A 157      -2.408  -4.708  69.756  1.00  0.00              
ATOM   1203  CB  THR A 157      -2.429  -5.142  68.272  1.00  0.00              
ATOM   1204  OG1 THR A 157      -2.806  -6.513  68.272  1.00  0.00              
ATOM   1205  CG2 THR A 157      -1.114  -4.943  67.525  1.00  0.00              
ATOM   1206  C   THR A 157      -1.776  -3.327  69.897  1.00  0.00              
ATOM   1207  O   THR A 157      -2.390  -2.306  69.579  1.00  0.00              
ATOM   1208  N   HIS A 158      -0.550  -3.270  70.410  1.00  0.00              
ATOM   1209  CA  HIS A 158       0.223  -2.041  70.422  1.00  0.00              
ATOM   1210  CB  HIS A 158       0.461  -1.544  71.843  1.00  0.00              
ATOM   1211  CG  HIS A 158      -0.783  -1.002  72.529  1.00  0.00              
ATOM   1212  ND1 HIS A 158      -1.390  -1.506  73.591  1.00  0.00              
ATOM   1213  CD2 HIS A 158      -1.439   0.149  72.159  1.00  0.00              
ATOM   1214  NE2 HIS A 158      -2.410   0.278  73.026  1.00  0.00              
ATOM   1215  CE1 HIS A 158      -2.377  -0.707  73.891  1.00  0.00              
ATOM   1216  C   HIS A 158       1.557  -2.314  69.757  1.00  0.00              
ATOM   1217  O   HIS A 158       2.214  -3.311  70.056  1.00  0.00              
ATOM   1218  N   ASN A 159       1.958  -1.456  68.822  1.00  0.00              
ATOM   1219  CA  ASN A 159       3.250  -1.591  68.168  1.00  0.00              
ATOM   1220  CB  ASN A 159       3.143  -1.383  66.653  1.00  0.00              
ATOM   1221  CG  ASN A 159       2.158  -2.301  65.937  1.00  0.00              
ATOM   1222  OD1 ASN A 159       2.505  -3.035  65.011  1.00  0.00              
ATOM   1223  ND2 ASN A 159       0.869  -2.284  66.247  1.00  0.00              
ATOM   1224  C   ASN A 159       4.087  -0.491  68.799  1.00  0.00              
ATOM   1225  O   ASN A 159       3.845   0.696  68.569  1.00  0.00              
ATOM   1226  N   VAL A 160       5.039  -0.875  69.654  1.00  0.00              
ATOM   1227  CA  VAL A 160       5.736   0.072  70.514  1.00  0.00              
ATOM   1228  CB  VAL A 160       5.518  -0.277  72.010  1.00  0.00              
ATOM   1229  CG1 VAL A 160       6.028   0.834  72.917  1.00  0.00              
ATOM   1230  CG2 VAL A 160       4.068  -0.576  72.339  1.00  0.00              
ATOM   1231  C   VAL A 160       7.235   0.112  70.222  1.00  0.00              
ATOM   1232  O   VAL A 160       7.944  -0.853  70.518  1.00  0.00              
ATOM   1233  N   PRO A 161       7.769   1.179  69.618  1.00  0.00              
ATOM   1234  CD  PRO A 161       7.009   2.114  68.797  1.00  0.00              
ATOM   1235  CA  PRO A 161       9.207   1.413  69.504  1.00  0.00              
ATOM   1236  CB  PRO A 161       9.286   2.422  68.382  1.00  0.00              
ATOM   1237  CG  PRO A 161       8.012   3.211  68.530  1.00  0.00              
ATOM   1238  C   PRO A 161       9.828   1.920  70.804  1.00  0.00              
ATOM   1239  O   PRO A 161       9.324   2.849  71.443  1.00  0.00              
ATOM   1240  N   ILE A 162      10.923   1.288  71.229  1.00  0.00              
ATOM   1241  CA  ILE A 162      11.549   1.577  72.511  1.00  0.00              
ATOM   1242  CB  ILE A 162      11.293   0.399  73.493  1.00  0.00              
ATOM   1243  CG2 ILE A 162      11.951   0.662  74.842  1.00  0.00              
ATOM   1244  CG1 ILE A 162       9.806   0.130  73.705  1.00  0.00              
ATOM   1245  CD1 ILE A 162       9.473  -1.157  74.473  1.00  0.00              
ATOM   1246  C   ILE A 162      13.046   1.789  72.300  1.00  0.00              
ATOM   1247  O   ILE A 162      13.688   1.058  71.541  1.00  0.00              
ATOM   1248  N   TYR A 163      13.608   2.802  72.962  1.00  0.00              
ATOM   1249  CA  TYR A 163      15.040   3.045  72.962  1.00  0.00              
ATOM   1250  CB  TYR A 163      15.343   4.313  72.154  1.00  0.00              
ATOM   1251  CG  TYR A 163      16.827   4.618  71.990  1.00  0.00              
ATOM   1252  CD1 TYR A 163      17.565   3.969  71.019  1.00  0.00              
ATOM   1253  CE1 TYR A 163      18.915   4.223  70.889  1.00  0.00              
ATOM   1254  CD2 TYR A 163      17.434   5.538  72.820  1.00  0.00              
ATOM   1255  CE2 TYR A 163      18.781   5.796  72.693  1.00  0.00              
ATOM   1256  CZ  TYR A 163      19.513   5.131  71.735  1.00  0.00              
ATOM   1257  OH  TYR A 163      20.872   5.366  71.645  1.00  0.00              
ATOM   1258  C   TYR A 163      15.474   3.207  74.414  1.00  0.00              
ATOM   1259  O   TYR A 163      14.962   4.080  75.116  1.00  0.00              
ATOM   1260  N   GLU A 164      16.396   2.358  74.886  1.00  0.00              
ATOM   1261  CA  GLU A 164      16.903   2.369  76.259  1.00  0.00              
ATOM   1262  CB  GLU A 164      17.997   3.421  76.478  1.00  0.00              
ATOM   1263  CG  GLU A 164      19.332   3.103  75.804  1.00  0.00              
ATOM   1264  CD  GLU A 164      20.567   3.734  76.448  1.00  0.00              
ATOM   1265  OE1 GLU A 164      20.467   4.741  77.148  1.00  0.00              
ATOM   1266  OE2 GLU A 164      21.657   3.194  76.260  1.00  0.00              
ATOM   1267  C   GLU A 164      15.844   2.438  77.362  1.00  0.00              
ATOM   1268  O   GLU A 164      15.952   3.182  78.339  1.00  0.00              
ATOM   1269  N   GLY A 165      14.779   1.651  77.200  1.00  0.00              
ATOM   1270  CA  GLY A 165      13.648   1.696  78.116  1.00  0.00              
ATOM   1271  C   GLY A 165      12.594   2.728  77.725  1.00  0.00              
ATOM   1272  O   GLY A 165      11.403   2.519  77.969  1.00  0.00              
ATOM   1273  N   TYR A 166      12.976   3.841  77.090  1.00  0.00              
ATOM   1274  CA  TYR A 166      12.029   4.877  76.715  1.00  0.00              
ATOM   1275  CB  TYR A 166      12.767   6.201  76.475  1.00  0.00              
ATOM   1276  CG  TYR A 166      11.887   7.396  76.117  1.00  0.00              
ATOM   1277  CD1 TYR A 166      10.824   7.761  76.924  1.00  0.00              
ATOM   1278  CE1 TYR A 166      10.039   8.844  76.584  1.00  0.00              
ATOM   1279  CD2 TYR A 166      12.169   8.120  74.975  1.00  0.00              
ATOM   1280  CE2 TYR A 166      11.390   9.207  74.635  1.00  0.00              
ATOM   1281  CZ  TYR A 166      10.332   9.560  75.443  1.00  0.00              
ATOM   1282  OH  TYR A 166       9.567  10.660  75.108  1.00  0.00              
ATOM   1283  C   TYR A 166      11.224   4.458  75.492  1.00  0.00              
ATOM   1284  O   TYR A 166      11.707   4.432  74.356  1.00  0.00              
ATOM   1285  N   ALA A 167       9.987   4.047  75.764  1.00  0.00              
ATOM   1286  CA  ALA A 167       8.987   3.870  74.723  1.00  0.00              
ATOM   1287  CB  ALA A 167       7.721   3.292  75.335  1.00  0.00              
ATOM   1288  C   ALA A 167       8.634   5.217  74.104  1.00  0.00              
ATOM   1289  O   ALA A 167       8.385   6.187  74.823  1.00  0.00              
ATOM   1290  N   LEU A 168       8.637   5.302  72.773  1.00  0.00              
ATOM   1291  CA  LEU A 168       8.396   6.556  72.073  1.00  0.00              
ATOM   1292  CB  LEU A 168       9.077   6.518  70.707  1.00  0.00              
ATOM   1293  CG  LEU A 168      10.584   6.300  70.653  1.00  0.00              
ATOM   1294  CD1 LEU A 168      11.016   6.072  69.222  1.00  0.00              
ATOM   1295  CD2 LEU A 168      11.340   7.468  71.258  1.00  0.00              
ATOM   1296  C   LEU A 168       6.903   6.853  71.933  1.00  0.00              
ATOM   1297  O   LEU A 168       6.256   6.349  71.008  1.00  0.00              
ATOM   1298  N   PRO A 169       6.320   7.712  72.790  1.00  0.00              
ATOM   1299  CD  PRO A 169       7.046   8.735  73.541  1.00  0.00              
ATOM   1300  CA  PRO A 169       4.873   7.875  72.958  1.00  0.00              
ATOM   1301  CB  PRO A 169       4.775   8.996  73.979  1.00  0.00              
ATOM   1302  CG  PRO A 169       6.012   9.824  73.737  1.00  0.00              
ATOM   1303  C   PRO A 169       4.075   8.165  71.691  1.00  0.00              
ATOM   1304  O   PRO A 169       3.036   7.559  71.433  1.00  0.00              
ATOM   1305  N   HIS A 170       4.610   9.076  70.876  1.00  0.00              
ATOM   1306  CA  HIS A 170       4.062   9.422  69.573  1.00  0.00              
ATOM   1307  CB  HIS A 170       4.897  10.542  68.922  1.00  0.00              
ATOM   1308  CG  HIS A 170       6.400  10.435  69.168  1.00  0.00              
ATOM   1309  ND1 HIS A 170       7.058  11.055  70.134  1.00  0.00              
ATOM   1310  CD2 HIS A 170       7.266   9.580  68.529  1.00  0.00              
ATOM   1311  NE2 HIS A 170       8.391   9.700  69.186  1.00  0.00              
ATOM   1312  CE1 HIS A 170       8.276  10.586  70.142  1.00  0.00              
ATOM   1313  C   HIS A 170       3.933   8.243  68.617  1.00  0.00              
ATOM   1314  O   HIS A 170       2.917   8.094  67.936  1.00  0.00              
ATOM   1315  N   ALA A 171       4.928   7.355  68.596  1.00  0.00              
ATOM   1316  CA  ALA A 171       4.999   6.341  67.560  1.00  0.00              
ATOM   1317  CB  ALA A 171       6.456   6.149  67.165  1.00  0.00              
ATOM   1318  C   ALA A 171       4.391   5.000  67.949  1.00  0.00              
ATOM   1319  O   ALA A 171       4.510   4.021  67.211  1.00  0.00              
ATOM   1320  N   ILE A 172       3.710   4.926  69.098  1.00  0.00              
ATOM   1321  CA  ILE A 172       3.054   3.695  69.515  1.00  0.00              
ATOM   1322  CB  ILE A 172       2.721   3.713  71.028  1.00  0.00              
ATOM   1323  CG2 ILE A 172       2.049   2.402  71.437  1.00  0.00              
ATOM   1324  CG1 ILE A 172       3.971   3.947  71.873  1.00  0.00              
ATOM   1325  CD1 ILE A 172       3.715   4.126  73.384  1.00  0.00              
ATOM   1326  C   ILE A 172       1.808   3.472  68.658  1.00  0.00              
ATOM   1327  O   ILE A 172       0.739   4.042  68.897  1.00  0.00              
ATOM   1328  N   MET A 173       1.947   2.651  67.617  1.00  0.00              
ATOM   1329  CA  MET A 173       0.816   2.362  66.752  1.00  0.00              
ATOM   1330  CB  MET A 173       1.251   1.932  65.358  1.00  0.00              
ATOM   1331  CG  MET A 173       1.833   3.057  64.508  1.00  0.00              
ATOM   1332  SD  MET A 173       0.678   4.415  64.192  1.00  0.00              
ATOM   1333  CE  MET A 173       1.423   5.684  65.177  1.00  0.00              
ATOM   1334  C   MET A 173      -0.140   1.354  67.366  1.00  0.00              
ATOM   1335  O   MET A 173       0.109   0.147  67.441  1.00  0.00              
ATOM   1336  N   ARG A 174      -1.222   1.912  67.897  1.00  0.00              
ATOM   1337  CA  ARG A 174      -2.319   1.127  68.431  1.00  0.00              
ATOM   1338  CB  ARG A 174      -3.157   2.010  69.349  1.00  0.00              
ATOM   1339  CG  ARG A 174      -4.308   1.293  70.036  1.00  0.00              
ATOM   1340  CD  ARG A 174      -5.058   2.255  70.933  1.00  0.00              
ATOM   1341  NE  ARG A 174      -6.243   1.615  71.474  1.00  0.00              
ATOM   1342  CZ  ARG A 174      -6.265   1.024  72.668  1.00  0.00              
ATOM   1343  NH1 ARG A 174      -7.394   0.473  73.074  1.00  0.00              
ATOM   1344  NH2 ARG A 174      -5.188   0.899  73.436  1.00  0.00              
ATOM   1345  C   ARG A 174      -3.188   0.538  67.325  1.00  0.00              
ATOM   1346  O   ARG A 174      -3.495   1.188  66.324  1.00  0.00              
ATOM   1347  N   LEU A 175      -3.571  -0.719  67.523  1.00  0.00              
ATOM   1348  CA  LEU A 175      -4.520  -1.409  66.673  1.00  0.00              
ATOM   1349  CB  LEU A 175      -3.757  -2.343  65.727  1.00  0.00              
ATOM   1350  CG  LEU A 175      -4.507  -3.250  64.756  1.00  0.00              
ATOM   1351  CD1 LEU A 175      -5.322  -2.444  63.759  1.00  0.00              
ATOM   1352  CD2 LEU A 175      -3.524  -4.145  64.022  1.00  0.00              
ATOM   1353  C   LEU A 175      -5.386  -2.196  67.646  1.00  0.00              
ATOM   1354  O   LEU A 175      -4.917  -3.150  68.259  1.00  0.00              
ATOM   1355  N   ASP A 176      -6.655  -1.830  67.846  1.00  0.00              
ATOM   1356  CA  ASP A 176      -7.505  -2.497  68.839  1.00  0.00              
ATOM   1357  CB  ASP A 176      -8.818  -1.746  69.050  1.00  0.00              
ATOM   1358  CG  ASP A 176      -8.643  -0.418  69.771  1.00  0.00              
ATOM   1359  OD1 ASP A 176      -9.044  -0.297  70.929  1.00  0.00              
ATOM   1360  OD2 ASP A 176      -8.102   0.506  69.162  1.00  0.00              
ATOM   1361  C   ASP A 176      -7.794  -3.971  68.571  1.00  0.00              
ATOM   1362  O   ASP A 176      -8.146  -4.731  69.471  1.00  0.00              
ATOM   1363  N   LEU A 177      -7.617  -4.368  67.309  1.00  0.00              
ATOM   1364  CA  LEU A 177      -7.742  -5.744  66.857  1.00  0.00              
ATOM   1365  CB  LEU A 177      -7.536  -5.731  65.344  1.00  0.00              
ATOM   1366  CG  LEU A 177      -7.423  -6.998  64.509  1.00  0.00              
ATOM   1367  CD1 LEU A 177      -8.708  -7.804  64.505  1.00  0.00              
ATOM   1368  CD2 LEU A 177      -7.071  -6.598  63.094  1.00  0.00              
ATOM   1369  C   LEU A 177      -6.751  -6.692  67.529  1.00  0.00              
ATOM   1370  O   LEU A 177      -5.534  -6.486  67.499  1.00  0.00              
ATOM   1371  N   ALA A 178      -7.302  -7.731  68.163  1.00  0.00              
ATOM   1372  CA  ALA A 178      -6.525  -8.816  68.739  1.00  0.00              
ATOM   1373  CB  ALA A 178      -5.926  -8.342  70.056  1.00  0.00              
ATOM   1374  C   ALA A 178      -7.388 -10.060  68.975  1.00  0.00              
ATOM   1375  O   ALA A 178      -8.464 -10.184  68.375  1.00  0.00              
ATOM   1376  N   GLY A 179      -6.977 -10.970  69.872  1.00  0.00              
ATOM   1377  CA  GLY A 179      -7.508 -12.324  69.988  1.00  0.00              
ATOM   1378  C   GLY A 179      -9.017 -12.471  70.113  1.00  0.00              
ATOM   1379  O   GLY A 179      -9.599 -13.383  69.516  1.00  0.00              
ATOM   1380  N   ARG A 180      -9.650 -11.574  70.867  1.00  0.00              
ATOM   1381  CA  ARG A 180     -11.089 -11.550  71.082  1.00  0.00              
ATOM   1382  CB  ARG A 180     -11.392 -10.461  72.099  1.00  0.00              
ATOM   1383  CG  ARG A 180     -12.830 -10.387  72.597  1.00  0.00              
ATOM   1384  CD  ARG A 180     -12.938  -9.347  73.705  1.00  0.00              
ATOM   1385  NE  ARG A 180     -12.046  -9.690  74.800  1.00  0.00              
ATOM   1386  CZ  ARG A 180     -11.933  -8.981  75.919  1.00  0.00              
ATOM   1387  NH1 ARG A 180     -11.040  -9.400  76.796  1.00  0.00              
ATOM   1388  NH2 ARG A 180     -12.680  -7.914  76.176  1.00  0.00              
ATOM   1389  C   ARG A 180     -11.814 -11.256  69.779  1.00  0.00              
ATOM   1390  O   ARG A 180     -12.789 -11.921  69.420  1.00  0.00              
ATOM   1391  N   ASP A 181     -11.272 -10.293  69.024  1.00  0.00              
ATOM   1392  CA  ASP A 181     -11.864  -9.875  67.760  1.00  0.00              
ATOM   1393  CB  ASP A 181     -11.167  -8.663  67.156  1.00  0.00              
ATOM   1394  CG  ASP A 181     -11.101  -7.448  68.063  1.00  0.00              
ATOM   1395  OD1 ASP A 181     -10.222  -7.436  68.926  1.00  0.00              
ATOM   1396  OD2 ASP A 181     -11.897  -6.529  67.895  1.00  0.00              
ATOM   1397  C   ASP A 181     -11.741 -11.028  66.781  1.00  0.00              
ATOM   1398  O   ASP A 181     -12.697 -11.348  66.077  1.00  0.00              
ATOM   1399  N   LEU A 182     -10.578 -11.693  66.784  1.00  0.00              
ATOM   1400  CA  LEU A 182     -10.385 -12.906  66.002  1.00  0.00              
ATOM   1401  CB  LEU A 182      -8.952 -13.411  66.079  1.00  0.00              
ATOM   1402  CG  LEU A 182      -7.799 -12.545  65.603  1.00  0.00              
ATOM   1403  CD1 LEU A 182      -6.558 -13.409  65.573  1.00  0.00              
ATOM   1404  CD2 LEU A 182      -8.038 -11.980  64.214  1.00  0.00              
ATOM   1405  C   LEU A 182     -11.314 -14.039  66.412  1.00  0.00              
ATOM   1406  O   LEU A 182     -11.815 -14.752  65.549  1.00  0.00              
ATOM   1407  N   THR A 183     -11.592 -14.205  67.711  1.00  0.00              
ATOM   1408  CA  THR A 183     -12.548 -15.199  68.196  1.00  0.00              
ATOM   1409  CB  THR A 183     -12.550 -15.205  69.741  1.00  0.00              
ATOM   1410  OG1 THR A 183     -11.244 -15.581  70.145  1.00  0.00              
ATOM   1411  CG2 THR A 183     -13.553 -16.165  70.349  1.00  0.00              
ATOM   1412  C   THR A 183     -13.947 -14.903  67.658  1.00  0.00              
ATOM   1413  O   THR A 183     -14.649 -15.787  67.160  1.00  0.00              
ATOM   1414  N   ASP A 184     -14.327 -13.622  67.701  1.00  0.00              
ATOM   1415  CA  ASP A 184     -15.639 -13.177  67.242  1.00  0.00              
ATOM   1416  CB  ASP A 184     -15.881 -11.699  67.579  1.00  0.00              
ATOM   1417  CG  ASP A 184     -15.790 -11.300  69.053  1.00  0.00              
ATOM   1418  OD1 ASP A 184     -15.340 -10.187  69.321  1.00  0.00              
ATOM   1419  OD2 ASP A 184     -16.159 -12.077  69.942  1.00  0.00              
ATOM   1420  C   ASP A 184     -15.780 -13.392  65.738  1.00  0.00              
ATOM   1421  O   ASP A 184     -16.796 -13.883  65.242  1.00  0.00              
ATOM   1422  N   TYR A 185     -14.714 -13.057  65.008  1.00  0.00              
ATOM   1423  CA  TYR A 185     -14.596 -13.339  63.587  1.00  0.00              
ATOM   1424  CB  TYR A 185     -13.352 -12.608  63.072  1.00  0.00              
ATOM   1425  CG  TYR A 185     -12.879 -12.967  61.672  1.00  0.00              
ATOM   1426  CD1 TYR A 185     -13.530 -12.495  60.548  1.00  0.00              
ATOM   1427  CE1 TYR A 185     -13.064 -12.832  59.293  1.00  0.00              
ATOM   1428  CD2 TYR A 185     -11.774 -13.779  61.548  1.00  0.00              
ATOM   1429  CE2 TYR A 185     -11.314 -14.114  60.300  1.00  0.00              
ATOM   1430  CZ  TYR A 185     -11.943 -13.627  59.181  1.00  0.00              
ATOM   1431  OH  TYR A 185     -11.399 -13.913  57.945  1.00  0.00              
ATOM   1432  C   TYR A 185     -14.560 -14.837  63.284  1.00  0.00              
ATOM   1433  O   TYR A 185     -15.080 -15.268  62.255  1.00  0.00              
ATOM   1434  N   LEU A 186     -13.967 -15.661  64.153  1.00  0.00              
ATOM   1435  CA  LEU A 186     -13.957 -17.102  63.963  1.00  0.00              
ATOM   1436  CB  LEU A 186     -12.977 -17.780  64.917  1.00  0.00              
ATOM   1437  CG  LEU A 186     -12.619 -19.247  64.694  1.00  0.00              
ATOM   1438  CD1 LEU A 186     -11.957 -19.472  63.346  1.00  0.00              
ATOM   1439  CD2 LEU A 186     -11.682 -19.716  65.784  1.00  0.00              
ATOM   1440  C   LEU A 186     -15.363 -17.664  64.121  1.00  0.00              
ATOM   1441  O   LEU A 186     -15.739 -18.571  63.376  1.00  0.00              
ATOM   1442  N   MET A 187     -16.165 -17.114  65.047  1.00  0.00              
ATOM   1443  CA  MET A 187     -17.593 -17.416  65.097  1.00  0.00              
ATOM   1444  CB  MET A 187     -18.344 -16.670  66.196  1.00  0.00              
ATOM   1445  CG  MET A 187     -17.908 -16.923  67.627  1.00  0.00              
ATOM   1446  SD  MET A 187     -19.111 -16.277  68.817  1.00  0.00              
ATOM   1447  CE  MET A 187     -18.905 -14.535  68.589  1.00  0.00              
ATOM   1448  C   MET A 187     -18.254 -17.060  63.774  1.00  0.00              
ATOM   1449  O   MET A 187     -18.915 -17.911  63.187  1.00  0.00              
ATOM   1450  N   LYS A 188     -18.033 -15.829  63.284  1.00  0.00              
ATOM   1451  CA  LYS A 188     -18.529 -15.359  61.990  1.00  0.00              
ATOM   1452  CB  LYS A 188     -17.927 -13.971  61.718  1.00  0.00              
ATOM   1453  CG  LYS A 188     -18.152 -13.326  60.352  1.00  0.00              
ATOM   1454  CD  LYS A 188     -17.301 -12.065  60.229  1.00  0.00              
ATOM   1455  CE  LYS A 188     -17.468 -11.447  58.847  1.00  0.00              
ATOM   1456  NZ  LYS A 188     -16.722 -10.207  58.704  1.00  0.00              
ATOM   1457  C   LYS A 188     -18.237 -16.314  60.831  1.00  0.00              
ATOM   1458  O   LYS A 188     -19.151 -16.737  60.118  1.00  0.00              
ATOM   1459  N   ILE A 189     -16.974 -16.696  60.627  1.00  0.00              
ATOM   1460  CA  ILE A 189     -16.634 -17.596  59.533  1.00  0.00              
ATOM   1461  CB  ILE A 189     -15.141 -17.514  59.141  1.00  0.00              
ATOM   1462  CG2 ILE A 189     -14.911 -16.148  58.505  1.00  0.00              
ATOM   1463  CG1 ILE A 189     -14.171 -17.791  60.285  1.00  0.00              
ATOM   1464  CD1 ILE A 189     -12.676 -17.648  59.934  1.00  0.00              
ATOM   1465  C   ILE A 189     -17.124 -19.024  59.751  1.00  0.00              
ATOM   1466  O   ILE A 189     -17.591 -19.672  58.807  1.00  0.00              
ATOM   1467  N   LEU A 190     -17.104 -19.523  60.992  1.00  0.00              
ATOM   1468  CA  LEU A 190     -17.677 -20.828  61.280  1.00  0.00              
ATOM   1469  CB  LEU A 190     -17.207 -21.396  62.616  1.00  0.00              
ATOM   1470  CG  LEU A 190     -15.974 -22.304  62.582  1.00  0.00              
ATOM   1471  CD1 LEU A 190     -14.750 -21.605  62.021  1.00  0.00              
ATOM   1472  CD2 LEU A 190     -15.663 -22.832  63.965  1.00  0.00              
ATOM   1473  C   LEU A 190     -19.191 -20.884  61.152  1.00  0.00              
ATOM   1474  O   LEU A 190     -19.710 -21.929  60.759  1.00  0.00              
ATOM   1475  N   THR A 191     -19.932 -19.795  61.399  1.00  0.00              
ATOM   1476  CA  THR A 191     -21.353 -19.753  61.081  1.00  0.00              
ATOM   1477  CB  THR A 191     -22.079 -18.537  61.699  1.00  0.00              
ATOM   1478  OG1 THR A 191     -21.294 -17.368  61.508  1.00  0.00              
ATOM   1479  CG2 THR A 191     -22.322 -18.745  63.181  1.00  0.00              
ATOM   1480  C   THR A 191     -21.597 -19.834  59.582  1.00  0.00              
ATOM   1481  O   THR A 191     -22.562 -20.456  59.137  1.00  0.00              
ATOM   1482  N   GLU A 192     -20.690 -19.265  58.776  1.00  0.00              
ATOM   1483  CA  GLU A 192     -20.788 -19.389  57.326  1.00  0.00              
ATOM   1484  CB  GLU A 192     -19.868 -18.404  56.601  1.00  0.00              
ATOM   1485  CG  GLU A 192     -19.877 -16.952  57.098  1.00  0.00              
ATOM   1486  CD  GLU A 192     -21.243 -16.350  57.411  1.00  0.00              
ATOM   1487  OE1 GLU A 192     -21.886 -15.839  56.497  1.00  0.00              
ATOM   1488  OE2 GLU A 192     -21.658 -16.393  58.573  1.00  0.00              
ATOM   1489  C   GLU A 192     -20.494 -20.818  56.882  1.00  0.00              
ATOM   1490  O   GLU A 192     -21.010 -21.284  55.868  1.00  0.00              
ATOM   1491  N   ARG A 193     -19.675 -21.538  57.655  1.00  0.00              
ATOM   1492  CA  ARG A 193     -19.527 -22.977  57.489  1.00  0.00              
ATOM   1493  CB  ARG A 193     -18.051 -23.327  57.724  1.00  0.00              
ATOM   1494  CG  ARG A 193     -17.621 -24.703  57.228  1.00  0.00              
ATOM   1495  CD  ARG A 193     -16.139 -24.919  57.477  1.00  0.00              
ATOM   1496  NE  ARG A 193     -15.771 -26.303  57.236  1.00  0.00              
ATOM   1497  CZ  ARG A 193     -14.669 -26.672  56.583  1.00  0.00              
ATOM   1498  NH1 ARG A 193     -14.419 -27.971  56.476  1.00  0.00              
ATOM   1499  NH2 ARG A 193     -13.815 -25.784  56.079  1.00  0.00              
ATOM   1500  C   ARG A 193     -20.490 -23.738  58.419  1.00  0.00              
ATOM   1501  O   ARG A 193     -20.188 -24.816  58.938  1.00  0.00              
ATOM   1502  N   GLY A 194     -21.670 -23.175  58.715  1.00  0.00              
ATOM   1503  CA  GLY A 194     -22.729 -23.875  59.433  1.00  0.00              
ATOM   1504  C   GLY A 194     -22.601 -23.875  60.953  1.00  0.00              
ATOM   1505  O   GLY A 194     -23.604 -23.781  61.670  1.00  0.00              
ATOM   1506  N   TYR A 195     -21.376 -23.948  61.480  1.00  0.00              
ATOM   1507  CA  TYR A 195     -21.136 -24.199  62.893  1.00  0.00              
ATOM   1508  CB  TYR A 195     -19.681 -24.599  63.132  1.00  0.00              
ATOM   1509  CG  TYR A 195     -19.105 -25.637  62.177  1.00  0.00              
ATOM   1510  CD1 TYR A 195     -17.876 -25.383  61.612  1.00  0.00              
ATOM   1511  CE1 TYR A 195     -17.311 -26.297  60.756  1.00  0.00              
ATOM   1512  CD2 TYR A 195     -19.780 -26.808  61.875  1.00  0.00              
ATOM   1513  CE2 TYR A 195     -19.217 -27.726  61.009  1.00  0.00              
ATOM   1514  CZ  TYR A 195     -17.976 -27.469  60.466  1.00  0.00              
ATOM   1515  OH  TYR A 195     -17.362 -28.399  59.646  1.00  0.00              
ATOM   1516  C   TYR A 195     -21.493 -22.973  63.725  1.00  0.00              
ATOM   1517  O   TYR A 195     -20.717 -22.037  63.941  1.00  0.00              
ATOM   1518  N   SER A 196     -22.736 -22.996  64.192  1.00  0.00              
ATOM   1519  CA  SER A 196     -23.331 -21.855  64.857  1.00  0.00              
ATOM   1520  CB  SER A 196     -24.840 -21.950  64.676  1.00  0.00              
ATOM   1521  OG  SER A 196     -25.161 -21.947  63.288  1.00  0.00              
ATOM   1522  C   SER A 196     -22.909 -21.648  66.310  1.00  0.00              
ATOM   1523  O   SER A 196     -23.648 -21.910  67.263  1.00  0.00              
ATOM   1524  N   PHE A 197     -21.690 -21.133  66.488  1.00  0.00              
ATOM   1525  CA  PHE A 197     -21.141 -20.815  67.804  1.00  0.00              
ATOM   1526  CB  PHE A 197     -19.615 -20.708  67.702  1.00  0.00              
ATOM   1527  CG  PHE A 197     -18.915 -22.055  67.616  1.00  0.00              
ATOM   1528  CD1 PHE A 197     -18.801 -22.710  66.408  1.00  0.00              
ATOM   1529  CD2 PHE A 197     -18.398 -22.627  68.760  1.00  0.00              
ATOM   1530  CE1 PHE A 197     -18.186 -23.942  66.357  1.00  0.00              
ATOM   1531  CE2 PHE A 197     -17.779 -23.855  68.701  1.00  0.00              
ATOM   1532  CZ  PHE A 197     -17.677 -24.514  67.498  1.00  0.00              
ATOM   1533  C   PHE A 197     -21.725 -19.577  68.495  1.00  0.00              
ATOM   1534  O   PHE A 197     -21.037 -18.821  69.185  1.00  0.00              
ATOM   1535  N   VAL A 198     -23.043 -19.396  68.419  1.00  0.00              
ATOM   1536  CA  VAL A 198     -23.677 -18.125  68.751  1.00  0.00              
ATOM   1537  CB  VAL A 198     -24.886 -17.871  67.805  1.00  0.00              
ATOM   1538  CG1 VAL A 198     -24.393 -17.632  66.386  1.00  0.00              
ATOM   1539  CG2 VAL A 198     -25.902 -19.011  67.816  1.00  0.00              
ATOM   1540  C   VAL A 198     -24.025 -17.881  70.223  1.00  0.00              
ATOM   1541  O   VAL A 198     -25.119 -17.415  70.551  1.00  0.00              
ATOM   1542  N   THR A 199     -23.097 -18.166  71.144  1.00  0.00              
ATOM   1543  CA  THR A 199     -23.293 -17.901  72.567  1.00  0.00              
ATOM   1544  CB  THR A 199     -24.342 -18.857  73.211  1.00  0.00              
ATOM   1545  OG1 THR A 199     -24.582 -18.350  74.519  1.00  0.00              
ATOM   1546  CG2 THR A 199     -23.921 -20.318  73.283  1.00  0.00              
ATOM   1547  C   THR A 199     -21.956 -17.942  73.300  1.00  0.00              
ATOM   1548  O   THR A 199     -20.959 -18.427  72.765  1.00  0.00              
ATOM   1549  N   THR A 200     -21.952 -17.495  74.557  1.00  0.00              
ATOM   1550  CA  THR A 200     -20.755 -17.273  75.361  1.00  0.00              
ATOM   1551  CB  THR A 200     -21.194 -16.718  76.724  1.00  0.00              
ATOM   1552  OG1 THR A 200     -22.303 -17.527  77.105  1.00  0.00              
ATOM   1553  CG2 THR A 200     -21.579 -15.249  76.672  1.00  0.00              
ATOM   1554  C   THR A 200     -19.874 -18.501  75.561  1.00  0.00              
ATOM   1555  O   THR A 200     -18.675 -18.480  75.272  1.00  0.00              
ATOM   1556  N   ALA A 201     -20.484 -19.588  76.047  1.00  0.00              
ATOM   1557  CA  ALA A 201     -19.806 -20.870  76.199  1.00  0.00              
ATOM   1558  CB  ALA A 201     -20.802 -21.911  76.687  1.00  0.00              
ATOM   1559  C   ALA A 201     -19.207 -21.372  74.889  1.00  0.00              
ATOM   1560  O   ALA A 201     -18.054 -21.805  74.834  1.00  0.00              
ATOM   1561  N   GLU A 202     -19.979 -21.242  73.806  1.00  0.00              
ATOM   1562  CA  GLU A 202     -19.508 -21.587  72.476  1.00  0.00              
ATOM   1563  CB  GLU A 202     -20.663 -21.552  71.487  1.00  0.00              
ATOM   1564  CG  GLU A 202     -21.633 -22.727  71.576  1.00  0.00              
ATOM   1565  CD  GLU A 202     -21.083 -24.045  71.047  1.00  0.00              
ATOM   1566  OE1 GLU A 202     -21.127 -24.259  69.837  1.00  0.00              
ATOM   1567  OE2 GLU A 202     -20.621 -24.856  71.847  1.00  0.00              
ATOM   1568  C   GLU A 202     -18.383 -20.674  72.007  1.00  0.00              
ATOM   1569  O   GLU A 202     -17.461 -21.140  71.342  1.00  0.00              
ATOM   1570  N   ARG A 203     -18.408 -19.389  72.377  1.00  0.00              
ATOM   1571  CA  ARG A 203     -17.339 -18.457  72.053  1.00  0.00              
ATOM   1572  CB  ARG A 203     -17.728 -17.035  72.447  1.00  0.00              
ATOM   1573  CG  ARG A 203     -16.897 -15.989  71.720  1.00  0.00              
ATOM   1574  CD  ARG A 203     -17.199 -14.567  72.164  1.00  0.00              
ATOM   1575  NE  ARG A 203     -16.656 -14.280  73.482  1.00  0.00              
ATOM   1576  CZ  ARG A 203     -16.015 -13.143  73.766  1.00  0.00              
ATOM   1577  NH1 ARG A 203     -15.605 -12.964  75.020  1.00  0.00              
ATOM   1578  NH2 ARG A 203     -15.770 -12.225  72.830  1.00  0.00              
ATOM   1579  C   ARG A 203     -16.054 -18.872  72.763  1.00  0.00              
ATOM   1580  O   ARG A 203     -14.978 -18.848  72.168  1.00  0.00              
ATOM   1581  N   GLU A 204     -16.152 -19.303  74.027  1.00  0.00              
ATOM   1582  CA  GLU A 204     -15.018 -19.884  74.735  1.00  0.00              
ATOM   1583  CB  GLU A 204     -15.389 -20.179  76.183  1.00  0.00              
ATOM   1584  CG  GLU A 204     -15.501 -18.935  77.060  1.00  0.00              
ATOM   1585  CD  GLU A 204     -14.160 -18.297  77.398  1.00  0.00              
ATOM   1586  OE1 GLU A 204     -13.523 -18.736  78.361  1.00  0.00              
ATOM   1587  OE2 GLU A 204     -13.743 -17.358  76.718  1.00  0.00              
ATOM   1588  C   GLU A 204     -14.474 -21.141  74.065  1.00  0.00              
ATOM   1589  O   GLU A 204     -13.258 -21.297  73.932  1.00  0.00              
ATOM   1590  N   ILE A 205     -15.360 -22.034  73.607  1.00  0.00              
ATOM   1591  CA  ILE A 205     -14.939 -23.214  72.858  1.00  0.00              
ATOM   1592  CB  ILE A 205     -16.120 -24.197  72.644  1.00  0.00              
ATOM   1593  CG2 ILE A 205     -15.695 -25.404  71.809  1.00  0.00              
ATOM   1594  CG1 ILE A 205     -16.660 -24.675  73.990  1.00  0.00              
ATOM   1595  CD1 ILE A 205     -17.934 -25.541  73.922  1.00  0.00              
ATOM   1596  C   ILE A 205     -14.262 -22.825  71.545  1.00  0.00              
ATOM   1597  O   ILE A 205     -13.190 -23.348  71.240  1.00  0.00              
ATOM   1598  N   VAL A 206     -14.812 -21.878  70.775  1.00  0.00              
ATOM   1599  CA  VAL A 206     -14.206 -21.467  69.516  1.00  0.00              
ATOM   1600  CB  VAL A 206     -15.223 -20.682  68.646  1.00  0.00              
ATOM   1601  CG1 VAL A 206     -15.320 -19.199  68.946  1.00  0.00              
ATOM   1602  CG2 VAL A 206     -14.963 -20.936  67.177  1.00  0.00              
ATOM   1603  C   VAL A 206     -12.875 -20.743  69.727  1.00  0.00              
ATOM   1604  O   VAL A 206     -11.951 -20.879  68.924  1.00  0.00              
ATOM   1605  N   ARG A 207     -12.742 -20.014  70.842  1.00  0.00              
ATOM   1606  CA  ARG A 207     -11.472 -19.432  71.252  1.00  0.00              
ATOM   1607  CB  ARG A 207     -11.673 -18.592  72.503  1.00  0.00              
ATOM   1608  CG  ARG A 207     -10.516 -17.658  72.824  1.00  0.00              
ATOM   1609  CD  ARG A 207     -10.387 -17.531  74.330  1.00  0.00              
ATOM   1610  NE  ARG A 207      -9.929 -18.799  74.876  1.00  0.00              
ATOM   1611  CZ  ARG A 207     -10.260 -19.245  76.085  1.00  0.00              
ATOM   1612  NH1 ARG A 207      -9.733 -20.397  76.473  1.00  0.00              
ATOM   1613  NH2 ARG A 207     -11.100 -18.582  76.871  1.00  0.00              
ATOM   1614  C   ARG A 207     -10.465 -20.540  71.548  1.00  0.00              
ATOM   1615  O   ARG A 207      -9.304 -20.452  71.149  1.00  0.00              
ATOM   1616  N   ASP A 208     -10.895 -21.611  72.227  1.00  0.00              
ATOM   1617  CA  ASP A 208     -10.047 -22.778  72.442  1.00  0.00              
ATOM   1618  CB  ASP A 208     -10.716 -23.777  73.380  1.00  0.00              
ATOM   1619  CG  ASP A 208      -9.856 -24.998  73.675  1.00  0.00              
ATOM   1620  OD1 ASP A 208     -10.164 -26.081  73.163  1.00  0.00              
ATOM   1621  OD2 ASP A 208      -8.895 -24.880  74.431  1.00  0.00              
ATOM   1622  C   ASP A 208      -9.646 -23.471  71.144  1.00  0.00              
ATOM   1623  O   ASP A 208      -8.509 -23.929  71.022  1.00  0.00              
ATOM   1624  N   ILE A 209     -10.566 -23.549  70.174  1.00  0.00              
ATOM   1625  CA  ILE A 209     -10.269 -24.039  68.830  1.00  0.00              
ATOM   1626  CB  ILE A 209     -11.522 -23.987  67.916  1.00  0.00              
ATOM   1627  CG2 ILE A 209     -11.165 -24.369  66.486  1.00  0.00              
ATOM   1628  CG1 ILE A 209     -12.650 -24.862  68.436  1.00  0.00              
ATOM   1629  CD1 ILE A 209     -13.958 -24.811  67.621  1.00  0.00              
ATOM   1630  C   ILE A 209      -9.152 -23.207  68.213  1.00  0.00              
ATOM   1631  O   ILE A 209      -8.172 -23.753  67.707  1.00  0.00              
ATOM   1632  N   LYS A 210      -9.299 -21.880  68.282  1.00  0.00              
ATOM   1633  CA  LYS A 210      -8.305 -20.945  67.779  1.00  0.00              
ATOM   1634  CB  LYS A 210      -8.795 -19.533  68.067  1.00  0.00              
ATOM   1635  CG  LYS A 210      -8.039 -18.420  67.363  1.00  0.00              
ATOM   1636  CD  LYS A 210      -8.538 -17.046  67.781  1.00  0.00              
ATOM   1637  CE  LYS A 210      -8.299 -16.822  69.266  1.00  0.00              
ATOM   1638  NZ  LYS A 210      -7.824 -15.472  69.486  1.00  0.00              
ATOM   1639  C   LYS A 210      -6.945 -21.204  68.423  1.00  0.00              
ATOM   1640  O   LYS A 210      -5.970 -21.459  67.716  1.00  0.00              
ATOM   1641  N   GLU A 211      -6.901 -21.242  69.761  1.00  0.00              
ATOM   1642  CA  GLU A 211      -5.684 -21.525  70.516  1.00  0.00              
ATOM   1643  CB  GLU A 211      -5.982 -21.581  72.010  1.00  0.00              
ATOM   1644  CG  GLU A 211      -6.464 -20.274  72.625  1.00  0.00              
ATOM   1645  CD  GLU A 211      -6.817 -20.403  74.099  1.00  0.00              
ATOM   1646  OE1 GLU A 211      -6.057 -19.912  74.931  1.00  0.00              
ATOM   1647  OE2 GLU A 211      -7.852 -20.993  74.426  1.00  0.00              
ATOM   1648  C   GLU A 211      -4.988 -22.826  70.130  1.00  0.00              
ATOM   1649  O   GLU A 211      -3.759 -22.888  70.088  1.00  0.00              
ATOM   1650  N   LYS A 212      -5.765 -23.879  69.866  1.00  0.00              
ATOM   1651  CA  LYS A 212      -5.206 -25.158  69.457  1.00  0.00              
ATOM   1652  CB  LYS A 212      -6.174 -26.278  69.802  1.00  0.00              
ATOM   1653  CG  LYS A 212      -6.193 -26.591  71.286  1.00  0.00              
ATOM   1654  CD  LYS A 212      -7.343 -27.528  71.590  1.00  0.00              
ATOM   1655  CE  LYS A 212      -7.282 -27.947  73.047  1.00  0.00              
ATOM   1656  NZ  LYS A 212      -8.571 -28.464  73.462  1.00  0.00              
ATOM   1657  C   LYS A 212      -4.823 -25.262  67.988  1.00  0.00              
ATOM   1658  O   LYS A 212      -3.794 -25.850  67.653  1.00  0.00              
ATOM   1659  N   LEU A 213      -5.636 -24.704  67.091  1.00  0.00              
ATOM   1660  CA  LEU A 213      -5.490 -24.982  65.672  1.00  0.00              
ATOM   1661  CB  LEU A 213      -6.809 -25.481  65.082  1.00  0.00              
ATOM   1662  CG  LEU A 213      -7.421 -26.784  65.583  1.00  0.00              
ATOM   1663  CD1 LEU A 213      -8.711 -27.064  64.834  1.00  0.00              
ATOM   1664  CD2 LEU A 213      -6.458 -27.949  65.411  1.00  0.00              
ATOM   1665  C   LEU A 213      -4.972 -23.853  64.800  1.00  0.00              
ATOM   1666  O   LEU A 213      -4.317 -24.129  63.790  1.00  0.00              
ATOM   1667  N   CYS A 214      -5.227 -22.587  65.145  1.00  0.00              
ATOM   1668  CA  CYS A 214      -5.024 -21.512  64.187  1.00  0.00              
ATOM   1669  CB  CYS A 214      -5.856 -20.288  64.541  1.00  0.00              
ATOM   1670  SG  CYS A 214      -5.196 -19.287  65.896  1.00  0.00              
ATOM   1671  C   CYS A 214      -3.566 -21.120  64.002  1.00  0.00              
ATOM   1672  O   CYS A 214      -2.760 -21.146  64.936  1.00  0.00              
ATOM   1673  N   TYR A 215      -3.231 -20.741  62.771  1.00  0.00              
ATOM   1674  CA  TYR A 215      -1.866 -20.400  62.415  1.00  0.00              
ATOM   1675  CB  TYR A 215      -1.111 -21.621  61.858  1.00  0.00              
ATOM   1676  CG  TYR A 215      -1.728 -22.310  60.644  1.00  0.00              
ATOM   1677  CD1 TYR A 215      -1.256 -22.031  59.374  1.00  0.00              
ATOM   1678  CE1 TYR A 215      -1.795 -22.677  58.281  1.00  0.00              
ATOM   1679  CD2 TYR A 215      -2.740 -23.233  60.820  1.00  0.00              
ATOM   1680  CE2 TYR A 215      -3.280 -23.880  59.730  1.00  0.00              
ATOM   1681  CZ  TYR A 215      -2.804 -23.596  58.470  1.00  0.00              
ATOM   1682  OH  TYR A 215      -3.351 -24.243  57.380  1.00  0.00              
ATOM   1683  C   TYR A 215      -1.872 -19.263  61.410  1.00  0.00              
ATOM   1684  O   TYR A 215      -2.838 -19.092  60.664  1.00  0.00              
ATOM   1685  N   VAL A 216      -0.812 -18.463  61.378  1.00  0.00              
ATOM   1686  CA  VAL A 216      -0.731 -17.368  60.429  1.00  0.00              
ATOM   1687  CB  VAL A 216       0.154 -16.223  60.957  1.00  0.00              
ATOM   1688  CG1 VAL A 216       0.176 -15.065  59.974  1.00  0.00              
ATOM   1689  CG2 VAL A 216      -0.359 -15.717  62.296  1.00  0.00              
ATOM   1690  C   VAL A 216      -0.198 -17.930  59.120  1.00  0.00              
ATOM   1691  O   VAL A 216       0.856 -18.569  59.067  1.00  0.00              
ATOM   1692  N   ALA A 217      -0.979 -17.709  58.064  1.00  0.00              
ATOM   1693  CA  ALA A 217      -0.605 -18.131  56.727  1.00  0.00              
ATOM   1694  CB  ALA A 217      -1.721 -17.771  55.760  1.00  0.00              
ATOM   1695  C   ALA A 217       0.657 -17.437  56.234  1.00  0.00              
ATOM   1696  O   ALA A 217       0.743 -16.210  56.259  1.00  0.00              
ATOM   1697  N   LEU A 218       1.647 -18.214  55.791  1.00  0.00              
ATOM   1698  CA  LEU A 218       2.860 -17.664  55.199  1.00  0.00              
ATOM   1699  CB  LEU A 218       3.907 -18.767  55.044  1.00  0.00              
ATOM   1700  CG  LEU A 218       5.271 -18.450  54.430  1.00  0.00              
ATOM   1701  CD1 LEU A 218       6.008 -17.373  55.212  1.00  0.00              
ATOM   1702  CD2 LEU A 218       6.109 -19.714  54.361  1.00  0.00              
ATOM   1703  C   LEU A 218       2.532 -17.037  53.849  1.00  0.00              
ATOM   1704  O   LEU A 218       3.031 -15.968  53.492  1.00  0.00              
ATOM   1705  N   ASP A 219       1.691 -17.709  53.065  1.00  0.00              
ATOM   1706  CA  ASP A 219       1.120 -17.090  51.888  1.00  0.00              
ATOM   1707  CB  ASP A 219       1.802 -17.535  50.601  1.00  0.00              
ATOM   1708  CG  ASP A 219       1.433 -16.601  49.461  1.00  0.00              
ATOM   1709  OD1 ASP A 219       0.378 -16.784  48.843  1.00  0.00              
ATOM   1710  OD2 ASP A 219       2.200 -15.666  49.221  1.00  0.00              
ATOM   1711  C   ASP A 219      -0.348 -17.452  51.836  1.00  0.00              
ATOM   1712  O   ASP A 219      -0.723 -18.576  51.496  1.00  0.00              
ATOM   1713  N   PHE A 220      -1.164 -16.452  52.175  1.00  0.00              
ATOM   1714  CA  PHE A 220      -2.609 -16.597  52.245  1.00  0.00              
ATOM   1715  CB  PHE A 220      -3.236 -15.239  52.565  1.00  0.00              
ATOM   1716  CG  PHE A 220      -4.744 -15.262  52.791  1.00  0.00              
ATOM   1717  CD1 PHE A 220      -5.304 -16.117  53.724  1.00  0.00              
ATOM   1718  CD2 PHE A 220      -5.550 -14.410  52.062  1.00  0.00              
ATOM   1719  CE1 PHE A 220      -6.668 -16.115  53.924  1.00  0.00              
ATOM   1720  CE2 PHE A 220      -6.913 -14.415  52.270  1.00  0.00              
ATOM   1721  CZ  PHE A 220      -7.472 -15.263  53.201  1.00  0.00              
ATOM   1722  C   PHE A 220      -3.247 -17.197  51.000  1.00  0.00              
ATOM   1723  O   PHE A 220      -3.938 -18.209  51.103  1.00  0.00              
ATOM   1724  N   GLU A 221      -2.993 -16.626  49.819  1.00  0.00              
ATOM   1725  CA  GLU A 221      -3.674 -17.058  48.611  1.00  0.00              
ATOM   1726  CB  GLU A 221      -3.474 -16.035  47.496  1.00  0.00              
ATOM   1727  CG  GLU A 221      -4.459 -16.173  46.331  1.00  0.00              
ATOM   1728  CD  GLU A 221      -5.928 -16.034  46.722  1.00  0.00              
ATOM   1729  OE1 GLU A 221      -6.339 -14.936  47.099  1.00  0.00              
ATOM   1730  OE2 GLU A 221      -6.654 -17.023  46.651  1.00  0.00              
ATOM   1731  C   GLU A 221      -3.249 -18.452  48.165  1.00  0.00              
ATOM   1732  O   GLU A 221      -4.096 -19.257  47.774  1.00  0.00              
ATOM   1733  N   ASN A 222      -1.949 -18.761  48.248  1.00  0.00              
ATOM   1734  CA  ASN A 222      -1.451 -20.100  47.952  1.00  0.00              
ATOM   1735  CB  ASN A 222       0.073 -20.124  48.059  1.00  0.00              
ATOM   1736  CG  ASN A 222       0.713 -21.500  47.919  1.00  0.00              
ATOM   1737  OD1 ASN A 222       1.462 -21.930  48.789  1.00  0.00              
ATOM   1738  ND2 ASN A 222       0.469 -22.247  46.851  1.00  0.00              
ATOM   1739  C   ASN A 222      -2.074 -21.148  48.866  1.00  0.00              
ATOM   1740  O   ASN A 222      -2.596 -22.160  48.394  1.00  0.00              
ATOM   1741  N   GLU A 223      -2.071 -20.874  50.175  1.00  0.00              
ATOM   1742  CA  GLU A 223      -2.694 -21.767  51.137  1.00  0.00              
ATOM   1743  CB  GLU A 223      -2.359 -21.336  52.549  1.00  0.00              
ATOM   1744  CG  GLU A 223      -0.914 -21.675  52.879  1.00  0.00              
ATOM   1745  CD  GLU A 223      -0.417 -21.054  54.171  1.00  0.00              
ATOM   1746  OE1 GLU A 223      -0.957 -21.345  55.237  1.00  0.00              
ATOM   1747  OE2 GLU A 223       0.523 -20.257  54.117  1.00  0.00              
ATOM   1748  C   GLU A 223      -4.197 -21.904  50.948  1.00  0.00              
ATOM   1749  O   GLU A 223      -4.733 -23.009  51.064  1.00  0.00              
ATOM   1750  N   MET A 224      -4.882 -20.804  50.614  1.00  0.00              
ATOM   1751  CA  MET A 224      -6.303 -20.825  50.303  1.00  0.00              
ATOM   1752  CB  MET A 224      -6.826 -19.403  50.098  1.00  0.00              
ATOM   1753  CG  MET A 224      -8.330 -19.311  49.872  1.00  0.00              
ATOM   1754  SD  MET A 224      -8.941 -17.609  49.828  1.00  0.00              
ATOM   1755  CE  MET A 224      -9.748 -17.570  51.403  1.00  0.00              
ATOM   1756  C   MET A 224      -6.584 -21.695  49.086  1.00  0.00              
ATOM   1757  O   MET A 224      -7.542 -22.470  49.100  1.00  0.00              
ATOM   1758  N   ALA A 225      -5.737 -21.626  48.052  1.00  0.00              
ATOM   1759  CA  ALA A 225      -5.846 -22.514  46.902  1.00  0.00              
ATOM   1760  CB  ALA A 225      -4.749 -22.202  45.895  1.00  0.00              
ATOM   1761  C   ALA A 225      -5.728 -23.985  47.290  1.00  0.00              
ATOM   1762  O   ALA A 225      -6.531 -24.806  46.838  1.00  0.00              
ATOM   1763  N   THR A 226      -4.768 -24.344  48.150  1.00  0.00              
ATOM   1764  CA  THR A 226      -4.680 -25.704  48.670  1.00  0.00              
ATOM   1765  CB  THR A 226      -3.295 -25.965  49.287  1.00  0.00              
ATOM   1766  OG1 THR A 226      -2.919 -24.804  50.017  1.00  0.00              
ATOM   1767  CG2 THR A 226      -2.262 -26.275  48.216  1.00  0.00              
ATOM   1768  C   THR A 226      -5.793 -26.105  49.635  1.00  0.00              
ATOM   1769  O   THR A 226      -6.136 -27.282  49.738  1.00  0.00              
ATOM   1770  N   ALA A 227      -6.379 -25.146  50.357  1.00  0.00              
ATOM   1771  CA  ALA A 227      -7.513 -25.424  51.227  1.00  0.00              
ATOM   1772  CB  ALA A 227      -7.705 -24.279  52.202  1.00  0.00              
ATOM   1773  C   ALA A 227      -8.810 -25.595  50.447  1.00  0.00              
ATOM   1774  O   ALA A 227      -9.712 -26.316  50.873  1.00  0.00              
ATOM   1775  N   ALA A 228      -8.925 -24.909  49.305  1.00  0.00              
ATOM   1776  CA  ALA A 228     -10.021 -25.124  48.372  1.00  0.00              
ATOM   1777  CB  ALA A 228     -10.036 -24.012  47.334  1.00  0.00              
ATOM   1778  C   ALA A 228      -9.836 -26.444  47.637  1.00  0.00              
ATOM   1779  O   ALA A 228     -10.779 -27.216  47.458  1.00  0.00              
ATOM   1780  N   SER A 229      -8.600 -26.743  47.229  1.00  0.00              
ATOM   1781  CA  SER A 229      -8.277 -28.020  46.612  1.00  0.00              
ATOM   1782  CB  SER A 229      -7.079 -27.836  45.679  1.00  0.00              
ATOM   1783  OG  SER A 229      -7.218 -26.687  44.852  1.00  0.00              
ATOM   1784  C   SER A 229      -7.965 -29.021  47.725  1.00  0.00              
ATOM   1785  O   SER A 229      -6.883 -29.609  47.799  1.00  0.00              
ATOM   1786  N   SER A 230      -8.947 -29.233  48.604  1.00  0.00              
ATOM   1787  CA  SER A 230      -8.754 -29.920  49.869  1.00  0.00              
ATOM   1788  CB  SER A 230      -9.966 -29.634  50.753  1.00  0.00              
ATOM   1789  OG  SER A 230     -11.173 -29.606  49.999  1.00  0.00              
ATOM   1790  C   SER A 230      -8.402 -31.405  49.834  1.00  0.00              
ATOM   1791  O   SER A 230      -9.221 -32.301  50.043  1.00  0.00              
ATOM   1792  N   SER A 231      -7.127 -31.660  49.547  1.00  0.00              
ATOM   1793  CA  SER A 231      -6.542 -32.983  49.674  1.00  0.00              
ATOM   1794  CB  SER A 231      -5.200 -32.972  48.947  1.00  0.00              
ATOM   1795  OG  SER A 231      -4.373 -31.903  49.407  1.00  0.00              
ATOM   1796  C   SER A 231      -6.324 -33.341  51.139  1.00  0.00              
ATOM   1797  O   SER A 231      -6.574 -34.454  51.600  1.00  0.00              
ATOM   1798  N   SER A 232      -5.837 -32.330  51.860  1.00  0.00              
ATOM   1799  CA  SER A 232      -5.311 -32.513  53.199  1.00  0.00              
ATOM   1800  CB  SER A 232      -3.859 -32.981  53.076  1.00  0.00              
ATOM   1801  OG  SER A 232      -3.183 -32.342  51.991  1.00  0.00              
ATOM   1802  C   SER A 232      -5.393 -31.295  54.111  1.00  0.00              
ATOM   1803  O   SER A 232      -5.446 -31.450  55.331  1.00  0.00              
ATOM   1804  N   LEU A 233      -5.426 -30.067  53.579  1.00  0.00              
ATOM   1805  CA  LEU A 233      -5.343 -28.877  54.414  1.00  0.00              
ATOM   1806  CB  LEU A 233      -4.754 -27.721  53.596  1.00  0.00              
ATOM   1807  CG  LEU A 233      -4.249 -26.482  54.335  1.00  0.00              
ATOM   1808  CD1 LEU A 233      -3.067 -26.832  55.226  1.00  0.00              
ATOM   1809  CD2 LEU A 233      -3.837 -25.410  53.346  1.00  0.00              
ATOM   1810  C   LEU A 233      -6.661 -28.491  55.089  1.00  0.00              
ATOM   1811  O   LEU A 233      -7.363 -27.560  54.683  1.00  0.00              
ATOM   1812  N   GLU A 234      -7.013 -29.270  56.117  1.00  0.00              
ATOM   1813  CA  GLU A 234      -8.095 -28.964  57.042  1.00  0.00              
ATOM   1814  CB  GLU A 234      -9.477 -29.047  56.387  1.00  0.00              
ATOM   1815  CG  GLU A 234      -9.995 -30.336  55.766  1.00  0.00              
ATOM   1816  CD  GLU A 234     -11.307 -30.115  55.022  1.00  0.00              
ATOM   1817  OE1 GLU A 234     -11.380 -30.467  53.847  1.00  0.00              
ATOM   1818  OE2 GLU A 234     -12.257 -29.577  55.604  1.00  0.00              
ATOM   1819  C   GLU A 234      -8.028 -29.885  58.250  1.00  0.00              
ATOM   1820  O   GLU A 234      -7.487 -30.989  58.148  1.00  0.00              
ATOM   1821  N   LYS A 235      -8.551 -29.468  59.405  1.00  0.00              
ATOM   1822  CA  LYS A 235      -8.485 -30.303  60.591  1.00  0.00              
ATOM   1823  CB  LYS A 235      -7.450 -29.756  61.587  1.00  0.00              
ATOM   1824  CG  LYS A 235      -7.134 -30.668  62.778  1.00  0.00              
ATOM   1825  CD  LYS A 235      -6.712 -32.059  62.317  1.00  0.00              
ATOM   1826  CE  LYS A 235      -6.845 -33.051  63.457  1.00  0.00              
ATOM   1827  NZ  LYS A 235      -7.161 -34.370  62.936  1.00  0.00              
ATOM   1828  C   LYS A 235      -9.840 -30.529  61.247  1.00  0.00              
ATOM   1829  O   LYS A 235     -10.722 -29.670  61.285  1.00  0.00              
ATOM   1830  N   SER A 236      -9.976 -31.763  61.723  1.00  0.00              
ATOM   1831  CA  SER A 236     -11.143 -32.255  62.422  1.00  0.00              
ATOM   1832  CB  SER A 236     -11.129 -33.769  62.213  1.00  0.00              
ATOM   1833  OG  SER A 236      -9.851 -34.294  62.584  1.00  0.00              
ATOM   1834  C   SER A 236     -11.090 -31.915  63.911  1.00  0.00              
ATOM   1835  O   SER A 236     -10.345 -32.559  64.659  1.00  0.00              
ATOM   1836  N   TYR A 237     -11.841 -30.922  64.386  1.00  0.00              
ATOM   1837  CA  TYR A 237     -11.888 -30.639  65.813  1.00  0.00              
ATOM   1838  CB  TYR A 237     -11.966 -29.128  66.078  1.00  0.00              
ATOM   1839  CG  TYR A 237     -11.944 -28.732  67.554  1.00  0.00              
ATOM   1840  CD1 TYR A 237     -10.742 -28.506  68.202  1.00  0.00              
ATOM   1841  CE1 TYR A 237     -10.731 -28.147  69.537  1.00  0.00              
ATOM   1842  CD2 TYR A 237     -13.132 -28.600  68.249  1.00  0.00              
ATOM   1843  CE2 TYR A 237     -13.125 -28.258  69.584  1.00  0.00              
ATOM   1844  CZ  TYR A 237     -11.926 -28.023  70.217  1.00  0.00              
ATOM   1845  OH  TYR A 237     -11.943 -27.652  71.546  1.00  0.00              
ATOM   1846  C   TYR A 237     -13.108 -31.348  66.380  1.00  0.00              
ATOM   1847  O   TYR A 237     -14.226 -31.136  65.911  1.00  0.00              
ATOM   1848  N   GLU A 238     -12.933 -32.203  67.387  1.00  0.00              
ATOM   1849  CA  GLU A 238     -14.084 -32.781  68.053  1.00  0.00              
ATOM   1850  CB  GLU A 238     -13.790 -34.168  68.612  1.00  0.00              
ATOM   1851  CG  GLU A 238     -15.083 -34.857  69.042  1.00  0.00              
ATOM   1852  CD  GLU A 238     -14.911 -36.220  69.691  1.00  0.00              
ATOM   1853  OE1 GLU A 238     -14.437 -37.143  69.029  1.00  0.00              
ATOM   1854  OE2 GLU A 238     -15.263 -36.355  70.861  1.00  0.00              
ATOM   1855  C   GLU A 238     -14.543 -31.849  69.163  1.00  0.00              
ATOM   1856  O   GLU A 238     -13.824 -31.602  70.135  1.00  0.00              
ATOM   1857  N   LEU A 239     -15.734 -31.282  68.982  1.00  0.00              
ATOM   1858  CA  LEU A 239     -16.415 -30.563  70.047  1.00  0.00              
ATOM   1859  CB  LEU A 239     -17.694 -29.913  69.526  1.00  0.00              
ATOM   1860  CG  LEU A 239     -17.611 -28.825  68.468  1.00  0.00              
ATOM   1861  CD1 LEU A 239     -19.006 -28.348  68.104  1.00  0.00              
ATOM   1862  CD2 LEU A 239     -16.782 -27.660  68.968  1.00  0.00              
ATOM   1863  C   LEU A 239     -16.774 -31.525  71.175  1.00  0.00              
ATOM   1864  O   LEU A 239     -17.216 -32.641  70.883  1.00  0.00              
ATOM   1865  N   PRO A 240     -16.648 -31.157  72.464  1.00  0.00              
ATOM   1866  CD  PRO A 240     -16.187 -29.839  72.897  1.00  0.00              
ATOM   1867  CA  PRO A 240     -16.887 -32.023  73.624  1.00  0.00              
ATOM   1868  CB  PRO A 240     -16.822 -31.046  74.778  1.00  0.00              
ATOM   1869  CG  PRO A 240     -15.755 -30.084  74.330  1.00  0.00              
ATOM   1870  C   PRO A 240     -18.175 -32.844  73.665  1.00  0.00              
ATOM   1871  O   PRO A 240     -18.262 -33.845  74.373  1.00  0.00              
ATOM   1872  N   ASP A 241     -19.187 -32.451  72.887  1.00  0.00              
ATOM   1873  CA  ASP A 241     -20.430 -33.204  72.773  1.00  0.00              
ATOM   1874  CB  ASP A 241     -21.604 -32.236  72.535  1.00  0.00              
ATOM   1875  CG  ASP A 241     -21.702 -31.669  71.121  1.00  0.00              
ATOM   1876  OD1 ASP A 241     -20.675 -31.277  70.560  1.00  0.00              
ATOM   1877  OD2 ASP A 241     -22.803 -31.607  70.575  1.00  0.00              
ATOM   1878  C   ASP A 241     -20.373 -34.242  71.647  1.00  0.00              
ATOM   1879  O   ASP A 241     -21.411 -34.713  71.183  1.00  0.00              
ATOM   1880  N   GLY A 242     -19.184 -34.558  71.129  1.00  0.00              
ATOM   1881  CA  GLY A 242     -19.030 -35.574  70.101  1.00  0.00              
ATOM   1882  C   GLY A 242     -18.930 -35.007  68.690  1.00  0.00              
ATOM   1883  O   GLY A 242     -18.492 -35.715  67.781  1.00  0.00              
ATOM   1884  N   GLN A 243     -19.283 -33.736  68.459  1.00  0.00              
ATOM   1885  CA  GLN A 243     -19.325 -33.200  67.105  1.00  0.00              
ATOM   1886  CB  GLN A 243     -20.152 -31.923  67.026  1.00  0.00              
ATOM   1887  CG  GLN A 243     -21.651 -32.126  67.167  1.00  0.00              
ATOM   1888  CD  GLN A 243     -22.437 -30.839  66.960  1.00  0.00              
ATOM   1889  OE1 GLN A 243     -22.347 -30.186  65.924  1.00  0.00              
ATOM   1890  NE2 GLN A 243     -23.244 -30.415  67.920  1.00  0.00              
ATOM   1891  C   GLN A 243     -17.950 -32.960  66.496  1.00  0.00              
ATOM   1892  O   GLN A 243     -17.297 -31.942  66.736  1.00  0.00              
ATOM   1893  N   VAL A 244     -17.480 -33.944  65.730  1.00  0.00              
ATOM   1894  CA  VAL A 244     -16.248 -33.803  64.962  1.00  0.00              
ATOM   1895  CB  VAL A 244     -15.730 -35.176  64.457  1.00  0.00              
ATOM   1896  CG1 VAL A 244     -14.335 -35.027  63.868  1.00  0.00              
ATOM   1897  CG2 VAL A 244     -15.699 -36.231  65.554  1.00  0.00              
ATOM   1898  C   VAL A 244     -16.486 -32.838  63.801  1.00  0.00              
ATOM   1899  O   VAL A 244     -16.957 -33.214  62.725  1.00  0.00              
ATOM   1900  N   ILE A 245     -16.203 -31.559  64.043  1.00  0.00              
ATOM   1901  CA  ILE A 245     -16.373 -30.529  63.030  1.00  0.00              
ATOM   1902  CB  ILE A 245     -16.792 -29.169  63.643  1.00  0.00              
ATOM   1903  CG2 ILE A 245     -18.160 -29.332  64.296  1.00  0.00              
ATOM   1904  CG1 ILE A 245     -15.776 -28.567  64.610  1.00  0.00              
ATOM   1905  CD1 ILE A 245     -16.088 -27.119  65.032  1.00  0.00              
ATOM   1906  C   ILE A 245     -15.133 -30.381  62.155  1.00  0.00              
ATOM   1907  O   ILE A 245     -14.001 -30.573  62.609  1.00  0.00              
ATOM   1908  N   THR A 246     -15.334 -30.040  60.882  1.00  0.00              
ATOM   1909  CA  THR A 246     -14.222 -29.897  59.954  1.00  0.00              
ATOM   1910  CB  THR A 246     -14.552 -30.510  58.570  1.00  0.00              
ATOM   1911  OG1 THR A 246     -15.677 -29.828  58.009  1.00  0.00              
ATOM   1912  CG2 THR A 246     -14.801 -32.008  58.652  1.00  0.00              
ATOM   1913  C   THR A 246     -13.877 -28.419  59.845  1.00  0.00              
ATOM   1914  O   THR A 246     -14.782 -27.598  59.694  1.00  0.00              
ATOM   1915  N   ILE A 247     -12.618 -28.011  59.983  1.00  0.00              
ATOM   1916  CA  ILE A 247     -12.261 -26.607  59.850  1.00  0.00              
ATOM   1917  CB  ILE A 247     -11.842 -26.031  61.225  1.00  0.00              
ATOM   1918  CG2 ILE A 247     -11.481 -24.557  61.094  1.00  0.00              
ATOM   1919  CG1 ILE A 247     -12.970 -26.173  62.243  1.00  0.00              
ATOM   1920  CD1 ILE A 247     -12.545 -26.002  63.703  1.00  0.00              
ATOM   1921  C   ILE A 247     -11.149 -26.520  58.816  1.00  0.00              
ATOM   1922  O   ILE A 247     -10.061 -27.070  59.003  1.00  0.00              
ATOM   1923  N   GLY A 248     -11.456 -25.873  57.691  1.00  0.00              
ATOM   1924  CA  GLY A 248     -10.512 -25.741  56.595  1.00  0.00              
ATOM   1925  C   GLY A 248      -9.724 -24.449  56.645  1.00  0.00              
ATOM   1926  O   GLY A 248      -9.028 -24.145  57.617  1.00  0.00              
ATOM   1927  N   ASN A 249      -9.924 -23.645  55.593  1.00  0.00              
ATOM   1928  CA  ASN A 249      -9.193 -22.398  55.382  1.00  0.00              
ATOM   1929  CB  ASN A 249      -9.691 -21.672  54.118  1.00  0.00              
ATOM   1930  CG  ASN A 249     -11.104 -21.099  54.172  1.00  0.00              
ATOM   1931  OD1 ASN A 249     -11.890 -21.376  55.078  1.00  0.00              
ATOM   1932  ND2 ASN A 249     -11.499 -20.256  53.231  1.00  0.00              
ATOM   1933  C   ASN A 249      -9.218 -21.446  56.573  1.00  0.00              
ATOM   1934  O   ASN A 249      -8.256 -20.725  56.843  1.00  0.00              
ATOM   1935  N   GLU A 250     -10.334 -21.525  57.309  1.00  0.00              
ATOM   1936  CA  GLU A 250     -10.586 -20.793  58.541  1.00  0.00              
ATOM   1937  CB  GLU A 250     -11.819 -21.355  59.253  1.00  0.00              
ATOM   1938  CG  GLU A 250     -13.190 -21.217  58.568  1.00  0.00              
ATOM   1939  CD  GLU A 250     -13.564 -22.196  57.457  1.00  0.00              
ATOM   1940  OE1 GLU A 250     -12.927 -23.246  57.307  1.00  0.00              
ATOM   1941  OE2 GLU A 250     -14.514 -21.916  56.726  1.00  0.00              
ATOM   1942  C   GLU A 250      -9.415 -20.772  59.520  1.00  0.00              
ATOM   1943  O   GLU A 250      -9.161 -19.751  60.163  1.00  0.00              
ATOM   1944  N   ARG A 251      -8.659 -21.876  59.582  1.00  0.00              
ATOM   1945  CA  ARG A 251      -7.490 -21.996  60.445  1.00  0.00              
ATOM   1946  CB  ARG A 251      -6.869 -23.374  60.299  1.00  0.00              
ATOM   1947  CG  ARG A 251      -7.725 -24.524  60.811  1.00  0.00              
ATOM   1948  CD  ARG A 251      -6.939 -25.825  60.755  1.00  0.00              
ATOM   1949  NE  ARG A 251      -5.775 -25.744  61.624  1.00  0.00              
ATOM   1950  CZ  ARG A 251      -4.791 -26.640  61.632  1.00  0.00              
ATOM   1951  NH1 ARG A 251      -3.775 -26.410  62.449  1.00  0.00              
ATOM   1952  NH2 ARG A 251      -4.808 -27.720  60.858  1.00  0.00              
ATOM   1953  C   ARG A 251      -6.402 -20.952  60.216  1.00  0.00              
ATOM   1954  O   ARG A 251      -5.693 -20.575  61.152  1.00  0.00              
ATOM   1955  N   PHE A 252      -6.239 -20.489  58.974  1.00  0.00              
ATOM   1956  CA  PHE A 252      -5.330 -19.387  58.690  1.00  0.00              
ATOM   1957  CB  PHE A 252      -4.314 -19.746  57.599  1.00  0.00              
ATOM   1958  CG  PHE A 252      -4.882 -20.312  56.305  1.00  0.00              
ATOM   1959  CD1 PHE A 252      -5.281 -19.467  55.289  1.00  0.00              
ATOM   1960  CD2 PHE A 252      -4.985 -21.681  56.152  1.00  0.00              
ATOM   1961  CE1 PHE A 252      -5.796 -19.995  54.125  1.00  0.00              
ATOM   1962  CE2 PHE A 252      -5.494 -22.201  54.983  1.00  0.00              
ATOM   1963  CZ  PHE A 252      -5.903 -21.358  53.975  1.00  0.00              
ATOM   1964  C   PHE A 252      -6.052 -18.081  58.384  1.00  0.00              
ATOM   1965  O   PHE A 252      -5.573 -16.988  58.690  1.00  0.00              
ATOM   1966  N   ARG A 253      -7.247 -18.212  57.802  1.00  0.00              
ATOM   1967  CA  ARG A 253      -8.145 -17.106  57.500  1.00  0.00              
ATOM   1968  CB  ARG A 253      -9.353 -17.712  56.796  1.00  0.00              
ATOM   1969  CG  ARG A 253     -10.560 -16.881  56.404  1.00  0.00              
ATOM   1970  CD  ARG A 253     -11.517 -17.900  55.813  1.00  0.00              
ATOM   1971  NE  ARG A 253     -12.861 -17.394  55.608  1.00  0.00              
ATOM   1972  CZ  ARG A 253     -13.910 -18.209  55.472  1.00  0.00              
ATOM   1973  NH1 ARG A 253     -15.116 -17.674  55.353  1.00  0.00              
ATOM   1974  NH2 ARG A 253     -13.777 -19.533  55.419  1.00  0.00              
ATOM   1975  C   ARG A 253      -8.552 -16.301  58.732  1.00  0.00              
ATOM   1976  O   ARG A 253      -8.847 -15.109  58.614  1.00  0.00              
ATOM   1977  N   CYS A 254      -8.589 -16.932  59.913  1.00  0.00              
ATOM   1978  CA  CYS A 254      -8.772 -16.206  61.160  1.00  0.00              
ATOM   1979  CB  CYS A 254      -9.284 -17.125  62.272  1.00  0.00              
ATOM   1980  SG  CYS A 254      -9.499 -16.310  63.874  1.00  0.00              
ATOM   1981  C   CYS A 254      -7.562 -15.363  61.573  1.00  0.00              
ATOM   1982  O   CYS A 254      -7.736 -14.144  61.631  1.00  0.00              
ATOM   1983  N   PRO A 255      -6.325 -15.841  61.831  1.00  0.00              
ATOM   1984  CD  PRO A 255      -5.947 -17.245  61.968  1.00  0.00              
ATOM   1985  CA  PRO A 255      -5.169 -14.992  62.132  1.00  0.00              
ATOM   1986  CB  PRO A 255      -4.045 -15.984  62.293  1.00  0.00              
ATOM   1987  CG  PRO A 255      -4.740 -17.175  62.876  1.00  0.00              
ATOM   1988  C   PRO A 255      -4.845 -13.978  61.044  1.00  0.00              
ATOM   1989  O   PRO A 255      -4.322 -12.898  61.327  1.00  0.00              
ATOM   1990  N   GLU A 256      -5.184 -14.304  59.789  1.00  0.00              
ATOM   1991  CA  GLU A 256      -5.035 -13.390  58.668  1.00  0.00              
ATOM   1992  CB  GLU A 256      -5.614 -14.020  57.407  1.00  0.00              
ATOM   1993  CG  GLU A 256      -5.280 -13.294  56.105  1.00  0.00              
ATOM   1994  CD  GLU A 256      -3.800 -13.203  55.763  1.00  0.00              
ATOM   1995  OE1 GLU A 256      -3.078 -14.193  55.901  1.00  0.00              
ATOM   1996  OE2 GLU A 256      -3.352 -12.143  55.317  1.00  0.00              
ATOM   1997  C   GLU A 256      -5.656 -12.016  58.888  1.00  0.00              
ATOM   1998  O   GLU A 256      -5.110 -11.036  58.380  1.00  0.00              
ATOM   1999  N   THR A 257      -6.745 -11.889  59.656  1.00  0.00              
ATOM   2000  CA  THR A 257      -7.340 -10.589  59.939  1.00  0.00              
ATOM   2001  CB  THR A 257      -8.648 -10.781  60.716  1.00  0.00              
ATOM   2002  OG1 THR A 257      -9.342 -11.793  60.000  1.00  0.00              
ATOM   2003  CG2 THR A 257      -9.509  -9.529  60.766  1.00  0.00              
ATOM   2004  C   THR A 257      -6.388  -9.635  60.661  1.00  0.00              
ATOM   2005  O   THR A 257      -6.491  -8.421  60.494  1.00  0.00              
ATOM   2006  N   LEU A 258      -5.401 -10.148  61.408  1.00  0.00              
ATOM   2007  CA  LEU A 258      -4.368  -9.307  62.007  1.00  0.00              
ATOM   2008  CB  LEU A 258      -3.460 -10.137  62.904  1.00  0.00              
ATOM   2009  CG  LEU A 258      -4.038 -10.829  64.128  1.00  0.00              
ATOM   2010  CD1 LEU A 258      -3.007 -11.785  64.702  1.00  0.00              
ATOM   2011  CD2 LEU A 258      -4.506  -9.822  65.168  1.00  0.00              
ATOM   2012  C   LEU A 258      -3.503  -8.614  60.958  1.00  0.00              
ATOM   2013  O   LEU A 258      -2.910  -7.564  61.204  1.00  0.00              
ATOM   2014  N   PHE A 259      -3.410  -9.227  59.776  1.00  0.00              
ATOM   2015  CA  PHE A 259      -2.687  -8.662  58.651  1.00  0.00              
ATOM   2016  CB  PHE A 259      -1.935  -9.773  57.906  1.00  0.00              
ATOM   2017  CG  PHE A 259      -0.760 -10.336  58.700  1.00  0.00              
ATOM   2018  CD1 PHE A 259       0.529 -10.005  58.333  1.00  0.00              
ATOM   2019  CD2 PHE A 259      -0.972 -11.113  59.825  1.00  0.00              
ATOM   2020  CE1 PHE A 259       1.594 -10.401  59.114  1.00  0.00              
ATOM   2021  CE2 PHE A 259       0.098 -11.504  60.602  1.00  0.00              
ATOM   2022  CZ  PHE A 259       1.380 -11.144  60.253  1.00  0.00              
ATOM   2023  C   PHE A 259      -3.625  -7.905  57.719  1.00  0.00              
ATOM   2024  O   PHE A 259      -3.239  -6.892  57.138  1.00  0.00              
ATOM   2025  N   GLN A 260      -4.870  -8.375  57.575  1.00  0.00              
ATOM   2026  CA  GLN A 260      -5.884  -7.720  56.761  1.00  0.00              
ATOM   2027  CB  GLN A 260      -6.244  -8.586  55.553  1.00  0.00              
ATOM   2028  CG  GLN A 260      -5.139  -8.807  54.531  1.00  0.00              
ATOM   2029  CD  GLN A 260      -5.570  -9.709  53.386  1.00  0.00              
ATOM   2030  OE1 GLN A 260      -6.516  -9.429  52.654  1.00  0.00              
ATOM   2031  NE2 GLN A 260      -4.897 -10.831  53.179  1.00  0.00              
ATOM   2032  C   GLN A 260      -7.141  -7.423  57.586  1.00  0.00              
ATOM   2033  O   GLN A 260      -8.082  -8.228  57.614  1.00  0.00              
ATOM   2034  N   PRO A 261      -7.236  -6.269  58.271  1.00  0.00              
ATOM   2035  CD  PRO A 261      -6.194  -5.248  58.323  1.00  0.00              
ATOM   2036  CA  PRO A 261      -8.372  -5.891  59.123  1.00  0.00              
ATOM   2037  CB  PRO A 261      -7.915  -4.570  59.701  1.00  0.00              
ATOM   2038  CG  PRO A 261      -6.413  -4.657  59.697  1.00  0.00              
ATOM   2039  C   PRO A 261      -9.717  -5.764  58.401  1.00  0.00              
ATOM   2040  O   PRO A 261     -10.800  -5.769  59.003  1.00  0.00              
ATOM   2041  N   SER A 262      -9.636  -5.688  57.071  1.00  0.00              
ATOM   2042  CA  SER A 262     -10.768  -5.693  56.162  1.00  0.00              
ATOM   2043  CB  SER A 262     -10.213  -5.644  54.743  1.00  0.00              
ATOM   2044  OG  SER A 262      -9.012  -6.407  54.647  1.00  0.00              
ATOM   2045  C   SER A 262     -11.715  -6.877  56.323  1.00  0.00              
ATOM   2046  O   SER A 262     -12.905  -6.753  56.038  1.00  0.00              
ATOM   2047  N   PHE A 263     -11.222  -8.022  56.811  1.00  0.00              
ATOM   2048  CA  PHE A 263     -12.073  -9.178  57.077  1.00  0.00              
ATOM   2049  CB  PHE A 263     -11.224 -10.399  57.386  1.00  0.00              
ATOM   2050  CG  PHE A 263     -10.418 -10.922  56.208  1.00  0.00              
ATOM   2051  CD1 PHE A 263      -9.080 -11.210  56.380  1.00  0.00              
ATOM   2052  CD2 PHE A 263     -11.019 -11.118  54.977  1.00  0.00              
ATOM   2053  CE1 PHE A 263      -8.347 -11.689  55.316  1.00  0.00              
ATOM   2054  CE2 PHE A 263     -10.274 -11.595  53.919  1.00  0.00              
ATOM   2055  CZ  PHE A 263      -8.938 -11.879  54.088  1.00  0.00              
ATOM   2056  C   PHE A 263     -13.110  -8.981  58.180  1.00  0.00              
ATOM   2057  O   PHE A 263     -14.122  -9.686  58.239  1.00  0.00              
ATOM   2058  N   ILE A 264     -12.848  -8.049  59.100  1.00  0.00              
ATOM   2059  CA  ILE A 264     -13.886  -7.568  60.000  1.00  0.00              
ATOM   2060  CB  ILE A 264     -13.305  -7.331  61.420  1.00  0.00              
ATOM   2061  CG2 ILE A 264     -14.254  -6.550  62.331  1.00  0.00              
ATOM   2062  CG1 ILE A 264     -12.954  -8.679  62.046  1.00  0.00              
ATOM   2063  CD1 ILE A 264     -12.292  -8.622  63.436  1.00  0.00              
ATOM   2064  C   ILE A 264     -14.523  -6.323  59.387  1.00  0.00              
ATOM   2065  O   ILE A 264     -15.740  -6.140  59.445  1.00  0.00              
ATOM   2066  N   GLY A 265     -13.698  -5.471  58.775  1.00  0.00              
ATOM   2067  CA  GLY A 265     -14.180  -4.258  58.134  1.00  0.00              
ATOM   2068  C   GLY A 265     -13.349  -3.031  58.477  1.00  0.00              
ATOM   2069  O   GLY A 265     -13.684  -1.915  58.076  1.00  0.00              
ATOM   2070  N   MET A 266     -12.244  -3.203  59.206  1.00  0.00              
ATOM   2071  CA  MET A 266     -11.446  -2.074  59.654  1.00  0.00              
ATOM   2072  CB  MET A 266     -10.629  -2.466  60.881  1.00  0.00              
ATOM   2073  CG  MET A 266     -11.432  -2.876  62.107  1.00  0.00              
ATOM   2074  SD  MET A 266     -10.375  -3.557  63.409  1.00  0.00              
ATOM   2075  CE  MET A 266      -9.828  -2.065  64.188  1.00  0.00              
ATOM   2076  C   MET A 266     -10.508  -1.604  58.548  1.00  0.00              
ATOM   2077  O   MET A 266      -9.692  -2.374  58.035  1.00  0.00              
ATOM   2078  N   GLU A 267     -10.592  -0.332  58.153  1.00  0.00              
ATOM   2079  CA  GLU A 267      -9.661   0.254  57.192  1.00  0.00              
ATOM   2080  CB  GLU A 267     -10.284   1.498  56.565  1.00  0.00              
ATOM   2081  CG  GLU A 267     -11.502   1.240  55.690  1.00  0.00              
ATOM   2082  CD  GLU A 267     -11.979   2.487  54.959  1.00  0.00              
ATOM   2083  OE1 GLU A 267     -12.969   3.077  55.388  1.00  0.00              
ATOM   2084  OE2 GLU A 267     -11.360   2.870  53.965  1.00  0.00              
ATOM   2085  C   GLU A 267      -8.314   0.603  57.832  1.00  0.00              
ATOM   2086  O   GLU A 267      -7.793   1.721  57.743  1.00  0.00              
ATOM   2087  N   SER A 268      -7.707  -0.387  58.478  1.00  0.00              
ATOM   2088  CA  SER A 268      -6.572  -0.144  59.343  1.00  0.00              
ATOM   2089  CB  SER A 268      -6.858  -0.752  60.704  1.00  0.00              
ATOM   2090  OG  SER A 268      -8.062  -0.230  61.248  1.00  0.00              
ATOM   2091  C   SER A 268      -5.294  -0.735  58.780  1.00  0.00              
ATOM   2092  O   SER A 268      -5.312  -1.584  57.883  1.00  0.00              
ATOM   2093  N   ALA A 269      -4.160  -0.260  59.297  1.00  0.00              
ATOM   2094  CA  ALA A 269      -2.890  -0.897  59.018  1.00  0.00              
ATOM   2095  CB  ALA A 269      -1.756   0.034  59.410  1.00  0.00              
ATOM   2096  C   ALA A 269      -2.824  -2.151  59.875  1.00  0.00              
ATOM   2097  O   ALA A 269      -3.047  -2.100  61.086  1.00  0.00              
ATOM   2098  N   GLY A 270      -2.618  -3.301  59.237  1.00  0.00              
ATOM   2099  CA  GLY A 270      -2.470  -4.556  59.952  1.00  0.00              
ATOM   2100  C   GLY A 270      -1.099  -4.641  60.601  1.00  0.00              
ATOM   2101  O   GLY A 270      -0.187  -3.918  60.198  1.00  0.00              
ATOM   2102  N   ILE A 271      -0.942  -5.571  61.549  1.00  0.00              
ATOM   2103  CA  ILE A 271       0.245  -5.739  62.389  1.00  0.00              
ATOM   2104  CB  ILE A 271       0.159  -7.173  62.987  1.00  0.00              
ATOM   2105  CG2 ILE A 271       1.479  -7.919  63.142  1.00  0.00              
ATOM   2106  CG1 ILE A 271      -0.637  -7.094  64.285  1.00  0.00              
ATOM   2107  CD1 ILE A 271      -0.794  -8.419  65.058  1.00  0.00              
ATOM   2108  C   ILE A 271       1.613  -5.361  61.811  1.00  0.00              
ATOM   2109  O   ILE A 271       2.351  -4.555  62.388  1.00  0.00              
ATOM   2110  N   HIS A 272       1.903  -5.894  60.621  1.00  0.00              
ATOM   2111  CA  HIS A 272       3.132  -5.598  59.900  1.00  0.00              
ATOM   2112  CB  HIS A 272       3.294  -6.548  58.708  1.00  0.00              
ATOM   2113  CG  HIS A 272       2.179  -6.511  57.669  1.00  0.00              
ATOM   2114  ND1 HIS A 272       0.929  -6.939  57.779  1.00  0.00              
ATOM   2115  CD2 HIS A 272       2.352  -6.028  56.394  1.00  0.00              
ATOM   2116  NE2 HIS A 272       1.197  -6.200  55.809  1.00  0.00              
ATOM   2117  CE1 HIS A 272       0.337  -6.746  56.632  1.00  0.00              
ATOM   2118  C   HIS A 272       3.236  -4.142  59.458  1.00  0.00              
ATOM   2119  O   HIS A 272       4.274  -3.504  59.643  1.00  0.00              
ATOM   2120  N   GLU A 273       2.139  -3.595  58.925  1.00  0.00              
ATOM   2121  CA  GLU A 273       2.087  -2.215  58.473  1.00  0.00              
ATOM   2122  CB  GLU A 273       0.859  -1.961  57.612  1.00  0.00              
ATOM   2123  CG  GLU A 273       0.889  -2.726  56.296  1.00  0.00              
ATOM   2124  CD  GLU A 273      -0.418  -3.394  55.888  1.00  0.00              
ATOM   2125  OE1 GLU A 273      -1.232  -3.723  56.760  1.00  0.00              
ATOM   2126  OE2 GLU A 273      -0.608  -3.621  54.699  1.00  0.00              
ATOM   2127  C   GLU A 273       2.080  -1.271  59.661  1.00  0.00              
ATOM   2128  O   GLU A 273       2.699  -0.215  59.579  1.00  0.00              
ATOM   2129  N   THR A 274       1.428  -1.608  60.781  1.00  0.00              
ATOM   2130  CA  THR A 274       1.540  -0.802  61.989  1.00  0.00              
ATOM   2131  CB  THR A 274       0.536  -1.222  63.075  1.00  0.00              
ATOM   2132  OG1 THR A 274       0.465  -2.642  63.071  1.00  0.00              
ATOM   2133  CG2 THR A 274      -0.825  -0.576  62.925  1.00  0.00              
ATOM   2134  C   THR A 274       2.959  -0.789  62.539  1.00  0.00              
ATOM   2135  O   THR A 274       3.452   0.270  62.939  1.00  0.00              
ATOM   2136  N   THR A 275       3.649  -1.937  62.520  1.00  0.00              
ATOM   2137  CA  THR A 275       5.047  -2.010  62.934  1.00  0.00              
ATOM   2138  CB  THR A 275       5.508  -3.488  62.946  1.00  0.00              
ATOM   2139  OG1 THR A 275       4.726  -4.140  63.941  1.00  0.00              
ATOM   2140  CG2 THR A 275       6.980  -3.683  63.287  1.00  0.00              
ATOM   2141  C   THR A 275       5.924  -1.139  62.033  1.00  0.00              
ATOM   2142  O   THR A 275       6.673  -0.287  62.518  1.00  0.00              
ATOM   2143  N   TYR A 276       5.777  -1.301  60.713  1.00  0.00              
ATOM   2144  CA  TYR A 276       6.491  -0.510  59.718  1.00  0.00              
ATOM   2145  CB  TYR A 276       6.046  -0.963  58.327  1.00  0.00              
ATOM   2146  CG  TYR A 276       6.796  -0.335  57.162  1.00  0.00              
ATOM   2147  CD1 TYR A 276       8.110  -0.685  56.919  1.00  0.00              
ATOM   2148  CE1 TYR A 276       8.761  -0.173  55.817  1.00  0.00              
ATOM   2149  CD2 TYR A 276       6.142   0.550  56.328  1.00  0.00              
ATOM   2150  CE2 TYR A 276       6.793   1.063  55.228  1.00  0.00              
ATOM   2151  CZ  TYR A 276       8.088   0.678  54.966  1.00  0.00              
ATOM   2152  OH  TYR A 276       8.698   1.149  53.820  1.00  0.00              
ATOM   2153  C   TYR A 276       6.242   0.985  59.902  1.00  0.00              
ATOM   2154  O   TYR A 276       7.187   1.768  59.985  1.00  0.00              
ATOM   2155  N   ASN A 277       4.975   1.396  60.009  1.00  0.00              
ATOM   2156  CA  ASN A 277       4.620   2.783  60.276  1.00  0.00              
ATOM   2157  CB  ASN A 277       3.114   3.002  60.197  1.00  0.00              
ATOM   2158  CG  ASN A 277       2.597   3.126  58.770  1.00  0.00              
ATOM   2159  OD1 ASN A 277       2.921   2.346  57.879  1.00  0.00              
ATOM   2160  ND2 ASN A 277       1.764   4.117  58.488  1.00  0.00              
ATOM   2161  C   ASN A 277       5.144   3.330  61.592  1.00  0.00              
ATOM   2162  O   ASN A 277       5.502   4.507  61.649  1.00  0.00              
ATOM   2163  N   SER A 278       5.236   2.510  62.647  1.00  0.00              
ATOM   2164  CA  SER A 278       5.879   2.924  63.891  1.00  0.00              
ATOM   2165  CB  SER A 278       5.821   1.828  64.946  1.00  0.00              
ATOM   2166  OG  SER A 278       4.509   1.384  65.252  1.00  0.00              
ATOM   2167  C   SER A 278       7.343   3.257  63.627  1.00  0.00              
ATOM   2168  O   SER A 278       7.821   4.331  63.991  1.00  0.00              
ATOM   2169  N   ILE A 279       8.042   2.360  62.918  1.00  0.00              
ATOM   2170  CA  ILE A 279       9.445   2.551  62.570  1.00  0.00              
ATOM   2171  CB  ILE A 279       9.995   1.242  61.944  1.00  0.00              
ATOM   2172  CG2 ILE A 279      11.430   1.390  61.456  1.00  0.00              
ATOM   2173  CG1 ILE A 279       9.929   0.115  62.969  1.00  0.00              
ATOM   2174  CD1 ILE A 279      10.186  -1.301  62.422  1.00  0.00              
ATOM   2175  C   ILE A 279       9.647   3.774  61.674  1.00  0.00              
ATOM   2176  O   ILE A 279      10.594   4.531  61.875  1.00  0.00              
ATOM   2177  N   MET A 280       8.747   4.005  60.713  1.00  0.00              
ATOM   2178  CA  MET A 280       8.784   5.190  59.864  1.00  0.00              
ATOM   2179  CB  MET A 280       7.820   5.045  58.689  1.00  0.00              
ATOM   2180  CG  MET A 280       8.191   3.983  57.661  1.00  0.00              
ATOM   2181  SD  MET A 280       9.724   4.328  56.761  1.00  0.00              
ATOM   2182  CE  MET A 280      10.767   3.071  57.443  1.00  0.00              
ATOM   2183  C   MET A 280       8.481   6.494  60.594  1.00  0.00              
ATOM   2184  O   MET A 280       9.026   7.544  60.249  1.00  0.00              
ATOM   2185  N   LYS A 281       7.593   6.459  61.594  1.00  0.00              
ATOM   2186  CA  LYS A 281       7.305   7.634  62.408  1.00  0.00              
ATOM   2187  CB  LYS A 281       6.013   7.418  63.185  1.00  0.00              
ATOM   2188  CG  LYS A 281       5.433   8.693  63.775  1.00  0.00              
ATOM   2189  CD  LYS A 281       4.112   8.380  64.445  1.00  0.00              
ATOM   2190  CE  LYS A 281       3.491   9.654  64.981  1.00  0.00              
ATOM   2191  NZ  LYS A 281       2.242   9.362  65.653  1.00  0.00              
ATOM   2192  C   LYS A 281       8.465   7.924  63.355  1.00  0.00              
ATOM   2193  O   LYS A 281       8.755   9.078  63.684  1.00  0.00              
ATOM   2194  N   CYS A 282       9.133   6.864  63.815  1.00  0.00              
ATOM   2195  CA  CYS A 282      10.408   6.996  64.499  1.00  0.00              
ATOM   2196  CB  CYS A 282      10.874   5.656  65.029  1.00  0.00              
ATOM   2197  SG  CYS A 282       9.728   4.971  66.245  1.00  0.00              
ATOM   2198  C   CYS A 282      11.468   7.528  63.549  1.00  0.00              
ATOM   2199  O   CYS A 282      11.435   7.304  62.337  1.00  0.00              
ATOM   2200  N   ASP A 283      12.429   8.265  64.100  1.00  0.00              
ATOM   2201  CA  ASP A 283      13.480   8.817  63.272  1.00  0.00              
ATOM   2202  CB  ASP A 283      14.174   9.991  63.953  1.00  0.00              
ATOM   2203  CG  ASP A 283      15.275  10.592  63.093  1.00  0.00              
ATOM   2204  OD1 ASP A 283      14.973  11.446  62.259  1.00  0.00              
ATOM   2205  OD2 ASP A 283      16.431  10.197  63.241  1.00  0.00              
ATOM   2206  C   ASP A 283      14.512   7.773  62.885  1.00  0.00              
ATOM   2207  O   ASP A 283      15.163   7.162  63.731  1.00  0.00              
ATOM   2208  N   ILE A 284      14.576   7.580  61.567  1.00  0.00              
ATOM   2209  CA  ILE A 284      15.771   7.207  60.806  1.00  0.00              
ATOM   2210  CB  ILE A 284      16.196   8.409  59.917  1.00  0.00              
ATOM   2211  CG2 ILE A 284      17.092   7.898  58.802  1.00  0.00              
ATOM   2212  CG1 ILE A 284      15.018   9.144  59.275  1.00  0.00              
ATOM   2213  CD1 ILE A 284      15.368  10.525  58.691  1.00  0.00              
ATOM   2214  C   ILE A 284      16.968   6.659  61.588  1.00  0.00              
ATOM   2215  O   ILE A 284      17.302   5.476  61.498  1.00  0.00              
ATOM   2216  N   ASP A 285      17.576   7.500  62.431  1.00  0.00              
ATOM   2217  CA  ASP A 285      18.775   7.155  63.181  1.00  0.00              
ATOM   2218  CB  ASP A 285      19.317   8.371  63.903  1.00  0.00              
ATOM   2219  CG  ASP A 285      20.654   8.842  63.364  1.00  0.00              
ATOM   2220  OD1 ASP A 285      21.511   8.032  63.010  1.00  0.00              
ATOM   2221  OD2 ASP A 285      20.848  10.050  63.289  1.00  0.00              
ATOM   2222  C   ASP A 285      18.716   6.013  64.184  1.00  0.00              
ATOM   2223  O   ASP A 285      19.756   5.607  64.709  1.00  0.00              
ATOM   2224  N   ILE A 286      17.532   5.489  64.502  1.00  0.00              
ATOM   2225  CA  ILE A 286      17.435   4.297  65.339  1.00  0.00              
ATOM   2226  CB  ILE A 286      16.607   4.565  66.622  1.00  0.00              
ATOM   2227  CG2 ILE A 286      17.395   5.486  67.544  1.00  0.00              
ATOM   2228  CG1 ILE A 286      15.197   5.084  66.338  1.00  0.00              
ATOM   2229  CD1 ILE A 286      14.308   5.226  67.588  1.00  0.00              
ATOM   2230  C   ILE A 286      16.899   3.073  64.603  1.00  0.00              
ATOM   2231  O   ILE A 286      16.787   1.990  65.188  1.00  0.00              
ATOM   2232  N   ARG A 287      16.608   3.193  63.301  1.00  0.00              
ATOM   2233  CA  ARG A 287      15.812   2.193  62.601  1.00  0.00              
ATOM   2234  CB  ARG A 287      15.446   2.640  61.193  1.00  0.00              
ATOM   2235  CG  ARG A 287      14.372   3.706  61.294  1.00  0.00              
ATOM   2236  CD  ARG A 287      13.862   4.175  59.946  1.00  0.00              
ATOM   2237  NE  ARG A 287      12.884   5.224  60.177  1.00  0.00              
ATOM   2238  CZ  ARG A 287      12.613   6.193  59.305  1.00  0.00              
ATOM   2239  NH1 ARG A 287      11.787   7.150  59.696  1.00  0.00              
ATOM   2240  NH2 ARG A 287      13.159   6.230  58.094  1.00  0.00              
ATOM   2241  C   ARG A 287      16.278   0.747  62.606  1.00  0.00              
ATOM   2242  O   ARG A 287      15.440  -0.121  62.845  1.00  0.00              
ATOM   2243  N   LYS A 288      17.562   0.419  62.406  1.00  0.00              
ATOM   2244  CA  LYS A 288      17.999  -0.973  62.504  1.00  0.00              
ATOM   2245  CB  LYS A 288      19.415  -1.172  61.969  1.00  0.00              
ATOM   2246  CG  LYS A 288      19.890  -2.625  61.991  1.00  0.00              
ATOM   2247  CD  LYS A 288      21.329  -2.719  61.545  1.00  0.00              
ATOM   2248  CE  LYS A 288      21.992  -3.953  62.129  1.00  0.00              
ATOM   2249  NZ  LYS A 288      23.422  -3.926  61.877  1.00  0.00              
ATOM   2250  C   LYS A 288      17.886  -1.507  63.928  1.00  0.00              
ATOM   2251  O   LYS A 288      17.564  -2.680  64.114  1.00  0.00              
ATOM   2252  N   ASP A 289      18.068  -0.663  64.953  1.00  0.00              
ATOM   2253  CA  ASP A 289      17.912  -1.087  66.345  1.00  0.00              
ATOM   2254  CB  ASP A 289      18.162   0.047  67.327  1.00  0.00              
ATOM   2255  CG  ASP A 289      19.600   0.510  67.428  1.00  0.00              
ATOM   2256  OD1 ASP A 289      20.350  -0.067  68.219  1.00  0.00              
ATOM   2257  OD2 ASP A 289      19.951   1.464  66.736  1.00  0.00              
ATOM   2258  C   ASP A 289      16.506  -1.599  66.614  1.00  0.00              
ATOM   2259  O   ASP A 289      16.301  -2.538  67.387  1.00  0.00              
ATOM   2260  N   LEU A 290      15.543  -0.950  65.954  1.00  0.00              
ATOM   2261  CA  LEU A 290      14.158  -1.383  65.971  1.00  0.00              
ATOM   2262  CB  LEU A 290      13.250  -0.252  65.494  1.00  0.00              
ATOM   2263  CG  LEU A 290      13.334   1.108  66.180  1.00  0.00              
ATOM   2264  CD1 LEU A 290      12.446   2.101  65.455  1.00  0.00              
ATOM   2265  CD2 LEU A 290      12.966   1.027  67.652  1.00  0.00              
ATOM   2266  C   LEU A 290      13.966  -2.618  65.096  1.00  0.00              
ATOM   2267  O   LEU A 290      13.562  -3.664  65.604  1.00  0.00              
ATOM   2268  N   TYR A 291      14.299  -2.533  63.799  1.00  0.00              
ATOM   2269  CA  TYR A 291      14.133  -3.618  62.833  1.00  0.00              
ATOM   2270  CB  TYR A 291      14.764  -3.262  61.486  1.00  0.00              
ATOM   2271  CG  TYR A 291      13.937  -2.396  60.547  1.00  0.00              
ATOM   2272  CD1 TYR A 291      12.674  -2.798  60.154  1.00  0.00              
ATOM   2273  CE1 TYR A 291      11.974  -2.059  59.223  1.00  0.00              
ATOM   2274  CD2 TYR A 291      14.488  -1.243  60.025  1.00  0.00              
ATOM   2275  CE2 TYR A 291      13.792  -0.500  59.095  1.00  0.00              
ATOM   2276  CZ  TYR A 291      12.539  -0.917  58.699  1.00  0.00              
ATOM   2277  OH  TYR A 291      11.839  -0.178  57.767  1.00  0.00              
ATOM   2278  C   TYR A 291      14.703  -4.965  63.254  1.00  0.00              
ATOM   2279  O   TYR A 291      14.038  -5.993  63.134  1.00  0.00              
ATOM   2280  N   ALA A 292      15.939  -4.965  63.754  1.00  0.00              
ATOM   2281  CA  ALA A 292      16.601  -6.175  64.213  1.00  0.00              
ATOM   2282  CB  ALA A 292      18.098  -5.925  64.318  1.00  0.00              
ATOM   2283  C   ALA A 292      16.114  -6.691  65.561  1.00  0.00              
ATOM   2284  O   ALA A 292      16.478  -7.792  65.974  1.00  0.00              
ATOM   2285  N   ASN A 293      15.293  -5.916  66.276  1.00  0.00              
ATOM   2286  CA  ASN A 293      14.739  -6.363  67.541  1.00  0.00              
ATOM   2287  CB  ASN A 293      15.348  -5.613  68.731  1.00  0.00              
ATOM   2288  CG  ASN A 293      16.835  -5.825  68.948  1.00  0.00              
ATOM   2289  OD1 ASN A 293      17.301  -6.898  69.324  1.00  0.00              
ATOM   2290  ND2 ASN A 293      17.628  -4.789  68.713  1.00  0.00              
ATOM   2291  C   ASN A 293      13.229  -6.177  67.519  1.00  0.00              
ATOM   2292  O   ASN A 293      12.638  -5.505  68.376  1.00  0.00              
ATOM   2293  N   ASN A 294      12.559  -6.756  66.516  1.00  0.00              
ATOM   2294  CA  ASN A 294      11.107  -6.696  66.501  1.00  0.00              
ATOM   2295  CB  ASN A 294      10.526  -6.669  65.091  1.00  0.00              
ATOM   2296  CG  ASN A 294       9.009  -6.490  65.041  1.00  0.00              
ATOM   2297  OD1 ASN A 294       8.358  -6.976  64.122  1.00  0.00              
ATOM   2298  ND2 ASN A 294       8.339  -5.808  65.965  1.00  0.00              
ATOM   2299  C   ASN A 294      10.547  -7.836  67.335  1.00  0.00              
ATOM   2300  O   ASN A 294      10.230  -8.923  66.853  1.00  0.00              
ATOM   2301  N   VAL A 295      10.463  -7.554  68.632  1.00  0.00              
ATOM   2302  CA  VAL A 295      10.101  -8.558  69.618  1.00  0.00              
ATOM   2303  CB  VAL A 295      10.744  -8.218  70.985  1.00  0.00              
ATOM   2304  CG1 VAL A 295      10.336  -9.204  72.074  1.00  0.00              
ATOM   2305  CG2 VAL A 295      12.262  -8.225  70.865  1.00  0.00              
ATOM   2306  C   VAL A 295       8.587  -8.661  69.716  1.00  0.00              
ATOM   2307  O   VAL A 295       7.899  -7.687  70.026  1.00  0.00              
ATOM   2308  N   MET A 296       8.051  -9.838  69.413  1.00  0.00              
ATOM   2309  CA  MET A 296       6.629 -10.086  69.577  1.00  0.00              
ATOM   2310  CB  MET A 296       6.169 -11.164  68.616  1.00  0.00              
ATOM   2311  CG  MET A 296       6.231 -10.685  67.177  1.00  0.00              
ATOM   2312  SD  MET A 296       5.459 -11.851  66.034  1.00  0.00              
ATOM   2313  CE  MET A 296       6.877 -12.874  65.789  1.00  0.00              
ATOM   2314  C   MET A 296       6.277 -10.459  71.009  1.00  0.00              
ATOM   2315  O   MET A 296       7.091 -11.047  71.723  1.00  0.00              
ATOM   2316  N   SER A 297       5.064 -10.121  71.449  1.00  0.00              
ATOM   2317  CA  SER A 297       4.643 -10.333  72.824  1.00  0.00              
ATOM   2318  CB  SER A 297       5.231  -9.236  73.697  1.00  0.00              
ATOM   2319  OG  SER A 297       4.907  -7.942  73.210  1.00  0.00              
ATOM   2320  C   SER A 297       3.128 -10.319  72.938  1.00  0.00              
ATOM   2321  O   SER A 297       2.438  -9.660  72.157  1.00  0.00              
ATOM   2322  N   GLY A 298       2.608 -11.049  73.920  1.00  0.00              
ATOM   2323  CA  GLY A 298       1.179 -11.161  74.124  1.00  0.00              
ATOM   2324  C   GLY A 298       0.623 -12.465  73.570  1.00  0.00              
ATOM   2325  O   GLY A 298       1.348 -13.387  73.176  1.00  0.00              
ATOM   2326  N   GLY A 299      -0.705 -12.488  73.496  1.00  0.00              
ATOM   2327  CA  GLY A 299      -1.459 -13.696  73.216  1.00  0.00              
ATOM   2328  C   GLY A 299      -1.536 -13.992  71.728  1.00  0.00              
ATOM   2329  O   GLY A 299      -1.182 -15.088  71.291  1.00  0.00              
ATOM   2330  N   THR A 300      -1.943 -13.008  70.918  1.00  0.00              
ATOM   2331  CA  THR A 300      -2.175 -13.237  69.494  1.00  0.00              
ATOM   2332  CB  THR A 300      -2.882 -12.047  68.815  1.00  0.00              
ATOM   2333  OG1 THR A 300      -2.978 -10.965  69.734  1.00  0.00              
ATOM   2334  CG2 THR A 300      -4.258 -12.442  68.340  1.00  0.00              
ATOM   2335  C   THR A 300      -0.890 -13.585  68.749  1.00  0.00              
ATOM   2336  O   THR A 300      -0.867 -14.368  67.799  1.00  0.00              
ATOM   2337  N   THR A 301       0.215 -13.048  69.260  1.00  0.00              
ATOM   2338  CA  THR A 301       1.550 -13.344  68.774  1.00  0.00              
ATOM   2339  CB  THR A 301       2.516 -12.367  69.451  1.00  0.00              
ATOM   2340  OG1 THR A 301       2.094 -12.240  70.805  1.00  0.00              
ATOM   2341  CG2 THR A 301       2.483 -11.007  68.774  1.00  0.00              
ATOM   2342  C   THR A 301       2.028 -14.783  68.936  1.00  0.00              
ATOM   2343  O   THR A 301       3.066 -15.151  68.383  1.00  0.00              
ATOM   2344  N   MET A 302       1.306 -15.626  69.685  1.00  0.00              
ATOM   2345  CA  MET A 302       1.688 -17.021  69.861  1.00  0.00              
ATOM   2346  CB  MET A 302       0.955 -17.637  71.049  1.00  0.00              
ATOM   2347  CG  MET A 302       1.381 -17.084  72.403  1.00  0.00              
ATOM   2348  SD  MET A 302       3.102 -17.460  72.819  1.00  0.00              
ATOM   2349  CE  MET A 302       2.875 -18.874  73.858  1.00  0.00              
ATOM   2350  C   MET A 302       1.486 -17.900  68.631  1.00  0.00              
ATOM   2351  O   MET A 302       2.105 -18.962  68.525  1.00  0.00              
ATOM   2352  N   TYR A 303       0.654 -17.469  67.674  1.00  0.00              
ATOM   2353  CA  TYR A 303       0.243 -18.316  66.558  1.00  0.00              
ATOM   2354  CB  TYR A 303      -0.859 -17.647  65.729  1.00  0.00              
ATOM   2355  CG  TYR A 303      -2.115 -17.246  66.495  1.00  0.00              
ATOM   2356  CD1 TYR A 303      -2.838 -16.160  66.047  1.00  0.00              
ATOM   2357  CE1 TYR A 303      -3.926 -15.712  66.764  1.00  0.00              
ATOM   2358  CD2 TYR A 303      -2.509 -17.914  67.642  1.00  0.00              
ATOM   2359  CE2 TYR A 303      -3.593 -17.465  68.366  1.00  0.00              
ATOM   2360  CZ  TYR A 303      -4.282 -16.355  67.928  1.00  0.00              
ATOM   2361  OH  TYR A 303      -5.334 -15.870  68.679  1.00  0.00              
ATOM   2362  C   TYR A 303       1.375 -18.739  65.624  1.00  0.00              
ATOM   2363  O   TYR A 303       2.151 -17.891  65.173  1.00  0.00              
ATOM   2364  N   PRO A 304       1.517 -20.036  65.302  1.00  0.00              
ATOM   2365  CD  PRO A 304       0.691 -21.120  65.829  1.00  0.00              
ATOM   2366  CA  PRO A 304       2.552 -20.558  64.410  1.00  0.00              
ATOM   2367  CB  PRO A 304       2.177 -22.019  64.283  1.00  0.00              
ATOM   2368  CG  PRO A 304       1.578 -22.333  65.628  1.00  0.00              
ATOM   2369  C   PRO A 304       2.571 -19.871  63.051  1.00  0.00              
ATOM   2370  O   PRO A 304       1.525 -19.586  62.465  1.00  0.00              
ATOM   2371  N   GLY A 305       3.770 -19.548  62.567  1.00  0.00              
ATOM   2372  CA  GLY A 305       3.915 -18.902  61.274  1.00  0.00              
ATOM   2373  C   GLY A 305       4.089 -17.392  61.366  1.00  0.00              
ATOM   2374  O   GLY A 305       4.734 -16.812  60.487  1.00  0.00              
ATOM   2375  N   ILE A 306       3.587 -16.742  62.431  1.00  0.00              
ATOM   2376  CA  ILE A 306       3.571 -15.282  62.533  1.00  0.00              
ATOM   2377  CB  ILE A 306       2.898 -14.807  63.856  1.00  0.00              
ATOM   2378  CG2 ILE A 306       3.730 -15.146  65.091  1.00  0.00              
ATOM   2379  CG1 ILE A 306       2.563 -13.317  63.799  1.00  0.00              
ATOM   2380  CD1 ILE A 306       1.664 -12.802  64.941  1.00  0.00              
ATOM   2381  C   ILE A 306       4.917 -14.604  62.292  1.00  0.00              
ATOM   2382  O   ILE A 306       4.983 -13.635  61.539  1.00  0.00              
ATOM   2383  N   ALA A 307       6.002 -15.149  62.853  1.00  0.00              
ATOM   2384  CA  ALA A 307       7.346 -14.627  62.640  1.00  0.00              
ATOM   2385  CB  ALA A 307       8.346 -15.479  63.409  1.00  0.00              
ATOM   2386  C   ALA A 307       7.763 -14.649  61.178  1.00  0.00              
ATOM   2387  O   ALA A 307       8.302 -13.675  60.653  1.00  0.00              
ATOM   2388  N   ASP A 308       7.419 -15.748  60.501  1.00  0.00              
ATOM   2389  CA  ASP A 308       7.844 -15.998  59.129  1.00  0.00              
ATOM   2390  CB  ASP A 308       7.509 -17.427  58.692  1.00  0.00              
ATOM   2391  CG  ASP A 308       8.081 -18.518  59.581  1.00  0.00              
ATOM   2392  OD1 ASP A 308       9.019 -19.194  59.165  1.00  0.00              
ATOM   2393  OD2 ASP A 308       7.576 -18.686  60.694  1.00  0.00              
ATOM   2394  C   ASP A 308       7.117 -15.038  58.204  1.00  0.00              
ATOM   2395  O   ASP A 308       7.725 -14.374  57.363  1.00  0.00              
ATOM   2396  N   ARG A 309       5.799 -14.948  58.405  1.00  0.00              
ATOM   2397  CA  ARG A 309       4.955 -14.047  57.640  1.00  0.00              
ATOM   2398  CB  ARG A 309       3.495 -14.338  57.975  1.00  0.00              
ATOM   2399  CG  ARG A 309       2.471 -13.434  57.307  1.00  0.00              
ATOM   2400  CD  ARG A 309       2.470 -13.510  55.785  1.00  0.00              
ATOM   2401  NE  ARG A 309       1.534 -12.534  55.253  1.00  0.00              
ATOM   2402  CZ  ARG A 309       0.213 -12.708  55.262  1.00  0.00              
ATOM   2403  NH1 ARG A 309      -0.549 -11.673  54.940  1.00  0.00              
ATOM   2404  NH2 ARG A 309      -0.329 -13.885  55.558  1.00  0.00              
ATOM   2405  C   ARG A 309       5.311 -12.583  57.882  1.00  0.00              
ATOM   2406  O   ARG A 309       5.478 -11.831  56.921  1.00  0.00              
ATOM   2407  N   MET A 310       5.459 -12.170  59.146  1.00  0.00              
ATOM   2408  CA  MET A 310       5.896 -10.822  59.492  1.00  0.00              
ATOM   2409  CB  MET A 310       6.066 -10.679  60.998  1.00  0.00              
ATOM   2410  CG  MET A 310       4.809 -10.305  61.757  1.00  0.00              
ATOM   2411  SD  MET A 310       4.282  -8.620  61.367  1.00  0.00              
ATOM   2412  CE  MET A 310       5.312  -7.729  62.499  1.00  0.00              
ATOM   2413  C   MET A 310       7.205 -10.438  58.821  1.00  0.00              
ATOM   2414  O   MET A 310       7.308  -9.371  58.210  1.00  0.00              
ATOM   2415  N   GLN A 311       8.190 -11.342  58.916  1.00  0.00              
ATOM   2416  CA  GLN A 311       9.490 -11.166  58.291  1.00  0.00              
ATOM   2417  CB  GLN A 311      10.362 -12.385  58.587  1.00  0.00              
ATOM   2418  CG  GLN A 311      11.840 -12.274  58.235  1.00  0.00              
ATOM   2419  CD  GLN A 311      12.643 -11.288  59.074  1.00  0.00              
ATOM   2420  OE1 GLN A 311      12.560 -11.222  60.302  1.00  0.00              
ATOM   2421  NE2 GLN A 311      13.463 -10.486  58.413  1.00  0.00              
ATOM   2422  C   GLN A 311       9.334 -10.955  56.791  1.00  0.00              
ATOM   2423  O   GLN A 311       9.813  -9.944  56.282  1.00  0.00              
ATOM   2424  N   LYS A 312       8.605 -11.851  56.110  1.00  0.00              
ATOM   2425  CA  LYS A 312       8.312 -11.748  54.682  1.00  0.00              
ATOM   2426  CB  LYS A 312       7.383 -12.903  54.288  1.00  0.00              
ATOM   2427  CG  LYS A 312       6.835 -12.905  52.864  1.00  0.00              
ATOM   2428  CD  LYS A 312       5.894 -14.085  52.690  1.00  0.00              
ATOM   2429  CE  LYS A 312       5.119 -13.979  51.385  1.00  0.00              
ATOM   2430  NZ  LYS A 312       4.264 -15.139  51.227  1.00  0.00              
ATOM   2431  C   LYS A 312       7.704 -10.402  54.289  1.00  0.00              
ATOM   2432  O   LYS A 312       8.237  -9.695  53.424  1.00  0.00              
ATOM   2433  N   GLU A 313       6.615 -10.028  54.972  1.00  0.00              
ATOM   2434  CA  GLU A 313       5.912  -8.778  54.722  1.00  0.00              
ATOM   2435  CB  GLU A 313       4.734  -8.642  55.683  1.00  0.00              
ATOM   2436  CG  GLU A 313       3.565  -9.607  55.463  1.00  0.00              
ATOM   2437  CD  GLU A 313       2.499  -9.201  54.447  1.00  0.00              
ATOM   2438  OE1 GLU A 313       2.814  -8.605  53.418  1.00  0.00              
ATOM   2439  OE2 GLU A 313       1.327  -9.508  54.690  1.00  0.00              
ATOM   2440  C   GLU A 313       6.817  -7.562  54.859  1.00  0.00              
ATOM   2441  O   GLU A 313       6.926  -6.750  53.936  1.00  0.00              
ATOM   2442  N   ILE A 314       7.530  -7.452  55.984  1.00  0.00              
ATOM   2443  CA  ILE A 314       8.392  -6.303  56.202  1.00  0.00              
ATOM   2444  CB  ILE A 314       8.706  -6.113  57.707  1.00  0.00              
ATOM   2445  CG2 ILE A 314       9.658  -4.946  57.962  1.00  0.00              
ATOM   2446  CG1 ILE A 314       7.386  -5.858  58.441  1.00  0.00              
ATOM   2447  CD1 ILE A 314       7.475  -5.629  59.962  1.00  0.00              
ATOM   2448  C   ILE A 314       9.608  -6.324  55.278  1.00  0.00              
ATOM   2449  O   ILE A 314      10.018  -5.255  54.827  1.00  0.00              
ATOM   2450  N   THR A 315      10.172  -7.479  54.892  1.00  0.00              
ATOM   2451  CA  THR A 315      11.214  -7.502  53.868  1.00  0.00              
ATOM   2452  CB  THR A 315      11.934  -8.864  53.760  1.00  0.00              
ATOM   2453  OG1 THR A 315      10.971  -9.911  53.741  1.00  0.00              
ATOM   2454  CG2 THR A 315      12.912  -9.063  54.907  1.00  0.00              
ATOM   2455  C   THR A 315      10.757  -7.034  52.489  1.00  0.00              
ATOM   2456  O   THR A 315      11.574  -6.604  51.674  1.00  0.00              
ATOM   2457  N   ALA A 316       9.453  -7.126  52.203  1.00  0.00              
ATOM   2458  CA  ALA A 316       8.904  -6.538  50.991  1.00  0.00              
ATOM   2459  CB  ALA A 316       7.565  -7.183  50.665  1.00  0.00              
ATOM   2460  C   ALA A 316       8.677  -5.037  51.136  1.00  0.00              
ATOM   2461  O   ALA A 316       8.943  -4.267  50.210  1.00  0.00              
ATOM   2462  N   LEU A 317       8.189  -4.605  52.304  1.00  0.00              
ATOM   2463  CA  LEU A 317       7.894  -3.198  52.549  1.00  0.00              
ATOM   2464  CB  LEU A 317       6.956  -3.052  53.747  1.00  0.00              
ATOM   2465  CG  LEU A 317       5.571  -3.685  53.724  1.00  0.00              
ATOM   2466  CD1 LEU A 317       4.892  -3.462  55.062  1.00  0.00              
ATOM   2467  CD2 LEU A 317       4.720  -3.125  52.597  1.00  0.00              
ATOM   2468  C   LEU A 317       9.106  -2.302  52.779  1.00  0.00              
ATOM   2469  O   LEU A 317       9.129  -1.146  52.352  1.00  0.00              
ATOM   2470  N   ALA A 318      10.119  -2.801  53.483  1.00  0.00              
ATOM   2471  CA  ALA A 318      11.237  -1.982  53.929  1.00  0.00              
ATOM   2472  CB  ALA A 318      11.707  -2.518  55.272  1.00  0.00              
ATOM   2473  C   ALA A 318      12.433  -1.987  52.984  1.00  0.00              
ATOM   2474  O   ALA A 318      12.559  -2.911  52.177  1.00  0.00              
ATOM   2475  N   PRO A 319      13.340  -0.995  53.016  1.00  0.00              
ATOM   2476  CD  PRO A 319      13.153   0.306  53.655  1.00  0.00              
ATOM   2477  CA  PRO A 319      14.608  -1.049  52.296  1.00  0.00              
ATOM   2478  CB  PRO A 319      15.195   0.335  52.531  1.00  0.00              
ATOM   2479  CG  PRO A 319      14.576   0.796  53.829  1.00  0.00              
ATOM   2480  C   PRO A 319      15.486  -2.185  52.819  1.00  0.00              
ATOM   2481  O   PRO A 319      16.052  -2.136  53.916  1.00  0.00              
ATOM   2482  N   SER A 320      15.614  -3.221  51.990  1.00  0.00              
ATOM   2483  CA  SER A 320      16.255  -4.483  52.337  1.00  0.00              
ATOM   2484  CB  SER A 320      16.085  -5.425  51.150  1.00  0.00              
ATOM   2485  OG  SER A 320      16.261  -4.733  49.917  1.00  0.00              
ATOM   2486  C   SER A 320      17.708  -4.454  52.810  1.00  0.00              
ATOM   2487  O   SER A 320      18.256  -5.463  53.255  1.00  0.00              
ATOM   2488  N   THR A 321      18.352  -3.289  52.724  1.00  0.00              
ATOM   2489  CA  THR A 321      19.657  -3.046  53.314  1.00  0.00              
ATOM   2490  CB  THR A 321      20.183  -1.708  52.761  1.00  0.00              
ATOM   2491  OG1 THR A 321      19.081  -0.800  52.744  1.00  0.00              
ATOM   2492  CG2 THR A 321      20.774  -1.864  51.369  1.00  0.00              
ATOM   2493  C   THR A 321      19.642  -3.042  54.841  1.00  0.00              
ATOM   2494  O   THR A 321      20.657  -3.312  55.486  1.00  0.00              
ATOM   2495  N   MET A 322      18.492  -2.718  55.441  1.00  0.00              
ATOM   2496  CA  MET A 322      18.367  -2.689  56.890  1.00  0.00              
ATOM   2497  CB  MET A 322      17.251  -1.740  57.323  1.00  0.00              
ATOM   2498  CG  MET A 322      17.450  -0.296  56.875  1.00  0.00              
ATOM   2499  SD  MET A 322      19.009   0.426  57.448  1.00  0.00              
ATOM   2500  CE  MET A 322      18.442   1.254  58.906  1.00  0.00              
ATOM   2501  C   MET A 322      18.087  -4.089  57.412  1.00  0.00              
ATOM   2502  O   MET A 322      17.199  -4.787  56.915  1.00  0.00              
ATOM   2503  N   LYS A 323      18.853  -4.521  58.415  1.00  0.00              
ATOM   2504  CA  LYS A 323      18.695  -5.854  58.975  1.00  0.00              
ATOM   2505  CB  LYS A 323      19.932  -6.234  59.782  1.00  0.00              
ATOM   2506  CG  LYS A 323      19.941  -7.681  60.271  1.00  0.00              
ATOM   2507  CD  LYS A 323      21.248  -8.037  60.968  1.00  0.00              
ATOM   2508  CE  LYS A 323      22.418  -8.040  59.991  1.00  0.00              
ATOM   2509  NZ  LYS A 323      23.641  -8.430  60.662  1.00  0.00              
ATOM   2510  C   LYS A 323      17.429  -5.946  59.818  1.00  0.00              
ATOM   2511  O   LYS A 323      17.305  -5.357  60.892  1.00  0.00              
ATOM   2512  N   ILE A 324      16.459  -6.664  59.257  1.00  0.00              
ATOM   2513  CA  ILE A 324      15.183  -6.905  59.910  1.00  0.00              
ATOM   2514  CB  ILE A 324      14.046  -6.852  58.861  1.00  0.00              
ATOM   2515  CG2 ILE A 324      12.692  -6.969  59.555  1.00  0.00              
ATOM   2516  CG1 ILE A 324      14.095  -5.571  58.034  1.00  0.00              
ATOM   2517  CD1 ILE A 324      13.254  -5.611  56.748  1.00  0.00              
ATOM   2518  C   ILE A 324      15.246  -8.281  60.559  1.00  0.00              
ATOM   2519  O   ILE A 324      15.587  -9.262  59.893  1.00  0.00              
ATOM   2520  N   LYS A 325      14.915  -8.375  61.845  1.00  0.00              
ATOM   2521  CA  LYS A 325      14.875  -9.639  62.556  1.00  0.00              
ATOM   2522  CB  LYS A 325      16.175  -9.846  63.331  1.00  0.00              
ATOM   2523  CG  LYS A 325      16.283 -11.165  64.081  1.00  0.00              
ATOM   2524  CD  LYS A 325      17.579 -11.172  64.871  1.00  0.00              
ATOM   2525  CE  LYS A 325      17.691 -12.440  65.700  1.00  0.00              
ATOM   2526  NZ  LYS A 325      18.926 -12.429  66.459  1.00  0.00              
ATOM   2527  C   LYS A 325      13.672  -9.587  63.488  1.00  0.00              
ATOM   2528  O   LYS A 325      13.625  -8.848  64.480  1.00  0.00              
ATOM   2529  N   ILE A 326      12.648 -10.344  63.099  1.00  0.00              
ATOM   2530  CA  ILE A 326      11.420 -10.401  63.870  1.00  0.00              
ATOM   2531  CB  ILE A 326      10.203 -10.319  62.926  1.00  0.00              
ATOM   2532  CG2 ILE A 326       8.888 -10.390  63.697  1.00  0.00              
ATOM   2533  CG1 ILE A 326      10.313  -9.003  62.153  1.00  0.00              
ATOM   2534  CD1 ILE A 326       9.226  -8.683  61.126  1.00  0.00              
ATOM   2535  C   ILE A 326      11.436 -11.613  64.791  1.00  0.00              
ATOM   2536  O   ILE A 326      11.382 -12.776  64.387  1.00  0.00              
ATOM   2537  N   ILE A 327      11.532 -11.279  66.073  1.00  0.00              
ATOM   2538  CA  ILE A 327      11.842 -12.232  67.122  1.00  0.00              
ATOM   2539  CB  ILE A 327      12.807 -11.558  68.131  1.00  0.00              
ATOM   2540  CG2 ILE A 327      13.221 -12.538  69.228  1.00  0.00              
ATOM   2541  CG1 ILE A 327      14.044 -11.005  67.430  1.00  0.00              
ATOM   2542  CD1 ILE A 327      14.887 -10.041  68.280  1.00  0.00              
ATOM   2543  C   ILE A 327      10.556 -12.670  67.808  1.00  0.00              
ATOM   2544  O   ILE A 327       9.764 -11.845  68.270  1.00  0.00              
ATOM   2545  N   ALA A 328      10.340 -13.982  67.873  1.00  0.00              
ATOM   2546  CA  ALA A 328       9.254 -14.538  68.663  1.00  0.00              
ATOM   2547  CB  ALA A 328       8.475 -15.543  67.822  1.00  0.00              
ATOM   2548  C   ALA A 328       9.830 -15.258  69.881  1.00  0.00              
ATOM   2549  O   ALA A 328      10.361 -16.364  69.743  1.00  0.00              
ATOM   2550  N   PRO A 329       9.832 -14.668  71.085  1.00  0.00              
ATOM   2551  CD  PRO A 329       9.600 -13.246  71.325  1.00  0.00              
ATOM   2552  CA  PRO A 329      10.257 -15.348  72.304  1.00  0.00              
ATOM   2553  CB  PRO A 329      10.431 -14.200  73.286  1.00  0.00              
ATOM   2554  CG  PRO A 329       9.437 -13.165  72.832  1.00  0.00              
ATOM   2555  C   PRO A 329       9.239 -16.394  72.762  1.00  0.00              
ATOM   2556  O   PRO A 329       8.060 -16.067  72.910  1.00  0.00              
ATOM   2557  N   PRO A 330       9.611 -17.656  73.035  1.00  0.00              
ATOM   2558  CD  PRO A 330      10.988 -18.137  72.962  1.00  0.00              
ATOM   2559  CA  PRO A 330       8.698 -18.744  73.410  1.00  0.00              
ATOM   2560  CB  PRO A 330       9.656 -19.844  73.813  1.00  0.00              
ATOM   2561  CG  PRO A 330      10.809 -19.640  72.867  1.00  0.00              
ATOM   2562  C   PRO A 330       7.678 -18.468  74.514  1.00  0.00              
ATOM   2563  O   PRO A 330       6.647 -19.132  74.609  1.00  0.00              
ATOM   2564  N   GLU A 331       7.945 -17.457  75.340  1.00  0.00              
ATOM   2565  CA  GLU A 331       7.063 -17.080  76.427  1.00  0.00              
ATOM   2566  CB  GLU A 331       7.858 -16.889  77.733  1.00  0.00              
ATOM   2567  CG  GLU A 331       8.992 -15.854  77.765  1.00  0.00              
ATOM   2568  CD  GLU A 331      10.327 -16.347  77.226  1.00  0.00              
ATOM   2569  OE1 GLU A 331      10.504 -16.333  76.006  1.00  0.00              
ATOM   2570  OE2 GLU A 331      11.176 -16.753  78.015  1.00  0.00              
ATOM   2571  C   GLU A 331       6.198 -15.856  76.121  1.00  0.00              
ATOM   2572  O   GLU A 331       5.694 -15.222  77.051  1.00  0.00              
ATOM   2573  N   ARG A 332       5.996 -15.511  74.838  1.00  0.00              
ATOM   2574  CA  ARG A 332       5.174 -14.380  74.392  1.00  0.00              
ATOM   2575  CB  ARG A 332       4.723 -14.598  72.954  1.00  0.00              
ATOM   2576  CG  ARG A 332       5.713 -14.111  71.912  1.00  0.00              
ATOM   2577  CD  ARG A 332       5.541 -14.857  70.599  1.00  0.00              
ATOM   2578  NE  ARG A 332       6.066 -16.208  70.720  1.00  0.00              
ATOM   2579  CZ  ARG A 332       5.715 -17.211  69.915  1.00  0.00              
ATOM   2580  NH1 ARG A 332       6.270 -18.396  70.120  1.00  0.00              
ATOM   2581  NH2 ARG A 332       4.835 -17.062  68.929  1.00  0.00              
ATOM   2582  C   ARG A 332       3.966 -13.989  75.235  1.00  0.00              
ATOM   2583  O   ARG A 332       3.887 -12.847  75.693  1.00  0.00              
ATOM   2584  N   LYS A 333       3.068 -14.938  75.515  1.00  0.00              
ATOM   2585  CA  LYS A 333       1.880 -14.710  76.333  1.00  0.00              
ATOM   2586  CB  LYS A 333       1.103 -16.021  76.403  1.00  0.00              
ATOM   2587  CG  LYS A 333      -0.285 -15.909  77.011  1.00  0.00              
ATOM   2588  CD  LYS A 333      -0.774 -17.286  77.411  1.00  0.00              
ATOM   2589  CE  LYS A 333      -2.030 -17.137  78.249  1.00  0.00              
ATOM   2590  NZ  LYS A 333      -2.314 -18.367  78.963  1.00  0.00              
ATOM   2591  C   LYS A 333       2.173 -14.204  77.750  1.00  0.00              
ATOM   2592  O   LYS A 333       1.401 -13.439  78.335  1.00  0.00              
ATOM   2593  N   TYR A 334       3.298 -14.638  78.322  1.00  0.00              
ATOM   2594  CA  TYR A 334       3.666 -14.268  79.680  1.00  0.00              
ATOM   2595  CB  TYR A 334       3.986 -15.522  80.497  1.00  0.00              
ATOM   2596  CG  TYR A 334       2.846 -16.529  80.573  1.00  0.00              
ATOM   2597  CD1 TYR A 334       1.610 -16.150  81.060  1.00  0.00              
ATOM   2598  CE1 TYR A 334       0.569 -17.054  81.081  1.00  0.00              
ATOM   2599  CD2 TYR A 334       3.050 -17.820  80.128  1.00  0.00              
ATOM   2600  CE2 TYR A 334       2.012 -18.728  80.149  1.00  0.00              
ATOM   2601  CZ  TYR A 334       0.774 -18.333  80.612  1.00  0.00              
ATOM   2602  OH  TYR A 334      -0.284 -19.223  80.586  1.00  0.00              
ATOM   2603  C   TYR A 334       4.843 -13.303  79.746  1.00  0.00              
ATOM   2604  O   TYR A 334       5.198 -12.846  80.835  1.00  0.00              
ATOM   2605  N   SER A 335       5.448 -12.960  78.598  1.00  0.00              
ATOM   2606  CA  SER A 335       6.629 -12.101  78.511  1.00  0.00              
ATOM   2607  CB  SER A 335       6.876 -11.702  77.060  1.00  0.00              
ATOM   2608  OG  SER A 335       5.780 -10.962  76.526  1.00  0.00              
ATOM   2609  C   SER A 335       6.598 -10.841  79.368  1.00  0.00              
ATOM   2610  O   SER A 335       7.551 -10.539  80.084  1.00  0.00              
ATOM   2611  N   VAL A 336       5.465 -10.136  79.308  1.00  0.00              
ATOM   2612  CA  VAL A 336       5.198  -8.965  80.134  1.00  0.00              
ATOM   2613  CB  VAL A 336       3.752  -8.468  79.904  1.00  0.00              
ATOM   2614  CG1 VAL A 336       3.509  -7.219  80.724  1.00  0.00              
ATOM   2615  CG2 VAL A 336       3.421  -8.193  78.446  1.00  0.00              
ATOM   2616  C   VAL A 336       5.390  -9.276  81.617  1.00  0.00              
ATOM   2617  O   VAL A 336       6.120  -8.580  82.326  1.00  0.00              
ATOM   2618  N   TRP A 337       4.758 -10.363  82.071  1.00  0.00              
ATOM   2619  CA  TRP A 337       4.795 -10.750  83.469  1.00  0.00              
ATOM   2620  CB  TRP A 337       3.833 -11.920  83.717  1.00  0.00              
ATOM   2621  CG  TRP A 337       3.660 -12.244  85.195  1.00  0.00              
ATOM   2622  CD2 TRP A 337       4.343 -13.180  85.925  1.00  0.00              
ATOM   2623  CE2 TRP A 337       3.912 -12.917  87.187  1.00  0.00              
ATOM   2624  CE3 TRP A 337       5.507 -13.869  85.682  1.00  0.00              
ATOM   2625  CD1 TRP A 337       2.833 -11.489  85.998  1.00  0.00              
ATOM   2626  NE1 TRP A 337       3.024 -11.919  87.224  1.00  0.00              
ATOM   2627  CZ2 TRP A 337       4.618 -13.287  88.300  1.00  0.00              
ATOM   2628  CZ3 TRP A 337       6.216 -14.287  86.792  1.00  0.00              
ATOM   2629  CH2 TRP A 337       5.781 -13.996  88.078  1.00  0.00              
ATOM   2630  C   TRP A 337       6.216 -11.132  83.864  1.00  0.00              
ATOM   2631  O   TRP A 337       6.700 -10.715  84.915  1.00  0.00              
ATOM   2632  N   ILE A 338       6.896 -11.916  83.021  1.00  0.00              
ATOM   2633  CA  ILE A 338       8.249 -12.379  83.305  1.00  0.00              
ATOM   2634  CB  ILE A 338       8.652 -13.476  82.290  1.00  0.00              
ATOM   2635  CG2 ILE A 338      10.104 -13.921  82.470  1.00  0.00              
ATOM   2636  CG1 ILE A 338       7.709 -14.667  82.446  1.00  0.00              
ATOM   2637  CD1 ILE A 338       7.874 -15.790  81.408  1.00  0.00              
ATOM   2638  C   ILE A 338       9.235 -11.216  83.366  1.00  0.00              
ATOM   2639  O   ILE A 338      10.017 -11.121  84.314  1.00  0.00              
ATOM   2640  N   GLY A 339       9.165 -10.286  82.410  1.00  0.00              
ATOM   2641  CA  GLY A 339       9.965  -9.069  82.439  1.00  0.00              
ATOM   2642  C   GLY A 339       9.673  -8.230  83.673  1.00  0.00              
ATOM   2643  O   GLY A 339      10.579  -7.657  84.280  1.00  0.00              
ATOM   2644  N   GLY A 340       8.396  -8.185  84.065  1.00  0.00              
ATOM   2645  CA  GLY A 340       7.983  -7.595  85.328  1.00  0.00              
ATOM   2646  C   GLY A 340       8.622  -8.284  86.526  1.00  0.00              
ATOM   2647  O   GLY A 340       9.113  -7.616  87.431  1.00  0.00              
ATOM   2648  N   SER A 341       8.657  -9.618  86.531  1.00  0.00              
ATOM   2649  CA  SER A 341       9.250 -10.407  87.603  1.00  0.00              
ATOM   2650  CB  SER A 341       8.971 -11.877  87.319  1.00  0.00              
ATOM   2651  OG  SER A 341       9.356 -12.774  88.349  1.00  0.00              
ATOM   2652  C   SER A 341      10.749 -10.157  87.737  1.00  0.00              
ATOM   2653  O   SER A 341      11.281 -10.073  88.850  1.00  0.00              
ATOM   2654  N   ILE A 342      11.433 -10.021  86.594  1.00  0.00              
ATOM   2655  CA  ILE A 342      12.841  -9.645  86.565  1.00  0.00              
ATOM   2656  CB  ILE A 342      13.403  -9.720  85.119  1.00  0.00              
ATOM   2657  CG2 ILE A 342      14.865  -9.270  85.076  1.00  0.00              
ATOM   2658  CG1 ILE A 342      13.277 -11.127  84.542  1.00  0.00              
ATOM   2659  CD1 ILE A 342      13.556 -11.223  83.027  1.00  0.00              
ATOM   2660  C   ILE A 342      12.992  -8.242  87.144  1.00  0.00              
ATOM   2661  O   ILE A 342      13.641  -8.065  88.176  1.00  0.00              
ATOM   2662  N   LEU A 343      12.324  -7.252  86.542  1.00  0.00              
ATOM   2663  CA  LEU A 343      12.493  -5.857  86.918  1.00  0.00              
ATOM   2664  CB  LEU A 343      11.657  -4.972  86.003  1.00  0.00              
ATOM   2665  CG  LEU A 343      12.267  -3.647  85.564  1.00  0.00              
ATOM   2666  CD1 LEU A 343      13.523  -3.878  84.741  1.00  0.00              
ATOM   2667  CD2 LEU A 343      11.273  -2.853  84.739  1.00  0.00              
ATOM   2668  C   LEU A 343      12.153  -5.601  88.382  1.00  0.00              
ATOM   2669  O   LEU A 343      12.961  -5.036  89.116  1.00  0.00              
ATOM   2670  N   ALA A 344      11.008  -6.104  88.852  1.00  0.00              
ATOM   2671  CA  ALA A 344      10.592  -5.959  90.240  1.00  0.00              
ATOM   2672  CB  ALA A 344       9.206  -6.549  90.435  1.00  0.00              
ATOM   2673  C   ALA A 344      11.512  -6.599  91.273  1.00  0.00              
ATOM   2674  O   ALA A 344      11.401  -6.292  92.461  1.00  0.00              
ATOM   2675  N   SER A 345      12.432  -7.482  90.871  1.00  0.00              
ATOM   2676  CA  SER A 345      13.406  -8.017  91.805  1.00  0.00              
ATOM   2677  CB  SER A 345      13.579  -9.526  91.604  1.00  0.00              
ATOM   2678  OG  SER A 345      13.752  -9.943  90.256  1.00  0.00              
ATOM   2679  C   SER A 345      14.741  -7.275  91.797  1.00  0.00              
ATOM   2680  O   SER A 345      15.609  -7.538  92.633  1.00  0.00              
ATOM   2681  N   LEU A 346      14.929  -6.309  90.890  1.00  0.00              
ATOM   2682  CA  LEU A 346      16.187  -5.581  90.807  1.00  0.00              
ATOM   2683  CB  LEU A 346      16.386  -4.971  89.419  1.00  0.00              
ATOM   2684  CG  LEU A 346      16.286  -5.858  88.178  1.00  0.00              
ATOM   2685  CD1 LEU A 346      16.563  -5.032  86.938  1.00  0.00              
ATOM   2686  CD2 LEU A 346      17.234  -7.045  88.229  1.00  0.00              
ATOM   2687  C   LEU A 346      16.278  -4.491  91.867  1.00  0.00              
ATOM   2688  O   LEU A 346      15.369  -3.669  92.032  1.00  0.00              
ATOM   2689  N   SER A 347      17.399  -4.466  92.590  1.00  0.00              
ATOM   2690  CA  SER A 347      17.621  -3.523  93.676  1.00  0.00              
ATOM   2691  CB  SER A 347      18.895  -3.906  94.416  1.00  0.00              
ATOM   2692  OG  SER A 347      19.859  -4.453  93.525  1.00  0.00              
ATOM   2693  C   SER A 347      17.622  -2.050  93.281  1.00  0.00              
ATOM   2694  O   SER A 347      17.217  -1.182  94.059  1.00  0.00              
ATOM   2695  N   THR A 348      18.042  -1.752  92.051  1.00  0.00              
ATOM   2696  CA  THR A 348      17.895  -0.421  91.490  1.00  0.00              
ATOM   2697  CB  THR A 348      18.761  -0.293  90.233  1.00  0.00              
ATOM   2698  OG1 THR A 348      18.669  -1.526  89.521  1.00  0.00              
ATOM   2699  CG2 THR A 348      20.195   0.011  90.622  1.00  0.00              
ATOM   2700  C   THR A 348      16.437  -0.072  91.226  1.00  0.00              
ATOM   2701  O   THR A 348      15.978   1.012  91.588  1.00  0.00              
ATOM   2702  N   PHE A 349      15.669  -1.018  90.674  1.00  0.00              
ATOM   2703  CA  PHE A 349      14.245  -0.816  90.445  1.00  0.00              
ATOM   2704  CB  PHE A 349      13.658  -1.977  89.654  1.00  0.00              
ATOM   2705  CG  PHE A 349      12.225  -1.747  89.195  1.00  0.00              
ATOM   2706  CD1 PHE A 349      11.969  -0.884  88.146  1.00  0.00              
ATOM   2707  CD2 PHE A 349      11.185  -2.396  89.832  1.00  0.00              
ATOM   2708  CE1 PHE A 349      10.669  -0.680  87.738  1.00  0.00              
ATOM   2709  CE2 PHE A 349       9.890  -2.189  89.413  1.00  0.00              
ATOM   2710  CZ  PHE A 349       9.634  -1.335  88.366  1.00  0.00              
ATOM   2711  C   PHE A 349      13.476  -0.621  91.747  1.00  0.00              
ATOM   2712  O   PHE A 349      12.438   0.043  91.756  1.00  0.00              
ATOM   2713  N   GLN A 350      13.982  -1.146  92.870  1.00  0.00              
ATOM   2714  CA  GLN A 350      13.388  -0.871  94.174  1.00  0.00              
ATOM   2715  CB  GLN A 350      14.128  -1.565  95.319  1.00  0.00              
ATOM   2716  CG  GLN A 350      14.358  -3.070  95.190  1.00  0.00              
ATOM   2717  CD  GLN A 350      13.137  -3.901  94.831  1.00  0.00              
ATOM   2718  OE1 GLN A 350      12.282  -4.199  95.662  1.00  0.00              
ATOM   2719  NE2 GLN A 350      13.012  -4.300  93.574  1.00  0.00              
ATOM   2720  C   GLN A 350      13.285   0.620  94.483  1.00  0.00              
ATOM   2721  O   GLN A 350      12.359   1.052  95.168  1.00  0.00              
ATOM   2722  N   GLN A 351      14.179   1.445  93.922  1.00  0.00              
ATOM   2723  CA  GLN A 351      14.127   2.889  94.129  1.00  0.00              
ATOM   2724  CB  GLN A 351      15.451   3.555  93.738  1.00  0.00              
ATOM   2725  CG  GLN A 351      16.751   2.849  94.150  1.00  0.00              
ATOM   2726  CD  GLN A 351      16.826   2.388  95.598  1.00  0.00              
ATOM   2727  OE1 GLN A 351      16.807   3.178  96.537  1.00  0.00              
ATOM   2728  NE2 GLN A 351      16.924   1.086  95.834  1.00  0.00              
ATOM   2729  C   GLN A 351      12.977   3.526  93.345  1.00  0.00              
ATOM   2730  O   GLN A 351      12.517   4.627  93.663  1.00  0.00              
ATOM   2731  N   MET A 352      12.496   2.829  92.306  1.00  0.00              
ATOM   2732  CA  MET A 352      11.327   3.249  91.546  1.00  0.00              
ATOM   2733  CB  MET A 352      11.301   2.619  90.154  1.00  0.00              
ATOM   2734  CG  MET A 352      12.375   3.065  89.172  1.00  0.00              
ATOM   2735  SD  MET A 352      14.064   2.613  89.640  1.00  0.00              
ATOM   2736  CE  MET A 352      14.765   4.224  89.854  1.00  0.00              
ATOM   2737  C   MET A 352      10.019   2.912  92.250  1.00  0.00              
ATOM   2738  O   MET A 352       8.954   3.348  91.805  1.00  0.00              
ATOM   2739  N   TRP A 353      10.046   2.126  93.336  1.00  0.00              
ATOM   2740  CA  TRP A 353       8.840   1.883  94.111  1.00  0.00              
ATOM   2741  CB  TRP A 353       9.014   0.808  95.179  1.00  0.00              
ATOM   2742  CG  TRP A 353       9.285  -0.625  94.740  1.00  0.00              
ATOM   2743  CD2 TRP A 353       8.803  -1.316  93.658  1.00  0.00              
ATOM   2744  CE2 TRP A 353       9.360  -2.548  93.839  1.00  0.00              
ATOM   2745  CE3 TRP A 353       7.680  -1.155  92.883  1.00  0.00              
ATOM   2746  CD1 TRP A 353      10.095  -1.420  95.518  1.00  0.00              
ATOM   2747  NE1 TRP A 353      10.112  -2.600  94.942  1.00  0.00              
ATOM   2748  CZ2 TRP A 353       8.870  -3.694  93.268  1.00  0.00              
ATOM   2749  CZ3 TRP A 353       7.180  -2.290  92.267  1.00  0.00              
ATOM   2750  CH2 TRP A 353       7.763  -3.537  92.454  1.00  0.00              
ATOM   2751  C   TRP A 353       8.433   3.155  94.832  1.00  0.00              
ATOM   2752  O   TRP A 353       9.173   3.686  95.660  1.00  0.00              
ATOM   2753  N   ILE A 354       7.246   3.653  94.499  1.00  0.00              
ATOM   2754  CA  ILE A 354       6.662   4.779  95.209  1.00  0.00              
ATOM   2755  CB  ILE A 354       5.423   5.295  94.450  1.00  0.00              
ATOM   2756  CG2 ILE A 354       4.836   6.494  95.182  1.00  0.00              
ATOM   2757  CG1 ILE A 354       5.741   5.649  93.005  1.00  0.00              
ATOM   2758  CD1 ILE A 354       4.490   5.766  92.121  1.00  0.00              
ATOM   2759  C   ILE A 354       6.248   4.239  96.571  1.00  0.00              
ATOM   2760  O   ILE A 354       5.416   3.332  96.642  1.00  0.00              
ATOM   2761  N   THR A 355       6.852   4.708  97.660  1.00  0.00              
ATOM   2762  CA  THR A 355       6.370   4.351  98.986  1.00  0.00              
ATOM   2763  CB  THR A 355       7.411   4.637 100.094  1.00  0.00              
ATOM   2764  OG1 THR A 355       7.645   6.038 100.095  1.00  0.00              
ATOM   2765  CG2 THR A 355       8.708   3.869  99.892  1.00  0.00              
ATOM   2766  C   THR A 355       5.061   5.074  99.285  1.00  0.00              
ATOM   2767  O   THR A 355       4.785   6.117  98.680  1.00  0.00              
ATOM   2768  N   LYS A 356       4.231   4.577 100.214  1.00  0.00              
ATOM   2769  CA  LYS A 356       3.056   5.323 100.666  1.00  0.00              
ATOM   2770  CB  LYS A 356       2.231   4.528 101.682  1.00  0.00              
ATOM   2771  CG  LYS A 356       0.854   5.153 101.901  1.00  0.00              
ATOM   2772  CD  LYS A 356      -0.035   4.348 102.836  1.00  0.00              
ATOM   2773  CE  LYS A 356      -1.322   5.133 103.051  1.00  0.00              
ATOM   2774  NZ  LYS A 356      -2.219   4.464 103.974  1.00  0.00              
ATOM   2775  C   LYS A 356       3.450   6.689 101.223  1.00  0.00              
ATOM   2776  O   LYS A 356       2.753   7.686 101.041  1.00  0.00              
ATOM   2777  N   GLN A 357       4.628   6.733 101.848  1.00  0.00              
ATOM   2778  CA  GLN A 357       5.297   7.967 102.228  1.00  0.00              
ATOM   2779  CB  GLN A 357       6.590   7.540 102.941  1.00  0.00              
ATOM   2780  CG  GLN A 357       7.716   8.531 103.232  1.00  0.00              
ATOM   2781  CD  GLN A 357       8.670   8.737 102.062  1.00  0.00              
ATOM   2782  OE1 GLN A 357       9.201   7.785 101.493  1.00  0.00              
ATOM   2783  NE2 GLN A 357       8.901   9.965 101.629  1.00  0.00              
ATOM   2784  C   GLN A 357       5.506   8.902 101.031  1.00  0.00              
ATOM   2785  O   GLN A 357       5.039  10.044 101.056  1.00  0.00              
ATOM   2786  N   GLU A 358       6.145   8.445  99.945  1.00  0.00              
ATOM   2787  CA  GLU A 358       6.369   9.273  98.763  1.00  0.00              
ATOM   2788  CB  GLU A 358       7.238   8.539  97.754  1.00  0.00              
ATOM   2789  CG  GLU A 358       8.697   8.436  98.185  1.00  0.00              
ATOM   2790  CD  GLU A 358       9.554   7.551  97.294  1.00  0.00              
ATOM   2791  OE1 GLU A 358      10.559   8.030  96.763  1.00  0.00              
ATOM   2792  OE2 GLU A 358       9.230   6.381  97.124  1.00  0.00              
ATOM   2793  C   GLU A 358       5.067   9.721  98.111  1.00  0.00              
ATOM   2794  O   GLU A 358       4.938  10.871  97.687  1.00  0.00              
ATOM   2795  N   TYR A 359       4.079   8.822  98.079  1.00  0.00              
ATOM   2796  CA  TYR A 359       2.724   9.149  97.662  1.00  0.00              
ATOM   2797  CB  TYR A 359       1.861   7.883  97.707  1.00  0.00              
ATOM   2798  CG  TYR A 359       0.424   8.085  97.247  1.00  0.00              
ATOM   2799  CD1 TYR A 359       0.145   8.159  95.898  1.00  0.00              
ATOM   2800  CE1 TYR A 359      -1.144   8.402  95.479  1.00  0.00              
ATOM   2801  CD2 TYR A 359      -0.591   8.223  98.178  1.00  0.00              
ATOM   2802  CE2 TYR A 359      -1.880   8.479  97.760  1.00  0.00              
ATOM   2803  CZ  TYR A 359      -2.140   8.581  96.411  1.00  0.00              
ATOM   2804  OH  TYR A 359      -3.410   8.893  95.976  1.00  0.00              
ATOM   2805  C   TYR A 359       2.114  10.232  98.546  1.00  0.00              
ATOM   2806  O   TYR A 359       1.524  11.185  98.040  1.00  0.00              
ATOM   2807  N   ASP A 360       2.268  10.122  99.868  1.00  0.00              
ATOM   2808  CA  ASP A 360       1.656  11.063 100.800  1.00  0.00              
ATOM   2809  CB  ASP A 360       1.719  10.577 102.251  1.00  0.00              
ATOM   2810  CG  ASP A 360       0.848   9.374 102.601  1.00  0.00              
ATOM   2811  OD1 ASP A 360       1.197   8.667 103.546  1.00  0.00              
ATOM   2812  OD2 ASP A 360      -0.179   9.144 101.958  1.00  0.00              
ATOM   2813  C   ASP A 360       2.279  12.443 100.718  1.00  0.00              
ATOM   2814  O   ASP A 360       1.627  13.446 101.007  1.00  0.00              
ATOM   2815  N   GLU A 361       3.556  12.498 100.332  1.00  0.00              
ATOM   2816  CA  GLU A 361       4.206  13.767 100.062  1.00  0.00              
ATOM   2817  CB  GLU A 361       5.712  13.673 100.303  1.00  0.00              
ATOM   2818  CG  GLU A 361       6.130  13.760 101.774  1.00  0.00              
ATOM   2819  CD  GLU A 361       5.907  12.518 102.625  1.00  0.00              
ATOM   2820  OE1 GLU A 361       6.863  11.758 102.785  1.00  0.00              
ATOM   2821  OE2 GLU A 361       4.808  12.317 103.147  1.00  0.00              
ATOM   2822  C   GLU A 361       3.921  14.356  98.683  1.00  0.00              
ATOM   2823  O   GLU A 361       3.617  15.545  98.578  1.00  0.00              
ATOM   2824  N   ALA A 362       4.002  13.569  97.606  1.00  0.00              
ATOM   2825  CA  ALA A 362       3.908  14.119  96.259  1.00  0.00              
ATOM   2826  CB  ALA A 362       5.108  13.645  95.456  1.00  0.00              
ATOM   2827  C   ALA A 362       2.643  13.812  95.459  1.00  0.00              
ATOM   2828  O   ALA A 362       2.499  14.252  94.313  1.00  0.00              
ATOM   2829  N   GLY A 363       1.706  13.057  96.037  1.00  0.00              
ATOM   2830  CA  GLY A 363       0.441  12.732  95.391  1.00  0.00              
ATOM   2831  C   GLY A 363       0.567  11.707  94.263  1.00  0.00              
ATOM   2832  O   GLY A 363       1.673  11.260  93.947  1.00  0.00              
ATOM   2833  N   PRO A 364      -0.529  11.314  93.589  1.00  0.00              
ATOM   2834  CD  PRO A 364      -1.885  11.788  93.857  1.00  0.00              
ATOM   2835  CA  PRO A 364      -0.514  10.364  92.472  1.00  0.00              
ATOM   2836  CB  PRO A 364      -1.986  10.227  92.133  1.00  0.00              
ATOM   2837  CG  PRO A 364      -2.582  11.553  92.530  1.00  0.00              
ATOM   2838  C   PRO A 364       0.332  10.797  91.276  1.00  0.00              
ATOM   2839  O   PRO A 364       0.736   9.994  90.436  1.00  0.00              
ATOM   2840  N   SER A 365       0.620  12.097  91.213  1.00  0.00              
ATOM   2841  CA  SER A 365       1.559  12.690  90.281  1.00  0.00              
ATOM   2842  CB  SER A 365       1.649  14.185  90.594  1.00  0.00              
ATOM   2843  OG  SER A 365       1.150  14.501  91.895  1.00  0.00              
ATOM   2844  C   SER A 365       2.947  12.057  90.248  1.00  0.00              
ATOM   2845  O   SER A 365       3.525  11.919  89.166  1.00  0.00              
ATOM   2846  N   ILE A 366       3.463  11.584  91.392  1.00  0.00              
ATOM   2847  CA  ILE A 366       4.836  11.092  91.493  1.00  0.00              
ATOM   2848  CB  ILE A 366       5.183  10.803  92.979  1.00  0.00              
ATOM   2849  CG2 ILE A 366       4.366   9.633  93.509  1.00  0.00              
ATOM   2850  CG1 ILE A 366       6.685  10.602  93.191  1.00  0.00              
ATOM   2851  CD1 ILE A 366       7.150  10.438  94.646  1.00  0.00              
ATOM   2852  C   ILE A 366       5.213   9.929  90.566  1.00  0.00              
ATOM   2853  O   ILE A 366       6.397   9.728  90.279  1.00  0.00              
ATOM   2854  N   VAL A 367       4.232   9.196  90.014  1.00  0.00              
ATOM   2855  CA  VAL A 367       4.496   8.119  89.054  1.00  0.00              
ATOM   2856  CB  VAL A 367       3.203   7.447  88.522  1.00  0.00              
ATOM   2857  CG1 VAL A 367       3.550   6.117  87.866  1.00  0.00              
ATOM   2858  CG2 VAL A 367       2.155   7.207  89.593  1.00  0.00              
ATOM   2859  C   VAL A 367       5.296   8.647  87.862  1.00  0.00              
ATOM   2860  O   VAL A 367       6.216   7.999  87.364  1.00  0.00              
ATOM   2861  N   HIS A 368       4.986   9.888  87.472  1.00  0.00              
ATOM   2862  CA  HIS A 368       5.672  10.568  86.383  1.00  0.00              
ATOM   2863  CB  HIS A 368       4.954  11.872  86.051  1.00  0.00              
ATOM   2864  CG  HIS A 368       3.490  11.647  85.712  1.00  0.00              
ATOM   2865  ND1 HIS A 368       2.485  11.573  86.569  1.00  0.00              
ATOM   2866  CD2 HIS A 368       3.013  11.381  84.454  1.00  0.00              
ATOM   2867  NE2 HIS A 368       1.741  11.121  84.632  1.00  0.00              
ATOM   2868  CE1 HIS A 368       1.418  11.241  85.897  1.00  0.00              
ATOM   2869  C   HIS A 368       7.127  10.864  86.722  1.00  0.00              
ATOM   2870  O   HIS A 368       7.990  10.866  85.843  1.00  0.00              
ATOM   2871  N   ARG A 369       7.420  11.084  88.008  1.00  0.00              
ATOM   2872  CA  ARG A 369       8.773  11.372  88.453  1.00  0.00              
ATOM   2873  CB  ARG A 369       8.768  12.118  89.787  1.00  0.00              
ATOM   2874  CG  ARG A 369       8.069  13.484  89.786  1.00  0.00              
ATOM   2875  CD  ARG A 369       8.750  14.555  88.923  1.00  0.00              
ATOM   2876  NE  ARG A 369       8.672  14.259  87.499  1.00  0.00              
ATOM   2877  CZ  ARG A 369       7.660  14.642  86.721  1.00  0.00              
ATOM   2878  NH1 ARG A 369       7.602  14.149  85.493  1.00  0.00              
ATOM   2879  NH2 ARG A 369       6.736  15.500  87.143  1.00  0.00              
ATOM   2880  C   ARG A 369       9.634  10.125  88.535  1.00  0.00              
ATOM   2881  O   ARG A 369      10.825  10.162  88.205  1.00  0.00              
ATOM   2882  N   LYS A 370       9.030   8.999  88.922  1.00  0.00              
ATOM   2883  CA  LYS A 370       9.736   7.730  89.005  1.00  0.00              
ATOM   2884  CB  LYS A 370       8.905   6.728  89.803  1.00  0.00              
ATOM   2885  CG  LYS A 370       8.767   7.048  91.283  1.00  0.00              
ATOM   2886  CD  LYS A 370      10.106   6.907  91.984  1.00  0.00              
ATOM   2887  CE  LYS A 370       9.937   7.146  93.468  1.00  0.00              
ATOM   2888  NZ  LYS A 370      11.210   6.995  94.146  1.00  0.00              
ATOM   2889  C   LYS A 370      10.142   7.151  87.650  1.00  0.00              
ATOM   2890  O   LYS A 370       9.506   6.260  87.084  1.00  0.00              
ATOM   2891  N   CYS A 371      11.230   7.688  87.099  1.00  0.00              
ATOM   2892  CA  CYS A 371      11.802   7.180  85.858  1.00  0.00              
ATOM   2893  CB  CYS A 371      12.865   8.150  85.353  1.00  0.00              
ATOM   2894  SG  CYS A 371      13.503   7.749  83.707  1.00  0.00              
ATOM   2895  C   CYS A 371      12.407   5.790  86.043  1.00  0.00              
ATOM   2896  O   CYS A 371      13.174   5.604  86.991  1.00  0.00              
ATOM   2897  OXT CYS A 371      12.113   4.908  85.240  1.00  0.00              
TER    2898      CYS A 371
ATOM   2899  N   ASP B   1      52.817  21.583  60.281  1.00  0.00              
ATOM   2900  CA  ASP B   1      53.294  20.577  61.230  1.00  0.00              
ATOM   2901  CB  ASP B   1      54.817  20.710  61.423  1.00  0.00              
ATOM   2902  CG  ASP B   1      55.469  19.769  62.445  1.00  0.00              
ATOM   2903  OD1 ASP B   1      55.267  18.558  62.377  1.00  0.00              
ATOM   2904  OD2 ASP B   1      56.168  20.269  63.327  1.00  0.00              
ATOM   2905  C   ASP B   1      52.572  20.622  62.572  1.00  0.00              
ATOM   2906  O   ASP B   1      52.696  19.724  63.407  1.00  0.00              
ATOM   2907  N   TYR B   2      51.761  21.666  62.746  1.00  0.00              
ATOM   2908  CA  TYR B   2      50.961  21.855  63.952  1.00  0.00              
ATOM   2909  CB  TYR B   2      50.134  23.143  63.839  1.00  0.00              
ATOM   2910  CG  TYR B   2      49.304  23.467  65.078  1.00  0.00              
ATOM   2911  CD1 TYR B   2      49.928  23.822  66.259  1.00  0.00              
ATOM   2912  CE1 TYR B   2      49.176  24.058  67.392  1.00  0.00              
ATOM   2913  CD2 TYR B   2      47.926  23.369  65.022  1.00  0.00              
ATOM   2914  CE2 TYR B   2      47.171  23.604  66.153  1.00  0.00              
ATOM   2915  CZ  TYR B   2      47.804  23.943  67.330  1.00  0.00              
ATOM   2916  OH  TYR B   2      47.055  24.168  68.467  1.00  0.00              
ATOM   2917  C   TYR B   2      50.053  20.659  64.229  1.00  0.00              
ATOM   2918  O   TYR B   2      49.927  20.215  65.370  1.00  0.00              
ATOM   2919  N   GLU B   3      49.458  20.115  63.161  1.00  0.00              
ATOM   2920  CA  GLU B   3      48.639  18.915  63.236  1.00  0.00              
ATOM   2921  CB  GLU B   3      48.123  18.568  61.843  1.00  0.00              
ATOM   2922  CG  GLU B   3      47.085  17.449  61.820  1.00  0.00              
ATOM   2923  CD  GLU B   3      46.636  17.064  60.420  1.00  0.00              
ATOM   2924  OE1 GLU B   3      47.308  16.250  59.789  1.00  0.00              
ATOM   2925  OE2 GLU B   3      45.620  17.584  59.963  1.00  0.00              
ATOM   2926  C   GLU B   3      49.418  17.742  63.823  1.00  0.00              
ATOM   2927  O   GLU B   3      48.924  17.079  64.734  1.00  0.00              
ATOM   2928  N   LYS B   4      50.655  17.511  63.365  1.00  0.00              
ATOM   2929  CA  LYS B   4      51.465  16.407  63.863  1.00  0.00              
ATOM   2930  CB  LYS B   4      52.712  16.222  62.992  1.00  0.00              
ATOM   2931  CG  LYS B   4      53.631  15.043  63.332  1.00  0.00              
ATOM   2932  CD  LYS B   4      52.910  13.699  63.268  1.00  0.00              
ATOM   2933  CE  LYS B   4      53.890  12.552  63.465  1.00  0.00              
ATOM   2934  NZ  LYS B   4      53.173  11.299  63.609  1.00  0.00              
ATOM   2935  C   LYS B   4      51.829  16.638  65.325  1.00  0.00              
ATOM   2936  O   LYS B   4      51.752  15.710  66.128  1.00  0.00              
ATOM   2937  N   ASN B   5      52.151  17.883  65.699  1.00  0.00              
ATOM   2938  CA  ASN B   5      52.383  18.235  67.098  1.00  0.00              
ATOM   2939  CB  ASN B   5      52.761  19.703  67.265  1.00  0.00              
ATOM   2940  CG  ASN B   5      54.197  20.008  66.877  1.00  0.00              
ATOM   2941  OD1 ASN B   5      55.083  20.131  67.717  1.00  0.00              
ATOM   2942  ND2 ASN B   5      54.483  20.151  65.594  1.00  0.00              
ATOM   2943  C   ASN B   5      51.179  17.941  67.981  1.00  0.00              
ATOM   2944  O   ASN B   5      51.320  17.352  69.054  1.00  0.00              
ATOM   2945  N   LYS B   6      49.982  18.306  67.509  1.00  0.00              
ATOM   2946  CA  LYS B   6      48.737  18.022  68.209  1.00  0.00              
ATOM   2947  CB  LYS B   6      47.581  18.684  67.465  1.00  0.00              
ATOM   2948  CG  LYS B   6      46.239  18.609  68.178  1.00  0.00              
ATOM   2949  CD  LYS B   6      45.169  19.249  67.314  1.00  0.00              
ATOM   2950  CE  LYS B   6      43.824  19.155  68.013  1.00  0.00              
ATOM   2951  NZ  LYS B   6      42.785  19.739  67.189  1.00  0.00              
ATOM   2952  C   LYS B   6      48.505  16.519  68.340  1.00  0.00              
ATOM   2953  O   LYS B   6      48.147  16.039  69.414  1.00  0.00              
ATOM   2954  N   VAL B   7      48.745  15.754  67.270  1.00  0.00              
ATOM   2955  CA  VAL B   7      48.633  14.299  67.285  1.00  0.00              
ATOM   2956  CB  VAL B   7      48.836  13.780  65.837  1.00  0.00              
ATOM   2957  CG1 VAL B   7      48.984  12.275  65.729  1.00  0.00              
ATOM   2958  CG2 VAL B   7      47.625  14.163  64.999  1.00  0.00              
ATOM   2959  C   VAL B   7      49.590  13.668  68.300  1.00  0.00              
ATOM   2960  O   VAL B   7      49.182  12.830  69.110  1.00  0.00              
ATOM   2961  N   CYS B   8      50.854  14.108  68.307  1.00  0.00              
ATOM   2962  CA  CYS B   8      51.835  13.681  69.298  1.00  0.00              
ATOM   2963  CB  CYS B   8      53.193  14.319  69.029  1.00  0.00              
ATOM   2964  SG  CYS B   8      53.867  13.999  67.381  1.00  0.00              
ATOM   2965  C   CYS B   8      51.414  14.035  70.720  1.00  0.00              
ATOM   2966  O   CYS B   8      51.588  13.242  71.651  1.00  0.00              
ATOM   2967  N   LYS B   9      50.835  15.230  70.892  1.00  0.00              
ATOM   2968  CA  LYS B   9      50.309  15.672  72.173  1.00  0.00              
ATOM   2969  CB  LYS B   9      49.843  17.122  72.073  1.00  0.00              
ATOM   2970  CG  LYS B   9      49.438  17.754  73.395  1.00  0.00              
ATOM   2971  CD  LYS B   9      49.023  19.194  73.161  1.00  0.00              
ATOM   2972  CE  LYS B   9      48.658  19.842  74.485  1.00  0.00              
ATOM   2973  NZ  LYS B   9      48.293  21.230  74.283  1.00  0.00              
ATOM   2974  C   LYS B   9      49.169  14.770  72.626  1.00  0.00              
ATOM   2975  O   LYS B   9      49.156  14.342  73.778  1.00  0.00              
ATOM   2976  N   GLU B  10      48.234  14.415  71.737  1.00  0.00              
ATOM   2977  CA  GLU B  10      47.151  13.505  72.084  1.00  0.00              
ATOM   2978  CB  GLU B  10      46.141  13.368  70.946  1.00  0.00              
ATOM   2979  CG  GLU B  10      45.469  14.666  70.500  1.00  0.00              
ATOM   2980  CD  GLU B  10      44.803  15.464  71.613  1.00  0.00              
ATOM   2981  OE1 GLU B  10      43.747  15.049  72.089  1.00  0.00              
ATOM   2982  OE2 GLU B  10      45.343  16.501  71.997  1.00  0.00              
ATOM   2983  C   GLU B  10      47.665  12.130  72.483  1.00  0.00              
ATOM   2984  O   GLU B  10      47.238  11.583  73.499  1.00  0.00              
ATOM   2985  N   PHE B  11      48.623  11.588  71.724  1.00  0.00              
ATOM   2986  CA  PHE B  11      49.255  10.314  72.044  1.00  0.00              
ATOM   2987  CB  PHE B  11      50.317  10.027  70.990  1.00  0.00              
ATOM   2988  CG  PHE B  11      50.932   8.633  71.017  1.00  0.00              
ATOM   2989  CD1 PHE B  11      50.245   7.568  70.467  1.00  0.00              
ATOM   2990  CD2 PHE B  11      52.198   8.444  71.540  1.00  0.00              
ATOM   2991  CE1 PHE B  11      50.832   6.322  70.426  1.00  0.00              
ATOM   2992  CE2 PHE B  11      52.773   7.191  71.501  1.00  0.00              
ATOM   2993  CZ  PHE B  11      52.093   6.131  70.943  1.00  0.00              
ATOM   2994  C   PHE B  11      49.882  10.310  73.435  1.00  0.00              
ATOM   2995  O   PHE B  11      49.608   9.421  74.242  1.00  0.00              
ATOM   2996  N   SER B  12      50.701  11.320  73.733  1.00  0.00              
ATOM   2997  CA  SER B  12      51.390  11.391  75.012  1.00  0.00              
ATOM   2998  CB  SER B  12      52.550  12.380  74.933  1.00  0.00              
ATOM   2999  OG  SER B  12      52.174  13.629  74.368  1.00  0.00              
ATOM   3000  C   SER B  12      50.482  11.709  76.195  1.00  0.00              
ATOM   3001  O   SER B  12      50.547  11.043  77.228  1.00  0.00              
ATOM   3002  N   HIS B  13      49.612  12.711  76.046  1.00  0.00              
ATOM   3003  CA  HIS B  13      48.700  13.124  77.104  1.00  0.00              
ATOM   3004  CB  HIS B  13      48.051  14.460  76.731  1.00  0.00              
ATOM   3005  CG  HIS B  13      47.240  15.147  77.826  1.00  0.00              
ATOM   3006  ND1 HIS B  13      46.698  14.630  78.921  1.00  0.00              
ATOM   3007  CD2 HIS B  13      46.942  16.489  77.802  1.00  0.00              
ATOM   3008  NE2 HIS B  13      46.236  16.700  78.883  1.00  0.00              
ATOM   3009  CE1 HIS B  13      46.086  15.588  79.559  1.00  0.00              
ATOM   3010  C   HIS B  13      47.623  12.085  77.396  1.00  0.00              
ATOM   3011  O   HIS B  13      47.245  11.911  78.557  1.00  0.00              
ATOM   3012  N   LEU B  14      47.082  11.419  76.374  1.00  0.00              
ATOM   3013  CA  LEU B  14      46.047  10.423  76.599  1.00  0.00              
ATOM   3014  CB  LEU B  14      45.064  10.386  75.435  1.00  0.00              
ATOM   3015  CG  LEU B  14      44.249  11.631  75.113  1.00  0.00              
ATOM   3016  CD1 LEU B  14      43.488  11.420  73.818  1.00  0.00              
ATOM   3017  CD2 LEU B  14      43.302  11.985  76.248  1.00  0.00              
ATOM   3018  C   LEU B  14      46.591   9.025  76.844  1.00  0.00              
ATOM   3019  O   LEU B  14      45.968   8.237  77.558  1.00  0.00              
ATOM   3020  N   GLY B  15      47.746   8.687  76.267  1.00  0.00              
ATOM   3021  CA  GLY B  15      48.268   7.334  76.350  1.00  0.00              
ATOM   3022  C   GLY B  15      47.874   6.551  75.107  1.00  0.00              
ATOM   3023  O   GLY B  15      46.770   6.711  74.580  1.00  0.00              
ATOM   3024  N   LYS B  16      48.778   5.665  74.669  1.00  0.00              
ATOM   3025  CA  LYS B  16      48.666   4.930  73.413  1.00  0.00              
ATOM   3026  CB  LYS B  16      49.742   3.841  73.362  1.00  0.00              
ATOM   3027  CG  LYS B  16      49.782   3.048  72.060  1.00  0.00              
ATOM   3028  CD  LYS B  16      50.948   2.079  72.055  1.00  0.00              
ATOM   3029  CE  LYS B  16      50.913   1.265  70.774  1.00  0.00              
ATOM   3030  NZ  LYS B  16      52.085   0.417  70.686  1.00  0.00              
ATOM   3031  C   LYS B  16      47.291   4.347  73.102  1.00  0.00              
ATOM   3032  O   LYS B  16      46.671   4.758  72.123  1.00  0.00              
ATOM   3033  N   GLU B  17      46.769   3.466  73.965  1.00  0.00              
ATOM   3034  CA  GLU B  17      45.470   2.832  73.762  1.00  0.00              
ATOM   3035  CB  GLU B  17      45.221   1.829  74.887  1.00  0.00              
ATOM   3036  CG  GLU B  17      43.995   0.941  74.680  1.00  0.00              
ATOM   3037  CD  GLU B  17      43.666   0.048  75.864  1.00  0.00              
ATOM   3038  OE1 GLU B  17      43.185   0.554  76.877  1.00  0.00              
ATOM   3039  OE2 GLU B  17      43.884  -1.162  75.776  1.00  0.00              
ATOM   3040  C   GLU B  17      44.323   3.841  73.697  1.00  0.00              
ATOM   3041  O   GLU B  17      43.341   3.654  72.971  1.00  0.00              
ATOM   3042  N   ASP B  18      44.452   4.946  74.433  1.00  0.00              
ATOM   3043  CA  ASP B  18      43.425   5.979  74.468  1.00  0.00              
ATOM   3044  CB  ASP B  18      43.644   6.958  75.617  1.00  0.00              
ATOM   3045  CG  ASP B  18      43.628   6.333  77.005  1.00  0.00              
ATOM   3046  OD1 ASP B  18      42.769   6.699  77.805  1.00  0.00              
ATOM   3047  OD2 ASP B  18      44.461   5.461  77.272  1.00  0.00              
ATOM   3048  C   ASP B  18      43.447   6.737  73.152  1.00  0.00              
ATOM   3049  O   ASP B  18      42.395   7.043  72.589  1.00  0.00              
ATOM   3050  N   PHE B  19      44.650   6.993  72.624  1.00  0.00              
ATOM   3051  CA  PHE B  19      44.810   7.560  71.294  1.00  0.00              
ATOM   3052  CB  PHE B  19      46.282   7.899  71.035  1.00  0.00              
ATOM   3053  CG  PHE B  19      46.541   8.552  69.682  1.00  0.00              
ATOM   3054  CD1 PHE B  19      46.137   9.854  69.452  1.00  0.00              
ATOM   3055  CD2 PHE B  19      47.151   7.826  68.675  1.00  0.00              
ATOM   3056  CE1 PHE B  19      46.326  10.416  68.207  1.00  0.00              
ATOM   3057  CE2 PHE B  19      47.333   8.396  67.434  1.00  0.00              
ATOM   3058  CZ  PHE B  19      46.917   9.688  67.199  1.00  0.00              
ATOM   3059  C   PHE B  19      44.276   6.608  70.227  1.00  0.00              
ATOM   3060  O   PHE B  19      43.629   7.062  69.281  1.00  0.00              
ATOM   3061  N   THR B  20      44.520   5.296  70.349  1.00  0.00              
ATOM   3062  CA  THR B  20      43.943   4.291  69.462  1.00  0.00              
ATOM   3063  CB  THR B  20      44.405   2.880  69.885  1.00  0.00              
ATOM   3064  OG1 THR B  20      45.809   2.960  70.089  1.00  0.00              
ATOM   3065  CG2 THR B  20      44.099   1.809  68.849  1.00  0.00              
ATOM   3066  C   THR B  20      42.419   4.367  69.483  1.00  0.00              
ATOM   3067  O   THR B  20      41.782   4.392  68.431  1.00  0.00              
ATOM   3068  N   SER B  21      41.834   4.472  70.680  1.00  0.00              
ATOM   3069  CA  SER B  21      40.392   4.578  70.845  1.00  0.00              
ATOM   3070  CB  SER B  21      40.045   4.542  72.328  1.00  0.00              
ATOM   3071  OG  SER B  21      40.537   3.359  72.947  1.00  0.00              
ATOM   3072  C   SER B  21      39.831   5.840  70.197  1.00  0.00              
ATOM   3073  O   SER B  21      38.864   5.776  69.435  1.00  0.00              
ATOM   3074  N   LEU B  22      40.478   6.987  70.447  1.00  0.00              
ATOM   3075  CA  LEU B  22      40.107   8.258  69.839  1.00  0.00              
ATOM   3076  CB  LEU B  22      41.039   9.362  70.342  1.00  0.00              
ATOM   3077  CG  LEU B  22      40.808  10.803  69.892  1.00  0.00              
ATOM   3078  CD1 LEU B  22      39.519  11.358  70.479  1.00  0.00              
ATOM   3079  CD2 LEU B  22      41.983  11.672  70.304  1.00  0.00              
ATOM   3080  C   LEU B  22      40.175   8.188  68.318  1.00  0.00              
ATOM   3081  O   LEU B  22      39.234   8.581  67.627  1.00  0.00              
ATOM   3082  N   SER B  23      41.273   7.635  67.794  1.00  0.00              
ATOM   3083  CA  SER B  23      41.464   7.494  66.360  1.00  0.00              
ATOM   3084  CB  SER B  23      42.881   7.028  66.053  1.00  0.00              
ATOM   3085  OG  SER B  23      43.855   7.893  66.621  1.00  0.00              
ATOM   3086  C   SER B  23      40.453   6.530  65.751  1.00  0.00              
ATOM   3087  O   SER B  23      39.978   6.758  64.640  1.00  0.00              
ATOM   3088  N   LEU B  24      40.079   5.468  66.476  1.00  0.00              
ATOM   3089  CA  LEU B  24      39.067   4.524  66.025  1.00  0.00              
ATOM   3090  CB  LEU B  24      38.977   3.353  66.998  1.00  0.00              
ATOM   3091  CG  LEU B  24      38.145   2.126  66.654  1.00  0.00              
ATOM   3092  CD1 LEU B  24      38.696   1.389  65.443  1.00  0.00              
ATOM   3093  CD2 LEU B  24      38.157   1.189  67.840  1.00  0.00              
ATOM   3094  C   LEU B  24      37.719   5.210  65.875  1.00  0.00              
ATOM   3095  O   LEU B  24      37.094   5.108  64.817  1.00  0.00              
ATOM   3096  N   VAL B  25      37.298   5.956  66.905  1.00  0.00              
ATOM   3097  CA  VAL B  25      36.072   6.747  66.859  1.00  0.00              
ATOM   3098  CB  VAL B  25      35.847   7.447  68.226  1.00  0.00              
ATOM   3099  CG1 VAL B  25      34.672   8.417  68.213  1.00  0.00              
ATOM   3100  CG2 VAL B  25      35.581   6.407  69.304  1.00  0.00              
ATOM   3101  C   VAL B  25      36.111   7.752  65.709  1.00  0.00              
ATOM   3102  O   VAL B  25      35.171   7.837  64.916  1.00  0.00              
ATOM   3103  N   LEU B  26      37.231   8.472  65.586  1.00  0.00              
ATOM   3104  CA  LEU B  26      37.430   9.470  64.546  1.00  0.00              
ATOM   3105  CB  LEU B  26      38.793  10.128  64.740  1.00  0.00              
ATOM   3106  CG  LEU B  26      39.183  11.336  63.902  1.00  0.00              
ATOM   3107  CD1 LEU B  26      38.304  12.533  64.235  1.00  0.00              
ATOM   3108  CD2 LEU B  26      40.642  11.677  64.145  1.00  0.00              
ATOM   3109  C   LEU B  26      37.320   8.889  63.141  1.00  0.00              
ATOM   3110  O   LEU B  26      36.491   9.341  62.351  1.00  0.00              
ATOM   3111  N   TYR B  27      38.103   7.862  62.806  1.00  0.00              
ATOM   3112  CA  TYR B  27      38.046   7.271  61.478  1.00  0.00              
ATOM   3113  CB  TYR B  27      39.249   6.373  61.211  1.00  0.00              
ATOM   3114  CG  TYR B  27      40.537   7.175  61.072  1.00  0.00              
ATOM   3115  CD1 TYR B  27      41.586   6.946  61.937  1.00  0.00              
ATOM   3116  CE1 TYR B  27      42.735   7.703  61.848  1.00  0.00              
ATOM   3117  CD2 TYR B  27      40.644   8.150  60.097  1.00  0.00              
ATOM   3118  CE2 TYR B  27      41.792   8.907  59.999  1.00  0.00              
ATOM   3119  CZ  TYR B  27      42.826   8.681  60.881  1.00  0.00              
ATOM   3120  OH  TYR B  27      43.973   9.443  60.794  1.00  0.00              
ATOM   3121  C   TYR B  27      36.740   6.552  61.188  1.00  0.00              
ATOM   3122  O   TYR B  27      36.286   6.543  60.043  1.00  0.00              
ATOM   3123  N   SER B  28      36.091   5.989  62.212  1.00  0.00              
ATOM   3124  CA  SER B  28      34.750   5.457  62.043  1.00  0.00              
ATOM   3125  CB  SER B  28      34.314   4.667  63.268  1.00  0.00              
ATOM   3126  OG  SER B  28      35.192   3.578  63.517  1.00  0.00              
ATOM   3127  C   SER B  28      33.739   6.556  61.729  1.00  0.00              
ATOM   3128  O   SER B  28      32.944   6.398  60.803  1.00  0.00              
ATOM   3129  N   ARG B  29      33.774   7.700  62.431  1.00  0.00              
ATOM   3130  CA  ARG B  29      32.843   8.787  62.149  1.00  0.00              
ATOM   3131  CB  ARG B  29      32.801   9.828  63.283  1.00  0.00              
ATOM   3132  CG  ARG B  29      33.919  10.867  63.360  1.00  0.00              
ATOM   3133  CD  ARG B  29      33.864  11.709  64.629  1.00  0.00              
ATOM   3134  NE  ARG B  29      32.632  12.473  64.765  1.00  0.00              
ATOM   3135  CZ  ARG B  29      32.495  13.736  64.359  1.00  0.00              
ATOM   3136  NH1 ARG B  29      31.315  14.314  64.529  1.00  0.00              
ATOM   3137  NH2 ARG B  29      33.503  14.417  63.820  1.00  0.00              
ATOM   3138  C   ARG B  29      33.116   9.434  60.795  1.00  0.00              
ATOM   3139  O   ARG B  29      32.192   9.876  60.115  1.00  0.00              
ATOM   3140  N   LYS B  30      34.387   9.479  60.379  1.00  0.00              
ATOM   3141  CA  LYS B  30      34.749   9.933  59.045  1.00  0.00              
ATOM   3142  CB  LYS B  30      36.255  10.101  58.914  1.00  0.00              
ATOM   3143  CG  LYS B  30      36.839  11.274  59.676  1.00  0.00              
ATOM   3144  CD  LYS B  30      38.348  11.229  59.522  1.00  0.00              
ATOM   3145  CE  LYS B  30      38.988  12.411  60.223  1.00  0.00              
ATOM   3146  NZ  LYS B  30      40.432  12.305  60.163  1.00  0.00              
ATOM   3147  C   LYS B  30      34.272   8.992  57.948  1.00  0.00              
ATOM   3148  O   LYS B  30      33.679   9.443  56.966  1.00  0.00              
ATOM   3149  N   PHE B  31      34.502   7.684  58.101  1.00  0.00              
ATOM   3150  CA  PHE B  31      34.186   6.718  57.059  1.00  0.00              
ATOM   3151  CB  PHE B  31      35.438   5.897  56.705  1.00  0.00              
ATOM   3152  CG  PHE B  31      36.659   6.686  56.250  1.00  0.00              
ATOM   3153  CD1 PHE B  31      37.627   7.055  57.165  1.00  0.00              
ATOM   3154  CD2 PHE B  31      36.816   7.007  54.918  1.00  0.00              
ATOM   3155  CE1 PHE B  31      38.745   7.744  56.743  1.00  0.00              
ATOM   3156  CE2 PHE B  31      37.935   7.699  54.504  1.00  0.00              
ATOM   3157  CZ  PHE B  31      38.900   8.068  55.414  1.00  0.00              
ATOM   3158  C   PHE B  31      33.045   5.781  57.472  1.00  0.00              
ATOM   3159  O   PHE B  31      33.305   4.639  57.865  1.00  0.00              
ATOM   3160  N   PRO B  32      31.757   6.156  57.353  1.00  0.00              
ATOM   3161  CD  PRO B  32      31.296   7.354  56.657  1.00  0.00              
ATOM   3162  CA  PRO B  32      30.618   5.354  57.809  1.00  0.00              
ATOM   3163  CB  PRO B  32      29.432   6.240  57.479  1.00  0.00              
ATOM   3164  CG  PRO B  32      29.879   6.996  56.257  1.00  0.00              
ATOM   3165  C   PRO B  32      30.490   3.971  57.173  1.00  0.00              
ATOM   3166  O   PRO B  32      29.986   3.027  57.780  1.00  0.00              
ATOM   3167  N   SER B  33      30.956   3.850  55.929  1.00  0.00              
ATOM   3168  CA  SER B  33      30.948   2.597  55.196  1.00  0.00              
ATOM   3169  CB  SER B  33      30.885   2.933  53.712  1.00  0.00              
ATOM   3170  OG  SER B  33      29.892   3.921  53.462  1.00  0.00              
ATOM   3171  C   SER B  33      32.163   1.715  55.470  1.00  0.00              
ATOM   3172  O   SER B  33      32.226   0.581  54.988  1.00  0.00              
ATOM   3173  N   GLY B  34      33.149   2.197  56.236  1.00  0.00              
ATOM   3174  CA  GLY B  34      34.378   1.455  56.461  1.00  0.00              
ATOM   3175  C   GLY B  34      34.152   0.311  57.432  1.00  0.00              
ATOM   3176  O   GLY B  34      33.671   0.522  58.547  1.00  0.00              
ATOM   3177  N   THR B  35      34.483  -0.913  57.016  1.00  0.00              
ATOM   3178  CA  THR B  35      34.300  -2.069  57.882  1.00  0.00              
ATOM   3179  CB  THR B  35      34.260  -3.398  57.095  1.00  0.00              
ATOM   3180  OG1 THR B  35      35.495  -3.551  56.408  1.00  0.00              
ATOM   3181  CG2 THR B  35      33.088  -3.448  56.126  1.00  0.00              
ATOM   3182  C   THR B  35      35.345  -2.114  58.991  1.00  0.00              
ATOM   3183  O   THR B  35      36.424  -1.524  58.866  1.00  0.00              
ATOM   3184  N   PHE B  36      35.010  -2.838  60.067  1.00  0.00              
ATOM   3185  CA  PHE B  36      35.825  -2.944  61.271  1.00  0.00              
ATOM   3186  CB  PHE B  36      35.294  -4.086  62.148  1.00  0.00              
ATOM   3187  CG  PHE B  36      36.026  -4.273  63.473  1.00  0.00              
ATOM   3188  CD1 PHE B  36      36.622  -5.487  63.753  1.00  0.00              
ATOM   3189  CD2 PHE B  36      36.121  -3.230  64.376  1.00  0.00              
ATOM   3190  CE1 PHE B  36      37.326  -5.650  64.928  1.00  0.00              
ATOM   3191  CE2 PHE B  36      36.833  -3.401  65.543  1.00  0.00              
ATOM   3192  CZ  PHE B  36      37.435  -4.608  65.822  1.00  0.00              
ATOM   3193  C   PHE B  36      37.320  -3.091  61.027  1.00  0.00              
ATOM   3194  O   PHE B  36      38.077  -2.195  61.391  1.00  0.00              
ATOM   3195  N   GLU B  37      37.753  -4.157  60.345  1.00  0.00              
ATOM   3196  CA  GLU B  37      39.171  -4.385  60.127  1.00  0.00              
ATOM   3197  CB  GLU B  37      39.416  -5.787  59.568  1.00  0.00              
ATOM   3198  CG  GLU B  37      40.881  -6.246  59.583  1.00  0.00              
ATOM   3199  CD  GLU B  37      41.557  -6.204  60.952  1.00  0.00              
ATOM   3200  OE1 GLU B  37      42.475  -5.401  61.139  1.00  0.00              
ATOM   3201  OE2 GLU B  37      41.170  -6.974  61.830  1.00  0.00              
ATOM   3202  C   GLU B  37      39.828  -3.313  59.262  1.00  0.00              
ATOM   3203  O   GLU B  37      41.003  -3.016  59.474  1.00  0.00              
ATOM   3204  N   GLN B  38      39.090  -2.686  58.335  1.00  0.00              
ATOM   3205  CA  GLN B  38      39.626  -1.585  57.545  1.00  0.00              
ATOM   3206  CB  GLN B  38      38.622  -1.090  56.513  1.00  0.00              
ATOM   3207  CG  GLN B  38      38.380  -1.981  55.312  1.00  0.00              
ATOM   3208  CD  GLN B  38      37.316  -1.397  54.395  1.00  0.00              
ATOM   3209  OE1 GLN B  38      36.119  -1.489  54.672  1.00  0.00              
ATOM   3210  NE2 GLN B  38      37.672  -0.749  53.296  1.00  0.00              
ATOM   3211  C   GLN B  38      39.987  -0.414  58.448  1.00  0.00              
ATOM   3212  O   GLN B  38      41.098   0.125  58.398  1.00  0.00              
ATOM   3213  N   VAL B  39      39.034  -0.052  59.316  1.00  0.00              
ATOM   3214  CA  VAL B  39      39.228   1.039  60.259  1.00  0.00              
ATOM   3215  CB  VAL B  39      37.912   1.381  61.002  1.00  0.00              
ATOM   3216  CG1 VAL B  39      38.090   2.580  61.921  1.00  0.00              
ATOM   3217  CG2 VAL B  39      36.803   1.712  60.013  1.00  0.00              
ATOM   3218  C   VAL B  39      40.357   0.667  61.216  1.00  0.00              
ATOM   3219  O   VAL B  39      41.297   1.442  61.376  1.00  0.00              
ATOM   3220  N   SER B  40      40.330  -0.537  61.798  1.00  0.00              
ATOM   3221  CA  SER B  40      41.401  -1.036  62.647  1.00  0.00              
ATOM   3222  CB  SER B  40      41.061  -2.435  63.141  1.00  0.00              
ATOM   3223  OG  SER B  40      39.804  -2.458  63.804  1.00  0.00              
ATOM   3224  C   SER B  40      42.779  -1.055  61.992  1.00  0.00              
ATOM   3225  O   SER B  40      43.774  -0.846  62.689  1.00  0.00              
ATOM   3226  N   GLN B  41      42.894  -1.306  60.682  1.00  0.00              
ATOM   3227  CA  GLN B  41      44.172  -1.184  59.991  1.00  0.00              
ATOM   3228  CB  GLN B  41      44.135  -1.794  58.592  1.00  0.00              
ATOM   3229  CG  GLN B  41      44.149  -3.317  58.570  1.00  0.00              
ATOM   3230  CD  GLN B  41      45.382  -3.928  59.222  1.00  0.00              
ATOM   3231  OE1 GLN B  41      46.506  -3.801  58.745  1.00  0.00              
ATOM   3232  NE2 GLN B  41      45.225  -4.617  60.345  1.00  0.00              
ATOM   3233  C   GLN B  41      44.648   0.256  59.906  1.00  0.00              
ATOM   3234  O   GLN B  41      45.789   0.553  60.271  1.00  0.00              
ATOM   3235  N   LEU B  42      43.764   1.166  59.476  1.00  0.00              
ATOM   3236  CA  LEU B  42      44.113   2.576  59.366  1.00  0.00              
ATOM   3237  CB  LEU B  42      42.966   3.373  58.746  1.00  0.00              
ATOM   3238  CG  LEU B  42      43.204   4.839  58.381  1.00  0.00              
ATOM   3239  CD1 LEU B  42      44.337   4.994  57.376  1.00  0.00              
ATOM   3240  CD2 LEU B  42      41.937   5.444  57.811  1.00  0.00              
ATOM   3241  C   LEU B  42      44.512   3.165  60.711  1.00  0.00              
ATOM   3242  O   LEU B  42      45.565   3.789  60.825  1.00  0.00              
ATOM   3243  N   VAL B  43      43.705   2.906  61.743  1.00  0.00              
ATOM   3244  CA  VAL B  43      43.972   3.357  63.102  1.00  0.00              
ATOM   3245  CB  VAL B  43      42.799   2.946  64.021  1.00  0.00              
ATOM   3246  CG1 VAL B  43      43.039   3.276  65.485  1.00  0.00              
ATOM   3247  CG2 VAL B  43      41.548   3.674  63.573  1.00  0.00              
ATOM   3248  C   VAL B  43      45.304   2.828  63.619  1.00  0.00              
ATOM   3249  O   VAL B  43      46.126   3.609  64.097  1.00  0.00              
ATOM   3250  N   LYS B  44      45.544   1.518  63.479  1.00  0.00              
ATOM   3251  CA  LYS B  44      46.787   0.875  63.897  1.00  0.00              
ATOM   3252  CB  LYS B  44      46.720  -0.571  63.437  1.00  0.00              
ATOM   3253  CG  LYS B  44      47.711  -1.569  64.001  1.00  0.00              
ATOM   3254  CD  LYS B  44      47.525  -2.952  63.368  1.00  0.00              
ATOM   3255  CE  LYS B  44      46.193  -3.652  63.670  1.00  0.00              
ATOM   3256  NZ  LYS B  44      45.104  -3.231  62.802  1.00  0.00              
ATOM   3257  C   LYS B  44      48.001   1.550  63.267  1.00  0.00              
ATOM   3258  O   LYS B  44      48.979   1.903  63.935  1.00  0.00              
ATOM   3259  N   GLU B  45      47.907   1.780  61.956  1.00  0.00              
ATOM   3260  CA  GLU B  45      48.985   2.421  61.234  1.00  0.00              
ATOM   3261  CB  GLU B  45      48.868   2.127  59.747  1.00  0.00              
ATOM   3262  CG  GLU B  45      49.137   0.633  59.569  1.00  0.00              
ATOM   3263  CD  GLU B  45      49.023   0.095  58.155  1.00  0.00              
ATOM   3264  OE1 GLU B  45      49.983   0.208  57.391  1.00  0.00              
ATOM   3265  OE2 GLU B  45      47.989  -0.475  57.807  1.00  0.00              
ATOM   3266  C   GLU B  45      49.150   3.899  61.566  1.00  0.00              
ATOM   3267  O   GLU B  45      50.289   4.350  61.685  1.00  0.00              
ATOM   3268  N   VAL B  46      48.070   4.652  61.810  1.00  0.00              
ATOM   3269  CA  VAL B  46      48.160   6.028  62.297  1.00  0.00              
ATOM   3270  CB  VAL B  46      46.766   6.707  62.263  1.00  0.00              
ATOM   3271  CG1 VAL B  46      46.734   8.080  62.928  1.00  0.00              
ATOM   3272  CG2 VAL B  46      46.358   6.894  60.809  1.00  0.00              
ATOM   3273  C   VAL B  46      48.814   6.094  63.676  1.00  0.00              
ATOM   3274  O   VAL B  46      49.627   6.983  63.957  1.00  0.00              
ATOM   3275  N   VAL B  47      48.510   5.119  64.539  1.00  0.00              
ATOM   3276  CA  VAL B  47      49.196   4.977  65.815  1.00  0.00              
ATOM   3277  CB  VAL B  47      48.545   3.880  66.693  1.00  0.00              
ATOM   3278  CG1 VAL B  47      49.287   3.653  68.003  1.00  0.00              
ATOM   3279  CG2 VAL B  47      47.124   4.295  67.039  1.00  0.00              
ATOM   3280  C   VAL B  47      50.685   4.739  65.581  1.00  0.00              
ATOM   3281  O   VAL B  47      51.491   5.386  66.246  1.00  0.00              
ATOM   3282  N   SER B  48      51.101   3.894  64.627  1.00  0.00              
ATOM   3283  CA  SER B  48      52.524   3.740  64.329  1.00  0.00              
ATOM   3284  CB  SER B  48      52.788   2.518  63.446  1.00  0.00              
ATOM   3285  OG  SER B  48      52.506   2.709  62.063  1.00  0.00              
ATOM   3286  C   SER B  48      53.165   4.988  63.718  1.00  0.00              
ATOM   3287  O   SER B  48      54.362   5.229  63.910  1.00  0.00              
ATOM   3288  N   LEU B  49      52.404   5.796  62.961  1.00  0.00              
ATOM   3289  CA  LEU B  49      52.890   7.080  62.458  1.00  0.00              
ATOM   3290  CB  LEU B  49      51.860   7.813  61.600  1.00  0.00              
ATOM   3291  CG  LEU B  49      51.191   7.186  60.389  1.00  0.00              
ATOM   3292  CD1 LEU B  49      50.194   8.171  59.811  1.00  0.00              
ATOM   3293  CD2 LEU B  49      52.188   6.768  59.333  1.00  0.00              
ATOM   3294  C   LEU B  49      53.218   8.009  63.614  1.00  0.00              
ATOM   3295  O   LEU B  49      54.205   8.751  63.601  1.00  0.00              
ATOM   3296  N   THR B  50      52.367   7.968  64.638  1.00  0.00              
ATOM   3297  CA  THR B  50      52.553   8.805  65.806  1.00  0.00              
ATOM   3298  CB  THR B  50      51.236   8.895  66.588  1.00  0.00              
ATOM   3299  OG1 THR B  50      50.216   9.189  65.638  1.00  0.00              
ATOM   3300  CG2 THR B  50      51.293  10.030  67.587  1.00  0.00              
ATOM   3301  C   THR B  50      53.707   8.276  66.653  1.00  0.00              
ATOM   3302  O   THR B  50      54.694   8.976  66.873  1.00  0.00              
ATOM   3303  N   GLU B  51      53.629   7.003  67.053  1.00  0.00              
ATOM   3304  CA  GLU B  51      54.625   6.333  67.878  1.00  0.00              
ATOM   3305  CB  GLU B  51      54.209   4.872  68.015  1.00  0.00              
ATOM   3306  CG  GLU B  51      55.065   3.995  68.921  1.00  0.00              
ATOM   3307  CD  GLU B  51      54.590   2.551  68.993  1.00  0.00              
ATOM   3308  OE1 GLU B  51      54.518   1.886  67.960  1.00  0.00              
ATOM   3309  OE2 GLU B  51      54.288   2.083  70.093  1.00  0.00              
ATOM   3310  C   GLU B  51      56.044   6.439  67.331  1.00  0.00              
ATOM   3311  O   GLU B  51      56.977   6.721  68.083  1.00  0.00              
ATOM   3312  N   ALA B  52      56.223   6.220  66.024  1.00  0.00              
ATOM   3313  CA  ALA B  52      57.532   6.391  65.419  1.00  0.00              
ATOM   3314  CB  ALA B  52      57.589   5.687  64.072  1.00  0.00              
ATOM   3315  C   ALA B  52      57.874   7.858  65.200  1.00  0.00              
ATOM   3316  O   ALA B  52      58.878   8.348  65.718  1.00  0.00              
ATOM   3317  N   CYS B  53      57.033   8.618  64.497  1.00  0.00              
ATOM   3318  CA  CYS B  53      57.452   9.931  64.034  1.00  0.00              
ATOM   3319  CB  CYS B  53      56.808  10.216  62.694  1.00  0.00              
ATOM   3320  SG  CYS B  53      57.266   8.877  61.564  1.00  0.00              
ATOM   3321  C   CYS B  53      57.311  11.078  65.025  1.00  0.00              
ATOM   3322  O   CYS B  53      57.700  12.210  64.735  1.00  0.00              
ATOM   3323  N   CYS B  54      56.777  10.803  66.217  1.00  0.00              
ATOM   3324  CA  CYS B  54      56.888  11.736  67.329  1.00  0.00              
ATOM   3325  CB  CYS B  54      55.642  11.684  68.202  1.00  0.00              
ATOM   3326  SG  CYS B  54      54.098  11.995  67.311  1.00  0.00              
ATOM   3327  C   CYS B  54      58.106  11.452  68.204  1.00  0.00              
ATOM   3328  O   CYS B  54      58.371  12.198  69.149  1.00  0.00              
ATOM   3329  N   ALA B  55      58.871  10.384  67.936  1.00  0.00              
ATOM   3330  CA  ALA B  55      59.995  10.019  68.787  1.00  0.00              
ATOM   3331  CB  ALA B  55      60.448   8.599  68.480  1.00  0.00              
ATOM   3332  C   ALA B  55      61.209  10.927  68.648  1.00  0.00              
ATOM   3333  O   ALA B  55      61.441  11.566  67.616  1.00  0.00              
ATOM   3334  N   GLU B  56      62.007  10.968  69.718  1.00  0.00              
ATOM   3335  CA  GLU B  56      63.212  11.781  69.771  1.00  0.00              
ATOM   3336  CB  GLU B  56      63.809  11.694  71.175  1.00  0.00              
ATOM   3337  CG  GLU B  56      64.966  12.653  71.438  1.00  0.00              
ATOM   3338  CD  GLU B  56      65.562  12.507  72.830  1.00  0.00              
ATOM   3339  OE1 GLU B  56      66.543  11.780  72.980  1.00  0.00              
ATOM   3340  OE2 GLU B  56      65.044  13.122  73.761  1.00  0.00              
ATOM   3341  C   GLU B  56      64.213  11.318  68.717  1.00  0.00              
ATOM   3342  O   GLU B  56      64.808  10.243  68.806  1.00  0.00              
ATOM   3343  N   GLY B  57      64.338  12.142  67.678  1.00  0.00              
ATOM   3344  CA  GLY B  57      65.253  11.866  66.584  1.00  0.00              
ATOM   3345  C   GLY B  57      64.565  11.237  65.379  1.00  0.00              
ATOM   3346  O   GLY B  57      65.235  10.701  64.495  1.00  0.00              
ATOM   3347  N   ALA B  58      63.230  11.273  65.318  1.00  0.00              
ATOM   3348  CA  ALA B  58      62.506  10.828  64.136  1.00  0.00              
ATOM   3349  CB  ALA B  58      61.025  10.765  64.443  1.00  0.00              
ATOM   3350  C   ALA B  58      62.686  11.774  62.955  1.00  0.00              
ATOM   3351  O   ALA B  58      62.825  12.989  63.118  1.00  0.00              
ATOM   3352  N   ASP B  59      62.679  11.211  61.745  1.00  0.00              
ATOM   3353  CA  ASP B  59      62.924  11.980  60.533  1.00  0.00              
ATOM   3354  CB  ASP B  59      63.279  11.039  59.378  1.00  0.00              
ATOM   3355  CG  ASP B  59      63.643  11.777  58.096  1.00  0.00              
ATOM   3356  OD1 ASP B  59      62.744  12.093  57.317  1.00  0.00              
ATOM   3357  OD2 ASP B  59      64.820  12.054  57.889  1.00  0.00              
ATOM   3358  C   ASP B  59      61.742  12.869  60.145  1.00  0.00              
ATOM   3359  O   ASP B  59      60.666  12.343  59.849  1.00  0.00              
ATOM   3360  N   PRO B  60      61.906  14.201  60.052  1.00  0.00              
ATOM   3361  CD  PRO B  60      63.167  14.898  60.291  1.00  0.00              
ATOM   3362  CA  PRO B  60      60.841  15.161  59.751  1.00  0.00              
ATOM   3363  CB  PRO B  60      61.591  16.472  59.647  1.00  0.00              
ATOM   3364  CG  PRO B  60      62.707  16.299  60.641  1.00  0.00              
ATOM   3365  C   PRO B  60      60.011  14.908  58.498  1.00  0.00              
ATOM   3366  O   PRO B  60      58.840  15.279  58.447  1.00  0.00              
ATOM   3367  N   ASP B  61      60.561  14.248  57.472  1.00  0.00              
ATOM   3368  CA  ASP B  61      59.813  13.980  56.246  1.00  0.00              
ATOM   3369  CB  ASP B  61      60.696  13.407  55.141  1.00  0.00              
ATOM   3370  CG  ASP B  61      61.764  14.363  54.639  1.00  0.00              
ATOM   3371  OD1 ASP B  61      61.690  14.780  53.485  1.00  0.00              
ATOM   3372  OD2 ASP B  61      62.668  14.696  55.409  1.00  0.00              
ATOM   3373  C   ASP B  61      58.642  13.037  56.464  1.00  0.00              
ATOM   3374  O   ASP B  61      57.651  13.118  55.738  1.00  0.00              
ATOM   3375  N   CYS B  62      58.720  12.194  57.505  1.00  0.00              
ATOM   3376  CA  CYS B  62      57.722  11.173  57.808  1.00  0.00              
ATOM   3377  CB  CYS B  62      57.978  10.598  59.193  1.00  0.00              
ATOM   3378  SG  CYS B  62      56.638   9.524  59.763  1.00  0.00              
ATOM   3379  C   CYS B  62      56.260  11.584  57.704  1.00  0.00              
ATOM   3380  O   CYS B  62      55.470  10.875  57.074  1.00  0.00              
ATOM   3381  N   TYR B  63      55.891  12.747  58.252  1.00  0.00              
ATOM   3382  CA  TYR B  63      54.508  13.204  58.198  1.00  0.00              
ATOM   3383  CB  TYR B  63      54.225  14.325  59.209  1.00  0.00              
ATOM   3384  CG  TYR B  63      55.218  15.480  59.272  1.00  0.00              
ATOM   3385  CD1 TYR B  63      55.188  16.486  58.327  1.00  0.00              
ATOM   3386  CE1 TYR B  63      56.022  17.577  58.455  1.00  0.00              
ATOM   3387  CD2 TYR B  63      56.106  15.545  60.329  1.00  0.00              
ATOM   3388  CE2 TYR B  63      56.941  16.634  60.462  1.00  0.00              
ATOM   3389  CZ  TYR B  63      56.883  17.648  59.530  1.00  0.00              
ATOM   3390  OH  TYR B  63      57.677  18.767  59.693  1.00  0.00              
ATOM   3391  C   TYR B  63      53.979  13.540  56.806  1.00  0.00              
ATOM   3392  O   TYR B  63      52.780  13.765  56.622  1.00  0.00              
ATOM   3393  N   ASP B  64      54.862  13.587  55.805  1.00  0.00              
ATOM   3394  CA  ASP B  64      54.440  13.543  54.414  1.00  0.00              
ATOM   3395  CB  ASP B  64      55.096  14.645  53.586  1.00  0.00              
ATOM   3396  CG  ASP B  64      54.658  14.624  52.125  1.00  0.00              
ATOM   3397  OD1 ASP B  64      53.534  15.042  51.833  1.00  0.00              
ATOM   3398  OD2 ASP B  64      55.451  14.205  51.284  1.00  0.00              
ATOM   3399  C   ASP B  64      54.730  12.184  53.784  1.00  0.00              
ATOM   3400  O   ASP B  64      53.902  11.668  53.035  1.00  0.00              
ATOM   3401  N   THR B  65      55.900  11.600  54.049  1.00  0.00              
ATOM   3402  CA  THR B  65      56.313  10.342  53.441  1.00  0.00              
ATOM   3403  CB  THR B  65      57.809  10.105  53.732  1.00  0.00              
ATOM   3404  OG1 THR B  65      58.463  11.326  53.406  1.00  0.00              
ATOM   3405  CG2 THR B  65      58.405   8.969  52.912  1.00  0.00              
ATOM   3406  C   THR B  65      55.470   9.147  53.876  1.00  0.00              
ATOM   3407  O   THR B  65      54.841   8.504  53.033  1.00  0.00              
ATOM   3408  N   ARG B  66      55.405   8.844  55.178  1.00  0.00              
ATOM   3409  CA  ARG B  66      54.676   7.678  55.661  1.00  0.00              
ATOM   3410  CB  ARG B  66      54.980   7.383  57.123  1.00  0.00              
ATOM   3411  CG  ARG B  66      56.350   6.770  57.386  1.00  0.00              
ATOM   3412  CD  ARG B  66      56.438   6.252  58.821  1.00  0.00              
ATOM   3413  NE  ARG B  66      55.520   5.144  59.052  1.00  0.00              
ATOM   3414  CZ  ARG B  66      55.091   4.781  60.264  1.00  0.00              
ATOM   3415  NH1 ARG B  66      54.231   3.771  60.334  1.00  0.00              
ATOM   3416  NH2 ARG B  66      55.499   5.404  61.370  1.00  0.00              
ATOM   3417  C   ARG B  66      53.173   7.807  55.463  1.00  0.00              
ATOM   3418  O   ARG B  66      52.489   6.821  55.180  1.00  0.00              
ATOM   3419  N   THR B  67      52.651   9.032  55.564  1.00  0.00              
ATOM   3420  CA  THR B  67      51.261   9.308  55.241  1.00  0.00              
ATOM   3421  CB  THR B  67      50.894  10.737  55.665  1.00  0.00              
ATOM   3422  OG1 THR B  67      51.995  11.541  55.273  1.00  0.00              
ATOM   3423  CG2 THR B  67      50.655  10.863  57.160  1.00  0.00              
ATOM   3424  C   THR B  67      50.977   9.065  53.764  1.00  0.00              
ATOM   3425  O   THR B  67      50.020   8.361  53.440  1.00  0.00              
ATOM   3426  N   SER B  68      51.823   9.572  52.856  1.00  0.00              
ATOM   3427  CA  SER B  68      51.690   9.272  51.435  1.00  0.00              
ATOM   3428  CB  SER B  68      52.647  10.112  50.593  1.00  0.00              
ATOM   3429  OG  SER B  68      52.353  10.042  49.201  1.00  0.00              
ATOM   3430  C   SER B  68      51.900   7.792  51.121  1.00  0.00              
ATOM   3431  O   SER B  68      51.361   7.297  50.126  1.00  0.00              
ATOM   3432  N   ALA B  69      52.686   7.067  51.925  1.00  0.00              
ATOM   3433  CA  ALA B  69      52.772   5.618  51.811  1.00  0.00              
ATOM   3434  CB  ALA B  69      53.849   5.072  52.735  1.00  0.00              
ATOM   3435  C   ALA B  69      51.450   4.961  52.187  1.00  0.00              
ATOM   3436  O   ALA B  69      51.004   4.034  51.508  1.00  0.00              
ATOM   3437  N   LEU B  70      50.779   5.449  53.237  1.00  0.00              
ATOM   3438  CA  LEU B  70      49.433   4.992  53.554  1.00  0.00              
ATOM   3439  CB  LEU B  70      48.947   5.502  54.908  1.00  0.00              
ATOM   3440  CG  LEU B  70      49.700   5.129  56.181  1.00  0.00              
ATOM   3441  CD1 LEU B  70      48.861   5.538  57.377  1.00  0.00              
ATOM   3442  CD2 LEU B  70      49.990   3.638  56.265  1.00  0.00              
ATOM   3443  C   LEU B  70      48.425   5.371  52.476  1.00  0.00              
ATOM   3444  O   LEU B  70      47.479   4.621  52.230  1.00  0.00              
ATOM   3445  N   SER B  71      48.595   6.515  51.804  1.00  0.00              
ATOM   3446  CA  SER B  71      47.816   6.848  50.618  1.00  0.00              
ATOM   3447  CB  SER B  71      48.197   8.230  50.117  1.00  0.00              
ATOM   3448  OG  SER B  71      48.151   9.182  51.170  1.00  0.00              
ATOM   3449  C   SER B  71      48.028   5.826  49.507  1.00  0.00              
ATOM   3450  O   SER B  71      47.059   5.314  48.944  1.00  0.00              
ATOM   3451  N   ALA B  72      49.284   5.465  49.217  1.00  0.00              
ATOM   3452  CA  ALA B  72      49.587   4.421  48.245  1.00  0.00              
ATOM   3453  CB  ALA B  72      51.093   4.247  48.129  1.00  0.00              
ATOM   3454  C   ALA B  72      48.986   3.071  48.625  1.00  0.00              
ATOM   3455  O   ALA B  72      48.477   2.347  47.769  1.00  0.00              
ATOM   3456  N   LYS B  73      48.996   2.740  49.921  1.00  0.00              
ATOM   3457  CA  LYS B  73      48.343   1.539  50.422  1.00  0.00              
ATOM   3458  CB  LYS B  73      48.755   1.307  51.869  1.00  0.00              
ATOM   3459  CG  LYS B  73      48.634  -0.143  52.306  1.00  0.00              
ATOM   3460  CD  LYS B  73      48.979  -0.268  53.778  1.00  0.00              
ATOM   3461  CE  LYS B  73      48.974  -1.728  54.194  1.00  0.00              
ATOM   3462  NZ  LYS B  73      49.125  -1.842  55.631  1.00  0.00              
ATOM   3463  C   LYS B  73      46.822   1.637  50.298  1.00  0.00              
ATOM   3464  O   LYS B  73      46.158   0.648  49.985  1.00  0.00              
ATOM   3465  N   SER B  74      46.240   2.830  50.487  1.00  0.00              
ATOM   3466  CA  SER B  74      44.817   3.061  50.244  1.00  0.00              
ATOM   3467  CB  SER B  74      44.416   4.487  50.611  1.00  0.00              
ATOM   3468  OG  SER B  74      44.691   4.819  51.965  1.00  0.00              
ATOM   3469  C   SER B  74      44.474   2.831  48.777  1.00  0.00              
ATOM   3470  O   SER B  74      43.405   2.316  48.446  1.00  0.00              
ATOM   3471  N   CYS B  75      45.413   3.188  47.897  1.00  0.00              
ATOM   3472  CA  CYS B  75      45.295   2.949  46.469  1.00  0.00              
ATOM   3473  CB  CYS B  75      46.229   3.898  45.734  1.00  0.00              
ATOM   3474  SG  CYS B  75      45.774   5.623  46.022  1.00  0.00              
ATOM   3475  C   CYS B  75      45.542   1.515  46.007  1.00  0.00              
ATOM   3476  O   CYS B  75      45.587   1.253  44.801  1.00  0.00              
ATOM   3477  N   GLU B  76      45.717   0.553  46.922  1.00  0.00              
ATOM   3478  CA  GLU B  76      45.804  -0.851  46.547  1.00  0.00              
ATOM   3479  CB  GLU B  76      46.239  -1.669  47.758  1.00  0.00              
ATOM   3480  CG  GLU B  76      46.672  -3.101  47.449  1.00  0.00              
ATOM   3481  CD  GLU B  76      47.013  -3.976  48.654  1.00  0.00              
ATOM   3482  OE1 GLU B  76      47.460  -3.469  49.685  1.00  0.00              
ATOM   3483  OE2 GLU B  76      46.860  -5.191  48.531  1.00  0.00              
ATOM   3484  C   GLU B  76      44.434  -1.323  46.064  1.00  0.00              
ATOM   3485  O   GLU B  76      43.404  -0.889  46.582  1.00  0.00              
ATOM   3486  N   SER B  77      44.409  -2.219  45.072  1.00  0.00              
ATOM   3487  CA  SER B  77      43.177  -2.807  44.556  1.00  0.00              
ATOM   3488  CB  SER B  77      43.552  -3.808  43.466  1.00  0.00              
ATOM   3489  OG  SER B  77      44.513  -4.749  43.948  1.00  0.00              
ATOM   3490  C   SER B  77      42.403  -3.507  45.668  1.00  0.00              
ATOM   3491  O   SER B  77      41.223  -3.267  45.928  1.00  0.00              
ATOM   3492  N   ASN B  78      43.141  -4.369  46.364  1.00  0.00              
ATOM   3493  CA  ASN B  78      42.654  -5.014  47.568  1.00  0.00              
ATOM   3494  CB  ASN B  78      43.328  -6.378  47.727  1.00  0.00              
ATOM   3495  CG  ASN B  78      42.981  -7.371  46.625  1.00  0.00              
ATOM   3496  OD1 ASN B  78      42.345  -8.392  46.869  1.00  0.00              
ATOM   3497  ND2 ASN B  78      43.361  -7.145  45.372  1.00  0.00              
ATOM   3498  C   ASN B  78      43.025  -4.062  48.697  1.00  0.00              
ATOM   3499  O   ASN B  78      44.022  -4.240  49.401  1.00  0.00              
ATOM   3500  N   SER B  79      42.261  -2.973  48.802  1.00  0.00              
ATOM   3501  CA  SER B  79      42.553  -1.928  49.770  1.00  0.00              
ATOM   3502  CB  SER B  79      41.766  -0.661  49.451  1.00  0.00              
ATOM   3503  OG  SER B  79      42.230   0.447  50.212  1.00  0.00              
ATOM   3504  C   SER B  79      42.275  -2.364  51.204  1.00  0.00              
ATOM   3505  O   SER B  79      41.168  -2.811  51.515  1.00  0.00              
ATOM   3506  N   PRO B  80      43.257  -2.268  52.112  1.00  0.00              
ATOM   3507  CD  PRO B  80      44.667  -2.042  51.796  1.00  0.00              
ATOM   3508  CA  PRO B  80      43.068  -2.531  53.534  1.00  0.00              
ATOM   3509  CB  PRO B  80      44.489  -2.751  54.011  1.00  0.00              
ATOM   3510  CG  PRO B  80      45.286  -1.800  53.157  1.00  0.00              
ATOM   3511  C   PRO B  80      42.396  -1.384  54.282  1.00  0.00              
ATOM   3512  O   PRO B  80      42.001  -1.543  55.436  1.00  0.00              
ATOM   3513  N   PHE B  81      42.246  -0.217  53.649  1.00  0.00              
ATOM   3514  CA  PHE B  81      41.797   0.980  54.339  1.00  0.00              
ATOM   3515  CB  PHE B  81      42.758   2.131  54.031  1.00  0.00              
ATOM   3516  CG  PHE B  81      44.145   1.986  54.648  1.00  0.00              
ATOM   3517  CD1 PHE B  81      45.213   2.617  54.048  1.00  0.00              
ATOM   3518  CD2 PHE B  81      44.344   1.263  55.810  1.00  0.00              
ATOM   3519  CE1 PHE B  81      46.465   2.546  54.615  1.00  0.00              
ATOM   3520  CE2 PHE B  81      45.602   1.189  56.364  1.00  0.00              
ATOM   3521  CZ  PHE B  81      46.662   1.836  55.774  1.00  0.00              
ATOM   3522  C   PHE B  81      40.369   1.366  53.979  1.00  0.00              
ATOM   3523  O   PHE B  81      39.870   0.927  52.938  1.00  0.00              
ATOM   3524  N   PRO B  82      39.633   2.123  54.808  1.00  0.00              
ATOM   3525  CD  PRO B  82      39.950   2.386  56.210  1.00  0.00              
ATOM   3526  CA  PRO B  82      38.327   2.662  54.451  1.00  0.00              
ATOM   3527  CB  PRO B  82      37.749   3.046  55.796  1.00  0.00              
ATOM   3528  CG  PRO B  82      38.944   3.442  56.620  1.00  0.00              
ATOM   3529  C   PRO B  82      38.457   3.829  53.477  1.00  0.00              
ATOM   3530  O   PRO B  82      39.262   4.744  53.661  1.00  0.00              
ATOM   3531  N   VAL B  83      37.669   3.777  52.406  1.00  0.00              
ATOM   3532  CA  VAL B  83      37.788   4.743  51.323  1.00  0.00              
ATOM   3533  CB  VAL B  83      37.994   4.023  49.962  1.00  0.00              
ATOM   3534  CG1 VAL B  83      39.329   3.289  49.936  1.00  0.00              
ATOM   3535  CG2 VAL B  83      36.856   3.063  49.630  1.00  0.00              
ATOM   3536  C   VAL B  83      36.623   5.726  51.265  1.00  0.00              
ATOM   3537  O   VAL B  83      35.682   5.667  52.064  1.00  0.00              
ATOM   3538  N   HIS B  84      36.684   6.667  50.324  1.00  0.00              
ATOM   3539  CA  HIS B  84      35.588   7.585  50.079  1.00  0.00              
ATOM   3540  CB  HIS B  84      35.963   8.986  50.555  1.00  0.00              
ATOM   3541  CG  HIS B  84      35.417   9.294  51.942  1.00  0.00              
ATOM   3542  ND1 HIS B  84      34.785   8.469  52.766  1.00  0.00              
ATOM   3543  CD2 HIS B  84      35.438  10.545  52.512  1.00  0.00              
ATOM   3544  NE2 HIS B  84      34.783  10.410  53.635  1.00  0.00              
ATOM   3545  CE1 HIS B  84      34.380   9.173  53.788  1.00  0.00              
ATOM   3546  C   HIS B  84      35.198   7.589  48.607  1.00  0.00              
ATOM   3547  O   HIS B  84      36.026   7.220  47.766  1.00  0.00              
ATOM   3548  N   PRO B  85      33.957   7.944  48.226  1.00  0.00              
ATOM   3549  CD  PRO B  85      32.811   8.046  49.126  1.00  0.00              
ATOM   3550  CA  PRO B  85      33.527   8.073  46.833  1.00  0.00              
ATOM   3551  CB  PRO B  85      32.072   8.484  46.972  1.00  0.00              
ATOM   3552  CG  PRO B  85      31.639   7.749  48.211  1.00  0.00              
ATOM   3553  C   PRO B  85      34.356   9.084  46.044  1.00  0.00              
ATOM   3554  O   PRO B  85      34.027  10.263  45.906  1.00  0.00              
ATOM   3555  N   GLY B  86      35.494   8.582  45.566  1.00  0.00              
ATOM   3556  CA  GLY B  86      36.437   9.379  44.808  1.00  0.00              
ATOM   3557  C   GLY B  86      37.866   8.878  44.956  1.00  0.00              
ATOM   3558  O   GLY B  86      38.662   9.070  44.035  1.00  0.00              
ATOM   3559  N   THR B  87      38.209   8.197  46.064  1.00  0.00              
ATOM   3560  CA  THR B  87      39.571   7.748  46.357  1.00  0.00              
ATOM   3561  CB  THR B  87      39.572   6.863  47.624  1.00  0.00              
ATOM   3562  OG1 THR B  87      38.839   7.586  48.609  1.00  0.00              
ATOM   3563  CG2 THR B  87      40.972   6.580  48.159  1.00  0.00              
ATOM   3564  C   THR B  87      40.275   7.038  45.203  1.00  0.00              
ATOM   3565  O   THR B  87      41.443   7.314  44.935  1.00  0.00              
ATOM   3566  N   ALA B  88      39.567   6.172  44.468  1.00  0.00              
ATOM   3567  CA  ALA B  88      40.108   5.528  43.276  1.00  0.00              
ATOM   3568  CB  ALA B  88      39.048   4.624  42.667  1.00  0.00              
ATOM   3569  C   ALA B  88      40.547   6.519  42.200  1.00  0.00              
ATOM   3570  O   ALA B  88      41.641   6.399  41.642  1.00  0.00              
ATOM   3571  N   GLU B  89      39.734   7.553  41.952  1.00  0.00              
ATOM   3572  CA  GLU B  89      40.064   8.561  40.958  1.00  0.00              
ATOM   3573  CB  GLU B  89      38.824   9.370  40.567  1.00  0.00              
ATOM   3574  CG  GLU B  89      39.022  10.393  39.440  1.00  0.00              
ATOM   3575  CD  GLU B  89      39.581   9.828  38.138  1.00  0.00              
ATOM   3576  OE1 GLU B  89      38.854   9.125  37.437  1.00  0.00              
ATOM   3577  OE2 GLU B  89      40.740  10.101  37.825  1.00  0.00              
ATOM   3578  C   GLU B  89      41.184   9.461  41.467  1.00  0.00              
ATOM   3579  O   GLU B  89      42.021   9.916  40.682  1.00  0.00              
ATOM   3580  N   CYS B  90      41.224   9.702  42.783  1.00  0.00              
ATOM   3581  CA  CYS B  90      42.371  10.342  43.407  1.00  0.00              
ATOM   3582  CB  CYS B  90      42.172  10.501  44.907  1.00  0.00              
ATOM   3583  SG  CYS B  90      40.671  11.390  45.391  1.00  0.00              
ATOM   3584  C   CYS B  90      43.632   9.526  43.156  1.00  0.00              
ATOM   3585  O   CYS B  90      44.651  10.077  42.749  1.00  0.00              
ATOM   3586  N   CYS B  91      43.569   8.200  43.317  1.00  0.00              
ATOM   3587  CA  CYS B  91      44.699   7.319  43.059  1.00  0.00              
ATOM   3588  CB  CYS B  91      44.347   5.887  43.407  1.00  0.00              
ATOM   3589  SG  CYS B  91      43.951   5.706  45.162  1.00  0.00              
ATOM   3590  C   CYS B  91      45.236   7.384  41.637  1.00  0.00              
ATOM   3591  O   CYS B  91      46.450   7.322  41.436  1.00  0.00              
ATOM   3592  N   THR B  92      44.365   7.537  40.635  1.00  0.00              
ATOM   3593  CA  THR B  92      44.811   7.770  39.269  1.00  0.00              
ATOM   3594  CB  THR B  92      43.662   7.519  38.274  1.00  0.00              
ATOM   3595  OG1 THR B  92      42.452   7.964  38.875  1.00  0.00              
ATOM   3596  CG2 THR B  92      43.561   6.048  37.910  1.00  0.00              
ATOM   3597  C   THR B  92      45.483   9.118  39.014  1.00  0.00              
ATOM   3598  O   THR B  92      46.122   9.310  37.979  1.00  0.00              
ATOM   3599  N   LYS B  93      45.356  10.076  39.935  1.00  0.00              
ATOM   3600  CA  LYS B  93      46.011  11.365  39.799  1.00  0.00              
ATOM   3601  CB  LYS B  93      44.999  12.490  40.033  1.00  0.00              
ATOM   3602  CG  LYS B  93      43.821  12.532  39.064  1.00  0.00              
ATOM   3603  CD  LYS B  93      44.286  12.760  37.634  1.00  0.00              
ATOM   3604  CE  LYS B  93      43.095  12.740  36.694  1.00  0.00              
ATOM   3605  NZ  LYS B  93      43.539  12.876  35.321  1.00  0.00              
ATOM   3606  C   LYS B  93      47.149  11.424  40.810  1.00  0.00              
ATOM   3607  O   LYS B  93      46.941  11.665  41.995  1.00  0.00              
ATOM   3608  N   GLU B  94      48.393  11.277  40.360  1.00  0.00              
ATOM   3609  CA  GLU B  94      49.494  10.913  41.245  1.00  0.00              
ATOM   3610  CB  GLU B  94      50.719  10.527  40.422  1.00  0.00              
ATOM   3611  CG  GLU B  94      50.700   9.099  39.865  1.00  0.00              
ATOM   3612  CD  GLU B  94      49.510   8.739  38.983  1.00  0.00              
ATOM   3613  OE1 GLU B  94      49.288   9.418  37.981  1.00  0.00              
ATOM   3614  OE2 GLU B  94      48.818   7.777  39.312  1.00  0.00              
ATOM   3615  C   GLU B  94      49.918  11.844  42.377  1.00  0.00              
ATOM   3616  O   GLU B  94      49.946  13.075  42.266  1.00  0.00              
ATOM   3617  N   GLY B  95      50.207  11.189  43.507  1.00  0.00              
ATOM   3618  CA  GLY B  95      50.927  11.777  44.628  1.00  0.00              
ATOM   3619  C   GLY B  95      50.253  12.990  45.247  1.00  0.00              
ATOM   3620  O   GLY B  95      49.345  12.882  46.071  1.00  0.00              
ATOM   3621  N   LEU B  96      50.695  14.165  44.798  1.00  0.00              
ATOM   3622  CA  LEU B  96      50.200  15.430  45.317  1.00  0.00              
ATOM   3623  CB  LEU B  96      51.084  16.579  44.847  1.00  0.00              
ATOM   3624  CG  LEU B  96      52.542  16.599  45.295  1.00  0.00              
ATOM   3625  CD1 LEU B  96      53.284  17.724  44.596  1.00  0.00              
ATOM   3626  CD2 LEU B  96      52.653  16.737  46.807  1.00  0.00              
ATOM   3627  C   LEU B  96      48.761  15.684  44.897  1.00  0.00              
ATOM   3628  O   LEU B  96      47.954  16.199  45.675  1.00  0.00              
ATOM   3629  N   GLU B  97      48.427  15.260  43.673  1.00  0.00              
ATOM   3630  CA  GLU B  97      47.082  15.424  43.141  1.00  0.00              
ATOM   3631  CB  GLU B  97      47.035  15.019  41.677  1.00  0.00              
ATOM   3632  CG  GLU B  97      48.061  15.665  40.754  1.00  0.00              
ATOM   3633  CD  GLU B  97      48.032  15.075  39.352  1.00  0.00              
ATOM   3634  OE1 GLU B  97      47.469  15.706  38.459  1.00  0.00              
ATOM   3635  OE2 GLU B  97      48.562  13.980  39.151  1.00  0.00              
ATOM   3636  C   GLU B  97      46.133  14.534  43.939  1.00  0.00              
ATOM   3637  O   GLU B  97      45.073  14.973  44.378  1.00  0.00              
ATOM   3638  N   ARG B  98      46.546  13.278  44.132  1.00  0.00              
ATOM   3639  CA  ARG B  98      45.921  12.318  45.033  1.00  0.00              
ATOM   3640  CB  ARG B  98      46.859  11.121  45.101  1.00  0.00              
ATOM   3641  CG  ARG B  98      46.431   9.863  45.832  1.00  0.00              
ATOM   3642  CD  ARG B  98      47.545   8.837  45.663  1.00  0.00              
ATOM   3643  NE  ARG B  98      47.721   8.468  44.264  1.00  0.00              
ATOM   3644  CZ  ARG B  98      48.887   8.085  43.745  1.00  0.00              
ATOM   3645  NH1 ARG B  98      48.903   7.634  42.500  1.00  0.00              
ATOM   3646  NH2 ARG B  98      50.024   8.211  44.423  1.00  0.00              
ATOM   3647  C   ARG B  98      45.664  12.872  46.427  1.00  0.00              
ATOM   3648  O   ARG B  98      44.540  12.797  46.924  1.00  0.00              
ATOM   3649  N   LYS B  99      46.695  13.458  47.045  1.00  0.00              
ATOM   3650  CA  LYS B  99      46.600  14.053  48.371  1.00  0.00              
ATOM   3651  CB  LYS B  99      47.979  14.583  48.759  1.00  0.00              
ATOM   3652  CG  LYS B  99      48.148  15.005  50.210  1.00  0.00              
ATOM   3653  CD  LYS B  99      49.570  15.503  50.418  1.00  0.00              
ATOM   3654  CE  LYS B  99      49.779  15.898  51.870  1.00  0.00              
ATOM   3655  NZ  LYS B  99      51.104  16.453  52.068  1.00  0.00              
ATOM   3656  C   LYS B  99      45.549  15.160  48.423  1.00  0.00              
ATOM   3657  O   LYS B  99      44.668  15.150  49.287  1.00  0.00              
ATOM   3658  N   LEU B 100      45.599  16.085  47.457  1.00  0.00              
ATOM   3659  CA  LEU B 100      44.634  17.175  47.350  1.00  0.00              
ATOM   3660  CB  LEU B 100      45.083  18.094  46.208  1.00  0.00              
ATOM   3661  CG  LEU B 100      44.478  19.480  45.972  1.00  0.00              
ATOM   3662  CD1 LEU B 100      45.495  20.351  45.255  1.00  0.00              
ATOM   3663  CD2 LEU B 100      43.171  19.441  45.191  1.00  0.00              
ATOM   3664  C   LEU B 100      43.217  16.646  47.132  1.00  0.00              
ATOM   3665  O   LEU B 100      42.265  17.087  47.777  1.00  0.00              
ATOM   3666  N   CYS B 101      43.086  15.662  46.240  1.00  0.00              
ATOM   3667  CA  CYS B 101      41.818  15.019  45.925  1.00  0.00              
ATOM   3668  CB  CYS B 101      42.067  13.996  44.826  1.00  0.00              
ATOM   3669  SG  CYS B 101      40.653  13.040  44.227  1.00  0.00              
ATOM   3670  C   CYS B 101      41.203  14.368  47.156  1.00  0.00              
ATOM   3671  O   CYS B 101      40.028  14.592  47.449  1.00  0.00              
ATOM   3672  N   MET B 102      41.995  13.617  47.932  1.00  0.00              
ATOM   3673  CA  MET B 102      41.519  13.034  49.179  1.00  0.00              
ATOM   3674  CB  MET B 102      42.528  12.072  49.785  1.00  0.00              
ATOM   3675  CG  MET B 102      42.718  10.803  48.969  1.00  0.00              
ATOM   3676  SD  MET B 102      43.840   9.641  49.783  1.00  0.00              
ATOM   3677  CE  MET B 102      45.359  10.503  49.505  1.00  0.00              
ATOM   3678  C   MET B 102      41.143  14.090  50.206  1.00  0.00              
ATOM   3679  O   MET B 102      40.113  13.964  50.867  1.00  0.00              
ATOM   3680  N   ALA B 103      41.933  15.164  50.319  1.00  0.00              
ATOM   3681  CA  ALA B 103      41.589  16.289  51.180  1.00  0.00              
ATOM   3682  CB  ALA B 103      42.708  17.319  51.146  1.00  0.00              
ATOM   3683  C   ALA B 103      40.297  16.993  50.770  1.00  0.00              
ATOM   3684  O   ALA B 103      39.612  17.589  51.601  1.00  0.00              
ATOM   3685  N   ALA B 104      39.955  16.939  49.479  1.00  0.00              
ATOM   3686  CA  ALA B 104      38.678  17.439  48.996  1.00  0.00              
ATOM   3687  CB  ALA B 104      38.811  17.789  47.520  1.00  0.00              
ATOM   3688  C   ALA B 104      37.511  16.463  49.143  1.00  0.00              
ATOM   3689  O   ALA B 104      36.358  16.850  48.938  1.00  0.00              
ATOM   3690  N   LEU B 105      37.754  15.195  49.497  1.00  0.00              
ATOM   3691  CA  LEU B 105      36.680  14.219  49.605  1.00  0.00              
ATOM   3692  CB  LEU B 105      37.204  12.792  49.518  1.00  0.00              
ATOM   3693  CG  LEU B 105      37.758  12.333  48.178  1.00  0.00              
ATOM   3694  CD1 LEU B 105      38.362  10.951  48.308  1.00  0.00              
ATOM   3695  CD2 LEU B 105      36.686  12.359  47.102  1.00  0.00              
ATOM   3696  C   LEU B 105      35.810  14.383  50.840  1.00  0.00              
ATOM   3697  O   LEU B 105      36.267  14.394  51.984  1.00  0.00              
ATOM   3698  N   LYS B 106      34.516  14.516  50.563  1.00  0.00              
ATOM   3699  CA  LYS B 106      33.523  14.775  51.590  1.00  0.00              
ATOM   3700  CB  LYS B 106      32.271  15.375  50.964  1.00  0.00              
ATOM   3701  CG  LYS B 106      32.489  16.700  50.253  1.00  0.00              
ATOM   3702  CD  LYS B 106      31.185  17.124  49.603  1.00  0.00              
ATOM   3703  CE  LYS B 106      31.374  18.428  48.849  1.00  0.00              
ATOM   3704  NZ  LYS B 106      30.133  18.819  48.210  1.00  0.00              
ATOM   3705  C   LYS B 106      33.115  13.528  52.357  1.00  0.00              
ATOM   3706  O   LYS B 106      32.897  12.460  51.774  1.00  0.00              
ATOM   3707  N   HIS B 107      33.011  13.682  53.681  1.00  0.00              
ATOM   3708  CA  HIS B 107      32.334  12.714  54.535  1.00  0.00              
ATOM   3709  CB  HIS B 107      32.341  13.210  55.993  1.00  0.00              
ATOM   3710  CG  HIS B 107      31.393  12.474  56.938  1.00  0.00              
ATOM   3711  ND1 HIS B 107      31.410  11.195  57.283  1.00  0.00              
ATOM   3712  CD2 HIS B 107      30.282  13.057  57.507  1.00  0.00              
ATOM   3713  NE2 HIS B 107      29.672  12.085  58.135  1.00  0.00              
ATOM   3714  CE1 HIS B 107      30.345  10.969  58.006  1.00  0.00              
ATOM   3715  C   HIS B 107      30.902  12.513  54.053  1.00  0.00              
ATOM   3716  O   HIS B 107      30.199  13.472  53.730  1.00  0.00              
ATOM   3717  N   GLN B 108      30.477  11.253  53.991  1.00  0.00              
ATOM   3718  CA  GLN B 108      29.121  10.934  53.586  1.00  0.00              
ATOM   3719  CB  GLN B 108      29.099   9.623  52.799  1.00  0.00              
ATOM   3720  CG  GLN B 108      30.018   9.595  51.577  1.00  0.00              
ATOM   3721  CD  GLN B 108      29.714  10.659  50.532  1.00  0.00              
ATOM   3722  OE1 GLN B 108      28.700  10.615  49.841  1.00  0.00              
ATOM   3723  NE2 GLN B 108      30.571  11.656  50.367  1.00  0.00              
ATOM   3724  C   GLN B 108      28.267  10.828  54.846  1.00  0.00              
ATOM   3725  O   GLN B 108      28.495   9.916  55.644  1.00  0.00              
ATOM   3726  N   PRO B 109      27.314  11.739  55.106  1.00  0.00              
ATOM   3727  CD  PRO B 109      27.062  12.933  54.306  1.00  0.00              
ATOM   3728  CA  PRO B 109      26.457  11.722  56.289  1.00  0.00              
ATOM   3729  CB  PRO B 109      25.560  12.924  56.069  1.00  0.00              
ATOM   3730  CG  PRO B 109      26.449  13.880  55.321  1.00  0.00              
ATOM   3731  C   PRO B 109      25.654  10.436  56.427  1.00  0.00              
ATOM   3732  O   PRO B 109      24.847  10.078  55.564  1.00  0.00              
ATOM   3733  N   GLN B 110      25.900   9.716  57.524  1.00  0.00              
ATOM   3734  CA  GLN B 110      25.226   8.453  57.766  1.00  0.00              
ATOM   3735  CB  GLN B 110      25.926   7.654  58.869  1.00  0.00              
ATOM   3736  CG  GLN B 110      25.280   6.314  59.243  1.00  0.00              
ATOM   3737  CD  GLN B 110      25.117   5.282  58.136  1.00  0.00              
ATOM   3738  OE1 GLN B 110      24.536   5.539  57.080  1.00  0.00              
ATOM   3739  NE2 GLN B 110      25.566   4.056  58.354  1.00  0.00              
ATOM   3740  C   GLN B 110      23.731   8.596  58.022  1.00  0.00              
ATOM   3741  O   GLN B 110      23.256   8.985  59.097  1.00  0.00              
ATOM   3742  N   GLU B 111      23.020   8.306  56.934  1.00  0.00              
ATOM   3743  CA  GLU B 111      21.569   8.277  56.929  1.00  0.00              
ATOM   3744  CB  GLU B 111      21.027   8.784  55.596  1.00  0.00              
ATOM   3745  CG  GLU B 111      21.429  10.233  55.316  1.00  0.00              
ATOM   3746  CD  GLU B 111      20.867  10.855  54.044  1.00  0.00              
ATOM   3747  OE1 GLU B 111      20.737  10.187  53.017  1.00  0.00              
ATOM   3748  OE2 GLU B 111      20.547  12.044  54.062  1.00  0.00              
ATOM   3749  C   GLU B 111      20.975   6.914  57.259  1.00  0.00              
ATOM   3750  O   GLU B 111      19.849   6.850  57.747  1.00  0.00              
ATOM   3751  N   PHE B 112      21.677   5.797  57.039  1.00  0.00              
ATOM   3752  CA  PHE B 112      21.121   4.482  57.337  1.00  0.00              
ATOM   3753  CB  PHE B 112      20.944   3.651  56.063  1.00  0.00              
ATOM   3754  CG  PHE B 112      19.753   4.104  55.231  1.00  0.00              
ATOM   3755  CD1 PHE B 112      19.942   4.937  54.144  1.00  0.00              
ATOM   3756  CD2 PHE B 112      18.479   3.696  55.581  1.00  0.00              
ATOM   3757  CE1 PHE B 112      18.851   5.366  53.418  1.00  0.00              
ATOM   3758  CE2 PHE B 112      17.395   4.131  54.848  1.00  0.00              
ATOM   3759  CZ  PHE B 112      17.579   4.967  53.769  1.00  0.00              
ATOM   3760  C   PHE B 112      21.933   3.734  58.393  1.00  0.00              
ATOM   3761  O   PHE B 112      22.847   2.969  58.072  1.00  0.00              
ATOM   3762  N   PRO B 113      21.641   3.937  59.686  1.00  0.00              
ATOM   3763  CD  PRO B 113      20.490   4.689  60.178  1.00  0.00              
ATOM   3764  CA  PRO B 113      22.421   3.399  60.793  1.00  0.00              
ATOM   3765  CB  PRO B 113      21.824   4.111  61.990  1.00  0.00              
ATOM   3766  CG  PRO B 113      20.372   4.224  61.611  1.00  0.00              
ATOM   3767  C   PRO B 113      22.409   1.884  60.948  1.00  0.00              
ATOM   3768  O   PRO B 113      21.430   1.267  61.378  1.00  0.00              
ATOM   3769  N   THR B 114      23.544   1.266  60.639  1.00  0.00              
ATOM   3770  CA  THR B 114      23.753  -0.160  60.853  1.00  0.00              
ATOM   3771  CB  THR B 114      24.902  -0.664  59.942  1.00  0.00              
ATOM   3772  OG1 THR B 114      26.074   0.091  60.242  1.00  0.00              
ATOM   3773  CG2 THR B 114      24.551  -0.560  58.465  1.00  0.00              
ATOM   3774  C   THR B 114      23.960  -0.570  62.320  1.00  0.00              
ATOM   3775  O   THR B 114      24.636  -1.561  62.627  1.00  0.00              
ATOM   3776  N   TYR B 115      23.307   0.125  63.254  1.00  0.00              
ATOM   3777  CA  TYR B 115      23.573  -0.051  64.667  1.00  0.00              
ATOM   3778  CB  TYR B 115      23.711   1.314  65.359  1.00  0.00              
ATOM   3779  CG  TYR B 115      24.009   1.252  66.856  1.00  0.00              
ATOM   3780  CD1 TYR B 115      25.129   0.595  67.332  1.00  0.00              
ATOM   3781  CE1 TYR B 115      25.323   0.454  68.690  1.00  0.00              
ATOM   3782  CD2 TYR B 115      23.113   1.813  67.744  1.00  0.00              
ATOM   3783  CE2 TYR B 115      23.302   1.678  69.102  1.00  0.00              
ATOM   3784  CZ  TYR B 115      24.400   0.986  69.566  1.00  0.00              
ATOM   3785  OH  TYR B 115      24.575   0.826  70.926  1.00  0.00              
ATOM   3786  C   TYR B 115      22.499  -0.908  65.318  1.00  0.00              
ATOM   3787  O   TYR B 115      21.296  -0.742  65.084  1.00  0.00              
ATOM   3788  N   VAL B 116      22.972  -1.845  66.130  1.00  0.00              
ATOM   3789  CA  VAL B 116      22.127  -2.669  66.973  1.00  0.00              
ATOM   3790  CB  VAL B 116      21.738  -3.986  66.245  1.00  0.00              
ATOM   3791  CG1 VAL B 116      22.933  -4.869  65.892  1.00  0.00              
ATOM   3792  CG2 VAL B 116      20.698  -4.752  67.046  1.00  0.00              
ATOM   3793  C   VAL B 116      22.888  -2.901  68.274  1.00  0.00              
ATOM   3794  O   VAL B 116      24.114  -3.050  68.266  1.00  0.00              
ATOM   3795  N   GLU B 117      22.196  -2.872  69.411  1.00  0.00              
ATOM   3796  CA  GLU B 117      22.828  -3.184  70.682  1.00  0.00              
ATOM   3797  CB  GLU B 117      22.342  -2.235  71.772  1.00  0.00              
ATOM   3798  CG  GLU B 117      23.310  -2.214  72.954  1.00  0.00              
ATOM   3799  CD  GLU B 117      22.840  -1.520  74.225  1.00  0.00              
ATOM   3800  OE1 GLU B 117      23.275  -1.949  75.299  1.00  0.00              
ATOM   3801  OE2 GLU B 117      22.065  -0.563  74.161  1.00  0.00              
ATOM   3802  C   GLU B 117      22.494  -4.628  71.058  1.00  0.00              
ATOM   3803  O   GLU B 117      21.333  -5.025  70.925  1.00  0.00              
ATOM   3804  N   PRO B 118      23.460  -5.459  71.480  1.00  0.00              
ATOM   3805  CD  PRO B 118      24.887  -5.242  71.258  1.00  0.00              
ATOM   3806  CA  PRO B 118      23.219  -6.808  71.994  1.00  0.00              
ATOM   3807  CB  PRO B 118      24.620  -7.377  72.103  1.00  0.00              
ATOM   3808  CG  PRO B 118      25.390  -6.653  71.034  1.00  0.00              
ATOM   3809  C   PRO B 118      22.511  -6.852  73.347  1.00  0.00              
ATOM   3810  O   PRO B 118      22.329  -5.830  74.016  1.00  0.00              
ATOM   3811  N   THR B 119      22.109  -8.055  73.766  1.00  0.00              
ATOM   3812  CA  THR B 119      21.506  -8.254  75.078  1.00  0.00              
ATOM   3813  CB  THR B 119      20.660  -9.544  75.119  1.00  0.00              
ATOM   3814  OG1 THR B 119      21.502 -10.630  74.750  1.00  0.00              
ATOM   3815  CG2 THR B 119      19.474  -9.471  74.181  1.00  0.00              
ATOM   3816  C   THR B 119      22.562  -8.301  76.175  1.00  0.00              
ATOM   3817  O   THR B 119      23.715  -8.663  75.913  1.00  0.00              
ATOM   3818  N   ASN B 120      22.159  -7.963  77.410  1.00  0.00              
ATOM   3819  CA  ASN B 120      23.002  -8.001  78.610  1.00  0.00              
ATOM   3820  CB  ASN B 120      22.133  -8.055  79.871  1.00  0.00              
ATOM   3821  CG  ASN B 120      21.265  -6.830  80.120  1.00  0.00              
ATOM   3822  OD1 ASN B 120      20.903  -6.090  79.206  1.00  0.00              
ATOM   3823  ND2 ASN B 120      20.870  -6.578  81.360  1.00  0.00              
ATOM   3824  C   ASN B 120      24.004  -9.146  78.691  1.00  0.00              
ATOM   3825  O   ASN B 120      25.200  -8.940  78.916  1.00  0.00              
ATOM   3826  N   ASP B 121      23.509 -10.366  78.444  1.00  0.00              
ATOM   3827  CA  ASP B 121      24.347 -11.555  78.442  1.00  0.00              
ATOM   3828  CB  ASP B 121      23.516 -12.830  78.300  1.00  0.00              
ATOM   3829  CG  ASP B 121      24.363 -14.100  78.226  1.00  0.00              
ATOM   3830  OD1 ASP B 121      24.895 -14.525  79.250  1.00  0.00              
ATOM   3831  OD2 ASP B 121      24.481 -14.660  77.137  1.00  0.00              
ATOM   3832  C   ASP B 121      25.406 -11.523  77.352  1.00  0.00              
ATOM   3833  O   ASP B 121      26.552 -11.861  77.631  1.00  0.00              
ATOM   3834  N   GLU B 122      25.061 -11.114  76.127  1.00  0.00              
ATOM   3835  CA  GLU B 122      26.016 -11.098  75.025  1.00  0.00              
ATOM   3836  CB  GLU B 122      25.326 -10.789  73.709  1.00  0.00              
ATOM   3837  CG  GLU B 122      24.336 -11.845  73.248  1.00  0.00              
ATOM   3838  CD  GLU B 122      23.565 -11.412  72.012  1.00  0.00              
ATOM   3839  OE1 GLU B 122      22.632 -10.614  72.156  1.00  0.00              
ATOM   3840  OE2 GLU B 122      23.889 -11.860  70.915  1.00  0.00              
ATOM   3841  C   GLU B 122      27.100 -10.057  75.263  1.00  0.00              
ATOM   3842  O   GLU B 122      28.282 -10.314  75.028  1.00  0.00              
ATOM   3843  N   ILE B 123      26.667  -8.897  75.774  1.00  0.00              
ATOM   3844  CA  ILE B 123      27.551  -7.800  76.150  1.00  0.00              
ATOM   3845  CB  ILE B 123      26.702  -6.643  76.741  1.00  0.00              
ATOM   3846  CG2 ILE B 123      27.580  -5.507  77.236  1.00  0.00              
ATOM   3847  CG1 ILE B 123      25.699  -6.099  75.733  1.00  0.00              
ATOM   3848  CD1 ILE B 123      24.692  -5.098  76.330  1.00  0.00              
ATOM   3849  C   ILE B 123      28.598  -8.294  77.145  1.00  0.00              
ATOM   3850  O   ILE B 123      29.804  -8.199  76.892  1.00  0.00              
ATOM   3851  N   CYS B 124      28.131  -8.877  78.256  1.00  0.00              
ATOM   3852  CA  CYS B 124      29.029  -9.439  79.250  1.00  0.00              
ATOM   3853  CB  CYS B 124      28.283  -9.869  80.503  1.00  0.00              
ATOM   3854  SG  CYS B 124      27.630  -8.459  81.431  1.00  0.00              
ATOM   3855  C   CYS B 124      29.887 -10.585  78.743  1.00  0.00              
ATOM   3856  O   CYS B 124      31.088 -10.592  79.004  1.00  0.00              
ATOM   3857  N   GLU B 125      29.328 -11.537  77.985  1.00  0.00              
ATOM   3858  CA  GLU B 125      30.094 -12.664  77.475  1.00  0.00              
ATOM   3859  CB  GLU B 125      29.205 -13.713  76.812  1.00  0.00              
ATOM   3860  CG  GLU B 125      28.366 -14.523  77.797  1.00  0.00              
ATOM   3861  CD  GLU B 125      29.183 -15.286  78.831  1.00  0.00              
ATOM   3862  OE1 GLU B 125      29.815 -16.283  78.474  1.00  0.00              
ATOM   3863  OE2 GLU B 125      29.201 -14.880  79.991  1.00  0.00              
ATOM   3864  C   GLU B 125      31.217 -12.275  76.533  1.00  0.00              
ATOM   3865  O   GLU B 125      32.342 -12.733  76.722  1.00  0.00              
ATOM   3866  N   ALA B 126      30.954 -11.402  75.555  1.00  0.00              
ATOM   3867  CA  ALA B 126      31.990 -10.942  74.638  1.00  0.00              
ATOM   3868  CB  ALA B 126      31.388  -9.958  73.649  1.00  0.00              
ATOM   3869  C   ALA B 126      33.123 -10.241  75.379  1.00  0.00              
ATOM   3870  O   ALA B 126      34.301 -10.564  75.198  1.00  0.00              
ATOM   3871  N   PHE B 127      32.746  -9.341  76.295  1.00  0.00              
ATOM   3872  CA  PHE B 127      33.702  -8.612  77.115  1.00  0.00              
ATOM   3873  CB  PHE B 127      32.946  -7.550  77.897  1.00  0.00              
ATOM   3874  CG  PHE B 127      33.748  -6.299  78.226  1.00  0.00              
ATOM   3875  CD1 PHE B 127      33.911  -5.320  77.263  1.00  0.00              
ATOM   3876  CD2 PHE B 127      34.246  -6.108  79.501  1.00  0.00              
ATOM   3877  CE1 PHE B 127      34.547  -4.139  77.586  1.00  0.00              
ATOM   3878  CE2 PHE B 127      34.881  -4.923  79.815  1.00  0.00              
ATOM   3879  CZ  PHE B 127      35.028  -3.938  78.862  1.00  0.00              
ATOM   3880  C   PHE B 127      34.465  -9.530  78.070  1.00  0.00              
ATOM   3881  O   PHE B 127      35.631  -9.278  78.370  1.00  0.00              
ATOM   3882  N   ARG B 128      33.832 -10.602  78.558  1.00  0.00              
ATOM   3883  CA  ARG B 128      34.487 -11.585  79.411  1.00  0.00              
ATOM   3884  CB  ARG B 128      33.442 -12.507  80.039  1.00  0.00              
ATOM   3885  CG  ARG B 128      34.009 -13.516  81.030  1.00  0.00              
ATOM   3886  CD  ARG B 128      32.997 -14.589  81.428  1.00  0.00              
ATOM   3887  NE  ARG B 128      32.467 -15.367  80.312  1.00  0.00              
ATOM   3888  CZ  ARG B 128      33.187 -16.209  79.561  1.00  0.00              
ATOM   3889  NH1 ARG B 128      32.567 -16.885  78.605  1.00  0.00              
ATOM   3890  NH2 ARG B 128      34.493 -16.386  79.741  1.00  0.00              
ATOM   3891  C   ARG B 128      35.500 -12.414  78.626  1.00  0.00              
ATOM   3892  O   ARG B 128      36.607 -12.665  79.102  1.00  0.00              
ATOM   3893  N   LYS B 129      35.124 -12.849  77.418  1.00  0.00              
ATOM   3894  CA  LYS B 129      36.007 -13.631  76.562  1.00  0.00              
ATOM   3895  CB  LYS B 129      35.239 -14.173  75.362  1.00  0.00              
ATOM   3896  CG  LYS B 129      34.200 -15.204  75.777  1.00  0.00              
ATOM   3897  CD  LYS B 129      33.322 -15.593  74.603  1.00  0.00              
ATOM   3898  CE  LYS B 129      32.234 -16.535  75.088  1.00  0.00              
ATOM   3899  NZ  LYS B 129      31.373 -16.924  73.989  1.00  0.00              
ATOM   3900  C   LYS B 129      37.217 -12.831  76.103  1.00  0.00              
ATOM   3901  O   LYS B 129      38.336 -13.346  76.078  1.00  0.00              
ATOM   3902  N   ASP B 130      36.995 -11.569  75.723  1.00  0.00              
ATOM   3903  CA  ASP B 130      38.069 -10.612  75.504  1.00  0.00              
ATOM   3904  CB  ASP B 130      38.848 -10.874  74.201  1.00  0.00              
ATOM   3905  CG  ASP B 130      39.860  -9.779  73.891  1.00  0.00              
ATOM   3906  OD1 ASP B 130      39.664  -9.055  72.916  1.00  0.00              
ATOM   3907  OD2 ASP B 130      40.817  -9.607  74.644  1.00  0.00              
ATOM   3908  C   ASP B 130      37.506  -9.196  75.481  1.00  0.00              
ATOM   3909  O   ASP B 130      36.823  -8.843  74.519  1.00  0.00              
ATOM   3910  N   PRO B 131      37.815  -8.326  76.454  1.00  0.00              
ATOM   3911  CD  PRO B 131      38.729  -8.606  77.558  1.00  0.00              
ATOM   3912  CA  PRO B 131      37.294  -6.962  76.533  1.00  0.00              
ATOM   3913  CB  PRO B 131      37.972  -6.416  77.778  1.00  0.00              
ATOM   3914  CG  PRO B 131      39.240  -7.222  77.907  1.00  0.00              
ATOM   3915  C   PRO B 131      37.542  -6.090  75.307  1.00  0.00              
ATOM   3916  O   PRO B 131      36.661  -5.351  74.858  1.00  0.00              
ATOM   3917  N   LYS B 132      38.741  -6.245  74.734  1.00  0.00              
ATOM   3918  CA  LYS B 132      39.203  -5.435  73.617  1.00  0.00              
ATOM   3919  CB  LYS B 132      40.640  -5.793  73.231  1.00  0.00              
ATOM   3920  CG  LYS B 132      41.649  -5.842  74.378  1.00  0.00              
ATOM   3921  CD  LYS B 132      41.797  -4.512  75.102  1.00  0.00              
ATOM   3922  CE  LYS B 132      42.707  -4.712  76.301  1.00  0.00              
ATOM   3923  NZ  LYS B 132      42.868  -3.473  77.035  1.00  0.00              
ATOM   3924  C   LYS B 132      38.304  -5.563  72.397  1.00  0.00              
ATOM   3925  O   LYS B 132      37.916  -4.541  71.834  1.00  0.00              
ATOM   3926  N   GLU B 133      37.913  -6.784  72.001  1.00  0.00              
ATOM   3927  CA  GLU B 133      37.028  -6.959  70.856  1.00  0.00              
ATOM   3928  CB  GLU B 133      36.891  -8.431  70.416  1.00  0.00              
ATOM   3929  CG  GLU B 133      36.650  -9.548  71.441  1.00  0.00              
ATOM   3930  CD  GLU B 133      35.211  -9.865  71.831  1.00  0.00              
ATOM   3931  OE1 GLU B 133      34.732 -10.938  71.471  1.00  0.00              
ATOM   3932  OE2 GLU B 133      34.566  -9.050  72.484  1.00  0.00              
ATOM   3933  C   GLU B 133      35.682  -6.258  70.967  1.00  0.00              
ATOM   3934  O   GLU B 133      35.279  -5.579  70.021  1.00  0.00              
ATOM   3935  N   TYR B 134      35.000  -6.348  72.115  1.00  0.00              
ATOM   3936  CA  TYR B 134      33.723  -5.673  72.298  1.00  0.00              
ATOM   3937  CB  TYR B 134      33.021  -6.131  73.580  1.00  0.00              
ATOM   3938  CG  TYR B 134      31.548  -5.740  73.618  1.00  0.00              
ATOM   3939  CD1 TYR B 134      30.659  -6.353  72.756  1.00  0.00              
ATOM   3940  CE1 TYR B 134      29.339  -5.956  72.721  1.00  0.00              
ATOM   3941  CD2 TYR B 134      31.107  -4.746  74.472  1.00  0.00              
ATOM   3942  CE2 TYR B 134      29.786  -4.344  74.437  1.00  0.00              
ATOM   3943  CZ  TYR B 134      28.913  -4.946  73.555  1.00  0.00              
ATOM   3944  OH  TYR B 134      27.593  -4.543  73.483  1.00  0.00              
ATOM   3945  C   TYR B 134      33.920  -4.165  72.316  1.00  0.00              
ATOM   3946  O   TYR B 134      33.178  -3.435  71.655  1.00  0.00              
ATOM   3947  N   ALA B 135      34.950  -3.705  73.037  1.00  0.00              
ATOM   3948  CA  ALA B 135      35.284  -2.290  73.101  1.00  0.00              
ATOM   3949  CB  ALA B 135      36.546  -2.105  73.933  1.00  0.00              
ATOM   3950  C   ALA B 135      35.535  -1.683  71.727  1.00  0.00              
ATOM   3951  O   ALA B 135      34.904  -0.696  71.339  1.00  0.00              
ATOM   3952  N   ASN B 136      36.417  -2.321  70.956  1.00  0.00              
ATOM   3953  CA  ASN B 136      36.771  -1.856  69.628  1.00  0.00              
ATOM   3954  CB  ASN B 136      37.981  -2.605  69.073  1.00  0.00              
ATOM   3955  CG  ASN B 136      39.299  -2.316  69.783  1.00  0.00              
ATOM   3956  OD1 ASN B 136      40.132  -3.201  69.954  1.00  0.00              
ATOM   3957  ND2 ASN B 136      39.587  -1.094  70.217  1.00  0.00              
ATOM   3958  C   ASN B 136      35.615  -1.945  68.648  1.00  0.00              
ATOM   3959  O   ASN B 136      35.366  -0.994  67.907  1.00  0.00              
ATOM   3960  N   GLN B 137      34.867  -3.055  68.656  1.00  0.00              
ATOM   3961  CA  GLN B 137      33.738  -3.222  67.752  1.00  0.00              
ATOM   3962  CB  GLN B 137      33.243  -4.665  67.797  1.00  0.00              
ATOM   3963  CG  GLN B 137      32.581  -5.159  66.516  1.00  0.00              
ATOM   3964  CD  GLN B 137      31.059  -5.150  66.529  1.00  0.00              
ATOM   3965  OE1 GLN B 137      30.422  -6.173  66.756  1.00  0.00              
ATOM   3966  NE2 GLN B 137      30.408  -4.020  66.300  1.00  0.00              
ATOM   3967  C   GLN B 137      32.616  -2.241  68.065  1.00  0.00              
ATOM   3968  O   GLN B 137      31.919  -1.800  67.147  1.00  0.00              
ATOM   3969  N   PHE B 138      32.427  -1.873  69.338  1.00  0.00              
ATOM   3970  CA  PHE B 138      31.478  -0.831  69.697  1.00  0.00              
ATOM   3971  CB  PHE B 138      31.231  -0.811  71.208  1.00  0.00              
ATOM   3972  CG  PHE B 138      30.072   0.093  71.606  1.00  0.00              
ATOM   3973  CD1 PHE B 138      28.774  -0.314  71.359  1.00  0.00              
ATOM   3974  CD2 PHE B 138      30.320   1.334  72.165  1.00  0.00              
ATOM   3975  CE1 PHE B 138      27.729   0.535  71.649  1.00  0.00              
ATOM   3976  CE2 PHE B 138      29.265   2.177  72.443  1.00  0.00              
ATOM   3977  CZ  PHE B 138      27.973   1.780  72.183  1.00  0.00              
ATOM   3978  C   PHE B 138      31.961   0.535  69.219  1.00  0.00              
ATOM   3979  O   PHE B 138      31.218   1.243  68.533  1.00  0.00              
ATOM   3980  N   MET B 139      33.210   0.900  69.544  1.00  0.00              
ATOM   3981  CA  MET B 139      33.784   2.179  69.129  1.00  0.00              
ATOM   3982  CB  MET B 139      35.153   2.413  69.756  1.00  0.00              
ATOM   3983  CG  MET B 139      35.135   2.600  71.264  1.00  0.00              
ATOM   3984  SD  MET B 139      36.749   3.097  71.914  1.00  0.00              
ATOM   3985  CE  MET B 139      37.517   1.512  72.088  1.00  0.00              
ATOM   3986  C   MET B 139      33.897   2.349  67.619  1.00  0.00              
ATOM   3987  O   MET B 139      34.041   3.461  67.112  1.00  0.00              
ATOM   3988  N   TRP B 140      33.895   1.230  66.894  1.00  0.00              
ATOM   3989  CA  TRP B 140      33.583   1.236  65.479  1.00  0.00              
ATOM   3990  CB  TRP B 140      34.043  -0.095  64.864  1.00  0.00              
ATOM   3991  CG  TRP B 140      33.597  -0.343  63.429  1.00  0.00              
ATOM   3992  CD2 TRP B 140      32.653  -1.243  63.017  1.00  0.00              
ATOM   3993  CE2 TRP B 140      32.571  -0.996  61.689  1.00  0.00              
ATOM   3994  CE3 TRP B 140      32.032  -2.313  63.611  1.00  0.00              
ATOM   3995  CD1 TRP B 140      34.065   0.401  62.365  1.00  0.00              
ATOM   3996  NE1 TRP B 140      33.410  -0.029  61.303  1.00  0.00              
ATOM   3997  CZ2 TRP B 140      31.850  -1.773  60.819  1.00  0.00              
ATOM   3998  CZ3 TRP B 140      31.283  -3.114  62.762  1.00  0.00              
ATOM   3999  CH2 TRP B 140      31.192  -2.849  61.397  1.00  0.00              
ATOM   4000  C   TRP B 140      32.088   1.503  65.286  1.00  0.00              
ATOM   4001  O   TRP B 140      31.706   2.642  65.009  1.00  0.00              
ATOM   4002  N   GLU B 141      31.228   0.505  65.552  1.00  0.00              
ATOM   4003  CA  GLU B 141      29.846   0.473  65.078  1.00  0.00              
ATOM   4004  CB  GLU B 141      29.132  -0.779  65.586  1.00  0.00              
ATOM   4005  CG  GLU B 141      27.848  -1.115  64.822  1.00  0.00              
ATOM   4006  CD  GLU B 141      27.102  -2.340  65.333  1.00  0.00              
ATOM   4007  OE1 GLU B 141      27.693  -3.420  65.383  1.00  0.00              
ATOM   4008  OE2 GLU B 141      25.932  -2.210  65.689  1.00  0.00              
ATOM   4009  C   GLU B 141      29.019   1.703  65.421  1.00  0.00              
ATOM   4010  O   GLU B 141      28.299   2.233  64.567  1.00  0.00              
ATOM   4011  N   TYR B 142      29.162   2.179  66.660  1.00  0.00              
ATOM   4012  CA  TYR B 142      28.440   3.351  67.119  1.00  0.00              
ATOM   4013  CB  TYR B 142      28.692   3.539  68.614  1.00  0.00              
ATOM   4014  CG  TYR B 142      27.705   4.472  69.297  1.00  0.00              
ATOM   4015  CD1 TYR B 142      26.417   4.040  69.546  1.00  0.00              
ATOM   4016  CE1 TYR B 142      25.516   4.872  70.174  1.00  0.00              
ATOM   4017  CD2 TYR B 142      28.098   5.740  69.676  1.00  0.00              
ATOM   4018  CE2 TYR B 142      27.200   6.577  70.303  1.00  0.00              
ATOM   4019  CZ  TYR B 142      25.918   6.133  70.553  1.00  0.00              
ATOM   4020  OH  TYR B 142      25.029   6.949  71.223  1.00  0.00              
ATOM   4021  C   TYR B 142      28.906   4.569  66.328  1.00  0.00              
ATOM   4022  O   TYR B 142      28.104   5.253  65.691  1.00  0.00              
ATOM   4023  N   SER B 143      30.220   4.791  66.276  1.00  0.00              
ATOM   4024  CA  SER B 143      30.770   5.968  65.633  1.00  0.00              
ATOM   4025  CB  SER B 143      32.210   6.141  66.065  1.00  0.00              
ATOM   4026  OG  SER B 143      32.249   6.256  67.482  1.00  0.00              
ATOM   4027  C   SER B 143      30.625   5.970  64.117  1.00  0.00              
ATOM   4028  O   SER B 143      30.426   7.038  63.541  1.00  0.00              
ATOM   4029  N   THR B 144      30.671   4.812  63.442  1.00  0.00              
ATOM   4030  CA  THR B 144      30.331   4.725  62.023  1.00  0.00              
ATOM   4031  CB  THR B 144      30.516   3.296  61.467  1.00  0.00              
ATOM   4032  OG1 THR B 144      30.220   2.376  62.512  1.00  0.00              
ATOM   4033  CG2 THR B 144      31.898   3.063  60.888  1.00  0.00              
ATOM   4034  C   THR B 144      28.910   5.177  61.732  1.00  0.00              
ATOM   4035  O   THR B 144      28.620   5.832  60.729  1.00  0.00              
ATOM   4036  N   ASN B 145      28.008   4.830  62.650  1.00  0.00              
ATOM   4037  CA  ASN B 145      26.600   5.067  62.416  1.00  0.00              
ATOM   4038  CB  ASN B 145      25.784   3.905  62.936  1.00  0.00              
ATOM   4039  CG  ASN B 145      26.034   2.689  62.062  1.00  0.00              
ATOM   4040  OD1 ASN B 145      25.827   2.719  60.846  1.00  0.00              
ATOM   4041  ND2 ASN B 145      26.520   1.582  62.597  1.00  0.00              
ATOM   4042  C   ASN B 145      26.097   6.397  62.930  1.00  0.00              
ATOM   4043  O   ASN B 145      25.075   6.906  62.473  1.00  0.00              
ATOM   4044  N   TYR B 146      26.819   6.984  63.880  1.00  0.00              
ATOM   4045  CA  TYR B 146      26.513   8.325  64.335  1.00  0.00              
ATOM   4046  CB  TYR B 146      26.184   8.305  65.833  1.00  0.00              
ATOM   4047  CG  TYR B 146      24.995   7.398  66.122  1.00  0.00              
ATOM   4048  CD1 TYR B 146      25.205   6.155  66.685  1.00  0.00              
ATOM   4049  CE1 TYR B 146      24.175   5.241  66.750  1.00  0.00              
ATOM   4050  CD2 TYR B 146      23.733   7.756  65.692  1.00  0.00              
ATOM   4051  CE2 TYR B 146      22.703   6.843  65.753  1.00  0.00              
ATOM   4052  CZ  TYR B 146      22.934   5.587  66.266  1.00  0.00              
ATOM   4053  OH  TYR B 146      21.915   4.656  66.289  1.00  0.00              
ATOM   4054  C   TYR B 146      27.653   9.263  63.956  1.00  0.00              
ATOM   4055  O   TYR B 146      28.192  10.025  64.759  1.00  0.00              
ATOM   4056  N   GLY B 147      27.964   9.224  62.656  1.00  0.00              
ATOM   4057  CA  GLY B 147      29.093   9.937  62.073  1.00  0.00              
ATOM   4058  C   GLY B 147      28.989  11.450  62.196  1.00  0.00              
ATOM   4059  O   GLY B 147      29.949  12.128  62.556  1.00  0.00              
ATOM   4060  N   GLN B 148      27.800  11.991  61.927  1.00  0.00              
ATOM   4061  CA  GLN B 148      27.546  13.415  62.071  1.00  0.00              
ATOM   4062  CB  GLN B 148      26.496  13.874  61.062  1.00  0.00              
ATOM   4063  CG  GLN B 148      27.081  14.316  59.727  1.00  0.00              
ATOM   4064  CD  GLN B 148      27.899  15.598  59.818  1.00  0.00              
ATOM   4065  OE1 GLN B 148      29.126  15.585  59.798  1.00  0.00              
ATOM   4066  NE2 GLN B 148      27.276  16.765  59.904  1.00  0.00              
ATOM   4067  C   GLN B 148      27.143  13.833  63.480  1.00  0.00              
ATOM   4068  O   GLN B 148      26.815  14.997  63.717  1.00  0.00              
ATOM   4069  N   ALA B 149      27.130  12.905  64.443  1.00  0.00              
ATOM   4070  CA  ALA B 149      26.927  13.272  65.835  1.00  0.00              
ATOM   4071  CB  ALA B 149      26.539  12.050  66.650  1.00  0.00              
ATOM   4072  C   ALA B 149      28.250  13.801  66.378  1.00  0.00              
ATOM   4073  O   ALA B 149      29.303  13.318  65.949  1.00  0.00              
ATOM   4074  N   PRO B 150      28.273  14.794  67.280  1.00  0.00              
ATOM   4075  CD  PRO B 150      27.090  15.498  67.768  1.00  0.00              
ATOM   4076  CA  PRO B 150      29.491  15.365  67.846  1.00  0.00              
ATOM   4077  CB  PRO B 150      28.954  16.260  68.938  1.00  0.00              
ATOM   4078  CG  PRO B 150      27.654  16.763  68.380  1.00  0.00              
ATOM   4079  C   PRO B 150      30.467  14.342  68.411  1.00  0.00              
ATOM   4080  O   PRO B 150      30.099  13.478  69.214  1.00  0.00              
ATOM   4081  N   LEU B 151      31.717  14.445  67.943  1.00  0.00              
ATOM   4082  CA  LEU B 151      32.850  13.685  68.463  1.00  0.00              
ATOM   4083  CB  LEU B 151      34.147  14.302  67.932  1.00  0.00              
ATOM   4084  CG  LEU B 151      35.513  13.717  68.295  1.00  0.00              
ATOM   4085  CD1 LEU B 151      35.663  12.278  67.826  1.00  0.00              
ATOM   4086  CD2 LEU B 151      36.609  14.567  67.679  1.00  0.00              
ATOM   4087  C   LEU B 151      32.878  13.605  69.986  1.00  0.00              
ATOM   4088  O   LEU B 151      33.098  12.531  70.548  1.00  0.00              
ATOM   4089  N   SER B 152      32.594  14.736  70.640  1.00  0.00              
ATOM   4090  CA  SER B 152      32.391  14.808  72.080  1.00  0.00              
ATOM   4091  CB  SER B 152      31.887  16.204  72.412  1.00  0.00              
ATOM   4092  OG  SER B 152      30.764  16.542  71.600  1.00  0.00              
ATOM   4093  C   SER B 152      31.406  13.765  72.594  1.00  0.00              
ATOM   4094  O   SER B 152      31.780  12.880  73.365  1.00  0.00              
ATOM   4095  N   LEU B 153      30.165  13.838  72.091  1.00  0.00              
ATOM   4096  CA  LEU B 153      29.094  12.923  72.461  1.00  0.00              
ATOM   4097  CB  LEU B 153      27.805  13.237  71.713  1.00  0.00              
ATOM   4098  CG  LEU B 153      27.055  14.499  72.088  1.00  0.00              
ATOM   4099  CD1 LEU B 153      25.820  14.650  71.222  1.00  0.00              
ATOM   4100  CD2 LEU B 153      26.664  14.460  73.553  1.00  0.00              
ATOM   4101  C   LEU B 153      29.439  11.462  72.247  1.00  0.00              
ATOM   4102  O   LEU B 153      29.229  10.638  73.143  1.00  0.00              
ATOM   4103  N   LEU B 154      30.026  11.170  71.081  1.00  0.00              
ATOM   4104  CA  LEU B 154      30.493   9.832  70.754  1.00  0.00              
ATOM   4105  CB  LEU B 154      31.117   9.806  69.363  1.00  0.00              
ATOM   4106  CG  LEU B 154      30.231  10.061  68.152  1.00  0.00              
ATOM   4107  CD1 LEU B 154      31.077  10.176  66.902  1.00  0.00              
ATOM   4108  CD2 LEU B 154      29.213   8.949  67.988  1.00  0.00              
ATOM   4109  C   LEU B 154      31.491   9.311  71.779  1.00  0.00              
ATOM   4110  O   LEU B 154      31.218   8.302  72.429  1.00  0.00              
ATOM   4111  N   VAL B 155      32.592  10.041  72.001  1.00  0.00              
ATOM   4112  CA  VAL B 155      33.647   9.625  72.922  1.00  0.00              
ATOM   4113  CB  VAL B 155      34.887  10.551  72.772  1.00  0.00              
ATOM   4114  CG1 VAL B 155      36.038  10.171  73.693  1.00  0.00              
ATOM   4115  CG2 VAL B 155      35.429  10.477  71.355  1.00  0.00              
ATOM   4116  C   VAL B 155      33.154   9.551  74.369  1.00  0.00              
ATOM   4117  O   VAL B 155      33.615   8.705  75.145  1.00  0.00              
ATOM   4118  N   SER B 156      32.218  10.419  74.772  1.00  0.00              
ATOM   4119  CA  SER B 156      31.584  10.295  76.073  1.00  0.00              
ATOM   4120  CB  SER B 156      30.805  11.554  76.453  1.00  0.00              
ATOM   4121  OG  SER B 156      29.927  12.048  75.450  1.00  0.00              
ATOM   4122  C   SER B 156      30.696   9.064  76.183  1.00  0.00              
ATOM   4123  O   SER B 156      30.759   8.357  77.193  1.00  0.00              
ATOM   4124  N   TYR B 157      29.899   8.753  75.150  1.00  0.00              
ATOM   4125  CA  TYR B 157      28.998   7.616  75.223  1.00  0.00              
ATOM   4126  CB  TYR B 157      27.938   7.610  74.115  1.00  0.00              
ATOM   4127  CG  TYR B 157      26.891   6.511  74.304  1.00  0.00              
ATOM   4128  CD1 TYR B 157      25.793   6.719  75.118  1.00  0.00              
ATOM   4129  CE1 TYR B 157      24.877   5.704  75.320  1.00  0.00              
ATOM   4130  CD2 TYR B 157      27.059   5.287  73.685  1.00  0.00              
ATOM   4131  CE2 TYR B 157      26.147   4.275  73.882  1.00  0.00              
ATOM   4132  CZ  TYR B 157      25.061   4.488  74.696  1.00  0.00              
ATOM   4133  OH  TYR B 157      24.163   3.455  74.875  1.00  0.00              
ATOM   4134  C   TYR B 157      29.793   6.324  75.198  1.00  0.00              
ATOM   4135  O   TYR B 157      29.509   5.453  76.016  1.00  0.00              
ATOM   4136  N   THR B 158      30.791   6.178  74.320  1.00  0.00              
ATOM   4137  CA  THR B 158      31.595   4.965  74.252  1.00  0.00              
ATOM   4138  CB  THR B 158      32.619   5.068  73.104  1.00  0.00              
ATOM   4139  OG1 THR B 158      33.298   6.309  73.264  1.00  0.00              
ATOM   4140  CG2 THR B 158      31.957   4.986  71.735  1.00  0.00              
ATOM   4141  C   THR B 158      32.278   4.673  75.582  1.00  0.00              
ATOM   4142  O   THR B 158      32.250   3.549  76.081  1.00  0.00              
ATOM   4143  N   LYS B 159      32.820   5.736  76.185  1.00  0.00              
ATOM   4144  CA  LYS B 159      33.463   5.664  77.488  1.00  0.00              
ATOM   4145  CB  LYS B 159      34.004   7.043  77.809  1.00  0.00              
ATOM   4146  CG  LYS B 159      35.047   7.121  78.907  1.00  0.00              
ATOM   4147  CD  LYS B 159      35.530   8.555  79.124  1.00  0.00              
ATOM   4148  CE  LYS B 159      36.276   9.172  77.936  1.00  0.00              
ATOM   4149  NZ  LYS B 159      35.392   9.787  76.959  1.00  0.00              
ATOM   4150  C   LYS B 159      32.470   5.224  78.561  1.00  0.00              
ATOM   4151  O   LYS B 159      32.719   4.261  79.288  1.00  0.00              
ATOM   4152  N   SER B 160      31.308   5.885  78.620  1.00  0.00              
ATOM   4153  CA  SER B 160      30.275   5.575  79.601  1.00  0.00              
ATOM   4154  CB  SER B 160      29.127   6.571  79.492  1.00  0.00              
ATOM   4155  OG  SER B 160      29.563   7.912  79.668  1.00  0.00              
ATOM   4156  C   SER B 160      29.734   4.160  79.445  1.00  0.00              
ATOM   4157  O   SER B 160      29.546   3.443  80.428  1.00  0.00              
ATOM   4158  N   TYR B 161      29.543   3.734  78.193  1.00  0.00              
ATOM   4159  CA  TYR B 161      29.046   2.410  77.866  1.00  0.00              
ATOM   4160  CB  TYR B 161      28.788   2.316  76.361  1.00  0.00              
ATOM   4161  CG  TYR B 161      28.111   1.026  75.920  1.00  0.00              
ATOM   4162  CD1 TYR B 161      26.741   0.903  76.028  1.00  0.00              
ATOM   4163  CE1 TYR B 161      26.132  -0.285  75.686  1.00  0.00              
ATOM   4164  CD2 TYR B 161      28.870  -0.023  75.438  1.00  0.00              
ATOM   4165  CE2 TYR B 161      28.262  -1.210  75.093  1.00  0.00              
ATOM   4166  CZ  TYR B 161      26.899  -1.337  75.235  1.00  0.00              
ATOM   4167  OH  TYR B 161      26.301  -2.543  74.933  1.00  0.00              
ATOM   4168  C   TYR B 161      30.048   1.352  78.298  1.00  0.00              
ATOM   4169  O   TYR B 161      29.679   0.403  78.987  1.00  0.00              
ATOM   4170  N   LEU B 162      31.324   1.499  77.932  1.00  0.00              
ATOM   4171  CA  LEU B 162      32.331   0.516  78.301  1.00  0.00              
ATOM   4172  CB  LEU B 162      33.612   0.733  77.510  1.00  0.00              
ATOM   4173  CG  LEU B 162      33.495   0.592  75.995  1.00  0.00              
ATOM   4174  CD1 LEU B 162      34.796   0.997  75.331  1.00  0.00              
ATOM   4175  CD2 LEU B 162      33.055  -0.810  75.600  1.00  0.00              
ATOM   4176  C   LEU B 162      32.603   0.479  79.796  1.00  0.00              
ATOM   4177  O   LEU B 162      32.867  -0.587  80.356  1.00  0.00              
ATOM   4178  N   SER B 163      32.490   1.633  80.465  1.00  0.00              
ATOM   4179  CA  SER B 163      32.524   1.688  81.918  1.00  0.00              
ATOM   4180  CB  SER B 163      32.505   3.138  82.397  1.00  0.00              
ATOM   4181  OG  SER B 163      32.858   3.275  83.769  1.00  0.00              
ATOM   4182  C   SER B 163      31.336   0.927  82.499  1.00  0.00              
ATOM   4183  O   SER B 163      31.509   0.180  83.461  1.00  0.00              
ATOM   4184  N   MET B 164      30.141   1.090  81.914  1.00  0.00              
ATOM   4185  CA  MET B 164      28.952   0.342  82.300  1.00  0.00              
ATOM   4186  CB  MET B 164      27.748   0.841  81.495  1.00  0.00              
ATOM   4187  CG  MET B 164      26.430   0.109  81.709  1.00  0.00              
ATOM   4188  SD  MET B 164      25.054   0.892  80.832  1.00  0.00              
ATOM   4189  CE  MET B 164      25.150   0.035  79.288  1.00  0.00              
ATOM   4190  C   MET B 164      29.140  -1.157  82.120  1.00  0.00              
ATOM   4191  O   MET B 164      28.774  -1.931  82.999  1.00  0.00              
ATOM   4192  N   VAL B 165      29.729  -1.600  81.004  1.00  0.00              
ATOM   4193  CA  VAL B 165      30.006  -3.017  80.796  1.00  0.00              
ATOM   4194  CB  VAL B 165      30.564  -3.300  79.383  1.00  0.00              
ATOM   4195  CG1 VAL B 165      30.632  -4.797  79.148  1.00  0.00              
ATOM   4196  CG2 VAL B 165      29.708  -2.687  78.289  1.00  0.00              
ATOM   4197  C   VAL B 165      30.979  -3.514  81.864  1.00  0.00              
ATOM   4198  O   VAL B 165      30.741  -4.543  82.499  1.00  0.00              
ATOM   4199  N   GLY B 166      32.047  -2.744  82.100  1.00  0.00              
ATOM   4200  CA  GLY B 166      33.045  -3.052  83.114  1.00  0.00              
ATOM   4201  C   GLY B 166      32.452  -3.225  84.506  1.00  0.00              
ATOM   4202  O   GLY B 166      32.701  -4.240  85.160  1.00  0.00              
ATOM   4203  N   SER B 167      31.641  -2.267  84.966  1.00  0.00              
ATOM   4204  CA  SER B 167      31.010  -2.352  86.274  1.00  0.00              
ATOM   4205  CB  SER B 167      30.382  -1.009  86.632  1.00  0.00              
ATOM   4206  OG  SER B 167      29.542  -0.570  85.575  1.00  0.00              
ATOM   4207  C   SER B 167      29.956  -3.451  86.311  1.00  0.00              
ATOM   4208  O   SER B 167      30.063  -4.407  87.084  1.00  0.00              
ATOM   4209  N   CYS B 168      28.958  -3.355  85.427  1.00  0.00              
ATOM   4210  CA  CYS B 168      27.843  -4.286  85.409  1.00  0.00              
ATOM   4211  CB  CYS B 168      26.841  -3.925  84.329  1.00  0.00              
ATOM   4212  SG  CYS B 168      26.197  -2.237  84.466  1.00  0.00              
ATOM   4213  C   CYS B 168      28.247  -5.742  85.277  1.00  0.00              
ATOM   4214  O   CYS B 168      27.805  -6.561  86.085  1.00  0.00              
ATOM   4215  N   CYS B 169      29.147  -6.090  84.354  1.00  0.00              
ATOM   4216  CA  CYS B 169      29.573  -7.473  84.216  1.00  0.00              
ATOM   4217  CB  CYS B 169      30.233  -7.695  82.864  1.00  0.00              
ATOM   4218  SG  CYS B 169      29.175  -7.157  81.495  1.00  0.00              
ATOM   4219  C   CYS B 169      30.473  -7.970  85.346  1.00  0.00              
ATOM   4220  O   CYS B 169      30.778  -9.162  85.405  1.00  0.00              
ATOM   4221  N   THR B 170      30.931  -7.098  86.256  1.00  0.00              
ATOM   4222  CA  THR B 170      31.604  -7.558  87.462  1.00  0.00              
ATOM   4223  CB  THR B 170      32.962  -6.853  87.682  1.00  0.00              
ATOM   4224  OG1 THR B 170      32.743  -5.449  87.668  1.00  0.00              
ATOM   4225  CG2 THR B 170      33.991  -7.255  86.635  1.00  0.00              
ATOM   4226  C   THR B 170      30.730  -7.459  88.710  1.00  0.00              
ATOM   4227  O   THR B 170      31.055  -8.036  89.751  1.00  0.00              
ATOM   4228  N   SER B 171      29.613  -6.723  88.638  1.00  0.00              
ATOM   4229  CA  SER B 171      28.703  -6.587  89.766  1.00  0.00              
ATOM   4230  CB  SER B 171      27.719  -5.443  89.507  1.00  0.00              
ATOM   4231  OG  SER B 171      26.740  -5.723  88.515  1.00  0.00              
ATOM   4232  C   SER B 171      27.945  -7.872  90.092  1.00  0.00              
ATOM   4233  O   SER B 171      27.807  -8.765  89.253  1.00  0.00              
ATOM   4234  N   ALA B 172      27.407  -7.943  91.316  1.00  0.00              
ATOM   4235  CA  ALA B 172      26.655  -9.098  91.796  1.00  0.00              
ATOM   4236  CB  ALA B 172      26.148  -8.806  93.201  1.00  0.00              
ATOM   4237  C   ALA B 172      25.449  -9.509  90.954  1.00  0.00              
ATOM   4238  O   ALA B 172      25.047 -10.672  90.960  1.00  0.00              
ATOM   4239  N   SER B 173      24.851  -8.557  90.235  1.00  0.00              
ATOM   4240  CA  SER B 173      23.793  -8.853  89.287  1.00  0.00              
ATOM   4241  CB  SER B 173      22.427  -8.838  89.975  1.00  0.00              
ATOM   4242  OG  SER B 173      21.367  -9.199  89.098  1.00  0.00              
ATOM   4243  C   SER B 173      23.878  -7.807  88.180  1.00  0.00              
ATOM   4244  O   SER B 173      23.487  -6.653  88.386  1.00  0.00              
ATOM   4245  N   PRO B 174      24.395  -8.169  86.992  1.00  0.00              
ATOM   4246  CD  PRO B 174      24.854  -9.517  86.663  1.00  0.00              
ATOM   4247  CA  PRO B 174      24.615  -7.266  85.865  1.00  0.00              
ATOM   4248  CB  PRO B 174      24.973  -8.215  84.740  1.00  0.00              
ATOM   4249  CG  PRO B 174      25.747  -9.287  85.458  1.00  0.00              
ATOM   4250  C   PRO B 174      23.438  -6.375  85.503  1.00  0.00              
ATOM   4251  O   PRO B 174      23.584  -5.154  85.436  1.00  0.00              
ATOM   4252  N   THR B 175      22.253  -6.962  85.320  1.00  0.00              
ATOM   4253  CA  THR B 175      21.046  -6.234  84.952  1.00  0.00              
ATOM   4254  CB  THR B 175      19.930  -7.270  84.705  1.00  0.00              
ATOM   4255  OG1 THR B 175      20.510  -8.189  83.780  1.00  0.00              
ATOM   4256  CG2 THR B 175      18.659  -6.692  84.094  1.00  0.00              
ATOM   4257  C   THR B 175      20.633  -5.137  85.935  1.00  0.00              
ATOM   4258  O   THR B 175      20.048  -4.138  85.513  1.00  0.00              
ATOM   4259  N   VAL B 176      20.974  -5.255  87.227  1.00  0.00              
ATOM   4260  CA  VAL B 176      20.706  -4.207  88.212  1.00  0.00              
ATOM   4261  CB  VAL B 176      21.121  -4.705  89.623  1.00  0.00              
ATOM   4262  CG1 VAL B 176      21.077  -3.618  90.683  1.00  0.00              
ATOM   4263  CG2 VAL B 176      20.211  -5.830  90.075  1.00  0.00              
ATOM   4264  C   VAL B 176      21.463  -2.934  87.833  1.00  0.00              
ATOM   4265  O   VAL B 176      20.904  -1.833  87.760  1.00  0.00              
ATOM   4266  N   CYS B 177      22.749  -3.143  87.547  1.00  0.00              
ATOM   4267  CA  CYS B 177      23.662  -2.088  87.147  1.00  0.00              
ATOM   4268  CB  CYS B 177      25.062  -2.676  87.198  1.00  0.00              
ATOM   4269  SG  CYS B 177      26.379  -1.720  86.411  1.00  0.00              
ATOM   4270  C   CYS B 177      23.310  -1.549  85.765  1.00  0.00              
ATOM   4271  O   CYS B 177      23.223  -0.333  85.572  1.00  0.00              
ATOM   4272  N   PHE B 178      23.058  -2.450  84.804  1.00  0.00              
ATOM   4273  CA  PHE B 178      22.601  -2.082  83.471  1.00  0.00              
ATOM   4274  CB  PHE B 178      22.337  -3.305  82.590  1.00  0.00              
ATOM   4275  CG  PHE B 178      23.571  -3.903  81.926  1.00  0.00              
ATOM   4276  CD1 PHE B 178      23.916  -5.219  82.167  1.00  0.00              
ATOM   4277  CD2 PHE B 178      24.327  -3.147  81.051  1.00  0.00              
ATOM   4278  CE1 PHE B 178      25.006  -5.775  81.529  1.00  0.00              
ATOM   4279  CE2 PHE B 178      25.417  -3.709  80.417  1.00  0.00              
ATOM   4280  CZ  PHE B 178      25.757  -5.023  80.654  1.00  0.00              
ATOM   4281  C   PHE B 178      21.352  -1.220  83.494  1.00  0.00              
ATOM   4282  O   PHE B 178      21.288  -0.245  82.751  1.00  0.00              
ATOM   4283  N   LEU B 179      20.377  -1.528  84.359  1.00  0.00              
ATOM   4284  CA  LEU B 179      19.180  -0.712  84.496  1.00  0.00              
ATOM   4285  CB  LEU B 179      18.218  -1.319  85.516  1.00  0.00              
ATOM   4286  CG  LEU B 179      16.856  -0.658  85.707  1.00  0.00              
ATOM   4287  CD1 LEU B 179      15.996  -0.803  84.459  1.00  0.00              
ATOM   4288  CD2 LEU B 179      16.146  -1.264  86.899  1.00  0.00              
ATOM   4289  C   LEU B 179      19.506   0.724  84.888  1.00  0.00              
ATOM   4290  O   LEU B 179      19.166   1.642  84.137  1.00  0.00              
ATOM   4291  N   LYS B 180      20.208   0.945  86.011  1.00  0.00              
ATOM   4292  CA  LYS B 180      20.486   2.305  86.463  1.00  0.00              
ATOM   4293  CB  LYS B 180      21.127   2.360  87.856  1.00  0.00              
ATOM   4294  CG  LYS B 180      22.544   1.805  88.004  1.00  0.00              
ATOM   4295  CD  LYS B 180      23.149   2.088  89.372  1.00  0.00              
ATOM   4296  CE  LYS B 180      23.328   3.574  89.685  1.00  0.00              
ATOM   4297  NZ  LYS B 180      24.302   4.222  88.823  1.00  0.00              
ATOM   4298  C   LYS B 180      21.343   3.074  85.468  1.00  0.00              
ATOM   4299  O   LYS B 180      21.049   4.225  85.133  1.00  0.00              
ATOM   4300  N   GLU B 181      22.370   2.405  84.934  1.00  0.00              
ATOM   4301  CA  GLU B 181      23.266   3.054  84.004  1.00  0.00              
ATOM   4302  CB  GLU B 181      24.604   2.348  83.915  1.00  0.00              
ATOM   4303  CG  GLU B 181      25.376   2.518  85.220  1.00  0.00              
ATOM   4304  CD  GLU B 181      26.856   2.186  85.140  1.00  0.00              
ATOM   4305  OE1 GLU B 181      27.585   2.874  84.425  1.00  0.00              
ATOM   4306  OE2 GLU B 181      27.297   1.254  85.812  1.00  0.00              
ATOM   4307  C   GLU B 181      22.646   3.328  82.647  1.00  0.00              
ATOM   4308  O   GLU B 181      22.944   4.364  82.061  1.00  0.00              
ATOM   4309  N   ARG B 182      21.747   2.485  82.135  1.00  0.00              
ATOM   4310  CA  ARG B 182      20.977   2.837  80.949  1.00  0.00              
ATOM   4311  CB  ARG B 182      20.271   1.627  80.367  1.00  0.00              
ATOM   4312  CG  ARG B 182      21.244   0.766  79.584  1.00  0.00              
ATOM   4313  CD  ARG B 182      20.654  -0.611  79.375  1.00  0.00              
ATOM   4314  NE  ARG B 182      21.456  -1.390  78.446  1.00  0.00              
ATOM   4315  CZ  ARG B 182      21.386  -2.719  78.378  1.00  0.00              
ATOM   4316  NH1 ARG B 182      22.111  -3.348  77.468  1.00  0.00              
ATOM   4317  NH2 ARG B 182      20.600  -3.424  79.183  1.00  0.00              
ATOM   4318  C   ARG B 182      19.990   3.962  81.218  1.00  0.00              
ATOM   4319  O   ARG B 182      19.837   4.844  80.376  1.00  0.00              
ATOM   4320  N   LEU B 183      19.345   3.988  82.393  1.00  0.00              
ATOM   4321  CA  LEU B 183      18.484   5.104  82.769  1.00  0.00              
ATOM   4322  CB  LEU B 183      17.760   4.838  84.087  1.00  0.00              
ATOM   4323  CG  LEU B 183      16.660   3.782  84.129  1.00  0.00              
ATOM   4324  CD1 LEU B 183      16.206   3.562  85.562  1.00  0.00              
ATOM   4325  CD2 LEU B 183      15.483   4.175  83.249  1.00  0.00              
ATOM   4326  C   LEU B 183      19.221   6.436  82.857  1.00  0.00              
ATOM   4327  O   LEU B 183      18.684   7.465  82.448  1.00  0.00              
ATOM   4328  N   GLN B 184      20.453   6.454  83.379  1.00  0.00              
ATOM   4329  CA  GLN B 184      21.249   7.674  83.366  1.00  0.00              
ATOM   4330  CB  GLN B 184      22.286   7.679  84.497  1.00  0.00              
ATOM   4331  CG  GLN B 184      23.363   6.605  84.452  1.00  0.00              
ATOM   4332  CD  GLN B 184      24.139   6.440  85.750  1.00  0.00              
ATOM   4333  OE1 GLN B 184      23.997   5.453  86.473  1.00  0.00              
ATOM   4334  NE2 GLN B 184      25.001   7.385  86.096  1.00  0.00              
ATOM   4335  C   GLN B 184      21.865   7.982  82.001  1.00  0.00              
ATOM   4336  O   GLN B 184      21.976   9.149  81.619  1.00  0.00              
ATOM   4337  N   LEU B 185      22.251   6.959  81.230  1.00  0.00              
ATOM   4338  CA  LEU B 185      22.748   7.152  79.873  1.00  0.00              
ATOM   4339  CB  LEU B 185      23.437   5.899  79.333  1.00  0.00              
ATOM   4340  CG  LEU B 185      24.957   5.749  79.442  1.00  0.00              
ATOM   4341  CD1 LEU B 185      25.478   5.947  80.858  1.00  0.00              
ATOM   4342  CD2 LEU B 185      25.368   4.386  78.914  1.00  0.00              
ATOM   4343  C   LEU B 185      21.692   7.605  78.879  1.00  0.00              
ATOM   4344  O   LEU B 185      22.041   8.275  77.907  1.00  0.00              
ATOM   4345  N   LYS B 186      20.414   7.275  79.122  1.00  0.00              
ATOM   4346  CA  LYS B 186      19.260   7.657  78.306  1.00  0.00              
ATOM   4347  CB  LYS B 186      18.005   7.588  79.179  1.00  0.00              
ATOM   4348  CG  LYS B 186      16.688   7.918  78.489  1.00  0.00              
ATOM   4349  CD  LYS B 186      15.611   8.145  79.540  1.00  0.00              
ATOM   4350  CE  LYS B 186      14.331   8.697  78.923  1.00  0.00              
ATOM   4351  NZ  LYS B 186      14.556   9.988  78.299  1.00  0.00              
ATOM   4352  C   LYS B 186      19.341   9.017  77.623  1.00  0.00              
ATOM   4353  O   LYS B 186      19.202   9.115  76.403  1.00  0.00              
ATOM   4354  N   HIS B 187      19.635  10.061  78.406  1.00  0.00              
ATOM   4355  CA  HIS B 187      19.743  11.419  77.894  1.00  0.00              
ATOM   4356  CB  HIS B 187      19.964  12.380  79.060  1.00  0.00              
ATOM   4357  CG  HIS B 187      19.796  13.850  78.701  1.00  0.00              
ATOM   4358  ND1 HIS B 187      20.584  14.609  77.951  1.00  0.00              
ATOM   4359  CD2 HIS B 187      18.757  14.627  79.157  1.00  0.00              
ATOM   4360  NE2 HIS B 187      18.983  15.815  78.660  1.00  0.00              
ATOM   4361  CE1 HIS B 187      20.080  15.813  77.942  1.00  0.00              
ATOM   4362  C   HIS B 187      20.880  11.548  76.885  1.00  0.00              
ATOM   4363  O   HIS B 187      20.693  12.113  75.809  1.00  0.00              
ATOM   4364  N   LEU B 188      22.048  10.983  77.205  1.00  0.00              
ATOM   4365  CA  LEU B 188      23.236  11.065  76.362  1.00  0.00              
ATOM   4366  CB  LEU B 188      24.429  10.530  77.158  1.00  0.00              
ATOM   4367  CG  LEU B 188      25.837  10.495  76.570  1.00  0.00              
ATOM   4368  CD1 LEU B 188      26.350  11.893  76.274  1.00  0.00              
ATOM   4369  CD2 LEU B 188      26.774   9.807  77.548  1.00  0.00              
ATOM   4370  C   LEU B 188      23.044  10.263  75.078  1.00  0.00              
ATOM   4371  O   LEU B 188      23.417  10.696  73.985  1.00  0.00              
ATOM   4372  N   SER B 189      22.420   9.092  75.229  1.00  0.00              
ATOM   4373  CA  SER B 189      22.099   8.188  74.138  1.00  0.00              
ATOM   4374  CB  SER B 189      21.440   6.957  74.748  1.00  0.00              
ATOM   4375  OG  SER B 189      21.868   5.713  74.209  1.00  0.00              
ATOM   4376  C   SER B 189      21.161   8.882  73.155  1.00  0.00              
ATOM   4377  O   SER B 189      21.534   9.093  71.997  1.00  0.00              
ATOM   4378  N   LEU B 190      19.986   9.321  73.639  1.00  0.00              
ATOM   4379  CA  LEU B 190      19.008  10.038  72.829  1.00  0.00              
ATOM   4380  CB  LEU B 190      17.797  10.463  73.654  1.00  0.00              
ATOM   4381  CG  LEU B 190      16.739   9.431  74.019  1.00  0.00              
ATOM   4382  CD1 LEU B 190      15.772  10.017  75.031  1.00  0.00              
ATOM   4383  CD2 LEU B 190      15.987   8.963  72.783  1.00  0.00              
ATOM   4384  C   LEU B 190      19.590  11.261  72.142  1.00  0.00              
ATOM   4385  O   LEU B 190      19.395  11.442  70.938  1.00  0.00              
ATOM   4386  N   LEU B 191      20.352  12.057  72.902  1.00  0.00              
ATOM   4387  CA  LEU B 191      21.080  13.200  72.374  1.00  0.00              
ATOM   4388  CB  LEU B 191      21.884  13.832  73.506  1.00  0.00              
ATOM   4389  CG  LEU B 191      22.730  15.085  73.343  1.00  0.00              
ATOM   4390  CD1 LEU B 191      21.949  16.250  72.765  1.00  0.00              
ATOM   4391  CD2 LEU B 191      23.289  15.456  74.703  1.00  0.00              
ATOM   4392  C   LEU B 191      21.980  12.811  71.209  1.00  0.00              
ATOM   4393  O   LEU B 191      21.853  13.405  70.142  1.00  0.00              
ATOM   4394  N   THR B 192      22.813  11.772  71.341  1.00  0.00              
ATOM   4395  CA  THR B 192      23.717  11.376  70.267  1.00  0.00              
ATOM   4396  CB  THR B 192      24.691  10.284  70.753  1.00  0.00              
ATOM   4397  OG1 THR B 192      25.317  10.778  71.932  1.00  0.00              
ATOM   4398  CG2 THR B 192      25.775   9.978  69.732  1.00  0.00              
ATOM   4399  C   THR B 192      22.948  10.919  69.025  1.00  0.00              
ATOM   4400  O   THR B 192      23.245  11.358  67.906  1.00  0.00              
ATOM   4401  N   THR B 193      21.915  10.086  69.211  1.00  0.00              
ATOM   4402  CA  THR B 193      21.084   9.630  68.103  1.00  0.00              
ATOM   4403  CB  THR B 193      20.092   8.543  68.569  1.00  0.00              
ATOM   4404  OG1 THR B 193      19.506   8.953  69.799  1.00  0.00              
ATOM   4405  CG2 THR B 193      20.787   7.212  68.773  1.00  0.00              
ATOM   4406  C   THR B 193      20.348  10.747  67.372  1.00  0.00              
ATOM   4407  O   THR B 193      20.205  10.727  66.149  1.00  0.00              
ATOM   4408  N   LEU B 194      19.908  11.747  68.137  1.00  0.00              
ATOM   4409  CA  LEU B 194      19.146  12.867  67.612  1.00  0.00              
ATOM   4410  CB  LEU B 194      18.500  13.545  68.812  1.00  0.00              
ATOM   4411  CG  LEU B 194      17.427  14.607  68.720  1.00  0.00              
ATOM   4412  CD1 LEU B 194      16.204  14.113  67.967  1.00  0.00              
ATOM   4413  CD2 LEU B 194      17.036  14.968  70.141  1.00  0.00              
ATOM   4414  C   LEU B 194      20.067  13.819  66.857  1.00  0.00              
ATOM   4415  O   LEU B 194      19.799  14.197  65.711  1.00  0.00              
ATOM   4416  N   SER B 195      21.188  14.172  67.497  1.00  0.00              
ATOM   4417  CA  SER B 195      22.186  15.051  66.919  1.00  0.00              
ATOM   4418  CB  SER B 195      23.312  15.313  67.904  1.00  0.00              
ATOM   4419  OG  SER B 195      22.828  15.993  69.054  1.00  0.00              
ATOM   4420  C   SER B 195      22.744  14.577  65.590  1.00  0.00              
ATOM   4421  O   SER B 195      22.898  15.412  64.700  1.00  0.00              
ATOM   4422  N   ASN B 196      23.005  13.275  65.384  1.00  0.00              
ATOM   4423  CA  ASN B 196      23.429  12.799  64.069  1.00  0.00              
ATOM   4424  CB  ASN B 196      23.705  11.294  64.046  1.00  0.00              
ATOM   4425  CG  ASN B 196      24.196  10.763  62.697  1.00  0.00              
ATOM   4426  OD1 ASN B 196      25.392  10.773  62.418  1.00  0.00              
ATOM   4427  ND2 ASN B 196      23.354  10.293  61.784  1.00  0.00              
ATOM   4428  C   ASN B 196      22.432  13.154  62.976  1.00  0.00              
ATOM   4429  O   ASN B 196      22.847  13.644  61.925  1.00  0.00              
ATOM   4430  N   ARG B 197      21.125  12.977  63.192  1.00  0.00              
ATOM   4431  CA  ARG B 197      20.159  13.266  62.146  1.00  0.00              
ATOM   4432  CB  ARG B 197      18.829  12.567  62.386  1.00  0.00              
ATOM   4433  CG  ARG B 197      17.988  12.456  61.113  1.00  0.00              
ATOM   4434  CD  ARG B 197      18.717  11.794  59.943  1.00  0.00              
ATOM   4435  NE  ARG B 197      19.117  10.423  60.221  1.00  0.00              
ATOM   4436  CZ  ARG B 197      20.353   9.987  59.976  1.00  0.00              
ATOM   4437  NH1 ARG B 197      20.649   8.708  60.142  1.00  0.00              
ATOM   4438  NH2 ARG B 197      21.329  10.783  59.559  1.00  0.00              
ATOM   4439  C   ARG B 197      19.960  14.749  61.881  1.00  0.00              
ATOM   4440  O   ARG B 197      19.914  15.159  60.717  1.00  0.00              
ATOM   4441  N   VAL B 198      19.869  15.579  62.923  1.00  0.00              
ATOM   4442  CA  VAL B 198      19.763  17.016  62.703  1.00  0.00              
ATOM   4443  CB  VAL B 198      19.263  17.788  63.949  1.00  0.00              
ATOM   4444  CG1 VAL B 198      17.815  17.416  64.224  1.00  0.00              
ATOM   4445  CG2 VAL B 198      20.092  17.534  65.197  1.00  0.00              
ATOM   4446  C   VAL B 198      21.037  17.612  62.104  1.00  0.00              
ATOM   4447  O   VAL B 198      20.974  18.438  61.190  1.00  0.00              
ATOM   4448  N   CYS B 199      22.213  17.156  62.548  1.00  0.00              
ATOM   4449  CA  CYS B 199      23.472  17.583  61.955  1.00  0.00              
ATOM   4450  CB  CYS B 199      24.645  17.281  62.874  1.00  0.00              
ATOM   4451  SG  CYS B 199      24.484  18.035  64.513  1.00  0.00              
ATOM   4452  C   CYS B 199      23.732  16.984  60.576  1.00  0.00              
ATOM   4453  O   CYS B 199      24.486  17.569  59.793  1.00  0.00              
ATOM   4454  N   SER B 200      23.165  15.823  60.223  1.00  0.00              
ATOM   4455  CA  SER B 200      23.241  15.345  58.847  1.00  0.00              
ATOM   4456  CB  SER B 200      23.013  13.842  58.698  1.00  0.00              
ATOM   4457  OG  SER B 200      21.856  13.356  59.357  1.00  0.00              
ATOM   4458  C   SER B 200      22.329  16.125  57.916  1.00  0.00              
ATOM   4459  O   SER B 200      22.718  16.391  56.780  1.00  0.00              
ATOM   4460  N   GLN B 201      21.136  16.527  58.376  1.00  0.00              
ATOM   4461  CA  GLN B 201      20.307  17.489  57.652  1.00  0.00              
ATOM   4462  CB  GLN B 201      19.022  17.778  58.418  1.00  0.00              
ATOM   4463  CG  GLN B 201      18.024  16.645  58.287  1.00  0.00              
ATOM   4464  CD  GLN B 201      16.930  16.647  59.339  1.00  0.00              
ATOM   4465  OE1 GLN B 201      16.039  17.494  59.392  1.00  0.00              
ATOM   4466  NE2 GLN B 201      16.995  15.667  60.223  1.00  0.00              
ATOM   4467  C   GLN B 201      21.053  18.791  57.394  1.00  0.00              
ATOM   4468  O   GLN B 201      21.116  19.269  56.258  1.00  0.00              
ATOM   4469  N   TYR B 202      21.676  19.320  58.454  1.00  0.00              
ATOM   4470  CA  TYR B 202      22.534  20.491  58.361  1.00  0.00              
ATOM   4471  CB  TYR B 202      23.109  20.802  59.745  1.00  0.00              
ATOM   4472  CG  TYR B 202      23.851  22.127  59.834  1.00  0.00              
ATOM   4473  CD1 TYR B 202      23.136  23.305  59.930  1.00  0.00              
ATOM   4474  CE1 TYR B 202      23.801  24.510  59.966  1.00  0.00              
ATOM   4475  CD2 TYR B 202      25.232  22.149  59.794  1.00  0.00              
ATOM   4476  CE2 TYR B 202      25.900  23.354  59.813  1.00  0.00              
ATOM   4477  CZ  TYR B 202      25.176  24.523  59.888  1.00  0.00              
ATOM   4478  OH  TYR B 202      25.839  25.731  59.853  1.00  0.00              
ATOM   4479  C   TYR B 202      23.654  20.324  57.338  1.00  0.00              
ATOM   4480  O   TYR B 202      23.844  21.191  56.485  1.00  0.00              
ATOM   4481  N   ALA B 203      24.394  19.212  57.401  1.00  0.00              
ATOM   4482  CA  ALA B 203      25.476  18.945  56.463  1.00  0.00              
ATOM   4483  CB  ALA B 203      26.212  17.681  56.873  1.00  0.00              
ATOM   4484  C   ALA B 203      25.022  18.749  55.022  1.00  0.00              
ATOM   4485  O   ALA B 203      25.658  19.247  54.093  1.00  0.00              
ATOM   4486  N   ALA B 204      23.913  18.032  54.825  1.00  0.00              
ATOM   4487  CA  ALA B 204      23.394  17.750  53.496  1.00  0.00              
ATOM   4488  CB  ALA B 204      22.292  16.708  53.592  1.00  0.00              
ATOM   4489  C   ALA B 204      22.797  18.972  52.815  1.00  0.00              
ATOM   4490  O   ALA B 204      22.918  19.139  51.601  1.00  0.00              
ATOM   4491  N   TYR B 205      22.129  19.826  53.593  1.00  0.00              
ATOM   4492  CA  TYR B 205      21.519  21.022  53.044  1.00  0.00              
ATOM   4493  CB  TYR B 205      20.203  21.307  53.760  1.00  0.00              
ATOM   4494  CG  TYR B 205      19.045  20.391  53.379  1.00  0.00              
ATOM   4495  CD1 TYR B 205      18.041  20.162  54.298  1.00  0.00              
ATOM   4496  CE1 TYR B 205      16.934  19.422  53.939  1.00  0.00              
ATOM   4497  CD2 TYR B 205      18.956  19.845  52.110  1.00  0.00              
ATOM   4498  CE2 TYR B 205      17.853  19.103  51.747  1.00  0.00              
ATOM   4499  CZ  TYR B 205      16.844  18.909  52.663  1.00  0.00              
ATOM   4500  OH  TYR B 205      15.728  18.191  52.290  1.00  0.00              
ATOM   4501  C   TYR B 205      22.389  22.269  53.040  1.00  0.00              
ATOM   4502  O   TYR B 205      22.334  23.063  52.100  1.00  0.00              
ATOM   4503  N   GLY B 206      23.213  22.462  54.070  1.00  0.00              
ATOM   4504  CA  GLY B 206      23.927  23.717  54.253  1.00  0.00              
ATOM   4505  C   GLY B 206      23.061  24.707  55.019  1.00  0.00              
ATOM   4506  O   GLY B 206      21.839  24.731  54.852  1.00  0.00              
ATOM   4507  N   GLU B 207      23.695  25.566  55.828  1.00  0.00              
ATOM   4508  CA  GLU B 207      23.021  26.406  56.816  1.00  0.00              
ATOM   4509  CB  GLU B 207      24.005  27.435  57.387  1.00  0.00              
ATOM   4510  CG  GLU B 207      23.436  28.272  58.534  1.00  0.00              
ATOM   4511  CD  GLU B 207      24.481  28.947  59.406  1.00  0.00              
ATOM   4512  OE1 GLU B 207      24.793  28.392  60.463  1.00  0.00              
ATOM   4513  OE2 GLU B 207      24.976  30.008  59.033  1.00  0.00              
ATOM   4514  C   GLU B 207      21.708  27.069  56.412  1.00  0.00              
ATOM   4515  O   GLU B 207      20.698  26.843  57.079  1.00  0.00              
ATOM   4516  N   LYS B 208      21.676  27.829  55.311  1.00  0.00              
ATOM   4517  CA  LYS B 208      20.457  28.494  54.865  1.00  0.00              
ATOM   4518  CB  LYS B 208      20.747  29.387  53.658  1.00  0.00              
ATOM   4519  CG  LYS B 208      19.559  30.252  53.246  1.00  0.00              
ATOM   4520  CD  LYS B 208      19.859  31.055  51.993  1.00  0.00              
ATOM   4521  CE  LYS B 208      18.625  31.856  51.610  1.00  0.00              
ATOM   4522  NZ  LYS B 208      18.871  32.642  50.417  1.00  0.00              
ATOM   4523  C   LYS B 208      19.352  27.498  54.524  1.00  0.00              
ATOM   4524  O   LYS B 208      18.203  27.672  54.931  1.00  0.00              
ATOM   4525  N   LYS B 209      19.696  26.405  53.839  1.00  0.00              
ATOM   4526  CA  LYS B 209      18.699  25.449  53.392  1.00  0.00              
ATOM   4527  CB  LYS B 209      19.274  24.632  52.247  1.00  0.00              
ATOM   4528  CG  LYS B 209      18.248  23.867  51.426  1.00  0.00              
ATOM   4529  CD  LYS B 209      18.988  23.189  50.291  1.00  0.00              
ATOM   4530  CE  LYS B 209      18.023  22.563  49.303  1.00  0.00              
ATOM   4531  NZ  LYS B 209      18.746  22.148  48.116  1.00  0.00              
ATOM   4532  C   LYS B 209      18.252  24.566  54.554  1.00  0.00              
ATOM   4533  O   LYS B 209      17.107  24.119  54.595  1.00  0.00              
ATOM   4534  N   SER B 210      19.127  24.329  55.538  1.00  0.00              
ATOM   4535  CA  SER B 210      18.754  23.635  56.762  1.00  0.00              
ATOM   4536  CB  SER B 210      19.997  23.259  57.559  1.00  0.00              
ATOM   4537  OG  SER B 210      19.722  22.332  58.603  1.00  0.00              
ATOM   4538  C   SER B 210      17.843  24.515  57.611  1.00  0.00              
ATOM   4539  O   SER B 210      16.901  24.015  58.226  1.00  0.00              
ATOM   4540  N   ARG B 211      18.111  25.824  57.653  1.00  0.00              
ATOM   4541  CA  ARG B 211      17.259  26.804  58.314  1.00  0.00              
ATOM   4542  CB  ARG B 211      17.943  28.158  58.179  1.00  0.00              
ATOM   4543  CG  ARG B 211      17.283  29.386  58.769  1.00  0.00              
ATOM   4544  CD  ARG B 211      18.162  30.551  58.337  1.00  0.00              
ATOM   4545  NE  ARG B 211      17.551  31.841  58.605  1.00  0.00              
ATOM   4546  CZ  ARG B 211      16.594  32.363  57.835  1.00  0.00              
ATOM   4547  NH1 ARG B 211      16.045  33.508  58.211  1.00  0.00              
ATOM   4548  NH2 ARG B 211      16.218  31.791  56.695  1.00  0.00              
ATOM   4549  C   ARG B 211      15.874  26.813  57.679  1.00  0.00              
ATOM   4550  O   ARG B 211      14.859  26.745  58.377  1.00  0.00              
ATOM   4551  N   LEU B 212      15.835  26.849  56.342  1.00  0.00              
ATOM   4552  CA  LEU B 212      14.597  26.690  55.595  1.00  0.00              
ATOM   4553  CB  LEU B 212      14.824  26.865  54.097  1.00  0.00              
ATOM   4554  CG  LEU B 212      14.622  28.241  53.461  1.00  0.00              
ATOM   4555  CD1 LEU B 212      15.459  29.332  54.113  1.00  0.00              
ATOM   4556  CD2 LEU B 212      14.927  28.153  51.976  1.00  0.00              
ATOM   4557  C   LEU B 212      13.903  25.365  55.868  1.00  0.00              
ATOM   4558  O   LEU B 212      12.705  25.375  56.126  1.00  0.00              
ATOM   4559  N   SER B 213      14.611  24.228  55.878  1.00  0.00              
ATOM   4560  CA  SER B 213      14.034  22.932  56.225  1.00  0.00              
ATOM   4561  CB  SER B 213      15.097  21.838  56.113  1.00  0.00              
ATOM   4562  OG  SER B 213      14.631  20.518  56.383  1.00  0.00              
ATOM   4563  C   SER B 213      13.432  22.934  57.625  1.00  0.00              
ATOM   4564  O   SER B 213      12.332  22.419  57.826  1.00  0.00              
ATOM   4565  N   ASN B 214      14.128  23.536  58.595  1.00  0.00              
ATOM   4566  CA  ASN B 214      13.616  23.680  59.952  1.00  0.00              
ATOM   4567  CB  ASN B 214      14.669  24.300  60.874  1.00  0.00              
ATOM   4568  CG  ASN B 214      15.811  23.357  61.238  1.00  0.00              
ATOM   4569  OD1 ASN B 214      15.608  22.178  61.515  1.00  0.00              
ATOM   4570  ND2 ASN B 214      17.060  23.803  61.281  1.00  0.00              
ATOM   4571  C   ASN B 214      12.338  24.506  59.977  1.00  0.00              
ATOM   4572  O   ASN B 214      11.353  24.124  60.611  1.00  0.00              
ATOM   4573  N   LEU B 215      12.329  25.615  59.229  1.00  0.00              
ATOM   4574  CA  LEU B 215      11.147  26.449  59.060  1.00  0.00              
ATOM   4575  CB  LEU B 215      11.524  27.669  58.223  1.00  0.00              
ATOM   4576  CG  LEU B 215      10.534  28.803  58.003  1.00  0.00              
ATOM   4577  CD1 LEU B 215      10.219  29.511  59.308  1.00  0.00              
ATOM   4578  CD2 LEU B 215      11.125  29.798  57.024  1.00  0.00              
ATOM   4579  C   LEU B 215       9.991  25.689  58.412  1.00  0.00              
ATOM   4580  O   LEU B 215       8.852  25.808  58.863  1.00  0.00              
ATOM   4581  N   ILE B 216      10.272  24.876  57.384  1.00  0.00              
ATOM   4582  CA  ILE B 216       9.277  24.042  56.716  1.00  0.00              
ATOM   4583  CB  ILE B 216       9.895  23.323  55.484  1.00  0.00              
ATOM   4584  CG2 ILE B 216       8.933  22.303  54.881  1.00  0.00              
ATOM   4585  CG1 ILE B 216      10.311  24.324  54.414  1.00  0.00              
ATOM   4586  CD1 ILE B 216      11.151  23.734  53.264  1.00  0.00              
ATOM   4587  C   ILE B 216       8.684  23.039  57.699  1.00  0.00              
ATOM   4588  O   ILE B 216       7.461  22.916  57.788  1.00  0.00              
ATOM   4589  N   LYS B 217       9.536  22.344  58.463  1.00  0.00              
ATOM   4590  CA  LYS B 217       9.077  21.407  59.479  1.00  0.00              
ATOM   4591  CB  LYS B 217      10.240  20.711  60.180  1.00  0.00              
ATOM   4592  CG  LYS B 217      10.916  19.728  59.243  1.00  0.00              
ATOM   4593  CD  LYS B 217      11.990  18.891  59.914  1.00  0.00              
ATOM   4594  CE  LYS B 217      12.451  17.926  58.841  1.00  0.00              
ATOM   4595  NZ  LYS B 217      13.415  16.952  59.305  1.00  0.00              
ATOM   4596  C   LYS B 217       8.171  22.075  60.497  1.00  0.00              
ATOM   4597  O   LYS B 217       7.046  21.623  60.702  1.00  0.00              
ATOM   4598  N   LEU B 218       8.607  23.201  61.069  1.00  0.00              
ATOM   4599  CA  LEU B 218       7.787  23.962  62.002  1.00  0.00              
ATOM   4600  CB  LEU B 218       8.577  25.141  62.554  1.00  0.00              
ATOM   4601  CG  LEU B 218       9.806  24.842  63.405  1.00  0.00              
ATOM   4602  CD1 LEU B 218      10.608  26.108  63.626  1.00  0.00              
ATOM   4603  CD2 LEU B 218       9.426  24.186  64.721  1.00  0.00              
ATOM   4604  C   LEU B 218       6.475  24.447  61.395  1.00  0.00              
ATOM   4605  O   LEU B 218       5.434  24.390  62.049  1.00  0.00              
ATOM   4606  N   ALA B 219       6.499  24.877  60.129  1.00  0.00              
ATOM   4607  CA  ALA B 219       5.302  25.290  59.409  1.00  0.00              
ATOM   4608  CB  ALA B 219       5.684  25.812  58.035  1.00  0.00              
ATOM   4609  C   ALA B 219       4.312  24.159  59.173  1.00  0.00              
ATOM   4610  O   ALA B 219       3.104  24.345  59.308  1.00  0.00              
ATOM   4611  N   GLN B 220       4.802  22.970  58.816  1.00  0.00              
ATOM   4612  CA  GLN B 220       3.917  21.849  58.545  1.00  0.00              
ATOM   4613  CB  GLN B 220       4.565  20.846  57.593  1.00  0.00              
ATOM   4614  CG  GLN B 220       4.865  21.526  56.263  1.00  0.00              
ATOM   4615  CD  GLN B 220       5.196  20.620  55.089  1.00  0.00              
ATOM   4616  OE1 GLN B 220       6.007  19.695  55.155  1.00  0.00              
ATOM   4617  NE2 GLN B 220       4.562  20.900  53.959  1.00  0.00              
ATOM   4618  C   GLN B 220       3.415  21.182  59.816  1.00  0.00              
ATOM   4619  O   GLN B 220       2.279  20.708  59.869  1.00  0.00              
ATOM   4620  N   LYS B 221       4.245  21.151  60.860  1.00  0.00              
ATOM   4621  CA  LYS B 221       3.832  20.670  62.171  1.00  0.00              
ATOM   4622  CB  LYS B 221       5.047  20.419  63.056  1.00  0.00              
ATOM   4623  CG  LYS B 221       5.902  19.259  62.568  1.00  0.00              
ATOM   4624  CD  LYS B 221       7.198  19.197  63.356  1.00  0.00              
ATOM   4625  CE  LYS B 221       8.017  18.003  62.897  1.00  0.00              
ATOM   4626  NZ  LYS B 221       9.161  17.818  63.765  1.00  0.00              
ATOM   4627  C   LYS B 221       2.883  21.642  62.858  1.00  0.00              
ATOM   4628  O   LYS B 221       1.946  21.220  63.539  1.00  0.00              
ATOM   4629  N   VAL B 222       3.100  22.957  62.717  1.00  0.00              
ATOM   4630  CA  VAL B 222       2.179  23.952  63.251  1.00  0.00              
ATOM   4631  CB  VAL B 222       2.750  24.687  64.496  1.00  0.00              
ATOM   4632  CG1 VAL B 222       1.652  25.511  65.140  1.00  0.00              
ATOM   4633  CG2 VAL B 222       3.322  23.761  65.552  1.00  0.00              
ATOM   4634  C   VAL B 222       1.779  24.962  62.169  1.00  0.00              
ATOM   4635  O   VAL B 222       2.360  26.049  62.077  1.00  0.00              
ATOM   4636  N   PRO B 223       0.770  24.679  61.328  1.00  0.00              
ATOM   4637  CD  PRO B 223       0.132  23.374  61.187  1.00  0.00              
ATOM   4638  CA  PRO B 223       0.246  25.626  60.348  1.00  0.00              
ATOM   4639  CB  PRO B 223      -0.688  24.765  59.521  1.00  0.00              
ATOM   4640  CG  PRO B 223      -1.166  23.708  60.480  1.00  0.00              
ATOM   4641  C   PRO B 223      -0.459  26.824  60.976  1.00  0.00              
ATOM   4642  O   PRO B 223      -0.480  27.917  60.413  1.00  0.00              
ATOM   4643  N   THR B 224      -0.993  26.644  62.186  1.00  0.00              
ATOM   4644  CA  THR B 224      -1.720  27.666  62.924  1.00  0.00              
ATOM   4645  CB  THR B 224      -2.501  26.958  64.050  1.00  0.00              
ATOM   4646  OG1 THR B 224      -1.652  25.932  64.564  1.00  0.00              
ATOM   4647  CG2 THR B 224      -3.807  26.366  63.546  1.00  0.00              
ATOM   4648  C   THR B 224      -0.889  28.819  63.484  1.00  0.00              
ATOM   4649  O   THR B 224      -1.432  29.756  64.074  1.00  0.00              
ATOM   4650  N   ALA B 225       0.435  28.769  63.321  1.00  0.00              
ATOM   4651  CA  ALA B 225       1.323  29.801  63.830  1.00  0.00              
ATOM   4652  CB  ALA B 225       2.699  29.177  63.993  1.00  0.00              
ATOM   4653  C   ALA B 225       1.457  31.006  62.900  1.00  0.00              
ATOM   4654  O   ALA B 225       0.741  31.145  61.903  1.00  0.00              
ATOM   4655  N   ASP B 226       2.365  31.926  63.234  1.00  0.00              
ATOM   4656  CA  ASP B 226       2.809  32.937  62.287  1.00  0.00              
ATOM   4657  CB  ASP B 226       2.268  34.325  62.647  1.00  0.00              
ATOM   4658  CG  ASP B 226       2.170  35.323  61.489  1.00  0.00              
ATOM   4659  OD1 ASP B 226       2.847  35.168  60.462  1.00  0.00              
ATOM   4660  OD2 ASP B 226       1.397  36.269  61.609  1.00  0.00              
ATOM   4661  C   ASP B 226       4.333  32.943  62.313  1.00  0.00              
ATOM   4662  O   ASP B 226       4.938  32.444  63.269  1.00  0.00              
ATOM   4663  N   LEU B 227       4.973  33.517  61.286  1.00  0.00              
ATOM   4664  CA  LEU B 227       6.425  33.590  61.143  1.00  0.00              
ATOM   4665  CB  LEU B 227       6.767  34.523  59.983  1.00  0.00              
ATOM   4666  CG  LEU B 227       8.204  34.553  59.476  1.00  0.00              
ATOM   4667  CD1 LEU B 227       8.534  33.259  58.748  1.00  0.00              
ATOM   4668  CD2 LEU B 227       8.424  35.739  58.557  1.00  0.00              
ATOM   4669  C   LEU B 227       7.173  34.045  62.392  1.00  0.00              
ATOM   4670  O   LEU B 227       8.236  33.526  62.725  1.00  0.00              
ATOM   4671  N   GLU B 228       6.556  34.960  63.142  1.00  0.00              
ATOM   4672  CA  GLU B 228       7.127  35.522  64.361  1.00  0.00              
ATOM   4673  CB  GLU B 228       6.249  36.671  64.866  1.00  0.00              
ATOM   4674  CG  GLU B 228       6.202  37.946  64.003  1.00  0.00              
ATOM   4675  CD  GLU B 228       5.630  37.816  62.592  1.00  0.00              
ATOM   4676  OE1 GLU B 228       6.129  38.482  61.691  1.00  0.00              
ATOM   4677  OE2 GLU B 228       4.703  37.024  62.385  1.00  0.00              
ATOM   4678  C   GLU B 228       7.308  34.489  65.471  1.00  0.00              
ATOM   4679  O   GLU B 228       8.082  34.691  66.405  1.00  0.00              
ATOM   4680  N   ASP B 229       6.583  33.370  65.382  1.00  0.00              
ATOM   4681  CA  ASP B 229       6.773  32.254  66.294  1.00  0.00              
ATOM   4682  CB  ASP B 229       5.521  31.393  66.454  1.00  0.00              
ATOM   4683  CG  ASP B 229       4.280  32.093  66.975  1.00  0.00              
ATOM   4684  OD1 ASP B 229       4.341  32.772  67.999  1.00  0.00              
ATOM   4685  OD2 ASP B 229       3.229  31.946  66.342  1.00  0.00              
ATOM   4686  C   ASP B 229       7.858  31.347  65.746  1.00  0.00              
ATOM   4687  O   ASP B 229       8.860  31.081  66.410  1.00  0.00              
ATOM   4688  N   VAL B 230       7.662  30.891  64.504  1.00  0.00              
ATOM   4689  CA  VAL B 230       8.488  29.837  63.931  1.00  0.00              
ATOM   4690  CB  VAL B 230       7.770  29.116  62.764  1.00  0.00              
ATOM   4691  CG1 VAL B 230       6.548  28.373  63.277  1.00  0.00              
ATOM   4692  CG2 VAL B 230       7.352  30.064  61.654  1.00  0.00              
ATOM   4693  C   VAL B 230       9.902  30.245  63.538  1.00  0.00              
ATOM   4694  O   VAL B 230      10.855  29.529  63.852  1.00  0.00              
ATOM   4695  N   LEU B 231      10.084  31.402  62.893  1.00  0.00              
ATOM   4696  CA  LEU B 231      11.396  31.831  62.429  1.00  0.00              
ATOM   4697  CB  LEU B 231      11.306  33.068  61.527  1.00  0.00              
ATOM   4698  CG  LEU B 231      12.570  33.574  60.837  1.00  0.00              
ATOM   4699  CD1 LEU B 231      13.141  32.516  59.904  1.00  0.00              
ATOM   4700  CD2 LEU B 231      12.277  34.858  60.083  1.00  0.00              
ATOM   4701  C   LEU B 231      12.431  32.023  63.537  1.00  0.00              
ATOM   4702  O   LEU B 231      13.545  31.545  63.324  1.00  0.00              
ATOM   4703  N   PRO B 232      12.198  32.641  64.715  1.00  0.00              
ATOM   4704  CD  PRO B 232      11.056  33.502  65.020  1.00  0.00              
ATOM   4705  CA  PRO B 232      13.150  32.664  65.827  1.00  0.00              
ATOM   4706  CB  PRO B 232      12.355  33.316  66.935  1.00  0.00              
ATOM   4707  CG  PRO B 232      11.550  34.338  66.184  1.00  0.00              
ATOM   4708  C   PRO B 232      13.630  31.275  66.230  1.00  0.00              
ATOM   4709  O   PRO B 232      14.813  31.072  66.510  1.00  0.00              
ATOM   4710  N   LEU B 233      12.721  30.295  66.196  1.00  0.00              
ATOM   4711  CA  LEU B 233      13.054  28.919  66.528  1.00  0.00              
ATOM   4712  CB  LEU B 233      11.789  28.088  66.694  1.00  0.00              
ATOM   4713  CG  LEU B 233      10.700  28.631  67.603  1.00  0.00              
ATOM   4714  CD1 LEU B 233       9.499  27.713  67.595  1.00  0.00              
ATOM   4715  CD2 LEU B 233      11.221  28.837  69.007  1.00  0.00              
ATOM   4716  C   LEU B 233      13.926  28.313  65.441  1.00  0.00              
ATOM   4717  O   LEU B 233      14.959  27.714  65.742  1.00  0.00              
ATOM   4718  N   ALA B 234      13.540  28.514  64.174  1.00  0.00              
ATOM   4719  CA  ALA B 234      14.317  28.062  63.026  1.00  0.00              
ATOM   4720  CB  ALA B 234      13.620  28.466  61.736  1.00  0.00              
ATOM   4721  C   ALA B 234      15.724  28.646  62.994  1.00  0.00              
ATOM   4722  O   ALA B 234      16.679  27.948  62.651  1.00  0.00              
ATOM   4723  N   GLU B 235      15.873  29.921  63.376  1.00  0.00              
ATOM   4724  CA  GLU B 235      17.181  30.534  63.562  1.00  0.00              
ATOM   4725  CB  GLU B 235      17.058  32.007  63.961  1.00  0.00              
ATOM   4726  CG  GLU B 235      16.390  32.961  62.971  1.00  0.00              
ATOM   4727  CD  GLU B 235      17.142  33.314  61.691  1.00  0.00              
ATOM   4728  OE1 GLU B 235      16.570  34.040  60.878  1.00  0.00              
ATOM   4729  OE2 GLU B 235      18.283  32.898  61.488  1.00  0.00              
ATOM   4730  C   GLU B 235      17.944  29.822  64.669  1.00  0.00              
ATOM   4731  O   GLU B 235      19.054  29.327  64.461  1.00  0.00              
ATOM   4732  N   ASP B 236      17.316  29.743  65.848  1.00  0.00              
ATOM   4733  CA  ASP B 236      17.940  29.197  67.044  1.00  0.00              
ATOM   4734  CB  ASP B 236      16.973  29.287  68.221  1.00  0.00              
ATOM   4735  CG  ASP B 236      17.492  28.719  69.534  1.00  0.00              
ATOM   4736  OD1 ASP B 236      18.465  29.230  70.085  1.00  0.00              
ATOM   4737  OD2 ASP B 236      16.887  27.766  70.022  1.00  0.00              
ATOM   4738  C   ASP B 236      18.449  27.776  66.867  1.00  0.00              
ATOM   4739  O   ASP B 236      19.618  27.532  67.153  1.00  0.00              
ATOM   4740  N   ILE B 237      17.630  26.849  66.359  1.00  0.00              
ATOM   4741  CA  ILE B 237      18.065  25.474  66.135  1.00  0.00              
ATOM   4742  CB  ILE B 237      16.873  24.540  65.782  1.00  0.00              
ATOM   4743  CG2 ILE B 237      16.147  24.987  64.518  1.00  0.00              
ATOM   4744  CG1 ILE B 237      17.301  23.074  65.703  1.00  0.00              
ATOM   4745  CD1 ILE B 237      16.164  22.071  65.418  1.00  0.00              
ATOM   4746  C   ILE B 237      19.205  25.374  65.121  1.00  0.00              
ATOM   4747  O   ILE B 237      20.185  24.672  65.371  1.00  0.00              
ATOM   4748  N   THR B 238      19.143  26.110  64.005  1.00  0.00              
ATOM   4749  CA  THR B 238      20.193  26.054  62.995  1.00  0.00              
ATOM   4750  CB  THR B 238      19.738  26.779  61.715  1.00  0.00              
ATOM   4751  OG1 THR B 238      18.450  26.253  61.408  1.00  0.00              
ATOM   4752  CG2 THR B 238      20.664  26.528  60.538  1.00  0.00              
ATOM   4753  C   THR B 238      21.514  26.611  63.530  1.00  0.00              
ATOM   4754  O   THR B 238      22.584  26.065  63.251  1.00  0.00              
ATOM   4755  N   ASN B 239      21.440  27.668  64.348  1.00  0.00              
ATOM   4756  CA  ASN B 239      22.615  28.204  65.027  1.00  0.00              
ATOM   4757  CB  ASN B 239      22.320  29.544  65.690  1.00  0.00              
ATOM   4758  CG  ASN B 239      22.099  30.683  64.705  1.00  0.00              
ATOM   4759  OD1 ASN B 239      22.911  30.962  63.827  1.00  0.00              
ATOM   4760  ND2 ASN B 239      20.981  31.386  64.804  1.00  0.00              
ATOM   4761  C   ASN B 239      23.179  27.242  66.064  1.00  0.00              
ATOM   4762  O   ASN B 239      24.395  27.120  66.211  1.00  0.00              
ATOM   4763  N   ILE B 240      22.303  26.535  66.790  1.00  0.00              
ATOM   4764  CA  ILE B 240      22.700  25.453  67.688  1.00  0.00              
ATOM   4765  CB  ILE B 240      21.422  24.907  68.384  1.00  0.00              
ATOM   4766  CG2 ILE B 240      21.545  23.477  68.905  1.00  0.00              
ATOM   4767  CG1 ILE B 240      20.979  25.882  69.467  1.00  0.00              
ATOM   4768  CD1 ILE B 240      19.619  25.556  70.110  1.00  0.00              
ATOM   4769  C   ILE B 240      23.479  24.374  66.940  1.00  0.00              
ATOM   4770  O   ILE B 240      24.506  23.885  67.419  1.00  0.00              
ATOM   4771  N   LEU B 241      23.002  24.026  65.741  1.00  0.00              
ATOM   4772  CA  LEU B 241      23.692  23.085  64.876  1.00  0.00              
ATOM   4773  CB  LEU B 241      22.860  22.788  63.632  1.00  0.00              
ATOM   4774  CG  LEU B 241      21.505  22.120  63.841  1.00  0.00              
ATOM   4775  CD1 LEU B 241      20.706  22.062  62.551  1.00  0.00              
ATOM   4776  CD2 LEU B 241      21.686  20.740  64.436  1.00  0.00              
ATOM   4777  C   LEU B 241      25.090  23.556  64.497  1.00  0.00              
ATOM   4778  O   LEU B 241      26.060  22.848  64.780  1.00  0.00              
ATOM   4779  N   SER B 242      25.246  24.759  63.931  1.00  0.00              
ATOM   4780  CA  SER B 242      26.567  25.276  63.596  1.00  0.00              
ATOM   4781  CB  SER B 242      26.453  26.576  62.816  1.00  0.00              
ATOM   4782  OG  SER B 242      25.308  27.336  63.174  1.00  0.00              
ATOM   4783  C   SER B 242      27.509  25.461  64.777  1.00  0.00              
ATOM   4784  O   SER B 242      28.720  25.276  64.648  1.00  0.00              
ATOM   4785  N   LYS B 243      26.956  25.815  65.938  1.00  0.00              
ATOM   4786  CA  LYS B 243      27.735  25.932  67.158  1.00  0.00              
ATOM   4787  CB  LYS B 243      26.899  26.675  68.200  1.00  0.00              
ATOM   4788  CG  LYS B 243      27.612  27.048  69.490  1.00  0.00              
ATOM   4789  CD  LYS B 243      26.695  27.915  70.340  1.00  0.00              
ATOM   4790  CE  LYS B 243      27.384  28.308  71.639  1.00  0.00              
ATOM   4791  NZ  LYS B 243      27.475  27.181  72.547  1.00  0.00              
ATOM   4792  C   LYS B 243      28.197  24.579  67.691  1.00  0.00              
ATOM   4793  O   LYS B 243      29.367  24.418  68.044  1.00  0.00              
ATOM   4794  N   CYS B 244      27.321  23.571  67.732  1.00  0.00              
ATOM   4795  CA  CYS B 244      27.630  22.373  68.493  1.00  0.00              
ATOM   4796  CB  CYS B 244      26.595  22.210  69.594  1.00  0.00              
ATOM   4797  SG  CYS B 244      26.422  23.746  70.541  1.00  0.00              
ATOM   4798  C   CYS B 244      27.840  21.063  67.744  1.00  0.00              
ATOM   4799  O   CYS B 244      28.465  20.155  68.307  1.00  0.00              
ATOM   4800  N   CYS B 245      27.392  20.925  66.486  1.00  0.00              
ATOM   4801  CA  CYS B 245      27.502  19.669  65.740  1.00  0.00              
ATOM   4802  CB  CYS B 245      26.934  19.783  64.333  1.00  0.00              
ATOM   4803  SG  CYS B 245      25.133  19.931  64.270  1.00  0.00              
ATOM   4804  C   CYS B 245      28.899  19.076  65.623  1.00  0.00              
ATOM   4805  O   CYS B 245      29.067  17.859  65.648  1.00  0.00              
ATOM   4806  N   GLU B 246      29.933  19.909  65.495  1.00  0.00              
ATOM   4807  CA  GLU B 246      31.293  19.403  65.490  1.00  0.00              
ATOM   4808  CB  GLU B 246      32.015  19.805  64.200  1.00  0.00              
ATOM   4809  CG  GLU B 246      31.544  19.030  62.966  1.00  0.00              
ATOM   4810  CD  GLU B 246      31.758  17.522  63.058  1.00  0.00              
ATOM   4811  OE1 GLU B 246      32.900  17.066  62.976  1.00  0.00              
ATOM   4812  OE2 GLU B 246      30.788  16.786  63.234  1.00  0.00              
ATOM   4813  C   GLU B 246      32.074  19.768  66.746  1.00  0.00              
ATOM   4814  O   GLU B 246      33.248  20.143  66.706  1.00  0.00              
ATOM   4815  N   SER B 247      31.410  19.658  67.900  1.00  0.00              
ATOM   4816  CA  SER B 247      32.098  19.822  69.167  1.00  0.00              
ATOM   4817  CB  SER B 247      31.107  20.055  70.302  1.00  0.00              
ATOM   4818  OG  SER B 247      30.092  19.062  70.371  1.00  0.00              
ATOM   4819  C   SER B 247      32.994  18.620  69.439  1.00  0.00              
ATOM   4820  O   SER B 247      32.538  17.484  69.603  1.00  0.00              
ATOM   4821  N   ALA B 248      34.301  18.880  69.396  1.00  0.00              
ATOM   4822  CA  ALA B 248      35.302  17.870  69.699  1.00  0.00              
ATOM   4823  CB  ALA B 248      36.678  18.394  69.315  1.00  0.00              
ATOM   4824  C   ALA B 248      35.349  17.467  71.167  1.00  0.00              
ATOM   4825  O   ALA B 248      35.415  16.281  71.488  1.00  0.00              
ATOM   4826  N   SER B 249      35.311  18.446  72.072  1.00  0.00              
ATOM   4827  CA  SER B 249      35.385  18.182  73.498  1.00  0.00              
ATOM   4828  CB  SER B 249      36.686  18.786  74.019  1.00  0.00              
ATOM   4829  OG  SER B 249      36.781  20.152  73.621  1.00  0.00              
ATOM   4830  C   SER B 249      34.176  18.729  74.251  1.00  0.00              
ATOM   4831  O   SER B 249      33.309  17.975  74.697  1.00  0.00              
ATOM   4832  N   GLU B 250      34.076  20.054  74.391  1.00  0.00              
ATOM   4833  CA  GLU B 250      32.972  20.668  75.108  1.00  0.00              
ATOM   4834  CB  GLU B 250      33.366  22.083  75.547  1.00  0.00              
ATOM   4835  CG  GLU B 250      32.397  22.789  76.501  1.00  0.00              
ATOM   4836  CD  GLU B 250      32.183  22.086  77.836  1.00  0.00              
ATOM   4837  OE1 GLU B 250      33.094  22.078  78.662  1.00  0.00              
ATOM   4838  OE2 GLU B 250      31.094  21.546  78.043  1.00  0.00              
ATOM   4839  C   GLU B 250      31.699  20.655  74.267  1.00  0.00              
ATOM   4840  O   GLU B 250      31.425  21.554  73.467  1.00  0.00              
ATOM   4841  N   ASP B 251      30.929  19.576  74.421  1.00  0.00              
ATOM   4842  CA  ASP B 251      29.627  19.491  73.780  1.00  0.00              
ATOM   4843  CB  ASP B 251      29.019  18.089  73.854  1.00  0.00              
ATOM   4844  CG  ASP B 251      27.674  18.032  73.141  1.00  0.00              
ATOM   4845  OD1 ASP B 251      26.642  17.939  73.808  1.00  0.00              
ATOM   4846  OD2 ASP B 251      27.634  18.148  71.917  1.00  0.00              
ATOM   4847  C   ASP B 251      28.629  20.490  74.340  1.00  0.00              
ATOM   4848  O   ASP B 251      28.058  20.294  75.414  1.00  0.00              
ATOM   4849  N   CYS B 252      28.409  21.574  73.604  1.00  0.00              
ATOM   4850  CA  CYS B 252      27.356  22.507  73.962  1.00  0.00              
ATOM   4851  CB  CYS B 252      27.613  23.879  73.365  1.00  0.00              
ATOM   4852  SG  CYS B 252      28.118  23.908  71.626  1.00  0.00              
ATOM   4853  C   CYS B 252      25.930  22.048  73.684  1.00  0.00              
ATOM   4854  O   CYS B 252      25.000  22.525  74.337  1.00  0.00              
ATOM   4855  N   MET B 253      25.730  21.088  72.767  1.00  0.00              
ATOM   4856  CA  MET B 253      24.407  20.609  72.364  1.00  0.00              
ATOM   4857  CB  MET B 253      24.576  19.455  71.377  1.00  0.00              
ATOM   4858  CG  MET B 253      23.344  19.073  70.574  1.00  0.00              
ATOM   4859  SD  MET B 253      22.842  20.353  69.398  1.00  0.00              
ATOM   4860  CE  MET B 253      23.717  19.799  67.962  1.00  0.00              
ATOM   4861  C   MET B 253      23.524  20.177  73.534  1.00  0.00              
ATOM   4862  O   MET B 253      22.329  20.481  73.571  1.00  0.00              
ATOM   4863  N   ALA B 254      24.148  19.521  74.519  1.00  0.00              
ATOM   4864  CA  ALA B 254      23.511  19.156  75.779  1.00  0.00              
ATOM   4865  CB  ALA B 254      24.561  18.552  76.699  1.00  0.00              
ATOM   4866  C   ALA B 254      22.852  20.298  76.546  1.00  0.00              
ATOM   4867  O   ALA B 254      21.868  20.082  77.252  1.00  0.00              
ATOM   4868  N   LYS B 255      23.388  21.516  76.438  1.00  0.00              
ATOM   4869  CA  LYS B 255      22.772  22.685  77.052  1.00  0.00              
ATOM   4870  CB  LYS B 255      23.811  23.719  77.505  1.00  0.00              
ATOM   4871  CG  LYS B 255      24.947  23.236  78.405  1.00  0.00              
ATOM   4872  CD  LYS B 255      26.124  22.785  77.553  1.00  0.00              
ATOM   4873  CE  LYS B 255      27.307  22.312  78.377  1.00  0.00              
ATOM   4874  NZ  LYS B 255      28.400  21.987  77.482  1.00  0.00              
ATOM   4875  C   LYS B 255      21.831  23.352  76.055  1.00  0.00              
ATOM   4876  O   LYS B 255      20.735  23.804  76.401  1.00  0.00              
ATOM   4877  N   GLU B 256      22.264  23.385  74.788  1.00  0.00              
ATOM   4878  CA  GLU B 256      21.542  24.061  73.721  1.00  0.00              
ATOM   4879  CB  GLU B 256      22.300  23.978  72.406  1.00  0.00              
ATOM   4880  CG  GLU B 256      23.693  24.592  72.319  1.00  0.00              
ATOM   4881  CD  GLU B 256      23.842  26.070  72.648  1.00  0.00              
ATOM   4882  OE1 GLU B 256      23.013  26.881  72.236  1.00  0.00              
ATOM   4883  OE2 GLU B 256      24.825  26.407  73.311  1.00  0.00              
ATOM   4884  C   GLU B 256      20.138  23.531  73.477  1.00  0.00              
ATOM   4885  O   GLU B 256      19.190  24.316  73.452  1.00  0.00              
ATOM   4886  N   LEU B 257      19.966  22.213  73.311  1.00  0.00              
ATOM   4887  CA  LEU B 257      18.647  21.658  73.035  1.00  0.00              
ATOM   4888  CB  LEU B 257      18.710  20.202  72.568  1.00  0.00              
ATOM   4889  CG  LEU B 257      19.395  19.907  71.238  1.00  0.00              
ATOM   4890  CD1 LEU B 257      19.344  18.417  70.953  1.00  0.00              
ATOM   4891  CD2 LEU B 257      18.747  20.676  70.095  1.00  0.00              
ATOM   4892  C   LEU B 257      17.610  21.860  74.139  1.00  0.00              
ATOM   4893  O   LEU B 257      16.476  22.190  73.787  1.00  0.00              
ATOM   4894  N   PRO B 258      17.887  21.728  75.452  1.00  0.00              
ATOM   4895  CD  PRO B 258      18.935  20.878  76.013  1.00  0.00              
ATOM   4896  CA  PRO B 258      17.004  22.186  76.523  1.00  0.00              
ATOM   4897  CB  PRO B 258      17.824  21.931  77.766  1.00  0.00              
ATOM   4898  CG  PRO B 258      18.460  20.611  77.430  1.00  0.00              
ATOM   4899  C   PRO B 258      16.588  23.648  76.398  1.00  0.00              
ATOM   4900  O   PRO B 258      15.399  23.970  76.513  1.00  0.00              
ATOM   4901  N   GLU B 259      17.546  24.539  76.114  1.00  0.00              
ATOM   4902  CA  GLU B 259      17.241  25.940  75.858  1.00  0.00              
ATOM   4903  CB  GLU B 259      18.549  26.731  75.736  1.00  0.00              
ATOM   4904  CG  GLU B 259      18.461  28.222  75.383  1.00  0.00              
ATOM   4905  CD  GLU B 259      17.526  29.069  76.241  1.00  0.00              
ATOM   4906  OE1 GLU B 259      17.663  29.078  77.465  1.00  0.00              
ATOM   4907  OE2 GLU B 259      16.666  29.735  75.662  1.00  0.00              
ATOM   4908  C   GLU B 259      16.343  26.118  74.636  1.00  0.00              
ATOM   4909  O   GLU B 259      15.436  26.955  74.654  1.00  0.00              
ATOM   4910  N   HIS B 260      16.565  25.319  73.586  1.00  0.00              
ATOM   4911  CA  HIS B 260      15.700  25.325  72.420  1.00  0.00              
ATOM   4912  CB  HIS B 260      16.234  24.417  71.314  1.00  0.00              
ATOM   4913  CG  HIS B 260      15.435  24.531  70.022  1.00  0.00              
ATOM   4914  ND1 HIS B 260      15.045  25.644  69.423  1.00  0.00              
ATOM   4915  CD2 HIS B 260      14.949  23.464  69.308  1.00  0.00              
ATOM   4916  NE2 HIS B 260      14.277  24.002  68.322  1.00  0.00              
ATOM   4917  CE1 HIS B 260      14.329  25.310  68.387  1.00  0.00              
ATOM   4918  C   HIS B 260      14.285  24.914  72.796  1.00  0.00              
ATOM   4919  O   HIS B 260      13.350  25.625  72.436  1.00  0.00              
ATOM   4920  N   THR B 261      14.090  23.821  73.546  1.00  0.00              
ATOM   4921  CA  THR B 261      12.757  23.407  73.964  1.00  0.00              
ATOM   4922  CB  THR B 261      12.767  22.038  74.656  1.00  0.00              
ATOM   4923  OG1 THR B 261      13.938  21.939  75.456  1.00  0.00              
ATOM   4924  CG2 THR B 261      12.730  20.936  73.622  1.00  0.00              
ATOM   4925  C   THR B 261      11.968  24.417  74.782  1.00  0.00              
ATOM   4926  O   THR B 261      10.742  24.475  74.664  1.00  0.00              
ATOM   4927  N   VAL B 262      12.659  25.245  75.580  1.00  0.00              
ATOM   4928  CA  VAL B 262      12.021  26.347  76.294  1.00  0.00              
ATOM   4929  CB  VAL B 262      13.044  27.092  77.191  1.00  0.00              
ATOM   4930  CG1 VAL B 262      12.416  28.274  77.920  1.00  0.00              
ATOM   4931  CG2 VAL B 262      13.631  26.149  78.230  1.00  0.00              
ATOM   4932  C   VAL B 262      11.372  27.294  75.286  1.00  0.00              
ATOM   4933  O   VAL B 262      10.161  27.528  75.333  1.00  0.00              
ATOM   4934  N   LYS B 263      12.164  27.773  74.320  1.00  0.00              
ATOM   4935  CA  LYS B 263      11.666  28.658  73.273  1.00  0.00              
ATOM   4936  CB  LYS B 263      12.790  29.076  72.337  1.00  0.00              
ATOM   4937  CG  LYS B 263      13.923  29.894  72.924  1.00  0.00              
ATOM   4938  CD  LYS B 263      14.801  30.287  71.746  1.00  0.00
[truncated: 120,880 more chars]
