# Supplementary material for: RaTrav: a tool for calculating mean first-passage times on biochemical networks
Source: BMC Syst Biol. 2013 Nov 21;7:130. doi: 10.1186/1752-0509-7-130 (PMC4222613; doi:10.1186/1752-0509-7-130)
Supplement: Additional file 1 — RaTrav examples file. File containing RaTrav input and output data for the two case studies presented. [file 1752-0509-7-130-S1.zip › SupplementaryFiles/Example1/1KXP.ratrav]

INFO ['100a.pdb', '100d.pdb', '101c.pdb', '22c.pdb', '22d.pdb', '40c.pdb', '41a.pdb', '41d.pdb', '59a.pdb', '59b.pdb', '59d.pdb', '60a.pdb', '60c.pdb', '61a.pdb', '61b.pdb', '61d.pdb', '62a.pdb', '62b.pdb', '63a.pdb', '63d.pdb', '79a.pdb', '80a.pdb', '80c.pdb', '80d.pdb', '81a.pdb', '81b.pdb', '81c.pdb', '81d.pdb', '82a.pdb', '99a.pdb', '99c.pdb', '99d.pdb']
WALK 1000000
SIMU 1
NODE 0 1 0.076869 1.0 2 0.076869 1.0 3 0.076869 1.0 4 0.000373 1.0 5 0.076869 1.0 12 0.076869 1.0 13 0.076869 1.0 14 0.076869 1.0 15 0.076869 1.0 17 0.076869 1.0 19 0.076869 1.0 20 0.076869 1.0 28 0.000329 1.0 30 0.076869 1.0 31 0.076869 1.0 
NODE 1 2 0.138632 1.0 5 0.138632 1.0 14 0.138632 1.0 15 0.138632 1.0 17 0.138632 1.0 19 0.029572 1.0 20 0.138632 1.0 30 0.000004 1.0 31 0.138632 1.0 
NODE 2 1 0.013273 1.0 5 0.163982 1.0 14 0.163982 1.0 15 0.163982 1.0 17 0.163982 1.0 19 0.002831 1.0 20 0.163982 1.0 31 0.163982 1.0 
NODE 3 0 0.000001 1.0 1 0.089916 1.0 2 0.089916 1.0 5 0.089916 1.0 12 0.010923 1.0 13 0.089916 1.0 14 0.089916 1.0 15 0.089916 1.0 17 0.089916 1.0 19 0.089916 1.0 20 0.089916 1.0 30 0.089916 1.0 31 0.089916 1.0 
NODE 4 0 0.067197 1.0 1 0.067197 1.0 2 0.067197 1.0 3 0.067197 1.0 5 0.067197 1.0 12 0.067197 1.0 13 0.067197 1.0 14 0.067197 1.0 15 0.067197 1.0 17 0.067197 1.0 19 0.067197 1.0 20 0.067197 1.0 28 0.059242 1.0 30 0.067197 1.0 31 0.067197 1.0 
NODE 5 2 0.000003 1.0 14 0.330507 1.0 15 0.008287 1.0 17 0.330507 1.0 20 0.330507 1.0 31 0.000189 1.0 
NODE 6 0 0.058208 1.0 1 0.058208 1.0 2 0.058208 1.0 3 0.058208 1.0 4 0.058208 1.0 5 0.058208 1.0 12 0.058208 1.0 13 0.058208 1.0 14 0.058208 1.0 15 0.058208 1.0 17 0.058208 1.0 18 0.010465 1.0 19 0.058208 1.0 20 0.058208 1.0 22 0.058208 1.0 28 0.058208 1.0 30 0.058208 1.0 31 0.058208 1.0 
NODE 7 8 0.094885 1.0 10 0.094885 1.0 11 0.094885 1.0 16 0.094885 1.0 21 0.094885 1.0 22 0.094885 1.0 23 0.094885 1.0 24 0.094885 1.0 25 0.094885 1.0 26 0.094885 1.0 27 0.051145 1.0 
NODE 8 7 0.000399 1.0 10 0.111043 1.0 11 0.111043 1.0 16 0.111043 1.0 21 0.111043 1.0 22 0.111043 1.0 23 0.111043 1.0 24 0.111043 1.0 25 0.111043 1.0 26 0.111043 1.0 27 0.000215 1.0 
NODE 9 0 0.190290 1.0 3 0.190290 1.0 4 0.190290 1.0 18 0.048548 1.0 20 0.190290 1.0 30 0.190290 1.0 
NODE 10 11 0.496255 1.0 21 0.000002 1.0 22 0.000001 1.0 24 0.496255 1.0 25 0.007405 1.0 26 0.000083 1.0 
NODE 11 10 0.038694 1.0 24 0.960722 1.0 25 0.000577 1.0 26 0.000006 1.0 
NODE 12 0 0.000004 1.0 1 0.076923 1.0 2 0.076923 1.0 3 0.076923 1.0 5 0.076923 1.0 13 0.076923 1.0 14 0.076923 1.0 15 0.076923 1.0 17 0.076923 1.0 19 0.076923 1.0 20 0.076923 1.0 22 0.076923 1.0 30 0.076923 1.0 31 0.076923 1.0 
NODE 13 1 0.079217 1.0 2 0.079217 1.0 3 0.044044 1.0 5 0.079217 1.0 12 0.005351 1.0 14 0.079217 1.0 15 0.079217 1.0 17 0.079217 1.0 19 0.079217 1.0 20 0.079217 1.0 22 0.079217 1.0 23 0.079217 1.0 25 0.079217 1.0 31 0.079217 1.0 
NODE 14 2 0.000002 1.0 5 0.255819 1.0 15 0.006414 1.0 17 0.368142 1.0 20 0.368142 1.0 22 0.001334 1.0 31 0.000146 1.0 
NODE 15 1 0.000007 1.0 2 0.000083 1.0 5 0.236340 1.0 14 0.236340 1.0 17 0.236340 1.0 19 0.000001 1.0 20 0.236340 1.0 22 0.049169 1.0 31 0.005378 1.0 
NODE 16 10 0.142857 1.0 11 0.142857 1.0 21 0.142857 1.0 22 0.142857 1.0 23 0.000004 1.0 24 0.142857 1.0 25 0.142857 1.0 26 0.142857 1.0 
NODE 17 2 0.000001 1.0 5 0.061498 1.0 14 0.088500 1.0 15 0.001542 1.0 20 0.848104 1.0 22 0.000321 1.0 31 0.000035 1.0 
NODE 18 0 0.142857 1.0 3 0.142857 1.0 4 0.142857 1.0 6 0.142857 1.0 9 0.142857 1.0 20 0.142857 1.0 30 0.142857 1.0 
NODE 19 1 0.111111 1.0 2 0.111111 1.0 5 0.111111 1.0 14 0.111111 1.0 15 0.111111 1.0 17 0.111111 1.0 20 0.111111 1.0 22 0.111111 1.0 31 0.111111 1.0 
NODE 20 2 0.000001 1.0 5 0.061498 1.0 14 0.088500 1.0 15 0.001542 1.0 17 0.848104 1.0 22 0.000321 1.0 31 0.000035 1.0 
NODE 21 10 0.187794 1.0 11 0.187794 1.0 22 0.061029 1.0 24 0.187794 1.0 25 0.187794 1.0 26 0.187794 1.0 
NODE 22 10 0.100000 1.0 11 0.100000 1.0 14 0.100000 1.0 15 0.100000 1.0 17 0.100000 1.0 19 0.000003 1.0 20 0.100000 1.0 21 0.100000 1.0 24 0.100000 1.0 25 0.100000 1.0 26 0.100000 1.0 
NODE 23 7 0.000001 1.0 8 0.000296 1.0 10 0.099968 1.0 11 0.099968 1.0 13 0.000021 1.0 16 0.099968 1.0 17 0.099968 1.0 19 0.099968 1.0 21 0.099968 1.0 22 0.099968 1.0 24 0.099968 1.0 25 0.099968 1.0 26 0.099968 1.0 27 0.000001 1.0 
NODE 24 10 0.038694 1.0 11 0.960722 1.0 25 0.000577 1.0 26 0.000006 1.0 
NODE 25 10 0.332058 1.0 11 0.332058 1.0 21 0.000074 1.0 22 0.000024 1.0 24 0.332058 1.0 26 0.003730 1.0 
NODE 26 10 0.248371 1.0 11 0.248371 1.0 21 0.004918 1.0 22 0.001598 1.0 24 0.248371 1.0 25 0.248371 1.0 
NODE 27 7 0.090909 1.0 8 0.090909 1.0 10 0.090909 1.0 11 0.090909 1.0 16 0.090909 1.0 21 0.090909 1.0 22 0.090909 1.0 23 0.090909 1.0 24 0.090909 1.0 25 0.090909 1.0 26 0.090909 1.0 29 0.000001 1.0 
NODE 28 0 0.062500 1.0 1 0.062500 1.0 2 0.062500 1.0 3 0.062500 1.0 4 0.062500 1.0 5 0.062500 1.0 12 0.062500 1.0 13 0.062500 1.0 14 0.062500 1.0 15 0.062500 1.0 17 0.062500 1.0 19 0.062500 1.0 20 0.062500 1.0 22 0.062500 1.0 30 0.062500 1.0 31 0.062500 1.0 
NODE 29 7 0.083333 1.0 8 0.083333 1.0 10 0.083333 1.0 11 0.083333 1.0 16 0.083333 1.0 21 0.083333 1.0 22 0.083333 1.0 23 0.083333 1.0 24 0.083333 1.0 25 0.083333 1.0 26 0.083333 1.0 27 0.083333 1.0 
NODE 30 1 0.166667 1.0 2 0.166667 1.0 15 0.166667 1.0 17 0.166667 1.0 20 0.166667 1.0 31 0.166667 1.0 
NODE 31 1 0.000250 1.0 2 0.003089 1.0 5 0.199321 1.0 14 0.199321 1.0 15 0.199321 1.0 17 0.199321 1.0 19 0.000053 1.0 20 0.199321 1.0 
