# Supplementary material for: RaTrav: a tool for calculating mean first-passage times on biochemical networks
Source: BMC Syst Biol. 2013 Nov 21;7:130. doi: 10.1186/1752-0509-7-130 (PMC4222613; doi:10.1186/1752-0509-7-130)
Supplement: Additional file 1 — RaTrav examples file. File containing RaTrav input and output data for the two case studies presented. [file 1752-0509-7-130-S1.zip › SupplementaryFiles/Example1/79a.pdb]

ATOM      1  N   GLU A   1      11.433  -6.459 102.362  1.00  0.00              
ATOM      2  CA  GLU A   1      11.763  -7.837 102.681  1.00  0.00              
ATOM      3  CB  GLU A   1      11.863  -7.968 104.200  1.00  0.00              
ATOM      4  CG  GLU A   1      12.458  -9.274 104.729  1.00  0.00              
ATOM      5  CD  GLU A   1      13.905  -9.528 104.322  1.00  0.00              
ATOM      6  OE1 GLU A   1      14.785  -8.780 104.752  1.00  0.00              
ATOM      7  OE2 GLU A   1      14.159 -10.485 103.592  1.00  0.00              
ATOM      8  C   GLU A   1      10.714  -8.792 102.120  1.00  0.00              
ATOM      9  O   GLU A   1      10.975  -9.965 101.859  1.00  0.00              
ATOM     10  N   THR A   2       9.520  -8.249 101.915  1.00  0.00              
ATOM     11  CA  THR A   2       8.406  -8.988 101.359  1.00  0.00              
ATOM     12  CB  THR A   2       7.094  -8.288 101.755  1.00  0.00              
ATOM     13  OG1 THR A   2       7.341  -6.883 101.796  1.00  0.00              
ATOM     14  CG2 THR A   2       6.575  -8.791 103.092  1.00  0.00              
ATOM     15  C   THR A   2       8.520  -9.186  99.853  1.00  0.00              
ATOM     16  O   THR A   2       9.015  -8.327  99.118  1.00  0.00              
ATOM     17  N   THR A   3       8.065 -10.350  99.388  1.00  0.00              
ATOM     18  CA  THR A   3       8.143 -10.725  97.986  1.00  0.00              
ATOM     19  CB  THR A   3       7.774 -12.214  97.864  1.00  0.00              
ATOM     20  OG1 THR A   3       6.598 -12.392  98.652  1.00  0.00              
ATOM     21  CG2 THR A   3       8.891 -13.134  98.331  1.00  0.00              
ATOM     22  C   THR A   3       7.240  -9.860  97.117  1.00  0.00              
ATOM     23  O   THR A   3       6.014  -9.993  97.165  1.00  0.00              
ATOM     24  N   ALA A   4       7.855  -8.954  96.355  1.00  0.00              
ATOM     25  CA  ALA A   4       7.139  -8.029  95.490  1.00  0.00              
ATOM     26  CB  ALA A   4       8.143  -7.241  94.662  1.00  0.00              
ATOM     27  C   ALA A   4       6.137  -8.661  94.530  1.00  0.00              
ATOM     28  O   ALA A   4       6.446  -9.614  93.812  1.00  0.00              
ATOM     29  N   LEU A   5       4.916  -8.130  94.536  1.00  0.00              
ATOM     30  CA  LEU A   5       3.831  -8.652  93.722  1.00  0.00              
ATOM     31  CB  LEU A   5       2.490  -8.151  94.246  1.00  0.00              
ATOM     32  CG  LEU A   5       2.016  -8.619  95.609  1.00  0.00              
ATOM     33  CD1 LEU A   5       0.826  -7.804  96.075  1.00  0.00              
ATOM     34  CD2 LEU A   5       1.670 -10.091  95.570  1.00  0.00              
ATOM     35  C   LEU A   5       3.976  -8.210  92.278  1.00  0.00              
ATOM     36  O   LEU A   5       4.229  -7.036  92.006  1.00  0.00              
ATOM     37  N   VAL A   6       3.837  -9.136  91.332  1.00  0.00              
ATOM     38  CA  VAL A   6       3.832  -8.782  89.923  1.00  0.00              
ATOM     39  CB  VAL A   6       4.948  -9.502  89.131  1.00  0.00              
ATOM     40  CG1 VAL A   6       4.996  -8.988  87.699  1.00  0.00              
ATOM     41  CG2 VAL A   6       6.309  -9.306  89.775  1.00  0.00              
ATOM     42  C   VAL A   6       2.459  -9.161  89.393  1.00  0.00              
ATOM     43  O   VAL A   6       2.072 -10.337  89.395  1.00  0.00              
ATOM     44  N   CYS A   7       1.707  -8.150  88.959  1.00  0.00              
ATOM     45  CA  CYS A   7       0.364  -8.369  88.458  1.00  0.00              
ATOM     46  CB  CYS A   7      -0.635  -7.730  89.413  1.00  0.00              
ATOM     47  SG  CYS A   7      -2.366  -8.047  88.991  1.00  0.00              
ATOM     48  C   CYS A   7       0.209  -7.840  87.037  1.00  0.00              
ATOM     49  O   CYS A   7       0.087  -6.637  86.774  1.00  0.00              
ATOM     50  N   ASP A   8       0.230  -8.788  86.101  1.00  0.00              
ATOM     51  CA  ASP A   8       0.073  -8.492  84.689  1.00  0.00              
ATOM     52  CB  ASP A   8       0.844  -9.491  83.830  1.00  0.00              
ATOM     53  CG  ASP A   8       0.848  -9.256  82.321  1.00  0.00              
ATOM     54  OD1 ASP A   8       1.285 -10.160  81.611  1.00  0.00              
ATOM     55  OD2 ASP A   8       0.477  -8.180  81.841  1.00  0.00              
ATOM     56  C   ASP A   8      -1.393  -8.465  84.294  1.00  0.00              
ATOM     57  O   ASP A   8      -2.022  -9.484  84.009  1.00  0.00              
ATOM     58  N   ASN A   9      -1.896  -7.239  84.264  1.00  0.00              
ATOM     59  CA  ASN A   9      -3.289  -6.958  83.965  1.00  0.00              
ATOM     60  CB  ASN A   9      -3.722  -5.673  84.676  1.00  0.00              
ATOM     61  CG  ASN A   9      -3.715  -5.735  86.198  1.00  0.00              
ATOM     62  OD1 ASN A   9      -4.746  -5.592  86.847  1.00  0.00              
ATOM     63  ND2 ASN A   9      -2.587  -5.919  86.867  1.00  0.00              
ATOM     64  C   ASN A   9      -3.445  -6.766  82.463  1.00  0.00              
ATOM     65  O   ASN A   9      -2.713  -5.974  81.863  1.00  0.00              
ATOM     66  N   GLY A  10      -4.356  -7.496  81.817  1.00  0.00              
ATOM     67  CA  GLY A  10      -4.673  -7.257  80.417  1.00  0.00              
ATOM     68  C   GLY A  10      -6.151  -7.497  80.150  1.00  0.00              
ATOM     69  O   GLY A  10      -6.816  -8.189  80.924  1.00  0.00              
ATOM     70  N   SER A  11      -6.667  -6.966  79.033  1.00  0.00              
ATOM     71  CA  SER A  11      -8.081  -7.023  78.661  1.00  0.00              
ATOM     72  CB  SER A  11      -8.228  -6.586  77.209  1.00  0.00              
ATOM     73  OG  SER A  11      -7.469  -5.419  76.909  1.00  0.00              
ATOM     74  C   SER A  11      -8.792  -8.364  78.819  1.00  0.00              
ATOM     75  O   SER A  11      -9.994  -8.424  79.088  1.00  0.00              
ATOM     76  N   GLY A  12      -8.064  -9.464  78.621  1.00  0.00              
ATOM     77  CA  GLY A  12      -8.644 -10.789  78.731  1.00  0.00              
ATOM     78  C   GLY A  12      -8.247 -11.521  79.999  1.00  0.00              
ATOM     79  O   GLY A  12      -9.037 -12.300  80.531  1.00  0.00              
ATOM     80  N   LEU A  13      -7.049 -11.267  80.530  1.00  0.00              
ATOM     81  CA  LEU A  13      -6.462 -12.119  81.553  1.00  0.00              
ATOM     82  CB  LEU A  13      -5.547 -13.181  80.939  1.00  0.00              
ATOM     83  CG  LEU A  13      -6.115 -14.336  80.122  1.00  0.00              
ATOM     84  CD1 LEU A  13      -5.001 -15.059  79.392  1.00  0.00              
ATOM     85  CD2 LEU A  13      -6.893 -15.301  81.000  1.00  0.00              
ATOM     86  C   LEU A  13      -5.634 -11.296  82.521  1.00  0.00              
ATOM     87  O   LEU A  13      -5.020 -10.289  82.154  1.00  0.00              
ATOM     88  N   VAL A  14      -5.659 -11.722  83.781  1.00  0.00              
ATOM     89  CA  VAL A  14      -4.744 -11.219  84.785  1.00  0.00              
ATOM     90  CB  VAL A  14      -5.496 -10.697  86.034  1.00  0.00              
ATOM     91  CG1 VAL A  14      -4.529 -10.195  87.099  1.00  0.00              
ATOM     92  CG2 VAL A  14      -6.427  -9.554  85.661  1.00  0.00              
ATOM     93  C   VAL A  14      -3.819 -12.377  85.133  1.00  0.00              
ATOM     94  O   VAL A  14      -4.257 -13.451  85.560  1.00  0.00              
ATOM     95  N   LYS A  15      -2.532 -12.158  84.869  1.00  0.00              
ATOM     96  CA  LYS A  15      -1.482 -13.075  85.281  1.00  0.00              
ATOM     97  CB  LYS A  15      -0.381 -13.205  84.225  1.00  0.00              
ATOM     98  CG  LYS A  15      -0.805 -13.745  82.863  1.00  0.00              
ATOM     99  CD  LYS A  15      -1.141 -12.626  81.884  1.00  0.00              
ATOM    100  CE  LYS A  15      -1.665 -13.167  80.559  1.00  0.00              
ATOM    101  NZ  LYS A  15      -0.700 -13.996  79.857  1.00  0.00              
ATOM    102  C   LYS A  15      -0.878 -12.514  86.560  1.00  0.00              
ATOM    103  O   LYS A  15      -0.655 -11.306  86.661  1.00  0.00              
ATOM    104  N   ALA A  16      -0.588 -13.348  87.556  1.00  0.00              
ATOM    105  CA  ALA A  16      -0.156 -12.865  88.855  1.00  0.00              
ATOM    106  CB  ALA A  16      -1.367 -12.753  89.761  1.00  0.00              
ATOM    107  C   ALA A  16       0.825 -13.801  89.535  1.00  0.00              
ATOM    108  O   ALA A  16       0.766 -15.026  89.378  1.00  0.00              
ATOM    109  N   GLY A  17       1.746 -13.208  90.292  1.00  0.00              
ATOM    110  CA  GLY A  17       2.701 -13.966  91.080  1.00  0.00              
ATOM    111  C   GLY A  17       3.654 -13.027  91.795  1.00  0.00              
ATOM    112  O   GLY A  17       3.327 -11.869  92.066  1.00  0.00              
ATOM    113  N   PHE A  18       4.857 -13.524  92.068  1.00  0.00              
ATOM    114  CA  PHE A  18       5.845 -12.784  92.831  1.00  0.00              
ATOM    115  CB  PHE A  18       6.184 -13.510  94.134  1.00  0.00              
ATOM    116  CG  PHE A  18       4.999 -13.724  95.066  1.00  0.00              
ATOM    117  CD1 PHE A  18       4.347 -14.942  95.078  1.00  0.00              
ATOM    118  CD2 PHE A  18       4.581 -12.709  95.904  1.00  0.00              
ATOM    119  CE1 PHE A  18       3.278 -15.142  95.927  1.00  0.00              
ATOM    120  CE2 PHE A  18       3.518 -12.922  96.757  1.00  0.00              
ATOM    121  CZ  PHE A  18       2.864 -14.134  96.768  1.00  0.00              
ATOM    122  C   PHE A  18       7.116 -12.619  92.013  1.00  0.00              
ATOM    123  O   PHE A  18       7.455 -13.448  91.160  1.00  0.00              
ATOM    124  N   ALA A  19       7.820 -11.525  92.297  1.00  0.00              
ATOM    125  CA  ALA A  19       9.081 -11.196  91.658  1.00  0.00              
ATOM    126  CB  ALA A  19       9.619  -9.919  92.268  1.00  0.00              
ATOM    127  C   ALA A  19      10.129 -12.279  91.856  1.00  0.00              
ATOM    128  O   ALA A  19      10.376 -12.747  92.970  1.00  0.00              
ATOM    129  N   GLY A  20      10.715 -12.702  90.741  1.00  0.00              
ATOM    130  CA  GLY A  20      11.658 -13.804  90.751  1.00  0.00              
ATOM    131  C   GLY A  20      11.024 -15.098  90.259  1.00  0.00              
ATOM    132  O   GLY A  20      11.743 -16.057  89.972  1.00  0.00              
ATOM    133  N   ASP A  21       9.690 -15.183  90.142  1.00  0.00              
ATOM    134  CA  ASP A  21       9.066 -16.374  89.573  1.00  0.00              
ATOM    135  CB  ASP A  21       7.559 -16.458  89.800  1.00  0.00              
ATOM    136  CG  ASP A  21       7.080 -16.804  91.198  1.00  0.00              
ATOM    137  OD1 ASP A  21       7.557 -17.771  91.795  1.00  0.00              
ATOM    138  OD2 ASP A  21       6.182 -16.127  91.704  1.00  0.00              
ATOM    139  C   ASP A  21       9.279 -16.405  88.070  1.00  0.00              
ATOM    140  O   ASP A  21       9.173 -15.381  87.394  1.00  0.00              
ATOM    141  N   ASP A  22       9.566 -17.590  87.534  1.00  0.00              
ATOM    142  CA  ASP A  22       9.730 -17.768  86.093  1.00  0.00              
ATOM    143  CB  ASP A  22      10.523 -19.047  85.786  1.00  0.00              
ATOM    144  CG  ASP A  22       9.752 -20.344  86.014  1.00  0.00              
ATOM    145  OD1 ASP A  22       9.269 -20.545  87.131  1.00  0.00              
ATOM    146  OD2 ASP A  22       9.631 -21.138  85.086  1.00  0.00              
ATOM    147  C   ASP A  22       8.400 -17.826  85.346  1.00  0.00              
ATOM    148  O   ASP A  22       8.363 -17.734  84.121  1.00  0.00              
ATOM    149  N   ALA A  23       7.301 -18.021  86.075  1.00  0.00              
ATOM    150  CA  ALA A  23       5.982 -18.198  85.495  1.00  0.00              
ATOM    151  CB  ALA A  23       5.718 -19.689  85.317  1.00  0.00              
ATOM    152  C   ALA A  23       4.955 -17.665  86.488  1.00  0.00              
ATOM    153  O   ALA A  23       5.227 -17.690  87.694  1.00  0.00              
ATOM    154  N   PRO A  24       3.803 -17.124  86.061  1.00  0.00              
ATOM    155  CD  PRO A  24       3.502 -16.787  84.673  1.00  0.00              
ATOM    156  CA  PRO A  24       2.732 -16.692  86.953  1.00  0.00              
ATOM    157  CB  PRO A  24       1.774 -15.976  86.022  1.00  0.00              
ATOM    158  CG  PRO A  24       1.994 -16.650  84.693  1.00  0.00              
ATOM    159  C   PRO A  24       2.061 -17.836  87.701  1.00  0.00              
ATOM    160  O   PRO A  24       1.838 -18.922  87.163  1.00  0.00              
ATOM    161  N   ARG A  25       1.738 -17.570  88.964  1.00  0.00              
ATOM    162  CA  ARG A  25       1.131 -18.564  89.831  1.00  0.00              
ATOM    163  CB  ARG A  25       1.505 -18.233  91.269  1.00  0.00              
ATOM    164  CG  ARG A  25       1.123 -19.273  92.316  1.00  0.00              
ATOM    165  CD  ARG A  25       1.922 -19.085  93.604  1.00  0.00              
ATOM    166  NE  ARG A  25       3.293 -19.569  93.474  1.00  0.00              
ATOM    167  CZ  ARG A  25       4.339 -18.779  93.215  1.00  0.00              
ATOM    168  NH1 ARG A  25       5.536 -19.330  93.064  1.00  0.00              
ATOM    169  NH2 ARG A  25       4.199 -17.462  93.120  1.00  0.00              
ATOM    170  C   ARG A  25      -0.379 -18.589  89.630  1.00  0.00              
ATOM    171  O   ARG A  25      -1.011 -19.646  89.660  1.00  0.00              
ATOM    172  N   ALA A  26      -0.973 -17.416  89.407  1.00  0.00              
ATOM    173  CA  ALA A  26      -2.395 -17.324  89.136  1.00  0.00              
ATOM    174  CB  ALA A  26      -3.050 -16.418  90.166  1.00  0.00              
ATOM    175  C   ALA A  26      -2.593 -16.692  87.770  1.00  0.00              
ATOM    176  O   ALA A  26      -1.993 -15.662  87.464  1.00  0.00              
ATOM    177  N   VAL A  27      -3.380 -17.332  86.907  1.00  0.00              
ATOM    178  CA  VAL A  27      -3.787 -16.739  85.642  1.00  0.00              
ATOM    179  CB  VAL A  27      -3.172 -17.443  84.402  1.00  0.00              
ATOM    180  CG1 VAL A  27      -3.541 -16.690  83.129  1.00  0.00              
ATOM    181  CG2 VAL A  27      -1.659 -17.572  84.478  1.00  0.00              
ATOM    182  C   VAL A  27      -5.295 -16.928  85.634  1.00  0.00              
ATOM    183  O   VAL A  27      -5.769 -18.062  85.741  1.00  0.00              
ATOM    184  N   PHE A  28      -6.061 -15.842  85.553  1.00  0.00              
ATOM    185  CA  PHE A  28      -7.512 -15.946  85.504  1.00  0.00              
ATOM    186  CB  PHE A  28      -8.125 -15.923  86.921  1.00  0.00              
ATOM    187  CG  PHE A  28      -7.975 -14.640  87.725  1.00  0.00              
ATOM    188  CD1 PHE A  28      -9.050 -13.778  87.826  1.00  0.00              
ATOM    189  CD2 PHE A  28      -6.792 -14.358  88.381  1.00  0.00              
ATOM    190  CE1 PHE A  28      -8.946 -12.639  88.592  1.00  0.00              
ATOM    191  CE2 PHE A  28      -6.699 -13.217  89.147  1.00  0.00              
ATOM    192  CZ  PHE A  28      -7.773 -12.362  89.254  1.00  0.00              
ATOM    193  C   PHE A  28      -8.104 -14.864  84.608  1.00  0.00              
ATOM    194  O   PHE A  28      -7.485 -13.805  84.473  1.00  0.00              
ATOM    195  N   PRO A  29      -9.253 -15.065  83.941  1.00  0.00              
ATOM    196  CD  PRO A  29      -9.956 -16.340  83.841  1.00  0.00              
ATOM    197  CA  PRO A  29      -9.895 -14.061  83.098  1.00  0.00              
ATOM    198  CB  PRO A  29     -11.074 -14.810  82.502  1.00  0.00              
ATOM    199  CG  PRO A  29     -11.365 -15.901  83.502  1.00  0.00              
ATOM    200  C   PRO A  29     -10.319 -12.777  83.798  1.00  0.00              
ATOM    201  O   PRO A  29     -10.830 -12.788  84.922  1.00  0.00              
ATOM    202  N   SER A  30     -10.117 -11.653  83.111  1.00  0.00              
ATOM    203  CA  SER A  30     -10.463 -10.332  83.616  1.00  0.00              
ATOM    204  CB  SER A  30      -9.674  -9.292  82.824  1.00  0.00              
ATOM    205  OG  SER A  30      -8.288  -9.597  82.835  1.00  0.00              
ATOM    206  C   SER A  30     -11.964 -10.049  83.545  1.00  0.00              
ATOM    207  O   SER A  30     -12.430  -9.102  82.904  1.00  0.00              
ATOM    208  N   ILE A  31     -12.745 -10.884  84.229  1.00  0.00              
ATOM    209  CA  ILE A  31     -14.192 -10.767  84.235  1.00  0.00              
ATOM    210  CB  ILE A  31     -14.918 -11.948  83.537  1.00  0.00              
ATOM    211  CG2 ILE A  31     -14.803 -11.810  82.028  1.00  0.00              
ATOM    212  CG1 ILE A  31     -14.482 -13.322  84.047  1.00  0.00              
ATOM    213  CD1 ILE A  31     -15.304 -14.509  83.506  1.00  0.00              
ATOM    214  C   ILE A  31     -14.701 -10.651  85.658  1.00  0.00              
ATOM    215  O   ILE A  31     -14.101 -11.156  86.609  1.00  0.00              
ATOM    216  N   VAL A  32     -15.810  -9.938  85.794  1.00  0.00              
ATOM    217  CA  VAL A  32     -16.617  -9.984  87.001  1.00  0.00              
ATOM    218  CB  VAL A  32     -16.651  -8.644  87.769  1.00  0.00              
ATOM    219  CG1 VAL A  32     -15.324  -8.372  88.460  1.00  0.00              
ATOM    220  CG2 VAL A  32     -16.993  -7.491  86.843  1.00  0.00              
ATOM    221  C   VAL A  32     -18.017 -10.384  86.565  1.00  0.00              
ATOM    222  O   VAL A  32     -18.421 -10.090  85.437  1.00  0.00              
ATOM    223  N   GLY A  33     -18.774 -11.059  87.421  1.00  0.00              
ATOM    224  CA  GLY A  33     -20.098 -11.515  87.056  1.00  0.00              
ATOM    225  C   GLY A  33     -21.089 -11.234  88.162  1.00  0.00              
ATOM    226  O   GLY A  33     -20.999 -11.787  89.260  1.00  0.00              
ATOM    227  N   ARG A  34     -22.016 -10.327  87.870  1.00  0.00              
ATOM    228  CA  ARG A  34     -23.140 -10.080  88.757  1.00  0.00              
ATOM    229  CB  ARG A  34     -23.613  -8.633  88.644  1.00  0.00              
ATOM    230  CG  ARG A  34     -22.660  -7.660  89.306  1.00  0.00              
ATOM    231  CD  ARG A  34     -23.113  -6.213  89.165  1.00  0.00              
ATOM    232  NE  ARG A  34     -22.262  -5.342  89.964  1.00  0.00              
ATOM    233  CZ  ARG A  34     -21.045  -4.952  89.580  1.00  0.00              
ATOM    234  NH1 ARG A  34     -20.297  -4.283  90.447  1.00  0.00              
ATOM    235  NH2 ARG A  34     -20.603  -5.163  88.343  1.00  0.00              
ATOM    236  C   ARG A  34     -24.264 -11.006  88.320  1.00  0.00              
ATOM    237  O   ARG A  34     -24.427 -11.175  87.109  1.00  0.00              
ATOM    238  N   PRO A  35     -25.046 -11.654  89.196  1.00  0.00              
ATOM    239  CD  PRO A  35     -24.789 -11.761  90.627  1.00  0.00              
ATOM    240  CA  PRO A  35     -26.232 -12.417  88.807  1.00  0.00              
ATOM    241  CB  PRO A  35     -26.783 -12.897  90.139  1.00  0.00              
ATOM    242  CG  PRO A  35     -26.188 -11.966  91.171  1.00  0.00              
ATOM    243  C   PRO A  35     -27.220 -11.568  88.014  1.00  0.00              
ATOM    244  O   PRO A  35     -27.336 -10.366  88.258  1.00  0.00              
ATOM    245  N   ARG A  36     -27.899 -12.175  87.035  1.00  0.00              
ATOM    246  CA  ARG A  36     -28.792 -11.466  86.118  1.00  0.00              
ATOM    247  CB  ARG A  36     -29.684 -12.448  85.370  1.00  0.00              
ATOM    248  CG  ARG A  36     -28.945 -13.372  84.421  1.00  0.00              
ATOM    249  CD  ARG A  36     -29.930 -14.352  83.813  1.00  0.00              
ATOM    250  NE  ARG A  36     -29.238 -15.423  83.117  1.00  0.00              
ATOM    251  CZ  ARG A  36     -29.870 -16.320  82.359  1.00  0.00              
ATOM    252  NH1 ARG A  36     -29.161 -17.305  81.829  1.00  0.00              
ATOM    253  NH2 ARG A  36     -31.177 -16.243  82.121  1.00  0.00              
ATOM    254  C   ARG A  36     -29.686 -10.361  86.674  1.00  0.00              
ATOM    255  O   ARG A  36     -30.231 -10.447  87.776  1.00  0.00              
ATOM    256  N   HIS A  37     -29.748  -9.275  85.897  1.00  0.00              
ATOM    257  CA  HIS A  37     -30.726  -8.201  86.051  1.00  0.00              
ATOM    258  CB  HIS A  37     -32.122  -8.686  85.628  1.00  0.00              
ATOM    259  CG  HIS A  37     -32.194  -9.137  84.178  1.00  0.00              
ATOM    260  ND1 HIS A  37     -32.280 -10.384  83.742  1.00  0.00              
ATOM    261  CD2 HIS A  37     -32.153  -8.295  83.092  1.00  0.00              
ATOM    262  NE2 HIS A  37     -32.207  -9.091  82.056  1.00  0.00              
ATOM    263  CE1 HIS A  37     -32.284 -10.343  82.437  1.00  0.00              
ATOM    264  C   HIS A  37     -30.794  -7.471  87.393  1.00  0.00              
ATOM    265  O   HIS A  37     -31.850  -6.972  87.794  1.00  0.00              
ATOM    266  N   GLN A  38     -29.651  -7.328  88.075  1.00  0.00              
ATOM    267  CA  GLN A  38     -29.571  -6.631  89.360  1.00  0.00              
ATOM    268  CB  GLN A  38     -28.129  -6.567  89.851  1.00  0.00              
ATOM    269  CG  GLN A  38     -27.452  -7.907  90.094  1.00  0.00              
ATOM    270  CD  GLN A  38     -28.209  -8.830  91.038  1.00  0.00              
ATOM    271  OE1 GLN A  38     -28.122  -8.711  92.256  1.00  0.00              
ATOM    272  NE2 GLN A  38     -28.960  -9.791  90.516  1.00  0.00              
ATOM    273  C   GLN A  38     -30.146  -5.219  89.378  1.00  0.00              
ATOM    274  O   GLN A  38     -30.819  -4.815  90.325  1.00  0.00              
ATOM    275  N   GLY A  39     -29.917  -4.473  88.292  1.00  0.00              
ATOM    276  CA  GLY A  39     -30.453  -3.127  88.136  1.00  0.00              
ATOM    277  C   GLY A  39     -31.973  -3.084  88.006  1.00  0.00              
ATOM    278  O   GLY A  39     -32.585  -2.036  88.205  1.00  0.00              
ATOM    279  N   VAL A  40     -32.598  -4.208  87.642  1.00  0.00              
ATOM    280  CA  VAL A  40     -34.049  -4.307  87.588  1.00  0.00              
ATOM    281  CB  VAL A  40     -34.491  -5.287  86.471  1.00  0.00              
ATOM    282  CG1 VAL A  40     -36.008  -5.355  86.355  1.00  0.00              
ATOM    283  CG2 VAL A  40     -33.900  -4.891  85.125  1.00  0.00              
ATOM    284  C   VAL A  40     -34.524  -4.782  88.957  1.00  0.00              
ATOM    285  O   VAL A  40     -35.417  -4.191  89.566  1.00  0.00              
ATOM    286  N   MET A  41     -33.905  -5.844  89.482  1.00  0.00              
ATOM    287  CA  MET A  41     -34.273  -6.397  90.776  1.00  0.00              
ATOM    288  CB  MET A  41     -33.937  -7.886  90.819  1.00  0.00              
ATOM    289  CG  MET A  41     -34.811  -8.728  89.902  1.00  0.00              
ATOM    290  SD  MET A  41     -34.532 -10.503  90.119  1.00  0.00              
ATOM    291  CE  MET A  41     -33.300 -10.759  88.876  1.00  0.00              
ATOM    292  C   MET A  41     -33.644  -5.637  91.942  1.00  0.00              
ATOM    293  O   MET A  41     -32.853  -6.153  92.740  1.00  0.00              
ATOM    294  N   VAL A  42     -34.058  -4.371  92.051  1.00  0.00              
ATOM    295  CA  VAL A  42     -33.526  -3.444  93.039  1.00  0.00              
ATOM    296  CB  VAL A  42     -34.061  -2.008  92.796  1.00  0.00              
ATOM    297  CG1 VAL A  42     -33.460  -1.011  93.779  1.00  0.00              
ATOM    298  CG2 VAL A  42     -33.753  -1.541  91.381  1.00  0.00              
ATOM    299  C   VAL A  42     -33.846  -3.926  94.449  1.00  0.00              
ATOM    300  O   VAL A  42     -34.990  -3.921  94.907  1.00  0.00              
ATOM    301  N   GLY A  43     -32.794  -4.416  95.102  1.00  0.00              
ATOM    302  CA  GLY A  43     -32.887  -4.860  96.480  1.00  0.00              
ATOM    303  C   GLY A  43     -33.198  -6.344  96.610  1.00  0.00              
ATOM    304  O   GLY A  43     -33.490  -6.816  97.712  1.00  0.00              
ATOM    305  N   MET A  44     -33.139  -7.128  95.526  1.00  0.00              
ATOM    306  CA  MET A  44     -33.314  -8.570  95.629  1.00  0.00              
ATOM    307  CB  MET A  44     -33.734  -9.153  94.280  1.00  0.00              
ATOM    308  CG  MET A  44     -34.137 -10.626  94.283  1.00  0.00              
ATOM    309  SD  MET A  44     -35.568 -10.991  95.331  1.00  0.00              
ATOM    310  CE  MET A  44     -34.794 -11.960  96.596  1.00  0.00              
ATOM    311  C   MET A  44     -32.020  -9.189  96.151  1.00  0.00              
ATOM    312  O   MET A  44     -31.169  -9.700  95.418  1.00  0.00              
ATOM    313  N   GLY A  45     -31.865  -9.088  97.470  1.00  0.00              
ATOM    314  CA  GLY A  45     -30.675  -9.570  98.144  1.00  0.00              
ATOM    315  C   GLY A  45     -29.539  -8.574  97.977  1.00  0.00              
ATOM    316  O   GLY A  45     -29.661  -7.405  98.345  1.00  0.00              
ATOM    317  N   GLN A  46     -28.431  -9.025  97.388  1.00  0.00              
ATOM    318  CA  GLN A  46     -27.229  -8.218  97.251  1.00  0.00              
ATOM    319  CB  GLN A  46     -26.189  -8.569  98.317  1.00  0.00              
ATOM    320  CG  GLN A  46     -26.542  -8.219  99.756  1.00  0.00              
ATOM    321  CD  GLN A  46     -25.478  -8.661 100.747  1.00  0.00              
ATOM    322  OE1 GLN A  46     -25.249  -9.847 100.965  1.00  0.00              
ATOM    323  NE2 GLN A  46     -24.784  -7.732 101.389  1.00  0.00              
ATOM    324  C   GLN A  46     -26.602  -8.506  95.898  1.00  0.00              
ATOM    325  O   GLN A  46     -26.653  -9.640  95.412  1.00  0.00              
ATOM    326  N   LYS A  47     -25.973  -7.493  95.297  1.00  0.00              
ATOM    327  CA  LYS A  47     -25.247  -7.658  94.044  1.00  0.00              
ATOM    328  CB  LYS A  47     -24.998  -6.298  93.390  1.00  0.00              
ATOM    329  CG  LYS A  47     -26.263  -5.525  93.060  1.00  0.00              
ATOM    330  CD  LYS A  47     -25.899  -4.205  92.407  1.00  0.00              
ATOM    331  CE  LYS A  47     -27.165  -3.437  92.071  1.00  0.00              
ATOM    332  NZ  LYS A  47     -26.836  -2.166  91.458  1.00  0.00              
ATOM    333  C   LYS A  47     -23.927  -8.387  94.288  1.00  0.00              
ATOM    334  O   LYS A  47     -22.834  -7.815  94.289  1.00  0.00              
ATOM    335  N   ASP A  48     -24.036  -9.693  94.532  1.00  0.00              
ATOM    336  CA  ASP A  48     -22.887 -10.521  94.861  1.00  0.00              
ATOM    337  CB  ASP A  48     -23.376 -11.773  95.605  1.00  0.00              
ATOM    338  CG  ASP A  48     -22.306 -12.779  96.025  1.00  0.00              
ATOM    339  OD1 ASP A  48     -21.171 -12.396  96.317  1.00  0.00              
ATOM    340  OD2 ASP A  48     -22.628 -13.966  96.096  1.00  0.00              
ATOM    341  C   ASP A  48     -22.049 -10.866  93.633  1.00  0.00              
ATOM    342  O   ASP A  48     -22.102 -11.977  93.104  1.00  0.00              
ATOM    343  N   SER A  49     -21.285  -9.877  93.166  1.00  0.00              
ATOM    344  CA  SER A  49     -20.398 -10.053  92.031  1.00  0.00              
ATOM    345  CB  SER A  49     -19.947  -8.697  91.485  1.00  0.00              
ATOM    346  OG  SER A  49     -19.958  -7.636  92.437  1.00  0.00              
ATOM    347  C   SER A  49     -19.216 -10.979  92.274  1.00  0.00              
ATOM    348  O   SER A  49     -18.360 -10.749  93.134  1.00  0.00              
ATOM    349  N   TYR A  50     -19.237 -12.064  91.498  1.00  0.00              
ATOM    350  CA  TYR A  50     -18.198 -13.082  91.523  1.00  0.00              
ATOM    351  CB  TYR A  50     -18.764 -14.421  91.054  1.00  0.00              
ATOM    352  CG  TYR A  50     -19.996 -14.877  91.820  1.00  0.00              
ATOM    353  CD1 TYR A  50     -21.239 -14.754  91.234  1.00  0.00              
ATOM    354  CE1 TYR A  50     -22.375 -15.082  91.943  1.00  0.00              
ATOM    355  CD2 TYR A  50     -19.875 -15.364  93.105  1.00  0.00              
ATOM    356  CE2 TYR A  50     -21.007 -15.692  93.818  1.00  0.00              
ATOM    357  CZ  TYR A  50     -22.248 -15.529  93.238  1.00  0.00              
ATOM    358  OH  TYR A  50     -23.383 -15.772  93.983  1.00  0.00              
ATOM    359  C   TYR A  50     -17.064 -12.670  90.594  1.00  0.00              
ATOM    360  O   TYR A  50     -17.306 -11.980  89.601  1.00  0.00              
ATOM    361  N   VAL A  51     -15.818 -13.065  90.863  1.00  0.00              
ATOM    362  CA  VAL A  51     -14.692 -12.594  90.063  1.00  0.00              
ATOM    363  CB  VAL A  51     -13.687 -11.806  90.944  1.00  0.00              
ATOM    364  CG1 VAL A  51     -12.646 -11.114  90.081  1.00  0.00              
ATOM    365  CG2 VAL A  51     -14.358 -10.763  91.828  1.00  0.00              
ATOM    366  C   VAL A  51     -13.989 -13.740  89.335  1.00  0.00              
ATOM    367  O   VAL A  51     -13.925 -14.868  89.829  1.00  0.00              
ATOM    368  N   GLY A  52     -13.514 -13.469  88.116  1.00  0.00              
ATOM    369  CA  GLY A  52     -12.620 -14.343  87.368  1.00  0.00              
ATOM    370  C   GLY A  52     -13.155 -15.748  87.150  1.00  0.00              
ATOM    371  O   GLY A  52     -14.257 -15.947  86.638  1.00  0.00              
ATOM    372  N   ASP A  53     -12.373 -16.735  87.596  1.00  0.00              
ATOM    373  CA  ASP A  53     -12.780 -18.134  87.532  1.00  0.00              
ATOM    374  CB  ASP A  53     -11.655 -19.069  87.952  1.00  0.00              
ATOM    375  CG  ASP A  53     -10.815 -19.539  86.776  1.00  0.00              
ATOM    376  OD1 ASP A  53     -10.025 -18.743  86.271  1.00  0.00              
ATOM    377  OD2 ASP A  53     -10.948 -20.694  86.379  1.00  0.00              
ATOM    378  C   ASP A  53     -14.017 -18.459  88.350  1.00  0.00              
ATOM    379  O   ASP A  53     -14.815 -19.312  87.965  1.00  0.00              
ATOM    380  N   GLU A  54     -14.210 -17.741  89.460  1.00  0.00              
ATOM    381  CA  GLU A  54     -15.380 -17.902  90.311  1.00  0.00              
ATOM    382  CB  GLU A  54     -15.121 -17.109  91.585  1.00  0.00              
ATOM    383  CG  GLU A  54     -16.204 -17.053  92.650  1.00  0.00              
ATOM    384  CD  GLU A  54     -15.901 -15.998  93.703  1.00  0.00              
ATOM    385  OE1 GLU A  54     -15.890 -14.813  93.359  1.00  0.00              
ATOM    386  OE2 GLU A  54     -15.678 -16.359  94.856  1.00  0.00              
ATOM    387  C   GLU A  54     -16.621 -17.403  89.571  1.00  0.00              
ATOM    388  O   GLU A  54     -17.702 -17.983  89.690  1.00  0.00              
ATOM    389  N   ALA A  55     -16.460 -16.332  88.782  1.00  0.00              
ATOM    390  CA  ALA A  55     -17.520 -15.855  87.904  1.00  0.00              
ATOM    391  CB  ALA A  55     -17.136 -14.525  87.272  1.00  0.00              
ATOM    392  C   ALA A  55     -17.790 -16.843  86.778  1.00  0.00              
ATOM    393  O   ALA A  55     -18.931 -17.246  86.551  1.00  0.00              
ATOM    394  N   GLN A  56     -16.728 -17.294  86.103  1.00  0.00              
ATOM    395  CA  GLN A  56     -16.833 -18.259  85.018  1.00  0.00              
ATOM    396  CB  GLN A  56     -15.444 -18.492  84.435  1.00  0.00              
ATOM    397  CG  GLN A  56     -15.420 -19.335  83.168  1.00  0.00              
ATOM    398  CD  GLN A  56     -14.115 -19.249  82.390  1.00  0.00              
ATOM    399  OE1 GLN A  56     -13.016 -19.151  82.931  1.00  0.00              
ATOM    400  NE2 GLN A  56     -14.221 -19.283  81.069  1.00  0.00              
ATOM    401  C   GLN A  56     -17.498 -19.564  85.453  1.00  0.00              
ATOM    402  O   GLN A  56     -18.300 -20.135  84.711  1.00  0.00              
ATOM    403  N   SER A  57     -17.246 -20.008  86.688  1.00  0.00              
ATOM    404  CA  SER A  57     -17.903 -21.180  87.249  1.00  0.00              
ATOM    405  CB  SER A  57     -17.297 -21.509  88.612  1.00  0.00              
ATOM    406  OG  SER A  57     -17.727 -22.770  89.116  1.00  0.00              
ATOM    407  C   SER A  57     -19.419 -21.039  87.389  1.00  0.00              
ATOM    408  O   SER A  57     -20.096 -22.049  87.593  1.00  0.00              
ATOM    409  N   LYS A  58     -19.980 -19.825  87.340  1.00  0.00              
ATOM    410  CA  LYS A  58     -21.424 -19.638  87.380  1.00  0.00              
ATOM    411  CB  LYS A  58     -21.826 -18.889  88.651  1.00  0.00              
ATOM    412  CG  LYS A  58     -21.450 -19.597  89.942  1.00  0.00              
ATOM    413  CD  LYS A  58     -21.924 -18.795  91.139  1.00  0.00              
ATOM    414  CE  LYS A  58     -21.370 -19.381  92.429  1.00  0.00              
ATOM    415  NZ  LYS A  58     -19.929 -19.215  92.493  1.00  0.00              
ATOM    416  C   LYS A  58     -21.935 -18.881  86.156  1.00  0.00              
ATOM    417  O   LYS A  58     -23.104 -18.490  86.097  1.00  0.00              
ATOM    418  N   ARG A  59     -21.075 -18.744  85.134  1.00  0.00              
ATOM    419  CA  ARG A  59     -21.268 -17.876  83.973  1.00  0.00              
ATOM    420  CB  ARG A  59     -20.285 -18.304  82.886  1.00  0.00              
ATOM    421  CG  ARG A  59     -20.225 -17.359  81.695  1.00  0.00              
ATOM    422  CD  ARG A  59     -19.862 -18.073  80.396  1.00  0.00              
ATOM    423  NE  ARG A  59     -20.739 -19.192  80.055  1.00  0.00              
ATOM    424  CZ  ARG A  59     -22.041 -19.089  79.764  1.00  0.00              
ATOM    425  NH1 ARG A  59     -22.681 -20.178  79.366  1.00  0.00              
ATOM    426  NH2 ARG A  59     -22.718 -17.946  79.885  1.00  0.00              
ATOM    427  C   ARG A  59     -22.672 -17.800  83.376  1.00  0.00              
ATOM    428  O   ARG A  59     -23.159 -16.718  83.042  1.00  0.00              
ATOM    429  N   GLY A  60     -23.348 -18.951  83.288  1.00  0.00              
ATOM    430  CA  GLY A  60     -24.672 -19.064  82.691  1.00  0.00              
ATOM    431  C   GLY A  60     -25.722 -18.142  83.298  1.00  0.00              
ATOM    432  O   GLY A  60     -26.620 -17.682  82.592  1.00  0.00              
ATOM    433  N   ILE A  61     -25.626 -17.846  84.598  1.00  0.00              
ATOM    434  CA  ILE A  61     -26.588 -16.964  85.251  1.00  0.00              
ATOM    435  CB  ILE A  61     -27.145 -17.592  86.554  1.00  0.00              
ATOM    436  CG2 ILE A  61     -28.060 -18.758  86.198  1.00  0.00              
ATOM    437  CG1 ILE A  61     -26.053 -17.979  87.553  1.00  0.00              
ATOM    438  CD1 ILE A  61     -26.561 -18.422  88.939  1.00  0.00              
ATOM    439  C   ILE A  61     -26.032 -15.569  85.524  1.00  0.00              
ATOM    440  O   ILE A  61     -26.651 -14.760  86.227  1.00  0.00              
ATOM    441  N   LEU A  62     -24.862 -15.244  84.966  1.00  0.00              
ATOM    442  CA  LEU A  62     -24.186 -14.019  85.340  1.00  0.00              
ATOM    443  CB  LEU A  62     -22.802 -14.300  85.915  1.00  0.00              
ATOM    444  CG  LEU A  62     -22.636 -15.227  87.109  1.00  0.00              
ATOM    445  CD1 LEU A  62     -21.193 -15.196  87.547  1.00  0.00              
ATOM    446  CD2 LEU A  62     -23.509 -14.833  88.282  1.00  0.00              
ATOM    447  C   LEU A  62     -24.046 -13.004  84.223  1.00  0.00              
ATOM    448  O   LEU A  62     -23.516 -13.273  83.142  1.00  0.00              
ATOM    449  N   THR A  63     -24.537 -11.802  84.504  1.00  0.00              
ATOM    450  CA  THR A  63     -24.206 -10.633  83.711  1.00  0.00              
ATOM    451  CB  THR A  63     -25.187  -9.471  83.994  1.00  0.00              
ATOM    452  OG1 THR A  63     -25.734  -9.639  85.299  1.00  0.00              
ATOM    453  CG2 THR A  63     -26.304  -9.446  82.965  1.00  0.00              
ATOM    454  C   THR A  63     -22.748 -10.258  83.967  1.00  0.00              
ATOM    455  O   THR A  63     -22.379  -9.648  84.977  1.00  0.00              
ATOM    456  N   LEU A  64     -21.920 -10.781  83.061  1.00  0.00              
ATOM    457  CA  LEU A  64     -20.487 -10.533  83.064  1.00  0.00              
ATOM    458  CB  LEU A  64     -19.756 -11.564  82.210  1.00  0.00              
ATOM    459  CG  LEU A  64     -19.813 -13.049  82.538  1.00  0.00              
ATOM    460  CD1 LEU A  64     -19.067 -13.813  81.461  1.00  0.00              
ATOM    461  CD2 LEU A  64     -19.213 -13.356  83.900  1.00  0.00              
ATOM    462  C   LEU A  64     -20.094  -9.151  82.562  1.00  0.00              
ATOM    463  O   LEU A  64     -20.770  -8.551  81.724  1.00  0.00              
ATOM    464  N   LYS A  65     -18.973  -8.654  83.083  1.00  0.00              
ATOM    465  CA  LYS A  65     -18.355  -7.419  82.630  1.00  0.00              
ATOM    466  CB  LYS A  65     -18.549  -6.295  83.640  1.00  0.00              
ATOM    467  CG  LYS A  65     -19.940  -5.740  83.877  1.00  0.00              
ATOM    468  CD  LYS A  65     -19.773  -4.775  85.035  1.00  0.00              
ATOM    469  CE  LYS A  65     -21.018  -3.966  85.340  1.00  0.00              
ATOM    470  NZ  LYS A  65     -20.775  -3.153  86.519  1.00  0.00              
ATOM    471  C   LYS A  65     -16.854  -7.646  82.541  1.00  0.00              
ATOM    472  O   LYS A  65     -16.281  -8.367  83.363  1.00  0.00              
ATOM    473  N   TYR A  66     -16.208  -7.044  81.540  1.00  0.00              
ATOM    474  CA  TYR A  66     -14.758  -6.922  81.524  1.00  0.00              
ATOM    475  CB  TYR A  66     -14.177  -7.038  80.112  1.00  0.00              
ATOM    476  CG  TYR A  66     -14.338  -8.375  79.405  1.00  0.00              
ATOM    477  CD1 TYR A  66     -15.389  -8.564  78.527  1.00  0.00              
ATOM    478  CE1 TYR A  66     -15.444  -9.701  77.747  1.00  0.00              
ATOM    479  CD2 TYR A  66     -13.375  -9.354  79.553  1.00  0.00              
ATOM    480  CE2 TYR A  66     -13.429 -10.496  78.779  1.00  0.00              
ATOM    481  CZ  TYR A  66     -14.448 -10.648  77.861  1.00  0.00              
ATOM    482  OH  TYR A  66     -14.454 -11.744  77.021  1.00  0.00              
ATOM    483  C   TYR A  66     -14.422  -5.529  82.054  1.00  0.00              
ATOM    484  O   TYR A  66     -14.809  -4.542  81.424  1.00  0.00              
ATOM    485  N   PRO A  67     -13.767  -5.361  83.211  1.00  0.00              
ATOM    486  CD  PRO A  67     -13.715  -6.357  84.272  1.00  0.00              
ATOM    487  CA  PRO A  67     -13.312  -4.063  83.713  1.00  0.00              
ATOM    488  CB  PRO A  67     -12.944  -4.357  85.151  1.00  0.00              
ATOM    489  CG  PRO A  67     -13.864  -5.492  85.505  1.00  0.00              
ATOM    490  C   PRO A  67     -12.129  -3.475  82.953  1.00  0.00              
ATOM    491  O   PRO A  67     -11.945  -2.257  82.927  1.00  0.00              
ATOM    492  N   ILE A  68     -11.293  -4.328  82.355  1.00  0.00              
ATOM    493  CA  ILE A  68     -10.175  -3.870  81.546  1.00  0.00              
ATOM    494  CB  ILE A  68      -8.900  -4.710  81.791  1.00  0.00              
ATOM    495  CG2 ILE A  68      -7.723  -4.002  81.124  1.00  0.00              
ATOM    496  CG1 ILE A  68      -8.602  -4.928  83.269  1.00  0.00              
ATOM    497  CD1 ILE A  68      -7.480  -5.948  83.548  1.00  0.00              
ATOM    498  C   ILE A  68     -10.635  -4.028  80.104  1.00  0.00              
ATOM    499  O   ILE A  68     -10.769  -5.146  79.600  1.00  0.00              
ATOM    500  N   GLU A  69     -10.924  -2.920  79.427  1.00  0.00              
ATOM    501  CA  GLU A  69     -11.411  -2.977  78.062  1.00  0.00              
ATOM    502  CB  GLU A  69     -12.812  -2.385  77.964  1.00  0.00              
ATOM    503  CG  GLU A  69     -13.809  -3.299  78.669  1.00  0.00              
ATOM    504  CD  GLU A  69     -15.224  -2.764  78.807  1.00  0.00              
ATOM    505  OE1 GLU A  69     -16.135  -3.365  78.240  1.00  0.00              
ATOM    506  OE2 GLU A  69     -15.416  -1.745  79.476  1.00  0.00              
ATOM    507  C   GLU A  69     -10.439  -2.292  77.121  1.00  0.00              
ATOM    508  O   GLU A  69     -10.123  -1.108  77.249  1.00  0.00              
ATOM    509  N   HIS A  70      -9.923  -3.103  76.192  1.00  0.00              
ATOM    510  CA  HIS A  70      -8.928  -2.681  75.213  1.00  0.00              
ATOM    511  CB  HIS A  70      -9.562  -1.815  74.120  1.00  0.00              
ATOM    512  CG  HIS A  70     -10.524  -2.581  73.226  1.00  0.00              
ATOM    513  ND1 HIS A  70     -11.831  -2.402  73.125  1.00  0.00              
ATOM    514  CD2 HIS A  70     -10.155  -3.591  72.367  1.00  0.00              
ATOM    515  NE2 HIS A  70     -11.271  -3.963  71.796  1.00  0.00              
ATOM    516  CE1 HIS A  70     -12.278  -3.256  72.245  1.00  0.00              
ATOM    517  C   HIS A  70      -7.691  -2.024  75.824  1.00  0.00              
ATOM    518  O   HIS A  70      -7.177  -1.001  75.364  1.00  0.00              
ATOM    519  N   GLY A  71      -7.218  -2.628  76.916  1.00  0.00              
ATOM    520  CA  GLY A  71      -6.103  -2.087  77.672  1.00  0.00              
ATOM    521  C   GLY A  71      -6.527  -1.088  78.742  1.00  0.00              
ATOM    522  O   GLY A  71      -5.943  -1.071  79.827  1.00  0.00              
ATOM    523  N   ILE A  72      -7.553  -0.270  78.490  1.00  0.00              
ATOM    524  CA  ILE A  72      -7.913   0.809  79.396  1.00  0.00              
ATOM    525  CB  ILE A  72      -8.505   1.998  78.599  1.00  0.00              
ATOM    526  CG2 ILE A  72      -8.865   3.154  79.535  1.00  0.00              
ATOM    527  CG1 ILE A  72      -7.517   2.474  77.532  1.00  0.00              
ATOM    528  CD1 ILE A  72      -8.066   3.530  76.551  1.00  0.00              
ATOM    529  C   ILE A  72      -8.879   0.286  80.452  1.00  0.00              
ATOM    530  O   ILE A  72      -9.861  -0.398  80.148  1.00  0.00              
ATOM    531  N   ILE A  73      -8.594   0.579  81.719  1.00  0.00              
ATOM    532  CA  ILE A  73      -9.459   0.131  82.799  1.00  0.00              
ATOM    533  CB  ILE A  73      -8.657  -0.064  84.096  1.00  0.00              
ATOM    534  CG2 ILE A  73      -9.599  -0.551  85.188  1.00  0.00              
ATOM    535  CG1 ILE A  73      -7.509  -1.049  83.894  1.00  0.00              
ATOM    536  CD1 ILE A  73      -6.553  -1.202  85.091  1.00  0.00              
ATOM    537  C   ILE A  73     -10.625   1.096  82.985  1.00  0.00              
ATOM    538  O   ILE A  73     -10.442   2.273  83.315  1.00  0.00              
ATOM    539  N   THR A  74     -11.827   0.570  82.756  1.00  0.00              
ATOM    540  CA  THR A  74     -13.052   1.346  82.819  1.00  0.00              
ATOM    541  CB  THR A  74     -13.956   0.934  81.640  1.00  0.00              
ATOM    542  OG1 THR A  74     -14.093  -0.480  81.738  1.00  0.00              
ATOM    543  CG2 THR A  74     -13.381   1.324  80.285  1.00  0.00              
ATOM    544  C   THR A  74     -13.783   1.204  84.151  1.00  0.00              
ATOM    545  O   THR A  74     -13.869   2.157  84.928  1.00  0.00              
ATOM    546  N   ASN A  75     -14.314   0.015  84.464  1.00  0.00              
ATOM    547  CA  ASN A  75     -15.125  -0.177  85.663  1.00  0.00              
ATOM    548  CB  ASN A  75     -16.125  -1.335  85.453  1.00  0.00              
ATOM    549  CG  ASN A  75     -17.288  -1.410  86.448  1.00  0.00              
ATOM    550  OD1 ASN A  75     -18.433  -1.667  86.079  1.00  0.00              
ATOM    551  ND2 ASN A  75     -17.114  -1.253  87.754  1.00  0.00              
ATOM    552  C   ASN A  75     -14.255  -0.377  86.906  1.00  0.00              
ATOM    553  O   ASN A  75     -14.230  -1.446  87.528  1.00  0.00              
ATOM    554  N   TRP A  76     -13.596   0.709  87.322  1.00  0.00              
ATOM    555  CA  TRP A  76     -12.647   0.721  88.430  1.00  0.00              
ATOM    556  CB  TRP A  76     -12.217   2.148  88.741  1.00  0.00              
ATOM    557  CG  TRP A  76     -11.093   2.598  87.822  1.00  0.00              
ATOM    558  CD2 TRP A  76      -9.753   2.466  88.057  1.00  0.00              
ATOM    559  CE2 TRP A  76      -9.216   2.947  86.903  1.00  0.00              
ATOM    560  CE3 TRP A  76      -9.047   1.640  88.898  1.00  0.00              
ATOM    561  CD1 TRP A  76     -11.335   3.150  86.584  1.00  0.00              
ATOM    562  NE1 TRP A  76     -10.156   3.329  86.028  1.00  0.00              
ATOM    563  CZ2 TRP A  76      -7.936   2.663  86.506  1.00  0.00              
ATOM    564  CZ3 TRP A  76      -7.745   1.355  88.528  1.00  0.00              
ATOM    565  CH2 TRP A  76      -7.198   1.860  87.355  1.00  0.00              
ATOM    566  C   TRP A  76     -12.976  -0.006  89.725  1.00  0.00              
ATOM    567  O   TRP A  76     -12.119  -0.711  90.256  1.00  0.00              
ATOM    568  N   ASP A  77     -14.205   0.094  90.244  1.00  0.00              
ATOM    569  CA  ASP A  77     -14.597  -0.668  91.430  1.00  0.00              
ATOM    570  CB  ASP A  77     -15.966  -0.254  91.945  1.00  0.00              
ATOM    571  CG  ASP A  77     -15.907   1.021  92.770  1.00  0.00              
ATOM    572  OD1 ASP A  77     -15.984   0.940  93.994  1.00  0.00              
ATOM    573  OD2 ASP A  77     -15.796   2.091  92.171  1.00  0.00              
ATOM    574  C   ASP A  77     -14.550  -2.178  91.267  1.00  0.00              
ATOM    575  O   ASP A  77     -14.241  -2.928  92.194  1.00  0.00              
ATOM    576  N   ASP A  78     -14.791  -2.625  90.037  1.00  0.00              
ATOM    577  CA  ASP A  78     -14.765  -4.043  89.726  1.00  0.00              
ATOM    578  CB  ASP A  78     -15.663  -4.363  88.544  1.00  0.00              
ATOM    579  CG  ASP A  78     -17.160  -4.198  88.774  1.00  0.00              
ATOM    580  OD1 ASP A  78     -17.603  -3.665  89.795  1.00  0.00              
ATOM    581  OD2 ASP A  78     -17.926  -4.575  87.894  1.00  0.00              
ATOM    582  C   ASP A  78     -13.343  -4.478  89.432  1.00  0.00              
ATOM    583  O   ASP A  78     -12.982  -5.627  89.675  1.00  0.00              
ATOM    584  N   MET A  79     -12.518  -3.555  88.922  1.00  0.00              
ATOM    585  CA  MET A  79     -11.076  -3.757  88.857  1.00  0.00              
ATOM    586  CB  MET A  79     -10.406  -2.551  88.219  1.00  0.00              
ATOM    587  CG  MET A  79      -8.926  -2.728  87.919  1.00  0.00              
ATOM    588  SD  MET A  79      -8.636  -3.829  86.513  1.00  0.00              
ATOM    589  CE  MET A  79      -7.946  -5.226  87.348  1.00  0.00              
ATOM    590  C   MET A  79     -10.509  -3.962  90.259  1.00  0.00              
ATOM    591  O   MET A  79      -9.666  -4.833  90.470  1.00  0.00              
ATOM    592  N   GLU A  80     -10.987  -3.172  91.229  1.00  0.00              
ATOM    593  CA  GLU A  80     -10.677  -3.384  92.638  1.00  0.00              
ATOM    594  CB  GLU A  80     -11.371  -2.357  93.520  1.00  0.00              
ATOM    595  CG  GLU A  80     -10.919  -0.930  93.265  1.00  0.00              
ATOM    596  CD  GLU A  80     -11.665   0.108  94.089  1.00  0.00              
ATOM    597  OE1 GLU A  80     -11.381   0.239  95.278  1.00  0.00              
ATOM    598  OE2 GLU A  80     -12.527   0.791  93.535  1.00  0.00              
ATOM    599  C   GLU A  80     -11.065  -4.780  93.106  1.00  0.00              
ATOM    600  O   GLU A  80     -10.261  -5.450  93.754  1.00  0.00              
ATOM    601  N   LYS A  81     -12.274  -5.250  92.773  1.00  0.00              
ATOM    602  CA  LYS A  81     -12.644  -6.639  93.023  1.00  0.00              
ATOM    603  CB  LYS A  81     -14.105  -6.910  92.699  1.00  0.00              
ATOM    604  CG  LYS A  81     -15.051  -6.462  93.802  1.00  0.00              
ATOM    605  CD  LYS A  81     -16.368  -7.195  93.602  1.00  0.00              
ATOM    606  CE  LYS A  81     -17.280  -7.065  94.811  1.00  0.00              
ATOM    607  NZ  LYS A  81     -18.440  -7.924  94.657  1.00  0.00              
ATOM    608  C   LYS A  81     -11.761  -7.679  92.341  1.00  0.00              
ATOM    609  O   LYS A  81     -11.471  -8.718  92.942  1.00  0.00              
ATOM    610  N   ILE A  82     -11.298  -7.422  91.109  1.00  0.00              
ATOM    611  CA  ILE A  82     -10.317  -8.290  90.467  1.00  0.00              
ATOM    612  CB  ILE A  82     -10.042  -7.923  88.987  1.00  0.00              
ATOM    613  CG2 ILE A  82      -8.929  -8.794  88.404  1.00  0.00              
ATOM    614  CG1 ILE A  82     -11.299  -8.059  88.135  1.00  0.00              
ATOM    615  CD1 ILE A  82     -11.104  -7.699  86.650  1.00  0.00              
ATOM    616  C   ILE A  82      -9.033  -8.310  91.284  1.00  0.00              
ATOM    617  O   ILE A  82      -8.590  -9.392  91.655  1.00  0.00              
ATOM    618  N   TRP A  83      -8.462  -7.153  91.637  1.00  0.00              
ATOM    619  CA  TRP A  83      -7.264  -7.100  92.468  1.00  0.00              
ATOM    620  CB  TRP A  83      -6.803  -5.663  92.678  1.00  0.00              
ATOM    621  CG  TRP A  83      -6.286  -4.959  91.429  1.00  0.00              
ATOM    622  CD2 TRP A  83      -6.384  -3.627  91.149  1.00  0.00              
ATOM    623  CE2 TRP A  83      -5.752  -3.529  89.954  1.00  0.00              
ATOM    624  CE3 TRP A  83      -6.728  -2.524  91.895  1.00  0.00              
ATOM    625  CD1 TRP A  83      -5.620  -5.625  90.414  1.00  0.00              
ATOM    626  NE1 TRP A  83      -5.305  -4.713  89.516  1.00  0.00              
ATOM    627  CZ2 TRP A  83      -5.395  -2.335  89.383  1.00  0.00              
ATOM    628  CZ3 TRP A  83      -6.402  -1.299  91.335  1.00  0.00              
ATOM    629  CH2 TRP A  83      -5.749  -1.207  90.108  1.00  0.00              
ATOM    630  C   TRP A  83      -7.435  -7.778  93.822  1.00  0.00              
ATOM    631  O   TRP A  83      -6.520  -8.441  94.314  1.00  0.00              
ATOM    632  N   HIS A  84      -8.626  -7.649  94.414  1.00  0.00              
ATOM    633  CA  HIS A  84      -8.982  -8.353  95.637  1.00  0.00              
ATOM    634  CB  HIS A  84     -10.396  -7.954  96.059  1.00  0.00              
ATOM    635  CG  HIS A  84     -10.795  -8.415  97.453  1.00  0.00              
ATOM    636  ND1 HIS A  84     -10.448  -7.861  98.605  1.00  0.00              
ATOM    637  CD2 HIS A  84     -11.611  -9.490  97.717  1.00  0.00              
ATOM    638  NE2 HIS A  84     -11.707  -9.521  99.022  1.00  0.00              
ATOM    639  CE1 HIS A  84     -11.013  -8.548  99.559  1.00  0.00              
ATOM    640  C   HIS A  84      -8.879  -9.864  95.445  1.00  0.00              
ATOM    641  O   HIS A  84      -8.313 -10.559  96.289  1.00  0.00              
ATOM    642  N   HIS A  85      -9.383 -10.377  94.317  1.00  0.00              
ATOM    643  CA  HIS A  85      -9.254 -11.787  93.970  1.00  0.00              
ATOM    644  CB  HIS A  85     -10.028 -12.024  92.671  1.00  0.00              
ATOM    645  CG  HIS A  85     -10.463 -13.453  92.381  1.00  0.00              
ATOM    646  ND1 HIS A  85      -9.983 -14.274  91.460  1.00  0.00              
ATOM    647  CD2 HIS A  85     -11.520 -14.076  93.005  1.00  0.00              
ATOM    648  NE2 HIS A  85     -11.615 -15.244  92.422  1.00  0.00              
ATOM    649  CE1 HIS A  85     -10.701 -15.364  91.491  1.00  0.00              
ATOM    650  C   HIS A  85      -7.770 -12.133  93.817  1.00  0.00              
ATOM    651  O   HIS A  85      -7.242 -12.956  94.572  1.00  0.00              
ATOM    652  N   THR A  86      -7.077 -11.427  92.907  1.00  0.00              
ATOM    653  CA  THR A  86      -5.654 -11.581  92.615  1.00  0.00              
ATOM    654  CB  THR A  86      -5.168 -10.350  91.812  1.00  0.00              
ATOM    655  OG1 THR A  86      -6.033 -10.220  90.695  1.00  0.00              
ATOM    656  CG2 THR A  86      -3.733 -10.458  91.326  1.00  0.00              
ATOM    657  C   THR A  86      -4.788 -11.738  93.859  1.00  0.00              
ATOM    658  O   THR A  86      -4.067 -12.726  94.004  1.00  0.00              
ATOM    659  N   PHE A  87      -4.893 -10.782  94.781  1.00  0.00              
ATOM    660  CA  PHE A  87      -4.045 -10.786  95.956  1.00  0.00              
ATOM    661  CB  PHE A  87      -3.869  -9.368  96.499  1.00  0.00              
ATOM    662  CG  PHE A  87      -3.366  -8.353  95.476  1.00  0.00              
ATOM    663  CD1 PHE A  87      -3.933  -7.095  95.445  1.00  0.00              
ATOM    664  CD2 PHE A  87      -2.384  -8.687  94.559  1.00  0.00              
ATOM    665  CE1 PHE A  87      -3.537  -6.187  94.487  1.00  0.00              
ATOM    666  CE2 PHE A  87      -1.996  -7.772  93.602  1.00  0.00              
ATOM    667  CZ  PHE A  87      -2.574  -6.524  93.562  1.00  0.00              
ATOM    668  C   PHE A  87      -4.591 -11.711  97.029  1.00  0.00              
ATOM    669  O   PHE A  87      -3.910 -12.656  97.429  1.00  0.00              
ATOM    670  N   TYR A  88      -5.844 -11.518  97.449  1.00  0.00              
ATOM    671  CA  TYR A  88      -6.327 -12.153  98.663  1.00  0.00              
ATOM    672  CB  TYR A  88      -7.466 -11.356  99.297  1.00  0.00              
ATOM    673  CG  TYR A  88      -7.077  -9.941  99.708  1.00  0.00              
ATOM    674  CD1 TYR A  88      -7.298  -8.898  98.833  1.00  0.00              
ATOM    675  CE1 TYR A  88      -7.011  -7.604  99.203  1.00  0.00              
ATOM    676  CD2 TYR A  88      -6.541  -9.692 100.957  1.00  0.00              
ATOM    677  CE2 TYR A  88      -6.245  -8.396 101.334  1.00  0.00              
ATOM    678  CZ  TYR A  88      -6.488  -7.362 100.453  1.00  0.00              
ATOM    679  OH  TYR A  88      -6.192  -6.060 100.799  1.00  0.00              
ATOM    680  C   TYR A  88      -6.723 -13.615  98.527  1.00  0.00              
ATOM    681  O   TYR A  88      -6.470 -14.371  99.466  1.00  0.00              
ATOM    682  N   ASN A  89      -7.323 -14.083  97.423  1.00  0.00              
ATOM    683  CA  ASN A  89      -7.663 -15.501  97.346  1.00  0.00              
ATOM    684  CB  ASN A  89      -9.147 -15.763  97.020  1.00  0.00              
ATOM    685  CG  ASN A  89      -9.565 -15.723  95.554  1.00  0.00              
ATOM    686  OD1 ASN A  89      -8.967 -15.049  94.726  1.00  0.00              
ATOM    687  ND2 ASN A  89     -10.607 -16.437  95.157  1.00  0.00              
ATOM    688  C   ASN A  89      -6.746 -16.302  96.433  1.00  0.00              
ATOM    689  O   ASN A  89      -6.474 -17.473  96.708  1.00  0.00              
ATOM    690  N   GLU A  90      -6.285 -15.684  95.339  1.00  0.00              
ATOM    691  CA  GLU A  90      -5.362 -16.325  94.413  1.00  0.00              
ATOM    692  CB  GLU A  90      -5.376 -15.616  93.060  1.00  0.00              
ATOM    693  CG  GLU A  90      -6.729 -15.483  92.367  1.00  0.00              
ATOM    694  CD  GLU A  90      -7.354 -16.781  91.885  1.00  0.00              
ATOM    695  OE1 GLU A  90      -7.115 -17.142  90.733  1.00  0.00              
ATOM    696  OE2 GLU A  90      -8.100 -17.412  92.633  1.00  0.00              
ATOM    697  C   GLU A  90      -3.932 -16.382  94.937  1.00  0.00              
ATOM    698  O   GLU A  90      -3.385 -17.468  95.116  1.00  0.00              
ATOM    699  N   LEU A  91      -3.292 -15.231  95.175  1.00  0.00              
ATOM    700  CA  LEU A  91      -1.942 -15.212  95.726  1.00  0.00              
ATOM    701  CB  LEU A  91      -1.189 -13.971  95.261  1.00  0.00              
ATOM    702  CG  LEU A  91      -0.919 -13.841  93.767  1.00  0.00              
ATOM    703  CD1 LEU A  91      -0.262 -12.507  93.468  1.00  0.00              
ATOM    704  CD2 LEU A  91      -0.070 -14.997  93.266  1.00  0.00              
ATOM    705  C   LEU A  91      -1.890 -15.330  97.243  1.00  0.00              
ATOM    706  O   LEU A  91      -0.831 -15.546  97.833  1.00  0.00              
ATOM    707  N   ARG A  92      -3.058 -15.144  97.871  1.00  0.00              
ATOM    708  CA  ARG A  92      -3.320 -15.424  99.281  1.00  0.00              
ATOM    709  CB  ARG A  92      -3.147 -16.916  99.610  1.00  0.00              
ATOM    710  CG  ARG A  92      -3.936 -17.785  98.640  1.00  0.00              
ATOM    711  CD  ARG A  92      -4.110 -19.229  99.072  1.00  0.00              
ATOM    712  NE  ARG A  92      -5.000 -19.355 100.217  1.00  0.00              
ATOM    713  CZ  ARG A  92      -6.327 -19.203 100.146  1.00  0.00              
ATOM    714  NH1 ARG A  92      -7.030 -19.440 101.245  1.00  0.00              
ATOM    715  NH2 ARG A  92      -6.954 -18.782  99.045  1.00  0.00              
ATOM    716  C   ARG A  92      -2.545 -14.528 100.241  1.00  0.00              
ATOM    717  O   ARG A  92      -2.221 -14.883 101.377  1.00  0.00              
ATOM    718  N   VAL A  93      -2.286 -13.305  99.775  1.00  0.00              
ATOM    719  CA  VAL A  93      -1.470 -12.343 100.499  1.00  0.00              
ATOM    720  CB  VAL A  93      -0.062 -12.175  99.872  1.00  0.00              
ATOM    721  CG1 VAL A  93       0.798 -13.413 100.079  1.00  0.00              
ATOM    722  CG2 VAL A  93      -0.127 -11.818  98.392  1.00  0.00              
ATOM    723  C   VAL A  93      -2.162 -10.991 100.558  1.00  0.00              
ATOM    724  O   VAL A  93      -3.043 -10.683  99.750  1.00  0.00              
ATOM    725  N   ALA A  94      -1.764 -10.159 101.520  1.00  0.00              
ATOM    726  CA  ALA A  94      -2.281  -8.807 101.591  1.00  0.00              
ATOM    727  CB  ALA A  94      -2.423  -8.375 103.044  1.00  0.00              
ATOM    728  C   ALA A  94      -1.318  -7.850 100.897  1.00  0.00              
ATOM    729  O   ALA A  94      -0.120  -7.850 101.210  1.00  0.00              
ATOM    730  N   PRO A  95      -1.771  -7.016  99.947  1.00  0.00              
ATOM    731  CD  PRO A  95      -3.100  -7.071  99.358  1.00  0.00              
ATOM    732  CA  PRO A  95      -0.971  -5.971  99.312  1.00  0.00              
ATOM    733  CB  PRO A  95      -1.937  -5.357  98.320  1.00  0.00              
ATOM    734  CG  PRO A  95      -3.296  -5.643  98.896  1.00  0.00              
ATOM    735  C   PRO A  95      -0.421  -4.957 100.308  1.00  0.00              
ATOM    736  O   PRO A  95       0.632  -4.366 100.082  1.00  0.00              
ATOM    737  N   GLU A  96      -1.089  -4.816 101.460  1.00  0.00              
ATOM    738  CA  GLU A  96      -0.586  -4.062 102.603  1.00  0.00              
ATOM    739  CB  GLU A  96      -1.537  -4.179 103.796  1.00  0.00              
ATOM    740  CG  GLU A  96      -2.886  -3.452 103.709  1.00  0.00              
ATOM    741  CD  GLU A  96      -4.010  -4.072 102.880  1.00  0.00              
ATOM    742  OE1 GLU A  96      -5.071  -3.458 102.790  1.00  0.00              
ATOM    743  OE2 GLU A  96      -3.864  -5.184 102.355  1.00  0.00              
ATOM    744  C   GLU A  96       0.810  -4.472 103.072  1.00  0.00              
ATOM    745  O   GLU A  96       1.522  -3.692 103.703  1.00  0.00              
ATOM    746  N   GLU A  97       1.219  -5.709 102.777  1.00  0.00              
ATOM    747  CA  GLU A  97       2.549  -6.183 103.120  1.00  0.00              
ATOM    748  CB  GLU A  97       2.497  -7.673 103.425  1.00  0.00              
ATOM    749  CG  GLU A  97       1.433  -8.140 104.410  1.00  0.00              
ATOM    750  CD  GLU A  97       1.236  -9.648 104.377  1.00  0.00              
ATOM    751  OE1 GLU A  97       0.527 -10.134 103.490  1.00  0.00              
ATOM    752  OE2 GLU A  97       1.786 -10.337 105.233  1.00  0.00              
ATOM    753  C   GLU A  97       3.528  -5.987 101.965  1.00  0.00              
ATOM    754  O   GLU A  97       4.740  -5.922 102.177  1.00  0.00              
ATOM    755  N   HIS A  98       3.043  -5.858 100.726  1.00  0.00              
ATOM    756  CA  HIS A  98       3.854  -6.185  99.564  1.00  0.00              
ATOM    757  CB  HIS A  98       3.259  -7.388  98.843  1.00  0.00              
ATOM    758  CG  HIS A  98       3.290  -8.681  99.642  1.00  0.00              
ATOM    759  ND1 HIS A  98       2.340  -9.181 100.417  1.00  0.00              
ATOM    760  CD2 HIS A  98       4.368  -9.530  99.677  1.00  0.00              
ATOM    761  NE2 HIS A  98       4.014 -10.496 100.479  1.00  0.00              
ATOM    762  CE1 HIS A  98       2.799 -10.294 100.922  1.00  0.00              
ATOM    763  C   HIS A  98       4.059  -5.065  98.550  1.00  0.00              
ATOM    764  O   HIS A  98       3.091  -4.435  98.110  1.00  0.00              
ATOM    765  N   PRO A  99       5.306  -4.777  98.143  1.00  0.00              
ATOM    766  CD  PRO A  99       6.525  -5.237  98.804  1.00  0.00              
ATOM    767  CA  PRO A  99       5.622  -3.861  97.048  1.00  0.00              
ATOM    768  CB  PRO A  99       7.134  -3.910  97.002  1.00  0.00              
ATOM    769  CG  PRO A  99       7.518  -4.152  98.437  1.00  0.00              
ATOM    770  C   PRO A  99       4.999  -4.362  95.750  1.00  0.00              
ATOM    771  O   PRO A  99       5.274  -5.479  95.310  1.00  0.00              
ATOM    772  N   THR A 100       4.123  -3.572  95.134  1.00  0.00              
ATOM    773  CA  THR A 100       3.322  -4.077  94.031  1.00  0.00              
ATOM    774  CB  THR A 100       1.834  -3.905  94.397  1.00  0.00              
ATOM    775  OG1 THR A 100       1.644  -4.583  95.637  1.00  0.00              
ATOM    776  CG2 THR A 100       0.896  -4.508  93.358  1.00  0.00              
ATOM    777  C   THR A 100       3.666  -3.449  92.684  1.00  0.00              
ATOM    778  O   THR A 100       3.814  -2.231  92.557  1.00  0.00              
ATOM    779  N   LEU A 101       3.828  -4.290  91.663  1.00  0.00              
ATOM    780  CA  LEU A 101       4.018  -3.833  90.300  1.00  0.00              
ATOM    781  CB  LEU A 101       5.264  -4.468  89.683  1.00  0.00              
ATOM    782  CG  LEU A 101       5.692  -4.023  88.286  1.00  0.00              
ATOM    783  CD1 LEU A 101       5.955  -2.529  88.246  1.00  0.00              
ATOM    784  CD2 LEU A 101       6.936  -4.771  87.854  1.00  0.00              
ATOM    785  C   LEU A 101       2.793  -4.179  89.469  1.00  0.00              
ATOM    786  O   LEU A 101       2.371  -5.338  89.378  1.00  0.00              
ATOM    787  N   LEU A 102       2.216  -3.139  88.871  1.00  0.00              
ATOM    788  CA  LEU A 102       1.062  -3.298  88.004  1.00  0.00              
ATOM    789  CB  LEU A 102      -0.092  -2.446  88.508  1.00  0.00              
ATOM    790  CG  LEU A 102      -0.715  -2.844  89.839  1.00  0.00              
ATOM    791  CD1 LEU A 102      -1.567  -1.720  90.372  1.00  0.00              
ATOM    792  CD2 LEU A 102      -1.532  -4.117  89.713  1.00  0.00              
ATOM    793  C   LEU A 102       1.423  -2.920  86.578  1.00  0.00              
ATOM    794  O   LEU A 102       2.123  -1.932  86.334  1.00  0.00              
ATOM    795  N   THR A 103       0.975  -3.726  85.619  1.00  0.00              
ATOM    796  CA  THR A 103       1.337  -3.509  84.229  1.00  0.00              
ATOM    797  CB  THR A 103       1.416  -4.868  83.521  1.00  0.00              
ATOM    798  OG1 THR A 103       0.119  -5.453  83.613  1.00  0.00              
ATOM    799  CG2 THR A 103       2.473  -5.775  84.132  1.00  0.00              
ATOM    800  C   THR A 103       0.415  -2.556  83.479  1.00  0.00              
ATOM    801  O   THR A 103      -0.755  -2.876  83.248  1.00  0.00              
ATOM    802  N   GLU A 104       0.920  -1.391  83.079  1.00  0.00              
ATOM    803  CA  GLU A 104       0.163  -0.475  82.247  1.00  0.00              
ATOM    804  CB  GLU A 104       0.639   0.963  82.451  1.00  0.00              
ATOM    805  CG  GLU A 104      -0.140   1.970  81.615  1.00  0.00              
ATOM    806  CD  GLU A 104      -0.036   3.419  82.049  1.00  0.00              
ATOM    807  OE1 GLU A 104       1.039   4.015  81.953  1.00  0.00              
ATOM    808  OE2 GLU A 104      -1.056   3.945  82.491  1.00  0.00              
ATOM    809  C   GLU A 104       0.270  -0.861  80.779  1.00  0.00              
ATOM    810  O   GLU A 104       1.363  -1.047  80.236  1.00  0.00              
ATOM    811  N   ALA A 105      -0.893  -1.001  80.144  1.00  0.00              
ATOM    812  CA  ALA A 105      -0.969  -1.116  78.697  1.00  0.00              
ATOM    813  CB  ALA A 105      -2.419  -1.320  78.289  1.00  0.00              
ATOM    814  C   ALA A 105      -0.476   0.164  78.025  1.00  0.00              
ATOM    815  O   ALA A 105      -0.758   1.259  78.528  1.00  0.00              
ATOM    816  N   PRO A 106       0.288   0.105  76.922  1.00  0.00              
ATOM    817  CD  PRO A 106       0.839  -1.123  76.354  1.00  0.00              
ATOM    818  CA  PRO A 106       0.739   1.281  76.180  1.00  0.00              
ATOM    819  CB  PRO A 106       1.403   0.670  74.969  1.00  0.00              
ATOM    820  CG  PRO A 106       1.991  -0.606  75.515  1.00  0.00              
ATOM    821  C   PRO A 106      -0.418   2.201  75.804  1.00  0.00              
ATOM    822  O   PRO A 106      -1.525   1.750  75.508  1.00  0.00              
ATOM    823  N   LEU A 107      -0.172   3.510  75.906  1.00  0.00              
ATOM    824  CA  LEU A 107      -1.169   4.555  75.686  1.00  0.00              
ATOM    825  CB  LEU A 107      -1.678   4.571  74.232  1.00  0.00              
ATOM    826  CG  LEU A 107      -0.694   4.830  73.096  1.00  0.00              
ATOM    827  CD1 LEU A 107      -1.394   4.653  71.762  1.00  0.00              
ATOM    828  CD2 LEU A 107      -0.070   6.214  73.197  1.00  0.00              
ATOM    829  C   LEU A 107      -2.344   4.616  76.667  1.00  0.00              
ATOM    830  O   LEU A 107      -3.264   5.413  76.467  1.00  0.00              
ATOM    831  N   ASN A 108      -2.363   3.820  77.748  1.00  0.00              
ATOM    832  CA  ASN A 108      -3.359   3.987  78.805  1.00  0.00              
ATOM    833  CB  ASN A 108      -3.285   2.828  79.799  1.00  0.00              
ATOM    834  CG  ASN A 108      -4.327   2.885  80.907  1.00  0.00              
ATOM    835  OD1 ASN A 108      -5.511   2.651  80.684  1.00  0.00              
ATOM    836  ND2 ASN A 108      -3.952   3.225  82.131  1.00  0.00              
ATOM    837  C   ASN A 108      -3.143   5.325  79.518  1.00  0.00              
ATOM    838  O   ASN A 108      -2.019   5.602  79.946  1.00  0.00              
ATOM    839  N   PRO A 109      -4.164   6.190  79.645  1.00  0.00              
ATOM    840  CD  PRO A 109      -5.528   5.929  79.193  1.00  0.00              
ATOM    841  CA  PRO A 109      -4.046   7.557  80.150  1.00  0.00              
ATOM    842  CB  PRO A 109      -5.472   8.066  80.080  1.00  0.00              
ATOM    843  CG  PRO A 109      -6.048   7.321  78.906  1.00  0.00              
ATOM    844  C   PRO A 109      -3.468   7.783  81.541  1.00  0.00              
ATOM    845  O   PRO A 109      -3.719   7.035  82.491  1.00  0.00              
ATOM    846  N   LYS A 110      -2.759   8.915  81.639  1.00  0.00              
ATOM    847  CA  LYS A 110      -2.133   9.395  82.869  1.00  0.00              
ATOM    848  CB  LYS A 110      -1.624  10.822  82.692  1.00  0.00              
ATOM    849  CG  LYS A 110      -0.615  11.054  81.580  1.00  0.00              
ATOM    850  CD  LYS A 110      -0.160  12.498  81.675  1.00  0.00              
ATOM    851  CE  LYS A 110       0.884  12.818  80.623  1.00  0.00              
ATOM    852  NZ  LYS A 110       1.401  14.153  80.851  1.00  0.00              
ATOM    853  C   LYS A 110      -3.070   9.398  84.070  1.00  0.00              
ATOM    854  O   LYS A 110      -2.734   8.894  85.140  1.00  0.00              
ATOM    855  N   ALA A 111      -4.278   9.939  83.880  1.00  0.00              
ATOM    856  CA  ALA A 111      -5.301   9.970  84.916  1.00  0.00              
ATOM    857  CB  ALA A 111      -6.531  10.686  84.385  1.00  0.00              
ATOM    858  C   ALA A 111      -5.740   8.584  85.376  1.00  0.00              
ATOM    859  O   ALA A 111      -5.989   8.367  86.561  1.00  0.00              
ATOM    860  N   ASN A 112      -5.774   7.620  84.451  1.00  0.00              
ATOM    861  CA  ASN A 112      -6.186   6.253  84.746  1.00  0.00              
ATOM    862  CB  ASN A 112      -6.390   5.525  83.420  1.00  0.00              
ATOM    863  CG  ASN A 112      -7.013   4.145  83.527  1.00  0.00              
ATOM    864  OD1 ASN A 112      -6.332   3.141  83.719  1.00  0.00              
ATOM    865  ND2 ASN A 112      -8.327   4.048  83.385  1.00  0.00              
ATOM    866  C   ASN A 112      -5.103   5.592  85.595  1.00  0.00              
ATOM    867  O   ASN A 112      -5.386   4.963  86.616  1.00  0.00              
ATOM    868  N   ARG A 113      -3.841   5.812  85.205  1.00  0.00              
ATOM    869  CA  ARG A 113      -2.677   5.411  85.988  1.00  0.00              
ATOM    870  CB  ARG A 113      -1.434   5.815  85.204  1.00  0.00              
ATOM    871  CG  ARG A 113      -0.084   5.514  85.838  1.00  0.00              
ATOM    872  CD  ARG A 113       1.039   5.823  84.860  1.00  0.00              
ATOM    873  NE  ARG A 113       1.093   7.227  84.480  1.00  0.00              
ATOM    874  CZ  ARG A 113       1.427   7.620  83.249  1.00  0.00              
ATOM    875  NH1 ARG A 113       1.522   8.918  83.001  1.00  0.00              
ATOM    876  NH2 ARG A 113       1.633   6.752  82.262  1.00  0.00              
ATOM    877  C   ARG A 113      -2.662   6.037  87.382  1.00  0.00              
ATOM    878  O   ARG A 113      -2.352   5.377  88.381  1.00  0.00              
ATOM    879  N   GLU A 114      -3.011   7.322  87.470  1.00  0.00              
ATOM    880  CA  GLU A 114      -3.125   8.003  88.749  1.00  0.00              
ATOM    881  CB  GLU A 114      -3.301   9.498  88.553  1.00  0.00              
ATOM    882  CG  GLU A 114      -2.023  10.129  88.023  1.00  0.00              
ATOM    883  CD  GLU A 114      -2.137  11.621  87.778  1.00  0.00              
ATOM    884  OE1 GLU A 114      -1.879  12.390  88.705  1.00  0.00              
ATOM    885  OE2 GLU A 114      -2.475  12.014  86.662  1.00  0.00              
ATOM    886  C   GLU A 114      -4.233   7.444  89.626  1.00  0.00              
ATOM    887  O   GLU A 114      -4.029   7.289  90.829  1.00  0.00              
ATOM    888  N   LYS A 115      -5.392   7.100  89.053  1.00  0.00              
ATOM    889  CA  LYS A 115      -6.449   6.427  89.797  1.00  0.00              
ATOM    890  CB  LYS A 115      -7.740   6.353  88.987  1.00  0.00              
ATOM    891  CG  LYS A 115      -8.461   7.694  88.921  1.00  0.00              
ATOM    892  CD  LYS A 115      -8.908   8.105  90.319  1.00  0.00              
ATOM    893  CE  LYS A 115      -9.441   9.525  90.340  1.00  0.00              
ATOM    894  NZ  LYS A 115      -9.781   9.889  91.701  1.00  0.00              
ATOM    895  C   LYS A 115      -6.050   5.047  90.291  1.00  0.00              
ATOM    896  O   LYS A 115      -6.365   4.678  91.423  1.00  0.00              
ATOM    897  N   MET A 116      -5.319   4.297  89.459  1.00  0.00              
ATOM    898  CA  MET A 116      -4.692   3.042  89.858  1.00  0.00              
ATOM    899  CB  MET A 116      -3.860   2.529  88.685  1.00  0.00              
ATOM    900  CG  MET A 116      -3.159   1.203  88.901  1.00  0.00              
ATOM    901  SD  MET A 116      -2.093   0.747  87.512  1.00  0.00              
ATOM    902  CE  MET A 116      -3.181  -0.328  86.624  1.00  0.00              
ATOM    903  C   MET A 116      -3.818   3.230  91.095  1.00  0.00              
ATOM    904  O   MET A 116      -3.984   2.543  92.105  1.00  0.00              
ATOM    905  N   THR A 117      -2.930   4.226  91.022  1.00  0.00              
ATOM    906  CA  THR A 117      -2.022   4.568  92.109  1.00  0.00              
ATOM    907  CB  THR A 117      -1.083   5.693  91.607  1.00  0.00              
ATOM    908  OG1 THR A 117      -0.451   5.171  90.442  1.00  0.00              
ATOM    909  CG2 THR A 117      -0.014   6.112  92.601  1.00  0.00              
ATOM    910  C   THR A 117      -2.784   4.949  93.380  1.00  0.00              
ATOM    911  O   THR A 117      -2.535   4.407  94.462  1.00  0.00              
ATOM    912  N   GLN A 118      -3.782   5.825  93.227  1.00  0.00              
ATOM    913  CA  GLN A 118      -4.624   6.278  94.322  1.00  0.00              
ATOM    914  CB  GLN A 118      -5.600   7.335  93.796  1.00  0.00              
ATOM    915  CG  GLN A 118      -6.611   7.846  94.811  1.00  0.00              
ATOM    916  CD  GLN A 118      -7.120   9.247  94.525  1.00  0.00              
ATOM    917  OE1 GLN A 118      -7.840   9.510  93.563  1.00  0.00              
ATOM    918  NE2 GLN A 118      -6.765  10.200  95.375  1.00  0.00              
ATOM    919  C   GLN A 118      -5.347   5.140  95.030  1.00  0.00              
ATOM    920  O   GLN A 118      -5.324   5.066  96.260  1.00  0.00              
ATOM    921  N   ILE A 119      -5.959   4.229  94.272  1.00  0.00              
ATOM    922  CA  ILE A 119      -6.636   3.076  94.848  1.00  0.00              
ATOM    923  CB  ILE A 119      -7.498   2.403  93.753  1.00  0.00              
ATOM    924  CG2 ILE A 119      -7.955   0.999  94.131  1.00  0.00              
ATOM    925  CG1 ILE A 119      -8.689   3.308  93.440  1.00  0.00              
ATOM    926  CD1 ILE A 119      -9.578   2.866  92.263  1.00  0.00              
ATOM    927  C   ILE A 119      -5.659   2.123  95.531  1.00  0.00              
ATOM    928  O   ILE A 119      -5.920   1.657  96.645  1.00  0.00              
ATOM    929  N   MET A 120      -4.507   1.845  94.916  1.00  0.00              
ATOM    930  CA  MET A 120      -3.534   0.948  95.522  1.00  0.00              
ATOM    931  CB  MET A 120      -2.409   0.618  94.560  1.00  0.00              
ATOM    932  CG  MET A 120      -2.898  -0.221  93.392  1.00  0.00              
ATOM    933  SD  MET A 120      -3.758  -1.727  93.907  1.00  0.00              
ATOM    934  CE  MET A 120      -2.351  -2.742  94.245  1.00  0.00              
ATOM    935  C   MET A 120      -2.966   1.448  96.841  1.00  0.00              
ATOM    936  O   MET A 120      -2.773   0.666  97.775  1.00  0.00              
ATOM    937  N   PHE A 121      -2.711   2.752  96.947  1.00  0.00              
ATOM    938  CA  PHE A 121      -2.267   3.313  98.211  1.00  0.00              
ATOM    939  CB  PHE A 121      -1.454   4.575  97.987  1.00  0.00              
ATOM    940  CG  PHE A 121      -0.101   4.273  97.364  1.00  0.00              
ATOM    941  CD1 PHE A 121       0.119   4.532  96.028  1.00  0.00              
ATOM    942  CD2 PHE A 121       0.907   3.738  98.139  1.00  0.00              
ATOM    943  CE1 PHE A 121       1.349   4.264  95.470  1.00  0.00              
ATOM    944  CE2 PHE A 121       2.134   3.468  97.572  1.00  0.00              
ATOM    945  CZ  PHE A 121       2.355   3.735  96.242  1.00  0.00              
ATOM    946  C   PHE A 121      -3.379   3.558  99.217  1.00  0.00              
ATOM    947  O   PHE A 121      -3.252   3.157 100.370  1.00  0.00              
ATOM    948  N   GLU A 122      -4.494   4.173  98.823  1.00  0.00              
ATOM    949  CA  GLU A 122      -5.555   4.496  99.767  1.00  0.00              
ATOM    950  CB  GLU A 122      -6.359   5.689  99.274  1.00  0.00              
ATOM    951  CG  GLU A 122      -5.538   6.975  99.318  1.00  0.00              
ATOM    952  CD  GLU A 122      -6.216   8.189  98.702  1.00  0.00              
ATOM    953  OE1 GLU A 122      -7.355   8.500  99.048  1.00  0.00              
ATOM    954  OE2 GLU A 122      -5.590   8.844  97.862  1.00  0.00              
ATOM    955  C   GLU A 122      -6.481   3.340 100.117  1.00  0.00              
ATOM    956  O   GLU A 122      -6.881   3.198 101.274  1.00  0.00              
ATOM    957  N   THR A 123      -6.849   2.503  99.144  1.00  0.00              
ATOM    958  CA  THR A 123      -7.715   1.364  99.408  1.00  0.00              
ATOM    959  CB  THR A 123      -8.637   1.112  98.198  1.00  0.00              
ATOM    960  OG1 THR A 123      -9.199   2.378  97.870  1.00  0.00              
ATOM    961  CG2 THR A 123      -9.739   0.102  98.489  1.00  0.00              
ATOM    962  C   THR A 123      -6.869   0.139  99.741  1.00  0.00              
ATOM    963  O   THR A 123      -6.932  -0.367 100.862  1.00  0.00              
ATOM    964  N   PHE A 124      -6.023  -0.328  98.815  1.00  0.00              
ATOM    965  CA  PHE A 124      -5.248  -1.545  99.035  1.00  0.00              
ATOM    966  CB  PHE A 124      -4.819  -2.156  97.705  1.00  0.00              
ATOM    967  CG  PHE A 124      -5.982  -2.810  96.975  1.00  0.00              
ATOM    968  CD1 PHE A 124      -6.314  -4.122  97.255  1.00  0.00              
ATOM    969  CD2 PHE A 124      -6.728  -2.084  96.066  1.00  0.00              
ATOM    970  CE1 PHE A 124      -7.406  -4.699  96.643  1.00  0.00              
ATOM    971  CE2 PHE A 124      -7.820  -2.669  95.461  1.00  0.00              
ATOM    972  CZ  PHE A 124      -8.162  -3.971  95.752  1.00  0.00              
ATOM    973  C   PHE A 124      -4.053  -1.398  99.970  1.00  0.00              
ATOM    974  O   PHE A 124      -3.468  -2.387 100.419  1.00  0.00              
ATOM    975  N   ASN A 125      -3.671  -0.142 100.230  1.00  0.00              
ATOM    976  CA  ASN A 125      -2.685   0.232 101.236  1.00  0.00              
ATOM    977  CB  ASN A 125      -3.259   0.143 102.651  1.00  0.00              
ATOM    978  CG  ASN A 125      -4.158   1.326 102.961  1.00  0.00              
ATOM    979  OD1 ASN A 125      -3.725   2.325 103.533  1.00  0.00              
ATOM    980  ND2 ASN A 125      -5.432   1.258 102.606  1.00  0.00              
ATOM    981  C   ASN A 125      -1.323  -0.427 101.115  1.00  0.00              
ATOM    982  O   ASN A 125      -0.712  -0.888 102.082  1.00  0.00              
ATOM    983  N   VAL A 126      -0.856  -0.459  99.867  1.00  0.00              
ATOM    984  CA  VAL A 126       0.463  -0.992  99.561  1.00  0.00              
ATOM    985  CB  VAL A 126       0.676  -1.178  98.038  1.00  0.00              
ATOM    986  CG1 VAL A 126      -0.278  -2.219  97.492  1.00  0.00              
ATOM    987  CG2 VAL A 126       0.487   0.108  97.259  1.00  0.00              
ATOM    988  C   VAL A 126       1.572  -0.127 100.160  1.00  0.00              
ATOM    989  O   VAL A 126       1.475   1.102 100.116  1.00  0.00              
ATOM    990  N   PRO A 127       2.639  -0.693 100.745  1.00  0.00              
ATOM    991  CD  PRO A 127       2.783  -2.114 101.036  1.00  0.00              
ATOM    992  CA  PRO A 127       3.776   0.066 101.253  1.00  0.00              
ATOM    993  CB  PRO A 127       4.593  -0.991 101.975  1.00  0.00              
ATOM    994  CG  PRO A 127       4.278  -2.268 101.239  1.00  0.00              
ATOM    995  C   PRO A 127       4.560   0.752 100.140  1.00  0.00              
ATOM    996  O   PRO A 127       5.099   1.843 100.334  1.00  0.00              
ATOM    997  N   ALA A 128       4.592   0.119  98.963  1.00  0.00              
ATOM    998  CA  ALA A 128       5.312   0.606  97.805  1.00  0.00              
ATOM    999  CB  ALA A 128       6.733   0.073  97.845  1.00  0.00              
ATOM   1000  C   ALA A 128       4.644   0.056  96.551  1.00  0.00              
ATOM   1001  O   ALA A 128       4.153  -1.078  96.567  1.00  0.00              
ATOM   1002  N   MET A 129       4.588   0.827  95.463  1.00  0.00              
ATOM   1003  CA  MET A 129       3.939   0.391  94.234  1.00  0.00              
ATOM   1004  CB  MET A 129       2.444   0.696  94.332  1.00  0.00              
ATOM   1005  CG  MET A 129       1.475  -0.097  93.462  1.00  0.00              
ATOM   1006  SD  MET A 129       1.472   0.347  91.710  1.00  0.00              
ATOM   1007  CE  MET A 129       0.354   1.714  91.796  1.00  0.00              
ATOM   1008  C   MET A 129       4.542   1.121  93.041  1.00  0.00              
ATOM   1009  O   MET A 129       5.129   2.195  93.199  1.00  0.00              
ATOM   1010  N   TYR A 130       4.445   0.530  91.848  1.00  0.00              
ATOM   1011  CA  TYR A 130       4.798   1.207  90.608  1.00  0.00              
ATOM   1012  CB  TYR A 130       6.301   1.088  90.326  1.00  0.00              
ATOM   1013  CG  TYR A 130       6.810   1.913  89.151  1.00  0.00              
ATOM   1014  CD1 TYR A 130       7.317   1.267  88.043  1.00  0.00              
ATOM   1015  CE1 TYR A 130       7.789   1.993  86.971  1.00  0.00              
ATOM   1016  CD2 TYR A 130       6.768   3.294  89.190  1.00  0.00              
ATOM   1017  CE2 TYR A 130       7.238   4.025  88.119  1.00  0.00              
ATOM   1018  CZ  TYR A 130       7.748   3.368  87.019  1.00  0.00              
ATOM   1019  OH  TYR A 130       8.238   4.089  85.950  1.00  0.00              
ATOM   1020  C   TYR A 130       3.989   0.608  89.463  1.00  0.00              
ATOM   1021  O   TYR A 130       3.597  -0.564  89.483  1.00  0.00              
ATOM   1022  N   VAL A 131       3.721   1.444  88.461  1.00  0.00              
ATOM   1023  CA  VAL A 131       2.974   1.034  87.285  1.00  0.00              
ATOM   1024  CB  VAL A 131       1.833   2.035  86.981  1.00  0.00              
ATOM   1025  CG1 VAL A 131       0.896   1.444  85.949  1.00  0.00              
ATOM   1026  CG2 VAL A 131       1.030   2.433  88.210  1.00  0.00              
ATOM   1027  C   VAL A 131       3.981   1.018  86.139  1.00  0.00              
ATOM   1028  O   VAL A 131       4.603   2.046  85.864  1.00  0.00              
ATOM   1029  N   ALA A 132       4.183  -0.117  85.467  1.00  0.00              
ATOM   1030  CA  ALA A 132       5.182  -0.209  84.409  1.00  0.00              
ATOM   1031  CB  ALA A 132       6.251  -1.218  84.790  1.00  0.00              
ATOM   1032  C   ALA A 132       4.591  -0.649  83.080  1.00  0.00              
ATOM   1033  O   ALA A 132       3.679  -1.476  83.039  1.00  0.00              
ATOM   1034  N   ILE A 133       5.110  -0.103  81.978  1.00  0.00              
ATOM   1035  CA  ILE A 133       4.552  -0.343  80.654  1.00  0.00              
ATOM   1036  CB  ILE A 133       4.941   0.808  79.690  1.00  0.00              
ATOM   1037  CG2 ILE A 133       4.460   0.548  78.262  1.00  0.00              
ATOM   1038  CG1 ILE A 133       4.372   2.131  80.203  1.00  0.00              
ATOM   1039  CD1 ILE A 133       4.806   3.385  79.416  1.00  0.00              
ATOM   1040  C   ILE A 133       4.907  -1.721  80.101  1.00  0.00              
ATOM   1041  O   ILE A 133       6.076  -2.093  79.944  1.00  0.00              
ATOM   1042  N   GLN A 134       3.833  -2.438  79.757  1.00  0.00              
ATOM   1043  CA  GLN A 134       3.870  -3.820  79.292  1.00  0.00              
ATOM   1044  CB  GLN A 134       2.484  -4.241  78.796  1.00  0.00              
ATOM   1045  CG  GLN A 134       1.506  -4.316  79.959  1.00  0.00              
ATOM   1046  CD  GLN A 134       0.106  -4.819  79.650  1.00  0.00              
ATOM   1047  OE1 GLN A 134      -0.553  -4.392  78.706  1.00  0.00              
ATOM   1048  NE2 GLN A 134      -0.390  -5.754  80.449  1.00  0.00              
ATOM   1049  C   GLN A 134       4.922  -4.163  78.247  1.00  0.00              
ATOM   1050  O   GLN A 134       5.695  -5.109  78.412  1.00  0.00              
ATOM   1051  N   ALA A 135       4.993  -3.342  77.198  1.00  0.00              
ATOM   1052  CA  ALA A 135       5.963  -3.520  76.127  1.00  0.00              
ATOM   1053  CB  ALA A 135       5.763  -2.418  75.106  1.00  0.00              
ATOM   1054  C   ALA A 135       7.417  -3.463  76.583  1.00  0.00              
ATOM   1055  O   ALA A 135       8.253  -4.252  76.136  1.00  0.00              
ATOM   1056  N   VAL A 136       7.716  -2.561  77.528  1.00  0.00              
ATOM   1057  CA  VAL A 136       9.076  -2.381  78.025  1.00  0.00              
ATOM   1058  CB  VAL A 136       9.195  -1.090  78.876  1.00  0.00              
ATOM   1059  CG1 VAL A 136      10.635  -0.840  79.309  1.00  0.00              
ATOM   1060  CG2 VAL A 136       8.693   0.126  78.109  1.00  0.00              
ATOM   1061  C   VAL A 136       9.461  -3.614  78.835  1.00  0.00              
ATOM   1062  O   VAL A 136      10.575  -4.130  78.722  1.00  0.00              
ATOM   1063  N   LEU A 137       8.499  -4.121  79.614  1.00  0.00              
ATOM   1064  CA  LEU A 137       8.684  -5.347  80.374  1.00  0.00              
ATOM   1065  CB  LEU A 137       7.483  -5.593  81.277  1.00  0.00              
ATOM   1066  CG  LEU A 137       7.148  -4.527  82.314  1.00  0.00              
ATOM   1067  CD1 LEU A 137       5.859  -4.878  83.023  1.00  0.00              
ATOM   1068  CD2 LEU A 137       8.274  -4.354  83.318  1.00  0.00              
ATOM   1069  C   LEU A 137       8.931  -6.548  79.470  1.00  0.00              
ATOM   1070  O   LEU A 137       9.853  -7.323  79.725  1.00  0.00              
ATOM   1071  N   SER A 138       8.158  -6.708  78.389  1.00  0.00              
ATOM   1072  CA  SER A 138       8.440  -7.717  77.375  1.00  0.00              
ATOM   1073  CB  SER A 138       7.392  -7.658  76.283  1.00  0.00              
ATOM   1074  OG  SER A 138       6.135  -8.090  76.776  1.00  0.00              
ATOM   1075  C   SER A 138       9.824  -7.616  76.746  1.00  0.00              
ATOM   1076  O   SER A 138      10.505  -8.631  76.580  1.00  0.00              
ATOM   1077  N   LEU A 139      10.273  -6.398  76.421  1.00  0.00              
ATOM   1078  CA  LEU A 139      11.601  -6.193  75.861  1.00  0.00              
ATOM   1079  CB  LEU A 139      11.745  -4.743  75.430  1.00  0.00              
ATOM   1080  CG  LEU A 139      12.867  -4.378  74.472  1.00  0.00              
ATOM   1081  CD1 LEU A 139      12.681  -5.033  73.113  1.00  0.00              
ATOM   1082  CD2 LEU A 139      12.916  -2.881  74.302  1.00  0.00              
ATOM   1083  C   LEU A 139      12.695  -6.569  76.858  1.00  0.00              
ATOM   1084  O   LEU A 139      13.670  -7.245  76.516  1.00  0.00              
ATOM   1085  N   TYR A 140      12.535  -6.177  78.124  1.00  0.00              
ATOM   1086  CA  TYR A 140      13.447  -6.628  79.161  1.00  0.00              
ATOM   1087  CB  TYR A 140      13.373  -5.738  80.396  1.00  0.00              
ATOM   1088  CG  TYR A 140      14.484  -4.698  80.363  1.00  0.00              
ATOM   1089  CD1 TYR A 140      14.308  -3.499  79.697  1.00  0.00              
ATOM   1090  CE1 TYR A 140      15.373  -2.636  79.546  1.00  0.00              
ATOM   1091  CD2 TYR A 140      15.709  -5.001  80.929  1.00  0.00              
ATOM   1092  CE2 TYR A 140      16.776  -4.142  80.781  1.00  0.00              
ATOM   1093  CZ  TYR A 140      16.604  -2.974  80.070  1.00  0.00              
ATOM   1094  OH  TYR A 140      17.684  -2.139  79.869  1.00  0.00              
ATOM   1095  C   TYR A 140      13.344  -8.110  79.502  1.00  0.00              
ATOM   1096  O   TYR A 140      14.314  -8.696  79.981  1.00  0.00              
ATOM   1097  N   ALA A 141      12.205  -8.756  79.224  1.00  0.00              
ATOM   1098  CA  ALA A 141      12.112 -10.210  79.274  1.00  0.00              
ATOM   1099  CB  ALA A 141      10.667 -10.661  79.164  1.00  0.00              
ATOM   1100  C   ALA A 141      12.881 -10.889  78.146  1.00  0.00              
ATOM   1101  O   ALA A 141      13.423 -11.978  78.341  1.00  0.00              
ATOM   1102  N   SER A 142      12.935 -10.295  76.948  1.00  0.00              
ATOM   1103  CA  SER A 142      13.842 -10.776  75.915  1.00  0.00              
ATOM   1104  CB  SER A 142      13.297 -10.436  74.532  1.00  0.00              
ATOM   1105  OG  SER A 142      12.901  -9.077  74.427  1.00  0.00              
ATOM   1106  C   SER A 142      15.276 -10.276  76.088  1.00  0.00              
ATOM   1107  O   SER A 142      16.186 -10.674  75.357  1.00  0.00              
ATOM   1108  N   GLY A 143      15.490  -9.362  77.037  1.00  0.00              
ATOM   1109  CA  GLY A 143      16.825  -8.958  77.451  1.00  0.00              
ATOM   1110  C   GLY A 143      17.333  -7.731  76.711  1.00  0.00              
ATOM   1111  O   GLY A 143      18.506  -7.367  76.826  1.00  0.00              
ATOM   1112  N   ARG A 144      16.461  -7.074  75.946  1.00  0.00              
ATOM   1113  CA  ARG A 144      16.844  -5.896  75.194  1.00  0.00              
ATOM   1114  CB  ARG A 144      16.216  -5.869  73.806  1.00  0.00              
ATOM   1115  CG  ARG A 144      16.787  -6.778  72.733  1.00  0.00              
ATOM   1116  CD  ARG A 144      16.407  -8.240  72.882  1.00  0.00              
ATOM   1117  NE  ARG A 144      16.915  -8.976  71.739  1.00  0.00              
ATOM   1118  CZ  ARG A 144      17.179 -10.283  71.765  1.00  0.00              
ATOM   1119  NH1 ARG A 144      17.613 -10.844  70.646  1.00  0.00              
ATOM   1120  NH2 ARG A 144      17.038 -11.023  72.861  1.00  0.00              
ATOM   1121  C   ARG A 144      16.433  -4.624  75.913  1.00  0.00              
ATOM   1122  O   ARG A 144      15.462  -4.578  76.668  1.00  0.00              
ATOM   1123  N   THR A 145      17.210  -3.575  75.665  1.00  0.00              
ATOM   1124  CA  THR A 145      16.853  -2.238  76.105  1.00  0.00              
ATOM   1125  CB  THR A 145      18.141  -1.604  76.668  1.00  0.00              
ATOM   1126  OG1 THR A 145      17.754  -0.517  77.501  1.00  0.00              
ATOM   1127  CG2 THR A 145      19.163  -1.195  75.616  1.00  0.00              
ATOM   1128  C   THR A 145      16.213  -1.430  74.972  1.00  0.00              
ATOM   1129  O   THR A 145      15.472  -0.468  75.193  1.00  0.00              
ATOM   1130  N   THR A 146      16.455  -1.868  73.734  1.00  0.00              
ATOM   1131  CA  THR A 146      16.085  -1.134  72.539  1.00  0.00              
ATOM   1132  CB  THR A 146      17.355  -0.485  71.953  1.00  0.00              
ATOM   1133  OG1 THR A 146      17.871   0.390  72.951  1.00  0.00              
ATOM   1134  CG2 THR A 146      17.078   0.303  70.691  1.00  0.00              
ATOM   1135  C   THR A 146      15.498  -2.141  71.558  1.00  0.00              
ATOM   1136  O   THR A 146      15.989  -3.268  71.457  1.00  0.00              
ATOM   1137  N   GLY A 147      14.434  -1.756  70.855  1.00  0.00              
ATOM   1138  CA  GLY A 147      13.828  -2.596  69.838  1.00  0.00              
ATOM   1139  C   GLY A 147      12.384  -2.193  69.603  1.00  0.00              
ATOM   1140  O   GLY A 147      11.894  -1.247  70.222  1.00  0.00              
ATOM   1141  N   ILE A 148      11.677  -2.876  68.704  1.00  0.00              
ATOM   1142  CA  ILE A 148      10.267  -2.589  68.509  1.00  0.00              
ATOM   1143  CB  ILE A 148       9.928  -2.047  67.090  1.00  0.00              
ATOM   1144  CG2 ILE A 148      10.489  -2.916  65.973  1.00  0.00              
ATOM   1145  CG1 ILE A 148       8.427  -1.804  66.941  1.00  0.00              
ATOM   1146  CD1 ILE A 148       8.015  -1.021  65.687  1.00  0.00              
ATOM   1147  C   ILE A 148       9.424  -3.779  68.938  1.00  0.00              
ATOM   1148  O   ILE A 148       9.484  -4.876  68.378  1.00  0.00              
ATOM   1149  N   VAL A 149       8.646  -3.531  69.986  1.00  0.00              
ATOM   1150  CA  VAL A 149       7.815  -4.552  70.590  1.00  0.00              
ATOM   1151  CB  VAL A 149       7.710  -4.329  72.114  1.00  0.00              
ATOM   1152  CG1 VAL A 149       6.926  -5.439  72.787  1.00  0.00              
ATOM   1153  CG2 VAL A 149       9.086  -4.279  72.743  1.00  0.00              
ATOM   1154  C   VAL A 149       6.438  -4.559  69.943  1.00  0.00              
ATOM   1155  O   VAL A 149       5.710  -3.565  69.962  1.00  0.00              
ATOM   1156  N   LEU A 150       6.087  -5.684  69.326  1.00  0.00              
ATOM   1157  CA  LEU A 150       4.727  -5.915  68.882  1.00  0.00              
ATOM   1158  CB  LEU A 150       4.718  -6.820  67.653  1.00  0.00              
ATOM   1159  CG  LEU A 150       3.379  -7.183  67.019  1.00  0.00              
ATOM   1160  CD1 LEU A 150       2.668  -5.952  66.482  1.00  0.00              
ATOM   1161  CD2 LEU A 150       3.599  -8.190  65.907  1.00  0.00              
ATOM   1162  C   LEU A 150       4.010  -6.574  70.052  1.00  0.00              
ATOM   1163  O   LEU A 150       4.302  -7.712  70.425  1.00  0.00              
ATOM   1164  N   ASP A 151       3.111  -5.828  70.684  1.00  0.00              
ATOM   1165  CA  ASP A 151       2.368  -6.314  71.833  1.00  0.00              
ATOM   1166  CB  ASP A 151       2.505  -5.318  72.993  1.00  0.00              
ATOM   1167  CG  ASP A 151       1.645  -5.626  74.214  1.00  0.00              
ATOM   1168  OD1 ASP A 151       1.669  -6.751  74.712  1.00  0.00              
ATOM   1169  OD2 ASP A 151       0.954  -4.714  74.677  1.00  0.00              
ATOM   1170  C   ASP A 151       0.910  -6.586  71.492  1.00  0.00              
ATOM   1171  O   ASP A 151       0.057  -5.701  71.589  1.00  0.00              
ATOM   1172  N   SER A 152       0.625  -7.824  71.102  1.00  0.00              
ATOM   1173  CA  SER A 152      -0.713  -8.232  70.717  1.00  0.00              
ATOM   1174  CB  SER A 152      -0.654  -8.888  69.348  1.00  0.00              
ATOM   1175  OG  SER A 152      -0.344  -7.944  68.337  1.00  0.00              
ATOM   1176  C   SER A 152      -1.334  -9.167  71.746  1.00  0.00              
ATOM   1177  O   SER A 152      -1.025 -10.360  71.824  1.00  0.00              
ATOM   1178  N   GLY A 153      -2.227  -8.621  72.570  1.00  0.00              
ATOM   1179  CA  GLY A 153      -2.840  -9.377  73.651  1.00  0.00              
ATOM   1180  C   GLY A 153      -4.113 -10.098  73.228  1.00  0.00              
ATOM   1181  O   GLY A 153      -4.275 -10.548  72.089  1.00  0.00              
ATOM   1182  N   ASP A 154      -5.029 -10.246  74.189  1.00  0.00              
ATOM   1183  CA  ASP A 154      -6.361 -10.742  73.878  1.00  0.00              
ATOM   1184  CB  ASP A 154      -7.073 -11.328  75.098  1.00  0.00              
ATOM   1185  CG  ASP A 154      -8.503 -11.790  74.809  1.00  0.00              
ATOM   1186  OD1 ASP A 154      -8.700 -12.648  73.950  1.00  0.00              
ATOM   1187  OD2 ASP A 154      -9.414 -11.274  75.460  1.00  0.00              
ATOM   1188  C   ASP A 154      -7.220  -9.653  73.260  1.00  0.00              
ATOM   1189  O   ASP A 154      -7.915  -9.910  72.285  1.00  0.00              
ATOM   1190  N   GLY A 155      -7.186  -8.434  73.790  1.00  0.00              
ATOM   1191  CA  GLY A 155      -8.002  -7.366  73.246  1.00  0.00              
ATOM   1192  C   GLY A 155      -7.240  -6.058  73.240  1.00  0.00              
ATOM   1193  O   GLY A 155      -7.520  -5.192  74.069  1.00  0.00              
ATOM   1194  N   VAL A 156      -6.180  -6.037  72.421  1.00  0.00              
ATOM   1195  CA  VAL A 156      -5.495  -4.854  71.900  1.00  0.00              
ATOM   1196  CB  VAL A 156      -5.256  -3.696  72.919  1.00  0.00              
ATOM   1197  CG1 VAL A 156      -4.184  -3.984  73.968  1.00  0.00              
ATOM   1198  CG2 VAL A 156      -5.032  -2.391  72.177  1.00  0.00              
ATOM   1199  C   VAL A 156      -4.174  -5.297  71.266  1.00  0.00              
ATOM   1200  O   VAL A 156      -3.571  -6.286  71.694  1.00  0.00              
ATOM   1201  N   THR A 157      -3.763  -4.607  70.206  1.00  0.00              
ATOM   1202  CA  THR A 157      -2.419  -4.679  69.661  1.00  0.00              
ATOM   1203  CB  THR A 157      -2.455  -5.121  68.178  1.00  0.00              
ATOM   1204  OG1 THR A 157      -2.813  -6.497  68.192  1.00  0.00              
ATOM   1205  CG2 THR A 157      -1.155  -4.909  67.407  1.00  0.00              
ATOM   1206  C   THR A 157      -1.791  -3.296  69.792  1.00  0.00              
ATOM   1207  O   THR A 157      -2.401  -2.275  69.461  1.00  0.00              
ATOM   1208  N   HIS A 158      -0.564  -3.246  70.299  1.00  0.00              
ATOM   1209  CA  HIS A 158       0.220  -2.025  70.303  1.00  0.00              
ATOM   1210  CB  HIS A 158       0.479  -1.545  71.725  1.00  0.00              
ATOM   1211  CG  HIS A 158      -0.756  -1.010  72.434  1.00  0.00              
ATOM   1212  ND1 HIS A 158      -1.325  -1.505  73.521  1.00  0.00              
ATOM   1213  CD2 HIS A 158      -1.448   0.115  72.052  1.00  0.00              
ATOM   1214  NE2 HIS A 158      -2.403   0.239  72.936  1.00  0.00              
ATOM   1215  CE1 HIS A 158      -2.327  -0.725  73.823  1.00  0.00              
ATOM   1216  C   HIS A 158       1.543  -2.294  69.608  1.00  0.00              
ATOM   1217  O   HIS A 158       2.194  -3.305  69.869  1.00  0.00              
ATOM   1218  N   ASN A 159       1.941  -1.415  68.691  1.00  0.00              
ATOM   1219  CA  ASN A 159       3.213  -1.548  67.994  1.00  0.00              
ATOM   1220  CB  ASN A 159       3.054  -1.320  66.484  1.00  0.00              
ATOM   1221  CG  ASN A 159       2.046  -2.219  65.774  1.00  0.00              
ATOM   1222  OD1 ASN A 159       2.359  -2.920  64.811  1.00  0.00              
ATOM   1223  ND2 ASN A 159       0.769  -2.210  66.132  1.00  0.00              
ATOM   1224  C   ASN A 159       4.089  -0.464  68.605  1.00  0.00              
ATOM   1225  O   ASN A 159       3.889   0.727  68.352  1.00  0.00              
ATOM   1226  N   VAL A 160       5.029  -0.864  69.465  1.00  0.00              
ATOM   1227  CA  VAL A 160       5.745   0.064  70.333  1.00  0.00              
ATOM   1228  CB  VAL A 160       5.549  -0.322  71.825  1.00  0.00              
ATOM   1229  CG1 VAL A 160       6.109   0.752  72.744  1.00  0.00              
ATOM   1230  CG2 VAL A 160       4.101  -0.598  72.187  1.00  0.00              
ATOM   1231  C   VAL A 160       7.242   0.101  70.024  1.00  0.00              
ATOM   1232  O   VAL A 160       7.948  -0.865  70.320  1.00  0.00              
ATOM   1233  N   PRO A 161       7.792   1.159  69.417  1.00  0.00              
ATOM   1234  CD  PRO A 161       7.044   2.116  68.610  1.00  0.00              
ATOM   1235  CA  PRO A 161       9.235   1.356  69.287  1.00  0.00              
ATOM   1236  CB  PRO A 161       9.329   2.326  68.132  1.00  0.00              
ATOM   1237  CG  PRO A 161       8.086   3.161  68.275  1.00  0.00              
ATOM   1238  C   PRO A 161       9.879   1.884  70.568  1.00  0.00              
ATOM   1239  O   PRO A 161       9.372   2.810  71.208  1.00  0.00              
ATOM   1240  N   ILE A 162      10.994   1.276  70.979  1.00  0.00              
ATOM   1241  CA  ILE A 162      11.656   1.606  72.234  1.00  0.00              
ATOM   1242  CB  ILE A 162      11.417   0.471  73.275  1.00  0.00              
ATOM   1243  CG2 ILE A 162      12.135   0.769  74.587  1.00  0.00              
ATOM   1244  CG1 ILE A 162       9.933   0.232  73.549  1.00  0.00              
ATOM   1245  CD1 ILE A 162       9.597  -0.967  74.451  1.00  0.00              
ATOM   1246  C   ILE A 162      13.151   1.796  71.987  1.00  0.00              
ATOM   1247  O   ILE A 162      13.773   1.014  71.262  1.00  0.00              
ATOM   1248  N   TYR A 163      13.742   2.837  72.577  1.00  0.00              
ATOM   1249  CA  TYR A 163      15.188   3.004  72.588  1.00  0.00              
ATOM   1250  CB  TYR A 163      15.613   4.217  71.745  1.00  0.00              
ATOM   1251  CG  TYR A 163      17.118   4.359  71.505  1.00  0.00              
ATOM   1252  CD1 TYR A 163      17.695   3.806  70.376  1.00  0.00              
ATOM   1253  CE1 TYR A 163      19.041   3.985  70.114  1.00  0.00              
ATOM   1254  CD2 TYR A 163      17.905   5.075  72.387  1.00  0.00              
ATOM   1255  CE2 TYR A 163      19.251   5.249  72.134  1.00  0.00              
ATOM   1256  CZ  TYR A 163      19.810   4.716  70.993  1.00  0.00              
ATOM   1257  OH  TYR A 163      21.154   4.929  70.743  1.00  0.00              
ATOM   1258  C   TYR A 163      15.586   3.188  74.046  1.00  0.00              
ATOM   1259  O   TYR A 163      15.092   4.094  74.720  1.00  0.00              
ATOM   1260  N   GLU A 164      16.446   2.289  74.539  1.00  0.00              
ATOM   1261  CA  GLU A 164      16.976   2.308  75.900  1.00  0.00              
ATOM   1262  CB  GLU A 164      18.209   3.203  76.007  1.00  0.00              
ATOM   1263  CG  GLU A 164      19.400   2.566  75.304  1.00  0.00              
ATOM   1264  CD  GLU A 164      20.714   3.295  75.523  1.00  0.00              
ATOM   1265  OE1 GLU A 164      21.190   3.927  74.578  1.00  0.00              
ATOM   1266  OE2 GLU A 164      21.248   3.234  76.630  1.00  0.00              
ATOM   1267  C   GLU A 164      15.969   2.567  77.017  1.00  0.00              
ATOM   1268  O   GLU A 164      16.084   3.485  77.831  1.00  0.00              
ATOM   1269  N   GLY A 165      14.926   1.736  77.019  1.00  0.00              
ATOM   1270  CA  GLY A 165      13.839   1.880  77.973  1.00  0.00              
ATOM   1271  C   GLY A 165      12.746   2.835  77.506  1.00  0.00              
ATOM   1272  O   GLY A 165      11.567   2.587  77.776  1.00  0.00              
ATOM   1273  N   TYR A 166      13.066   3.915  76.784  1.00  0.00              
ATOM   1274  CA  TYR A 166      12.052   4.881  76.397  1.00  0.00              
ATOM   1275  CB  TYR A 166      12.659   6.263  76.134  1.00  0.00              
ATOM   1276  CG  TYR A 166      11.626   7.364  75.904  1.00  0.00              
ATOM   1277  CD1 TYR A 166      10.631   7.600  76.837  1.00  0.00              
ATOM   1278  CE1 TYR A 166       9.697   8.591  76.618  1.00  0.00              
ATOM   1279  CD2 TYR A 166      11.687   8.126  74.754  1.00  0.00              
ATOM   1280  CE2 TYR A 166      10.758   9.121  74.533  1.00  0.00              
ATOM   1281  CZ  TYR A 166       9.771   9.346  75.468  1.00  0.00              
ATOM   1282  OH  TYR A 166       8.857  10.358  75.252  1.00  0.00              
ATOM   1283  C   TYR A 166      11.245   4.404  75.197  1.00  0.00              
ATOM   1284  O   TYR A 166      11.725   4.320  74.063  1.00  0.00              
ATOM   1285  N   ALA A 167      10.008   4.025  75.511  1.00  0.00              
ATOM   1286  CA  ALA A 167       8.981   3.806  74.506  1.00  0.00              
ATOM   1287  CB  ALA A 167       7.749   3.214  75.173  1.00  0.00              
ATOM   1288  C   ALA A 167       8.575   5.131  73.875  1.00  0.00              
ATOM   1289  O   ALA A 167       8.353   6.116  74.583  1.00  0.00              
ATOM   1290  N   LEU A 168       8.493   5.181  72.545  1.00  0.00              
ATOM   1291  CA  LEU A 168       8.203   6.418  71.833  1.00  0.00              
ATOM   1292  CB  LEU A 168       8.910   6.400  70.480  1.00  0.00              
ATOM   1293  CG  LEU A 168      10.420   6.192  70.455  1.00  0.00              
ATOM   1294  CD1 LEU A 168      10.884   6.016  69.029  1.00  0.00              
ATOM   1295  CD2 LEU A 168      11.160   7.340  71.115  1.00  0.00              
ATOM   1296  C   LEU A 168       6.700   6.652  71.669  1.00  0.00              
ATOM   1297  O   LEU A 168       6.090   6.132  70.730  1.00  0.00              
ATOM   1298  N   PRO A 169       6.066   7.477  72.523  1.00  0.00              
ATOM   1299  CD  PRO A 169       6.738   8.509  73.308  1.00  0.00              
ATOM   1300  CA  PRO A 169       4.611   7.592  72.660  1.00  0.00              
ATOM   1301  CB  PRO A 169       4.452   8.698  73.688  1.00  0.00              
ATOM   1302  CG  PRO A 169       5.669   9.564  73.479  1.00  0.00              
ATOM   1303  C   PRO A 169       3.829   7.865  71.380  1.00  0.00              
ATOM   1304  O   PRO A 169       2.876   7.160  71.050  1.00  0.00              
ATOM   1305  N   HIS A 170       4.293   8.863  70.625  1.00  0.00              
ATOM   1306  CA  HIS A 170       3.742   9.235  69.329  1.00  0.00              
ATOM   1307  CB  HIS A 170       4.547  10.408  68.741  1.00  0.00              
ATOM   1308  CG  HIS A 170       6.057  10.251  68.885  1.00  0.00              
ATOM   1309  ND1 HIS A 170       6.763  10.596  69.951  1.00  0.00              
ATOM   1310  CD2 HIS A 170       6.887   9.602  68.001  1.00  0.00              
ATOM   1311  NE2 HIS A 170       8.041   9.549  68.615  1.00  0.00              
ATOM   1312  CE1 HIS A 170       7.976  10.148  69.776  1.00  0.00              
ATOM   1313  C   HIS A 170       3.693   8.083  68.334  1.00  0.00              
ATOM   1314  O   HIS A 170       2.734   7.941  67.572  1.00  0.00              
ATOM   1315  N   ALA A 171       4.712   7.223  68.364  1.00  0.00              
ATOM   1316  CA  ALA A 171       4.830   6.162  67.386  1.00  0.00              
ATOM   1317  CB  ALA A 171       6.297   5.988  67.028  1.00  0.00              
ATOM   1318  C   ALA A 171       4.256   4.836  67.866  1.00  0.00              
ATOM   1319  O   ALA A 171       4.360   3.826  67.163  1.00  0.00              
ATOM   1320  N   ILE A 172       3.625   4.797  69.048  1.00  0.00              
ATOM   1321  CA  ILE A 172       2.949   3.591  69.505  1.00  0.00              
ATOM   1322  CB  ILE A 172       2.647   3.614  71.024  1.00  0.00              
ATOM   1323  CG2 ILE A 172       1.917   2.335  71.435  1.00  0.00              
ATOM   1324  CG1 ILE A 172       3.925   3.768  71.842  1.00  0.00              
ATOM   1325  CD1 ILE A 172       3.712   3.922  73.363  1.00  0.00              
ATOM   1326  C   ILE A 172       1.683   3.409  68.673  1.00  0.00              
ATOM   1327  O   ILE A 172       0.631   4.007  68.915  1.00  0.00              
ATOM   1328  N   MET A 173       1.814   2.580  67.640  1.00  0.00              
ATOM   1329  CA  MET A 173       0.705   2.335  66.738  1.00  0.00              
ATOM   1330  CB  MET A 173       1.183   1.873  65.370  1.00  0.00              
ATOM   1331  CG  MET A 173       1.838   2.967  64.536  1.00  0.00              
ATOM   1332  SD  MET A 173       0.727   4.334  64.116  1.00  0.00              
ATOM   1333  CE  MET A 173       1.462   5.632  65.070  1.00  0.00              
ATOM   1334  C   MET A 173      -0.276   1.351  67.347  1.00  0.00              
ATOM   1335  O   MET A 173      -0.033   0.146  67.458  1.00  0.00              
ATOM   1336  N   ARG A 174      -1.364   1.936  67.837  1.00  0.00              
ATOM   1337  CA  ARG A 174      -2.467   1.171  68.382  1.00  0.00              
ATOM   1338  CB  ARG A 174      -3.289   2.067  69.301  1.00  0.00              
ATOM   1339  CG  ARG A 174      -4.417   1.340  70.011  1.00  0.00              
ATOM   1340  CD  ARG A 174      -5.172   2.297  70.908  1.00  0.00              
ATOM   1341  NE  ARG A 174      -6.321   1.624  71.482  1.00  0.00              
ATOM   1342  CZ  ARG A 174      -6.283   1.002  72.661  1.00  0.00              
ATOM   1343  NH1 ARG A 174      -7.386   0.420  73.094  1.00  0.00              
ATOM   1344  NH2 ARG A 174      -5.170   0.873  73.377  1.00  0.00              
ATOM   1345  C   ARG A 174      -3.343   0.582  67.283  1.00  0.00              
ATOM   1346  O   ARG A 174      -3.670   1.233  66.289  1.00  0.00              
ATOM   1347  N   LEU A 175      -3.703  -0.681  67.482  1.00  0.00              
ATOM   1348  CA  LEU A 175      -4.666  -1.378  66.654  1.00  0.00              
ATOM   1349  CB  LEU A 175      -3.922  -2.298  65.679  1.00  0.00              
ATOM   1350  CG  LEU A 175      -4.688  -3.259  64.773  1.00  0.00              
ATOM   1351  CD1 LEU A 175      -5.644  -2.525  63.853  1.00  0.00              
ATOM   1352  CD2 LEU A 175      -3.714  -4.088  63.957  1.00  0.00              
ATOM   1353  C   LEU A 175      -5.498  -2.178  67.645  1.00  0.00              
ATOM   1354  O   LEU A 175      -4.998  -3.120  68.252  1.00  0.00              
ATOM   1355  N   ASP A 176      -6.771  -1.838  67.860  1.00  0.00              
ATOM   1356  CA  ASP A 176      -7.589  -2.517  68.871  1.00  0.00              
ATOM   1357  CB  ASP A 176      -8.908  -1.783  69.106  1.00  0.00              
ATOM   1358  CG  ASP A 176      -8.733  -0.451  69.819  1.00  0.00              
ATOM   1359  OD1 ASP A 176      -9.096  -0.335  70.991  1.00  0.00              
ATOM   1360  OD2 ASP A 176      -8.230   0.482  69.192  1.00  0.00              
ATOM   1361  C   ASP A 176      -7.859  -3.997  68.615  1.00  0.00              
ATOM   1362  O   ASP A 176      -8.205  -4.752  69.523  1.00  0.00              
ATOM   1363  N   LEU A 177      -7.672  -4.407  67.360  1.00  0.00              
ATOM   1364  CA  LEU A 177      -7.780  -5.789  66.926  1.00  0.00              
ATOM   1365  CB  LEU A 177      -7.581  -5.796  65.412  1.00  0.00              
ATOM   1366  CG  LEU A 177      -7.438  -7.077  64.603  1.00  0.00              
ATOM   1367  CD1 LEU A 177      -8.720  -7.884  64.573  1.00  0.00              
ATOM   1368  CD2 LEU A 177      -7.048  -6.701  63.192  1.00  0.00              
ATOM   1369  C   LEU A 177      -6.772  -6.717  67.599  1.00  0.00              
ATOM   1370  O   LEU A 177      -5.561  -6.477  67.581  1.00  0.00              
ATOM   1371  N   ALA A 178      -7.299  -7.776  68.219  1.00  0.00              
ATOM   1372  CA  ALA A 178      -6.501  -8.871  68.744  1.00  0.00              
ATOM   1373  CB  ALA A 178      -5.846  -8.430  70.047  1.00  0.00              
ATOM   1374  C   ALA A 178      -7.364 -10.116  68.983  1.00  0.00              
ATOM   1375  O   ALA A 178      -8.443 -10.234  68.389  1.00  0.00              
ATOM   1376  N   GLY A 179      -6.954 -11.032  69.875  1.00  0.00              
ATOM   1377  CA  GLY A 179      -7.487 -12.385  69.979  1.00  0.00              
ATOM   1378  C   GLY A 179      -8.996 -12.527  70.121  1.00  0.00              
ATOM   1379  O   GLY A 179      -9.589 -13.432  69.525  1.00  0.00              
ATOM   1380  N   ARG A 180      -9.615 -11.635  70.893  1.00  0.00              
ATOM   1381  CA  ARG A 180     -11.053 -11.592  71.115  1.00  0.00              
ATOM   1382  CB  ARG A 180     -11.339 -10.490  72.124  1.00  0.00              
ATOM   1383  CG  ARG A 180     -12.780 -10.369  72.606  1.00  0.00              
ATOM   1384  CD  ARG A 180     -12.875  -9.305  73.692  1.00  0.00              
ATOM   1385  NE  ARG A 180     -12.002  -9.648  74.803  1.00  0.00              
ATOM   1386  CZ  ARG A 180     -11.902  -8.938  75.922  1.00  0.00              
ATOM   1387  NH1 ARG A 180     -11.026  -9.363  76.812  1.00  0.00              
ATOM   1388  NH2 ARG A 180     -12.643  -7.862  76.165  1.00  0.00              
ATOM   1389  C   ARG A 180     -11.784 -11.298  69.815  1.00  0.00              
ATOM   1390  O   ARG A 180     -12.759 -11.965  69.459  1.00  0.00              
ATOM   1391  N   ASP A 181     -11.249 -10.331  69.062  1.00  0.00              
ATOM   1392  CA  ASP A 181     -11.856  -9.902  67.809  1.00  0.00              
ATOM   1393  CB  ASP A 181     -11.169  -8.680  67.212  1.00  0.00              
ATOM   1394  CG  ASP A 181     -11.085  -7.479  68.136  1.00  0.00              
ATOM   1395  OD1 ASP A 181     -10.208  -7.493  69.002  1.00  0.00              
ATOM   1396  OD2 ASP A 181     -11.865  -6.543  67.978  1.00  0.00              
ATOM   1397  C   ASP A 181     -11.743 -11.045  66.817  1.00  0.00              
ATOM   1398  O   ASP A 181     -12.708 -11.362  66.124  1.00  0.00              
ATOM   1399  N   LEU A 182     -10.579 -11.706  66.799  1.00  0.00              
ATOM   1400  CA  LEU A 182     -10.390 -12.912  66.004  1.00  0.00              
ATOM   1401  CB  LEU A 182      -8.951 -13.407  66.057  1.00  0.00              
ATOM   1402  CG  LEU A 182      -7.814 -12.521  65.572  1.00  0.00              
ATOM   1403  CD1 LEU A 182      -6.549 -13.353  65.540  1.00  0.00              
ATOM   1404  CD2 LEU A 182      -8.073 -11.966  64.182  1.00  0.00              
ATOM   1405  C   LEU A 182     -11.313 -14.051  66.413  1.00  0.00              
ATOM   1406  O   LEU A 182     -11.817 -14.761  65.549  1.00  0.00              
ATOM   1407  N   THR A 183     -11.585 -14.225  67.712  1.00  0.00              
ATOM   1408  CA  THR A 183     -12.541 -15.219  68.197  1.00  0.00              
ATOM   1409  CB  THR A 183     -12.532 -15.235  69.741  1.00  0.00              
ATOM   1410  OG1 THR A 183     -11.229 -15.636  70.130  1.00  0.00              
ATOM   1411  CG2 THR A 183     -13.548 -16.176  70.355  1.00  0.00              
ATOM   1412  C   THR A 183     -13.944 -14.918  67.672  1.00  0.00              
ATOM   1413  O   THR A 183     -14.650 -15.798  67.173  1.00  0.00              
ATOM   1414  N   ASP A 184     -14.326 -13.638  67.732  1.00  0.00              
ATOM   1415  CA  ASP A 184     -15.643 -13.189  67.290  1.00  0.00              
ATOM   1416  CB  ASP A 184     -15.878 -11.710  67.632  1.00  0.00              
ATOM   1417  CG  ASP A 184     -15.748 -11.303  69.101  1.00  0.00              
ATOM   1418  OD1 ASP A 184     -15.284 -10.190  69.348  1.00  0.00              
ATOM   1419  OD2 ASP A 184     -16.100 -12.069  70.005  1.00  0.00              
ATOM   1420  C   ASP A 184     -15.797 -13.402  65.787  1.00  0.00              
ATOM   1421  O   ASP A 184     -16.817 -13.891  65.296  1.00  0.00              
ATOM   1422  N   TYR A 185     -14.735 -13.067  65.052  1.00  0.00              
ATOM   1423  CA  TYR A 185     -14.623 -13.349  63.630  1.00  0.00              
ATOM   1424  CB  TYR A 185     -13.374 -12.629  63.119  1.00  0.00              
ATOM   1425  CG  TYR A 185     -12.897 -12.988  61.720  1.00  0.00              
ATOM   1426  CD1 TYR A 185     -13.580 -12.568  60.594  1.00  0.00              
ATOM   1427  CE1 TYR A 185     -13.106 -12.903  59.341  1.00  0.00              
ATOM   1428  CD2 TYR A 185     -11.754 -13.745  61.602  1.00  0.00              
ATOM   1429  CE2 TYR A 185     -11.287 -14.079  60.356  1.00  0.00              
ATOM   1430  CZ  TYR A 185     -11.949 -13.646  59.234  1.00  0.00              
ATOM   1431  OH  TYR A 185     -11.409 -13.937  57.997  1.00  0.00              
ATOM   1432  C   TYR A 185     -14.593 -14.846  63.323  1.00  0.00              
ATOM   1433  O   TYR A 185     -15.127 -15.273  62.298  1.00  0.00              
ATOM   1434  N   LEU A 186     -13.990 -15.671  64.183  1.00  0.00              
ATOM   1435  CA  LEU A 186     -13.977 -17.111  63.988  1.00  0.00              
ATOM   1436  CB  LEU A 186     -12.990 -17.787  64.935  1.00  0.00              
ATOM   1437  CG  LEU A 186     -12.623 -19.251  64.707  1.00  0.00              
ATOM   1438  CD1 LEU A 186     -11.962 -19.465  63.355  1.00  0.00              
ATOM   1439  CD2 LEU A 186     -11.679 -19.715  65.793  1.00  0.00              
ATOM   1440  C   LEU A 186     -15.380 -17.678  64.152  1.00  0.00              
ATOM   1441  O   LEU A 186     -15.758 -18.586  63.409  1.00  0.00              
ATOM   1442  N   MET A 187     -16.180 -17.128  65.080  1.00  0.00              
ATOM   1443  CA  MET A 187     -17.606 -17.434  65.140  1.00  0.00              
ATOM   1444  CB  MET A 187     -18.353 -16.682  66.239  1.00  0.00              
ATOM   1445  CG  MET A 187     -17.917 -16.933  67.669  1.00  0.00              
ATOM   1446  SD  MET A 187     -19.118 -16.291  68.862  1.00  0.00              
ATOM   1447  CE  MET A 187     -18.906 -14.548  68.645  1.00  0.00              
ATOM   1448  C   MET A 187     -18.281 -17.091  63.820  1.00  0.00              
ATOM   1449  O   MET A 187     -18.961 -17.942  63.256  1.00  0.00              
ATOM   1450  N   LYS A 188     -18.052 -15.871  63.309  1.00  0.00              
ATOM   1451  CA  LYS A 188     -18.571 -15.412  62.020  1.00  0.00              
ATOM   1452  CB  LYS A 188     -18.006 -14.010  61.739  1.00  0.00              
ATOM   1453  CG  LYS A 188     -18.336 -13.331  60.410  1.00  0.00              
ATOM   1454  CD  LYS A 188     -17.471 -12.079  60.250  1.00  0.00              
ATOM   1455  CE  LYS A 188     -17.706 -11.423  58.892  1.00  0.00              
ATOM   1456  NZ  LYS A 188     -16.955 -10.188  58.725  1.00  0.00              
ATOM   1457  C   LYS A 188     -18.258 -16.365  60.865  1.00  0.00              
ATOM   1458  O   LYS A 188     -19.165 -16.830  60.169  1.00  0.00              
ATOM   1459  N   ILE A 189     -16.985 -16.708  60.644  1.00  0.00              
ATOM   1460  CA  ILE A 189     -16.632 -17.602  59.549  1.00  0.00              
ATOM   1461  CB  ILE A 189     -15.139 -17.508  59.161  1.00  0.00              
ATOM   1462  CG2 ILE A 189     -14.921 -16.143  58.518  1.00  0.00              
ATOM   1463  CG1 ILE A 189     -14.165 -17.771  60.306  1.00  0.00              
ATOM   1464  CD1 ILE A 189     -12.674 -17.612  59.947  1.00  0.00              
ATOM   1465  C   ILE A 189     -17.109 -19.035  59.761  1.00  0.00              
ATOM   1466  O   ILE A 189     -17.550 -19.691  58.812  1.00  0.00              
ATOM   1467  N   LEU A 190     -17.105 -19.525  61.006  1.00  0.00              
ATOM   1468  CA  LEU A 190     -17.696 -20.821  61.296  1.00  0.00              
ATOM   1469  CB  LEU A 190     -17.242 -21.387  62.638  1.00  0.00              
ATOM   1470  CG  LEU A 190     -16.016 -22.304  62.619  1.00  0.00              
ATOM   1471  CD1 LEU A 190     -14.779 -21.618  62.070  1.00  0.00              
ATOM   1472  CD2 LEU A 190     -15.728 -22.833  64.007  1.00  0.00              
ATOM   1473  C   LEU A 190     -19.209 -20.860  61.156  1.00  0.00              
ATOM   1474  O   LEU A 190     -19.729 -21.895  60.741  1.00  0.00              
ATOM   1475  N   THR A 191     -19.950 -19.773  61.414  1.00  0.00              
ATOM   1476  CA  THR A 191     -21.369 -19.724  61.088  1.00  0.00              
ATOM   1477  CB  THR A 191     -22.108 -18.518  61.712  1.00  0.00              
ATOM   1478  OG1 THR A 191     -21.340 -17.336  61.535  1.00  0.00              
ATOM   1479  CG2 THR A 191     -22.356 -18.738  63.192  1.00  0.00              
ATOM   1480  C   THR A 191     -21.603 -19.790  59.587  1.00  0.00              
ATOM   1481  O   THR A 191     -22.564 -20.409  59.128  1.00  0.00              
ATOM   1482  N   GLU A 192     -20.691 -19.211  58.793  1.00  0.00              
ATOM   1483  CA  GLU A 192     -20.776 -19.325  57.341  1.00  0.00              
ATOM   1484  CB  GLU A 192     -19.845 -18.338  56.631  1.00  0.00              
ATOM   1485  CG  GLU A 192     -19.849 -16.889  57.136  1.00  0.00              
ATOM   1486  CD  GLU A 192     -21.213 -16.282  57.451  1.00  0.00              
ATOM   1487  OE1 GLU A 192     -21.853 -15.760  56.540  1.00  0.00              
ATOM   1488  OE2 GLU A 192     -21.630 -16.330  58.612  1.00  0.00              
ATOM   1489  C   GLU A 192     -20.487 -20.752  56.886  1.00  0.00              
ATOM   1490  O   GLU A 192     -21.004 -21.207  55.867  1.00  0.00              
ATOM   1491  N   ARG A 193     -19.673 -21.484  57.653  1.00  0.00              
ATOM   1492  CA  ARG A 193     -19.529 -22.921  57.471  1.00  0.00              
ATOM   1493  CB  ARG A 193     -18.055 -23.277  57.710  1.00  0.00              
ATOM   1494  CG  ARG A 193     -17.625 -24.653  57.214  1.00  0.00              
ATOM   1495  CD  ARG A 193     -16.147 -24.874  57.480  1.00  0.00              
ATOM   1496  NE  ARG A 193     -15.780 -26.261  57.251  1.00  0.00              
ATOM   1497  CZ  ARG A 193     -14.690 -26.636  56.583  1.00  0.00              
ATOM   1498  NH1 ARG A 193     -14.444 -27.937  56.481  1.00  0.00              
ATOM   1499  NH2 ARG A 193     -13.843 -25.752  56.060  1.00  0.00              
ATOM   1500  C   ARG A 193     -20.497 -23.689  58.391  1.00  0.00              
ATOM   1501  O   ARG A 193     -20.199 -24.770  58.904  1.00  0.00              
ATOM   1502  N   GLY A 194     -21.678 -23.127  58.685  1.00  0.00              
ATOM   1503  CA  GLY A 194     -22.738 -23.829  59.399  1.00  0.00              
ATOM   1504  C   GLY A 194     -22.612 -23.834  60.920  1.00  0.00              
ATOM   1505  O   GLY A 194     -23.616 -23.736  61.635  1.00  0.00              
ATOM   1506  N   TYR A 195     -21.389 -23.917  61.448  1.00  0.00              
ATOM   1507  CA  TYR A 195     -21.152 -24.174  62.861  1.00  0.00              
ATOM   1508  CB  TYR A 195     -19.697 -24.576  63.101  1.00  0.00              
ATOM   1509  CG  TYR A 195     -19.131 -25.622  62.150  1.00  0.00              
ATOM   1510  CD1 TYR A 195     -17.906 -25.375  61.571  1.00  0.00              
ATOM   1511  CE1 TYR A 195     -17.350 -26.300  60.720  1.00  0.00              
ATOM   1512  CD2 TYR A 195     -19.810 -26.795  61.865  1.00  0.00              
ATOM   1513  CE2 TYR A 195     -19.255 -27.723  61.005  1.00  0.00              
ATOM   1514  CZ  TYR A 195     -18.019 -27.473  60.449  1.00  0.00              
ATOM   1515  OH  TYR A 195     -17.411 -28.414  59.636  1.00  0.00              
ATOM   1516  C   TYR A 195     -21.510 -22.953  63.701  1.00  0.00              
ATOM   1517  O   TYR A 195     -20.734 -22.018  63.925  1.00  0.00              
ATOM   1518  N   SER A 196     -22.753 -22.981  64.166  1.00  0.00              
ATOM   1519  CA  SER A 196     -23.351 -21.846  64.839  1.00  0.00              
ATOM   1520  CB  SER A 196     -24.859 -21.937  64.652  1.00  0.00              
ATOM   1521  OG  SER A 196     -25.173 -21.913  63.262  1.00  0.00              
ATOM   1522  C   SER A 196     -22.935 -21.647  66.295  1.00  0.00              
ATOM   1523  O   SER A 196     -23.673 -21.922  67.244  1.00  0.00              
ATOM   1524  N   PHE A 197     -21.720 -21.124  66.476  1.00  0.00              
ATOM   1525  CA  PHE A 197     -21.174 -20.810  67.794  1.00  0.00              
ATOM   1526  CB  PHE A 197     -19.649 -20.696  67.693  1.00  0.00              
ATOM   1527  CG  PHE A 197     -18.943 -22.041  67.622  1.00  0.00              
ATOM   1528  CD1 PHE A 197     -18.884 -22.741  66.434  1.00  0.00              
ATOM   1529  CD2 PHE A 197     -18.371 -22.568  68.761  1.00  0.00              
ATOM   1530  CE1 PHE A 197     -18.267 -23.972  66.399  1.00  0.00              
ATOM   1531  CE2 PHE A 197     -17.751 -23.797  68.717  1.00  0.00              
ATOM   1532  CZ  PHE A 197     -17.703 -24.500  67.537  1.00  0.00              
ATOM   1533  C   PHE A 197     -21.765 -19.579  68.489  1.00  0.00              
ATOM   1534  O   PHE A 197     -21.079 -18.812  69.169  1.00  0.00              
ATOM   1535  N   VAL A 198     -23.087 -19.417  68.430  1.00  0.00              
ATOM   1536  CA  VAL A 198     -23.734 -18.156  68.771  1.00  0.00              
ATOM   1537  CB  VAL A 198     -24.957 -17.915  67.840  1.00  0.00              
ATOM   1538  CG1 VAL A 198     -24.484 -17.670  66.415  1.00  0.00              
ATOM   1539  CG2 VAL A 198     -25.959 -19.068  67.861  1.00  0.00              
ATOM   1540  C   VAL A 198     -24.067 -17.918  70.248  1.00  0.00              
ATOM   1541  O   VAL A 198     -25.161 -17.464  70.593  1.00  0.00              
ATOM   1542  N   THR A 199     -23.123 -18.189  71.156  1.00  0.00              
ATOM   1543  CA  THR A 199     -23.310 -17.921  72.578  1.00  0.00              
ATOM   1544  CB  THR A 199     -24.319 -18.908  73.237  1.00  0.00              
ATOM   1545  OG1 THR A 199     -24.665 -18.312  74.480  1.00  0.00              
ATOM   1546  CG2 THR A 199     -23.808 -20.326  73.453  1.00  0.00              
ATOM   1547  C   THR A 199     -21.964 -17.918  73.298  1.00  0.00              
ATOM   1548  O   THR A 199     -20.953 -18.347  72.743  1.00  0.00              
ATOM   1549  N   THR A 200     -21.961 -17.493  74.562  1.00  0.00              
ATOM   1550  CA  THR A 200     -20.759 -17.250  75.353  1.00  0.00              
ATOM   1551  CB  THR A 200     -21.187 -16.671  76.708  1.00  0.00              
ATOM   1552  OG1 THR A 200     -22.310 -17.456  77.101  1.00  0.00              
ATOM   1553  CG2 THR A 200     -21.549 -15.197  76.635  1.00  0.00              
ATOM   1554  C   THR A 200     -19.877 -18.475  75.563  1.00  0.00              
ATOM   1555  O   THR A 200     -18.676 -18.453  75.279  1.00  0.00              
ATOM   1556  N   ALA A 201     -20.484 -19.561  76.055  1.00  0.00              
ATOM   1557  CA  ALA A 201     -19.802 -20.841  76.210  1.00  0.00              
ATOM   1558  CB  ALA A 201     -20.793 -21.884  76.701  1.00  0.00              
ATOM   1559  C   ALA A 201     -19.205 -21.343  74.898  1.00  0.00              
ATOM   1560  O   ALA A 201     -18.051 -21.771  74.841  1.00  0.00              
ATOM   1561  N   GLU A 202     -19.984 -21.223  73.818  1.00  0.00              
ATOM   1562  CA  GLU A 202     -19.514 -21.553  72.483  1.00  0.00              
ATOM   1563  CB  GLU A 202     -20.668 -21.496  71.495  1.00  0.00              
ATOM   1564  CG  GLU A 202     -21.632 -22.677  71.548  1.00  0.00              
ATOM   1565  CD  GLU A 202     -21.089 -23.962  70.937  1.00  0.00              
ATOM   1566  OE1 GLU A 202     -21.194 -24.126  69.723  1.00  0.00              
ATOM   1567  OE2 GLU A 202     -20.571 -24.797  71.676  1.00  0.00              
ATOM   1568  C   GLU A 202     -18.383 -20.643  72.023  1.00  0.00              
ATOM   1569  O   GLU A 202     -17.455 -21.114  71.370  1.00  0.00              
ATOM   1570  N   ARG A 203     -18.409 -19.356  72.386  1.00  0.00              
ATOM   1571  CA  ARG A 203     -17.335 -18.429  72.064  1.00  0.00              
ATOM   1572  CB  ARG A 203     -17.719 -17.005  72.455  1.00  0.00              
ATOM   1573  CG  ARG A 203     -16.876 -15.966  71.733  1.00  0.00              
ATOM   1574  CD  ARG A 203     -17.171 -14.542  72.171  1.00  0.00              
ATOM   1575  NE  ARG A 203     -16.674 -14.280  73.511  1.00  0.00              
ATOM   1576  CZ  ARG A 203     -16.037 -13.155  73.837  1.00  0.00              
ATOM   1577  NH1 ARG A 203     -15.681 -13.011  75.107  1.00  0.00              
ATOM   1578  NH2 ARG A 203     -15.742 -12.218  72.934  1.00  0.00              
ATOM   1579  C   ARG A 203     -16.051 -18.848  72.774  1.00  0.00              
ATOM   1580  O   ARG A 203     -14.974 -18.826  72.178  1.00  0.00              
ATOM   1581  N   GLU A 204     -16.148 -19.281  74.037  1.00  0.00              
ATOM   1582  CA  GLU A 204     -15.014 -19.866  74.742  1.00  0.00              
ATOM   1583  CB  GLU A 204     -15.382 -20.160  76.191  1.00  0.00              
ATOM   1584  CG  GLU A 204     -15.486 -18.917  77.070  1.00  0.00              
ATOM   1585  CD  GLU A 204     -14.142 -18.280  77.397  1.00  0.00              
ATOM   1586  OE1 GLU A 204     -13.495 -18.723  78.352  1.00  0.00              
ATOM   1587  OE2 GLU A 204     -13.733 -17.337  76.718  1.00  0.00              
ATOM   1588  C   GLU A 204     -14.476 -21.124  74.071  1.00  0.00              
ATOM   1589  O   GLU A 204     -13.261 -21.282  73.935  1.00  0.00              
ATOM   1590  N   ILE A 205     -15.364 -22.015  73.613  1.00  0.00              
ATOM   1591  CA  ILE A 205     -14.948 -23.197  72.866  1.00  0.00              
ATOM   1592  CB  ILE A 205     -16.132 -24.174  72.644  1.00  0.00              
ATOM   1593  CG2 ILE A 205     -15.702 -25.389  71.821  1.00  0.00              
ATOM   1594  CG1 ILE A 205     -16.692 -24.645  73.984  1.00  0.00              
ATOM   1595  CD1 ILE A 205     -17.977 -25.494  73.900  1.00  0.00              
ATOM   1596  C   ILE A 205     -14.267 -22.810  71.554  1.00  0.00              
ATOM   1597  O   ILE A 205     -13.196 -23.337  71.251  1.00  0.00              
ATOM   1598  N   VAL A 206     -14.811 -21.860  70.784  1.00  0.00              
ATOM   1599  CA  VAL A 206     -14.204 -21.454  69.524  1.00  0.00              
ATOM   1600  CB  VAL A 206     -15.218 -20.667  68.653  1.00  0.00              
ATOM   1601  CG1 VAL A 206     -15.313 -19.184  68.951  1.00  0.00              
ATOM   1602  CG2 VAL A 206     -14.959 -20.925  67.186  1.00  0.00              
ATOM   1603  C   VAL A 206     -12.870 -20.734  69.734  1.00  0.00              
ATOM   1604  O   VAL A 206     -11.945 -20.882  68.935  1.00  0.00              
ATOM   1605  N   ARG A 207     -12.736 -19.995  70.842  1.00  0.00              
ATOM   1606  CA  ARG A 207     -11.463 -19.416  71.250  1.00  0.00              
ATOM   1607  CB  ARG A 207     -11.660 -18.571  72.498  1.00  0.00              
ATOM   1608  CG  ARG A 207     -10.496 -17.643  72.815  1.00  0.00              
ATOM   1609  CD  ARG A 207     -10.364 -17.509  74.320  1.00  0.00              
ATOM   1610  NE  ARG A 207      -9.917 -18.778  74.871  1.00  0.00              
ATOM   1611  CZ  ARG A 207     -10.245 -19.213  76.085  1.00  0.00              
ATOM   1612  NH1 ARG A 207      -9.728 -20.367  76.478  1.00  0.00              
ATOM   1613  NH2 ARG A 207     -11.075 -18.536  76.870  1.00  0.00              
ATOM   1614  C   ARG A 207     -10.461 -20.527  71.552  1.00  0.00              
ATOM   1615  O   ARG A 207      -9.298 -20.448  71.155  1.00  0.00              
ATOM   1616  N   ASP A 208     -10.898 -21.591  72.237  1.00  0.00              
ATOM   1617  CA  ASP A 208     -10.059 -22.762  72.461  1.00  0.00              
ATOM   1618  CB  ASP A 208     -10.745 -23.750  73.399  1.00  0.00              
ATOM   1619  CG  ASP A 208      -9.906 -24.984  73.697  1.00  0.00              
ATOM   1620  OD1 ASP A 208     -10.215 -26.056  73.165  1.00  0.00              
ATOM   1621  OD2 ASP A 208      -8.960 -24.886  74.475  1.00  0.00              
ATOM   1622  C   ASP A 208      -9.656 -23.463  71.169  1.00  0.00              
ATOM   1623  O   ASP A 208      -8.519 -23.921  71.051  1.00  0.00              
ATOM   1624  N   ILE A 209     -10.575 -23.545  70.198  1.00  0.00              
ATOM   1625  CA  ILE A 209     -10.276 -24.050  68.859  1.00  0.00              
ATOM   1626  CB  ILE A 209     -11.524 -24.007  67.939  1.00  0.00              
ATOM   1627  CG2 ILE A 209     -11.164 -24.429  66.521  1.00  0.00              
ATOM   1628  CG1 ILE A 209     -12.663 -24.859  68.471  1.00  0.00              
ATOM   1629  CD1 ILE A 209     -13.965 -24.811  67.648  1.00  0.00              
ATOM   1630  C   ILE A 209      -9.157 -23.223  68.237  1.00  0.00              
ATOM   1631  O   ILE A 209      -8.178 -23.775  67.737  1.00  0.00              
ATOM   1632  N   LYS A 210      -9.300 -21.896  68.295  1.00  0.00              
ATOM   1633  CA  LYS A 210      -8.303 -20.968  67.787  1.00  0.00              
ATOM   1634  CB  LYS A 210      -8.789 -19.553  68.065  1.00  0.00              
ATOM   1635  CG  LYS A 210      -8.017 -18.445  67.371  1.00  0.00              
ATOM   1636  CD  LYS A 210      -8.499 -17.068  67.799  1.00  0.00              
ATOM   1637  CE  LYS A 210      -8.274 -16.869  69.290  1.00  0.00              
ATOM   1638  NZ  LYS A 210      -7.811 -15.521  69.537  1.00  0.00              
ATOM   1639  C   LYS A 210      -6.944 -21.224  68.434  1.00  0.00              
ATOM   1640  O   LYS A 210      -5.968 -21.479  67.729  1.00  0.00              
ATOM   1641  N   GLU A 211      -6.899 -21.257  69.772  1.00  0.00              
ATOM   1642  CA  GLU A 211      -5.683 -21.542  70.529  1.00  0.00              
ATOM   1643  CB  GLU A 211      -5.982 -21.595  72.023  1.00  0.00              
ATOM   1644  CG  GLU A 211      -6.459 -20.286  72.637  1.00  0.00              
ATOM   1645  CD  GLU A 211      -6.814 -20.415  74.111  1.00  0.00              
ATOM   1646  OE1 GLU A 211      -6.048 -19.935  74.944  1.00  0.00              
ATOM   1647  OE2 GLU A 211      -7.856 -20.993  74.435  1.00  0.00              
ATOM   1648  C   GLU A 211      -4.992 -22.846  70.145  1.00  0.00              
ATOM   1649  O   GLU A 211      -3.763 -22.918  70.117  1.00  0.00              
ATOM   1650  N   LYS A 212      -5.775 -23.892  69.869  1.00  0.00              
ATOM   1651  CA  LYS A 212      -5.222 -25.173  69.456  1.00  0.00              
ATOM   1652  CB  LYS A 212      -6.198 -26.288  69.795  1.00  0.00              
ATOM   1653  CG  LYS A 212      -6.230 -26.599  71.279  1.00  0.00              
ATOM   1654  CD  LYS A 212      -7.397 -27.517  71.578  1.00  0.00              
ATOM   1655  CE  LYS A 212      -7.347 -27.939  73.035  1.00  0.00              
ATOM   1656  NZ  LYS A 212      -8.641 -28.446  73.444  1.00  0.00              
ATOM   1657  C   LYS A 212      -4.837 -25.273  67.987  1.00  0.00              
ATOM   1658  O   LYS A 212      -3.806 -25.857  67.650  1.00  0.00              
ATOM   1659  N   LEU A 213      -5.651 -24.714  67.093  1.00  0.00              
ATOM   1660  CA  LEU A 213      -5.510 -24.988  65.673  1.00  0.00              
ATOM   1661  CB  LEU A 213      -6.835 -25.468  65.080  1.00  0.00              
ATOM   1662  CG  LEU A 213      -7.471 -26.762  65.577  1.00  0.00              
ATOM   1663  CD1 LEU A 213      -8.754 -27.027  64.809  1.00  0.00              
ATOM   1664  CD2 LEU A 213      -6.523 -27.941  65.418  1.00  0.00              
ATOM   1665  C   LEU A 213      -4.981 -23.860  64.807  1.00  0.00              
ATOM   1666  O   LEU A 213      -4.324 -24.137  63.799  1.00  0.00              
ATOM   1667  N   CYS A 214      -5.229 -22.594  65.155  1.00  0.00              
ATOM   1668  CA  CYS A 214      -5.016 -21.517  64.203  1.00  0.00              
ATOM   1669  CB  CYS A 214      -5.827 -20.280  64.565  1.00  0.00              
ATOM   1670  SG  CYS A 214      -5.151 -19.300  65.928  1.00  0.00              
ATOM   1671  C   CYS A 214      -3.554 -21.144  64.014  1.00  0.00              
ATOM   1672  O   CYS A 214      -2.746 -21.174  64.945  1.00  0.00              
ATOM   1673  N   TYR A 215      -3.221 -20.779  62.778  1.00  0.00              
ATOM   1674  CA  TYR A 215      -1.858 -20.441  62.416  1.00  0.00              
ATOM   1675  CB  TYR A 215      -1.107 -21.657  61.845  1.00  0.00              
ATOM   1676  CG  TYR A 215      -1.741 -22.347  60.641  1.00  0.00              
ATOM   1677  CD1 TYR A 215      -1.296 -22.061  59.364  1.00  0.00              
ATOM   1678  CE1 TYR A 215      -1.850 -22.710  58.280  1.00  0.00              
ATOM   1679  CD2 TYR A 215      -2.739 -23.281  60.835  1.00  0.00              
ATOM   1680  CE2 TYR A 215      -3.293 -23.931  59.754  1.00  0.00              
ATOM   1681  CZ  TYR A 215      -2.845 -23.641  58.485  1.00  0.00              
ATOM   1682  OH  TYR A 215      -3.407 -24.292  57.406  1.00  0.00              
ATOM   1683  C   TYR A 215      -1.876 -19.296  61.422  1.00  0.00              
ATOM   1684  O   TYR A 215      -2.848 -19.120  60.686  1.00  0.00              
ATOM   1685  N   VAL A 216      -0.817 -18.494  61.388  1.00  0.00              
ATOM   1686  CA  VAL A 216      -0.760 -17.372  60.471  1.00  0.00              
ATOM   1687  CB  VAL A 216       0.125 -16.238  61.020  1.00  0.00              
ATOM   1688  CG1 VAL A 216       0.109 -15.041  60.086  1.00  0.00              
ATOM   1689  CG2 VAL A 216      -0.361 -15.792  62.389  1.00  0.00              
ATOM   1690  C   VAL A 216      -0.249 -17.886  59.134  1.00  0.00              
ATOM   1691  O   VAL A 216       0.795 -18.538  59.043  1.00  0.00              
ATOM   1692  N   ALA A 217      -1.036 -17.608  58.096  1.00  0.00              
ATOM   1693  CA  ALA A 217      -0.686 -17.991  56.741  1.00  0.00              
ATOM   1694  CB  ALA A 217      -1.810 -17.589  55.800  1.00  0.00              
ATOM   1695  C   ALA A 217       0.580 -17.302  56.255  1.00  0.00              
ATOM   1696  O   ALA A 217       0.675 -16.075  56.282  1.00  0.00              
ATOM   1697  N   LEU A 218       1.569 -18.085  55.819  1.00  0.00              
ATOM   1698  CA  LEU A 218       2.783 -17.543  55.224  1.00  0.00              
ATOM   1699  CB  LEU A 218       3.832 -18.647  55.091  1.00  0.00              
ATOM   1700  CG  LEU A 218       5.195 -18.340  54.472  1.00  0.00              
ATOM   1701  CD1 LEU A 218       5.930 -17.248  55.235  1.00  0.00              
ATOM   1702  CD2 LEU A 218       6.035 -19.603  54.428  1.00  0.00              
ATOM   1703  C   LEU A 218       2.452 -16.943  53.863  1.00  0.00              
ATOM   1704  O   LEU A 218       2.907 -15.854  53.507  1.00  0.00              
ATOM   1705  N   ASP A 219       1.654 -17.657  53.070  1.00  0.00              
ATOM   1706  CA  ASP A 219       1.088 -17.073  51.872  1.00  0.00              
ATOM   1707  CB  ASP A 219       1.786 -17.538  50.601  1.00  0.00              
ATOM   1708  CG  ASP A 219       1.416 -16.630  49.440  1.00  0.00              
ATOM   1709  OD1 ASP A 219       0.370 -16.839  48.815  1.00  0.00              
ATOM   1710  OD2 ASP A 219       2.170 -15.688  49.191  1.00  0.00              
ATOM   1711  C   ASP A 219      -0.377 -17.447  51.815  1.00  0.00              
ATOM   1712  O   ASP A 219      -0.743 -18.575  51.477  1.00  0.00              
ATOM   1713  N   PHE A 220      -1.199 -16.451  52.146  1.00  0.00              
ATOM   1714  CA  PHE A 220      -2.643 -16.604  52.214  1.00  0.00              
ATOM   1715  CB  PHE A 220      -3.279 -15.249  52.523  1.00  0.00              
ATOM   1716  CG  PHE A 220      -4.785 -15.283  52.761  1.00  0.00              
ATOM   1717  CD1 PHE A 220      -5.329 -16.131  53.710  1.00  0.00              
ATOM   1718  CD2 PHE A 220      -5.606 -14.449  52.026  1.00  0.00              
ATOM   1719  CE1 PHE A 220      -6.691 -16.141  53.920  1.00  0.00              
ATOM   1720  CE2 PHE A 220      -6.967 -14.466  52.245  1.00  0.00              
ATOM   1721  CZ  PHE A 220      -7.510 -15.308  53.190  1.00  0.00              
ATOM   1722  C   PHE A 220      -3.274 -17.214  50.970  1.00  0.00              
ATOM   1723  O   PHE A 220      -3.970 -18.221  51.077  1.00  0.00              
ATOM   1724  N   GLU A 221      -3.005 -16.655  49.787  1.00  0.00              
ATOM   1725  CA  GLU A 221      -3.673 -17.098  48.575  1.00  0.00              
ATOM   1726  CB  GLU A 221      -3.452 -16.088  47.452  1.00  0.00              
ATOM   1727  CG  GLU A 221      -4.425 -16.231  46.278  1.00  0.00              
ATOM   1728  CD  GLU A 221      -5.896 -16.073  46.652  1.00  0.00              
ATOM   1729  OE1 GLU A 221      -6.302 -14.964  47.002  1.00  0.00              
ATOM   1730  OE2 GLU A 221      -6.631 -17.057  46.593  1.00  0.00              
ATOM   1731  C   GLU A 221      -3.249 -18.499  48.150  1.00  0.00              
ATOM   1732  O   GLU A 221      -4.096 -19.305  47.763  1.00  0.00              
ATOM   1733  N   ASN A 222      -1.951 -18.812  48.246  1.00  0.00              
ATOM   1734  CA  ASN A 222      -1.457 -20.155  47.967  1.00  0.00              
ATOM   1735  CB  ASN A 222       0.067 -20.186  48.080  1.00  0.00              
ATOM   1736  CG  ASN A 222       0.700 -21.566  47.947  1.00  0.00              
ATOM   1737  OD1 ASN A 222       1.456 -21.990  48.815  1.00  0.00              
ATOM   1738  ND2 ASN A 222       0.443 -22.324  46.890  1.00  0.00              
ATOM   1739  C   ASN A 222      -2.087 -21.191  48.891  1.00  0.00              
ATOM   1740  O   ASN A 222      -2.609 -22.207  48.427  1.00  0.00              
ATOM   1741  N   GLU A 223      -2.090 -20.900  50.195  1.00  0.00              
ATOM   1742  CA  GLU A 223      -2.720 -21.776  51.168  1.00  0.00              
ATOM   1743  CB  GLU A 223      -2.413 -21.304  52.574  1.00  0.00              
ATOM   1744  CG  GLU A 223      -0.970 -21.610  52.947  1.00  0.00              
ATOM   1745  CD  GLU A 223      -0.514 -20.939  54.229  1.00  0.00              
ATOM   1746  OE1 GLU A 223      -1.095 -21.179  55.286  1.00  0.00              
ATOM   1747  OE2 GLU A 223       0.437 -20.154  54.176  1.00  0.00              
ATOM   1748  C   GLU A 223      -4.220 -21.922  50.960  1.00  0.00              
ATOM   1749  O   GLU A 223      -4.751 -23.030  51.067  1.00  0.00              
ATOM   1750  N   MET A 224      -4.906 -20.826  50.619  1.00  0.00              
ATOM   1751  CA  MET A 224      -6.326 -20.852  50.298  1.00  0.00              
ATOM   1752  CB  MET A 224      -6.851 -19.432  50.086  1.00  0.00              
ATOM   1753  CG  MET A 224      -8.354 -19.345  49.854  1.00  0.00              
ATOM   1754  SD  MET A 224      -8.969 -17.644  49.796  1.00  0.00              
ATOM   1755  CE  MET A 224      -9.784 -17.596  51.366  1.00  0.00              
ATOM   1756  C   MET A 224      -6.598 -21.726  49.082  1.00  0.00              
ATOM   1757  O   MET A 224      -7.557 -22.498  49.091  1.00  0.00              
ATOM   1758  N   ALA A 225      -5.742 -21.664  48.054  1.00  0.00              
ATOM   1759  CA  ALA A 225      -5.845 -22.555  46.907  1.00  0.00              
ATOM   1760  CB  ALA A 225      -4.740 -22.250  45.907  1.00  0.00              
ATOM   1761  C   ALA A 225      -5.734 -24.025  47.300  1.00  0.00              
ATOM   1762  O   ALA A 225      -6.538 -24.845  46.847  1.00  0.00              
ATOM   1763  N   THR A 226      -4.779 -24.384  48.165  1.00  0.00              
ATOM   1764  CA  THR A 226      -4.698 -25.741  48.693  1.00  0.00              
ATOM   1765  CB  THR A 226      -3.317 -26.003  49.318  1.00  0.00              
ATOM   1766  OG1 THR A 226      -2.935 -24.833  50.033  1.00  0.00              
ATOM   1767  CG2 THR A 226      -2.282 -26.335  48.256  1.00  0.00              
ATOM   1768  C   THR A 226      -5.818 -26.134  49.653  1.00  0.00              
ATOM   1769  O   THR A 226      -6.166 -27.310  49.758  1.00  0.00              
ATOM   1770  N   ALA A 227      -6.403 -25.170  50.368  1.00  0.00              
ATOM   1771  CA  ALA A 227      -7.543 -25.439  51.233  1.00  0.00              
ATOM   1772  CB  ALA A 227      -7.737 -24.288  52.201  1.00  0.00              
ATOM   1773  C   ALA A 227      -8.837 -25.610  50.447  1.00  0.00              
ATOM   1774  O   ALA A 227      -9.742 -26.327  50.872  1.00  0.00              
ATOM   1775  N   ALA A 228      -8.945 -24.929  49.302  1.00  0.00              
ATOM   1776  CA  ALA A 228     -10.040 -25.142  48.367  1.00  0.00              
ATOM   1777  CB  ALA A 228     -10.047 -24.035  47.324  1.00  0.00              
ATOM   1778  C   ALA A 228      -9.859 -26.467  47.637  1.00  0.00              
ATOM   1779  O   ALA A 228     -10.803 -27.237  47.463  1.00  0.00              
ATOM   1780  N   SER A 229      -8.624 -26.769  47.231  1.00  0.00              
ATOM   1781  CA  SER A 229      -8.303 -28.048  46.616  1.00  0.00              
ATOM   1782  CB  SER A 229      -7.108 -27.867  45.679  1.00  0.00              
ATOM   1783  OG  SER A 229      -7.245 -26.715  44.855  1.00  0.00              
ATOM   1784  C   SER A 229      -7.988 -29.043  47.733  1.00  0.00              
ATOM   1785  O   SER A 229      -6.905 -29.630  47.806  1.00  0.00              
ATOM   1786  N   SER A 230      -8.965 -29.252  48.618  1.00  0.00              
ATOM   1787  CA  SER A 230      -8.766 -29.935  49.884  1.00  0.00              
ATOM   1788  CB  SER A 230      -9.972 -29.649  50.774  1.00  0.00              
ATOM   1789  OG  SER A 230     -11.186 -29.635  50.030  1.00  0.00              
ATOM   1790  C   SER A 230      -8.410 -31.419  49.850  1.00  0.00              
ATOM   1791  O   SER A 230      -9.228 -32.317  50.056  1.00  0.00              
ATOM   1792  N   SER A 231      -7.133 -31.669  49.565  1.00  0.00              
ATOM   1793  CA  SER A 231      -6.542 -32.990  49.692  1.00  0.00              
ATOM   1794  CB  SER A 231      -5.190 -32.965  48.983  1.00  0.00              
ATOM   1795  OG  SER A 231      -4.376 -31.896  49.465  1.00  0.00              
ATOM   1796  C   SER A 231      -6.341 -33.354  51.158  1.00  0.00              
ATOM   1797  O   SER A 231      -6.601 -34.466  51.615  1.00  0.00              
ATOM   1798  N   SER A 232      -5.854 -32.346  51.882  1.00  0.00              
ATOM   1799  CA  SER A 232      -5.346 -32.527  53.228  1.00  0.00              
ATOM   1800  CB  SER A 232      -3.897 -33.004  53.124  1.00  0.00              
ATOM   1801  OG  SER A 232      -3.202 -32.365  52.050  1.00  0.00              
ATOM   1802  C   SER A 232      -5.428 -31.299  54.127  1.00  0.00              
ATOM   1803  O   SER A 232      -5.473 -31.442  55.349  1.00  0.00              
ATOM   1804  N   LEU A 233      -5.470 -30.077  53.582  1.00  0.00              
ATOM   1805  CA  LEU A 233      -5.390 -28.879  54.404  1.00  0.00              
ATOM   1806  CB  LEU A 233      -4.802 -27.728  53.579  1.00  0.00              
ATOM   1807  CG  LEU A 233      -4.299 -26.489  54.317  1.00  0.00              
ATOM   1808  CD1 LEU A 233      -3.114 -26.836  55.205  1.00  0.00              
ATOM   1809  CD2 LEU A 233      -3.890 -25.415  53.328  1.00  0.00              
ATOM   1810  C   LEU A 233      -6.711 -28.491  55.073  1.00  0.00              
ATOM   1811  O   LEU A 233      -7.419 -27.571  54.655  1.00  0.00              
ATOM   1812  N   GLU A 234      -7.054 -29.263  56.109  1.00  0.00              
ATOM   1813  CA  GLU A 234      -8.135 -28.958  57.035  1.00  0.00              
ATOM   1814  CB  GLU A 234      -9.519 -29.042  56.384  1.00  0.00              
ATOM   1815  CG  GLU A 234     -10.041 -30.330  55.763  1.00  0.00              
ATOM   1816  CD  GLU A 234     -11.354 -30.105  55.023  1.00  0.00              
ATOM   1817  OE1 GLU A 234     -11.431 -30.453  53.847  1.00  0.00              
ATOM   1818  OE2 GLU A 234     -12.301 -29.566  55.609  1.00  0.00              
ATOM   1819  C   GLU A 234      -8.062 -29.879  58.242  1.00  0.00              
ATOM   1820  O   GLU A 234      -7.498 -30.971  58.144  1.00  0.00              
ATOM   1821  N   LYS A 235      -8.605 -29.474  59.393  1.00  0.00              
ATOM   1822  CA  LYS A 235      -8.536 -30.308  60.579  1.00  0.00              
ATOM   1823  CB  LYS A 235      -7.504 -29.753  61.574  1.00  0.00              
ATOM   1824  CG  LYS A 235      -7.187 -30.657  62.769  1.00  0.00              
ATOM   1825  CD  LYS A 235      -6.758 -32.050  62.314  1.00  0.00              
ATOM   1826  CE  LYS A 235      -6.903 -33.038  63.457  1.00  0.00              
ATOM   1827  NZ  LYS A 235      -7.218 -34.357  62.939  1.00  0.00              
ATOM   1828  C   LYS A 235      -9.891 -30.537  61.233  1.00  0.00              
ATOM   1829  O   LYS A 235     -10.777 -29.682  61.262  1.00  0.00              
ATOM   1830  N   SER A 236     -10.024 -31.767  61.720  1.00  0.00              
ATOM   1831  CA  SER A 236     -11.195 -32.260  62.411  1.00  0.00              
ATOM   1832  CB  SER A 236     -11.181 -33.772  62.195  1.00  0.00              
ATOM   1833  OG  SER A 236      -9.907 -34.301  62.572  1.00  0.00              
ATOM   1834  C   SER A 236     -11.149 -31.924  63.901  1.00  0.00              
ATOM   1835  O   SER A 236     -10.418 -32.581  64.652  1.00  0.00              
ATOM   1836  N   TYR A 237     -11.889 -30.922  64.374  1.00  0.00              
ATOM   1837  CA  TYR A 237     -11.935 -30.639  65.801  1.00  0.00              
ATOM   1838  CB  TYR A 237     -12.003 -29.128  66.067  1.00  0.00              
ATOM   1839  CG  TYR A 237     -11.973 -28.734  67.543  1.00  0.00              
ATOM   1840  CD1 TYR A 237     -10.767 -28.508  68.183  1.00  0.00              
ATOM   1841  CE1 TYR A 237     -10.747 -28.154  69.519  1.00  0.00              
ATOM   1842  CD2 TYR A 237     -13.156 -28.605  68.246  1.00  0.00              
ATOM   1843  CE2 TYR A 237     -13.140 -28.269  69.583  1.00  0.00              
ATOM   1844  CZ  TYR A 237     -11.937 -28.035  70.208  1.00  0.00              
ATOM   1845  OH  TYR A 237     -11.946 -27.669  71.538  1.00  0.00              
ATOM   1846  C   TYR A 237     -13.158 -31.341  66.371  1.00  0.00              
ATOM   1847  O   TYR A 237     -14.279 -31.112  65.915  1.00  0.00              
ATOM   1848  N   GLU A 238     -12.982 -32.210  67.366  1.00  0.00              
ATOM   1849  CA  GLU A 238     -14.133 -32.782  68.039  1.00  0.00              
ATOM   1850  CB  GLU A 238     -13.842 -34.171  68.596  1.00  0.00              
ATOM   1851  CG  GLU A 238     -15.136 -34.854  69.035  1.00  0.00              
ATOM   1852  CD  GLU A 238     -14.967 -36.221  69.677  1.00  0.00              
ATOM   1853  OE1 GLU A 238     -14.491 -37.140  69.012  1.00  0.00              
ATOM   1854  OE2 GLU A 238     -15.326 -36.361  70.845  1.00  0.00              
ATOM   1855  C   GLU A 238     -14.582 -31.848  69.152  1.00  0.00              
ATOM   1856  O   GLU A 238     -13.862 -31.613  70.125  1.00  0.00              
ATOM   1857  N   LEU A 239     -15.766 -31.266  68.971  1.00  0.00              
ATOM   1858  CA  LEU A 239     -16.442 -30.546  70.038  1.00  0.00              
ATOM   1859  CB  LEU A 239     -17.716 -29.884  69.519  1.00  0.00              
ATOM   1860  CG  LEU A 239     -17.624 -28.790  68.470  1.00  0.00              
ATOM   1861  CD1 LEU A 239     -19.015 -28.301  68.106  1.00  0.00              
ATOM   1862  CD2 LEU A 239     -16.788 -27.634  68.980  1.00  0.00              
ATOM   1863  C   LEU A 239     -16.809 -31.506  71.166  1.00  0.00              
ATOM   1864  O   LEU A 239     -17.256 -32.619  70.873  1.00  0.00              
ATOM   1865  N   PRO A 240     -16.684 -31.138  72.455  1.00  0.00              
ATOM   1866  CD  PRO A 240     -16.220 -29.821  72.889  1.00  0.00              
ATOM   1867  CA  PRO A 240     -16.930 -32.003  73.615  1.00  0.00              
ATOM   1868  CB  PRO A 240     -16.868 -31.025  74.768  1.00  0.00              
ATOM   1869  CG  PRO A 240     -15.797 -30.066  74.325  1.00  0.00              
ATOM   1870  C   PRO A 240     -18.218 -32.822  73.652  1.00  0.00              
ATOM   1871  O   PRO A 240     -18.309 -33.825  74.359  1.00  0.00              
ATOM   1872  N   ASP A 241     -19.228 -32.428  72.872  1.00  0.00              
ATOM   1873  CA  ASP A 241     -20.473 -33.178  72.755  1.00  0.00              
ATOM   1874  CB  ASP A 241     -21.644 -32.207  72.516  1.00  0.00              
ATOM   1875  CG  ASP A 241     -21.734 -31.635  71.103  1.00  0.00              
ATOM   1876  OD1 ASP A 241     -20.703 -31.245  70.547  1.00  0.00              
ATOM   1877  OD2 ASP A 241     -22.832 -31.568  70.553  1.00  0.00              
ATOM   1878  C   ASP A 241     -20.416 -34.214  71.628  1.00  0.00              
ATOM   1879  O   ASP A 241     -21.454 -34.682  71.162  1.00  0.00              
ATOM   1880  N   GLY A 242     -19.227 -34.532  71.111  1.00  0.00              
ATOM   1881  CA  GLY A 242     -19.074 -35.541  70.077  1.00  0.00              
ATOM   1882  C   GLY A 242     -18.975 -34.967  68.670  1.00  0.00              
ATOM   1883  O   GLY A 242     -18.547 -35.673  67.754  1.00  0.00              
ATOM   1884  N   GLN A 243     -19.318 -33.692  68.446  1.00  0.00              
ATOM   1885  CA  GLN A 243     -19.361 -33.150  67.094  1.00  0.00              
ATOM   1886  CB  GLN A 243     -20.185 -31.871  67.020  1.00  0.00              
ATOM   1887  CG  GLN A 243     -21.685 -32.075  67.150  1.00  0.00              
ATOM   1888  CD  GLN A 243     -22.470 -30.789  66.942  1.00  0.00              
ATOM   1889  OE1 GLN A 243     -22.380 -30.136  65.905  1.00  0.00              
ATOM   1890  NE2 GLN A 243     -23.276 -30.363  67.902  1.00  0.00              
ATOM   1891  C   GLN A 243     -17.987 -32.913  66.483  1.00  0.00              
ATOM   1892  O   GLN A 243     -17.332 -31.896  66.719  1.00  0.00              
ATOM   1893  N   VAL A 244     -17.520 -33.901  65.719  1.00  0.00              
ATOM   1894  CA  VAL A 244     -16.288 -33.767  64.951  1.00  0.00              
ATOM   1895  CB  VAL A 244     -15.776 -35.141  64.446  1.00  0.00              
ATOM   1896  CG1 VAL A 244     -14.378 -34.999  63.861  1.00  0.00              
ATOM   1897  CG2 VAL A 244     -15.753 -36.197  65.541  1.00  0.00              
ATOM   1898  C   VAL A 244     -16.521 -32.799  63.790  1.00  0.00              
ATOM   1899  O   VAL A 244     -16.979 -33.175  62.708  1.00  0.00              
ATOM   1900  N   ILE A 245     -16.247 -31.520  64.039  1.00  0.00              
ATOM   1901  CA  ILE A 245     -16.414 -30.488  63.027  1.00  0.00              
ATOM   1902  CB  ILE A 245     -16.825 -29.127  63.642  1.00  0.00              
ATOM   1903  CG2 ILE A 245     -18.191 -29.288  64.301  1.00  0.00              
ATOM   1904  CG1 ILE A 245     -15.805 -28.527  64.606  1.00  0.00              
ATOM   1905  CD1 ILE A 245     -16.115 -27.080  65.031  1.00  0.00              
ATOM   1906  C   ILE A 245     -15.176 -30.350  62.150  1.00  0.00              
ATOM   1907  O   ILE A 245     -14.042 -30.529  62.605  1.00  0.00              
ATOM   1908  N   THR A 246     -15.380 -30.034  60.871  1.00  0.00              
ATOM   1909  CA  THR A 246     -14.268 -29.896  59.941  1.00  0.00              
ATOM   1910  CB  THR A 246     -14.604 -30.506  58.558  1.00  0.00              
ATOM   1911  OG1 THR A 246     -15.718 -29.809  57.994  1.00  0.00              
ATOM   1912  CG2 THR A 246     -14.876 -32.000  58.644  1.00  0.00              
ATOM   1913  C   THR A 246     -13.922 -28.419  59.832  1.00  0.00              
ATOM   1914  O   THR A 246     -14.827 -27.599  59.680  1.00  0.00              
ATOM   1915  N   ILE A 247     -12.662 -28.011  59.969  1.00  0.00              
ATOM   1916  CA  ILE A 247     -12.303 -26.607  59.836  1.00  0.00              
ATOM   1917  CB  ILE A 247     -11.884 -26.027  61.211  1.00  0.00              
ATOM   1918  CG2 ILE A 247     -11.503 -24.558  61.080  1.00  0.00              
ATOM   1919  CG1 ILE A 247     -13.018 -26.157  62.224  1.00  0.00              
ATOM   1920  CD1 ILE A 247     -12.612 -25.925  63.681  1.00  0.00              
ATOM   1921  C   ILE A 247     -11.190 -26.519  58.805  1.00  0.00              
ATOM   1922  O   ILE A 247     -10.104 -27.072  58.994  1.00  0.00              
ATOM   1923  N   GLY A 248     -11.489 -25.867  57.681  1.00  0.00              
ATOM   1924  CA  GLY A 248     -10.538 -25.734  56.590  1.00  0.00              
ATOM   1925  C   GLY A 248      -9.747 -24.444  56.650  1.00  0.00              
ATOM   1926  O   GLY A 248      -9.053 -24.145  57.625  1.00  0.00              
ATOM   1927  N   ASN A 249      -9.941 -23.638  55.599  1.00  0.00              
ATOM   1928  CA  ASN A 249      -9.206 -22.392  55.393  1.00  0.00              
ATOM   1929  CB  ASN A 249      -9.701 -21.659  54.132  1.00  0.00              
ATOM   1930  CG  ASN A 249     -11.117 -21.094  54.187  1.00  0.00              
ATOM   1931  OD1 ASN A 249     -11.897 -21.368  55.097  1.00  0.00              
ATOM   1932  ND2 ASN A 249     -11.521 -20.262  53.239  1.00  0.00              
ATOM   1933  C   ASN A 249      -9.224 -21.443  56.585  1.00  0.00              
ATOM   1934  O   ASN A 249      -8.258 -20.724  56.852  1.00  0.00              
ATOM   1935  N   GLU A 250     -10.336 -21.519  57.327  1.00  0.00              
ATOM   1936  CA  GLU A 250     -10.581 -20.783  58.560  1.00  0.00              
ATOM   1937  CB  GLU A 250     -11.811 -21.340  59.281  1.00  0.00              
ATOM   1938  CG  GLU A 250     -13.187 -21.202  58.606  1.00  0.00              
ATOM   1939  CD  GLU A 250     -13.563 -22.175  57.490  1.00  0.00              
ATOM   1940  OE1 GLU A 250     -12.927 -23.226  57.335  1.00  0.00              
ATOM   1941  OE2 GLU A 250     -14.512 -21.891  56.760  1.00  0.00              
ATOM   1942  C   GLU A 250      -9.406 -20.767  59.533  1.00  0.00              
ATOM   1943  O   GLU A 250      -9.145 -19.748  60.176  1.00  0.00              
ATOM   1944  N   ARG A 251      -8.654 -21.874  59.591  1.00  0.00              
ATOM   1945  CA  ARG A 251      -7.482 -21.998  60.450  1.00  0.00              
ATOM   1946  CB  ARG A 251      -6.867 -23.379  60.301  1.00  0.00              
ATOM   1947  CG  ARG A 251      -7.729 -24.524  60.814  1.00  0.00              
ATOM   1948  CD  ARG A 251      -6.948 -25.829  60.763  1.00  0.00              
ATOM   1949  NE  ARG A 251      -5.786 -25.751  61.633  1.00  0.00              
ATOM   1950  CZ  ARG A 251      -4.806 -26.652  61.647  1.00  0.00              
ATOM   1951  NH1 ARG A 251      -3.790 -26.423  62.464  1.00  0.00              
ATOM   1952  NH2 ARG A 251      -4.827 -27.734  60.876  1.00  0.00              
ATOM   1953  C   ARG A 251      -6.390 -20.956  60.219  1.00  0.00              
ATOM   1954  O   ARG A 251      -5.676 -20.587  61.153  1.00  0.00              
ATOM   1955  N   PHE A 252      -6.233 -20.489  58.978  1.00  0.00              
ATOM   1956  CA  PHE A 252      -5.324 -19.387  58.691  1.00  0.00              
ATOM   1957  CB  PHE A 252      -4.309 -19.750  57.599  1.00  0.00              
ATOM   1958  CG  PHE A 252      -4.881 -20.320  56.309  1.00  0.00              
ATOM   1959  CD1 PHE A 252      -5.285 -19.477  55.291  1.00  0.00              
ATOM   1960  CD2 PHE A 252      -4.986 -21.688  56.161  1.00  0.00              
ATOM   1961  CE1 PHE A 252      -5.809 -20.009  54.134  1.00  0.00              
ATOM   1962  CE2 PHE A 252      -5.505 -22.212  54.998  1.00  0.00              
ATOM   1963  CZ  PHE A 252      -5.920 -21.373  53.990  1.00  0.00              
ATOM   1964  C   PHE A 252      -6.045 -18.082  58.380  1.00  0.00              
ATOM   1965  O   PHE A 252      -5.563 -16.987  58.677  1.00  0.00              
ATOM   1966  N   ARG A 253      -7.243 -18.214  57.805  1.00  0.00              
ATOM   1967  CA  ARG A 253      -8.140 -17.106  57.500  1.00  0.00              
ATOM   1968  CB  ARG A 253      -9.348 -17.711  56.795  1.00  0.00              
ATOM   1969  CG  ARG A 253     -10.554 -16.876  56.405  1.00  0.00              
ATOM   1970  CD  ARG A 253     -11.514 -17.890  55.810  1.00  0.00              
ATOM   1971  NE  ARG A 253     -12.859 -17.382  55.615  1.00  0.00              
ATOM   1972  CZ  ARG A 253     -13.910 -18.197  55.492  1.00  0.00              
ATOM   1973  NH1 ARG A 253     -15.117 -17.662  55.381  1.00  0.00              
ATOM   1974  NH2 ARG A 253     -13.780 -19.521  55.444  1.00  0.00              
ATOM   1975  C   ARG A 253      -8.546 -16.301  58.732  1.00  0.00              
ATOM   1976  O   ARG A 253      -8.841 -15.109  58.615  1.00  0.00              
ATOM   1977  N   CYS A 254      -8.583 -16.932  59.912  1.00  0.00              
ATOM   1978  CA  CYS A 254      -8.764 -16.205  61.159  1.00  0.00              
ATOM   1979  CB  CYS A 254      -9.269 -17.124  62.275  1.00  0.00              
ATOM   1980  SG  CYS A 254      -9.488 -16.306  63.875  1.00  0.00              
ATOM   1981  C   CYS A 254      -7.554 -15.357  61.563  1.00  0.00              
ATOM   1982  O   CYS A 254      -7.732 -14.139  61.625  1.00  0.00              
ATOM   1983  N   PRO A 255      -6.313 -15.831  61.809  1.00  0.00              
ATOM   1984  CD  PRO A 255      -5.933 -17.234  61.961  1.00  0.00              
ATOM   1985  CA  PRO A 255      -5.159 -14.978  62.100  1.00  0.00              
ATOM   1986  CB  PRO A 255      -4.035 -15.967  62.273  1.00  0.00              
ATOM   1987  CG  PRO A 255      -4.729 -17.152  62.871  1.00  0.00              
ATOM   1988  C   PRO A 255      -4.833 -13.970  61.005  1.00  0.00              
ATOM   1989  O   PRO A 255      -4.301 -12.894  61.285  1.00  0.00              
ATOM   1990  N   GLU A 256      -5.176 -14.292  59.751  1.00  0.00              
ATOM   1991  CA  GLU A 256      -5.021 -13.380  58.627  1.00  0.00              
ATOM   1992  CB  GLU A 256      -5.621 -14.006  57.373  1.00  0.00              
ATOM   1993  CG  GLU A 256      -5.328 -13.265  56.069  1.00  0.00              
ATOM   1994  CD  GLU A 256      -3.857 -13.143  55.702  1.00  0.00              
ATOM   1995  OE1 GLU A 256      -3.125 -14.129  55.795  1.00  0.00              
ATOM   1996  OE2 GLU A 256      -3.429 -12.063  55.287  1.00  0.00              
ATOM   1997  C   GLU A 256      -5.624 -11.998  58.847  1.00  0.00              
ATOM   1998  O   GLU A 256      -5.067 -11.014  58.355  1.00  0.00              
ATOM   1999  N   THR A 257      -6.718 -11.882  59.605  1.00  0.00              
ATOM   2000  CA  THR A 257      -7.322 -10.590  59.896  1.00  0.00              
ATOM   2001  CB  THR A 257      -8.640 -10.810  60.649  1.00  0.00              
ATOM   2002  OG1 THR A 257      -9.318 -11.795  59.883  1.00  0.00              
ATOM   2003  CG2 THR A 257      -9.510  -9.567  60.728  1.00  0.00              
ATOM   2004  C   THR A 257      -6.388  -9.630  60.633  1.00  0.00              
ATOM   2005  O   THR A 257      -6.539  -8.415  60.510  1.00  0.00              
ATOM   2006  N   LEU A 258      -5.365 -10.128  61.342  1.00  0.00              
ATOM   2007  CA  LEU A 258      -4.342  -9.267  61.929  1.00  0.00              
ATOM   2008  CB  LEU A 258      -3.383 -10.088  62.782  1.00  0.00              
ATOM   2009  CG  LEU A 258      -3.916 -10.815  64.010  1.00  0.00              
ATOM   2010  CD1 LEU A 258      -2.839 -11.725  64.575  1.00  0.00              
ATOM   2011  CD2 LEU A 258      -4.419  -9.837  65.063  1.00  0.00              
ATOM   2012  C   LEU A 258      -3.545  -8.509  60.869  1.00  0.00              
ATOM   2013  O   LEU A 258      -3.027  -7.417  61.109  1.00  0.00              
ATOM   2014  N   PHE A 259      -3.433  -9.101  59.678  1.00  0.00              
ATOM   2015  CA  PHE A 259      -2.797  -8.456  58.543  1.00  0.00              
ATOM   2016  CB  PHE A 259      -1.982  -9.474  57.742  1.00  0.00              
ATOM   2017  CG  PHE A 259      -0.787 -10.005  58.523  1.00  0.00              
ATOM   2018  CD1 PHE A 259       0.449  -9.407  58.374  1.00  0.00              
ATOM   2019  CD2 PHE A 259      -0.947 -11.041  59.424  1.00  0.00              
ATOM   2020  CE1 PHE A 259       1.511  -9.818  59.151  1.00  0.00              
ATOM   2021  CE2 PHE A 259       0.120 -11.441  60.202  1.00  0.00              
ATOM   2022  CZ  PHE A 259       1.346 -10.829  60.071  1.00  0.00              
ATOM   2023  C   PHE A 259      -3.819  -7.759  57.655  1.00  0.00              
ATOM   2024  O   PHE A 259      -3.517  -6.725  57.060  1.00  0.00              
ATOM   2025  N   GLN A 260      -5.037  -8.306  57.558  1.00  0.00              
ATOM   2026  CA  GLN A 260      -6.117  -7.710  56.783  1.00  0.00              
ATOM   2027  CB  GLN A 260      -6.461  -8.597  55.585  1.00  0.00              
ATOM   2028  CG  GLN A 260      -5.378  -8.732  54.526  1.00  0.00              
ATOM   2029  CD  GLN A 260      -5.779  -9.663  53.393  1.00  0.00              
ATOM   2030  OE1 GLN A 260      -6.728  -9.418  52.653  1.00  0.00              
ATOM   2031  NE2 GLN A 260      -5.075 -10.769  53.206  1.00  0.00              
ATOM   2032  C   GLN A 260      -7.371  -7.464  57.634  1.00  0.00              
ATOM   2033  O   GLN A 260      -8.297  -8.286  57.641  1.00  0.00              
ATOM   2034  N   PRO A 261      -7.479  -6.340  58.367  1.00  0.00              
ATOM   2035  CD  PRO A 261      -6.448  -5.313  58.470  1.00  0.00              
ATOM   2036  CA  PRO A 261      -8.618  -6.009  59.234  1.00  0.00              
ATOM   2037  CB  PRO A 261      -8.181  -4.698  59.853  1.00  0.00              
ATOM   2038  CG  PRO A 261      -6.680  -4.785  59.867  1.00  0.00              
ATOM   2039  C   PRO A 261      -9.964  -5.886  58.516  1.00  0.00              
ATOM   2040  O   PRO A 261     -11.049  -5.973  59.110  1.00  0.00              
ATOM   2041  N   SER A 262      -9.874  -5.720  57.195  1.00  0.00              
ATOM   2042  CA  SER A 262     -10.993  -5.736  56.269  1.00  0.00              
ATOM   2043  CB  SER A 262     -10.419  -5.629  54.861  1.00  0.00              
ATOM   2044  OG  SER A 262      -9.203  -6.367  54.751  1.00  0.00              
ATOM   2045  C   SER A 262     -11.918  -6.944  56.376  1.00  0.00              
ATOM   2046  O   SER A 262     -13.114  -6.825  56.111  1.00  0.00              
ATOM   2047  N   PHE A 263     -11.402  -8.104  56.801  1.00  0.00              
ATOM   2048  CA  PHE A 263     -12.228  -9.287  57.027  1.00  0.00              
ATOM   2049  CB  PHE A 263     -11.334 -10.483  57.313  1.00  0.00              
ATOM   2050  CG  PHE A 263     -10.498 -10.954  56.131  1.00  0.00              
ATOM   2051  CD1 PHE A 263      -9.182 -11.319  56.336  1.00  0.00              
ATOM   2052  CD2 PHE A 263     -11.056 -11.053  54.869  1.00  0.00              
ATOM   2053  CE1 PHE A 263      -8.437 -11.794  55.278  1.00  0.00              
ATOM   2054  CE2 PHE A 263     -10.299 -11.526  53.819  1.00  0.00              
ATOM   2055  CZ  PHE A 263      -8.990 -11.899  54.023  1.00  0.00              
ATOM   2056  C   PHE A 263     -13.280  -9.156  58.129  1.00  0.00              
ATOM   2057  O   PHE A 263     -14.321  -9.823  58.116  1.00  0.00              
ATOM   2058  N   ILE A 264     -13.000  -8.313  59.128  1.00  0.00              
ATOM   2059  CA  ILE A 264     -14.026  -7.906  60.079  1.00  0.00              
ATOM   2060  CB  ILE A 264     -13.414  -7.637  61.480  1.00  0.00              
ATOM   2061  CG2 ILE A 264     -14.412  -6.980  62.437  1.00  0.00              
ATOM   2062  CG1 ILE A 264     -12.901  -8.945  62.072  1.00  0.00              
ATOM   2063  CD1 ILE A 264     -12.211  -8.843  63.447  1.00  0.00              
ATOM   2064  C   ILE A 264     -14.748  -6.688  59.512  1.00  0.00              
ATOM   2065  O   ILE A 264     -15.971  -6.575  59.598  1.00  0.00              
ATOM   2066  N   GLY A 265     -13.984  -5.782  58.899  1.00  0.00              
ATOM   2067  CA  GLY A 265     -14.529  -4.546  58.364  1.00  0.00              
ATOM   2068  C   GLY A 265     -13.763  -3.324  58.849  1.00  0.00              
ATOM   2069  O   GLY A 265     -14.171  -2.187  58.606  1.00  0.00              
ATOM   2070  N   MET A 266     -12.632  -3.527  59.531  1.00  0.00              
ATOM   2071  CA  MET A 266     -11.860  -2.418  60.060  1.00  0.00              
ATOM   2072  CB  MET A 266     -10.960  -2.870  61.204  1.00  0.00              
ATOM   2073  CG  MET A 266     -11.682  -3.405  62.431  1.00  0.00              
ATOM   2074  SD  MET A 266     -10.527  -4.056  63.664  1.00  0.00              
ATOM   2075  CE  MET A 266     -10.081  -2.559  64.498  1.00  0.00              
ATOM   2076  C   MET A 266     -11.009  -1.815  58.953  1.00  0.00              
ATOM   2077  O   MET A 266     -10.289  -2.513  58.238  1.00  0.00              
ATOM   2078  N   GLU A 267     -11.114  -0.494  58.809  1.00  0.00              
ATOM   2079  CA  GLU A 267     -10.290   0.257  57.869  1.00  0.00              
ATOM   2080  CB  GLU A 267     -10.990   1.562  57.507  1.00  0.00              
ATOM   2081  CG  GLU A 267     -12.326   1.363  56.801  1.00  0.00              
ATOM   2082  CD  GLU A 267     -13.022   2.668  56.450  1.00  0.00              
ATOM   2083  OE1 GLU A 267     -13.686   3.234  57.318  1.00  0.00              
ATOM   2084  OE2 GLU A 267     -12.899   3.116  55.311  1.00  0.00              
ATOM   2085  C   GLU A 267      -8.886   0.556  58.395  1.00  0.00              
ATOM   2086  O   GLU A 267      -8.073   1.199  57.728  1.00  0.00              
ATOM   2087  N   SER A 268      -8.606   0.124  59.625  1.00  0.00              
ATOM   2088  CA  SER A 268      -7.311   0.279  60.261  1.00  0.00              
ATOM   2089  CB  SER A 268      -7.468  -0.163  61.706  1.00  0.00              
ATOM   2090  OG  SER A 268      -8.649   0.388  62.279  1.00  0.00              
ATOM   2091  C   SER A 268      -6.226  -0.551  59.581  1.00  0.00              
ATOM   2092  O   SER A 268      -6.500  -1.583  58.965  1.00  0.00              
ATOM   2093  N   ALA A 269      -4.975  -0.098  59.693  1.00  0.00              
ATOM   2094  CA  ALA A 269      -3.844  -0.794  59.100  1.00  0.00              
ATOM   2095  CB  ALA A 269      -2.614   0.088  59.198  1.00  0.00              
ATOM   2096  C   ALA A 269      -3.518  -2.102  59.809  1.00  0.00              
ATOM   2097  O   ALA A 269      -3.656  -2.213  61.029  1.00  0.00              
ATOM   2098  N   GLY A 270      -3.093  -3.102  59.036  1.00  0.00              
ATOM   2099  CA  GLY A 270      -2.700  -4.389  59.588  1.00  0.00              
ATOM   2100  C   GLY A 270      -1.345  -4.330  60.278  1.00  0.00              
ATOM   2101  O   GLY A 270      -0.509  -3.483  59.952  1.00  0.00              
ATOM   2102  N   ILE A 271      -1.115  -5.291  61.180  1.00  0.00              
ATOM   2103  CA  ILE A 271       0.070  -5.383  62.034  1.00  0.00              
ATOM   2104  CB  ILE A 271       0.041  -6.779  62.724  1.00  0.00              
ATOM   2105  CG2 ILE A 271       1.402  -7.380  63.055  1.00  0.00              
ATOM   2106  CG1 ILE A 271      -0.866  -6.690  63.949  1.00  0.00              
ATOM   2107  CD1 ILE A 271      -0.979  -7.966  64.809  1.00  0.00              
ATOM   2108  C   ILE A 271       1.422  -5.021  61.413  1.00  0.00              
ATOM   2109  O   ILE A 271       2.203  -4.250  61.986  1.00  0.00              
ATOM   2110  N   HIS A 272       1.669  -5.557  60.214  1.00  0.00              
ATOM   2111  CA  HIS A 272       2.862  -5.247  59.439  1.00  0.00              
ATOM   2112  CB  HIS A 272       2.921  -6.112  58.172  1.00  0.00              
ATOM   2113  CG  HIS A 272       1.761  -5.959  57.190  1.00  0.00              
ATOM   2114  ND1 HIS A 272       0.493  -6.316  57.349  1.00  0.00              
ATOM   2115  CD2 HIS A 272       1.893  -5.405  55.938  1.00  0.00              
ATOM   2116  NE2 HIS A 272       0.694  -5.455  55.420  1.00  0.00              
ATOM   2117  CE1 HIS A 272      -0.152  -5.998  56.261  1.00  0.00              
ATOM   2118  C   HIS A 272       2.979  -3.765  59.093  1.00  0.00              
ATOM   2119  O   HIS A 272       4.029  -3.150  59.295  1.00  0.00              
ATOM   2120  N   GLU A 273       1.867  -3.175  58.639  1.00  0.00              
ATOM   2121  CA  GLU A 273       1.823  -1.768  58.272  1.00  0.00              
ATOM   2122  CB  GLU A 273       0.502  -1.384  57.629  1.00  0.00              
ATOM   2123  CG  GLU A 273       0.231  -2.071  56.310  1.00  0.00              
ATOM   2124  CD  GLU A 273      -1.156  -1.794  55.752  1.00  0.00              
ATOM   2125  OE1 GLU A 273      -2.125  -2.335  56.285  1.00  0.00              
ATOM   2126  OE2 GLU A 273      -1.266  -1.011  54.800  1.00  0.00              
ATOM   2127  C   GLU A 273       1.993  -0.919  59.514  1.00  0.00              
ATOM   2128  O   GLU A 273       2.760   0.037  59.484  1.00  0.00              
ATOM   2129  N   THR A 274       1.322  -1.258  60.620  1.00  0.00              
ATOM   2130  CA  THR A 274       1.477  -0.505  61.853  1.00  0.00              
ATOM   2131  CB  THR A 274       0.434  -0.935  62.898  1.00  0.00              
ATOM   2132  OG1 THR A 274       0.373  -2.354  62.891  1.00  0.00              
ATOM   2133  CG2 THR A 274      -0.932  -0.333  62.628  1.00  0.00              
ATOM   2134  C   THR A 274       2.902  -0.535  62.397  1.00  0.00              
ATOM   2135  O   THR A 274       3.423   0.508  62.794  1.00  0.00              
ATOM   2136  N   THR A 275       3.569  -1.696  62.343  1.00  0.00              
ATOM   2137  CA  THR A 275       4.966  -1.815  62.750  1.00  0.00              
ATOM   2138  CB  THR A 275       5.394  -3.302  62.700  1.00  0.00              
ATOM   2139  OG1 THR A 275       4.562  -4.001  63.620  1.00  0.00              
ATOM   2140  CG2 THR A 275       6.846  -3.531  63.099  1.00  0.00              
ATOM   2141  C   THR A 275       5.864  -0.931  61.880  1.00  0.00              
ATOM   2142  O   THR A 275       6.687  -0.164  62.392  1.00  0.00              
ATOM   2143  N   TYR A 276       5.670  -0.984  60.556  1.00  0.00              
ATOM   2144  CA  TYR A 276       6.429  -0.153  59.630  1.00  0.00              
ATOM   2145  CB  TYR A 276       6.069  -0.525  58.196  1.00  0.00              
ATOM   2146  CG  TYR A 276       6.997   0.054  57.137  1.00  0.00              
ATOM   2147  CD1 TYR A 276       8.264  -0.471  56.969  1.00  0.00              
ATOM   2148  CE1 TYR A 276       9.059  -0.027  55.934  1.00  0.00              
ATOM   2149  CD2 TYR A 276       6.549   1.061  56.305  1.00  0.00              
ATOM   2150  CE2 TYR A 276       7.347   1.509  55.273  1.00  0.00              
ATOM   2151  CZ  TYR A 276       8.582   0.937  55.071  1.00  0.00              
ATOM   2152  OH  TYR A 276       9.332   1.299  53.966  1.00  0.00              
ATOM   2153  C   TYR A 276       6.179   1.333  59.868  1.00  0.00              
ATOM   2154  O   TYR A 276       7.122   2.125  59.891  1.00  0.00              
ATOM   2155  N   ASN A 277       4.915   1.713  60.089  1.00  0.00              
ATOM   2156  CA  ASN A 277       4.531   3.088  60.380  1.00  0.00              
ATOM   2157  CB  ASN A 277       3.021   3.242  60.556  1.00  0.00              
ATOM   2158  CG  ASN A 277       2.171   3.068  59.303  1.00  0.00              
ATOM   2159  OD1 ASN A 277       2.635   2.951  58.170  1.00  0.00              
ATOM   2160  ND2 ASN A 277       0.858   3.044  59.478  1.00  0.00              
ATOM   2161  C   ASN A 277       5.212   3.618  61.630  1.00  0.00              
ATOM   2162  O   ASN A 277       5.704   4.747  61.620  1.00  0.00              
ATOM   2163  N   SER A 278       5.273   2.812  62.700  1.00  0.00              
ATOM   2164  CA  SER A 278       6.057   3.143  63.883  1.00  0.00              
ATOM   2165  CB  SER A 278       6.032   1.987  64.869  1.00  0.00              
ATOM   2166  OG  SER A 278       4.734   1.716  65.367  1.00  0.00              
ATOM   2167  C   SER A 278       7.506   3.463  63.536  1.00  0.00              
ATOM   2168  O   SER A 278       8.002   4.538  63.875  1.00  0.00              
ATOM   2169  N   ILE A 279       8.166   2.570  62.788  1.00  0.00              
ATOM   2170  CA  ILE A 279       9.565   2.751  62.414  1.00  0.00              
ATOM   2171  CB  ILE A 279      10.096   1.456  61.749  1.00  0.00              
ATOM   2172  CG2 ILE A 279      11.543   1.609  61.297  1.00  0.00              
ATOM   2173  CG1 ILE A 279       9.999   0.292  62.732  1.00  0.00              
ATOM   2174  CD1 ILE A 279      10.250  -1.106  62.138  1.00  0.00              
ATOM   2175  C   ILE A 279       9.776   3.995  61.550  1.00  0.00              
ATOM   2176  O   ILE A 279      10.703   4.765  61.799  1.00  0.00              
ATOM   2177  N   MET A 280       8.897   4.245  60.573  1.00  0.00              
ATOM   2178  CA  MET A 280       8.978   5.437  59.736  1.00  0.00              
ATOM   2179  CB  MET A 280       8.085   5.300  58.509  1.00  0.00              
ATOM   2180  CG  MET A 280       8.528   4.238  57.512  1.00  0.00              
ATOM   2181  SD  MET A 280      10.152   4.541  56.770  1.00  0.00              
ATOM   2182  CE  MET A 280      11.079   3.227  57.509  1.00  0.00              
ATOM   2183  C   MET A 280       8.646   6.738  60.458  1.00  0.00              
ATOM   2184  O   MET A 280       9.091   7.815  60.053  1.00  0.00              
ATOM   2185  N   LYS A 281       7.832   6.669  61.515  1.00  0.00              
ATOM   2186  CA  LYS A 281       7.585   7.826  62.366  1.00  0.00              
ATOM   2187  CB  LYS A 281       6.298   7.608  63.152  1.00  0.00              
ATOM   2188  CG  LYS A 281       5.723   8.864  63.784  1.00  0.00              
ATOM   2189  CD  LYS A 281       4.352   8.541  64.342  1.00  0.00              
ATOM   2190  CE  LYS A 281       3.705   9.794  64.898  1.00  0.00              
ATOM   2191  NZ  LYS A 281       2.376   9.494  65.391  1.00  0.00              
ATOM   2192  C   LYS A 281       8.770   8.063  63.297  1.00  0.00              
ATOM   2193  O   LYS A 281       9.063   9.196  63.684  1.00  0.00              
ATOM   2194  N   CYS A 282       9.467   6.984  63.672  1.00  0.00              
ATOM   2195  CA  CYS A 282      10.709   7.074  64.419  1.00  0.00              
ATOM   2196  CB  CYS A 282      11.161   5.693  64.857  1.00  0.00              
ATOM   2197  SG  CYS A 282       9.997   4.905  65.993  1.00  0.00              
ATOM   2198  C   CYS A 282      11.843   7.732  63.639  1.00  0.00              
ATOM   2199  O   CYS A 282      11.804   7.866  62.415  1.00  0.00              
ATOM   2200  N   ASP A 283      12.872   8.149  64.378  1.00  0.00              
ATOM   2201  CA  ASP A 283      14.026   8.817  63.792  1.00  0.00              
ATOM   2202  CB  ASP A 283      14.861   9.445  64.904  1.00  0.00              
ATOM   2203  CG  ASP A 283      15.868  10.492  64.452  1.00  0.00              
ATOM   2204  OD1 ASP A 283      16.742  10.181  63.652  1.00  0.00              
ATOM   2205  OD2 ASP A 283      15.768  11.629  64.916  1.00  0.00              
ATOM   2206  C   ASP A 283      14.893   7.818  63.043  1.00  0.00              
ATOM   2207  O   ASP A 283      15.205   6.742  63.557  1.00  0.00              
ATOM   2208  N   ILE A 284      15.350   8.236  61.858  1.00  0.00              
ATOM   2209  CA  ILE A 284      16.251   7.467  60.996  1.00  0.00              
ATOM   2210  CB  ILE A 284      16.741   8.360  59.827  1.00  0.00              
ATOM   2211  CG2 ILE A 284      17.538   7.530  58.822  1.00  0.00              
ATOM   2212  CG1 ILE A 284      15.586   9.044  59.101  1.00  0.00              
ATOM   2213  CD1 ILE A 284      16.016  10.263  58.270  1.00  0.00              
ATOM   2214  C   ILE A 284      17.441   6.883  61.760  1.00  0.00              
ATOM   2215  O   ILE A 284      17.763   5.698  61.650  1.00  0.00              
ATOM   2216  N   ASP A 285      18.035   7.717  62.621  1.00  0.00              
ATOM   2217  CA  ASP A 285      19.170   7.353  63.454  1.00  0.00              
ATOM   2218  CB  ASP A 285      19.564   8.566  64.300  1.00  0.00              
ATOM   2219  CG  ASP A 285      20.719   8.347  65.265  1.00  0.00              
ATOM   2220  OD1 ASP A 285      21.867   8.571  64.883  1.00  0.00              
ATOM   2221  OD2 ASP A 285      20.467   7.976  66.413  1.00  0.00              
ATOM   2222  C   ASP A 285      18.979   6.123  64.346  1.00  0.00              
ATOM   2223  O   ASP A 285      19.972   5.532  64.765  1.00  0.00              
ATOM   2224  N   ILE A 286      17.747   5.717  64.662  1.00  0.00              
ATOM   2225  CA  ILE A 286      17.543   4.554  65.520  1.00  0.00              
ATOM   2226  CB  ILE A 286      16.628   4.893  66.729  1.00  0.00              
ATOM   2227  CG2 ILE A 286      17.237   6.050  67.518  1.00  0.00              
ATOM   2228  CG1 ILE A 286      15.185   5.204  66.342  1.00  0.00              
ATOM   2229  CD1 ILE A 286      14.232   5.375  67.538  1.00  0.00              
ATOM   2230  C   ILE A 286      17.019   3.334  64.767  1.00  0.00              
ATOM   2231  O   ILE A 286      16.908   2.242  65.334  1.00  0.00              
ATOM   2232  N   ARG A 287      16.732   3.471  63.464  1.00  0.00              
ATOM   2233  CA  ARG A 287      15.962   2.470  62.740  1.00  0.00              
ATOM   2234  CB  ARG A 287      15.585   2.962  61.350  1.00  0.00              
ATOM   2235  CG  ARG A 287      14.531   4.047  61.467  1.00  0.00              
ATOM   2236  CD  ARG A 287      14.085   4.585  60.121  1.00  0.00              
ATOM   2237  NE  ARG A 287      13.136   5.660  60.347  1.00  0.00              
ATOM   2238  CZ  ARG A 287      12.731   6.506  59.402  1.00  0.00              
ATOM   2239  NH1 ARG A 287      11.924   7.488  59.769  1.00  0.00              
ATOM   2240  NH2 ARG A 287      13.115   6.393  58.135  1.00  0.00              
ATOM   2241  C   ARG A 287      16.515   1.053  62.679  1.00  0.00              
ATOM   2242  O   ARG A 287      15.739   0.109  62.837  1.00  0.00              
ATOM   2243  N   LYS A 288      17.829   0.861  62.507  1.00  0.00              
ATOM   2244  CA  LYS A 288      18.421  -0.476  62.552  1.00  0.00              
ATOM   2245  CB  LYS A 288      19.910  -0.442  62.204  1.00  0.00              
ATOM   2246  CG  LYS A 288      20.551  -1.830  62.191  1.00  0.00              
ATOM   2247  CD  LYS A 288      22.048  -1.741  61.991  1.00  0.00              
ATOM   2248  CE  LYS A 288      22.715  -3.063  62.337  1.00  0.00              
ATOM   2249  NZ  LYS A 288      24.160  -2.958  62.235  1.00  0.00              
ATOM   2250  C   LYS A 288      18.221  -1.129  63.917  1.00  0.00              
ATOM   2251  O   LYS A 288      17.890  -2.312  63.997  1.00  0.00              
ATOM   2252  N   ASP A 289      18.348  -0.342  64.995  1.00  0.00              
ATOM   2253  CA  ASP A 289      18.174  -0.835  66.360  1.00  0.00              
ATOM   2254  CB  ASP A 289      18.317   0.276  67.391  1.00  0.00              
ATOM   2255  CG  ASP A 289      19.694   0.888  67.550  1.00  0.00              
ATOM   2256  OD1 ASP A 289      20.446   0.429  68.412  1.00  0.00              
ATOM   2257  OD2 ASP A 289      19.988   1.849  66.838  1.00  0.00              
ATOM   2258  C   ASP A 289      16.789  -1.431  66.563  1.00  0.00              
ATOM   2259  O   ASP A 289      16.621  -2.452  67.235  1.00  0.00              
ATOM   2260  N   LEU A 290      15.798  -0.760  65.965  1.00  0.00              
ATOM   2261  CA  LEU A 290      14.424  -1.233  65.969  1.00  0.00              
ATOM   2262  CB  LEU A 290      13.477  -0.135  65.496  1.00  0.00              
ATOM   2263  CG  LEU A 290      13.472   1.210  66.212  1.00  0.00              
ATOM   2264  CD1 LEU A 290      12.522   2.150  65.498  1.00  0.00              
ATOM   2265  CD2 LEU A 290      13.093   1.072  67.678  1.00  0.00              
ATOM   2266  C   LEU A 290      14.257  -2.464  65.088  1.00  0.00              
ATOM   2267  O   LEU A 290      13.824  -3.509  65.576  1.00  0.00              
ATOM   2268  N   TYR A 291      14.641  -2.367  63.805  1.00  0.00              
ATOM   2269  CA  TYR A 291      14.510  -3.456  62.841  1.00  0.00              
ATOM   2270  CB  TYR A 291      15.127  -3.084  61.493  1.00  0.00              
ATOM   2271  CG  TYR A 291      14.238  -2.281  60.556  1.00  0.00              
ATOM   2272  CD1 TYR A 291      13.034  -2.802  60.121  1.00  0.00              
ATOM   2273  CE1 TYR A 291      12.277  -2.113  59.196  1.00  0.00              
ATOM   2274  CD2 TYR A 291      14.672  -1.058  60.086  1.00  0.00              
ATOM   2275  CE2 TYR A 291      13.918  -0.364  59.163  1.00  0.00              
ATOM   2276  CZ  TYR A 291      12.727  -0.899  58.723  1.00  0.00              
ATOM   2277  OH  TYR A 291      11.971  -0.209  57.798  1.00  0.00              
ATOM   2278  C   TYR A 291      15.119  -4.776  63.284  1.00  0.00              
ATOM   2279  O   TYR A 291      14.501  -5.830  63.135  1.00  0.00              
ATOM   2280  N   ALA A 292      16.321  -4.719  63.862  1.00  0.00              
ATOM   2281  CA  ALA A 292      17.009  -5.902  64.353  1.00  0.00              
ATOM   2282  CB  ALA A 292      18.446  -5.539  64.693  1.00  0.00              
ATOM   2283  C   ALA A 292      16.387  -6.530  65.595  1.00  0.00              
ATOM   2284  O   ALA A 292      16.720  -7.661  65.950  1.00  0.00              
ATOM   2285  N   ASN A 293      15.487  -5.822  66.284  1.00  0.00              
ATOM   2286  CA  ASN A 293      14.888  -6.343  67.501  1.00  0.00              
ATOM   2287  CB  ASN A 293      15.474  -5.668  68.749  1.00  0.00              
ATOM   2288  CG  ASN A 293      16.975  -5.818  68.934  1.00  0.00              
ATOM   2289  OD1 ASN A 293      17.483  -6.841  69.389  1.00  0.00              
ATOM   2290  ND2 ASN A 293      17.736  -4.792  68.577  1.00  0.00              
ATOM   2291  C   ASN A 293      13.377  -6.149  67.453  1.00  0.00              
ATOM   2292  O   ASN A 293      12.782  -5.462  68.293  1.00  0.00              
ATOM   2293  N   ASN A 294      12.707  -6.734  66.454  1.00  0.00              
ATOM   2294  CA  ASN A 294      11.254  -6.664  66.428  1.00  0.00              
ATOM   2295  CB  ASN A 294      10.686  -6.642  65.010  1.00  0.00              
ATOM   2296  CG  ASN A 294       9.170  -6.454  64.928  1.00  0.00              
ATOM   2297  OD1 ASN A 294       8.540  -6.900  63.974  1.00  0.00              
ATOM   2298  ND2 ASN A 294       8.474  -5.803  65.855  1.00  0.00              
ATOM   2299  C   ASN A 294      10.678  -7.795  67.265  1.00  0.00              
ATOM   2300  O   ASN A 294      10.358  -8.883  66.784  1.00  0.00              
ATOM   2301  N   VAL A 295      10.578  -7.511  68.562  1.00  0.00              
ATOM   2302  CA  VAL A 295      10.203  -8.512  69.548  1.00  0.00              
ATOM   2303  CB  VAL A 295      10.839  -8.172  70.919  1.00  0.00              
ATOM   2304  CG1 VAL A 295      10.425  -9.159  72.004  1.00  0.00              
ATOM   2305  CG2 VAL A 295      12.358  -8.173  70.813  1.00  0.00              
ATOM   2306  C   VAL A 295       8.688  -8.607  69.643  1.00  0.00              
ATOM   2307  O   VAL A 295       8.006  -7.617  69.910  1.00  0.00              
ATOM   2308  N   MET A 296       8.138  -9.792  69.395  1.00  0.00              
ATOM   2309  CA  MET A 296       6.712 -10.012  69.566  1.00  0.00              
ATOM   2310  CB  MET A 296       6.217 -11.068  68.598  1.00  0.00              
ATOM   2311  CG  MET A 296       6.267 -10.579  67.161  1.00  0.00              
ATOM   2312  SD  MET A 296       5.445 -11.719  66.025  1.00  0.00              
ATOM   2313  CE  MET A 296       6.801 -12.831  65.817  1.00  0.00              
ATOM   2314  C   MET A 296       6.353 -10.387  70.996  1.00  0.00              
ATOM   2315  O   MET A 296       7.162 -10.978  71.712  1.00  0.00              
ATOM   2316  N   SER A 297       5.137 -10.050  71.430  1.00  0.00              
ATOM   2317  CA  SER A 297       4.706 -10.261  72.802  1.00  0.00              
ATOM   2318  CB  SER A 297       5.284  -9.159  73.679  1.00  0.00              
ATOM   2319  OG  SER A 297       4.965  -7.867  73.183  1.00  0.00              
ATOM   2320  C   SER A 297       3.189 -10.253  72.908  1.00  0.00              
ATOM   2321  O   SER A 297       2.502  -9.589  72.128  1.00  0.00              
ATOM   2322  N   GLY A 298       2.663 -10.992  73.881  1.00  0.00              
ATOM   2323  CA  GLY A 298       1.232 -11.100  74.081  1.00  0.00              
ATOM   2324  C   GLY A 298       0.674 -12.410  73.543  1.00  0.00              
ATOM   2325  O   GLY A 298       1.398 -13.333  73.151  1.00  0.00              
ATOM   2326  N   GLY A 299      -0.655 -12.436  73.476  1.00  0.00              
ATOM   2327  CA  GLY A 299      -1.410 -13.646  73.207  1.00  0.00              
ATOM   2328  C   GLY A 299      -1.497 -13.952  71.722  1.00  0.00              
ATOM   2329  O   GLY A 299      -1.144 -15.052  71.291  1.00  0.00              
ATOM   2330  N   THR A 300      -1.912 -12.976  70.905  1.00  0.00              
ATOM   2331  CA  THR A 300      -2.146 -13.213  69.483  1.00  0.00              
ATOM   2332  CB  THR A 300      -2.845 -12.023  68.794  1.00  0.00              
ATOM   2333  OG1 THR A 300      -2.975 -10.948  69.717  1.00  0.00              
ATOM   2334  CG2 THR A 300      -4.206 -12.423  68.276  1.00  0.00              
ATOM   2335  C   THR A 300      -0.859 -13.567  68.745  1.00  0.00              
ATOM   2336  O   THR A 300      -0.830 -14.372  67.813  1.00  0.00              
ATOM   2337  N   THR A 301       0.242 -13.010  69.244  1.00  0.00              
ATOM   2338  CA  THR A 301       1.580 -13.303  68.765  1.00  0.00              
ATOM   2339  CB  THR A 301       2.541 -12.311  69.429  1.00  0.00              
ATOM   2340  OG1 THR A 301       2.112 -12.166  70.779  1.00  0.00              
ATOM   2341  CG2 THR A 301       2.509 -10.961  68.731  1.00  0.00              
ATOM   2342  C   THR A 301       2.068 -14.737  68.947  1.00  0.00              
ATOM   2343  O   THR A 301       3.117 -15.097  68.410  1.00  0.00              
ATOM   2344  N   MET A 302       1.348 -15.582  69.694  1.00  0.00              
ATOM   2345  CA  MET A 302       1.740 -16.973  69.875  1.00  0.00              
ATOM   2346  CB  MET A 302       1.017 -17.589  71.070  1.00  0.00              
ATOM   2347  CG  MET A 302       1.448 -17.026  72.418  1.00  0.00              
ATOM   2348  SD  MET A 302       3.174 -17.392  72.825  1.00  0.00              
ATOM   2349  CE  MET A 302       2.961 -18.785  73.895  1.00  0.00              
ATOM   2350  C   MET A 302       1.537 -17.859  68.650  1.00  0.00              
ATOM   2351  O   MET A 302       2.170 -18.911  68.539  1.00  0.00              
ATOM   2352  N   TYR A 303       0.689 -17.440  67.701  1.00  0.00              
ATOM   2353  CA  TYR A 303       0.272 -18.297  66.595  1.00  0.00              
ATOM   2354  CB  TYR A 303      -0.843 -17.641  65.773  1.00  0.00              
ATOM   2355  CG  TYR A 303      -2.098 -17.249  66.546  1.00  0.00              
ATOM   2356  CD1 TYR A 303      -2.841 -16.178  66.093  1.00  0.00              
ATOM   2357  CE1 TYR A 303      -3.927 -15.736  66.817  1.00  0.00              
ATOM   2358  CD2 TYR A 303      -2.471 -17.909  67.704  1.00  0.00              
ATOM   2359  CE2 TYR A 303      -3.553 -17.467  68.435  1.00  0.00              
ATOM   2360  CZ  TYR A 303      -4.260 -16.370  67.993  1.00  0.00              
ATOM   2361  OH  TYR A 303      -5.308 -15.890  68.753  1.00  0.00              
ATOM   2362  C   TYR A 303       1.392 -18.729  65.651  1.00  0.00              
ATOM   2363  O   TYR A 303       2.166 -17.887  65.186  1.00  0.00              
ATOM   2364  N   PRO A 304       1.526 -20.030  65.337  1.00  0.00              
ATOM   2365  CD  PRO A 304       0.696 -21.106  65.874  1.00  0.00              
ATOM   2366  CA  PRO A 304       2.551 -20.563  64.441  1.00  0.00              
ATOM   2367  CB  PRO A 304       2.162 -22.021  64.319  1.00  0.00              
ATOM   2368  CG  PRO A 304       1.570 -22.327  65.669  1.00  0.00              
ATOM   2369  C   PRO A 304       2.566 -19.878  63.080  1.00  0.00              
ATOM   2370  O   PRO A 304       1.521 -19.632  62.476  1.00  0.00              
ATOM   2371  N   GLY A 305       3.760 -19.511  62.619  1.00  0.00              
ATOM   2372  CA  GLY A 305       3.904 -18.860  61.329  1.00  0.00              
ATOM   2373  C   GLY A 305       4.058 -17.349  61.426  1.00  0.00              
ATOM   2374  O   GLY A 305       4.686 -16.758  60.542  1.00  0.00              
ATOM   2375  N   ILE A 306       3.561 -16.703  62.496  1.00  0.00              
ATOM   2376  CA  ILE A 306       3.537 -15.243  62.595  1.00  0.00              
ATOM   2377  CB  ILE A 306       2.845 -14.773  63.908  1.00  0.00              
ATOM   2378  CG2 ILE A 306       3.675 -15.092  65.149  1.00  0.00              
ATOM   2379  CG1 ILE A 306       2.484 -13.289  63.840  1.00  0.00              
ATOM   2380  CD1 ILE A 306       1.551 -12.792  64.963  1.00  0.00              
ATOM   2381  C   ILE A 306       4.882 -14.557  62.371  1.00  0.00              
ATOM   2382  O   ILE A 306       4.950 -13.557  61.657  1.00  0.00              
ATOM   2383  N   ALA A 307       5.967 -15.124  62.910  1.00  0.00              
ATOM   2384  CA  ALA A 307       7.313 -14.609  62.694  1.00  0.00              
ATOM   2385  CB  ALA A 307       8.313 -15.475  63.447  1.00  0.00              
ATOM   2386  C   ALA A 307       7.715 -14.620  61.227  1.00  0.00              
ATOM   2387  O   ALA A 307       8.250 -13.643  60.703  1.00  0.00              
ATOM   2388  N   ASP A 308       7.364 -15.714  60.545  1.00  0.00              
ATOM   2389  CA  ASP A 308       7.764 -15.949  59.163  1.00  0.00              
ATOM   2390  CB  ASP A 308       7.423 -17.372  58.716  1.00  0.00              
ATOM   2391  CG  ASP A 308       8.019 -18.474  59.574  1.00  0.00              
ATOM   2392  OD1 ASP A 308       8.947 -19.143  59.125  1.00  0.00              
ATOM   2393  OD2 ASP A 308       7.545 -18.657  60.698  1.00  0.00              
ATOM   2394  C   ASP A 308       7.020 -14.980  58.263  1.00  0.00              
ATOM   2395  O   ASP A 308       7.612 -14.311  57.415  1.00  0.00              
ATOM   2396  N   ARG A 309       5.705 -14.887  58.489  1.00  0.00              
ATOM   2397  CA  ARG A 309       4.855 -13.971  57.749  1.00  0.00              
ATOM   2398  CB  ARG A 309       3.393 -14.246  58.095  1.00  0.00              
ATOM   2399  CG  ARG A 309       2.377 -13.313  57.448  1.00  0.00              
ATOM   2400  CD  ARG A 309       2.392 -13.346  55.923  1.00  0.00              
ATOM   2401  NE  ARG A 309       1.465 -12.354  55.408  1.00  0.00              
ATOM   2402  CZ  ARG A 309       0.148 -12.549  55.355  1.00  0.00              
ATOM   2403  NH1 ARG A 309      -0.622 -11.517  55.038  1.00  0.00              
ATOM   2404  NH2 ARG A 309      -0.381 -13.744  55.589  1.00  0.00              
ATOM   2405  C   ARG A 309       5.225 -12.513  57.996  1.00  0.00              
ATOM   2406  O   ARG A 309       5.365 -11.757  57.036  1.00  0.00              
ATOM   2407  N   MET A 310       5.414 -12.102  59.256  1.00  0.00              
ATOM   2408  CA  MET A 310       5.863 -10.753  59.574  1.00  0.00              
ATOM   2409  CB  MET A 310       6.010 -10.556  61.077  1.00  0.00              
ATOM   2410  CG  MET A 310       4.728 -10.144  61.777  1.00  0.00              
ATOM   2411  SD  MET A 310       4.158  -8.518  61.224  1.00  0.00              
ATOM   2412  CE  MET A 310       5.158  -7.493  62.266  1.00  0.00              
ATOM   2413  C   MET A 310       7.176 -10.395  58.899  1.00  0.00              
ATOM   2414  O   MET A 310       7.298  -9.320  58.308  1.00  0.00              
ATOM   2415  N   GLN A 311       8.146 -11.317  58.957  1.00  0.00              
ATOM   2416  CA  GLN A 311       9.436 -11.147  58.305  1.00  0.00              
ATOM   2417  CB  GLN A 311      10.307 -12.368  58.592  1.00  0.00              
ATOM   2418  CG  GLN A 311      11.785 -12.260  58.237  1.00  0.00              
ATOM   2419  CD  GLN A 311      12.595 -11.276  59.073  1.00  0.00              
ATOM   2420  OE1 GLN A 311      12.580 -11.263  60.305  1.00  0.00              
ATOM   2421  NE2 GLN A 311      13.342 -10.413  58.403  1.00  0.00              
ATOM   2422  C   GLN A 311       9.257 -10.933  56.806  1.00  0.00              
ATOM   2423  O   GLN A 311       9.769  -9.949  56.274  1.00  0.00              
ATOM   2424  N   LYS A 312       8.475 -11.803  56.150  1.00  0.00              
ATOM   2425  CA  LYS A 312       8.148 -11.687  54.732  1.00  0.00              
ATOM   2426  CB  LYS A 312       7.224 -12.846  54.340  1.00  0.00              
ATOM   2427  CG  LYS A 312       6.697 -12.847  52.909  1.00  0.00              
ATOM   2428  CD  LYS A 312       5.767 -14.032  52.717  1.00  0.00              
ATOM   2429  CE  LYS A 312       5.026 -13.936  51.392  1.00  0.00              
ATOM   2430  NZ  LYS A 312       4.169 -15.095  51.231  1.00  0.00              
ATOM   2431  C   LYS A 312       7.512 -10.344  54.373  1.00  0.00              
ATOM   2432  O   LYS A 312       7.984  -9.646  53.467  1.00  0.00              
ATOM   2433  N   GLU A 313       6.464  -9.963  55.112  1.00  0.00              
ATOM   2434  CA  GLU A 313       5.769  -8.700  54.909  1.00  0.00              
ATOM   2435  CB  GLU A 313       4.626  -8.546  55.908  1.00  0.00              
ATOM   2436  CG  GLU A 313       3.409  -9.439  55.663  1.00  0.00              
ATOM   2437  CD  GLU A 313       2.346  -8.936  54.687  1.00  0.00              
ATOM   2438  OE1 GLU A 313       2.658  -8.223  53.733  1.00  0.00              
ATOM   2439  OE2 GLU A 313       1.176  -9.275  54.890  1.00  0.00              
ATOM   2440  C   GLU A 313       6.707  -7.510  55.031  1.00  0.00              
ATOM   2441  O   GLU A 313       6.791  -6.695  54.111  1.00  0.00              
ATOM   2442  N   ILE A 314       7.477  -7.427  56.120  1.00  0.00              
ATOM   2443  CA  ILE A 314       8.384  -6.306  56.298  1.00  0.00              
ATOM   2444  CB  ILE A 314       8.818  -6.135  57.776  1.00  0.00              
ATOM   2445  CG2 ILE A 314       9.776  -4.958  57.960  1.00  0.00              
ATOM   2446  CG1 ILE A 314       7.565  -5.890  58.620  1.00  0.00              
ATOM   2447  CD1 ILE A 314       7.791  -5.658  60.125  1.00  0.00              
ATOM   2448  C   ILE A 314       9.526  -6.334  55.284  1.00  0.00              
ATOM   2449  O   ILE A 314       9.917  -5.263  54.826  1.00  0.00              
ATOM   2450  N   THR A 315      10.037  -7.483  54.820  1.00  0.00              
ATOM   2451  CA  THR A 315      10.961  -7.484  53.688  1.00  0.00              
ATOM   2452  CB  THR A 315      11.667  -8.841  53.489  1.00  0.00              
ATOM   2453  OG1 THR A 315      10.709  -9.886  53.593  1.00  0.00              
ATOM   2454  CG2 THR A 315      12.774  -9.037  54.513  1.00  0.00              
ATOM   2455  C   THR A 315      10.353  -6.993  52.375  1.00  0.00              
ATOM   2456  O   THR A 315      11.073  -6.567  51.473  1.00  0.00              
ATOM   2457  N   ALA A 316       9.023  -7.055  52.240  1.00  0.00              
ATOM   2458  CA  ALA A 316       8.342  -6.437  51.111  1.00  0.00              
ATOM   2459  CB  ALA A 316       7.044  -7.182  50.835  1.00  0.00              
ATOM   2460  C   ALA A 316       7.997  -4.969  51.355  1.00  0.00              
ATOM   2461  O   ALA A 316       7.678  -4.234  50.417  1.00  0.00              
ATOM   2462  N   LEU A 317       7.993  -4.520  52.613  1.00  0.00              
ATOM   2463  CA  LEU A 317       7.744  -3.120  52.933  1.00  0.00              
ATOM   2464  CB  LEU A 317       7.022  -2.997  54.274  1.00  0.00              
ATOM   2465  CG  LEU A 317       5.694  -3.704  54.524  1.00  0.00              
ATOM   2466  CD1 LEU A 317       5.303  -3.554  55.979  1.00  0.00              
ATOM   2467  CD2 LEU A 317       4.590  -3.193  53.622  1.00  0.00              
ATOM   2468  C   LEU A 317       9.016  -2.281  53.004  1.00  0.00              
ATOM   2469  O   LEU A 317       9.043  -1.117  52.597  1.00  0.00              
ATOM   2470  N   ALA A 318      10.093  -2.848  53.540  1.00  0.00              
ATOM   2471  CA  ALA A 318      11.277  -2.089  53.903  1.00  0.00              
ATOM   2472  CB  ALA A 318      11.723  -2.532  55.289  1.00  0.00              
ATOM   2473  C   ALA A 318      12.448  -2.307  52.957  1.00  0.00              
ATOM   2474  O   ALA A 318      12.500  -3.340  52.286  1.00  0.00              
ATOM   2475  N   PRO A 319      13.405  -1.370  52.843  1.00  0.00              
ATOM   2476  CD  PRO A 319      13.275   0.022  53.263  1.00  0.00              
ATOM   2477  CA  PRO A 319      14.664  -1.578  52.136  1.00  0.00              
ATOM   2478  CB  PRO A 319      15.390  -0.253  52.315  1.00  0.00              
ATOM   2479  CG  PRO A 319      14.723   0.402  53.502  1.00  0.00              
ATOM   2480  C   PRO A 319      15.457  -2.757  52.692  1.00  0.00              
ATOM   2481  O   PRO A 319      15.850  -2.791  53.861  1.00  0.00              
ATOM   2482  N   SER A 320      15.714  -3.727  51.816  1.00  0.00              
ATOM   2483  CA  SER A 320      16.375  -4.979  52.157  1.00  0.00              
ATOM   2484  CB  SER A 320      16.331  -5.873  50.924  1.00  0.00              
ATOM   2485  OG  SER A 320      16.545  -5.113  49.737  1.00  0.00              
ATOM   2486  C   SER A 320      17.795  -4.879  52.710  1.00  0.00              
ATOM   2487  O   SER A 320      18.363  -5.854  53.203  1.00  0.00              
ATOM   2488  N   THR A 321      18.385  -3.687  52.625  1.00  0.00              
ATOM   2489  CA  THR A 321      19.653  -3.368  53.255  1.00  0.00              
ATOM   2490  CB  THR A 321      20.168  -2.046  52.658  1.00  0.00              
ATOM   2491  OG1 THR A 321      19.032  -1.200  52.475  1.00  0.00              
ATOM   2492  CG2 THR A 321      20.893  -2.267  51.340  1.00  0.00              
ATOM   2493  C   THR A 321      19.573  -3.287  54.777  1.00  0.00              
ATOM   2494  O   THR A 321      20.579  -3.455  55.471  1.00  0.00              
ATOM   2495  N   MET A 322      18.381  -3.024  55.322  1.00  0.00              
ATOM   2496  CA  MET A 322      18.199  -2.946  56.762  1.00  0.00              
ATOM   2497  CB  MET A 322      16.984  -2.094  57.115  1.00  0.00              
ATOM   2498  CG  MET A 322      17.082  -0.651  56.636  1.00  0.00              
ATOM   2499  SD  MET A 322      18.540   0.219  57.268  1.00  0.00              
ATOM   2500  CE  MET A 322      17.831   1.020  58.678  1.00  0.00              
ATOM   2501  C   MET A 322      18.045  -4.337  57.358  1.00  0.00              
ATOM   2502  O   MET A 322      17.246  -5.152  56.889  1.00  0.00              
ATOM   2503  N   LYS A 323      18.823  -4.626  58.402  1.00  0.00              
ATOM   2504  CA  LYS A 323      18.760  -5.918  59.067  1.00  0.00              
ATOM   2505  CB  LYS A 323      20.009  -6.127  59.923  1.00  0.00              
ATOM   2506  CG  LYS A 323      20.117  -7.527  60.523  1.00  0.00              
ATOM   2507  CD  LYS A 323      21.446  -7.741  61.235  1.00  0.00              
ATOM   2508  CE  LYS A 323      22.599  -7.793  60.240  1.00  0.00              
ATOM   2509  NZ  LYS A 323      23.853  -8.024  60.929  1.00  0.00              
ATOM   2510  C   LYS A 323      17.478  -6.043  59.885  1.00  0.00              
ATOM   2511  O   LYS A 323      17.379  -5.621  61.037  1.00  0.00              
ATOM   2512  N   ILE A 324      16.458  -6.567  59.211  1.00  0.00              
ATOM   2513  CA  ILE A 324      15.176  -6.858  59.834  1.00  0.00              
ATOM   2514  CB  ILE A 324      14.058  -6.862  58.764  1.00  0.00              
ATOM   2515  CG2 ILE A 324      12.701  -7.005  59.445  1.00  0.00              
ATOM   2516  CG1 ILE A 324      14.075  -5.601  57.905  1.00  0.00              
ATOM   2517  CD1 ILE A 324      13.287  -5.724  56.590  1.00  0.00              
ATOM   2518  C   ILE A 324      15.268  -8.222  60.510  1.00  0.00              
ATOM   2519  O   ILE A 324      15.513  -9.230  59.842  1.00  0.00              
ATOM   2520  N   LYS A 325      15.076  -8.275  61.826  1.00  0.00              
ATOM   2521  CA  LYS A 325      15.047  -9.526  62.559  1.00  0.00              
ATOM   2522  CB  LYS A 325      16.347  -9.709  63.338  1.00  0.00              
ATOM   2523  CG  LYS A 325      16.455 -11.029  64.087  1.00  0.00              
ATOM   2524  CD  LYS A 325      17.754 -11.059  64.873  1.00  0.00              
ATOM   2525  CE  LYS A 325      17.843 -12.341  65.681  1.00  0.00              
ATOM   2526  NZ  LYS A 325      19.085 -12.375  66.427  1.00  0.00              
ATOM   2527  C   LYS A 325      13.842  -9.492  63.489  1.00  0.00              
ATOM   2528  O   LYS A 325      13.773  -8.733  64.463  1.00  0.00              
ATOM   2529  N   ILE A 326      12.843 -10.295  63.124  1.00  0.00              
ATOM   2530  CA  ILE A 326      11.626 -10.383  63.912  1.00  0.00              
ATOM   2531  CB  ILE A 326      10.395 -10.364  62.983  1.00  0.00              
ATOM   2532  CG2 ILE A 326       9.089 -10.462  63.768  1.00  0.00              
ATOM   2533  CG1 ILE A 326      10.452  -9.066  62.178  1.00  0.00              
ATOM   2534  CD1 ILE A 326       9.337  -8.813  61.166  1.00  0.00              
ATOM   2535  C   ILE A 326      11.689 -11.576  64.855  1.00  0.00              
ATOM   2536  O   ILE A 326      11.700 -12.745  64.467  1.00  0.00              
ATOM   2537  N   ILE A 327      11.747 -11.226  66.137  1.00  0.00              
ATOM   2538  CA  ILE A 327      12.043 -12.167  67.201  1.00  0.00              
ATOM   2539  CB  ILE A 327      13.005 -11.497  68.216  1.00  0.00              
ATOM   2540  CG2 ILE A 327      13.393 -12.481  69.319  1.00  0.00              
ATOM   2541  CG1 ILE A 327      14.258 -10.954  67.531  1.00  0.00              
ATOM   2542  CD1 ILE A 327      15.147 -10.058  68.413  1.00  0.00              
ATOM   2543  C   ILE A 327      10.742 -12.582  67.876  1.00  0.00              
ATOM   2544  O   ILE A 327       9.966 -11.744  68.342  1.00  0.00              
ATOM   2545  N   ALA A 328      10.490 -13.889  67.925  1.00  0.00              
ATOM   2546  CA  ALA A 328       9.381 -14.423  68.697  1.00  0.00              
ATOM   2547  CB  ALA A 328       8.581 -15.396  67.838  1.00  0.00              
ATOM   2548  C   ALA A 328       9.923 -15.172  69.914  1.00  0.00              
ATOM   2549  O   ALA A 328      10.432 -16.287  69.768  1.00  0.00              
ATOM   2550  N   PRO A 329       9.918 -14.598  71.126  1.00  0.00              
ATOM   2551  CD  PRO A 329       9.696 -13.177  71.381  1.00  0.00              
ATOM   2552  CA  PRO A 329      10.317 -15.300  72.341  1.00  0.00              
ATOM   2553  CB  PRO A 329      10.489 -14.166  73.341  1.00  0.00              
ATOM   2554  CG  PRO A 329       9.513 -13.114  72.887  1.00  0.00              
ATOM   2555  C   PRO A 329       9.283 -16.341  72.774  1.00  0.00              
ATOM   2556  O   PRO A 329       8.107 -16.001  72.921  1.00  0.00              
ATOM   2557  N   PRO A 330       9.635 -17.613  73.027  1.00  0.00              
ATOM   2558  CD  PRO A 330      11.004 -18.113  72.951  1.00  0.00              
ATOM   2559  CA  PRO A 330       8.704 -18.693  73.380  1.00  0.00              
ATOM   2560  CB  PRO A 330       9.643 -19.814  73.770  1.00  0.00              
ATOM   2561  CG  PRO A 330      10.803 -19.612  72.832  1.00  0.00              
ATOM   2562  C   PRO A 330       7.682 -18.422  74.483  1.00  0.00              
ATOM   2563  O   PRO A 330       6.642 -19.074  74.565  1.00  0.00              
ATOM   2564  N   GLU A 331       7.957 -17.425  75.325  1.00  0.00              
ATOM   2565  CA  GLU A 331       7.071 -17.048  76.409  1.00  0.00              
ATOM   2566  CB  GLU A 331       7.859 -16.885  77.724  1.00  0.00              
ATOM   2567  CG  GLU A 331       9.012 -15.873  77.773  1.00  0.00              
ATOM   2568  CD  GLU A 331      10.342 -16.386  77.241  1.00  0.00              
ATOM   2569  OE1 GLU A 331      10.532 -16.359  76.023  1.00  0.00              
ATOM   2570  OE2 GLU A 331      11.173 -16.820  78.033  1.00  0.00              
ATOM   2571  C   GLU A 331       6.229 -15.807  76.109  1.00  0.00              
ATOM   2572  O   GLU A 331       5.744 -15.161  77.040  1.00  0.00              
ATOM   2573  N   ARG A 332       6.029 -15.457  74.826  1.00  0.00              
ATOM   2574  CA  ARG A 332       5.221 -14.316  74.385  1.00  0.00              
ATOM   2575  CB  ARG A 332       4.774 -14.519  72.942  1.00  0.00              
ATOM   2576  CG  ARG A 332       5.777 -14.044  71.906  1.00  0.00              
ATOM   2577  CD  ARG A 332       5.611 -14.792  70.594  1.00  0.00              
ATOM   2578  NE  ARG A 332       6.136 -16.142  70.716  1.00  0.00              
ATOM   2579  CZ  ARG A 332       5.780 -17.149  69.918  1.00  0.00              
ATOM   2580  NH1 ARG A 332       6.338 -18.333  70.121  1.00  0.00              
ATOM   2581  NH2 ARG A 332       4.891 -17.005  68.940  1.00  0.00              
ATOM   2582  C   ARG A 332       4.011 -13.925  75.226  1.00  0.00              
ATOM   2583  O   ARG A 332       3.927 -12.781  75.679  1.00  0.00              
ATOM   2584  N   LYS A 333       3.117 -14.877  75.510  1.00  0.00              
ATOM   2585  CA  LYS A 333       1.931 -14.652  76.330  1.00  0.00              
ATOM   2586  CB  LYS A 333       1.153 -15.963  76.395  1.00  0.00              
ATOM   2587  CG  LYS A 333      -0.235 -15.854  77.002  1.00  0.00              
ATOM   2588  CD  LYS A 333      -0.725 -17.231  77.401  1.00  0.00              
ATOM   2589  CE  LYS A 333      -1.982 -17.081  78.237  1.00  0.00              
ATOM   2590  NZ  LYS A 333      -2.272 -18.310  78.950  1.00  0.00              
ATOM   2591  C   LYS A 333       2.225 -14.153  77.749  1.00  0.00              
ATOM   2592  O   LYS A 333       1.454 -13.389  78.338  1.00  0.00              
ATOM   2593  N   TYR A 334       3.348 -14.592  78.321  1.00  0.00              
ATOM   2594  CA  TYR A 334       3.713 -14.234  79.684  1.00  0.00              
ATOM   2595  CB  TYR A 334       4.032 -15.495  80.490  1.00  0.00              
ATOM   2596  CG  TYR A 334       2.887 -16.497  80.563  1.00  0.00              
ATOM   2597  CD1 TYR A 334       1.655 -16.116  81.057  1.00  0.00              
ATOM   2598  CE1 TYR A 334       0.610 -17.016  81.079  1.00  0.00              
ATOM   2599  CD2 TYR A 334       3.084 -17.787  80.110  1.00  0.00              
ATOM   2600  CE2 TYR A 334       2.042 -18.691  80.133  1.00  0.00              
ATOM   2601  CZ  TYR A 334       0.809 -18.293  80.603  1.00  0.00              
ATOM   2602  OH  TYR A 334      -0.253 -19.179  80.579  1.00  0.00              
ATOM   2603  C   TYR A 334       4.888 -13.267  79.765  1.00  0.00              
ATOM   2604  O   TYR A 334       5.232 -12.811  80.858  1.00  0.00              
ATOM   2605  N   SER A 335       5.502 -12.924  78.622  1.00  0.00              
ATOM   2606  CA  SER A 335       6.679 -12.059  78.544  1.00  0.00              
ATOM   2607  CB  SER A 335       6.927 -11.654  77.094  1.00  0.00              
ATOM   2608  OG  SER A 335       5.827 -10.921  76.557  1.00  0.00              
ATOM   2609  C   SER A 335       6.641 -10.804  79.408  1.00  0.00              
ATOM   2610  O   SER A 335       7.584 -10.511  80.142  1.00  0.00              
ATOM   2611  N   VAL A 336       5.511 -10.094  79.336  1.00  0.00              
ATOM   2612  CA  VAL A 336       5.235  -8.926  80.163  1.00  0.00              
ATOM   2613  CB  VAL A 336       3.791  -8.430  79.922  1.00  0.00              
ATOM   2614  CG1 VAL A 336       3.540  -7.183  80.743  1.00  0.00              
ATOM   2615  CG2 VAL A 336       3.470  -8.154  78.462  1.00  0.00              
ATOM   2616  C   VAL A 336       5.413  -9.238  81.648  1.00  0.00              
ATOM   2617  O   VAL A 336       6.137  -8.542  82.365  1.00  0.00              
ATOM   2618  N   TRP A 337       4.774 -10.324  82.096  1.00  0.00              
ATOM   2619  CA  TRP A 337       4.799 -10.716  83.493  1.00  0.00              
ATOM   2620  CB  TRP A 337       3.848 -11.899  83.725  1.00  0.00              
ATOM   2621  CG  TRP A 337       3.661 -12.236  85.199  1.00  0.00              
ATOM   2622  CD2 TRP A 337       4.343 -13.174  85.928  1.00  0.00              
ATOM   2623  CE2 TRP A 337       3.892 -12.927  87.187  1.00  0.00              
ATOM   2624  CE3 TRP A 337       5.515 -13.851  85.692  1.00  0.00              
ATOM   2625  CD1 TRP A 337       2.817 -11.497  85.998  1.00  0.00              
ATOM   2626  NE1 TRP A 337       2.995 -11.937  87.223  1.00  0.00              
ATOM   2627  CZ2 TRP A 337       4.586 -13.305  88.305  1.00  0.00              
ATOM   2628  CZ3 TRP A 337       6.212 -14.276  86.807  1.00  0.00              
ATOM   2629  CH2 TRP A 337       5.758 -14.003  88.090  1.00  0.00              
ATOM   2630  C   TRP A 337       6.220 -11.085  83.901  1.00  0.00              
ATOM   2631  O   TRP A 337       6.685 -10.677  84.964  1.00  0.00              
ATOM   2632  N   ILE A 338       6.923 -11.843  83.054  1.00  0.00              
ATOM   2633  CA  ILE A 338       8.283 -12.282  83.344  1.00  0.00              
ATOM   2634  CB  ILE A 338       8.715 -13.362  82.324  1.00  0.00              
ATOM   2635  CG2 ILE A 338      10.169 -13.790  82.522  1.00  0.00              
ATOM   2636  CG1 ILE A 338       7.786 -14.569  82.457  1.00  0.00              
ATOM   2637  CD1 ILE A 338       7.977 -15.677  81.407  1.00  0.00              
ATOM   2638  C   ILE A 338       9.246 -11.100  83.426  1.00  0.00              
ATOM   2639  O   ILE A 338      10.028 -11.009  84.374  1.00  0.00              
ATOM   2640  N   GLY A 339       9.161 -10.150  82.489  1.00  0.00              
ATOM   2641  CA  GLY A 339       9.939  -8.919  82.545  1.00  0.00              
ATOM   2642  C   GLY A 339       9.635  -8.113  83.800  1.00  0.00              
ATOM   2643  O   GLY A 339      10.530  -7.550  84.434  1.00  0.00              
ATOM   2644  N   GLY A 340       8.353  -8.089  84.177  1.00  0.00              
ATOM   2645  CA  GLY A 340       7.922  -7.531  85.448  1.00  0.00              
ATOM   2646  C   GLY A 340       8.561  -8.237  86.637  1.00  0.00              
ATOM   2647  O   GLY A 340       9.037  -7.584  87.562  1.00  0.00              
ATOM   2648  N   SER A 341       8.612  -9.570  86.610  1.00  0.00              
ATOM   2649  CA  SER A 341       9.211 -10.379  87.664  1.00  0.00              
ATOM   2650  CB  SER A 341       8.952 -11.846  87.346  1.00  0.00              
ATOM   2651  OG  SER A 341       9.315 -12.755  88.373  1.00  0.00              
ATOM   2652  C   SER A 341      10.705 -10.111  87.811  1.00  0.00              
ATOM   2653  O   SER A 341      11.241 -10.099  88.926  1.00  0.00              
ATOM   2654  N   ILE A 342      11.382  -9.880  86.678  1.00  0.00              
ATOM   2655  CA  ILE A 342      12.772  -9.443  86.674  1.00  0.00              
ATOM   2656  CB  ILE A 342      13.349  -9.406  85.232  1.00  0.00              
ATOM   2657  CG2 ILE A 342      14.791  -8.896  85.236  1.00  0.00              
ATOM   2658  CG1 ILE A 342      13.286 -10.779  84.570  1.00  0.00              
ATOM   2659  CD1 ILE A 342      13.596 -10.776  83.059  1.00  0.00              
ATOM   2660  C   ILE A 342      12.850  -8.075  87.344  1.00  0.00              
ATOM   2661  O   ILE A 342      13.379  -7.974  88.450  1.00  0.00              
ATOM   2662  N   LEU A 343      12.251  -7.037  86.746  1.00  0.00              
ATOM   2663  CA  LEU A 343      12.375  -5.678  87.255  1.00  0.00              
ATOM   2664  CB  LEU A 343      11.666  -4.671  86.355  1.00  0.00              
ATOM   2665  CG  LEU A 343      12.452  -4.078  85.185  1.00  0.00              
ATOM   2666  CD1 LEU A 343      12.875  -5.130  84.172  1.00  0.00              
ATOM   2667  CD2 LEU A 343      11.628  -3.007  84.497  1.00  0.00              
ATOM   2668  C   LEU A 343      11.955  -5.495  88.705  1.00  0.00              
ATOM   2669  O   LEU A 343      12.723  -4.956  89.499  1.00  0.00              
ATOM   2670  N   ALA A 344      10.796  -6.023  89.105  1.00  0.00              
ATOM   2671  CA  ALA A 344      10.328  -5.932  90.482  1.00  0.00              
ATOM   2672  CB  ALA A 344       8.962  -6.583  90.609  1.00  0.00              
ATOM   2673  C   ALA A 344      11.239  -6.569  91.527  1.00  0.00              
ATOM   2674  O   ALA A 344      11.112  -6.264  92.715  1.00  0.00              
ATOM   2675  N   SER A 345      12.174  -7.441  91.133  1.00  0.00              
ATOM   2676  CA  SER A 345      13.130  -7.992  92.079  1.00  0.00              
ATOM   2677  CB  SER A 345      13.354  -9.483  91.814  1.00  0.00              
ATOM   2678  OG  SER A 345      13.642  -9.828  90.465  1.00  0.00              
ATOM   2679  C   SER A 345      14.447  -7.223  92.148  1.00  0.00              
ATOM   2680  O   SER A 345      15.274  -7.471  93.029  1.00  0.00              
ATOM   2681  N   LEU A 346      14.662  -6.250  91.256  1.00  0.00              
ATOM   2682  CA  LEU A 346      15.925  -5.529  91.207  1.00  0.00              
ATOM   2683  CB  LEU A 346      16.177  -4.951  89.812  1.00  0.00              
ATOM   2684  CG  LEU A 346      16.029  -5.847  88.579  1.00  0.00              
ATOM   2685  CD1 LEU A 346      16.432  -5.084  87.333  1.00  0.00              
ATOM   2686  CD2 LEU A 346      16.839  -7.129  88.678  1.00  0.00              
ATOM   2687  C   LEU A 346      15.972  -4.418  92.248  1.00  0.00              
ATOM   2688  O   LEU A 346      15.049  -3.604  92.366  1.00  0.00              
ATOM   2689  N   SER A 347      17.068  -4.361  93.010  1.00  0.00              
ATOM   2690  CA  SER A 347      17.250  -3.388  94.079  1.00  0.00              
ATOM   2691  CB  SER A 347      18.507  -3.746  94.864  1.00  0.00              
ATOM   2692  OG  SER A 347      19.490  -4.337  94.021  1.00  0.00              
ATOM   2693  C   SER A 347      17.246  -1.923  93.655  1.00  0.00              
ATOM   2694  O   SER A 347      16.866  -1.029  94.417  1.00  0.00              
ATOM   2695  N   THR A 348      17.630  -1.672  92.405  1.00  0.00              
ATOM   2696  CA  THR A 348      17.504  -0.359  91.796  1.00  0.00              
ATOM   2697  CB  THR A 348      18.334  -0.342  90.512  1.00  0.00              
ATOM   2698  OG1 THR A 348      18.056  -1.564  89.830  1.00  0.00              
ATOM   2699  CG2 THR A 348      19.813  -0.226  90.840  1.00  0.00              
ATOM   2700  C   THR A 348      16.048  -0.005  91.535  1.00  0.00              
ATOM   2701  O   THR A 348      15.592   1.090  91.864  1.00  0.00              
ATOM   2702  N   PHE A 349      15.277  -0.962  91.010  1.00  0.00              
ATOM   2703  CA  PHE A 349      13.851  -0.773  90.785  1.00  0.00              
ATOM   2704  CB  PHE A 349      13.305  -1.954  90.008  1.00  0.00              
ATOM   2705  CG  PHE A 349      11.941  -1.723  89.377  1.00  0.00              
ATOM   2706  CD1 PHE A 349      11.850  -1.043  88.178  1.00  0.00              
ATOM   2707  CD2 PHE A 349      10.806  -2.232  89.978  1.00  0.00              
ATOM   2708  CE1 PHE A 349      10.622  -0.895  87.570  1.00  0.00              
ATOM   2709  CE2 PHE A 349       9.584  -2.081  89.360  1.00  0.00              
ATOM   2710  CZ  PHE A 349       9.494  -1.421  88.156  1.00  0.00              
ATOM   2711  C   PHE A 349      13.090  -0.595  92.096  1.00  0.00              
ATOM   2712  O   PHE A 349      12.033   0.040  92.126  1.00  0.00              
ATOM   2713  N   GLN A 350      13.637  -1.095  93.211  1.00  0.00              
ATOM   2714  CA  GLN A 350      13.087  -0.791  94.527  1.00  0.00              
ATOM   2715  CB  GLN A 350      13.802  -1.534  95.658  1.00  0.00              
ATOM   2716  CG  GLN A 350      13.994  -3.044  95.511  1.00  0.00              
ATOM   2717  CD  GLN A 350      12.766  -3.852  95.124  1.00  0.00              
ATOM   2718  OE1 GLN A 350      11.896  -4.150  95.940  1.00  0.00              
ATOM   2719  NE2 GLN A 350      12.655  -4.235  93.861  1.00  0.00              
ATOM   2720  C   GLN A 350      13.073   0.705  94.842  1.00  0.00              
ATOM   2721  O   GLN A 350      12.298   1.154  95.683  1.00  0.00              
ATOM   2722  N   GLN A 351      13.907   1.506  94.165  1.00  0.00              
ATOM   2723  CA  GLN A 351      13.866   2.958  94.298  1.00  0.00              
ATOM   2724  CB  GLN A 351      15.222   3.592  93.962  1.00  0.00              
ATOM   2725  CG  GLN A 351      16.486   2.881  94.461  1.00  0.00              
ATOM   2726  CD  GLN A 351      16.492   2.500  95.934  1.00  0.00              
ATOM   2727  OE1 GLN A 351      16.482   3.341  96.828  1.00  0.00              
ATOM   2728  NE2 GLN A 351      16.524   1.209  96.241  1.00  0.00              
ATOM   2729  C   GLN A 351      12.793   3.558  93.389  1.00  0.00              
ATOM   2730  O   GLN A 351      12.290   4.657  93.636  1.00  0.00              
ATOM   2731  N   MET A 352      12.439   2.853  92.304  1.00  0.00              
ATOM   2732  CA  MET A 352      11.328   3.240  91.440  1.00  0.00              
ATOM   2733  CB  MET A 352      11.372   2.519  90.094  1.00  0.00              
ATOM   2734  CG  MET A 352      12.461   2.948  89.121  1.00  0.00              
ATOM   2735  SD  MET A 352      14.154   2.651  89.686  1.00  0.00              
ATOM   2736  CE  MET A 352      14.713   4.321  89.868  1.00  0.00              
ATOM   2737  C   MET A 352       9.979   2.964  92.090  1.00  0.00              
ATOM   2738  O   MET A 352       8.959   3.512  91.665  1.00  0.00              
ATOM   2739  N   TRP A 353       9.943   2.077  93.093  1.00  0.00              
ATOM   2740  CA  TRP A 353       8.768   1.938  93.940  1.00  0.00              
ATOM   2741  CB  TRP A 353       8.948   0.912  95.054  1.00  0.00              
ATOM   2742  CG  TRP A 353       9.126  -0.561  94.710  1.00  0.00              
ATOM   2743  CD2 TRP A 353       8.695  -1.279  93.623  1.00  0.00              
ATOM   2744  CE2 TRP A 353       9.142  -2.533  93.919  1.00  0.00              
ATOM   2745  CE3 TRP A 353       7.651  -1.093  92.749  1.00  0.00              
ATOM   2746  CD1 TRP A 353       9.798  -1.365  95.601  1.00  0.00              
ATOM   2747  NE1 TRP A 353       9.783  -2.573  95.090  1.00  0.00              
ATOM   2748  CZ2 TRP A 353       8.616  -3.677  93.375  1.00  0.00              
ATOM   2749  CZ3 TRP A 353       7.119  -2.227  92.161  1.00  0.00              
ATOM   2750  CH2 TRP A 353       7.591  -3.496  92.465  1.00  0.00              
ATOM   2751  C   TRP A 353       8.421   3.247  94.630  1.00  0.00              
ATOM   2752  O   TRP A 353       9.213   3.818  95.385  1.00  0.00              
ATOM   2753  N   ILE A 354       7.216   3.731  94.354  1.00  0.00              
ATOM   2754  CA  ILE A 354       6.664   4.861  95.080  1.00  0.00              
ATOM   2755  CB  ILE A 354       5.443   5.415  94.320  1.00  0.00              
ATOM   2756  CG2 ILE A 354       4.867   6.610  95.069  1.00  0.00              
ATOM   2757  CG1 ILE A 354       5.789   5.782  92.883  1.00  0.00              
ATOM   2758  CD1 ILE A 354       4.563   5.925  91.966  1.00  0.00              
ATOM   2759  C   ILE A 354       6.229   4.274  96.416  1.00  0.00              
ATOM   2760  O   ILE A 354       5.407   3.357  96.435  1.00  0.00              
ATOM   2761  N   THR A 355       6.804   4.707  97.537  1.00  0.00              
ATOM   2762  CA  THR A 355       6.293   4.307  98.838  1.00  0.00              
ATOM   2763  CB  THR A 355       7.343   4.549  99.938  1.00  0.00              
ATOM   2764  OG1 THR A 355       7.670   5.935  99.888  1.00  0.00              
ATOM   2765  CG2 THR A 355       8.570   3.663  99.778  1.00  0.00              
ATOM   2766  C   THR A 355       4.999   5.044  99.163  1.00  0.00              
ATOM   2767  O   THR A 355       4.702   6.069  98.540  1.00  0.00              
ATOM   2768  N   LYS A 356       4.208   4.572 100.136  1.00  0.00              
ATOM   2769  CA  LYS A 356       3.062   5.339 100.618  1.00  0.00              
ATOM   2770  CB  LYS A 356       2.252   4.549 101.648  1.00  0.00              
ATOM   2771  CG  LYS A 356       0.875   5.171 101.867  1.00  0.00              
ATOM   2772  CD  LYS A 356      -0.006   4.364 102.805  1.00  0.00              
ATOM   2773  CE  LYS A 356      -1.296   5.145 103.011  1.00  0.00              
ATOM   2774  NZ  LYS A 356      -2.189   4.479 103.941  1.00  0.00              
ATOM   2775  C   LYS A 356       3.503   6.693 101.171  1.00  0.00              
ATOM   2776  O   LYS A 356       2.811   7.698 101.019  1.00  0.00              
ATOM   2777  N   GLN A 357       4.701   6.727 101.761  1.00  0.00              
ATOM   2778  CA  GLN A 357       5.394   7.951 102.142  1.00  0.00              
ATOM   2779  CB  GLN A 357       6.728   7.506 102.768  1.00  0.00              
ATOM   2780  CG  GLN A 357       7.838   8.506 103.088  1.00  0.00              
ATOM   2781  CD  GLN A 357       8.777   8.794 101.923  1.00  0.00              
ATOM   2782  OE1 GLN A 357       9.310   7.894 101.272  1.00  0.00              
ATOM   2783  NE2 GLN A 357       8.989  10.062 101.602  1.00  0.00              
ATOM   2784  C   GLN A 357       5.559   8.907 100.956  1.00  0.00              
ATOM   2785  O   GLN A 357       5.065  10.039 100.987  1.00  0.00              
ATOM   2786  N   GLU A 358       6.203   8.455  99.875  1.00  0.00              
ATOM   2787  CA  GLU A 358       6.389   9.269  98.678  1.00  0.00              
ATOM   2788  CB  GLU A 358       7.264   8.530  97.678  1.00  0.00              
ATOM   2789  CG  GLU A 358       8.735   8.552  98.077  1.00  0.00              
ATOM   2790  CD  GLU A 358       9.590   7.505  97.381  1.00  0.00              
ATOM   2791  OE1 GLU A 358      10.455   7.867  96.584  1.00  0.00              
ATOM   2792  OE2 GLU A 358       9.398   6.319  97.644  1.00  0.00              
ATOM   2793  C   GLU A 358       5.078   9.697  98.030  1.00  0.00              
ATOM   2794  O   GLU A 358       4.945  10.832  97.570  1.00  0.00              
ATOM   2795  N   TYR A 359       4.086   8.802  98.036  1.00  0.00              
ATOM   2796  CA  TYR A 359       2.732   9.122  97.614  1.00  0.00              
ATOM   2797  CB  TYR A 359       1.868   7.859  97.671  1.00  0.00              
ATOM   2798  CG  TYR A 359       0.429   8.062  97.216  1.00  0.00              
ATOM   2799  CD1 TYR A 359       0.147   8.143  95.868  1.00  0.00              
ATOM   2800  CE1 TYR A 359      -1.143   8.389  95.454  1.00  0.00              
ATOM   2801  CD2 TYR A 359      -0.581   8.197  98.150  1.00  0.00              
ATOM   2802  CE2 TYR A 359      -1.871   8.455  97.738  1.00  0.00              
ATOM   2803  CZ  TYR A 359      -2.136   8.565  96.390  1.00  0.00              
ATOM   2804  OH  TYR A 359      -3.407   8.884  95.963  1.00  0.00              
ATOM   2805  C   TYR A 359       2.122  10.215  98.486  1.00  0.00              
ATOM   2806  O   TYR A 359       1.543  11.170  97.973  1.00  0.00              
ATOM   2807  N   ASP A 360       2.266  10.106  99.810  1.00  0.00              
ATOM   2808  CA  ASP A 360       1.656  11.054 100.735  1.00  0.00              
ATOM   2809  CB  ASP A 360       1.717  10.568 102.187  1.00  0.00              
ATOM   2810  CG  ASP A 360       0.851   9.359 102.532  1.00  0.00              
ATOM   2811  OD1 ASP A 360       1.189   8.659 103.487  1.00  0.00              
ATOM   2812  OD2 ASP A 360      -0.163   9.114 101.873  1.00  0.00              
ATOM   2813  C   ASP A 360       2.284  12.432 100.642  1.00  0.00              
ATOM   2814  O   ASP A 360       1.643  13.439 100.941  1.00  0.00              
ATOM   2815  N   GLU A 361       3.555  12.481 100.235  1.00  0.00              
ATOM   2816  CA  GLU A 361       4.202  13.748  99.953  1.00  0.00              
ATOM   2817  CB  GLU A 361       5.706  13.657 100.190  1.00  0.00              
ATOM   2818  CG  GLU A 361       6.130  13.792 101.654  1.00  0.00              
ATOM   2819  CD  GLU A 361       5.913  12.569 102.533  1.00  0.00              
ATOM   2820  OE1 GLU A 361       6.874  11.808 102.704  1.00  0.00              
ATOM   2821  OE2 GLU A 361       4.822  12.384 103.061  1.00  0.00              
ATOM   2822  C   GLU A 361       3.915  14.331  98.573  1.00  0.00              
ATOM   2823  O   GLU A 361       3.567  15.507  98.468  1.00  0.00              
ATOM   2824  N   ALA A 362       4.040  13.549  97.497  1.00  0.00              
ATOM   2825  CA  ALA A 362       3.947  14.100  96.150  1.00  0.00              
ATOM   2826  CB  ALA A 362       5.122  13.588  95.336  1.00  0.00              
ATOM   2827  C   ALA A 362       2.665  13.825  95.369  1.00  0.00              
ATOM   2828  O   ALA A 362       2.483  14.330  94.254  1.00  0.00              
ATOM   2829  N   GLY A 363       1.758  13.022  95.929  1.00  0.00              
ATOM   2830  CA  GLY A 363       0.483  12.707  95.295  1.00  0.00              
ATOM   2831  C   GLY A 363       0.602  11.713  94.141  1.00  0.00              
ATOM   2832  O   GLY A 363       1.714  11.339  93.760  1.00  0.00              
ATOM   2833  N   PRO A 364      -0.500  11.268  93.509  1.00  0.00              
ATOM   2834  CD  PRO A 364      -1.864  11.679  93.834  1.00  0.00              
ATOM   2835  CA  PRO A 364      -0.485  10.335  92.376  1.00  0.00              
ATOM   2836  CB  PRO A 364      -1.961  10.127  92.096  1.00  0.00              
ATOM   2837  CG  PRO A 364      -2.605  11.417  92.536  1.00  0.00              
ATOM   2838  C   PRO A 364       0.287  10.830  91.153  1.00  0.00              
ATOM   2839  O   PRO A 364       0.706  10.066  90.282  1.00  0.00              
ATOM   2840  N   SER A 365       0.493  12.146  91.111  1.00  0.00              
ATOM   2841  CA  SER A 365       1.381  12.821  90.184  1.00  0.00              
ATOM   2842  CB  SER A 365       1.406  14.302  90.567  1.00  0.00              
ATOM   2843  OG  SER A 365       0.989  14.519  91.916  1.00  0.00              
ATOM   2844  C   SER A 365       2.795  12.257  90.096  1.00  0.00              
ATOM   2845  O   SER A 365       3.360  12.207  88.999  1.00  0.00              
ATOM   2846  N   ILE A 366       3.346  11.751  91.209  1.00  0.00              
ATOM   2847  CA  ILE A 366       4.732  11.288  91.284  1.00  0.00              
ATOM   2848  CB  ILE A 366       5.045  10.826  92.733  1.00  0.00              
ATOM   2849  CG2 ILE A 366       4.233   9.588  93.093  1.00  0.00              
ATOM   2850  CG1 ILE A 366       6.542  10.616  92.968  1.00  0.00              
ATOM   2851  CD1 ILE A 366       6.950  10.247  94.405  1.00  0.00              
ATOM   2852  C   ILE A 366       5.157  10.243  90.247  1.00  0.00              
ATOM   2853  O   ILE A 366       6.341  10.153  89.909  1.00  0.00              
ATOM   2854  N   VAL A 367       4.211   9.486  89.668  1.00  0.00              
ATOM   2855  CA  VAL A 367       4.518   8.495  88.634  1.00  0.00              
ATOM   2856  CB  VAL A 367       3.252   7.739  88.152  1.00  0.00              
ATOM   2857  CG1 VAL A 367       3.664   6.500  87.369  1.00  0.00              
ATOM   2858  CG2 VAL A 367       2.328   7.317  89.286  1.00  0.00              
ATOM   2859  C   VAL A 367       5.212   9.154  87.437  1.00  0.00              
ATOM   2860  O   VAL A 367       6.140   8.604  86.845  1.00  0.00              
ATOM   2861  N   HIS A 368       4.824  10.400  87.144  1.00  0.00              
ATOM   2862  CA  HIS A 368       5.395  11.173  86.047  1.00  0.00              
ATOM   2863  CB  HIS A 368       4.525  12.395  85.768  1.00  0.00              
ATOM   2864  CG  HIS A 368       3.077  12.002  85.531  1.00  0.00              
ATOM   2865  ND1 HIS A 368       2.147  11.854  86.459  1.00  0.00              
ATOM   2866  CD2 HIS A 368       2.559  11.609  84.323  1.00  0.00              
ATOM   2867  NE2 HIS A 368       1.346  11.203  84.603  1.00  0.00              
ATOM   2868  CE1 HIS A 368       1.090  11.355  85.880  1.00  0.00              
ATOM   2869  C   HIS A 368       6.826  11.620  86.320  1.00  0.00              
ATOM   2870  O   HIS A 368       7.526  12.103  85.423  1.00  0.00              
ATOM   2871  N   ARG A 369       7.275  11.504  87.573  1.00  0.00              
ATOM   2872  CA  ARG A 369       8.660  11.758  87.925  1.00  0.00              
ATOM   2873  CB  ARG A 369       8.751  12.585  89.209  1.00  0.00              
ATOM   2874  CG  ARG A 369       7.951  13.904  89.222  1.00  0.00              
ATOM   2875  CD  ARG A 369       8.364  15.004  88.228  1.00  0.00              
ATOM   2876  NE  ARG A 369       8.124  14.628  86.843  1.00  0.00              
ATOM   2877  CZ  ARG A 369       8.046  15.469  85.818  1.00  0.00              
ATOM   2878  NH1 ARG A 369       7.925  14.916  84.620  1.00  0.00              
ATOM   2879  NH2 ARG A 369       8.021  16.787  85.977  1.00  0.00              
ATOM   2880  C   ARG A 369       9.439  10.455  88.011  1.00  0.00              
ATOM   2881  O   ARG A 369      10.547  10.371  87.470  1.00  0.00              
ATOM   2882  N   LYS A 370       8.853   9.404  88.599  1.00  0.00              
ATOM   2883  CA  LYS A 370       9.493   8.099  88.719  1.00  0.00              
ATOM   2884  CB  LYS A 370       8.644   7.177  89.597  1.00  0.00              
ATOM   2885  CG  LYS A 370       8.639   7.495  91.083  1.00  0.00              
ATOM   2886  CD  LYS A 370       9.974   7.158  91.729  1.00  0.00              
ATOM   2887  CE  LYS A 370       9.858   7.385  93.224  1.00  0.00              
ATOM   2888  NZ  LYS A 370      11.107   7.097  93.903  1.00  0.00              
ATOM   2889  C   LYS A 370       9.817   7.402  87.397  1.00  0.00              
ATOM   2890  O   LYS A 370       9.083   6.551  86.894  1.00  0.00              
ATOM   2891  N   CYS A 371      10.938   7.792  86.792  1.00  0.00              
ATOM   2892  CA  CYS A 371      11.468   7.095  85.626  1.00  0.00              
ATOM   2893  CB  CYS A 371      12.575   7.930  84.989  1.00  0.00              
ATOM   2894  SG  CYS A 371      13.207   7.248  83.436  1.00  0.00              
ATOM   2895  C   CYS A 371      12.005   5.720  86.016  1.00  0.00              
ATOM   2896  O   CYS A 371      12.748   5.633  86.995  1.00  0.00              
ATOM   2897  OXT CYS A 371      11.674   4.744  85.344  1.00  0.00              
TER    2898      CYS A 371
ATOM   2899  N   ASP B   1      52.031  25.036  63.913  1.00  0.00              
ATOM   2900  CA  ASP B   1      52.510  24.052  64.883  1.00  0.00              
ATOM   2901  CB  ASP B   1      53.993  24.310  65.213  1.00  0.00              
ATOM   2902  CG  ASP B   1      54.633  23.403  66.274  1.00  0.00              
ATOM   2903  OD1 ASP B   1      54.547  22.181  66.167  1.00  0.00              
ATOM   2904  OD2 ASP B   1      55.201  23.940  67.225  1.00  0.00              
ATOM   2905  C   ASP B   1      51.674  24.000  66.156  1.00  0.00              
ATOM   2906  O   ASP B   1      51.800  23.093  66.980  1.00  0.00              
ATOM   2907  N   TYR B   2      50.766  24.970  66.280  1.00  0.00              
ATOM   2908  CA  TYR B   2      49.850  25.056  67.413  1.00  0.00              
ATOM   2909  CB  TYR B   2      48.936  26.277  67.259  1.00  0.00              
ATOM   2910  CG  TYR B   2      47.976  26.496  68.425  1.00  0.00              
ATOM   2911  CD1 TYR B   2      48.464  26.847  69.670  1.00  0.00              
ATOM   2912  CE1 TYR B   2      47.598  26.992  70.734  1.00  0.00              
ATOM   2913  CD2 TYR B   2      46.619  26.311  68.238  1.00  0.00              
ATOM   2914  CE2 TYR B   2      45.750  26.453  69.299  1.00  0.00              
ATOM   2915  CZ  TYR B   2      46.248  26.790  70.541  1.00  0.00              
ATOM   2916  OH  TYR B   2      45.384  26.927  71.608  1.00  0.00              
ATOM   2917  C   TYR B   2      49.022  23.784  67.577  1.00  0.00              
ATOM   2918  O   TYR B   2      48.828  23.299  68.692  1.00  0.00              
ATOM   2919  N   GLU B   3      48.574  23.224  66.448  1.00  0.00              
ATOM   2920  CA  GLU B   3      47.853  21.960  66.423  1.00  0.00              
ATOM   2921  CB  GLU B   3      47.489  21.612  64.983  1.00  0.00              
ATOM   2922  CG  GLU B   3      46.552  20.415  64.848  1.00  0.00              
ATOM   2923  CD  GLU B   3      46.253  20.035  63.408  1.00  0.00              
ATOM   2924  OE1 GLU B   3      47.040  19.296  62.818  1.00  0.00              
ATOM   2925  OE2 GLU B   3      45.237  20.483  62.878  1.00  0.00              
ATOM   2926  C   GLU B   3      48.674  20.837  67.051  1.00  0.00              
ATOM   2927  O   GLU B   3      48.160  20.109  67.899  1.00  0.00              
ATOM   2928  N   LYS B   4      49.962  20.722  66.700  1.00  0.00              
ATOM   2929  CA  LYS B   4      50.817  19.677  67.246  1.00  0.00              
ATOM   2930  CB  LYS B   4      52.151  19.625  66.495  1.00  0.00              
ATOM   2931  CG  LYS B   4      53.121  18.507  66.893  1.00  0.00              
ATOM   2932  CD  LYS B   4      52.530  17.116  66.681  1.00  0.00              
ATOM   2933  CE  LYS B   4      53.557  16.042  67.009  1.00  0.00              
ATOM   2934  NZ  LYS B   4      52.954  14.725  66.933  1.00  0.00              
ATOM   2935  C   LYS B   4      51.026  19.895  68.740  1.00  0.00              
ATOM   2936  O   LYS B   4      50.956  18.942  69.513  1.00  0.00              
ATOM   2937  N   ASN B   5      51.207  21.151  69.168  1.00  0.00              
ATOM   2938  CA  ASN B   5      51.284  21.482  70.590  1.00  0.00              
ATOM   2939  CB  ASN B   5      51.518  22.970  70.822  1.00  0.00              
ATOM   2940  CG  ASN B   5      52.952  23.406  70.576  1.00  0.00              
ATOM   2941  OD1 ASN B   5      53.742  23.582  71.498  1.00  0.00              
ATOM   2942  ND2 ASN B   5      53.342  23.605  69.329  1.00  0.00              
ATOM   2943  C   ASN B   5      50.035  21.064  71.354  1.00  0.00              
ATOM   2944  O   ASN B   5      50.129  20.463  72.425  1.00  0.00              
ATOM   2945  N   LYS B   6      48.858  21.338  70.781  1.00  0.00              
ATOM   2946  CA  LYS B   6      47.585  20.933  71.359  1.00  0.00              
ATOM   2947  CB  LYS B   6      46.447  21.516  70.528  1.00  0.00              
ATOM   2948  CG  LYS B   6      45.061  21.318  71.121  1.00  0.00              
ATOM   2949  CD  LYS B   6      44.019  21.883  70.174  1.00  0.00              
ATOM   2950  CE  LYS B   6      42.632  21.672  70.757  1.00  0.00              
ATOM   2951  NZ  LYS B   6      41.622  22.177  69.849  1.00  0.00              
ATOM   2952  C   LYS B   6      47.472  19.413  71.438  1.00  0.00              
ATOM   2953  O   LYS B   6      47.059  18.874  72.464  1.00  0.00              
ATOM   2954  N   VAL B   7      47.874  18.702  70.380  1.00  0.00              
ATOM   2955  CA  VAL B   7      47.888  17.242  70.356  1.00  0.00              
ATOM   2956  CB  VAL B   7      48.263  16.782  68.923  1.00  0.00              
ATOM   2957  CG1 VAL B   7      48.551  15.299  68.800  1.00  0.00              
ATOM   2958  CG2 VAL B   7      47.103  17.085  67.986  1.00  0.00              
ATOM   2959  C   VAL B   7      48.803  16.668  71.442  1.00  0.00              
ATOM   2960  O   VAL B   7      48.400  15.774  72.192  1.00  0.00              
ATOM   2961  N   CYS B   8      50.016  17.216  71.575  1.00  0.00              
ATOM   2962  CA  CYS B   8      50.937  16.849  72.644  1.00  0.00              
ATOM   2963  CB  CYS B   8      52.251  17.610  72.518  1.00  0.00              
ATOM   2964  SG  CYS B   8      53.100  17.399  70.933  1.00  0.00              
ATOM   2965  C   CYS B   8      50.357  17.124  74.027  1.00  0.00              
ATOM   2966  O   CYS B   8      50.515  16.322  74.954  1.00  0.00              
ATOM   2967  N   LYS B   9      49.662  18.259  74.169  1.00  0.00              
ATOM   2968  CA  LYS B   9      48.983  18.616  75.404  1.00  0.00              
ATOM   2969  CB  LYS B   9      48.401  20.022  75.291  1.00  0.00              
ATOM   2970  CG  LYS B   9      47.818  20.578  76.581  1.00  0.00              
ATOM   2971  CD  LYS B   9      47.296  21.981  76.337  1.00  0.00              
ATOM   2972  CE  LYS B   9      46.747  22.555  77.631  1.00  0.00              
ATOM   2973  NZ  LYS B   9      46.273  23.909  77.421  1.00  0.00              
ATOM   2974  C   LYS B   9      47.891  17.606  75.729  1.00  0.00              
ATOM   2975  O   LYS B   9      47.811  17.146  76.865  1.00  0.00              
ATOM   2976  N   GLU B  10      47.076  17.197  74.749  1.00  0.00              
ATOM   2977  CA  GLU B  10      46.052  16.186  74.974  1.00  0.00              
ATOM   2978  CB  GLU B  10      45.170  15.989  73.742  1.00  0.00              
ATOM   2979  CG  GLU B  10      44.429  17.234  73.254  1.00  0.00              
ATOM   2980  CD  GLU B  10      43.592  17.943  74.310  1.00  0.00              
ATOM   2981  OE1 GLU B  10      42.536  17.428  74.673  1.00  0.00              
ATOM   2982  OE2 GLU B  10      43.999  19.013  74.762  1.00  0.00              
ATOM   2983  C   GLU B  10      46.650  14.851  75.394  1.00  0.00              
ATOM   2984  O   GLU B  10      46.185  14.243  76.356  1.00  0.00              
ATOM   2985  N   PHE B  11      47.717  14.416  74.716  1.00  0.00              
ATOM   2986  CA  PHE B  11      48.428  13.193  75.067  1.00  0.00              
ATOM   2987  CB  PHE B  11      49.601  13.029  74.108  1.00  0.00              
ATOM   2988  CG  PHE B  11      50.332  11.694  74.162  1.00  0.00              
ATOM   2989  CD1 PHE B  11      49.792  10.588  73.537  1.00  0.00              
ATOM   2990  CD2 PHE B  11      51.561  11.603  74.790  1.00  0.00              
ATOM   2991  CE1 PHE B  11      50.488   9.399  73.526  1.00  0.00              
ATOM   2992  CE2 PHE B  11      52.246  10.406  74.780  1.00  0.00              
ATOM   2993  CZ  PHE B  11      51.713   9.305  74.148  1.00  0.00              
ATOM   2994  C   PHE B  11      48.926  13.204  76.509  1.00  0.00              
ATOM   2995  O   PHE B  11      48.660  12.273  77.270  1.00  0.00              
ATOM   2996  N   SER B  12      49.624  14.272  76.901  1.00  0.00              
ATOM   2997  CA  SER B  12      50.187  14.366  78.239  1.00  0.00              
ATOM   2998  CB  SER B  12      51.257  15.452  78.286  1.00  0.00              
ATOM   2999  OG  SER B  12      50.823  16.681  77.718  1.00  0.00              
ATOM   3000  C   SER B  12      49.152  14.572  79.339  1.00  0.00              
ATOM   3001  O   SER B  12      49.174  13.878  80.355  1.00  0.00              
ATOM   3002  N   HIS B  13      48.223  15.510  79.137  1.00  0.00              
ATOM   3003  CA  HIS B  13      47.190  15.818  80.117  1.00  0.00              
ATOM   3004  CB  HIS B  13      46.474  17.112  79.722  1.00  0.00              
ATOM   3005  CG  HIS B  13      45.518  17.699  80.756  1.00  0.00              
ATOM   3006  ND1 HIS B  13      44.923  17.107  81.783  1.00  0.00              
ATOM   3007  CD2 HIS B  13      45.116  19.015  80.737  1.00  0.00              
ATOM   3008  NE2 HIS B  13      44.303  19.136  81.754  1.00  0.00              
ATOM   3009  CE1 HIS B  13      44.182  17.995  82.386  1.00  0.00              
ATOM   3010  C   HIS B  13      46.178  14.691  80.286  1.00  0.00              
ATOM   3011  O   HIS B  13      45.713  14.453  81.404  1.00  0.00              
ATOM   3012  N   LEU B  14      45.784  14.016  79.204  1.00  0.00              
ATOM   3013  CA  LEU B  14      44.818  12.935  79.314  1.00  0.00              
ATOM   3014  CB  LEU B  14      43.947  12.852  78.066  1.00  0.00              
ATOM   3015  CG  LEU B  14      43.065  14.037  77.696  1.00  0.00              
ATOM   3016  CD1 LEU B  14      42.440  13.801  76.334  1.00  0.00              
ATOM   3017  CD2 LEU B  14      41.996  14.284  78.748  1.00  0.00              
ATOM   3018  C   LEU B  14      45.452  11.579  79.577  1.00  0.00              
ATOM   3019  O   LEU B  14      44.835  10.724  80.214  1.00  0.00              
ATOM   3020  N   GLY B  15      46.679  11.352  79.102  1.00  0.00              
ATOM   3021  CA  GLY B  15      47.302  10.044  79.207  1.00  0.00              
ATOM   3022  C   GLY B  15      47.094   9.266  77.917  1.00  0.00              
ATOM   3023  O   GLY B  15      46.035   9.349  77.289  1.00  0.00              
ATOM   3024  N   LYS B  16      48.107   8.470  77.551  1.00  0.00              
ATOM   3025  CA  LYS B  16      48.174   7.760  76.276  1.00  0.00              
ATOM   3026  CB  LYS B  16      49.340   6.768  76.307  1.00  0.00              
ATOM   3027  CG  LYS B  16      49.567   6.012  75.002  1.00  0.00              
ATOM   3028  CD  LYS B  16      50.811   5.150  75.089  1.00  0.00              
ATOM   3029  CE  LYS B  16      50.965   4.367  73.797  1.00  0.00              
ATOM   3030  NZ  LYS B  16      52.213   3.631  73.803  1.00  0.00              
ATOM   3031  C   LYS B  16      46.889   7.073  75.827  1.00  0.00              
ATOM   3032  O   LYS B  16      46.329   7.455  74.802  1.00  0.00              
ATOM   3033  N   GLU B  17      46.366   6.129  76.620  1.00  0.00              
ATOM   3034  CA  GLU B  17      45.150   5.395  76.283  1.00  0.00              
ATOM   3035  CB  GLU B  17      44.886   4.341  77.356  1.00  0.00              
ATOM   3036  CG  GLU B  17      43.769   3.358  77.012  1.00  0.00              
ATOM   3037  CD  GLU B  17      43.407   2.404  78.138  1.00  0.00              
ATOM   3038  OE1 GLU B  17      42.791   2.836  79.111  1.00  0.00              
ATOM   3039  OE2 GLU B  17      43.736   1.220  78.045  1.00  0.00              
ATOM   3040  C   GLU B  17      43.932   6.306  76.132  1.00  0.00              
ATOM   3041  O   GLU B  17      43.037   6.057  75.318  1.00  0.00              
ATOM   3042  N   ASP B  18      43.900   7.401  76.895  1.00  0.00              
ATOM   3043  CA  ASP B  18      42.791   8.345  76.852  1.00  0.00              
ATOM   3044  CB  ASP B  18      42.821   9.309  78.034  1.00  0.00              
ATOM   3045  CG  ASP B  18      42.731   8.649  79.403  1.00  0.00              
ATOM   3046  OD1 ASP B  18      41.774   8.922  80.125  1.00  0.00              
ATOM   3047  OD2 ASP B  18      43.608   7.844  79.731  1.00  0.00              
ATOM   3048  C   ASP B  18      42.869   9.133  75.557  1.00  0.00              
ATOM   3049  O   ASP B  18      41.850   9.364  74.904  1.00  0.00              
ATOM   3050  N   PHE B  19      44.088   9.503  75.147  1.00  0.00              
ATOM   3051  CA  PHE B  19      44.321  10.111  73.847  1.00  0.00              
ATOM   3052  CB  PHE B  19      45.776  10.577  73.730  1.00  0.00              
ATOM   3053  CG  PHE B  19      46.104  11.274  72.415  1.00  0.00              
ATOM   3054  CD1 PHE B  19      45.613  12.541  72.161  1.00  0.00              
ATOM   3055  CD2 PHE B  19      46.865  10.621  71.463  1.00  0.00              
ATOM   3056  CE1 PHE B  19      45.867  13.140  70.945  1.00  0.00              
ATOM   3057  CE2 PHE B  19      47.113  11.227  70.250  1.00  0.00              
ATOM   3058  CZ  PHE B  19      46.611  12.482  69.990  1.00  0.00              
ATOM   3059  C   PHE B  19      43.968   9.142  72.721  1.00  0.00              
ATOM   3060  O   PHE B  19      43.373   9.563  71.727  1.00  0.00              
ATOM   3061  N   THR B  20      44.310   7.853  72.844  1.00  0.00              
ATOM   3062  CA  THR B  20      43.902   6.825  71.892  1.00  0.00              
ATOM   3063  CB  THR B  20      44.442   5.448  72.333  1.00  0.00              
ATOM   3064  OG1 THR B  20      45.810   5.639  72.664  1.00  0.00              
ATOM   3065  CG2 THR B  20      44.321   4.380  71.256  1.00  0.00              
ATOM   3066  C   THR B  20      42.381   6.773  71.774  1.00  0.00              
ATOM   3067  O   THR B  20      41.842   6.768  70.668  1.00  0.00              
ATOM   3068  N   SER B  21      41.683   6.802  72.914  1.00  0.00              
ATOM   3069  CA  SER B  21      40.227   6.784  72.946  1.00  0.00              
ATOM   3070  CB  SER B  21      39.750   6.685  74.389  1.00  0.00              
ATOM   3071  OG  SER B  21      40.282   5.532  75.033  1.00  0.00              
ATOM   3072  C   SER B  21      39.622   8.009  72.269  1.00  0.00              
ATOM   3073  O   SER B  21      38.737   7.884  71.419  1.00  0.00              
ATOM   3074  N   LEU B  22      40.144   9.199  72.597  1.00  0.00              
ATOM   3075  CA  LEU B  22      39.727  10.451  71.978  1.00  0.00              
ATOM   3076  CB  LEU B  22      40.520  11.611  72.582  1.00  0.00              
ATOM   3077  CG  LEU B  22      40.228  13.041  72.133  1.00  0.00              
ATOM   3078  CD1 LEU B  22      38.852  13.491  72.599  1.00  0.00              
ATOM   3079  CD2 LEU B  22      41.292  13.982  72.670  1.00  0.00              
ATOM   3080  C   LEU B  22      39.936  10.421  70.468  1.00  0.00              
ATOM   3081  O   LEU B  22      39.031  10.749  69.701  1.00  0.00              
ATOM   3082  N   SER B  23      41.120   9.975  70.040  1.00  0.00              
ATOM   3083  CA  SER B  23      41.451   9.888  68.627  1.00  0.00              
ATOM   3084  CB  SER B  23      42.927   9.558  68.445  1.00  0.00              
ATOM   3085  OG  SER B  23      43.764  10.489  69.118  1.00  0.00              
ATOM   3086  C   SER B  23      40.589   8.857  67.910  1.00  0.00              
ATOM   3087  O   SER B  23      40.197   9.072  66.764  1.00  0.00              
ATOM   3088  N   LEU B  24      40.246   7.748  68.578  1.00  0.00              
ATOM   3089  CA  LEU B  24      39.367   6.732  68.017  1.00  0.00              
ATOM   3090  CB  LEU B  24      39.285   5.531  68.954  1.00  0.00              
ATOM   3091  CG  LEU B  24      38.612   4.243  68.496  1.00  0.00              
ATOM   3092  CD1 LEU B  24      39.370   3.590  67.351  1.00  0.00              
ATOM   3093  CD2 LEU B  24      38.564   3.278  69.660  1.00  0.00              
ATOM   3094  C   LEU B  24      37.983   7.302  67.748  1.00  0.00              
ATOM   3095  O   LEU B  24      37.472   7.172  66.634  1.00  0.00              
ATOM   3096  N   VAL B  25      37.406   7.982  68.746  1.00  0.00              
ATOM   3097  CA  VAL B  25      36.126   8.669  68.601  1.00  0.00              
ATOM   3098  CB  VAL B  25      35.723   9.311  69.956  1.00  0.00              
ATOM   3099  CG1 VAL B  25      34.487  10.195  69.855  1.00  0.00              
ATOM   3100  CG2 VAL B  25      35.436   8.223  70.980  1.00  0.00              
ATOM   3101  C   VAL B  25      36.182   9.703  67.477  1.00  0.00              
ATOM   3102  O   VAL B  25      35.318   9.723  66.597  1.00  0.00              
ATOM   3103  N   LEU B  26      37.238  10.523  67.478  1.00  0.00              
ATOM   3104  CA  LEU B  26      37.445  11.563  66.481  1.00  0.00              
ATOM   3105  CB  LEU B  26      38.724  12.327  66.814  1.00  0.00              
ATOM   3106  CG  LEU B  26      39.089  13.579  66.032  1.00  0.00              
ATOM   3107  CD1 LEU B  26      38.087  14.694  66.292  1.00  0.00              
ATOM   3108  CD2 LEU B  26      40.486  14.032  66.416  1.00  0.00              
ATOM   3109  C   LEU B  26      37.512  11.015  65.060  1.00  0.00              
ATOM   3110  O   LEU B  26      36.721  11.413  64.206  1.00  0.00              
ATOM   3111  N   TYR B  27      38.410  10.067  64.781  1.00  0.00              
ATOM   3112  CA  TYR B  27      38.525   9.506  63.445  1.00  0.00              
ATOM   3113  CB  TYR B  27      39.827   8.732  63.273  1.00  0.00              
ATOM   3114  CG  TYR B  27      41.042   9.652  63.275  1.00  0.00              
ATOM   3115  CD1 TYR B  27      42.021   9.499  64.235  1.00  0.00              
ATOM   3116  CE1 TYR B  27      43.097  10.358  64.271  1.00  0.00              
ATOM   3117  CD2 TYR B  27      41.151  10.658  62.332  1.00  0.00              
ATOM   3118  CE2 TYR B  27      42.228  11.518  62.359  1.00  0.00              
ATOM   3119  CZ  TYR B  27      43.191  11.364  63.333  1.00  0.00              
ATOM   3120  OH  TYR B  27      44.267  12.227  63.373  1.00  0.00              
ATOM   3121  C   TYR B  27      37.321   8.679  63.025  1.00  0.00              
ATOM   3122  O   TYR B  27      36.984   8.649  61.840  1.00  0.00              
ATOM   3123  N   SER B  28      36.628   8.043  63.975  1.00  0.00              
ATOM   3124  CA  SER B  28      35.366   7.390  63.668  1.00  0.00              
ATOM   3125  CB  SER B  28      34.891   6.531  64.832  1.00  0.00              
ATOM   3126  OG  SER B  28      35.835   5.517  65.148  1.00  0.00              
ATOM   3127  C   SER B  28      34.286   8.392  63.272  1.00  0.00              
ATOM   3128  O   SER B  28      33.595   8.170  62.277  1.00  0.00              
ATOM   3129  N   ARG B  29      34.144   9.522  63.983  1.00  0.00              
ATOM   3130  CA  ARG B  29      33.148  10.523  63.616  1.00  0.00              
ATOM   3131  CB  ARG B  29      32.893  11.535  64.748  1.00  0.00              
ATOM   3132  CG  ARG B  29      33.912  12.652  64.965  1.00  0.00              
ATOM   3133  CD  ARG B  29      33.656  13.461  66.232  1.00  0.00              
ATOM   3134  NE  ARG B  29      32.351  14.107  66.257  1.00  0.00              
ATOM   3135  CZ  ARG B  29      32.124  15.341  65.803  1.00  0.00              
ATOM   3136  NH1 ARG B  29      30.883  15.800  65.870  1.00  0.00              
ATOM   3137  NH2 ARG B  29      33.099  16.106  65.322  1.00  0.00              
ATOM   3138  C   ARG B  29      33.504  11.218  62.305  1.00  0.00              
ATOM   3139  O   ARG B  29      32.624  11.557  61.518  1.00  0.00              
ATOM   3140  N   LYS B  30      34.802  11.413  62.041  1.00  0.00              
ATOM   3141  CA  LYS B  30      35.263  11.937  60.764  1.00  0.00              
ATOM   3142  CB  LYS B  30      36.753  12.239  60.799  1.00  0.00              
ATOM   3143  CG  LYS B  30      37.146  13.449  61.623  1.00  0.00              
ATOM   3144  CD  LYS B  30      38.660  13.540  61.621  1.00  0.00              
ATOM   3145  CE  LYS B  30      39.119  14.771  62.378  1.00  0.00              
ATOM   3146  NZ  LYS B  30      40.566  14.794  62.465  1.00  0.00              
ATOM   3147  C   LYS B  30      34.990  10.996  59.601  1.00  0.00              
ATOM   3148  O   LYS B  30      34.443  11.421  58.581  1.00  0.00              
ATOM   3149  N   PHE B  31      35.341   9.713  59.740  1.00  0.00              
ATOM   3150  CA  PHE B  31      35.224   8.758  58.649  1.00  0.00              
ATOM   3151  CB  PHE B  31      36.576   8.069  58.405  1.00  0.00              
ATOM   3152  CG  PHE B  31      37.760   8.982  58.112  1.00  0.00              
ATOM   3153  CD1 PHE B  31      38.590   9.391  59.139  1.00  0.00              
ATOM   3154  CD2 PHE B  31      38.024   9.377  56.817  1.00  0.00              
ATOM   3155  CE1 PHE B  31      39.676  10.195  58.865  1.00  0.00              
ATOM   3156  CE2 PHE B  31      39.111  10.183  56.551  1.00  0.00              
ATOM   3157  CZ  PHE B  31      39.938  10.593  57.573  1.00  0.00              
ATOM   3158  C   PHE B  31      34.142   7.709  58.932  1.00  0.00              
ATOM   3159  O   PHE B  31      34.470   6.584  59.324  1.00  0.00              
ATOM   3160  N   PRO B  32      32.842   7.970  58.698  1.00  0.00              
ATOM   3161  CD  PRO B  32      32.341   9.129  57.963  1.00  0.00              
ATOM   3162  CA  PRO B  32      31.744   7.064  59.046  1.00  0.00              
ATOM   3163  CB  PRO B  32      30.519   7.850  58.622  1.00  0.00              
ATOM   3164  CG  PRO B  32      30.998   8.656  57.445  1.00  0.00              
ATOM   3165  C   PRO B  32      31.791   5.685  58.389  1.00  0.00              
ATOM   3166  O   PRO B  32      31.332   4.689  58.947  1.00  0.00              
ATOM   3167  N   SER B  33      32.359   5.624  57.183  1.00  0.00              
ATOM   3168  CA  SER B  33      32.522   4.384  56.445  1.00  0.00              
ATOM   3169  CB  SER B  33      32.576   4.732  54.964  1.00  0.00              
ATOM   3170  OG  SER B  33      31.534   5.640  54.626  1.00  0.00              
ATOM   3171  C   SER B  33      33.773   3.597  56.832  1.00  0.00              
ATOM   3172  O   SER B  33      33.977   2.482  56.347  1.00  0.00              
ATOM   3173  N   GLY B  34      34.632   4.144  57.700  1.00  0.00              
ATOM   3174  CA  GLY B  34      35.886   3.498  58.046  1.00  0.00              
ATOM   3175  C   GLY B  34      35.655   2.315  58.968  1.00  0.00              
ATOM   3176  O   GLY B  34      35.061   2.459  60.039  1.00  0.00              
ATOM   3177  N   THR B  35      36.109   1.130  58.555  1.00  0.00              
ATOM   3178  CA  THR B  35      35.945  -0.059  59.377  1.00  0.00              
ATOM   3179  CB  THR B  35      36.082  -1.365  58.562  1.00  0.00              
ATOM   3180  OG1 THR B  35      37.377  -1.398  57.977  1.00  0.00              
ATOM   3181  CG2 THR B  35      35.000  -1.483  57.500  1.00  0.00              
ATOM   3182  C   THR B  35      36.892  -0.047  60.572  1.00  0.00              
ATOM   3183  O   THR B  35      37.928   0.627  60.552  1.00  0.00              
ATOM   3184  N   PHE B  36      36.523  -0.817  61.605  1.00  0.00              
ATOM   3185  CA  PHE B  36      37.228  -0.878  62.879  1.00  0.00              
ATOM   3186  CB  PHE B  36      36.726  -2.089  63.677  1.00  0.00              
ATOM   3187  CG  PHE B  36      37.337  -2.237  65.066  1.00  0.00              
ATOM   3188  CD1 PHE B  36      38.069  -3.369  65.370  1.00  0.00              
ATOM   3189  CD2 PHE B  36      37.188  -1.235  66.007  1.00  0.00              
ATOM   3190  CE1 PHE B  36      38.663  -3.488  66.609  1.00  0.00              
ATOM   3191  CE2 PHE B  36      37.790  -1.362  67.239  1.00  0.00              
ATOM   3192  CZ  PHE B  36      38.527  -2.485  67.542  1.00  0.00              
ATOM   3193  C   PHE B  36      38.747  -0.877  62.782  1.00  0.00              
ATOM   3194  O   PHE B  36      39.377   0.079  63.228  1.00  0.00              
ATOM   3195  N   GLU B  37      39.343  -1.883  62.134  1.00  0.00              
ATOM   3196  CA  GLU B  37      40.791  -1.970  62.051  1.00  0.00              
ATOM   3197  CB  GLU B  37      41.223  -3.336  61.514  1.00  0.00              
ATOM   3198  CG  GLU B  37      42.718  -3.653  61.667  1.00  0.00              
ATOM   3199  CD  GLU B  37      43.256  -3.562  63.093  1.00  0.00              
ATOM   3200  OE1 GLU B  37      44.078  -2.682  63.366  1.00  0.00              
ATOM   3201  OE2 GLU B  37      42.860  -4.370  63.931  1.00  0.00              
ATOM   3202  C   GLU B  37      41.419  -0.830  61.257  1.00  0.00              
ATOM   3203  O   GLU B  37      42.541  -0.436  61.574  1.00  0.00              
ATOM   3204  N   GLN B  38      40.714  -0.250  60.276  1.00  0.00              
ATOM   3205  CA  GLN B  38      41.220   0.909  59.551  1.00  0.00              
ATOM   3206  CB  GLN B  38      40.275   1.337  58.436  1.00  0.00              
ATOM   3207  CG  GLN B  38      40.215   0.450  57.209  1.00  0.00              
ATOM   3208  CD  GLN B  38      39.196   0.963  56.204  1.00  0.00              
ATOM   3209  OE1 GLN B  38      37.991   0.760  56.360  1.00  0.00              
ATOM   3210  NE2 GLN B  38      39.597   1.670  55.158  1.00  0.00              
ATOM   3211  C   GLN B  38      41.390   2.088  60.497  1.00  0.00              
ATOM   3212  O   GLN B  38      42.447   2.724  60.557  1.00  0.00              
ATOM   3213  N   VAL B  39      40.333   2.345  61.278  1.00  0.00              
ATOM   3214  CA  VAL B  39      40.341   3.427  62.250  1.00  0.00              
ATOM   3215  CB  VAL B  39      38.941   3.634  62.878  1.00  0.00              
ATOM   3216  CG1 VAL B  39      38.928   4.830  63.818  1.00  0.00              
ATOM   3217  CG2 VAL B  39      37.892   3.873  61.801  1.00  0.00              
ATOM   3218  C   VAL B  39      41.409   3.135  63.300  1.00  0.00              
ATOM   3219  O   VAL B  39      42.263   3.983  63.553  1.00  0.00              
ATOM   3220  N   SER B  40      41.433   1.922  63.863  1.00  0.00              
ATOM   3221  CA  SER B  40      42.465   1.500  64.800  1.00  0.00              
ATOM   3222  CB  SER B  40      42.199   0.071  65.251  1.00  0.00              
ATOM   3223  OG  SER B  40      40.893  -0.064  65.794  1.00  0.00              
ATOM   3224  C   SER B  40      43.892   1.608  64.272  1.00  0.00              
ATOM   3225  O   SER B  40      44.801   1.880  65.060  1.00  0.00              
ATOM   3226  N   GLN B  41      44.145   1.401  62.973  1.00  0.00              
ATOM   3227  CA  GLN B  41      45.463   1.647  62.402  1.00  0.00              
ATOM   3228  CB  GLN B  41      45.600   1.077  60.992  1.00  0.00              
ATOM   3229  CG  GLN B  41      45.758  -0.437  60.936  1.00  0.00              
ATOM   3230  CD  GLN B  41      46.988  -0.953  61.671  1.00  0.00              
ATOM   3231  OE1 GLN B  41      48.129  -0.718  61.282  1.00  0.00              
ATOM   3232  NE2 GLN B  41      46.809  -1.676  62.768  1.00  0.00              
ATOM   3233  C   GLN B  41      45.821   3.122  62.388  1.00  0.00              
ATOM   3234  O   GLN B  41      46.893   3.503  62.865  1.00  0.00              
ATOM   3235  N   LEU B  42      44.906   3.966  61.891  1.00  0.00              
ATOM   3236  CA  LEU B  42      45.143   5.402  61.835  1.00  0.00              
ATOM   3237  CB  LEU B  42      43.995   6.117  61.124  1.00  0.00              
ATOM   3238  CG  LEU B  42      44.139   7.607  60.812  1.00  0.00              
ATOM   3239  CD1 LEU B  42      45.345   7.884  59.925  1.00  0.00              
ATOM   3240  CD2 LEU B  42      42.884   8.119  60.135  1.00  0.00              
ATOM   3241  C   LEU B  42      45.366   5.990  63.221  1.00  0.00              
ATOM   3242  O   LEU B  42      46.346   6.697  63.443  1.00  0.00              
ATOM   3243  N   VAL B  43      44.495   5.637  64.168  1.00  0.00              
ATOM   3244  CA  VAL B  43      44.597   6.076  65.554  1.00  0.00              
ATOM   3245  CB  VAL B  43      43.384   5.546  66.350  1.00  0.00              
ATOM   3246  CG1 VAL B  43      43.458   5.857  67.836  1.00  0.00              
ATOM   3247  CG2 VAL B  43      42.123   6.179  65.797  1.00  0.00              
ATOM   3248  C   VAL B  43      45.917   5.650  66.185  1.00  0.00              
ATOM   3249  O   VAL B  43      46.620   6.485  66.752  1.00  0.00              
ATOM   3250  N   LYS B  44      46.282   4.369  66.045  1.00  0.00              
ATOM   3251  CA  LYS B  44      47.533   3.823  66.565  1.00  0.00              
ATOM   3252  CB  LYS B  44      47.633   2.389  66.075  1.00  0.00              
ATOM   3253  CG  LYS B  44      48.654   1.464  66.705  1.00  0.00              
ATOM   3254  CD  LYS B  44      48.650   0.091  66.025  1.00  0.00              
ATOM   3255  CE  LYS B  44      47.365  -0.733  66.185  1.00  0.00              
ATOM   3256  NZ  LYS B  44      46.328  -0.381  65.227  1.00  0.00              
ATOM   3257  C   LYS B  44      48.736   4.614  66.060  1.00  0.00              
ATOM   3258  O   LYS B  44      49.616   5.030  66.820  1.00  0.00              
ATOM   3259  N   GLU B  45      48.737   4.872  64.750  1.00  0.00              
ATOM   3260  CA  GLU B  45      49.814   5.624  64.140  1.00  0.00              
ATOM   3261  CB  GLU B  45      49.856   5.356  62.644  1.00  0.00              
ATOM   3262  CG  GLU B  45      50.271   3.895  62.467  1.00  0.00              
ATOM   3263  CD  GLU B  45      50.328   3.383  61.040  1.00  0.00              
ATOM   3264  OE1 GLU B  45      51.335   3.598  60.364  1.00  0.00              
ATOM   3265  OE2 GLU B  45      49.382   2.733  60.594  1.00  0.00              
ATOM   3266  C   GLU B  45      49.817   7.101  64.511  1.00  0.00              
ATOM   3267  O   GLU B  45      50.897   7.648  64.733  1.00  0.00              
ATOM   3268  N   VAL B  46      48.658   7.750  64.677  1.00  0.00              
ATOM   3269  CA  VAL B  46      48.584   9.115  65.196  1.00  0.00              
ATOM   3270  CB  VAL B  46      47.144   9.672  65.055  1.00  0.00              
ATOM   3271  CG1 VAL B  46      46.936  11.021  65.737  1.00  0.00              
ATOM   3272  CG2 VAL B  46      46.842   9.858  63.575  1.00  0.00              
ATOM   3273  C   VAL B  46      49.110   9.198  66.629  1.00  0.00              
ATOM   3274  O   VAL B  46      49.813  10.147  67.000  1.00  0.00              
ATOM   3275  N   VAL B  47      48.821   8.175  67.440  1.00  0.00              
ATOM   3276  CA  VAL B  47      49.407   8.055  68.767  1.00  0.00              
ATOM   3277  CB  VAL B  47      48.784   6.877  69.557  1.00  0.00              
ATOM   3278  CG1 VAL B  47      49.430   6.674  70.921  1.00  0.00              
ATOM   3279  CG2 VAL B  47      47.308   7.153  69.787  1.00  0.00              
ATOM   3280  C   VAL B  47      50.926   7.954  68.659  1.00  0.00              
ATOM   3281  O   VAL B  47      51.612   8.657  69.397  1.00  0.00              
ATOM   3282  N   SER B  48      51.493   7.170  67.731  1.00  0.00              
ATOM   3283  CA  SER B  48      52.943   7.146  67.554  1.00  0.00              
ATOM   3284  CB  SER B  48      53.383   5.978  66.668  1.00  0.00              
ATOM   3285  OG  SER B  48      53.213   6.194  65.271  1.00  0.00              
ATOM   3286  C   SER B  48      53.525   8.461  67.029  1.00  0.00              
ATOM   3287  O   SER B  48      54.675   8.797  67.333  1.00  0.00              
ATOM   3288  N   LEU B  49      52.765   9.225  66.226  1.00  0.00              
ATOM   3289  CA  LEU B  49      53.178  10.561  65.796  1.00  0.00              
ATOM   3290  CB  LEU B  49      52.159  11.228  64.875  1.00  0.00              
ATOM   3291  CG  LEU B  49      51.659  10.589  63.590  1.00  0.00              
ATOM   3292  CD1 LEU B  49      50.622  11.499  62.960  1.00  0.00              
ATOM   3293  CD2 LEU B  49      52.776  10.312  62.610  1.00  0.00              
ATOM   3294  C   LEU B  49      53.328  11.480  66.997  1.00  0.00              
ATOM   3295  O   LEU B  49      54.245  12.301  67.086  1.00  0.00              
ATOM   3296  N   THR B  50      52.400  11.340  67.941  1.00  0.00              
ATOM   3297  CA  THR B  50      52.412  12.160  69.135  1.00  0.00              
ATOM   3298  CB  THR B  50      51.028  12.123  69.794  1.00  0.00              
ATOM   3299  OG1 THR B  50      50.080  12.357  68.756  1.00  0.00              
ATOM   3300  CG2 THR B  50      50.898  13.230  70.816  1.00  0.00              
ATOM   3301  C   THR B  50      53.528  11.706  70.074  1.00  0.00              
ATOM   3302  O   THR B  50      54.428  12.479  70.396  1.00  0.00              
ATOM   3303  N   GLU B  51      53.522  10.421  70.439  1.00  0.00              
ATOM   3304  CA  GLU B  51      54.494   9.813  71.337  1.00  0.00              
ATOM   3305  CB  GLU B  51      54.192   8.319  71.409  1.00  0.00              
ATOM   3306  CG  GLU B  51      55.028   7.494  72.381  1.00  0.00              
ATOM   3307  CD  GLU B  51      54.669   6.016  72.387  1.00  0.00              
ATOM   3308  OE1 GLU B  51      54.752   5.370  71.342  1.00  0.00              
ATOM   3309  OE2 GLU B  51      54.302   5.501  73.444  1.00  0.00              
ATOM   3310  C   GLU B  51      55.942  10.048  70.921  1.00  0.00              
ATOM   3311  O   GLU B  51      56.782  10.371  71.762  1.00  0.00              
ATOM   3312  N   ALA B  52      56.250   9.892  69.630  1.00  0.00              
ATOM   3313  CA  ALA B  52      57.585  10.196  69.146  1.00  0.00              
ATOM   3314  CB  ALA B  52      57.821   9.540  67.795  1.00  0.00              
ATOM   3315  C   ALA B  52      57.812  11.693  68.990  1.00  0.00              
ATOM   3316  O   ALA B  52      58.717  12.255  69.608  1.00  0.00              
ATOM   3317  N   CYS B  53      56.974  12.398  68.227  1.00  0.00              
ATOM   3318  CA  CYS B  53      57.315  13.753  67.830  1.00  0.00              
ATOM   3319  CB  CYS B  53      56.766  14.022  66.445  1.00  0.00              
ATOM   3320  SG  CYS B  53      57.429  12.758  65.330  1.00  0.00              
ATOM   3321  C   CYS B  53      56.993  14.858  68.827  1.00  0.00              
ATOM   3322  O   CYS B  53      57.310  16.026  68.595  1.00  0.00              
ATOM   3323  N   CYS B  54      56.381  14.509  69.961  1.00  0.00              
ATOM   3324  CA  CYS B  54      56.311  15.418  71.095  1.00  0.00              
ATOM   3325  CB  CYS B  54      55.008  15.230  71.857  1.00  0.00              
ATOM   3326  SG  CYS B  54      53.521  15.427  70.845  1.00  0.00              
ATOM   3327  C   CYS B  54      57.473  15.222  72.065  1.00  0.00              
ATOM   3328  O   CYS B  54      57.591  15.967  73.041  1.00  0.00              
ATOM   3329  N   ALA B  55      58.349  14.230  71.846  1.00  0.00              
ATOM   3330  CA  ALA B  55      59.429  13.948  72.781  1.00  0.00              
ATOM   3331  CB  ALA B  55      60.042  12.588  72.484  1.00  0.00              
ATOM   3332  C   ALA B  55      60.556  14.972  72.760  1.00  0.00              
ATOM   3333  O   ALA B  55      60.818  15.645  71.758  1.00  0.00              
ATOM   3334  N   GLU B  56      61.243  15.077  73.902  1.00  0.00              
ATOM   3335  CA  GLU B  56      62.351  16.002  74.071  1.00  0.00              
ATOM   3336  CB  GLU B  56      62.816  15.960  75.525  1.00  0.00              
ATOM   3337  CG  GLU B  56      63.839  17.027  75.900  1.00  0.00              
ATOM   3338  CD  GLU B  56      64.308  16.928  77.343  1.00  0.00              
ATOM   3339  OE1 GLU B  56      65.336  16.299  77.589  1.00  0.00              
ATOM   3340  OE2 GLU B  56      63.645  17.482  78.219  1.00  0.00              
ATOM   3341  C   GLU B  56      63.488  15.649  73.116  1.00  0.00              
ATOM   3342  O   GLU B  56      64.181  14.643  73.268  1.00  0.00              
ATOM   3343  N   GLY B  57      63.619  16.484  72.087  1.00  0.00              
ATOM   3344  CA  GLY B  57      64.655  16.309  71.084  1.00  0.00              
ATOM   3345  C   GLY B  57      64.142  15.648  69.811  1.00  0.00              
ATOM   3346  O   GLY B  57      64.937  15.201  68.983  1.00  0.00              
ATOM   3347  N   ALA B  58      62.820  15.556  69.630  1.00  0.00              
ATOM   3348  CA  ALA B  58      62.252  15.075  68.380  1.00  0.00              
ATOM   3349  CB  ALA B  58      60.763  14.856  68.550  1.00  0.00              
ATOM   3350  C   ALA B  58      62.439  16.066  67.238  1.00  0.00              
ATOM   3351  O   ALA B  58      62.446  17.284  67.437  1.00  0.00              
ATOM   3352  N   ASP B  59      62.588  15.539  66.021  1.00  0.00              
ATOM   3353  CA  ASP B  59      62.868  16.362  64.853  1.00  0.00              
ATOM   3354  CB  ASP B  59      63.413  15.490  63.717  1.00  0.00              
ATOM   3355  CG  ASP B  59      63.832  16.295  62.494  1.00  0.00              
ATOM   3356  OD1 ASP B  59      62.985  16.571  61.644  1.00  0.00              
ATOM   3357  OD2 ASP B  59      65.000  16.663  62.402  1.00  0.00              
ATOM   3358  C   ASP B  59      61.646  17.148  64.375  1.00  0.00              
ATOM   3359  O   ASP B  59      60.657  16.532  63.970  1.00  0.00              
ATOM   3360  N   PRO B  60      61.688  18.491  64.325  1.00  0.00              
ATOM   3361  CD  PRO B  60      62.850  19.296  64.693  1.00  0.00              
ATOM   3362  CA  PRO B  60      60.567  19.355  63.949  1.00  0.00              
ATOM   3363  CB  PRO B  60      61.193  20.733  63.943  1.00  0.00              
ATOM   3364  CG  PRO B  60      62.228  20.636  65.030  1.00  0.00              
ATOM   3365  C   PRO B  60      59.882  19.064  62.618  1.00  0.00              
ATOM   3366  O   PRO B  60      58.690  19.328  62.465  1.00  0.00              
ATOM   3367  N   ASP B  61      60.584  18.487  61.635  1.00  0.00              
ATOM   3368  CA  ASP B  61      59.979  18.181  60.341  1.00  0.00              
ATOM   3369  CB  ASP B  61      61.007  17.710  59.316  1.00  0.00              
ATOM   3370  CG  ASP B  61      62.026  18.766  58.923  1.00  0.00              
ATOM   3371  OD1 ASP B  61      62.036  19.176  57.765  1.00  0.00              
ATOM   3372  OD2 ASP B  61      62.806  19.182  59.783  1.00  0.00              
ATOM   3373  C   ASP B  61      58.881  17.135  60.435  1.00  0.00              
ATOM   3374  O   ASP B  61      57.953  17.152  59.626  1.00  0.00              
ATOM   3375  N   CYS B  62      58.943  16.272  61.460  1.00  0.00              
ATOM   3376  CA  CYS B  62      58.014  15.164  61.662  1.00  0.00              
ATOM   3377  CB  CYS B  62      58.190  14.591  63.060  1.00  0.00              
ATOM   3378  SG  CYS B  62      56.899  13.400  63.495  1.00  0.00              
ATOM   3379  C   CYS B  62      56.536  15.454  61.433  1.00  0.00              
ATOM   3380  O   CYS B  62      55.871  14.699  60.720  1.00  0.00              
ATOM   3381  N   TYR B  63      56.017  16.566  61.966  1.00  0.00              
ATOM   3382  CA  TYR B  63      54.609  16.901  61.797  1.00  0.00              
ATOM   3383  CB  TYR B  63      54.138  17.965  62.799  1.00  0.00              
ATOM   3384  CG  TYR B  63      55.017  19.198  62.978  1.00  0.00              
ATOM   3385  CD1 TYR B  63      54.988  20.225  62.054  1.00  0.00              
ATOM   3386  CE1 TYR B  63      55.711  21.377  62.283  1.00  0.00              
ATOM   3387  CD2 TYR B  63      55.795  19.307  64.114  1.00  0.00              
ATOM   3388  CE2 TYR B  63      56.519  20.457  64.347  1.00  0.00              
ATOM   3389  CZ  TYR B  63      56.459  21.489  63.436  1.00  0.00              
ATOM   3390  OH  TYR B  63      57.136  22.665  63.695  1.00  0.00              
ATOM   3391  C   TYR B  63      54.176  17.227  60.368  1.00  0.00              
ATOM   3392  O   TYR B  63      52.984  17.354  60.080  1.00  0.00              
ATOM   3393  N   ASP B  64      55.135  17.376  59.451  1.00  0.00              
ATOM   3394  CA  ASP B  64      54.843  17.325  58.028  1.00  0.00              
ATOM   3395  CB  ASP B  64      55.471  18.495  57.276  1.00  0.00              
ATOM   3396  CG  ASP B  64      55.175  18.463  55.780  1.00  0.00              
ATOM   3397  OD1 ASP B  64      54.050  18.785  55.388  1.00  0.00              
ATOM   3398  OD2 ASP B  64      56.078  18.134  55.012  1.00  0.00              
ATOM   3399  C   ASP B  64      55.310  16.014  57.408  1.00  0.00              
ATOM   3400  O   ASP B  64      54.600  15.441  56.586  1.00  0.00              
ATOM   3401  N   THR B  65      56.506  15.533  57.757  1.00  0.00              
ATOM   3402  CA  THR B  65      57.081  14.337  57.157  1.00  0.00              
ATOM   3403  CB  THR B  65      58.560  14.224  57.576  1.00  0.00              
ATOM   3404  OG1 THR B  65      59.128  15.508  57.342  1.00  0.00              
ATOM   3405  CG2 THR B  65      59.327  13.175  56.784  1.00  0.00              
ATOM   3406  C   THR B  65      56.316  13.059  57.494  1.00  0.00              
ATOM   3407  O   THR B  65      55.839  12.373  56.588  1.00  0.00              
ATOM   3408  N   ARG B  66      56.151  12.728  58.780  1.00  0.00              
ATOM   3409  CA  ARG B  66      55.486  11.494  59.178  1.00  0.00              
ATOM   3410  CB  ARG B  66      55.679  11.190  60.657  1.00  0.00              
ATOM   3411  CG  ARG B  66      57.071  10.701  61.038  1.00  0.00              
ATOM   3412  CD  ARG B  66      57.082  10.161  62.469  1.00  0.00              
ATOM   3413  NE  ARG B  66      56.251   8.972  62.596  1.00  0.00              
ATOM   3414  CZ  ARG B  66      55.752   8.539  63.758  1.00  0.00              
ATOM   3415  NH1 ARG B  66      54.977   7.461  63.730  1.00  0.00              
ATOM   3416  NH2 ARG B  66      56.008   9.162  64.907  1.00  0.00              
ATOM   3417  C   ARG B  66      54.002  11.492  58.844  1.00  0.00              
ATOM   3418  O   ARG B  66      53.439  10.458  58.477  1.00  0.00              
ATOM   3419  N   THR B  67      53.364  12.662  58.921  1.00  0.00              
ATOM   3420  CA  THR B  67      51.990  12.819  58.473  1.00  0.00              
ATOM   3421  CB  THR B  67      51.449  14.193  58.891  1.00  0.00              
ATOM   3422  OG1 THR B  67      52.506  15.106  58.634  1.00  0.00              
ATOM   3423  CG2 THR B  67      51.043  14.239  60.354  1.00  0.00              
ATOM   3424  C   THR B  67      51.866  12.595  56.970  1.00  0.00              
ATOM   3425  O   THR B  67      51.002  11.830  56.540  1.00  0.00              
ATOM   3426  N   SER B  68      52.749  13.191  56.157  1.00  0.00              
ATOM   3427  CA  SER B  68      52.774  12.920  54.724  1.00  0.00              
ATOM   3428  CB  SER B  68      53.737  13.854  53.997  1.00  0.00              
ATOM   3429  OG  SER B  68      53.582  13.803  52.582  1.00  0.00              
ATOM   3430  C   SER B  68      53.134  11.471  54.408  1.00  0.00              
ATOM   3431  O   SER B  68      52.725  10.954  53.364  1.00  0.00              
ATOM   3432  N   ALA B  69      53.909  10.796  55.265  1.00  0.00              
ATOM   3433  CA  ALA B  69      54.129   9.362  55.137  1.00  0.00              
ATOM   3434  CB  ALA B  69      55.164   8.887  56.145  1.00  0.00              
ATOM   3435  C   ALA B  69      52.840   8.588  55.383  1.00  0.00              
ATOM   3436  O   ALA B  69      52.538   7.640  54.655  1.00  0.00              
ATOM   3437  N   LEU B  70      52.038   8.998  56.374  1.00  0.00              
ATOM   3438  CA  LEU B  70      50.715   8.418  56.565  1.00  0.00              
ATOM   3439  CB  LEU B  70      50.072   8.852  57.879  1.00  0.00              
ATOM   3440  CG  LEU B  70      50.745   8.522  59.208  1.00  0.00              
ATOM   3441  CD1 LEU B  70      49.779   8.839  60.334  1.00  0.00              
ATOM   3442  CD2 LEU B  70      51.152   7.059  59.300  1.00  0.00              
ATOM   3443  C   LEU B  70      49.774   8.727  55.407  1.00  0.00              
ATOM   3444  O   LEU B  70      48.926   7.900  55.066  1.00  0.00              
ATOM   3445  N   SER B  71      49.897   9.896  54.769  1.00  0.00              
ATOM   3446  CA  SER B  71      49.201  10.185  53.523  1.00  0.00              
ATOM   3447  CB  SER B  71      49.497  11.607  53.080  1.00  0.00              
ATOM   3448  OG  SER B  71      49.253  12.526  54.136  1.00  0.00              
ATOM   3449  C   SER B  71      49.604   9.212  52.420  1.00  0.00              
ATOM   3450  O   SER B  71      48.740   8.630  51.763  1.00  0.00              
ATOM   3451  N   ALA B  72      50.909   8.969  52.243  1.00  0.00              
ATOM   3452  CA  ALA B  72      51.391   7.979  51.287  1.00  0.00              
ATOM   3453  CB  ALA B  72      52.910   7.940  51.308  1.00  0.00              
ATOM   3454  C   ALA B  72      50.879   6.573  51.589  1.00  0.00              
ATOM   3455  O   ALA B  72      50.517   5.828  50.678  1.00  0.00              
ATOM   3456  N   LYS B  73      50.800   6.214  52.875  1.00  0.00              
ATOM   3457  CA  LYS B  73      50.213   4.950  53.296  1.00  0.00              
ATOM   3458  CB  LYS B  73      50.509   4.723  54.771  1.00  0.00              
ATOM   3459  CG  LYS B  73      50.478   3.258  55.172  1.00  0.00              
ATOM   3460  CD  LYS B  73      50.698   3.128  56.668  1.00  0.00              
ATOM   3461  CE  LYS B  73      50.785   1.664  57.057  1.00  0.00              
ATOM   3462  NZ  LYS B  73      50.817   1.527  58.500  1.00  0.00              
ATOM   3463  C   LYS B  73      48.706   4.919  53.033  1.00  0.00              
ATOM   3464  O   LYS B  73      48.164   3.886  52.640  1.00  0.00              
ATOM   3465  N   SER B  74      48.008   6.053  53.190  1.00  0.00              
ATOM   3466  CA  SER B  74      46.598   6.167  52.822  1.00  0.00              
ATOM   3467  CB  SER B  74      46.042   7.544  53.175  1.00  0.00              
ATOM   3468  OG  SER B  74      46.167   7.863  54.553  1.00  0.00              
ATOM   3469  C   SER B  74      46.407   5.946  51.326  1.00  0.00              
ATOM   3470  O   SER B  74      45.418   5.356  50.890  1.00  0.00              
ATOM   3471  N   CYS B  75      47.390   6.397  50.541  1.00  0.00              
ATOM   3472  CA  CYS B  75      47.420   6.183  49.105  1.00  0.00              
ATOM   3473  CB  CYS B  75      48.329   7.226  48.474  1.00  0.00              
ATOM   3474  SG  CYS B  75      47.699   8.898  48.750  1.00  0.00              
ATOM   3475  C   CYS B  75      47.833   4.788  48.645  1.00  0.00              
ATOM   3476  O   CYS B  75      48.015   4.561  47.445  1.00  0.00              
ATOM   3477  N   GLU B  76      48.001   3.821  49.555  1.00  0.00              
ATOM   3478  CA  GLU B  76      48.244   2.440  49.166  1.00  0.00              
ATOM   3479  CB  GLU B  76      48.633   1.630  50.398  1.00  0.00              
ATOM   3480  CG  GLU B  76      49.220   0.250  50.103  1.00  0.00              
ATOM   3481  CD  GLU B  76      49.520  -0.628  51.317  1.00  0.00              
ATOM   3482  OE1 GLU B  76      49.827  -0.116  52.395  1.00  0.00              
ATOM   3483  OE2 GLU B  76      49.481  -1.847  51.154  1.00  0.00              
ATOM   3484  C   GLU B  76      46.972   1.867  48.546  1.00  0.00              
ATOM   3485  O   GLU B  76      45.864   2.200  48.969  1.00  0.00              
ATOM   3486  N   SER B  77      47.119   0.996  47.542  1.00  0.00              
ATOM   3487  CA  SER B  77      45.996   0.316  46.903  1.00  0.00              
ATOM   3488  CB  SER B  77      46.559  -0.622  45.838  1.00  0.00              
ATOM   3489  OG  SER B  77      47.554  -1.483  46.395  1.00  0.00              
ATOM   3490  C   SER B  77      45.188  -0.476  47.926  1.00  0.00              
ATOM   3491  O   SER B  77      43.972  -0.349  48.074  1.00  0.00              
ATOM   3492  N   ASN B  78      45.933  -1.282  48.679  1.00  0.00              
ATOM   3493  CA  ASN B  78      45.395  -1.998  49.819  1.00  0.00              
ATOM   3494  CB  ASN B  78      46.168  -3.304  50.014  1.00  0.00              
ATOM   3495  CG  ASN B  78      46.017  -4.291  48.863  1.00  0.00              
ATOM   3496  OD1 ASN B  78      45.461  -5.372  49.024  1.00  0.00              
ATOM   3497  ND2 ASN B  78      46.486  -3.994  47.656  1.00  0.00              
ATOM   3498  C   ASN B  78      45.577  -1.049  50.996  1.00  0.00              
ATOM   3499  O   ASN B  78      46.513  -1.165  51.790  1.00  0.00              
ATOM   3500  N   SER B  79      44.719  -0.028  51.049  1.00  0.00              
ATOM   3501  CA  SER B  79      44.834   1.013  52.058  1.00  0.00              
ATOM   3502  CB  SER B  79      43.981   2.222  51.688  1.00  0.00              
ATOM   3503  OG  SER B  79      44.279   3.343  52.511  1.00  0.00              
ATOM   3504  C   SER B  79      44.465   0.524  53.453  1.00  0.00              
ATOM   3505  O   SER B  79      43.374  -0.016  53.655  1.00  0.00              
ATOM   3506  N   PRO B  80      45.351   0.675  54.448  1.00  0.00              
ATOM   3507  CD  PRO B  80      46.760   1.022  54.265  1.00  0.00              
ATOM   3508  CA  PRO B  80      45.059   0.365  55.843  1.00  0.00              
ATOM   3509  CB  PRO B  80      46.445   0.248  56.443  1.00  0.00              
ATOM   3510  CG  PRO B  80      47.234   1.281  55.681  1.00  0.00              
ATOM   3511  C   PRO B  80      44.230   1.436  56.546  1.00  0.00              
ATOM   3512  O   PRO B  80      43.748   1.217  57.655  1.00  0.00              
ATOM   3513  N   PHE B  81      44.044   2.603  55.922  1.00  0.00              
ATOM   3514  CA  PHE B  81      43.434   3.741  56.588  1.00  0.00              
ATOM   3515  CB  PHE B  81      44.316   4.975  56.388  1.00  0.00              
ATOM   3516  CG  PHE B  81      45.647   4.937  57.131  1.00  0.00              
ATOM   3517  CD1 PHE B  81      46.701   5.686  56.654  1.00  0.00              
ATOM   3518  CD2 PHE B  81      45.805   4.196  58.288  1.00  0.00              
ATOM   3519  CE1 PHE B  81      47.896   5.711  57.337  1.00  0.00              
ATOM   3520  CE2 PHE B  81      47.006   4.219  58.959  1.00  0.00              
ATOM   3521  CZ  PHE B  81      48.050   4.982  58.491  1.00  0.00              
ATOM   3522  C   PHE B  81      42.014   4.013  56.110  1.00  0.00              
ATOM   3523  O   PHE B  81      41.646   3.558  55.023  1.00  0.00              
ATOM   3524  N   PRO B  82      41.148   4.685  56.885  1.00  0.00              
ATOM   3525  CD  PRO B  82      41.319   4.934  58.315  1.00  0.00              
ATOM   3526  CA  PRO B  82      39.835   5.119  56.425  1.00  0.00              
ATOM   3527  CB  PRO B  82      39.113   5.415  57.723  1.00  0.00              
ATOM   3528  CG  PRO B  82      40.195   5.890  58.655  1.00  0.00              
ATOM   3529  C   PRO B  82      39.940   6.318  55.488  1.00  0.00              
ATOM   3530  O   PRO B  82      40.661   7.284  55.745  1.00  0.00              
ATOM   3531  N   VAL B  83      39.225   6.241  54.367  1.00  0.00              
ATOM   3532  CA  VAL B  83      39.361   7.223  53.301  1.00  0.00              
ATOM   3533  CB  VAL B  83      39.740   6.530  51.962  1.00  0.00              
ATOM   3534  CG1 VAL B  83      41.129   5.911  52.047  1.00  0.00              
ATOM   3535  CG2 VAL B  83      38.717   5.480  51.541  1.00  0.00              
ATOM   3536  C   VAL B  83      38.126   8.103  53.137  1.00  0.00              
ATOM   3537  O   VAL B  83      37.145   7.979  53.878  1.00  0.00              
ATOM   3538  N   HIS B  84      38.166   9.021  52.170  1.00  0.00              
ATOM   3539  CA  HIS B  84      37.020   9.846  51.830  1.00  0.00              
ATOM   3540  CB  HIS B  84      37.214  11.261  52.373  1.00  0.00              
ATOM   3541  CG  HIS B  84      36.538  11.465  53.721  1.00  0.00              
ATOM   3542  ND1 HIS B  84      35.981  10.543  54.495  1.00  0.00              
ATOM   3543  CD2 HIS B  84      36.329  12.696  54.295  1.00  0.00              
ATOM   3544  NE2 HIS B  84      35.621  12.449  55.366  1.00  0.00              
ATOM   3545  CE1 HIS B  84      35.402  11.164  55.486  1.00  0.00              
ATOM   3546  C   HIS B  84      36.784   9.866  50.325  1.00  0.00              
ATOM   3547  O   HIS B  84      37.724   9.601  49.566  1.00  0.00              
ATOM   3548  N   PRO B  85      35.562  10.122  49.824  1.00  0.00              
ATOM   3549  CD  PRO B  85      34.324  10.077  50.599  1.00  0.00              
ATOM   3550  CA  PRO B  85      35.268  10.268  48.398  1.00  0.00              
ATOM   3551  CB  PRO B  85      33.773  10.535  48.394  1.00  0.00              
ATOM   3552  CG  PRO B  85      33.288   9.711  49.555  1.00  0.00              
ATOM   3553  C   PRO B  85      36.072  11.386  47.738  1.00  0.00              
ATOM   3554  O   PRO B  85      35.647  12.535  47.607  1.00  0.00              
ATOM   3555  N   GLY B  86      37.294  11.011  47.368  1.00  0.00              
ATOM   3556  CA  GLY B  86      38.233  11.924  46.748  1.00  0.00              
ATOM   3557  C   GLY B  86      39.677  11.535  47.023  1.00  0.00              
ATOM   3558  O   GLY B  86      40.540  11.821  46.191  1.00  0.00              
ATOM   3559  N   THR B  87      39.964  10.843  48.140  1.00  0.00              
ATOM   3560  CA  THR B  87      41.322  10.491  48.556  1.00  0.00              
ATOM   3561  CB  THR B  87      41.271   9.562  49.790  1.00  0.00              
ATOM   3562  OG1 THR B  87      40.377  10.179  50.711  1.00  0.00              
ATOM   3563  CG2 THR B  87      42.628   9.382  50.462  1.00  0.00              
ATOM   3564  C   THR B  87      42.186   9.874  47.457  1.00  0.00              
ATOM   3565  O   THR B  87      43.348  10.247  47.308  1.00  0.00              
ATOM   3566  N   ALA B  88      41.617   8.983  46.637  1.00  0.00              
ATOM   3567  CA  ALA B  88      42.315   8.418  45.487  1.00  0.00              
ATOM   3568  CB  ALA B  88      41.389   7.455  44.761  1.00  0.00              
ATOM   3569  C   ALA B  88      42.771   9.472  44.480  1.00  0.00              
ATOM   3570  O   ALA B  88      43.917   9.453  44.025  1.00  0.00              
ATOM   3571  N   GLU B  89      41.904  10.447  44.182  1.00  0.00              
ATOM   3572  CA  GLU B  89      42.241  11.507  43.245  1.00  0.00              
ATOM   3573  CB  GLU B  89      40.981  12.229  42.763  1.00  0.00              
ATOM   3574  CG  GLU B  89      41.197  13.292  41.677  1.00  0.00              
ATOM   3575  CD  GLU B  89      41.907  12.801  40.418  1.00  0.00              
ATOM   3576  OE1 GLU B  89      41.299  12.060  39.646  1.00  0.00              
ATOM   3577  OE2 GLU B  89      43.063  13.170  40.211  1.00  0.00              
ATOM   3578  C   GLU B  89      43.237  12.473  43.875  1.00  0.00              
ATOM   3579  O   GLU B  89      44.103  13.014  43.181  1.00  0.00              
ATOM   3580  N   CYS B  90      43.139  12.676  45.194  1.00  0.00              
ATOM   3581  CA  CYS B  90      44.171  13.382  45.937  1.00  0.00              
ATOM   3582  CB  CYS B  90      43.825  13.481  47.415  1.00  0.00              
ATOM   3583  SG  CYS B  90      42.215  14.229  47.778  1.00  0.00              
ATOM   3584  C   CYS B  90      45.509  12.669  45.787  1.00  0.00              
ATOM   3585  O   CYS B  90      46.515  13.306  45.492  1.00  0.00              
ATOM   3586  N   CYS B  91      45.534  11.337  45.910  1.00  0.00              
ATOM   3587  CA  CYS B  91      46.748  10.554  45.739  1.00  0.00              
ATOM   3588  CB  CYS B  91      46.480   9.091  46.028  1.00  0.00              
ATOM   3589  SG  CYS B  91      45.954   8.839  47.739  1.00  0.00              
ATOM   3590  C   CYS B  91      47.407  10.697  44.376  1.00  0.00              
ATOM   3591  O   CYS B  91      48.636  10.719  44.286  1.00  0.00              
ATOM   3592  N   THR B  92      46.622  10.822  43.301  1.00  0.00              
ATOM   3593  CA  THR B  92      47.173  11.133  41.989  1.00  0.00              
ATOM   3594  CB  THR B  92      46.145  10.822  40.885  1.00  0.00              
ATOM   3595  OG1 THR B  92      44.853  11.153  41.380  1.00  0.00              
ATOM   3596  CG2 THR B  92      46.197   9.359  40.482  1.00  0.00              
ATOM   3597  C   THR B  92      47.748  12.539  41.830  1.00  0.00              
ATOM   3598  O   THR B  92      48.460  12.815  40.863  1.00  0.00              
ATOM   3599  N   LYS B  93      47.459  13.454  42.758  1.00  0.00              
ATOM   3600  CA  LYS B  93      48.005  14.799  42.708  1.00  0.00              
ATOM   3601  CB  LYS B  93      46.879  15.823  42.873  1.00  0.00              
ATOM   3602  CG  LYS B  93      45.799  15.794  41.795  1.00  0.00              
ATOM   3603  CD  LYS B  93      46.374  16.112  40.423  1.00  0.00              
ATOM   3604  CE  LYS B  93      45.281  16.027  39.373  1.00  0.00              
ATOM   3605  NZ  LYS B  93      45.837  16.256  38.054  1.00  0.00              
ATOM   3606  C   LYS B  93      49.043  14.932  43.815  1.00  0.00              
ATOM   3607  O   LYS B  93      48.712  15.090  44.986  1.00  0.00              
ATOM   3608  N   GLU B  94      50.328  14.954  43.471  1.00  0.00              
ATOM   3609  CA  GLU B  94      51.380  14.649  44.433  1.00  0.00              
ATOM   3610  CB  GLU B  94      52.697  14.394  43.707  1.00  0.00              
ATOM   3611  CG  GLU B  94      52.836  12.998  43.090  1.00  0.00              
ATOM   3612  CD  GLU B  94      51.766  12.602  42.078  1.00  0.00              
ATOM   3613  OE1 GLU B  94      51.612  13.299  41.076  1.00  0.00              
ATOM   3614  OE2 GLU B  94      51.101  11.593  42.308  1.00  0.00              
ATOM   3615  C   GLU B  94      51.623  15.577  45.619  1.00  0.00              
ATOM   3616  O   GLU B  94      51.557  16.809  45.535  1.00  0.00              
ATOM   3617  N   GLY B  95      51.863  14.919  46.758  1.00  0.00              
ATOM   3618  CA  GLY B  95      52.422  15.536  47.954  1.00  0.00              
ATOM   3619  C   GLY B  95      51.586  16.667  48.530  1.00  0.00              
ATOM   3620  O   GLY B  95      50.618  16.456  49.261  1.00  0.00              
ATOM   3621  N   LEU B  96      51.960  17.887  48.147  1.00  0.00              
ATOM   3622  CA  LEU B  96      51.304  19.090  48.636  1.00  0.00              
ATOM   3623  CB  LEU B  96      52.116  20.325  48.268  1.00  0.00              
ATOM   3624  CG  LEU B  96      53.514  20.473  48.857  1.00  0.00              
ATOM   3625  CD1 LEU B  96      54.211  21.674  48.244  1.00  0.00              
ATOM   3626  CD2 LEU B  96      53.464  20.593  50.374  1.00  0.00              
ATOM   3627  C   LEU B  96      49.892  19.221  48.088  1.00  0.00              
ATOM   3628  O   LEU B  96      48.974  19.645  48.793  1.00  0.00              
ATOM   3629  N   GLU B  97      49.710  18.796  46.832  1.00  0.00              
ATOM   3630  CA  GLU B  97      48.409  18.850  46.182  1.00  0.00              
ATOM   3631  CB  GLU B  97      48.530  18.481  44.713  1.00  0.00              
ATOM   3632  CG  GLU B  97      49.563  19.250  43.899  1.00  0.00              
ATOM   3633  CD  GLU B  97      49.701  18.718  42.480  1.00  0.00              
ATOM   3634  OE1 GLU B  97      49.210  19.366  41.558  1.00  0.00              
ATOM   3635  OE2 GLU B  97      50.293  17.652  42.295  1.00  0.00              
ATOM   3636  C   GLU B  97      47.476  17.862  46.875  1.00  0.00              
ATOM   3637  O   GLU B  97      46.345  18.196  47.220  1.00  0.00              
ATOM   3638  N   ARG B  98      47.979  16.641  47.088  1.00  0.00              
ATOM   3639  CA  ARG B  98      47.362  15.613  47.915  1.00  0.00              
ATOM   3640  CB  ARG B  98      48.391  14.500  48.056  1.00  0.00              
ATOM   3641  CG  ARG B  98      48.003  13.191  48.717  1.00  0.00              
ATOM   3642  CD  ARG B  98      49.206  12.260  48.623  1.00  0.00              
ATOM   3643  NE  ARG B  98      49.532  11.950  47.236  1.00  0.00              
ATOM   3644  CZ  ARG B  98      50.771  11.723  46.804  1.00  0.00              
ATOM   3645  NH1 ARG B  98      50.935  11.309  45.555  1.00  0.00              
ATOM   3646  NH2 ARG B  98      51.830  11.966  47.569  1.00  0.00              
ATOM   3647  C   ARG B  98      46.932  16.115  49.285  1.00  0.00              
ATOM   3648  O   ARG B  98      45.778  15.934  49.677  1.00  0.00              
ATOM   3649  N   LYS B  99      47.847  16.776  50.002  1.00  0.00              
ATOM   3650  CA  LYS B  99      47.581  17.333  51.321  1.00  0.00              
ATOM   3651  CB  LYS B  99      48.867  17.972  51.840  1.00  0.00              
ATOM   3652  CG  LYS B  99      48.865  18.375  53.306  1.00  0.00              
ATOM   3653  CD  LYS B  99      50.214  18.985  53.651  1.00  0.00              
ATOM   3654  CE  LYS B  99      50.256  19.360  55.122  1.00  0.00              
ATOM   3655  NZ  LYS B  99      51.512  20.008  55.451  1.00  0.00              
ATOM   3656  C   LYS B  99      46.436  18.343  51.292  1.00  0.00              
ATOM   3657  O   LYS B  99      45.487  18.237  52.072  1.00  0.00              
ATOM   3658  N   LEU B 100      46.490  19.291  50.348  1.00  0.00              
ATOM   3659  CA  LEU B 100      45.447  20.295  50.172  1.00  0.00              
ATOM   3660  CB  LEU B 100      45.913  21.278  49.090  1.00  0.00              
ATOM   3661  CG  LEU B 100      45.210  22.611  48.822  1.00  0.00              
ATOM   3662  CD1 LEU B 100      46.206  23.586  48.220  1.00  0.00              
ATOM   3663  CD2 LEU B 100      43.990  22.477  47.921  1.00  0.00              
ATOM   3664  C   LEU B 100      44.107  19.651  49.817  1.00  0.00              
ATOM   3665  O   LEU B 100      43.066  19.994  50.379  1.00  0.00              
ATOM   3666  N   CYS B 101      44.144  18.681  48.901  1.00  0.00              
ATOM   3667  CA  CYS B 101      42.972  17.936  48.463  1.00  0.00              
ATOM   3668  CB  CYS B 101      43.411  16.961  47.379  1.00  0.00              
ATOM   3669  SG  CYS B 101      42.150  15.896  46.640  1.00  0.00              
ATOM   3670  C   CYS B 101      42.309  17.207  49.625  1.00  0.00              
ATOM   3671  O   CYS B 101      41.098  17.323  49.813  1.00  0.00              
ATOM   3672  N   MET B 102      43.091  16.511  50.459  1.00  0.00              
ATOM   3673  CA  MET B 102      42.559  15.862  51.649  1.00  0.00              
ATOM   3674  CB  MET B 102      43.589  14.977  52.329  1.00  0.00              
ATOM   3675  CG  MET B 102      43.962  13.748  51.516  1.00  0.00              
ATOM   3676  SD  MET B 102      45.113  12.675  52.408  1.00  0.00              
ATOM   3677  CE  MET B 102      46.559  13.686  52.289  1.00  0.00              
ATOM   3678  C   MET B 102      42.004  16.858  52.654  1.00  0.00              
ATOM   3679  O   MET B 102      40.935  16.629  53.220  1.00  0.00              
ATOM   3680  N   ALA B 103      42.684  17.994  52.853  1.00  0.00              
ATOM   3681  CA  ALA B 103      42.168  19.065  53.698  1.00  0.00              
ATOM   3682  CB  ALA B 103      43.189  20.190  53.777  1.00  0.00              
ATOM   3683  C   ALA B 103      40.859  19.662  53.187  1.00  0.00              
ATOM   3684  O   ALA B 103      40.052  20.172  53.964  1.00  0.00              
ATOM   3685  N   ALA B 104      40.637  19.610  51.870  1.00  0.00              
ATOM   3686  CA  ALA B 104      39.368  20.008  51.282  1.00  0.00              
ATOM   3687  CB  ALA B 104      39.598  20.406  49.831  1.00  0.00              
ATOM   3688  C   ALA B 104      38.286  18.930  51.307  1.00  0.00              
ATOM   3689  O   ALA B 104      37.125  19.217  51.000  1.00  0.00              
ATOM   3690  N   LEU B 105      38.608  17.681  51.666  1.00  0.00              
ATOM   3691  CA  LEU B 105      37.620  16.612  51.661  1.00  0.00              
ATOM   3692  CB  LEU B 105      38.273  15.238  51.601  1.00  0.00              
ATOM   3693  CG  LEU B 105      38.976  14.856  50.307  1.00  0.00              
ATOM   3694  CD1 LEU B 105      39.682  13.527  50.470  1.00  0.00              
ATOM   3695  CD2 LEU B 105      37.999  14.813  49.144  1.00  0.00              
ATOM   3696  C   LEU B 105      36.632  16.675  52.813  1.00  0.00              
ATOM   3697  O   LEU B 105      36.978  16.650  53.996  1.00  0.00              
ATOM   3698  N   LYS B 106      35.366  16.769  52.416  1.00  0.00              
ATOM   3699  CA  LYS B 106      34.263  16.904  53.351  1.00  0.00              
ATOM   3700  CB  LYS B 106      33.021  17.399  52.621  1.00  0.00              
ATOM   3701  CG  LYS B 106      33.172  18.758  51.958  1.00  0.00              
ATOM   3702  CD  LYS B 106      31.903  19.063  51.183  1.00  0.00              
ATOM   3703  CE  LYS B 106      32.030  20.401  50.477  1.00  0.00              
ATOM   3704  NZ  LYS B 106      30.832  20.674  49.709  1.00  0.00              
ATOM   3705  C   LYS B 106      33.910  15.597  54.042  1.00  0.00              
ATOM   3706  O   LYS B 106      33.847  14.538  53.409  1.00  0.00              
ATOM   3707  N   HIS B 107      33.678  15.687  55.356  1.00  0.00              
ATOM   3708  CA  HIS B 107      33.024  14.627  56.114  1.00  0.00              
ATOM   3709  CB  HIS B 107      32.835  15.068  57.577  1.00  0.00              
ATOM   3710  CG  HIS B 107      31.867  14.213  58.394  1.00  0.00              
ATOM   3711  ND1 HIS B 107      31.979  12.935  58.723  1.00  0.00              
ATOM   3712  CD2 HIS B 107      30.641  14.663  58.833  1.00  0.00              
ATOM   3713  NE2 HIS B 107      30.067  13.617  59.370  1.00  0.00              
ATOM   3714  CE1 HIS B 107      30.867  12.581  59.310  1.00  0.00              
ATOM   3715  C   HIS B 107      31.677  14.303  55.481  1.00  0.00              
ATOM   3716  O   HIS B 107      30.905  15.200  55.133  1.00  0.00              
ATOM   3717  N   GLN B 108      31.404  13.012  55.316  1.00  0.00              
ATOM   3718  CA  GLN B 108      30.136  12.576  54.762  1.00  0.00              
ATOM   3719  CB  GLN B 108      30.325  11.295  53.949  1.00  0.00              
ATOM   3720  CG  GLN B 108      31.346  11.410  52.818  1.00  0.00              
ATOM   3721  CD  GLN B 108      31.021  12.479  51.783  1.00  0.00              
ATOM   3722  OE1 GLN B 108      30.085  12.355  50.999  1.00  0.00              
ATOM   3723  NE2 GLN B 108      31.774  13.567  51.733  1.00  0.00              
ATOM   3724  C   GLN B 108      29.164  12.351  55.914  1.00  0.00              
ATOM   3725  O   GLN B 108      29.397  11.452  56.725  1.00  0.00              
ATOM   3726  N   PRO B 109      28.094  13.147  56.072  1.00  0.00              
ATOM   3727  CD  PRO B 109      27.812  14.337  55.278  1.00  0.00              
ATOM   3728  CA  PRO B 109      27.108  12.992  57.138  1.00  0.00              
ATOM   3729  CB  PRO B 109      26.126  14.111  56.853  1.00  0.00              
ATOM   3730  CG  PRO B 109      26.993  15.177  56.239  1.00  0.00              
ATOM   3731  C   PRO B 109      26.436  11.627  57.111  1.00  0.00              
ATOM   3732  O   PRO B 109      25.702  11.280  56.181  1.00  0.00              
ATOM   3733  N   GLN B 110      26.747  10.819  58.128  1.00  0.00              
ATOM   3734  CA  GLN B 110      26.135   9.511  58.280  1.00  0.00              
ATOM   3735  CB  GLN B 110      26.825   8.716  59.397  1.00  0.00              
ATOM   3736  CG  GLN B 110      26.195   7.386  59.832  1.00  0.00              
ATOM   3737  CD  GLN B 110      25.953   6.317  58.774  1.00  0.00              
ATOM   3738  OE1 GLN B 110      25.461   6.568  57.672  1.00  0.00              
ATOM   3739  NE2 GLN B 110      26.233   5.062  59.094  1.00  0.00              
ATOM   3740  C   GLN B 110      24.620   9.565  58.444  1.00  0.00              
ATOM   3741  O   GLN B 110      24.052   9.919  59.482  1.00  0.00              
ATOM   3742  N   GLU B 111      23.975   9.249  57.323  1.00  0.00              
ATOM   3743  CA  GLU B 111      22.531   9.158  57.283  1.00  0.00              
ATOM   3744  CB  GLU B 111      22.001   9.599  55.922  1.00  0.00              
ATOM   3745  CG  GLU B 111      22.307  11.082  55.690  1.00  0.00              
ATOM   3746  CD  GLU B 111      21.794  11.695  54.394  1.00  0.00              
ATOM   3747  OE1 GLU B 111      21.836  11.060  53.341  1.00  0.00              
ATOM   3748  OE2 GLU B 111      21.344  12.841  54.418  1.00  0.00              
ATOM   3749  C   GLU B 111      21.965   7.809  57.714  1.00  0.00              
ATOM   3750  O   GLU B 111      20.971   7.785  58.439  1.00  0.00              
ATOM   3751  N   PHE B 112      22.590   6.680  57.361  1.00  0.00              
ATOM   3752  CA  PHE B 112      22.021   5.365  57.645  1.00  0.00              
ATOM   3753  CB  PHE B 112      21.768   4.570  56.364  1.00  0.00              
ATOM   3754  CG  PHE B 112      20.615   5.137  55.553  1.00  0.00              
ATOM   3755  CD1 PHE B 112      20.874   5.958  54.472  1.00  0.00              
ATOM   3756  CD2 PHE B 112      19.312   4.861  55.923  1.00  0.00              
ATOM   3757  CE1 PHE B 112      19.823   6.517  53.776  1.00  0.00              
ATOM   3758  CE2 PHE B 112      18.268   5.424  55.219  1.00  0.00              
ATOM   3759  CZ  PHE B 112      18.523   6.253  54.149  1.00  0.00              
ATOM   3760  C   PHE B 112      22.863   4.567  58.635  1.00  0.00              
ATOM   3761  O   PHE B 112      23.828   3.887  58.261  1.00  0.00              
ATOM   3762  N   PRO B 113      22.537   4.635  59.931  1.00  0.00              
ATOM   3763  CD  PRO B 113      21.328   5.271  60.452  1.00  0.00              
ATOM   3764  CA  PRO B 113      23.339   4.073  61.009  1.00  0.00              
ATOM   3765  CB  PRO B 113      22.727   4.721  62.231  1.00  0.00              
ATOM   3766  CG  PRO B 113      21.266   4.769  61.875  1.00  0.00              
ATOM   3767  C   PRO B 113      23.395   2.555  61.139  1.00  0.00              
ATOM   3768  O   PRO B 113      22.385   1.864  61.278  1.00  0.00              
ATOM   3769  N   THR B 114      24.614   2.028  61.165  1.00  0.00              
ATOM   3770  CA  THR B 114      24.865   0.621  61.450  1.00  0.00              
ATOM   3771  CB  THR B 114      26.211   0.187  60.819  1.00  0.00              
ATOM   3772  OG1 THR B 114      27.232   1.065  61.287  1.00  0.00              
ATOM   3773  CG2 THR B 114      26.148   0.189  59.299  1.00  0.00              
ATOM   3774  C   THR B 114      24.797   0.269  62.942  1.00  0.00              
ATOM   3775  O   THR B 114      25.327  -0.760  63.382  1.00  0.00              
ATOM   3776  N   TYR B 115      24.062   1.052  63.734  1.00  0.00              
ATOM   3777  CA  TYR B 115      24.120   0.950  65.180  1.00  0.00              
ATOM   3778  CB  TYR B 115      23.973   2.338  65.819  1.00  0.00              
ATOM   3779  CG  TYR B 115      24.078   2.355  67.343  1.00  0.00              
ATOM   3780  CD1 TYR B 115      25.243   1.962  67.976  1.00  0.00              
ATOM   3781  CE1 TYR B 115      25.303   1.915  69.354  1.00  0.00              
ATOM   3782  CD2 TYR B 115      22.983   2.733  68.094  1.00  0.00              
ATOM   3783  CE2 TYR B 115      23.040   2.694  69.470  1.00  0.00              
ATOM   3784  CZ  TYR B 115      24.198   2.283  70.092  1.00  0.00              
ATOM   3785  OH  TYR B 115      24.255   2.255  71.472  1.00  0.00              
ATOM   3786  C   TYR B 115      23.076  -0.015  65.719  1.00  0.00              
ATOM   3787  O   TYR B 115      21.897   0.018  65.353  1.00  0.00              
ATOM   3788  N   VAL B 116      23.556  -0.891  66.598  1.00  0.00              
ATOM   3789  CA  VAL B 116      22.704  -1.753  67.392  1.00  0.00              
ATOM   3790  CB  VAL B 116      22.362  -3.074  66.640  1.00  0.00              
ATOM   3791  CG1 VAL B 116      23.579  -3.927  66.299  1.00  0.00              
ATOM   3792  CG2 VAL B 116      21.311  -3.867  67.404  1.00  0.00              
ATOM   3793  C   VAL B 116      23.399  -1.967  68.731  1.00  0.00              
ATOM   3794  O   VAL B 116      24.596  -2.258  68.781  1.00  0.00              
ATOM   3795  N   GLU B 117      22.685  -1.745  69.837  1.00  0.00              
ATOM   3796  CA  GLU B 117      23.245  -2.035  71.150  1.00  0.00              
ATOM   3797  CB  GLU B 117      22.603  -1.176  72.240  1.00  0.00              
ATOM   3798  CG  GLU B 117      23.492  -1.135  73.487  1.00  0.00              
ATOM   3799  CD  GLU B 117      22.885  -0.573  74.766  1.00  0.00              
ATOM   3800  OE1 GLU B 117      23.201  -1.112  75.834  1.00  0.00              
ATOM   3801  OE2 GLU B 117      22.124   0.395  74.714  1.00  0.00              
ATOM   3802  C   GLU B 117      23.036  -3.518  71.463  1.00  0.00              
ATOM   3803  O   GLU B 117      21.922  -4.015  71.279  1.00  0.00              
ATOM   3804  N   PRO B 118      24.060  -4.275  71.890  1.00  0.00              
ATOM   3805  CD  PRO B 118      25.468  -3.902  71.779  1.00  0.00              
ATOM   3806  CA  PRO B 118      23.928  -5.665  72.328  1.00  0.00              
ATOM   3807  CB  PRO B 118      25.369  -6.089  72.536  1.00  0.00              
ATOM   3808  CG  PRO B 118      26.135  -5.244  71.555  1.00  0.00              
ATOM   3809  C   PRO B 118      23.122  -5.840  73.612  1.00  0.00              
ATOM   3810  O   PRO B 118      22.822  -4.878  74.326  1.00  0.00              
ATOM   3811  N   THR B 119      22.767  -7.089  73.921  1.00  0.00              
ATOM   3812  CA  THR B 119      22.055  -7.395  75.153  1.00  0.00              
ATOM   3813  CB  THR B 119      21.216  -8.685  75.020  1.00  0.00              
ATOM   3814  OG1 THR B 119      22.088  -9.735  74.621  1.00  0.00              
ATOM   3815  CG2 THR B 119      20.093  -8.526  74.010  1.00  0.00              
ATOM   3816  C   THR B 119      23.015  -7.493  76.334  1.00  0.00              
ATOM   3817  O   THR B 119      24.191  -7.838  76.165  1.00  0.00              
ATOM   3818  N   ASN B 120      22.494  -7.200  77.533  1.00  0.00              
ATOM   3819  CA  ASN B 120      23.227  -7.205  78.803  1.00  0.00              
ATOM   3820  CB  ASN B 120      22.242  -7.321  79.972  1.00  0.00              
ATOM   3821  CG  ASN B 120      21.255  -6.169  80.112  1.00  0.00              
ATOM   3822  OD1 ASN B 120      20.842  -5.537  79.137  1.00  0.00              
ATOM   3823  ND2 ASN B 120      20.808  -5.878  81.325  1.00  0.00              
ATOM   3824  C   ASN B 120      24.300  -8.275  78.973  1.00  0.00              
ATOM   3825  O   ASN B 120      25.450  -7.981  79.312  1.00  0.00              
ATOM   3826  N   ASP B 121      23.933  -9.529  78.680  1.00  0.00              
ATOM   3827  CA  ASP B 121      24.864 -10.646  78.761  1.00  0.00              
ATOM   3828  CB  ASP B 121      24.157 -11.988  78.566  1.00  0.00              
ATOM   3829  CG  ASP B 121      25.109 -13.184  78.587  1.00  0.00              
ATOM   3830  OD1 ASP B 121      25.582 -13.554  79.661  1.00  0.00              
ATOM   3831  OD2 ASP B 121      25.367 -13.744  77.523  1.00  0.00              
ATOM   3832  C   ASP B 121      26.010 -10.534  77.768  1.00  0.00              
ATOM   3833  O   ASP B 121      27.148 -10.808  78.139  1.00  0.00              
ATOM   3834  N   GLU B 122      25.742 -10.124  76.524  1.00  0.00              
ATOM   3835  CA  GLU B 122      26.779 -10.019  75.504  1.00  0.00              
ATOM   3836  CB  GLU B 122      26.181  -9.693  74.145  1.00  0.00              
ATOM   3837  CG  GLU B 122      25.241 -10.748  73.587  1.00  0.00              
ATOM   3838  CD  GLU B 122      24.605 -10.320  72.275  1.00  0.00              
ATOM   3839  OE1 GLU B 122      23.667  -9.516  72.310  1.00  0.00              
ATOM   3840  OE2 GLU B 122      25.038 -10.782  71.222  1.00  0.00              
ATOM   3841  C   GLU B 122      27.770  -8.924  75.867  1.00  0.00              
ATOM   3842  O   GLU B 122      28.984  -9.102  75.749  1.00  0.00              
ATOM   3843  N   ILE B 123      27.210  -7.807  76.354  1.00  0.00              
ATOM   3844  CA  ILE B 123      27.976  -6.660  76.828  1.00  0.00              
ATOM   3845  CB  ILE B 123      27.000  -5.581  77.371  1.00  0.00              
ATOM   3846  CG2 ILE B 123      27.761  -4.391  77.928  1.00  0.00              
ATOM   3847  CG1 ILE B 123      26.021  -5.096  76.311  1.00  0.00              
ATOM   3848  CD1 ILE B 123      24.915  -4.168  76.855  1.00  0.00              
ATOM   3849  C   ILE B 123      28.968  -7.103  77.902  1.00  0.00              
ATOM   3850  O   ILE B 123      30.182  -6.929  77.749  1.00  0.00              
ATOM   3851  N   CYS B 124      28.452  -7.730  78.967  1.00  0.00              
ATOM   3852  CA  CYS B 124      29.306  -8.238  80.027  1.00  0.00              
ATOM   3853  CB  CYS B 124      28.504  -8.712  81.227  1.00  0.00              
ATOM   3854  SG  CYS B 124      27.780  -7.331  82.146  1.00  0.00              
ATOM   3855  C   CYS B 124      30.278  -9.322  79.596  1.00  0.00              
ATOM   3856  O   CYS B 124      31.445  -9.257  79.976  1.00  0.00              
ATOM   3857  N   GLU B 125      29.859 -10.298  78.780  1.00  0.00              
ATOM   3858  CA  GLU B 125      30.752 -11.357  78.333  1.00  0.00              
ATOM   3859  CB  GLU B 125      30.009 -12.458  77.583  1.00  0.00              
ATOM   3860  CG  GLU B 125      29.159 -13.349  78.487  1.00  0.00              
ATOM   3861  CD  GLU B 125      29.949 -14.064  79.575  1.00  0.00              
ATOM   3862  OE1 GLU B 125      30.692 -14.997  79.259  1.00  0.00              
ATOM   3863  OE2 GLU B 125      29.835 -13.684  80.739  1.00  0.00              
ATOM   3864  C   GLU B 125      31.926 -10.870  77.505  1.00  0.00              
ATOM   3865  O   GLU B 125      33.060 -11.248  77.793  1.00  0.00              
ATOM   3866  N   ALA B 126      31.688  -9.997  76.520  1.00  0.00              
ATOM   3867  CA  ALA B 126      32.766  -9.439  75.714  1.00  0.00              
ATOM   3868  CB  ALA B 126      32.184  -8.482  74.687  1.00  0.00              
ATOM   3869  C   ALA B 126      33.768  -8.670  76.569  1.00  0.00              
ATOM   3870  O   ALA B 126      34.979  -8.898  76.496  1.00  0.00              
ATOM   3871  N   PHE B 127      33.238  -7.820  77.456  1.00  0.00              
ATOM   3872  CA  PHE B 127      34.054  -7.037  78.371  1.00  0.00              
ATOM   3873  CB  PHE B 127      33.149  -6.051  79.093  1.00  0.00              
ATOM   3874  CG  PHE B 127      33.821  -4.754  79.518  1.00  0.00              
ATOM   3875  CD1 PHE B 127      34.005  -3.744  78.591  1.00  0.00              
ATOM   3876  CD2 PHE B 127      34.178  -4.555  80.839  1.00  0.00              
ATOM   3877  CE1 PHE B 127      34.518  -2.528  78.993  1.00  0.00              
ATOM   3878  CE2 PHE B 127      34.691  -3.336  81.231  1.00  0.00              
ATOM   3879  CZ  PHE B 127      34.857  -2.321  80.312  1.00  0.00              
ATOM   3880  C   PHE B 127      34.798  -7.910  79.381  1.00  0.00              
ATOM   3881  O   PHE B 127      35.909  -7.576  79.788  1.00  0.00              
ATOM   3882  N   ARG B 128      34.209  -9.036  79.798  1.00  0.00              
ATOM   3883  CA  ARG B 128      34.859  -9.980  80.697  1.00  0.00              
ATOM   3884  CB  ARG B 128      33.836 -10.990  81.219  1.00  0.00              
ATOM   3885  CG  ARG B 128      34.393 -11.968  82.247  1.00  0.00              
ATOM   3886  CD  ARG B 128      33.444 -13.132  82.534  1.00  0.00              
ATOM   3887  NE  ARG B 128      33.083 -13.923  81.361  1.00  0.00              
ATOM   3888  CZ  ARG B 128      33.937 -14.680  80.661  1.00  0.00              
ATOM   3889  NH1 ARG B 128      33.461 -15.382  79.642  1.00  0.00              
ATOM   3890  NH2 ARG B 128      35.233 -14.748  80.951  1.00  0.00              
ATOM   3891  C   ARG B 128      36.000 -10.714  80.001  1.00  0.00              
ATOM   3892  O   ARG B 128      37.076 -10.887  80.576  1.00  0.00              
ATOM   3893  N   LYS B 129      35.772 -11.158  78.760  1.00  0.00              
ATOM   3894  CA  LYS B 129      36.791 -11.850  77.981  1.00  0.00              
ATOM   3895  CB  LYS B 129      36.187 -12.421  76.704  1.00  0.00              
ATOM   3896  CG  LYS B 129      35.203 -13.542  77.000  1.00  0.00              
ATOM   3897  CD  LYS B 129      34.478 -13.973  75.741  1.00  0.00              
ATOM   3898  CE  LYS B 129      33.433 -15.014  76.102  1.00  0.00              
ATOM   3899  NZ  LYS B 129      32.716 -15.443  74.918  1.00  0.00              
ATOM   3900  C   LYS B 129      37.974 -10.950  77.654  1.00  0.00              
ATOM   3901  O   LYS B 129      39.127 -11.377  77.729  1.00  0.00              
ATOM   3902  N   ASP B 130      37.689  -9.700  77.276  1.00  0.00              
ATOM   3903  CA  ASP B 130      38.700  -8.658  77.180  1.00  0.00              
ATOM   3904  CB  ASP B 130      39.619  -8.828  75.956  1.00  0.00              
ATOM   3905  CG  ASP B 130      40.563  -7.649  75.758  1.00  0.00              
ATOM   3906  OD1 ASP B 130      40.393  -6.917  74.784  1.00  0.00              
ATOM   3907  OD2 ASP B 130      41.433  -7.422  76.597  1.00  0.00              
ATOM   3908  C   ASP B 130      38.030  -7.290  77.125  1.00  0.00              
ATOM   3909  O   ASP B 130      37.397  -6.980  76.116  1.00  0.00              
ATOM   3910  N   PRO B 131      38.190  -6.413  78.126  1.00  0.00              
ATOM   3911  CD  PRO B 131      39.021  -6.641  79.306  1.00  0.00              
ATOM   3912  CA  PRO B 131      37.561  -5.094  78.171  1.00  0.00              
ATOM   3913  CB  PRO B 131      38.085  -4.517  79.475  1.00  0.00              
ATOM   3914  CG  PRO B 131      39.395  -5.229  79.709  1.00  0.00              
ATOM   3915  C   PRO B 131      37.846  -4.188  76.979  1.00  0.00              
ATOM   3916  O   PRO B 131      36.950  -3.517  76.458  1.00  0.00              
ATOM   3917  N   LYS B 132      39.100  -4.235  76.513  1.00  0.00              
ATOM   3918  CA  LYS B 132      39.590  -3.370  75.451  1.00  0.00              
ATOM   3919  CB  LYS B 132      41.079  -3.607  75.187  1.00  0.00              
ATOM   3920  CG  LYS B 132      41.987  -3.598  76.416  1.00  0.00              
ATOM   3921  CD  LYS B 132      41.973  -2.273  77.163  1.00  0.00              
ATOM   3922  CE  LYS B 132      42.796  -2.422  78.430  1.00  0.00              
ATOM   3923  NZ  LYS B 132      42.805  -1.187  79.187  1.00  0.00              
ATOM   3924  C   LYS B 132      38.814  -3.546  74.155  1.00  0.00              
ATOM   3925  O   LYS B 132      38.408  -2.547  73.563  1.00  0.00              
ATOM   3926  N   GLU B 133      38.546  -4.787  73.721  1.00  0.00              
ATOM   3927  CA  GLU B 133      37.771  -5.011  72.506  1.00  0.00              
ATOM   3928  CB  GLU B 133      37.776  -6.482  72.041  1.00  0.00              
ATOM   3929  CG  GLU B 133      37.585  -7.633  73.039  1.00  0.00              
ATOM   3930  CD  GLU B 133      36.166  -8.096  73.353  1.00  0.00              
ATOM   3931  OE1 GLU B 133      35.866  -9.263  73.103  1.00  0.00              
ATOM   3932  OE2 GLU B 133      35.361  -7.305  73.836  1.00  0.00              
ATOM   3933  C   GLU B 133      36.374  -4.408  72.509  1.00  0.00              
ATOM   3934  O   GLU B 133      36.012  -3.736  71.544  1.00  0.00              
ATOM   3935  N   TYR B 134      35.598  -4.570  73.588  1.00  0.00              
ATOM   3936  CA  TYR B 134      34.264  -3.989  73.661  1.00  0.00              
ATOM   3937  CB  TYR B 134      33.480  -4.527  74.862  1.00  0.00              
ATOM   3938  CG  TYR B 134      31.986  -4.233  74.768  1.00  0.00              
ATOM   3939  CD1 TYR B 134      31.220  -4.899  73.830  1.00  0.00              
ATOM   3940  CE1 TYR B 134      29.886  -4.585  73.673  1.00  0.00              
ATOM   3941  CD2 TYR B 134      31.407  -3.271  75.575  1.00  0.00              
ATOM   3942  CE2 TYR B 134      30.073  -2.952  75.417  1.00  0.00              
ATOM   3943  CZ  TYR B 134      29.323  -3.606  74.461  1.00  0.00              
ATOM   3944  OH  TYR B 134      27.991  -3.289  74.271  1.00  0.00              
ATOM   3945  C   TYR B 134      34.348  -2.472  73.724  1.00  0.00              
ATOM   3946  O   TYR B 134      33.603  -1.779  73.026  1.00  0.00              
ATOM   3947  N   ALA B 135      35.284  -1.959  74.531  1.00  0.00              
ATOM   3948  CA  ALA B 135      35.512  -0.526  74.644  1.00  0.00              
ATOM   3949  CB  ALA B 135      36.691  -0.272  75.575  1.00  0.00              
ATOM   3950  C   ALA B 135      35.820   0.126  73.303  1.00  0.00              
ATOM   3951  O   ALA B 135      35.141   1.063  72.876  1.00  0.00              
ATOM   3952  N   ASN B 136      36.812  -0.425  72.600  1.00  0.00              
ATOM   3953  CA  ASN B 136      37.228   0.092  71.310  1.00  0.00              
ATOM   3954  CB  ASN B 136      38.538  -0.544  70.847  1.00  0.00              
ATOM   3955  CG  ASN B 136      39.766  -0.157  71.663  1.00  0.00              
ATOM   3956  OD1 ASN B 136      40.658  -0.970  71.888  1.00  0.00              
ATOM   3957  ND2 ASN B 136      39.911   1.075  72.136  1.00  0.00              
ATOM   3958  C   ASN B 136      36.164  -0.078  70.240  1.00  0.00              
ATOM   3959  O   ASN B 136      35.915   0.854  69.474  1.00  0.00              
ATOM   3960  N   GLN B 137      35.492  -1.234  70.196  1.00  0.00              
ATOM   3961  CA  GLN B 137      34.450  -1.476  69.210  1.00  0.00              
ATOM   3962  CB  GLN B 137      34.053  -2.952  69.217  1.00  0.00              
ATOM   3963  CG  GLN B 137      33.413  -3.470  67.932  1.00  0.00              
ATOM   3964  CD  GLN B 137      31.894  -3.548  67.954  1.00  0.00              
ATOM   3965  OE1 GLN B 137      31.316  -4.597  68.222  1.00  0.00              
ATOM   3966  NE2 GLN B 137      31.182  -2.464  67.687  1.00  0.00              
ATOM   3967  C   GLN B 137      33.243  -0.574  69.431  1.00  0.00              
ATOM   3968  O   GLN B 137      32.609  -0.168  68.453  1.00  0.00              
ATOM   3969  N   PHE B 138      32.901  -0.235  70.681  1.00  0.00              
ATOM   3970  CA  PHE B 138      31.845   0.733  70.940  1.00  0.00              
ATOM   3971  CB  PHE B 138      31.416   0.718  72.410  1.00  0.00              
ATOM   3972  CG  PHE B 138      30.151   1.530  72.675  1.00  0.00              
ATOM   3973  CD1 PHE B 138      28.921   1.031  72.286  1.00  0.00              
ATOM   3974  CD2 PHE B 138      30.237   2.773  73.276  1.00  0.00              
ATOM   3975  CE1 PHE B 138      27.782   1.785  72.486  1.00  0.00              
ATOM   3976  CE2 PHE B 138      29.093   3.520  73.466  1.00  0.00              
ATOM   3977  CZ  PHE B 138      27.867   3.028  73.072  1.00  0.00              
ATOM   3978  C   PHE B 138      32.286   2.134  70.528  1.00  0.00              
ATOM   3979  O   PHE B 138      31.562   2.809  69.792  1.00  0.00              
ATOM   3980  N   MET B 139      33.480   2.568  70.958  1.00  0.00              
ATOM   3981  CA  MET B 139      34.007   3.884  70.601  1.00  0.00              
ATOM   3982  CB  MET B 139      35.309   4.189  71.330  1.00  0.00              
ATOM   3983  CG  MET B 139      35.163   4.355  72.833  1.00  0.00              
ATOM   3984  SD  MET B 139      36.676   4.970  73.612  1.00  0.00              
ATOM   3985  CE  MET B 139      37.541   3.445  73.853  1.00  0.00              
ATOM   3986  C   MET B 139      34.220   4.086  69.106  1.00  0.00              
ATOM   3987  O   MET B 139      34.296   5.215  68.623  1.00  0.00              
ATOM   3988  N   TRP B 140      34.374   2.982  68.373  1.00  0.00              
ATOM   3989  CA  TRP B 140      34.194   2.986  66.935  1.00  0.00              
ATOM   3990  CB  TRP B 140      34.822   1.710  66.355  1.00  0.00              
ATOM   3991  CG  TRP B 140      34.546   1.455  64.878  1.00  0.00              
ATOM   3992  CD2 TRP B 140      33.725   0.492  64.363  1.00  0.00              
ATOM   3993  CE2 TRP B 140      33.770   0.747  63.034  1.00  0.00              
ATOM   3994  CE3 TRP B 140      33.123  -0.627  64.884  1.00  0.00              
ATOM   3995  CD1 TRP B 140      35.068   2.247  63.875  1.00  0.00              
ATOM   3996  NE1 TRP B 140      34.568   1.781  62.746  1.00  0.00              
ATOM   3997  CZ2 TRP B 140      33.208  -0.072  62.089  1.00  0.00              
ATOM   3998  CZ3 TRP B 140      32.534  -1.472  63.957  1.00  0.00              
ATOM   3999  CH2 TRP B 140      32.573  -1.200  62.590  1.00  0.00              
ATOM   4000  C   TRP B 140      32.706   3.128  66.608  1.00  0.00              
ATOM   4001  O   TRP B 140      32.259   4.237  66.311  1.00  0.00              
ATOM   4002  N   GLU B 141      31.912   2.056  66.780  1.00  0.00              
ATOM   4003  CA  GLU B 141      30.567   1.924  66.217  1.00  0.00              
ATOM   4004  CB  GLU B 141      29.891   0.646  66.719  1.00  0.00              
ATOM   4005  CG  GLU B 141      28.625   0.252  65.946  1.00  0.00              
ATOM   4006  CD  GLU B 141      27.833  -0.913  66.532  1.00  0.00              
ATOM   4007  OE1 GLU B 141      28.427  -1.943  66.853  1.00  0.00              
ATOM   4008  OE2 GLU B 141      26.617  -0.779  66.667  1.00  0.00              
ATOM   4009  C   GLU B 141      29.645   3.103  66.485  1.00  0.00              
ATOM   4010  O   GLU B 141      29.003   3.622  65.562  1.00  0.00              
ATOM   4011  N   TYR B 142      29.629   3.542  67.747  1.00  0.00              
ATOM   4012  CA  TYR B 142      28.792   4.650  68.163  1.00  0.00              
ATOM   4013  CB  TYR B 142      28.878   4.838  69.676  1.00  0.00              
ATOM   4014  CG  TYR B 142      27.782   5.723  70.256  1.00  0.00              
ATOM   4015  CD1 TYR B 142      26.504   5.222  70.401  1.00  0.00              
ATOM   4016  CE1 TYR B 142      25.509   6.004  70.948  1.00  0.00              
ATOM   4017  CD2 TYR B 142      28.069   7.015  70.651  1.00  0.00              
ATOM   4018  CE2 TYR B 142      27.076   7.804  71.193  1.00  0.00              
ATOM   4019  CZ  TYR B 142      25.806   7.289  71.346  1.00  0.00              
ATOM   4020  OH  TYR B 142      24.822   8.060  71.930  1.00  0.00              
ATOM   4021  C   TYR B 142      29.242   5.910  67.439  1.00  0.00              
ATOM   4022  O   TYR B 142      28.428   6.560  66.789  1.00  0.00              
ATOM   4023  N   SER B 143      30.537   6.226  67.450  1.00  0.00              
ATOM   4024  CA  SER B 143      31.018   7.455  66.849  1.00  0.00              
ATOM   4025  CB  SER B 143      32.392   7.775  67.399  1.00  0.00              
ATOM   4026  OG  SER B 143      32.294   7.914  68.811  1.00  0.00              
ATOM   4027  C   SER B 143      30.998   7.454  65.325  1.00  0.00              
ATOM   4028  O   SER B 143      30.774   8.508  64.734  1.00  0.00              
ATOM   4029  N   THR B 144      31.188   6.309  64.655  1.00  0.00              
ATOM   4030  CA  THR B 144      30.997   6.213  63.210  1.00  0.00              
ATOM   4031  CB  THR B 144      31.388   4.823  62.664  1.00  0.00              
ATOM   4032  OG1 THR B 144      31.104   3.858  63.673  1.00  0.00              
ATOM   4033  CG2 THR B 144      32.836   4.756  62.218  1.00  0.00              
ATOM   4034  C   THR B 144      29.578   6.534  62.766  1.00  0.00              
ATOM   4035  O   THR B 144      29.346   7.199  61.756  1.00  0.00              
ATOM   4036  N   ASN B 145      28.608   6.063  63.551  1.00  0.00              
ATOM   4037  CA  ASN B 145      27.214   6.210  63.177  1.00  0.00              
ATOM   4038  CB  ASN B 145      26.425   5.007  63.647  1.00  0.00              
ATOM   4039  CG  ASN B 145      26.843   3.775  62.862  1.00  0.00              
ATOM   4040  OD1 ASN B 145      26.722   3.724  61.634  1.00  0.00              
ATOM   4041  ND2 ASN B 145      27.384   2.752  63.506  1.00  0.00              
ATOM   4042  C   ASN B 145      26.605   7.514  63.653  1.00  0.00              
ATOM   4043  O   ASN B 145      25.791   8.147  62.977  1.00  0.00              
ATOM   4044  N   TYR B 146      27.056   7.961  64.818  1.00  0.00              
ATOM   4045  CA  TYR B 146      26.668   9.249  65.353  1.00  0.00              
ATOM   4046  CB  TYR B 146      26.484   9.138  66.870  1.00  0.00              
ATOM   4047  CG  TYR B 146      25.294   8.286  67.296  1.00  0.00              
ATOM   4048  CD1 TYR B 146      25.293   6.913  67.123  1.00  0.00              
ATOM   4049  CE1 TYR B 146      24.189   6.165  67.469  1.00  0.00              
ATOM   4050  CD2 TYR B 146      24.196   8.905  67.852  1.00  0.00              
ATOM   4051  CE2 TYR B 146      23.098   8.159  68.213  1.00  0.00              
ATOM   4052  CZ  TYR B 146      23.086   6.798  67.995  1.00  0.00              
ATOM   4053  OH  TYR B 146      21.930   6.080  68.243  1.00  0.00              
ATOM   4054  C   TYR B 146      27.704  10.296  64.947  1.00  0.00              
ATOM   4055  O   TYR B 146      28.171  11.112  65.742  1.00  0.00              
ATOM   4056  N   GLY B 147      27.992  10.308  63.640  1.00  0.00              
ATOM   4057  CA  GLY B 147      29.096  11.065  63.064  1.00  0.00              
ATOM   4058  C   GLY B 147      28.952  12.571  63.222  1.00  0.00              
ATOM   4059  O   GLY B 147      29.908  13.272  63.543  1.00  0.00              
ATOM   4060  N   GLN B 148      27.732  13.073  63.023  1.00  0.00              
ATOM   4061  CA  GLN B 148      27.458  14.490  63.181  1.00  0.00              
ATOM   4062  CB  GLN B 148      26.519  14.971  62.082  1.00  0.00              
ATOM   4063  CG  GLN B 148      27.247  15.536  60.868  1.00  0.00              
ATOM   4064  CD  GLN B 148      27.938  16.866  61.141  1.00  0.00              
ATOM   4065  OE1 GLN B 148      29.154  16.950  61.286  1.00  0.00              
ATOM   4066  NE2 GLN B 148      27.209  17.971  61.205  1.00  0.00              
ATOM   4067  C   GLN B 148      26.915  14.852  64.556  1.00  0.00              
ATOM   4068  O   GLN B 148      26.471  15.980  64.783  1.00  0.00              
ATOM   4069  N   ALA B 149      26.924  13.909  65.502  1.00  0.00              
ATOM   4070  CA  ALA B 149      26.596  14.229  66.881  1.00  0.00              
ATOM   4071  CB  ALA B 149      26.308  12.954  67.652  1.00  0.00              
ATOM   4072  C   ALA B 149      27.812  14.901  67.512  1.00  0.00              
ATOM   4073  O   ALA B 149      28.938  14.527  67.169  1.00  0.00              
ATOM   4074  N   PRO B 150      27.665  15.900  68.396  1.00  0.00              
ATOM   4075  CD  PRO B 150      26.379  16.449  68.816  1.00  0.00              
ATOM   4076  CA  PRO B 150      28.772  16.619  69.021  1.00  0.00              
ATOM   4077  CB  PRO B 150      28.067  17.471  70.054  1.00  0.00              
ATOM   4078  CG  PRO B 150      26.746  17.791  69.415  1.00  0.00              
ATOM   4079  C   PRO B 150      29.816  15.725  69.675  1.00  0.00              
ATOM   4080  O   PRO B 150      29.484  14.823  70.452  1.00  0.00              
ATOM   4081  N   LEU B 151      31.085  15.975  69.327  1.00  0.00              
ATOM   4082  CA  LEU B 151      32.243  15.331  69.941  1.00  0.00              
ATOM   4083  CB  LEU B 151      33.510  16.080  69.519  1.00  0.00              
ATOM   4084  CG  LEU B 151      34.892  15.627  69.995  1.00  0.00              
ATOM   4085  CD1 LEU B 151      35.224  14.218  69.528  1.00  0.00              
ATOM   4086  CD2 LEU B 151      35.946  16.594  69.487  1.00  0.00              
ATOM   4087  C   LEU B 151      32.153  15.248  71.462  1.00  0.00              
ATOM   4088  O   LEU B 151      32.430  14.200  72.048  1.00  0.00              
ATOM   4089  N   SER B 152      31.700  16.344  72.079  1.00  0.00              
ATOM   4090  CA  SER B 152      31.374  16.404  73.496  1.00  0.00              
ATOM   4091  CB  SER B 152      30.692  17.741  73.749  1.00  0.00              
ATOM   4092  OG  SER B 152      29.597  17.917  72.852  1.00  0.00              
ATOM   4093  C   SER B 152      30.466  15.263  73.940  1.00  0.00              
ATOM   4094  O   SER B 152      30.858  14.430  74.761  1.00  0.00              
ATOM   4095  N   LEU B 153      29.280  15.197  73.321  1.00  0.00              
ATOM   4096  CA  LEU B 153      28.290  14.169  73.599  1.00  0.00              
ATOM   4097  CB  LEU B 153      27.028  14.356  72.766  1.00  0.00              
ATOM   4098  CG  LEU B 153      26.114  15.512  73.120  1.00  0.00              
ATOM   4099  CD1 LEU B 153      24.912  15.538  72.195  1.00  0.00              
ATOM   4100  CD2 LEU B 153      25.657  15.394  74.562  1.00  0.00              
ATOM   4101  C   LEU B 153      28.807  12.759  73.397  1.00  0.00              
ATOM   4102  O   LEU B 153      28.605  11.902  74.261  1.00  0.00              
ATOM   4103  N   LEU B 154      29.518  12.540  72.286  1.00  0.00              
ATOM   4104  CA  LEU B 154      30.124  11.251  71.990  1.00  0.00              
ATOM   4105  CB  LEU B 154      30.826  11.287  70.633  1.00  0.00              
ATOM   4106  CG  LEU B 154      29.997  11.503  69.371  1.00  0.00              
ATOM   4107  CD1 LEU B 154      30.896  11.580  68.155  1.00  0.00              
ATOM   4108  CD2 LEU B 154      28.996  10.383  69.181  1.00  0.00              
ATOM   4109  C   LEU B 154      31.093  10.800  73.077  1.00  0.00              
ATOM   4110  O   LEU B 154      30.897   9.737  73.666  1.00  0.00              
ATOM   4111  N   VAL B 155      32.083  11.639  73.414  1.00  0.00              
ATOM   4112  CA  VAL B 155      33.086  11.322  74.428  1.00  0.00              
ATOM   4113  CB  VAL B 155      34.234  12.371  74.389  1.00  0.00              
ATOM   4114  CG1 VAL B 155      35.335  12.119  75.412  1.00  0.00              
ATOM   4115  CG2 VAL B 155      34.893  12.363  73.020  1.00  0.00              
ATOM   4116  C   VAL B 155      32.474  11.202  75.823  1.00  0.00              
ATOM   4117  O   VAL B 155      32.957  10.422  76.650  1.00  0.00              
ATOM   4118  N   SER B 156      31.419  11.966  76.134  1.00  0.00              
ATOM   4119  CA  SER B 156      30.687  11.748  77.372  1.00  0.00              
ATOM   4120  CB  SER B 156      29.754  12.911  77.704  1.00  0.00              
ATOM   4121  OG  SER B 156      28.902  13.313  76.640  1.00  0.00              
ATOM   4122  C   SER B 156      29.916  10.436  77.367  1.00  0.00              
ATOM   4123  O   SER B 156      29.912   9.718  78.371  1.00  0.00              
ATOM   4124  N   TYR B 157      29.297  10.078  76.234  1.00  0.00              
ATOM   4125  CA  TYR B 157      28.462   8.893  76.178  1.00  0.00              
ATOM   4126  CB  TYR B 157      27.581   8.839  74.929  1.00  0.00              
ATOM   4127  CG  TYR B 157      26.445   7.837  75.099  1.00  0.00              
ATOM   4128  CD1 TYR B 157      25.297   8.240  75.748  1.00  0.00              
ATOM   4129  CE1 TYR B 157      24.313   7.326  76.040  1.00  0.00              
ATOM   4130  CD2 TYR B 157      26.584   6.522  74.689  1.00  0.00              
ATOM   4131  CE2 TYR B 157      25.598   5.602  74.975  1.00  0.00              
ATOM   4132  CZ  TYR B 157      24.477   6.012  75.662  1.00  0.00              
ATOM   4133  OH  TYR B 157      23.508   5.093  75.994  1.00  0.00              
ATOM   4134  C   TYR B 157      29.311   7.639  76.252  1.00  0.00              
ATOM   4135  O   TYR B 157      28.984   6.752  77.038  1.00  0.00              
ATOM   4136  N   THR B 158      30.401   7.551  75.483  1.00  0.00              
ATOM   4137  CA  THR B 158      31.263   6.377  75.492  1.00  0.00              
ATOM   4138  CB  THR B 158      32.397   6.528  74.465  1.00  0.00              
ATOM   4139  OG1 THR B 158      33.068   7.743  74.784  1.00  0.00              
ATOM   4140  CG2 THR B 158      31.882   6.533  73.030  1.00  0.00              
ATOM   4141  C   THR B 158      31.830   6.132  76.883  1.00  0.00              
ATOM   4142  O   THR B 158      31.758   5.022  77.409  1.00  0.00              
ATOM   4143  N   LYS B 159      32.340   7.211  77.488  1.00  0.00              
ATOM   4144  CA  LYS B 159      32.818   7.207  78.863  1.00  0.00              
ATOM   4145  CB  LYS B 159      33.207   8.631  79.217  1.00  0.00              
ATOM   4146  CG  LYS B 159      34.091   8.800  80.437  1.00  0.00              
ATOM   4147  CD  LYS B 159      34.357  10.274  80.745  1.00  0.00              
ATOM   4148  CE  LYS B 159      35.143  11.042  79.678  1.00  0.00              
ATOM   4149  NZ  LYS B 159      34.297  11.626  78.650  1.00  0.00              
ATOM   4150  C   LYS B 159      31.761   6.693  79.840  1.00  0.00              
ATOM   4151  O   LYS B 159      32.016   5.752  80.596  1.00  0.00              
ATOM   4152  N   SER B 160      30.546   7.255  79.786  1.00  0.00              
ATOM   4153  CA  SER B 160      29.465   6.859  80.681  1.00  0.00              
ATOM   4154  CB  SER B 160      28.258   7.770  80.497  1.00  0.00              
ATOM   4155  OG  SER B 160      28.580   9.132  80.744  1.00  0.00              
ATOM   4156  C   SER B 160      29.038   5.411  80.478  1.00  0.00              
ATOM   4157  O   SER B 160      28.861   4.665  81.442  1.00  0.00              
ATOM   4158  N   TYR B 161      28.932   4.994  79.213  1.00  0.00              
ATOM   4159  CA  TYR B 161      28.535   3.644  78.849  1.00  0.00              
ATOM   4160  CB  TYR B 161      28.379   3.552  77.328  1.00  0.00              
ATOM   4161  CG  TYR B 161      27.835   2.222  76.823  1.00  0.00              
ATOM   4162  CD1 TYR B 161      26.474   1.993  76.822  1.00  0.00              
ATOM   4163  CE1 TYR B 161      25.984   0.772  76.410  1.00  0.00              
ATOM   4164  CD2 TYR B 161      28.705   1.243  76.383  1.00  0.00              
ATOM   4165  CE2 TYR B 161      28.218   0.024  75.970  1.00  0.00              
ATOM   4166  CZ  TYR B 161      26.862  -0.208  76.001  1.00  0.00              
ATOM   4167  OH  TYR B 161      26.385  -1.448  75.626  1.00  0.00              
ATOM   4168  C   TYR B 161      29.564   2.638  79.341  1.00  0.00              
ATOM   4169  O   TYR B 161      29.207   1.649  79.979  1.00  0.00              
ATOM   4170  N   LEU B 162      30.850   2.880  79.083  1.00  0.00              
ATOM   4171  CA  LEU B 162      31.894   1.965  79.512  1.00  0.00              
ATOM   4172  CB  LEU B 162      33.202   2.272  78.800  1.00  0.00              
ATOM   4173  CG  LEU B 162      33.183   2.134  77.282  1.00  0.00              
ATOM   4174  CD1 LEU B 162      34.484   2.646  76.696  1.00  0.00              
ATOM   4175  CD2 LEU B 162      32.876   0.706  76.856  1.00  0.00              
ATOM   4176  C   LEU B 162      32.079   1.941  81.020  1.00  0.00              
ATOM   4177  O   LEU B 162      32.403   0.895  81.586  1.00  0.00              
ATOM   4178  N   SER B 163      31.834   3.072  81.693  1.00  0.00              
ATOM   4179  CA  SER B 163      31.769   3.100  83.147  1.00  0.00              
ATOM   4180  CB  SER B 163      31.608   4.532  83.650  1.00  0.00              
ATOM   4181  OG  SER B 163      31.873   4.662  85.042  1.00  0.00              
ATOM   4182  C   SER B 163      30.607   2.240  83.635  1.00  0.00              
ATOM   4183  O   SER B 163      30.770   1.491  84.597  1.00  0.00              
ATOM   4184  N   MET B 164      29.447   2.323  82.968  1.00  0.00              
ATOM   4185  CA  MET B 164      28.297   1.475  83.254  1.00  0.00              
ATOM   4186  CB  MET B 164      27.118   1.898  82.371  1.00  0.00              
ATOM   4187  CG  MET B 164      25.863   1.039  82.452  1.00  0.00              
ATOM   4188  SD  MET B 164      24.486   1.730  81.502  1.00  0.00              
ATOM   4189  CE  MET B 164      24.763   0.945  79.942  1.00  0.00              
ATOM   4190  C   MET B 164      28.618   0.000  83.063  1.00  0.00              
ATOM   4191  O   MET B 164      28.271  -0.818  83.910  1.00  0.00              
ATOM   4192  N   VAL B 165      29.299  -0.373  81.976  1.00  0.00              
ATOM   4193  CA  VAL B 165      29.696  -1.760  81.759  1.00  0.00              
ATOM   4194  CB  VAL B 165      30.335  -1.965  80.368  1.00  0.00              
ATOM   4195  CG1 VAL B 165      30.546  -3.444  80.107  1.00  0.00              
ATOM   4196  CG2 VAL B 165      29.466  -1.413  79.252  1.00  0.00              
ATOM   4197  C   VAL B 165      30.653  -2.207  82.864  1.00  0.00              
ATOM   4198  O   VAL B 165      30.482  -3.280  83.446  1.00  0.00              
ATOM   4199  N   GLY B 166      31.626  -1.350  83.191  1.00  0.00              
ATOM   4200  CA  GLY B 166      32.587  -1.599  84.254  1.00  0.00              
ATOM   4201  C   GLY B 166      31.929  -1.871  85.600  1.00  0.00              
ATOM   4202  O   GLY B 166      32.228  -2.882  86.238  1.00  0.00              
ATOM   4203  N   SER B 167      31.011  -1.004  86.037  1.00  0.00              
ATOM   4204  CA  SER B 167      30.308  -1.194  87.297  1.00  0.00              
ATOM   4205  CB  SER B 167      29.536   0.073  87.650  1.00  0.00              
ATOM   4206  OG  SER B 167      28.743   0.479  86.543  1.00  0.00              
ATOM   4207  C   SER B 167      29.362  -2.385  87.231  1.00  0.00              
ATOM   4208  O   SER B 167      29.496  -3.345  87.995  1.00  0.00              
ATOM   4209  N   CYS B 168      28.432  -2.358  86.272  1.00  0.00              
ATOM   4210  CA  CYS B 168      27.423  -3.395  86.134  1.00  0.00              
ATOM   4211  CB  CYS B 168      26.491  -3.107  84.970  1.00  0.00              
ATOM   4212  SG  CYS B 168      25.642  -1.510  85.092  1.00  0.00              
ATOM   4213  C   CYS B 168      27.978  -4.802  86.017  1.00  0.00              
ATOM   4214  O   CYS B 168      27.559  -5.678  86.776  1.00  0.00              
ATOM   4215  N   CYS B 169      28.975  -5.036  85.163  1.00  0.00              
ATOM   4216  CA  CYS B 169      29.544  -6.368  85.034  1.00  0.00              
ATOM   4217  CB  CYS B 169      30.296  -6.498  83.718  1.00  0.00              
ATOM   4218  SG  CYS B 169      29.287  -5.993  82.300  1.00  0.00              
ATOM   4219  C   CYS B 169      30.421  -6.791  86.211  1.00  0.00              
ATOM   4220  O   CYS B 169      30.859  -7.941  86.263  1.00  0.00              
ATOM   4221  N   THR B 170      30.715  -5.901  87.170  1.00  0.00              
ATOM   4222  CA  THR B 170      31.349  -6.319  88.413  1.00  0.00              
ATOM   4223  CB  THR B 170      32.604  -5.480  88.745  1.00  0.00              
ATOM   4224  OG1 THR B 170      32.239  -4.107  88.737  1.00  0.00              
ATOM   4225  CG2 THR B 170      33.744  -5.745  87.772  1.00  0.00              
ATOM   4226  C   THR B 170      30.384  -6.351  89.596  1.00  0.00              
ATOM   4227  O   THR B 170      30.709  -6.894  90.655  1.00  0.00              
ATOM   4228  N   SER B 171      29.189  -5.764  89.449  1.00  0.00              
ATOM   4229  CA  SER B 171      28.186  -5.782  90.504  1.00  0.00              
ATOM   4230  CB  SER B 171      27.117  -4.724  90.220  1.00  0.00              
ATOM   4231  OG  SER B 171      26.241  -5.043  89.147  1.00  0.00              
ATOM   4232  C   SER B 171      27.544  -7.155  90.704  1.00  0.00              
ATOM   4233  O   SER B 171      27.686  -8.053  89.872  1.00  0.00              
ATOM   4234  N   ALA B 172      26.788  -7.307  91.800  1.00  0.00              
ATOM   4235  CA  ALA B 172      26.124  -8.558  92.154  1.00  0.00              
ATOM   4236  CB  ALA B 172      25.292  -8.337  93.408  1.00  0.00              
ATOM   4237  C   ALA B 172      25.199  -9.148  91.092  1.00  0.00              
ATOM   4238  O   ALA B 172      25.015 -10.363  91.021  1.00  0.00              
ATOM   4239  N   SER B 173      24.593  -8.287  90.272  1.00  0.00              
ATOM   4240  CA  SER B 173      23.824  -8.716  89.119  1.00  0.00              
ATOM   4241  CB  SER B 173      22.391  -9.080  89.511  1.00  0.00              
ATOM   4242  OG  SER B 173      21.604  -9.499  88.402  1.00  0.00              
ATOM   4243  C   SER B 173      23.844  -7.561  88.126  1.00  0.00              
ATOM   4244  O   SER B 173      23.319  -6.484  88.432  1.00  0.00              
ATOM   4245  N   PRO B 174      24.440  -7.737  86.934  1.00  0.00              
ATOM   4246  CD  PRO B 174      25.072  -8.981  86.501  1.00  0.00              
ATOM   4247  CA  PRO B 174      24.587  -6.704  85.912  1.00  0.00              
ATOM   4248  CB  PRO B 174      25.088  -7.489  84.717  1.00  0.00              
ATOM   4249  CG  PRO B 174      25.965  -8.528  85.361  1.00  0.00              
ATOM   4250  C   PRO B 174      23.324  -5.919  85.593  1.00  0.00              
ATOM   4251  O   PRO B 174      23.328  -4.690  85.669  1.00  0.00              
ATOM   4252  N   THR B 175      22.224  -6.615  85.293  1.00  0.00              
ATOM   4253  CA  THR B 175      20.950  -5.997  84.949  1.00  0.00              
ATOM   4254  CB  THR B 175      19.957  -7.126  84.603  1.00  0.00              
ATOM   4255  OG1 THR B 175      20.627  -7.861  83.580  1.00  0.00              
ATOM   4256  CG2 THR B 175      18.606  -6.648  84.079  1.00  0.00              
ATOM   4257  C   THR B 175      20.398  -5.022  85.988  1.00  0.00              
ATOM   4258  O   THR B 175      19.747  -4.042  85.618  1.00  0.00              
ATOM   4259  N   VAL B 176      20.705  -5.225  87.278  1.00  0.00              
ATOM   4260  CA  VAL B 176      20.268  -4.319  88.339  1.00  0.00              
ATOM   4261  CB  VAL B 176      20.688  -4.868  89.728  1.00  0.00              
ATOM   4262  CG1 VAL B 176      20.240  -3.962  90.860  1.00  0.00              
ATOM   4263  CG2 VAL B 176      20.112  -6.247  89.979  1.00  0.00              
ATOM   4264  C   VAL B 176      20.878  -2.938  88.101  1.00  0.00              
ATOM   4265  O   VAL B 176      20.184  -1.919  88.047  1.00  0.00              
ATOM   4266  N   CYS B 177      22.195  -2.945  87.897  1.00  0.00              
ATOM   4267  CA  CYS B 177      22.966  -1.742  87.636  1.00  0.00              
ATOM   4268  CB  CYS B 177      24.429  -2.136  87.750  1.00  0.00              
ATOM   4269  SG  CYS B 177      25.650  -1.002  87.049  1.00  0.00              
ATOM   4270  C   CYS B 177      22.629  -1.138  86.276  1.00  0.00              
ATOM   4271  O   CYS B 177      22.385   0.069  86.165  1.00  0.00              
ATOM   4272  N   PHE B 178      22.563  -1.994  85.243  1.00  0.00              
ATOM   4273  CA  PHE B 178      22.178  -1.594  83.895  1.00  0.00              
ATOM   4274  CB  PHE B 178      22.083  -2.782  82.934  1.00  0.00              
ATOM   4275  CG  PHE B 178      23.399  -3.224  82.306  1.00  0.00              
ATOM   4276  CD1 PHE B 178      23.796  -4.543  82.398  1.00  0.00              
ATOM   4277  CD2 PHE B 178      24.180  -2.321  81.611  1.00  0.00              
ATOM   4278  CE1 PHE B 178      24.968  -4.954  81.797  1.00  0.00              
ATOM   4279  CE2 PHE B 178      25.351  -2.740  81.013  1.00  0.00              
ATOM   4280  CZ  PHE B 178      25.747  -4.055  81.106  1.00  0.00              
ATOM   4281  C   PHE B 178      20.862  -0.844  83.850  1.00  0.00              
ATOM   4282  O   PHE B 178      20.773   0.162  83.151  1.00  0.00              
ATOM   4283  N   LEU B 179      19.858  -1.287  84.619  1.00  0.00              
ATOM   4284  CA  LEU B 179      18.578  -0.599  84.690  1.00  0.00              
ATOM   4285  CB  LEU B 179      17.637  -1.312  85.657  1.00  0.00              
ATOM   4286  CG  LEU B 179      16.186  -0.844  85.722  1.00  0.00              
ATOM   4287  CD1 LEU B 179      15.448  -1.183  84.434  1.00  0.00              
ATOM   4288  CD2 LEU B 179      15.485  -1.483  86.902  1.00  0.00              
ATOM   4289  C   LEU B 179      18.722   0.865  85.096  1.00  0.00              
ATOM   4290  O   LEU B 179      18.346   1.742  84.316  1.00  0.00              
ATOM   4291  N   LYS B 180      19.320   1.162  86.261  1.00  0.00              
ATOM   4292  CA  LYS B 180      19.390   2.543  86.729  1.00  0.00              
ATOM   4293  CB  LYS B 180      19.868   2.675  88.183  1.00  0.00              
ATOM   4294  CG  LYS B 180      21.348   2.419  88.481  1.00  0.00              
ATOM   4295  CD  LYS B 180      21.729   2.828  89.899  1.00  0.00              
ATOM   4296  CE  LYS B 180      21.557   4.319  90.189  1.00  0.00              
ATOM   4297  NZ  LYS B 180      22.519   5.150  89.486  1.00  0.00              
ATOM   4298  C   LYS B 180      20.258   3.400  85.820  1.00  0.00              
ATOM   4299  O   LYS B 180      19.888   4.521  85.459  1.00  0.00              
ATOM   4300  N   GLU B 181      21.393   2.839  85.387  1.00  0.00              
ATOM   4301  CA  GLU B 181      22.305   3.586  84.552  1.00  0.00              
ATOM   4302  CB  GLU B 181      23.702   3.001  84.570  1.00  0.00              
ATOM   4303  CG  GLU B 181      24.349   3.210  85.935  1.00  0.00              
ATOM   4304  CD  GLU B 181      25.858   3.029  85.959  1.00  0.00              
ATOM   4305  OE1 GLU B 181      26.564   3.830  85.348  1.00  0.00              
ATOM   4306  OE2 GLU B 181      26.338   2.098  86.605  1.00  0.00              
ATOM   4307  C   GLU B 181      21.781   3.831  83.148  1.00  0.00              
ATOM   4308  O   GLU B 181      22.050   4.889  82.586  1.00  0.00              
ATOM   4309  N   ARG B 182      20.987   2.925  82.574  1.00  0.00              
ATOM   4310  CA  ARG B 182      20.270   3.227  81.345  1.00  0.00              
ATOM   4311  CB  ARG B 182      19.703   1.975  80.711  1.00  0.00              
ATOM   4312  CG  ARG B 182      20.776   1.204  79.972  1.00  0.00              
ATOM   4313  CD  ARG B 182      20.237  -0.171  79.664  1.00  0.00              
ATOM   4314  NE  ARG B 182      21.117  -0.894  78.766  1.00  0.00              
ATOM   4315  CZ  ARG B 182      21.063  -2.218  78.626  1.00  0.00              
ATOM   4316  NH1 ARG B 182      21.942  -2.799  77.828  1.00  0.00              
ATOM   4317  NH2 ARG B 182      20.094  -2.961  79.153  1.00  0.00              
ATOM   4318  C   ARG B 182      19.167   4.249  81.555  1.00  0.00              
ATOM   4319  O   ARG B 182      18.996   5.129  80.713  1.00  0.00              
ATOM   4320  N   LEU B 183      18.435   4.192  82.675  1.00  0.00              
ATOM   4321  CA  LEU B 183      17.430   5.204  82.988  1.00  0.00              
ATOM   4322  CB  LEU B 183      16.654   4.849  84.254  1.00  0.00              
ATOM   4323  CG  LEU B 183      15.741   3.628  84.240  1.00  0.00              
ATOM   4324  CD1 LEU B 183      15.241   3.333  85.643  1.00  0.00              
ATOM   4325  CD2 LEU B 183      14.584   3.807  83.271  1.00  0.00              
ATOM   4326  C   LEU B 183      18.011   6.607  83.125  1.00  0.00              
ATOM   4327  O   LEU B 183      17.387   7.579  82.697  1.00  0.00              
ATOM   4328  N   GLN B 184      19.205   6.747  83.710  1.00  0.00              
ATOM   4329  CA  GLN B 184      19.881   8.038  83.723  1.00  0.00              
ATOM   4330  CB  GLN B 184      20.854   8.148  84.904  1.00  0.00              
ATOM   4331  CG  GLN B 184      22.016   7.167  84.924  1.00  0.00              
ATOM   4332  CD  GLN B 184      22.740   7.081  86.258  1.00  0.00              
ATOM   4333  OE1 GLN B 184      22.604   6.113  87.008  1.00  0.00              
ATOM   4334  NE2 GLN B 184      23.548   8.071  86.606  1.00  0.00              
ATOM   4335  C   GLN B 184      20.535   8.387  82.386  1.00  0.00              
ATOM   4336  O   GLN B 184      20.486   9.540  81.954  1.00  0.00              
ATOM   4337  N   LEU B 185      21.126   7.409  81.685  1.00  0.00              
ATOM   4338  CA  LEU B 185      21.693   7.638  80.361  1.00  0.00              
ATOM   4339  CB  LEU B 185      22.568   6.474  79.896  1.00  0.00              
ATOM   4340  CG  LEU B 185      24.083   6.531  80.098  1.00  0.00              
ATOM   4341  CD1 LEU B 185      24.481   6.768  81.547  1.00  0.00              
ATOM   4342  CD2 LEU B 185      24.709   5.246  79.584  1.00  0.00              
ATOM   4343  C   LEU B 185      20.669   7.951  79.283  1.00  0.00              
ATOM   4344  O   LEU B 185      21.025   8.588  78.295  1.00  0.00              
ATOM   4345  N   LYS B 186      19.405   7.547  79.471  1.00  0.00              
ATOM   4346  CA  LYS B 186      18.277   7.833  78.584  1.00  0.00              
ATOM   4347  CB  LYS B 186      16.984   7.630  79.377  1.00  0.00              
ATOM   4348  CG  LYS B 186      15.687   7.961  78.653  1.00  0.00              
ATOM   4349  CD  LYS B 186      14.594   8.211  79.682  1.00  0.00              
ATOM   4350  CE  LYS B 186      13.387   8.880  79.040  1.00  0.00              
ATOM   4351  NZ  LYS B 186      13.723  10.196  78.524  1.00  0.00              
ATOM   4352  C   LYS B 186      18.283   9.229  77.968  1.00  0.00              
ATOM   4353  O   LYS B 186      18.169   9.380  76.750  1.00  0.00              
ATOM   4354  N   HIS B 187      18.468  10.256  78.804  1.00  0.00              
ATOM   4355  CA  HIS B 187      18.495  11.636  78.341  1.00  0.00              
ATOM   4356  CB  HIS B 187      18.542  12.579  79.542  1.00  0.00              
ATOM   4357  CG  HIS B 187      18.318  14.047  79.200  1.00  0.00              
ATOM   4358  ND1 HIS B 187      19.020  14.818  78.378  1.00  0.00              
ATOM   4359  CD2 HIS B 187      17.317  14.809  79.757  1.00  0.00              
ATOM   4360  NE2 HIS B 187      17.484  16.003  79.252  1.00  0.00              
ATOM   4361  CE1 HIS B 187      18.507  16.017  78.433  1.00  0.00              
ATOM   4362  C   HIS B 187      19.686  11.898  77.426  1.00  0.00              
ATOM   4363  O   HIS B 187      19.564  12.629  76.442  1.00  0.00              
ATOM   4364  N   LEU B 188      20.840  11.296  77.728  1.00  0.00              
ATOM   4365  CA  LEU B 188      22.056  11.515  76.962  1.00  0.00              
ATOM   4366  CB  LEU B 188      23.260  11.065  77.790  1.00  0.00              
ATOM   4367  CG  LEU B 188      24.673  11.462  77.373  1.00  0.00              
ATOM   4368  CD1 LEU B 188      24.832  12.972  77.340  1.00  0.00              
ATOM   4369  CD2 LEU B 188      25.682  10.867  78.343  1.00  0.00              
ATOM   4370  C   LEU B 188      21.966  10.760  75.639  1.00  0.00              
ATOM   4371  O   LEU B 188      22.357  11.287  74.595  1.00  0.00              
ATOM   4372  N   SER B 189      21.427   9.535  75.671  1.00  0.00              
ATOM   4373  CA  SER B 189      21.071   8.780  74.480  1.00  0.00              
ATOM   4374  CB  SER B 189      20.404   7.468  74.879  1.00  0.00              
ATOM   4375  OG  SER B 189      21.282   6.584  75.564  1.00  0.00              
ATOM   4376  C   SER B 189      20.142   9.572  73.570  1.00  0.00              
ATOM   4377  O   SER B 189      20.525   9.867  72.439  1.00  0.00              
ATOM   4378  N   LEU B 190      18.968   9.995  74.065  1.00  0.00              
ATOM   4379  CA  LEU B 190      18.005  10.753  73.274  1.00  0.00              
ATOM   4380  CB  LEU B 190      16.739  11.060  74.061  1.00  0.00              
ATOM   4381  CG  LEU B 190      15.811   9.913  74.429  1.00  0.00              
ATOM   4382  CD1 LEU B 190      14.669  10.449  75.269  1.00  0.00              
ATOM   4383  CD2 LEU B 190      15.276   9.202  73.192  1.00  0.00              
ATOM   4384  C   LEU B 190      18.560  12.045  72.698  1.00  0.00              
ATOM   4385  O   LEU B 190      18.367  12.335  71.513  1.00  0.00              
ATOM   4386  N   LEU B 191      19.296  12.794  73.524  1.00  0.00              
ATOM   4387  CA  LEU B 191      20.013  13.978  73.079  1.00  0.00              
ATOM   4388  CB  LEU B 191      20.789  14.543  74.263  1.00  0.00              
ATOM   4389  CG  LEU B 191      21.662  15.783  74.171  1.00  0.00              
ATOM   4390  CD1 LEU B 191      20.919  16.986  73.617  1.00  0.00              
ATOM   4391  CD2 LEU B 191      22.189  16.085  75.559  1.00  0.00              
ATOM   4392  C   LEU B 191      20.931  13.650  71.908  1.00  0.00              
ATOM   4393  O   LEU B 191      20.769  14.225  70.834  1.00  0.00              
ATOM   4394  N   THR B 192      21.811  12.652  72.047  1.00  0.00              
ATOM   4395  CA  THR B 192      22.747  12.306  70.985  1.00  0.00              
ATOM   4396  CB  THR B 192      23.807  11.313  71.506  1.00  0.00              
ATOM   4397  OG1 THR B 192      24.323  11.863  72.712  1.00  0.00              
ATOM   4398  CG2 THR B 192      24.979  11.151  70.554  1.00  0.00              
ATOM   4399  C   THR B 192      22.038  11.777  69.735  1.00  0.00              
ATOM   4400  O   THR B 192      22.427  12.124  68.615  1.00  0.00              
ATOM   4401  N   THR B 193      20.960  10.992  69.893  1.00  0.00              
ATOM   4402  CA  THR B 193      20.205  10.464  68.763  1.00  0.00              
ATOM   4403  CB  THR B 193      19.137   9.430  69.196  1.00  0.00              
ATOM   4404  OG1 THR B 193      18.341   9.969  70.240  1.00  0.00              
ATOM   4405  CG2 THR B 193      19.772   8.152  69.701  1.00  0.00              
ATOM   4406  C   THR B 193      19.571  11.552  67.909  1.00  0.00              
ATOM   4407  O   THR B 193      19.575  11.490  66.676  1.00  0.00              
ATOM   4408  N   LEU B 194      19.054  12.574  68.598  1.00  0.00              
ATOM   4409  CA  LEU B 194      18.411  13.697  67.940  1.00  0.00              
ATOM   4410  CB  LEU B 194      17.563  14.466  68.947  1.00  0.00              
ATOM   4411  CG  LEU B 194      16.157  13.981  69.317  1.00  0.00              
ATOM   4412  CD1 LEU B 194      15.995  12.469  69.359  1.00  0.00              
ATOM   4413  CD2 LEU B 194      15.770  14.586  70.650  1.00  0.00              
ATOM   4414  C   LEU B 194      19.457  14.601  67.317  1.00  0.00              
ATOM   4415  O   LEU B 194      19.375  14.918  66.128  1.00  0.00              
ATOM   4416  N   SER B 195      20.472  14.971  68.108  1.00  0.00              
ATOM   4417  CA  SER B 195      21.568  15.804  67.648  1.00  0.00              
ATOM   4418  CB  SER B 195      22.563  16.047  68.768  1.00  0.00              
ATOM   4419  OG  SER B 195      21.941  16.742  69.839  1.00  0.00              
ATOM   4420  C   SER B 195      22.278  15.282  66.410  1.00  0.00              
ATOM   4421  O   SER B 195      22.501  16.071  65.493  1.00  0.00              
ATOM   4422  N   ASN B 196      22.578  13.977  66.305  1.00  0.00              
ATOM   4423  CA  ASN B 196      23.168  13.432  65.083  1.00  0.00              
ATOM   4424  CB  ASN B 196      23.420  11.929  65.187  1.00  0.00              
ATOM   4425  CG  ASN B 196      24.223  11.362  64.017  1.00  0.00              
ATOM   4426  OD1 ASN B 196      25.258  11.897  63.619  1.00  0.00              
ATOM   4427  ND2 ASN B 196      23.818  10.240  63.444  1.00  0.00              
ATOM   4428  C   ASN B 196      22.289  13.701  63.869  1.00  0.00              
ATOM   4429  O   ASN B 196      22.780  14.134  62.823  1.00  0.00              
ATOM   4430  N   ARG B 197      20.971  13.529  64.017  1.00  0.00              
ATOM   4431  CA  ARG B 197      20.076  13.712  62.893  1.00  0.00              
ATOM   4432  CB  ARG B 197      18.720  13.058  63.134  1.00  0.00              
ATOM   4433  CG  ARG B 197      17.877  12.902  61.862  1.00  0.00              
ATOM   4434  CD  ARG B 197      18.326  11.800  60.902  1.00  0.00              
ATOM   4435  NE  ARG B 197      19.672  11.998  60.383  1.00  0.00              
ATOM   4436  CZ  ARG B 197      20.473  10.988  60.047  1.00  0.00              
ATOM   4437  NH1 ARG B 197      20.043   9.734  60.009  1.00  0.00              
ATOM   4438  NH2 ARG B 197      21.736  11.282  59.771  1.00  0.00              
ATOM   4439  C   ARG B 197      19.923  15.179  62.514  1.00  0.00              
ATOM   4440  O   ARG B 197      20.161  15.535  61.358  1.00  0.00              
ATOM   4441  N   VAL B 198      19.592  16.055  63.470  1.00  0.00              
ATOM   4442  CA  VAL B 198      19.449  17.478  63.178  1.00  0.00              
ATOM   4443  CB  VAL B 198      18.812  18.288  64.336  1.00  0.00              
ATOM   4444  CG1 VAL B 198      17.368  17.874  64.528  1.00  0.00              
ATOM   4445  CG2 VAL B 198      19.549  18.152  65.659  1.00  0.00              
ATOM   4446  C   VAL B 198      20.742  18.127  62.695  1.00  0.00              
ATOM   4447  O   VAL B 198      20.722  18.916  61.749  1.00  0.00              
ATOM   4448  N   CYS B 199      21.890  17.775  63.283  1.00  0.00              
ATOM   4449  CA  CYS B 199      23.166  18.296  62.821  1.00  0.00              
ATOM   4450  CB  CYS B 199      24.252  18.118  63.868  1.00  0.00              
ATOM   4451  SG  CYS B 199      23.848  18.887  65.458  1.00  0.00              
ATOM   4452  C   CYS B 199      23.619  17.702  61.493  1.00  0.00              
ATOM   4453  O   CYS B 199      24.369  18.360  60.766  1.00  0.00              
ATOM   4454  N   SER B 200      23.219  16.477  61.119  1.00  0.00              
ATOM   4455  CA  SER B 200      23.473  16.007  59.763  1.00  0.00              
ATOM   4456  CB  SER B 200      23.398  14.488  59.622  1.00  0.00              
ATOM   4457  OG  SER B 200      22.205  13.899  60.116  1.00  0.00              
ATOM   4458  C   SER B 200      22.601  16.708  58.731  1.00  0.00              
ATOM   4459  O   SER B 200      23.087  17.036  57.649  1.00  0.00              
ATOM   4460  N   GLN B 201      21.331  16.987  59.059  1.00  0.00              
ATOM   4461  CA  GLN B 201      20.480  17.839  58.231  1.00  0.00              
ATOM   4462  CB  GLN B 201      19.085  17.964  58.839  1.00  0.00              
ATOM   4463  CG  GLN B 201      18.282  16.678  58.713  1.00  0.00              
ATOM   4464  CD  GLN B 201      16.971  16.648  59.486  1.00  0.00              
ATOM   4465  OE1 GLN B 201      16.261  17.636  59.679  1.00  0.00              
ATOM   4466  NE2 GLN B 201      16.597  15.462  59.934  1.00  0.00              
ATOM   4467  C   GLN B 201      21.080  19.226  58.031  1.00  0.00              
ATOM   4468  O   GLN B 201      21.188  19.714  56.903  1.00  0.00              
ATOM   4469  N   TYR B 202      21.528  19.830  59.137  1.00  0.00              
ATOM   4470  CA  TYR B 202      22.226  21.108  59.122  1.00  0.00              
ATOM   4471  CB  TYR B 202      22.601  21.497  60.555  1.00  0.00              
ATOM   4472  CG  TYR B 202      23.185  22.896  60.706  1.00  0.00              
ATOM   4473  CD1 TYR B 202      22.351  23.995  60.661  1.00  0.00              
ATOM   4474  CE1 TYR B 202      22.874  25.263  60.782  1.00  0.00              
ATOM   4475  CD2 TYR B 202      24.546  23.062  60.883  1.00  0.00              
ATOM   4476  CE2 TYR B 202      25.075  24.331  60.989  1.00  0.00              
ATOM   4477  CZ  TYR B 202      24.233  25.420  60.931  1.00  0.00              
ATOM   4478  OH  TYR B 202      24.763  26.691  60.996  1.00  0.00              
ATOM   4479  C   TYR B 202      23.468  21.081  58.238  1.00  0.00              
ATOM   4480  O   TYR B 202      23.656  21.974  57.412  1.00  0.00              
ATOM   4481  N   ALA B 203      24.317  20.059  58.392  1.00  0.00              
ATOM   4482  CA  ALA B 203      25.514  19.918  57.572  1.00  0.00              
ATOM   4483  CB  ALA B 203      26.329  18.729  58.052  1.00  0.00              
ATOM   4484  C   ALA B 203      25.219  19.691  56.096  1.00  0.00              
ATOM   4485  O   ALA B 203      25.909  20.226  55.229  1.00  0.00              
ATOM   4486  N   ALA B 204      24.182  18.903  55.801  1.00  0.00              
ATOM   4487  CA  ALA B 204      23.786  18.622  54.430  1.00  0.00              
ATOM   4488  CB  ALA B 204      22.742  17.519  54.429  1.00  0.00              
ATOM   4489  C   ALA B 204      23.182  19.821  53.713  1.00  0.00              
ATOM   4490  O   ALA B 204      23.382  19.998  52.511  1.00  0.00              
ATOM   4491  N   TYR B 205      22.418  20.644  54.436  1.00  0.00              
ATOM   4492  CA  TYR B 205      21.794  21.811  53.838  1.00  0.00              
ATOM   4493  CB  TYR B 205      20.399  22.009  54.418  1.00  0.00              
ATOM   4494  CG  TYR B 205      19.332  21.070  53.866  1.00  0.00              
ATOM   4495  CD1 TYR B 205      18.246  20.750  54.656  1.00  0.00              
ATOM   4496  CE1 TYR B 205      17.216  19.995  54.136  1.00  0.00              
ATOM   4497  CD2 TYR B 205      19.403  20.596  52.567  1.00  0.00              
ATOM   4498  CE2 TYR B 205      18.377  19.840  52.044  1.00  0.00              
ATOM   4499  CZ  TYR B 205      17.284  19.558  52.831  1.00  0.00              
ATOM   4500  OH  TYR B 205      16.243  18.827  52.300  1.00  0.00              
ATOM   4501  C   TYR B 205      22.570  23.117  53.906  1.00  0.00              
ATOM   4502  O   TYR B 205      22.563  23.896  52.952  1.00  0.00              
ATOM   4503  N   GLY B 206      23.258  23.383  55.017  1.00  0.00              
ATOM   4504  CA  GLY B 206      23.854  24.689  55.257  1.00  0.00              
ATOM   4505  C   GLY B 206      22.843  25.621  55.911  1.00  0.00              
ATOM   4506  O   GLY B 206      21.646  25.556  55.619  1.00  0.00              
ATOM   4507  N   GLU B 207      23.327  26.533  56.765  1.00  0.00              
ATOM   4508  CA  GLU B 207      22.499  27.321  57.675  1.00  0.00              
ATOM   4509  CB  GLU B 207      23.342  28.415  58.341  1.00  0.00              
ATOM   4510  CG  GLU B 207      22.594  29.217  59.407  1.00  0.00              
ATOM   4511  CD  GLU B 207      23.485  29.898  60.431  1.00  0.00              
ATOM   4512  OE1 GLU B 207      23.642  29.336  61.518  1.00  0.00              
ATOM   4513  OE2 GLU B 207      24.013  30.971  60.148  1.00  0.00              
ATOM   4514  C   GLU B 207      21.183  27.884  57.146  1.00  0.00              
ATOM   4515  O   GLU B 207      20.136  27.562  57.706  1.00  0.00              
ATOM   4516  N   LYS B 208      21.192  28.665  56.059  1.00  0.00              
ATOM   4517  CA  LYS B 208      19.968  29.240  55.512  1.00  0.00              
ATOM   4518  CB  LYS B 208      20.288  30.189  54.356  1.00  0.00              
ATOM   4519  CG  LYS B 208      19.071  30.970  53.865  1.00  0.00              
ATOM   4520  CD  LYS B 208      19.405  31.839  52.666  1.00  0.00              
ATOM   4521  CE  LYS B 208      18.142  32.547  52.202  1.00  0.00              
ATOM   4522  NZ  LYS B 208      18.416  33.393  51.057  1.00  0.00              
ATOM   4523  C   LYS B 208      18.987  28.166  55.049  1.00  0.00              
ATOM   4524  O   LYS B 208      17.791  28.241  55.336  1.00  0.00              
ATOM   4525  N   LYS B 209      19.488  27.114  54.397  1.00  0.00              
ATOM   4526  CA  LYS B 209      18.624  26.085  53.845  1.00  0.00              
ATOM   4527  CB  LYS B 209      19.382  25.317  52.776  1.00  0.00              
ATOM   4528  CG  LYS B 209      18.499  24.501  51.846  1.00  0.00              
ATOM   4529  CD  LYS B 209      19.384  23.914  50.765  1.00  0.00              
ATOM   4530  CE  LYS B 209      18.551  23.272  49.674  1.00  0.00              
ATOM   4531  NZ  LYS B 209      19.393  22.974  48.532  1.00  0.00              
ATOM   4532  C   LYS B 209      18.121  25.166  54.954  1.00  0.00              
ATOM   4533  O   LYS B 209      17.007  24.650  54.881  1.00  0.00              
ATOM   4534  N   SER B 210      18.909  24.976  56.017  1.00  0.00              
ATOM   4535  CA  SER B 210      18.468  24.240  57.191  1.00  0.00              
ATOM   4536  CB  SER B 210      19.653  23.923  58.093  1.00  0.00              
ATOM   4537  OG  SER B 210      19.344  22.957  59.092  1.00  0.00              
ATOM   4538  C   SER B 210      17.429  25.045  57.965  1.00  0.00              
ATOM   4539  O   SER B 210      16.484  24.471  58.503  1.00  0.00              
ATOM   4540  N   ARG B 211      17.588  26.371  58.029  1.00  0.00              
ATOM   4541  CA  ARG B 211      16.610  27.277  58.617  1.00  0.00              
ATOM   4542  CB  ARG B 211      17.190  28.684  58.549  1.00  0.00              
ATOM   4543  CG  ARG B 211      16.378  29.843  59.087  1.00  0.00              
ATOM   4544  CD  ARG B 211      17.179  31.090  58.742  1.00  0.00              
ATOM   4545  NE  ARG B 211      16.433  32.315  58.976  1.00  0.00              
ATOM   4546  CZ  ARG B 211      15.505  32.770  58.132  1.00  0.00              
ATOM   4547  NH1 ARG B 211      14.830  33.858  58.474  1.00  0.00              
ATOM   4548  NH2 ARG B 211      15.276  32.190  56.958  1.00  0.00              
ATOM   4549  C   ARG B 211      15.289  27.184  57.863  1.00  0.00              
ATOM   4550  O   ARG B 211      14.227  27.019  58.467  1.00  0.00              
ATOM   4551  N   LEU B 212      15.365  27.243  56.528  1.00  0.00              
ATOM   4552  CA  LEU B 212      14.214  27.003  55.673  1.00  0.00              
ATOM   4553  CB  LEU B 212      14.555  27.226  54.203  1.00  0.00              
ATOM   4554  CG  LEU B 212      14.307  28.598  53.574  1.00  0.00              
ATOM   4555  CD1 LEU B 212      15.011  29.730  54.309  1.00  0.00              
ATOM   4556  CD2 LEU B 212      14.737  28.564  52.118  1.00  0.00              
ATOM   4557  C   LEU B 212      13.607  25.623  55.868  1.00  0.00              
ATOM   4558  O   LEU B 212      12.394  25.531  56.018  1.00  0.00              
ATOM   4559  N   SER B 213      14.401  24.547  55.928  1.00  0.00              
ATOM   4560  CA  SER B 213      13.902  23.204  56.209  1.00  0.00              
ATOM   4561  CB  SER B 213      15.048  22.194  56.171  1.00  0.00              
ATOM   4562  OG  SER B 213      14.658  20.840  56.381  1.00  0.00              
ATOM   4563  C   SER B 213      13.190  23.129  57.554  1.00  0.00              
ATOM   4564  O   SER B 213      12.132  22.509  57.656  1.00  0.00              
ATOM   4565  N   ASN B 214      13.743  23.773  58.588  1.00  0.00              
ATOM   4566  CA  ASN B 214      13.104  23.844  59.895  1.00  0.00              
ATOM   4567  CB  ASN B 214      14.012  24.530  60.919  1.00  0.00              
ATOM   4568  CG  ASN B 214      15.185  23.673  61.383  1.00  0.00              
ATOM   4569  OD1 ASN B 214      15.052  22.476  61.623  1.00  0.00              
ATOM   4570  ND2 ASN B 214      16.383  24.216  61.554  1.00  0.00              
ATOM   4571  C   ASN B 214      11.764  24.561  59.815  1.00  0.00              
ATOM   4572  O   ASN B 214      10.762  24.088  60.353  1.00  0.00              
ATOM   4573  N   LEU B 215      11.728  25.678  59.080  1.00  0.00              
ATOM   4574  CA  LEU B 215      10.501  26.414  58.815  1.00  0.00              
ATOM   4575  CB  LEU B 215      10.846  27.676  58.026  1.00  0.00              
ATOM   4576  CG  LEU B 215       9.791  28.734  57.740  1.00  0.00              
ATOM   4577  CD1 LEU B 215       9.316  29.390  59.023  1.00  0.00              
ATOM   4578  CD2 LEU B 215      10.380  29.791  56.828  1.00  0.00              
ATOM   4579  C   LEU B 215       9.476  25.570  58.058  1.00  0.00              
ATOM   4580  O   LEU B 215       8.295  25.588  58.402  1.00  0.00              
ATOM   4581  N   ILE B 216       9.915  24.798  57.055  1.00  0.00              
ATOM   4582  CA  ILE B 216       9.057  23.894  56.296  1.00  0.00              
ATOM   4583  CB  ILE B 216       9.831  23.265  55.104  1.00  0.00              
ATOM   4584  CG2 ILE B 216       9.008  22.191  54.399  1.00  0.00              
ATOM   4585  CG1 ILE B 216      10.246  24.329  54.095  1.00  0.00              
ATOM   4586  CD1 ILE B 216      11.222  23.846  53.004  1.00  0.00              
ATOM   4587  C   ILE B 216       8.478  22.818  57.207  1.00  0.00              
ATOM   4588  O   ILE B 216       7.267  22.589  57.190  1.00  0.00              
ATOM   4589  N   LYS B 217       9.320  22.179  58.030  1.00  0.00              
ATOM   4590  CA  LYS B 217       8.863  21.180  58.987  1.00  0.00              
ATOM   4591  CB  LYS B 217      10.018  20.573  59.784  1.00  0.00              
ATOM   4592  CG  LYS B 217      10.889  19.678  58.916  1.00  0.00              
ATOM   4593  CD  LYS B 217      11.963  18.932  59.695  1.00  0.00              
ATOM   4594  CE  LYS B 217      12.673  18.059  58.676  1.00  0.00              
ATOM   4595  NZ  LYS B 217      13.642  17.143  59.247  1.00  0.00              
ATOM   4596  C   LYS B 217       7.815  21.749  59.928  1.00  0.00              
ATOM   4597  O   LYS B 217       6.724  21.194  60.035  1.00  0.00              
ATOM   4598  N   LEU B 218       8.093  22.905  60.541  1.00  0.00              
ATOM   4599  CA  LEU B 218       7.127  23.576  61.401  1.00  0.00              
ATOM   4600  CB  LEU B 218       7.754  24.807  62.042  1.00  0.00              
ATOM   4601  CG  LEU B 218       8.921  24.603  63.000  1.00  0.00              
ATOM   4602  CD1 LEU B 218       9.552  25.937  63.345  1.00  0.00              
ATOM   4603  CD2 LEU B 218       8.490  23.854  64.249  1.00  0.00              
ATOM   4604  C   LEU B 218       5.839  23.961  60.682  1.00  0.00              
ATOM   4605  O   LEU B 218       4.753  23.804  61.238  1.00  0.00              
ATOM   4606  N   ALA B 219       5.939  24.421  59.430  1.00  0.00              
ATOM   4607  CA  ALA B 219       4.779  24.756  58.615  1.00  0.00              
ATOM   4608  CB  ALA B 219       5.235  25.335  57.286  1.00  0.00              
ATOM   4609  C   ALA B 219       3.906  23.557  58.276  1.00  0.00              
ATOM   4610  O   ALA B 219       2.679  23.649  58.288  1.00  0.00              
ATOM   4611  N   GLN B 220       4.522  22.415  57.963  1.00  0.00              
ATOM   4612  CA  GLN B 220       3.760  21.228  57.611  1.00  0.00              
ATOM   4613  CB  GLN B 220       4.567  20.299  56.707  1.00  0.00              
ATOM   4614  CG  GLN B 220       4.930  21.026  55.417  1.00  0.00              
ATOM   4615  CD  GLN B 220       5.423  20.170  54.262  1.00  0.00              
ATOM   4616  OE1 GLN B 220       6.294  19.307  54.384  1.00  0.00              
ATOM   4617  NE2 GLN B 220       4.864  20.424  53.087  1.00  0.00              
ATOM   4618  C   GLN B 220       3.215  20.504  58.833  1.00  0.00              
ATOM   4619  O   GLN B 220       2.121  19.940  58.790  1.00  0.00              
ATOM   4620  N   LYS B 221       3.958  20.521  59.943  1.00  0.00              
ATOM   4621  CA  LYS B 221       3.476  19.992  61.212  1.00  0.00              
ATOM   4622  CB  LYS B 221       4.621  19.846  62.207  1.00  0.00              
ATOM   4623  CG  LYS B 221       5.613  18.760  61.817  1.00  0.00              
ATOM   4624  CD  LYS B 221       6.815  18.791  62.744  1.00  0.00              
ATOM   4625  CE  LYS B 221       7.771  17.668  62.378  1.00  0.00              
ATOM   4626  NZ  LYS B 221       8.816  17.555  63.376  1.00  0.00              
ATOM   4627  C   LYS B 221       2.382  20.864  61.812  1.00  0.00              
ATOM   4628  O   LYS B 221       1.427  20.351  62.399  1.00  0.00              
ATOM   4629  N   VAL B 222       2.494  22.194  61.699  1.00  0.00              
ATOM   4630  CA  VAL B 222       1.444  23.099  62.147  1.00  0.00              
ATOM   4631  CB  VAL B 222       1.833  23.875  63.436  1.00  0.00              
ATOM   4632  CG1 VAL B 222       0.617  24.607  63.967  1.00  0.00              
ATOM   4633  CG2 VAL B 222       2.375  22.997  64.546  1.00  0.00              
ATOM   4634  C   VAL B 222       1.059  24.078  61.031  1.00  0.00              
ATOM   4635  O   VAL B 222       1.565  25.204  60.980  1.00  0.00              
ATOM   4636  N   PRO B 223       0.145  23.722  60.114  1.00  0.00              
ATOM   4637  CD  PRO B 223      -0.365  22.369  59.915  1.00  0.00              
ATOM   4638  CA  PRO B 223      -0.377  24.632  59.098  1.00  0.00              
ATOM   4639  CB  PRO B 223      -1.173  23.708  58.200  1.00  0.00              
ATOM   4640  CG  PRO B 223      -1.630  22.602  59.115  1.00  0.00              
ATOM   4641  C   PRO B 223      -1.220  25.765  59.676  1.00  0.00              
ATOM   4642  O   PRO B 223      -1.269  26.866  59.131  1.00  0.00              
ATOM   4643  N   THR B 224      -1.844  25.524  60.831  1.00  0.00              
ATOM   4644  CA  THR B 224      -2.713  26.472  61.512  1.00  0.00              
ATOM   4645  CB  THR B 224      -3.535  25.682  62.551  1.00  0.00              
ATOM   4646  OG1 THR B 224      -2.659  24.712  63.128  1.00  0.00              
ATOM   4647  CG2 THR B 224      -4.740  25.003  61.920  1.00  0.00              
ATOM   4648  C   THR B 224      -2.035  27.679  62.160  1.00  0.00              
ATOM   4649  O   THR B 224      -2.704  28.541  62.733  1.00  0.00              
ATOM   4650  N   ALA B 225      -0.705  27.760  62.089  1.00  0.00              
ATOM   4651  CA  ALA B 225       0.040  28.853  62.692  1.00  0.00              
ATOM   4652  CB  ALA B 225       1.451  28.352  62.960  1.00  0.00              
ATOM   4653  C   ALA B 225       0.140  30.090  61.801  1.00  0.00              
ATOM   4654  O   ALA B 225      -0.502  30.191  60.750  1.00  0.00              
ATOM   4655  N   ASP B 226       0.928  31.080  62.227  1.00  0.00              
ATOM   4656  CA  ASP B 226       1.360  32.145  61.335  1.00  0.00              
ATOM   4657  CB  ASP B 226       0.679  33.475  61.671  1.00  0.00              
ATOM   4658  CG  ASP B 226       0.589  34.484  60.522  1.00  0.00              
ATOM   4659  OD1 ASP B 226       1.367  34.414  59.559  1.00  0.00              
ATOM   4660  OD2 ASP B 226      -0.277  35.350  60.583  1.00  0.00              
ATOM   4661  C   ASP B 226       2.871  32.273  61.489  1.00  0.00              
ATOM   4662  O   ASP B 226       3.434  31.801  62.483  1.00  0.00              
ATOM   4663  N   LEU B 227       3.544  32.921  60.529  1.00  0.00              
ATOM   4664  CA  LEU B 227       4.992  33.115  60.513  1.00  0.00              
ATOM   4665  CB  LEU B 227       5.356  34.093  59.398  1.00  0.00              
ATOM   4666  CG  LEU B 227       6.826  34.255  59.029  1.00  0.00              
ATOM   4667  CD1 LEU B 227       7.335  33.006  58.326  1.00  0.00              
ATOM   4668  CD2 LEU B 227       7.028  35.471  58.145  1.00  0.00              
ATOM   4669  C   LEU B 227       5.587  33.609  61.828  1.00  0.00              
ATOM   4670  O   LEU B 227       6.655  33.173  62.250  1.00  0.00              
ATOM   4671  N   GLU B 228       4.833  34.461  62.527  1.00  0.00              
ATOM   4672  CA  GLU B 228       5.245  35.045  63.798  1.00  0.00              
ATOM   4673  CB  GLU B 228       4.234  36.108  64.237  1.00  0.00              
ATOM   4674  CG  GLU B 228       4.158  37.392  63.391  1.00  0.00              
ATOM   4675  CD  GLU B 228       3.722  37.246  61.934  1.00  0.00              
ATOM   4676  OE1 GLU B 228       4.237  37.972  61.089  1.00  0.00              
ATOM   4677  OE2 GLU B 228       2.886  36.384  61.636  1.00  0.00              
ATOM   4678  C   GLU B 228       5.413  34.009  64.907  1.00  0.00              
ATOM   4679  O   GLU B 228       6.084  34.253  65.909  1.00  0.00              
ATOM   4680  N   ASP B 229       4.790  32.838  64.740  1.00  0.00              
ATOM   4681  CA  ASP B 229       4.992  31.721  65.650  1.00  0.00              
ATOM   4682  CB  ASP B 229       3.810  30.754  65.682  1.00  0.00              
ATOM   4683  CG  ASP B 229       2.474  31.335  66.105  1.00  0.00              
ATOM   4684  OD1 ASP B 229       2.389  31.991  67.142  1.00  0.00              
ATOM   4685  OD2 ASP B 229       1.498  31.117  65.380  1.00  0.00              
ATOM   4686  C   ASP B 229       6.199  30.923  65.192  1.00  0.00              
ATOM   4687  O   ASP B 229       7.159  30.742  65.940  1.00  0.00              
ATOM   4688  N   VAL B 230       6.156  30.469  63.936  1.00  0.00              
ATOM   4689  CA  VAL B 230       7.123  29.502  63.433  1.00  0.00              
ATOM   4690  CB  VAL B 230       6.590  28.744  62.193  1.00  0.00              
ATOM   4691  CG1 VAL B 230       5.400  27.880  62.576  1.00  0.00              
ATOM   4692  CG2 VAL B 230       6.190  29.675  61.061  1.00  0.00              
ATOM   4693  C   VAL B 230       8.528  30.038  63.184  1.00  0.00              
ATOM   4694  O   VAL B 230       9.506  29.401  63.580  1.00  0.00              
ATOM   4695  N   LEU B 231       8.667  31.220  62.574  1.00  0.00              
ATOM   4696  CA  LEU B 231       9.973  31.769  62.237  1.00  0.00              
ATOM   4697  CB  LEU B 231       9.855  33.012  61.347  1.00  0.00              
ATOM   4698  CG  LEU B 231      11.125  33.640  60.779  1.00  0.00              
ATOM   4699  CD1 LEU B 231      11.869  32.649  59.895  1.00  0.00              
ATOM   4700  CD2 LEU B 231      10.788  34.904  60.010  1.00  0.00              
ATOM   4701  C   LEU B 231      10.889  32.024  63.433  1.00  0.00              
ATOM   4702  O   LEU B 231      12.053  31.640  63.314  1.00  0.00              
ATOM   4703  N   PRO B 232      10.505  32.600  64.592  1.00  0.00              
ATOM   4704  CD  PRO B 232       9.268  33.349  64.808  1.00  0.00              
ATOM   4705  CA  PRO B 232      11.354  32.686  65.781  1.00  0.00              
ATOM   4706  CB  PRO B 232      10.416  33.253  66.823  1.00  0.00              
ATOM   4707  CG  PRO B 232       9.588  34.210  66.014  1.00  0.00              
ATOM   4708  C   PRO B 232      11.913  31.336  66.214  1.00  0.00              
ATOM   4709  O   PRO B 232      13.078  31.227  66.598  1.00  0.00              
ATOM   4710  N   LEU B 233      11.095  30.285  66.088  1.00  0.00              
ATOM   4711  CA  LEU B 233      11.507  28.937  66.444  1.00  0.00              
ATOM   4712  CB  LEU B 233      10.303  28.006  66.496  1.00  0.00              
ATOM   4713  CG  LEU B 233       9.086  28.466  67.281  1.00  0.00              
ATOM   4714  CD1 LEU B 233       7.976  27.446  67.177  1.00  0.00              
ATOM   4715  CD2 LEU B 233       9.442  28.744  68.723  1.00  0.00              
ATOM   4716  C   LEU B 233      12.514  28.414  65.433  1.00  0.00              
ATOM   4717  O   LEU B 233      13.559  27.889  65.818  1.00  0.00              
ATOM   4718  N   ALA B 234      12.225  28.606  64.139  1.00  0.00              
ATOM   4719  CA  ALA B 234      13.132  28.236  63.060  1.00  0.00              
ATOM   4720  CB  ALA B 234      12.519  28.604  61.717  1.00  0.00              
ATOM   4721  C   ALA B 234      14.483  28.932  63.159  1.00  0.00              
ATOM   4722  O   ALA B 234      15.517  28.319  62.888  1.00  0.00              
ATOM   4723  N   GLU B 235      14.497  30.207  63.570  1.00  0.00              
ATOM   4724  CA  GLU B 235      15.733  30.914  63.880  1.00  0.00              
ATOM   4725  CB  GLU B 235      15.463  32.365  64.285  1.00  0.00              
ATOM   4726  CG  GLU B 235      14.801  33.282  63.257  1.00  0.00              
ATOM   4727  CD  GLU B 235      15.615  33.706  62.038  1.00  0.00              
ATOM   4728  OE1 GLU B 235      15.047  34.386  61.183  1.00  0.00              
ATOM   4729  OE2 GLU B 235      16.800  33.391  61.922  1.00  0.00              
ATOM   4730  C   GLU B 235      16.449  30.239  65.042  1.00  0.00              
ATOM   4731  O   GLU B 235      17.602  29.818  64.923  1.00  0.00              
ATOM   4732  N   ASP B 236      15.730  30.104  66.163  1.00  0.00              
ATOM   4733  CA  ASP B 236      16.283  29.586  67.405  1.00  0.00              
ATOM   4734  CB  ASP B 236      15.204  29.586  68.486  1.00  0.00              
ATOM   4735  CG  ASP B 236      15.623  29.004  69.829  1.00  0.00              
ATOM   4736  OD1 ASP B 236      16.470  29.575  70.513  1.00  0.00              
ATOM   4737  OD2 ASP B 236      15.062  27.977  70.205  1.00  0.00              
ATOM   4738  C   ASP B 236      16.915  28.210  67.266  1.00  0.00              
ATOM   4739  O   ASP B 236      18.068  28.051  67.658  1.00  0.00              
ATOM   4740  N   ILE B 237      16.219  27.231  66.677  1.00  0.00              
ATOM   4741  CA  ILE B 237      16.779  25.897  66.489  1.00  0.00              
ATOM   4742  CB  ILE B 237      15.694  24.876  66.042  1.00  0.00              
ATOM   4743  CG2 ILE B 237      15.061  25.256  64.709  1.00  0.00              
ATOM   4744  CG1 ILE B 237      16.233  23.445  66.026  1.00  0.00              
ATOM   4745  CD1 ILE B 237      15.192  22.355  65.698  1.00  0.00              
ATOM   4746  C   ILE B 237      18.002  25.895  65.573  1.00  0.00              
ATOM   4747  O   ILE B 237      19.005  25.258  65.896  1.00  0.00              
ATOM   4748  N   THR B 238      17.984  26.646  64.465  1.00  0.00              
ATOM   4749  CA  THR B 238      19.120  26.692  63.552  1.00  0.00              
ATOM   4750  CB  THR B 238      18.722  27.413  62.252  1.00  0.00              
ATOM   4751  OG1 THR B 238      17.522  26.784  61.814  1.00  0.00              
ATOM   4752  CG2 THR B 238      19.772  27.289  61.162  1.00  0.00              
ATOM   4753  C   THR B 238      20.342  27.333  64.211  1.00  0.00              
ATOM   4754  O   THR B 238      21.473  26.878  64.019  1.00  0.00              
ATOM   4755  N   ASN B 239      20.115  28.363  65.035  1.00  0.00              
ATOM   4756  CA  ASN B 239      21.179  28.974  65.823  1.00  0.00              
ATOM   4757  CB  ASN B 239      20.719  30.272  66.478  1.00  0.00              
ATOM   4758  CG  ASN B 239      20.472  31.406  65.493  1.00  0.00              
ATOM   4759  OD1 ASN B 239      21.300  31.739  64.650  1.00  0.00              
ATOM   4760  ND2 ASN B 239      19.314  32.046  65.555  1.00  0.00              
ATOM   4761  C   ASN B 239      21.723  28.035  66.892  1.00  0.00              
ATOM   4762  O   ASN B 239      22.926  28.000  67.144  1.00  0.00              
ATOM   4763  N   ILE B 240      20.843  27.251  67.527  1.00  0.00              
ATOM   4764  CA  ILE B 240      21.240  26.183  68.442  1.00  0.00              
ATOM   4765  CB  ILE B 240      19.951  25.536  69.017  1.00  0.00              
ATOM   4766  CG2 ILE B 240      20.129  24.109  69.530  1.00  0.00              
ATOM   4767  CG1 ILE B 240      19.350  26.461  70.068  1.00  0.00              
ATOM   4768  CD1 ILE B 240      17.965  26.033  70.588  1.00  0.00              
ATOM   4769  C   ILE B 240      22.158  25.176  67.751  1.00  0.00              
ATOM   4770  O   ILE B 240      23.174  24.754  68.311  1.00  0.00              
ATOM   4771  N   LEU B 241      21.809  24.815  66.513  1.00  0.00              
ATOM   4772  CA  LEU B 241      22.635  23.940  65.697  1.00  0.00              
ATOM   4773  CB  LEU B 241      21.929  23.620  64.383  1.00  0.00              
ATOM   4774  CG  LEU B 241      20.626  22.834  64.472  1.00  0.00              
ATOM   4775  CD1 LEU B 241      19.902  22.785  63.139  1.00  0.00              
ATOM   4776  CD2 LEU B 241      20.895  21.443  65.001  1.00  0.00              
ATOM   4777  C   LEU B 241      24.025  24.509  65.446  1.00  0.00              
ATOM   4778  O   LEU B 241      25.013  23.859  65.796  1.00  0.00              
ATOM   4779  N   SER B 242      24.144  25.733  64.919  1.00  0.00              
ATOM   4780  CA  SER B 242      25.451  26.344  64.704  1.00  0.00              
ATOM   4781  CB  SER B 242      25.308  27.642  63.929  1.00  0.00              
ATOM   4782  OG  SER B 242      24.109  28.335  64.243  1.00  0.00              
ATOM   4783  C   SER B 242      26.269  26.575  65.966  1.00  0.00              
ATOM   4784  O   SER B 242      27.496  26.465  65.946  1.00  0.00              
ATOM   4785  N   LYS B 243      25.592  26.884  67.074  1.00  0.00              
ATOM   4786  CA  LYS B 243      26.248  27.041  68.360  1.00  0.00              
ATOM   4787  CB  LYS B 243      25.270  27.704  69.330  1.00  0.00              
ATOM   4788  CG  LYS B 243      25.833  28.106  70.684  1.00  0.00              
ATOM   4789  CD  LYS B 243      24.781  28.888  71.456  1.00  0.00              
ATOM   4790  CE  LYS B 243      25.318  29.308  72.816  1.00  0.00              
ATOM   4791  NZ  LYS B 243      25.409  28.175  73.717  1.00  0.00              
ATOM   4792  C   LYS B 243      26.762  25.718  68.923  1.00  0.00              
ATOM   4793  O   LYS B 243      27.904  25.639  69.380  1.00  0.00              
ATOM   4794  N   CYS B 244      25.963  24.648  68.876  1.00  0.00              
ATOM   4795  CA  CYS B 244      26.294  23.463  69.649  1.00  0.00              
ATOM   4796  CB  CYS B 244      25.182  23.209  70.654  1.00  0.00              
ATOM   4797  SG  CYS B 244      24.810  24.712  71.596  1.00  0.00              
ATOM   4798  C   CYS B 244      26.663  22.185  68.907  1.00  0.00              
ATOM   4799  O   CYS B 244      27.314  21.322  69.507  1.00  0.00              
ATOM   4800  N   CYS B 245      26.322  22.029  67.617  1.00  0.00              
ATOM   4801  CA  CYS B 245      26.590  20.795  66.874  1.00  0.00              
ATOM   4802  CB  CYS B 245      26.118  20.873  65.429  1.00  0.00              
ATOM   4803  SG  CYS B 245      24.322  20.837  65.224  1.00  0.00              
ATOM   4804  C   CYS B 245      28.037  20.323  66.853  1.00  0.00              
ATOM   4805  O   CYS B 245      28.306  19.124  66.880  1.00  0.00              
ATOM   4806  N   GLU B 246      29.000  21.243  66.803  1.00  0.00              
ATOM   4807  CA  GLU B 246      30.396  20.858  66.890  1.00  0.00              
ATOM   4808  CB  GLU B 246      31.163  21.329  65.650  1.00  0.00              
ATOM   4809  CG  GLU B 246      30.825  20.542  64.378  1.00  0.00              
ATOM   4810  CD  GLU B 246      31.150  19.054  64.459  1.00  0.00              
ATOM   4811  OE1 GLU B 246      32.328  18.690  64.428  1.00  0.00              
ATOM   4812  OE2 GLU B 246      30.233  18.242  64.574  1.00  0.00              
ATOM   4813  C   GLU B 246      31.049  21.295  68.195  1.00  0.00              
ATOM   4814  O   GLU B 246      32.174  21.799  68.231  1.00  0.00              
ATOM   4815  N   SER B 247      30.326  21.104  69.302  1.00  0.00              
ATOM   4816  CA  SER B 247      30.908  21.329  70.613  1.00  0.00              
ATOM   4817  CB  SER B 247      29.823  21.454  71.681  1.00  0.00              
ATOM   4818  OG  SER B 247      28.888  20.381  71.673  1.00  0.00              
ATOM   4819  C   SER B 247      31.908  20.228  70.945  1.00  0.00              
ATOM   4820  O   SER B 247      31.588  19.036  70.961  1.00  0.00              
ATOM   4821  N   ALA B 248      33.161  20.644  71.133  1.00  0.00              
ATOM   4822  CA  ALA B 248      34.230  19.730  71.502  1.00  0.00              
ATOM   4823  CB  ALA B 248      35.573  20.413  71.291  1.00  0.00              
ATOM   4824  C   ALA B 248      34.168  19.263  72.951  1.00  0.00              
ATOM   4825  O   ALA B 248      34.341  18.079  73.235  1.00  0.00              
ATOM   4826  N   SER B 249      33.916  20.187  73.879  1.00  0.00              
ATOM   4827  CA  SER B 249      33.876  19.868  75.296  1.00  0.00              
ATOM   4828  CB  SER B 249      35.066  20.550  75.963  1.00  0.00              
ATOM   4829  OG  SER B 249      35.085  21.936  75.626  1.00  0.00              
ATOM   4830  C   SER B 249      32.560  20.288  75.941  1.00  0.00              
ATOM   4831  O   SER B 249      31.722  19.451  76.284  1.00  0.00              
ATOM   4832  N   GLU B 250      32.335  21.596  76.099  1.00  0.00              
ATOM   4833  CA  GLU B 250      31.115  22.095  76.711  1.00  0.00              
ATOM   4834  CB  GLU B 250      31.335  23.530  77.203  1.00  0.00              
ATOM   4835  CG  GLU B 250      30.216  24.129  78.061  1.00  0.00              
ATOM   4836  CD  GLU B 250      29.938  23.387  79.363  1.00  0.00              
ATOM   4837  OE1 GLU B 250      30.747  23.474  80.285  1.00  0.00              
ATOM   4838  OE2 GLU B 250      28.904  22.722  79.445  1.00  0.00              
ATOM   4839  C   GLU B 250      29.937  21.988  75.747  1.00  0.00              
ATOM   4840  O   GLU B 250      29.667  22.873  74.930  1.00  0.00              
ATOM   4841  N   ASP B 251      29.249  20.847  75.816  1.00  0.00              
ATOM   4842  CA  ASP B 251      28.025  20.665  75.051  1.00  0.00              
ATOM   4843  CB  ASP B 251      27.539  19.215  75.044  1.00  0.00              
ATOM   4844  CG  ASP B 251      26.283  19.060  74.196  1.00  0.00              
ATOM   4845  OD1 ASP B 251      25.199  18.871  74.751  1.00  0.00              
ATOM   4846  OD2 ASP B 251      26.363  19.190  72.975  1.00  0.00              
ATOM   4847  C   ASP B 251      26.898  21.563  75.533  1.00  0.00              
ATOM   4848  O   ASP B 251      26.233  21.282  76.532  1.00  0.00              
ATOM   4849  N   CYS B 252      26.676  22.658  74.813  1.00  0.00              
ATOM   4850  CA  CYS B 252      25.524  23.499  75.084  1.00  0.00              
ATOM   4851  CB  CYS B 252      25.723  24.894  74.520  1.00  0.00              
ATOM   4852  SG  CYS B 252      26.382  24.983  72.836  1.00  0.00              
ATOM   4853  C   CYS B 252      24.171  22.932  74.674  1.00  0.00              
ATOM   4854  O   CYS B 252      23.151  23.313  75.252  1.00  0.00              
ATOM   4855  N   MET B 253      24.134  21.984  73.725  1.00  0.00              
ATOM   4856  CA  MET B 253      22.896  21.403  73.201  1.00  0.00              
ATOM   4857  CB  MET B 253      23.250  20.293  72.213  1.00  0.00              
ATOM   4858  CG  MET B 253      22.127  19.823  71.306  1.00  0.00              
ATOM   4859  SD  MET B 253      21.604  21.080  70.115  1.00  0.00              
ATOM   4860  CE  MET B 253      22.624  20.633  68.740  1.00  0.00              
ATOM   4861  C   MET B 253      21.957  20.870  74.282  1.00  0.00              
ATOM   4862  O   MET B 253      20.740  21.062  74.214  1.00  0.00              
ATOM   4863  N   ALA B 254      22.548  20.252  75.312  1.00  0.00              
ATOM   4864  CA  ALA B 254      21.842  19.812  76.509  1.00  0.00              
ATOM   4865  CB  ALA B 254      22.864  19.322  77.523  1.00  0.00              
ATOM   4866  C   ALA B 254      20.996  20.870  77.211  1.00  0.00              
ATOM   4867  O   ALA B 254      19.962  20.553  77.796  1.00  0.00              
ATOM   4868  N   LYS B 255      21.429  22.133  77.175  1.00  0.00              
ATOM   4869  CA  LYS B 255      20.656  23.230  77.740  1.00  0.00              
ATOM   4870  CB  LYS B 255      21.553  24.335  78.312  1.00  0.00              
ATOM   4871  CG  LYS B 255      22.643  23.923  79.302  1.00  0.00              
ATOM   4872  CD  LYS B 255      23.923  23.592  78.549  1.00  0.00              
ATOM   4873  CE  LYS B 255      25.061  23.171  79.459  1.00  0.00              
ATOM   4874  NZ  LYS B 255      26.244  22.944  78.653  1.00  0.00              
ATOM   4875  C   LYS B 255      19.768  23.837  76.660  1.00  0.00              
ATOM   4876  O   LYS B 255      18.608  24.188  76.895  1.00  0.00              
ATOM   4877  N   GLU B 256      20.324  23.933  75.445  1.00  0.00              
ATOM   4878  CA  GLU B 256      19.660  24.568  74.318  1.00  0.00              
ATOM   4879  CB  GLU B 256      20.551  24.581  73.086  1.00  0.00              
ATOM   4880  CG  GLU B 256      21.883  25.320  73.148  1.00  0.00              
ATOM   4881  CD  GLU B 256      21.866  26.798  73.509  1.00  0.00              
ATOM   4882  OE1 GLU B 256      20.996  27.537  73.051  1.00  0.00              
ATOM   4883  OE2 GLU B 256      22.763  27.211  74.248  1.00  0.00              
ATOM   4884  C   GLU B 256      18.339  23.928  73.923  1.00  0.00              
ATOM   4885  O   GLU B 256      17.342  24.638  73.792  1.00  0.00              
ATOM   4886  N   LEU B 257      18.287  22.603  73.742  1.00  0.00              
ATOM   4887  CA  LEU B 257      17.050  21.948  73.332  1.00  0.00              
ATOM   4888  CB  LEU B 257      17.273  20.503  72.881  1.00  0.00              
ATOM   4889  CG  LEU B 257      18.117  20.264  71.634  1.00  0.00              
ATOM   4890  CD1 LEU B 257      18.246  18.774  71.374  1.00  0.00              
ATOM   4891  CD2 LEU B 257      17.520  20.960  70.419  1.00  0.00              
ATOM   4892  C   LEU B 257      15.897  22.065  74.328  1.00  0.00              
ATOM   4893  O   LEU B 257      14.784  22.327  73.868  1.00  0.00              
ATOM   4894  N   PRO B 258      16.049  21.931  75.662  1.00  0.00              
ATOM   4895  CD  PRO B 258      17.092  21.146  76.320  1.00  0.00              
ATOM   4896  CA  PRO B 258      15.033  22.310  76.641  1.00  0.00              
ATOM   4897  CB  PRO B 258      15.733  22.077  77.960  1.00  0.00              
ATOM   4898  CG  PRO B 258      16.487  20.810  77.671  1.00  0.00              
ATOM   4899  C   PRO B 258      14.543  23.747  76.496  1.00  0.00              
ATOM   4900  O   PRO B 258      13.331  23.995  76.502  1.00  0.00              
ATOM   4901  N   GLU B 259      15.466  24.701  76.317  1.00  0.00              
ATOM   4902  CA  GLU B 259      15.098  26.085  76.050  1.00  0.00              
ATOM   4903  CB  GLU B 259      16.357  26.961  76.065  1.00  0.00              
ATOM   4904  CG  GLU B 259      16.203  28.450  75.729  1.00  0.00              
ATOM   4905  CD  GLU B 259      15.135  29.214  76.509  1.00  0.00              
ATOM   4906  OE1 GLU B 259      15.161  29.210  77.739  1.00  0.00              
ATOM   4907  OE2 GLU B 259      14.284  29.828  75.863  1.00  0.00              
ATOM   4908  C   GLU B 259      14.309  26.232  74.750  1.00  0.00              
ATOM   4909  O   GLU B 259      13.358  27.016  74.694  1.00  0.00              
ATOM   4910  N   HIS B 260      14.672  25.465  73.716  1.00  0.00              
ATOM   4911  CA  HIS B 260      13.915  25.438  72.477  1.00  0.00              
ATOM   4912  CB  HIS B 260      14.594  24.579  71.410  1.00  0.00              
ATOM   4913  CG  HIS B 260      13.883  24.641  70.064  1.00  0.00              
ATOM   4914  ND1 HIS B 260      13.453  25.725  69.440  1.00  0.00              
ATOM   4915  CD2 HIS B 260      13.523  23.545  69.319  1.00  0.00              
ATOM   4916  NE2 HIS B 260      12.880  24.038  68.291  1.00  0.00              
ATOM   4917  CE1 HIS B 260      12.833  25.346  68.359  1.00  0.00              
ATOM   4918  C   HIS B 260      12.505  24.931  72.727  1.00  0.00              
ATOM   4919  O   HIS B 260      11.557  25.594  72.311  1.00  0.00              
ATOM   4920  N   THR B 261      12.326  23.809  73.435  1.00  0.00              
ATOM   4921  CA  THR B 261      10.997  23.288  73.721  1.00  0.00              
ATOM   4922  CB  THR B 261      11.052  21.903  74.377  1.00  0.00              
ATOM   4923  OG1 THR B 261      12.118  21.881  75.317  1.00  0.00              
ATOM   4924  CG2 THR B 261      11.260  20.845  73.317  1.00  0.00              
ATOM   4925  C   THR B 261      10.065  24.217  74.484  1.00  0.00              
ATOM   4926  O   THR B 261       8.853  24.179  74.264  1.00  0.00              
ATOM   4927  N   VAL B 262      10.617  25.084  75.345  1.00  0.00              
ATOM   4928  CA  VAL B 262       9.833  26.123  76.008  1.00  0.00              
ATOM   4929  CB  VAL B 262      10.713  26.933  76.996  1.00  0.00              
ATOM   4930  CG1 VAL B 262       9.933  28.052  77.675  1.00  0.00              
ATOM   4931  CG2 VAL B 262      11.280  26.025  78.076  1.00  0.00              
ATOM   4932  C   VAL B 262       9.201  27.032  74.955  1.00  0.00              
ATOM   4933  O   VAL B 262       7.975  27.171  74.898  1.00  0.00              
ATOM   4934  N   LYS B 263      10.033  27.587  74.066  1.00  0.00              
ATOM   4935  CA  LYS B 263       9.560  28.457  72.996  1.00  0.00              
ATOM   4936  CB  LYS B 263      10.727  28.991  72.177  1.00  0.00              
ATOM   4937  CG  LYS B 263      11.739  29.867  72.891  1.00  0.00              
ATOM   4938  CD  LYS B 263      12.685  30.372  71.814  1.00  0.00
[truncated: 120,880 more chars]
