# Supplementary material for: RaTrav: a tool for calculating mean first-passage times on biochemical networks
Source: BMC Syst Biol. 2013 Nov 21;7:130. doi: 10.1186/1752-0509-7-130 (PMC4222613; doi:10.1186/1752-0509-7-130)
Supplement: Additional file 1 — RaTrav examples file. File containing RaTrav input and output data for the two case studies presented. [file 1752-0509-7-130-S1.zip › SupplementaryFiles/Example1/1KXP.info]

Node | PDB | Quality | Occupancy | OPUSPSP | IRMSD | LRMSD | FNAT | FNONNAT
0 100a.pdb Acceptable 0.000000 -359.202 3.8 13.619 0.292453 0.723214
1 100d.pdb Acceptable 0.000000 -396.348 2.846 10.357 0.40566 0.644628
2 101c.pdb Acceptable 0.000000 -398.862 2.854 10.433 0.415094 0.658915
3 22c.pdb Acceptable 0.000000 -371.073 3.701 13.362 0.301887 0.724138
4 22d.pdb Acceptable 0.000000 -353.874 3.712 13.459 0.301887 0.709091
5 40c.pdb Acceptable 0.000279 -410.498 2.753 10.041 0.424528 0.645669
6 41a.pdb Acceptable 0.000000 -335.463 2.777 10.458 0.386792 0.534091
7 41d.pdb Medium 0.000000 -368.67 1.636 4.472 0.622642 0.333333
8 59a.pdb Medium 0.000000 -374.299 1.692 4.468 0.632075 0.343137
9 59b.pdb Incorrect 0.000000 -335.113 4.406 15.426 0.216981 0.783019
10 59d.pdb Medium 1.199577 -418.982 1.564 3.484 0.641509 0.326733
11 60a.pdb Medium 15.384823 -422.194 1.577 3.609 0.650943 0.323529
12 60c.pdb Acceptable 0.000000 -368.965 2.86 10.175 0.40566 0.653226
13 61a.pdb Acceptable 0.000000 -371.66 2.7 9.388 0.462264 0.601626
14 61b.pdb Acceptable 0.000360 -410.862 2.768 9.913 0.433962 0.626016
15 61d.pdb Acceptable 0.000010 -406.812 2.866 10.231 0.415094 0.639344
16 62a.pdb Medium 0.000000 -390.593 1.955 4.167 0.584906 0.367347
17 62b.pdb Acceptable 0.001498 -413.122 2.753 9.804 0.462264 0.631579
18 63a.pdb Acceptable 0.000000 -333.747 3.996 14.473 0.235849 0.770642
19 63d.pdb Acceptable 0.000000 -394.803 2.739 9.607 0.462264 0.620155
20 79a.pdb Acceptable 0.001498 -441.811 2.951 10.6 0.415094 0.603604
21 80a.pdb Medium 0.000007 -406.366 1.406 3.138 0.669811 0.31068
22 80c.pdb Medium 0.000005 -405.242 1.884 5.531 0.613208 0.424779
23 80d.pdb Acceptable 0.000000 -380.121 2.064 5.156 0.59434 0.382353
24 81a.pdb Medium 15.384823 -423.085 1.562 3.841 0.660377 0.339623
25 81b.pdb Medium 0.026735 -414.777 1.526 4.188 0.660377 0.326923
26 81c.pdb Medium 0.000386 -410.288 1.653 4.233 0.650943 0.349057
27 81d.pdb Medium 0.000000 -368.052 1.659 4.444 0.613208 0.35
28 82a.pdb Acceptable 0.000000 -353.748 2.814 9.872 0.415094 0.627119
29 99a.pdb Medium 0.000000 -356.097 1.65 4.084 0.59434 0.376238
30 99c.pdb Incorrect 0.000000 -385.907 4.014 14.817 0.245283 0.773913
31 99d.pdb Acceptable 0.000000 -403.029 2.864 10.432 0.40566 0.661417
