# Supplementary material for: RaTrav: a tool for calculating mean first-passage times on biochemical networks
Source: BMC Syst Biol. 2013 Nov 21;7:130. doi: 10.1186/1752-0509-7-130 (PMC4222613; doi:10.1186/1752-0509-7-130)
Supplement: Additional file 1 — RaTrav examples file. File containing RaTrav input and output data for the two case studies presented. [file 1752-0509-7-130-S1.zip › SupplementaryFiles/Example1/62b.pdb]

ATOM      1  N   GLU A   1      11.446  -6.458 102.312  1.00  0.00              
ATOM      2  CA  GLU A   1      11.770  -7.831 102.656  1.00  0.00              
ATOM      3  CB  GLU A   1      11.848  -7.940 104.178  1.00  0.00              
ATOM      4  CG  GLU A   1      12.422  -9.244 104.735  1.00  0.00              
ATOM      5  CD  GLU A   1      13.871  -9.523 104.350  1.00  0.00              
ATOM      6  OE1 GLU A   1      14.754  -8.776 104.774  1.00  0.00              
ATOM      7  OE2 GLU A   1      14.121 -10.497 103.642  1.00  0.00              
ATOM      8  C   GLU A   1      10.727  -8.793 102.094  1.00  0.00              
ATOM      9  O   GLU A   1      10.994  -9.963 101.833  1.00  0.00              
ATOM     10  N   THR A   2       9.531  -8.254 101.888  1.00  0.00              
ATOM     11  CA  THR A   2       8.421  -8.997 101.328  1.00  0.00              
ATOM     12  CB  THR A   2       7.106  -8.301 101.725  1.00  0.00              
ATOM     13  OG1 THR A   2       7.351  -6.896 101.772  1.00  0.00              
ATOM     14  CG2 THR A   2       6.585  -8.811 103.059  1.00  0.00              
ATOM     15  C   THR A   2       8.539  -9.185  99.821  1.00  0.00              
ATOM     16  O   THR A   2       9.038  -8.320  99.094  1.00  0.00              
ATOM     17  N   THR A   3       8.083 -10.343  99.345  1.00  0.00              
ATOM     18  CA  THR A   3       8.163 -10.707  97.940  1.00  0.00              
ATOM     19  CB  THR A   3       7.784 -12.191  97.801  1.00  0.00              
ATOM     20  OG1 THR A   3       6.605 -12.369  98.585  1.00  0.00              
ATOM     21  CG2 THR A   3       8.893 -13.124  98.260  1.00  0.00              
ATOM     22  C   THR A   3       7.268  -9.829  97.075  1.00  0.00              
ATOM     23  O   THR A   3       6.041  -9.934  97.142  1.00  0.00              
ATOM     24  N   ALA A   4       7.891  -8.946  96.293  1.00  0.00              
ATOM     25  CA  ALA A   4       7.181  -8.018  95.426  1.00  0.00              
ATOM     26  CB  ALA A   4       8.187  -7.253  94.581  1.00  0.00              
ATOM     27  C   ALA A   4       6.164  -8.651  94.483  1.00  0.00              
ATOM     28  O   ALA A   4       6.466  -9.599  93.756  1.00  0.00              
ATOM     29  N   LEU A   5       4.940  -8.127  94.513  1.00  0.00              
ATOM     30  CA  LEU A   5       3.846  -8.644  93.706  1.00  0.00              
ATOM     31  CB  LEU A   5       2.513  -8.116  94.221  1.00  0.00              
ATOM     32  CG  LEU A   5       2.014  -8.576  95.579  1.00  0.00              
ATOM     33  CD1 LEU A   5       0.854  -7.719  96.045  1.00  0.00              
ATOM     34  CD2 LEU A   5       1.610 -10.032  95.527  1.00  0.00              
ATOM     35  C   LEU A   5       4.003  -8.215  92.259  1.00  0.00              
ATOM     36  O   LEU A   5       4.255  -7.043  91.982  1.00  0.00              
ATOM     37  N   VAL A   6       3.881  -9.145  91.315  1.00  0.00              
ATOM     38  CA  VAL A   6       3.880  -8.794  89.905  1.00  0.00              
ATOM     39  CB  VAL A   6       5.002  -9.510  89.119  1.00  0.00              
ATOM     40  CG1 VAL A   6       5.044  -9.018  87.679  1.00  0.00              
ATOM     41  CG2 VAL A   6       6.363  -9.279  89.753  1.00  0.00              
ATOM     42  C   VAL A   6       2.506  -9.174  89.378  1.00  0.00              
ATOM     43  O   VAL A   6       2.118 -10.350  89.388  1.00  0.00              
ATOM     44  N   CYS A   7       1.752  -8.165  88.943  1.00  0.00              
ATOM     45  CA  CYS A   7       0.405  -8.384  88.453  1.00  0.00              
ATOM     46  CB  CYS A   7      -0.585  -7.738  89.413  1.00  0.00              
ATOM     47  SG  CYS A   7      -2.319  -8.067  89.017  1.00  0.00              
ATOM     48  C   CYS A   7       0.238  -7.862  87.031  1.00  0.00              
ATOM     49  O   CYS A   7       0.115  -6.660  86.762  1.00  0.00              
ATOM     50  N   ASP A   8       0.255  -8.817  86.102  1.00  0.00              
ATOM     51  CA  ASP A   8       0.090  -8.531  84.689  1.00  0.00              
ATOM     52  CB  ASP A   8       0.859  -9.532  83.830  1.00  0.00              
ATOM     53  CG  ASP A   8       0.858  -9.299  82.320  1.00  0.00              
ATOM     54  OD1 ASP A   8       1.293 -10.205  81.611  1.00  0.00              
ATOM     55  OD2 ASP A   8       0.487  -8.224  81.838  1.00  0.00              
ATOM     56  C   ASP A   8      -1.376  -8.505  84.298  1.00  0.00              
ATOM     57  O   ASP A   8      -2.004  -9.520  84.001  1.00  0.00              
ATOM     58  N   ASN A   9      -1.879  -7.279  84.284  1.00  0.00              
ATOM     59  CA  ASN A   9      -3.271  -6.998  83.981  1.00  0.00              
ATOM     60  CB  ASN A   9      -3.707  -5.721  84.702  1.00  0.00              
ATOM     61  CG  ASN A   9      -3.695  -5.801  86.222  1.00  0.00              
ATOM     62  OD1 ASN A   9      -4.732  -5.716  86.872  1.00  0.00              
ATOM     63  ND2 ASN A   9      -2.561  -5.942  86.891  1.00  0.00              
ATOM     64  C   ASN A   9      -3.424  -6.796  82.481  1.00  0.00              
ATOM     65  O   ASN A   9      -2.690  -6.003  81.885  1.00  0.00              
ATOM     66  N   GLY A  10      -4.337  -7.521  81.835  1.00  0.00              
ATOM     67  CA  GLY A  10      -4.657  -7.280  80.437  1.00  0.00              
ATOM     68  C   GLY A  10      -6.136  -7.521  80.178  1.00  0.00              
ATOM     69  O   GLY A  10      -6.792  -8.228  80.945  1.00  0.00              
ATOM     70  N   SER A  11      -6.663  -6.974  79.076  1.00  0.00              
ATOM     71  CA  SER A  11      -8.078  -7.027  78.712  1.00  0.00              
ATOM     72  CB  SER A  11      -8.221  -6.567  77.267  1.00  0.00              
ATOM     73  OG  SER A  11      -7.420  -5.425  76.983  1.00  0.00              
ATOM     74  C   SER A  11      -8.787  -8.371  78.851  1.00  0.00              
ATOM     75  O   SER A  11      -9.989  -8.439  79.117  1.00  0.00              
ATOM     76  N   GLY A  12      -8.055  -9.463  78.631  1.00  0.00              
ATOM     77  CA  GLY A  12      -8.625 -10.793  78.728  1.00  0.00              
ATOM     78  C   GLY A  12      -8.242 -11.517  80.005  1.00  0.00              
ATOM     79  O   GLY A  12      -9.043 -12.281  80.543  1.00  0.00              
ATOM     80  N   LEU A  13      -7.044 -11.268  80.537  1.00  0.00              
ATOM     81  CA  LEU A  13      -6.464 -12.124  81.560  1.00  0.00              
ATOM     82  CB  LEU A  13      -5.557 -13.191  80.941  1.00  0.00              
ATOM     83  CG  LEU A  13      -6.133 -14.348  80.131  1.00  0.00              
ATOM     84  CD1 LEU A  13      -5.024 -15.067  79.390  1.00  0.00              
ATOM     85  CD2 LEU A  13      -6.897 -15.316  81.016  1.00  0.00              
ATOM     86  C   LEU A  13      -5.628 -11.308  82.528  1.00  0.00              
ATOM     87  O   LEU A  13      -5.007 -10.305  82.162  1.00  0.00              
ATOM     88  N   VAL A  14      -5.654 -11.736  83.787  1.00  0.00              
ATOM     89  CA  VAL A  14      -4.736 -11.237  84.791  1.00  0.00              
ATOM     90  CB  VAL A  14      -5.482 -10.711  86.043  1.00  0.00              
ATOM     91  CG1 VAL A  14      -4.507 -10.206  87.100  1.00  0.00              
ATOM     92  CG2 VAL A  14      -6.414  -9.567  85.674  1.00  0.00              
ATOM     93  C   VAL A  14      -3.815 -12.399  85.136  1.00  0.00              
ATOM     94  O   VAL A  14      -4.258 -13.471  85.563  1.00  0.00              
ATOM     95  N   LYS A  15      -2.528 -12.187  84.868  1.00  0.00              
ATOM     96  CA  LYS A  15      -1.480 -13.106  85.280  1.00  0.00              
ATOM     97  CB  LYS A  15      -0.385 -13.249  84.219  1.00  0.00              
ATOM     98  CG  LYS A  15      -0.823 -13.778  82.858  1.00  0.00              
ATOM     99  CD  LYS A  15      -1.144 -12.648  81.885  1.00  0.00              
ATOM    100  CE  LYS A  15      -1.689 -13.168  80.561  1.00  0.00              
ATOM    101  NZ  LYS A  15      -0.748 -14.012  79.846  1.00  0.00              
ATOM    102  C   LYS A  15      -0.868 -12.537  86.551  1.00  0.00              
ATOM    103  O   LYS A  15      -0.643 -11.328  86.641  1.00  0.00              
ATOM    104  N   ALA A  16      -0.572 -13.360  87.553  1.00  0.00              
ATOM    105  CA  ALA A  16      -0.134 -12.863  88.845  1.00  0.00              
ATOM    106  CB  ALA A  16      -1.341 -12.736  89.752  1.00  0.00              
ATOM    107  C   ALA A  16       0.844 -13.795  89.535  1.00  0.00              
ATOM    108  O   ALA A  16       0.788 -15.020  89.384  1.00  0.00              
ATOM    109  N   GLY A  17       1.760 -13.197  90.295  1.00  0.00              
ATOM    110  CA  GLY A  17       2.713 -13.947  91.092  1.00  0.00              
ATOM    111  C   GLY A  17       3.664 -13.000  91.799  1.00  0.00              
ATOM    112  O   GLY A  17       3.321 -11.852  92.091  1.00  0.00              
ATOM    113  N   PHE A  18       4.883 -13.475  92.042  1.00  0.00              
ATOM    114  CA  PHE A  18       5.872 -12.723  92.793  1.00  0.00              
ATOM    115  CB  PHE A  18       6.213 -13.425  94.110  1.00  0.00              
ATOM    116  CG  PHE A  18       5.030 -13.644  95.042  1.00  0.00              
ATOM    117  CD1 PHE A  18       4.426 -14.885  95.098  1.00  0.00              
ATOM    118  CD2 PHE A  18       4.568 -12.614  95.838  1.00  0.00              
ATOM    119  CE1 PHE A  18       3.361 -15.094  95.948  1.00  0.00              
ATOM    120  CE2 PHE A  18       3.508 -12.836  96.693  1.00  0.00              
ATOM    121  CZ  PHE A  18       2.902 -14.072  96.747  1.00  0.00              
ATOM    122  C   PHE A  18       7.147 -12.583  91.976  1.00  0.00              
ATOM    123  O   PHE A  18       7.473 -13.422  91.127  1.00  0.00              
ATOM    124  N   ALA A  19       7.871 -11.501  92.257  1.00  0.00              
ATOM    125  CA  ALA A  19       9.146 -11.203  91.627  1.00  0.00              
ATOM    126  CB  ALA A  19       9.710  -9.935  92.234  1.00  0.00              
ATOM    127  C   ALA A  19      10.166 -12.309  91.844  1.00  0.00              
ATOM    128  O   ALA A  19      10.395 -12.771  92.964  1.00  0.00              
ATOM    129  N   GLY A  20      10.743 -12.761  90.736  1.00  0.00              
ATOM    130  CA  GLY A  20      11.668 -13.877  90.763  1.00  0.00              
ATOM    131  C   GLY A  20      11.019 -15.164  90.274  1.00  0.00              
ATOM    132  O   GLY A  20      11.726 -16.132  89.987  1.00  0.00              
ATOM    133  N   ASP A  21       9.684 -15.232  90.157  1.00  0.00              
ATOM    134  CA  ASP A  21       9.044 -16.421  89.602  1.00  0.00              
ATOM    135  CB  ASP A  21       7.539 -16.487  89.841  1.00  0.00              
ATOM    136  CG  ASP A  21       7.069 -16.789  91.253  1.00  0.00              
ATOM    137  OD1 ASP A  21       7.544 -17.743  91.873  1.00  0.00              
ATOM    138  OD2 ASP A  21       6.182 -16.090  91.746  1.00  0.00              
ATOM    139  C   ASP A  21       9.249 -16.466  88.099  1.00  0.00              
ATOM    140  O   ASP A  21       9.124 -15.449  87.415  1.00  0.00              
ATOM    141  N   ASP A  22       9.551 -17.650  87.569  1.00  0.00              
ATOM    142  CA  ASP A  22       9.717 -17.834  86.129  1.00  0.00              
ATOM    143  CB  ASP A  22      10.519 -19.109  85.829  1.00  0.00              
ATOM    144  CG  ASP A  22       9.755 -20.409  86.065  1.00  0.00              
ATOM    145  OD1 ASP A  22       9.280 -20.610  87.184  1.00  0.00              
ATOM    146  OD2 ASP A  22       9.632 -21.206  85.138  1.00  0.00              
ATOM    147  C   ASP A  22       8.390 -17.904  85.379  1.00  0.00              
ATOM    148  O   ASP A  22       8.356 -17.819  84.154  1.00  0.00              
ATOM    149  N   ALA A  23       7.290 -18.101  86.106  1.00  0.00              
ATOM    150  CA  ALA A  23       5.973 -18.284  85.522  1.00  0.00              
ATOM    151  CB  ALA A  23       5.706 -19.777  85.365  1.00  0.00              
ATOM    152  C   ALA A  23       4.944 -17.734  86.504  1.00  0.00              
ATOM    153  O   ALA A  23       5.209 -17.748  87.711  1.00  0.00              
ATOM    154  N   PRO A  24       3.797 -17.191  86.065  1.00  0.00              
ATOM    155  CD  PRO A  24       3.501 -16.876  84.670  1.00  0.00              
ATOM    156  CA  PRO A  24       2.727 -16.736  86.947  1.00  0.00              
ATOM    157  CB  PRO A  24       1.776 -16.030  86.001  1.00  0.00              
ATOM    158  CG  PRO A  24       1.994 -16.728  84.685  1.00  0.00              
ATOM    159  C   PRO A  24       2.047 -17.861  87.715  1.00  0.00              
ATOM    160  O   PRO A  24       1.811 -18.953  87.196  1.00  0.00              
ATOM    161  N   ARG A  25       1.732 -17.571  88.975  1.00  0.00              
ATOM    162  CA  ARG A  25       1.116 -18.543  89.860  1.00  0.00              
ATOM    163  CB  ARG A  25       1.489 -18.186  91.292  1.00  0.00              
ATOM    164  CG  ARG A  25       1.088 -19.198  92.360  1.00  0.00              
ATOM    165  CD  ARG A  25       1.883 -18.988  93.648  1.00  0.00              
ATOM    166  NE  ARG A  25       3.251 -19.484  93.531  1.00  0.00              
ATOM    167  CZ  ARG A  25       4.303 -18.703  93.272  1.00  0.00              
ATOM    168  NH1 ARG A  25       5.499 -19.264  93.138  1.00  0.00              
ATOM    169  NH2 ARG A  25       4.173 -17.386  93.160  1.00  0.00              
ATOM    170  C   ARG A  25      -0.394 -18.562  89.657  1.00  0.00              
ATOM    171  O   ARG A  25      -1.031 -19.616  89.696  1.00  0.00              
ATOM    172  N   ALA A  26      -0.983 -17.388  89.424  1.00  0.00              
ATOM    173  CA  ALA A  26      -2.404 -17.293  89.149  1.00  0.00              
ATOM    174  CB  ALA A  26      -3.056 -16.367  90.161  1.00  0.00              
ATOM    175  C   ALA A  26      -2.598 -16.685  87.772  1.00  0.00              
ATOM    176  O   ALA A  26      -1.985 -15.669  87.446  1.00  0.00              
ATOM    177  N   VAL A  27      -3.395 -17.330  86.921  1.00  0.00              
ATOM    178  CA  VAL A  27      -3.798 -16.755  85.646  1.00  0.00              
ATOM    179  CB  VAL A  27      -3.181 -17.477  84.417  1.00  0.00              
ATOM    180  CG1 VAL A  27      -3.543 -16.736  83.135  1.00  0.00              
ATOM    181  CG2 VAL A  27      -1.670 -17.613  84.499  1.00  0.00              
ATOM    182  C   VAL A  27      -5.306 -16.942  85.637  1.00  0.00              
ATOM    183  O   VAL A  27      -5.782 -18.074  85.756  1.00  0.00              
ATOM    184  N   PHE A  28      -6.073 -15.857  85.542  1.00  0.00              
ATOM    185  CA  PHE A  28      -7.524 -15.959  85.490  1.00  0.00              
ATOM    186  CB  PHE A  28      -8.138 -15.952  86.907  1.00  0.00              
ATOM    187  CG  PHE A  28      -7.986 -14.678  87.725  1.00  0.00              
ATOM    188  CD1 PHE A  28      -9.059 -13.814  87.833  1.00  0.00              
ATOM    189  CD2 PHE A  28      -6.803 -14.405  88.384  1.00  0.00              
ATOM    190  CE1 PHE A  28      -8.953 -12.681  88.607  1.00  0.00              
ATOM    191  CE2 PHE A  28      -6.706 -13.270  89.157  1.00  0.00              
ATOM    192  CZ  PHE A  28      -7.779 -12.412  89.270  1.00  0.00              
ATOM    193  C   PHE A  28      -8.115 -14.864  84.606  1.00  0.00              
ATOM    194  O   PHE A  28      -7.489 -13.808  84.480  1.00  0.00              
ATOM    195  N   PRO A  29      -9.268 -15.049  83.942  1.00  0.00              
ATOM    196  CD  PRO A  29      -9.984 -16.316  83.837  1.00  0.00              
ATOM    197  CA  PRO A  29      -9.901 -14.034  83.106  1.00  0.00              
ATOM    198  CB  PRO A  29     -11.083 -14.771  82.500  1.00  0.00              
ATOM    199  CG  PRO A  29     -11.388 -15.863  83.495  1.00  0.00              
ATOM    200  C   PRO A  29     -10.320 -12.749  83.808  1.00  0.00              
ATOM    201  O   PRO A  29     -10.830 -12.758  84.932  1.00  0.00              
ATOM    202  N   SER A  30     -10.119 -11.626  83.120  1.00  0.00              
ATOM    203  CA  SER A  30     -10.457 -10.304  83.626  1.00  0.00              
ATOM    204  CB  SER A  30      -9.656  -9.271  82.840  1.00  0.00              
ATOM    205  OG  SER A  30      -8.274  -9.593  82.861  1.00  0.00              
ATOM    206  C   SER A  30     -11.956 -10.011  83.547  1.00  0.00              
ATOM    207  O   SER A  30     -12.412  -9.058  82.910  1.00  0.00              
ATOM    208  N   ILE A  31     -12.745 -10.847  84.221  1.00  0.00              
ATOM    209  CA  ILE A  31     -14.192 -10.723  84.219  1.00  0.00              
ATOM    210  CB  ILE A  31     -14.918 -11.899  83.511  1.00  0.00              
ATOM    211  CG2 ILE A  31     -14.776 -11.765  82.004  1.00  0.00              
ATOM    212  CG1 ILE A  31     -14.502 -13.276  84.030  1.00  0.00              
ATOM    213  CD1 ILE A  31     -15.326 -14.457  83.479  1.00  0.00              
ATOM    214  C   ILE A  31     -14.710 -10.612  85.639  1.00  0.00              
ATOM    215  O   ILE A  31     -14.107 -11.110  86.593  1.00  0.00              
ATOM    216  N   VAL A  32     -15.830  -9.916  85.770  1.00  0.00              
ATOM    217  CA  VAL A  32     -16.632  -9.951  86.982  1.00  0.00              
ATOM    218  CB  VAL A  32     -16.638  -8.614  87.756  1.00  0.00              
ATOM    219  CG1 VAL A  32     -15.317  -8.382  88.474  1.00  0.00              
ATOM    220  CG2 VAL A  32     -16.924  -7.450  86.826  1.00  0.00              
ATOM    221  C   VAL A  32     -18.042 -10.325  86.556  1.00  0.00              
ATOM    222  O   VAL A  32     -18.453 -10.003  85.439  1.00  0.00              
ATOM    223  N   GLY A  33     -18.801 -11.006  87.407  1.00  0.00              
ATOM    224  CA  GLY A  33     -20.132 -11.442  87.044  1.00  0.00              
ATOM    225  C   GLY A  33     -21.119 -11.158  88.153  1.00  0.00              
ATOM    226  O   GLY A  33     -21.042 -11.728  89.243  1.00  0.00              
ATOM    227  N   ARG A  34     -22.029 -10.229  87.870  1.00  0.00              
ATOM    228  CA  ARG A  34     -23.153  -9.972  88.754  1.00  0.00              
ATOM    229  CB  ARG A  34     -23.639  -8.532  88.606  1.00  0.00              
ATOM    230  CG  ARG A  34     -22.680  -7.552  89.244  1.00  0.00              
ATOM    231  CD  ARG A  34     -23.111  -6.100  89.115  1.00  0.00              
ATOM    232  NE  ARG A  34     -22.247  -5.264  89.937  1.00  0.00              
ATOM    233  CZ  ARG A  34     -21.010  -4.916  89.577  1.00  0.00              
ATOM    234  NH1 ARG A  34     -20.253  -4.268  90.452  1.00  0.00              
ATOM    235  NH2 ARG A  34     -20.552  -5.157  88.352  1.00  0.00              
ATOM    236  C   ARG A  34     -24.271 -10.917  88.345  1.00  0.00              
ATOM    237  O   ARG A  34     -24.447 -11.101  87.138  1.00  0.00              
ATOM    238  N   PRO A  35     -25.033 -11.567  89.237  1.00  0.00              
ATOM    239  CD  PRO A  35     -24.756 -11.655  90.665  1.00  0.00              
ATOM    240  CA  PRO A  35     -26.214 -12.348  88.870  1.00  0.00              
ATOM    241  CB  PRO A  35     -26.744 -12.818  90.214  1.00  0.00              
ATOM    242  CG  PRO A  35     -26.146 -11.870  91.229  1.00  0.00              
ATOM    243  C   PRO A  35     -27.219 -11.516  88.080  1.00  0.00              
ATOM    244  O   PRO A  35     -27.365 -10.319  88.337  1.00  0.00              
ATOM    245  N   ARG A  36     -27.876 -12.130  87.090  1.00  0.00              
ATOM    246  CA  ARG A  36     -28.775 -11.435  86.168  1.00  0.00              
ATOM    247  CB  ARG A  36     -29.664 -12.428  85.429  1.00  0.00              
ATOM    248  CG  ARG A  36     -28.929 -13.342  84.468  1.00  0.00              
ATOM    249  CD  ARG A  36     -29.916 -14.321  83.863  1.00  0.00              
ATOM    250  NE  ARG A  36     -29.227 -15.382  83.147  1.00  0.00              
ATOM    251  CZ  ARG A  36     -29.862 -16.264  82.374  1.00  0.00              
ATOM    252  NH1 ARG A  36     -29.153 -17.239  81.826  1.00  0.00              
ATOM    253  NH2 ARG A  36     -31.169 -16.183  82.140  1.00  0.00              
ATOM    254  C   ARG A  36     -29.677 -10.330  86.710  1.00  0.00              
ATOM    255  O   ARG A  36     -30.246 -10.418  87.800  1.00  0.00              
ATOM    256  N   HIS A  37     -29.721  -9.242  85.935  1.00  0.00              
ATOM    257  CA  HIS A  37     -30.700  -8.167  86.074  1.00  0.00              
ATOM    258  CB  HIS A  37     -32.093  -8.653  85.643  1.00  0.00              
ATOM    259  CG  HIS A  37     -32.156  -9.105  84.193  1.00  0.00              
ATOM    260  ND1 HIS A  37     -32.221 -10.353  83.756  1.00  0.00              
ATOM    261  CD2 HIS A  37     -32.128  -8.261  83.108  1.00  0.00              
ATOM    262  NE2 HIS A  37     -32.168  -9.058  82.071  1.00  0.00              
ATOM    263  CE1 HIS A  37     -32.225 -10.312  82.452  1.00  0.00              
ATOM    264  C   HIS A  37     -30.777  -7.429  87.410  1.00  0.00              
ATOM    265  O   HIS A  37     -31.832  -6.916  87.793  1.00  0.00              
ATOM    266  N   GLN A  38     -29.643  -7.297  88.111  1.00  0.00              
ATOM    267  CA  GLN A  38     -29.571  -6.576  89.384  1.00  0.00              
ATOM    268  CB  GLN A  38     -28.136  -6.519  89.895  1.00  0.00              
ATOM    269  CG  GLN A  38     -27.469  -7.858  90.172  1.00  0.00              
ATOM    270  CD  GLN A  38     -28.244  -8.761  91.120  1.00  0.00              
ATOM    271  OE1 GLN A  38     -28.189  -8.611  92.336  1.00  0.00              
ATOM    272  NE2 GLN A  38     -28.973  -9.741  90.601  1.00  0.00              
ATOM    273  C   GLN A  38     -30.122  -5.154  89.360  1.00  0.00              
ATOM    274  O   GLN A  38     -30.794  -4.711  90.291  1.00  0.00              
ATOM    275  N   GLY A  39     -29.872  -4.442  88.256  1.00  0.00              
ATOM    276  CA  GLY A  39     -30.382  -3.092  88.058  1.00  0.00              
ATOM    277  C   GLY A  39     -31.899  -3.022  87.913  1.00  0.00              
ATOM    278  O   GLY A  39     -32.490  -1.954  88.061  1.00  0.00              
ATOM    279  N   VAL A  40     -32.546  -4.146  87.588  1.00  0.00              
ATOM    280  CA  VAL A  40     -33.998  -4.219  87.537  1.00  0.00              
ATOM    281  CB  VAL A  40     -34.461  -5.206  86.436  1.00  0.00              
ATOM    282  CG1 VAL A  40     -35.980  -5.241  86.322  1.00  0.00              
ATOM    283  CG2 VAL A  40     -33.863  -4.845  85.083  1.00  0.00              
ATOM    284  C   VAL A  40     -34.476  -4.667  88.914  1.00  0.00              
ATOM    285  O   VAL A  40     -35.344  -4.042  89.526  1.00  0.00              
ATOM    286  N   MET A  41     -33.887  -5.743  89.442  1.00  0.00              
ATOM    287  CA  MET A  41     -34.259  -6.275  90.744  1.00  0.00              
ATOM    288  CB  MET A  41     -33.963  -7.772  90.796  1.00  0.00              
ATOM    289  CG  MET A  41     -34.842  -8.601  89.873  1.00  0.00              
ATOM    290  SD  MET A  41     -34.603 -10.380  90.108  1.00  0.00              
ATOM    291  CE  MET A  41     -33.309 -10.661  88.935  1.00  0.00              
ATOM    292  C   MET A  41     -33.588  -5.525  91.894  1.00  0.00              
ATOM    293  O   MET A  41     -32.808  -6.062  92.689  1.00  0.00              
ATOM    294  N   VAL A  42     -33.949  -4.242  91.993  1.00  0.00              
ATOM    295  CA  VAL A  42     -33.364  -3.327  92.962  1.00  0.00              
ATOM    296  CB  VAL A  42     -33.833  -1.872  92.703  1.00  0.00              
ATOM    297  CG1 VAL A  42     -33.176  -0.890  93.667  1.00  0.00              
ATOM    298  CG2 VAL A  42     -33.511  -1.440  91.280  1.00  0.00              
ATOM    299  C   VAL A  42     -33.693  -3.775  94.382  1.00  0.00              
ATOM    300  O   VAL A  42     -34.830  -3.709  94.851  1.00  0.00              
ATOM    301  N   GLY A  43     -32.659  -4.306  95.031  1.00  0.00              
ATOM    302  CA  GLY A  43     -32.760  -4.732  96.415  1.00  0.00              
ATOM    303  C   GLY A  43     -33.097  -6.209  96.561  1.00  0.00              
ATOM    304  O   GLY A  43     -33.382  -6.666  97.671  1.00  0.00              
ATOM    305  N   MET A  44     -33.068  -7.003  95.483  1.00  0.00              
ATOM    306  CA  MET A  44     -33.272  -8.440  95.600  1.00  0.00              
ATOM    307  CB  MET A  44     -33.726  -9.023  94.261  1.00  0.00              
ATOM    308  CG  MET A  44     -34.166 -10.485  94.281  1.00  0.00              
ATOM    309  SD  MET A  44     -35.594 -10.803  95.348  1.00  0.00              
ATOM    310  CE  MET A  44     -34.832 -11.781  96.612  1.00  0.00              
ATOM    311  C   MET A  44     -31.984  -9.086  96.106  1.00  0.00              
ATOM    312  O   MET A  44     -31.162  -9.628  95.364  1.00  0.00              
ATOM    313  N   GLY A  45     -31.802  -8.972  97.421  1.00  0.00              
ATOM    314  CA  GLY A  45     -30.612  -9.478  98.077  1.00  0.00              
ATOM    315  C   GLY A  45     -29.468  -8.491  97.915  1.00  0.00              
ATOM    316  O   GLY A  45     -29.595  -7.313  98.254  1.00  0.00              
ATOM    317  N   GLN A  46     -28.346  -8.957  97.367  1.00  0.00              
ATOM    318  CA  GLN A  46     -27.141  -8.151  97.243  1.00  0.00              
ATOM    319  CB  GLN A  46     -26.114  -8.505  98.320  1.00  0.00              
ATOM    320  CG  GLN A  46     -26.492  -8.152  99.752  1.00  0.00              
ATOM    321  CD  GLN A  46     -25.443  -8.578 100.766  1.00  0.00              
ATOM    322  OE1 GLN A  46     -25.240  -9.759 101.030  1.00  0.00              
ATOM    323  NE2 GLN A  46     -24.733  -7.640 101.375  1.00  0.00              
ATOM    324  C   GLN A  46     -26.504  -8.423  95.892  1.00  0.00              
ATOM    325  O   GLN A  46     -26.538  -9.554  95.398  1.00  0.00              
ATOM    326  N   LYS A  47     -25.887  -7.397  95.300  1.00  0.00              
ATOM    327  CA  LYS A  47     -25.158  -7.542  94.046  1.00  0.00              
ATOM    328  CB  LYS A  47     -24.925  -6.176  93.400  1.00  0.00              
ATOM    329  CG  LYS A  47     -26.205  -5.431  93.066  1.00  0.00              
ATOM    330  CD  LYS A  47     -25.874  -4.118  92.384  1.00  0.00              
ATOM    331  CE  LYS A  47     -27.164  -3.394  92.045  1.00  0.00              
ATOM    332  NZ  LYS A  47     -26.881  -2.144  91.370  1.00  0.00              
ATOM    333  C   LYS A  47     -23.832  -8.258  94.284  1.00  0.00              
ATOM    334  O   LYS A  47     -22.744  -7.676  94.306  1.00  0.00              
ATOM    335  N   ASP A  48     -23.935  -9.568  94.495  1.00  0.00              
ATOM    336  CA  ASP A  48     -22.787 -10.392  94.833  1.00  0.00              
ATOM    337  CB  ASP A  48     -23.291 -11.639  95.578  1.00  0.00              
ATOM    338  CG  ASP A  48     -22.231 -12.621  96.071  1.00  0.00              
ATOM    339  OD1 ASP A  48     -21.096 -12.229  96.344  1.00  0.00              
ATOM    340  OD2 ASP A  48     -22.564 -13.799  96.219  1.00  0.00              
ATOM    341  C   ASP A  48     -21.950 -10.739  93.605  1.00  0.00              
ATOM    342  O   ASP A  48     -21.948 -11.878  93.132  1.00  0.00              
ATOM    343  N   SER A  49     -21.250  -9.736  93.063  1.00  0.00              
ATOM    344  CA  SER A  49     -20.391  -9.929  91.907  1.00  0.00              
ATOM    345  CB  SER A  49     -19.963  -8.594  91.289  1.00  0.00              
ATOM    346  OG  SER A  49     -20.104  -7.454  92.134  1.00  0.00              
ATOM    347  C   SER A  49     -19.186 -10.818  92.163  1.00  0.00              
ATOM    348  O   SER A  49     -18.310 -10.507  92.977  1.00  0.00              
ATOM    349  N   TYR A  50     -19.219 -11.951  91.457  1.00  0.00              
ATOM    350  CA  TYR A  50     -18.174 -12.964  91.504  1.00  0.00              
ATOM    351  CB  TYR A  50     -18.738 -14.322  91.081  1.00  0.00              
ATOM    352  CG  TYR A  50     -19.955 -14.764  91.877  1.00  0.00              
ATOM    353  CD1 TYR A  50     -21.204 -14.697  91.293  1.00  0.00              
ATOM    354  CE1 TYR A  50     -22.328 -15.008  92.026  1.00  0.00              
ATOM    355  CD2 TYR A  50     -19.818 -15.181  93.186  1.00  0.00              
ATOM    356  CE2 TYR A  50     -20.939 -15.492  93.923  1.00  0.00              
ATOM    357  CZ  TYR A  50     -22.186 -15.385  93.343  1.00  0.00              
ATOM    358  OH  TYR A  50     -23.314 -15.612  94.105  1.00  0.00              
ATOM    359  C   TYR A  50     -17.043 -12.585  90.558  1.00  0.00              
ATOM    360  O   TYR A  50     -17.282 -11.904  89.558  1.00  0.00              
ATOM    361  N   VAL A  51     -15.803 -13.006  90.816  1.00  0.00              
ATOM    362  CA  VAL A  51     -14.672 -12.555  90.012  1.00  0.00              
ATOM    363  CB  VAL A  51     -13.655 -11.784  90.894  1.00  0.00              
ATOM    364  CG1 VAL A  51     -12.599 -11.113  90.033  1.00  0.00              
ATOM    365  CG2 VAL A  51     -14.307 -10.728  91.776  1.00  0.00              
ATOM    366  C   VAL A  51     -13.985 -13.709  89.284  1.00  0.00              
ATOM    367  O   VAL A  51     -13.934 -14.839  89.776  1.00  0.00              
ATOM    368  N   GLY A  52     -13.504 -13.442  88.067  1.00  0.00              
ATOM    369  CA  GLY A  52     -12.611 -14.320  87.322  1.00  0.00              
ATOM    370  C   GLY A  52     -13.145 -15.724  87.105  1.00  0.00              
ATOM    371  O   GLY A  52     -14.248 -15.923  86.596  1.00  0.00              
ATOM    372  N   ASP A  53     -12.361 -16.710  87.548  1.00  0.00              
ATOM    373  CA  ASP A  53     -12.765 -18.111  87.486  1.00  0.00              
ATOM    374  CB  ASP A  53     -11.639 -19.041  87.910  1.00  0.00              
ATOM    375  CG  ASP A  53     -10.826 -19.551  86.732  1.00  0.00              
ATOM    376  OD1 ASP A  53     -10.027 -18.782  86.200  1.00  0.00              
ATOM    377  OD2 ASP A  53     -10.988 -20.711  86.359  1.00  0.00              
ATOM    378  C   ASP A  53     -14.003 -18.436  88.304  1.00  0.00              
ATOM    379  O   ASP A  53     -14.801 -19.290  87.920  1.00  0.00              
ATOM    380  N   GLU A  54     -14.194 -17.718  89.414  1.00  0.00              
ATOM    381  CA  GLU A  54     -15.361 -17.880  90.270  1.00  0.00              
ATOM    382  CB  GLU A  54     -15.092 -17.086  91.542  1.00  0.00              
ATOM    383  CG  GLU A  54     -16.170 -17.013  92.611  1.00  0.00              
ATOM    384  CD  GLU A  54     -15.848 -15.950  93.650  1.00  0.00              
ATOM    385  OE1 GLU A  54     -15.868 -14.766  93.303  1.00  0.00              
ATOM    386  OE2 GLU A  54     -15.580 -16.304  94.796  1.00  0.00              
ATOM    387  C   GLU A  54     -16.605 -17.379  89.538  1.00  0.00              
ATOM    388  O   GLU A  54     -17.685 -17.961  89.657  1.00  0.00              
ATOM    389  N   ALA A  55     -16.448 -16.301  88.756  1.00  0.00              
ATOM    390  CA  ALA A  55     -17.511 -15.820  87.884  1.00  0.00              
ATOM    391  CB  ALA A  55     -17.129 -14.485  87.260  1.00  0.00              
ATOM    392  C   ALA A  55     -17.783 -16.799  86.751  1.00  0.00              
ATOM    393  O   ALA A  55     -18.926 -17.191  86.517  1.00  0.00              
ATOM    394  N   GLN A  56     -16.722 -17.254  86.076  1.00  0.00              
ATOM    395  CA  GLN A  56     -16.827 -18.218  84.990  1.00  0.00              
ATOM    396  CB  GLN A  56     -15.436 -18.458  84.413  1.00  0.00              
ATOM    397  CG  GLN A  56     -15.403 -19.320  83.159  1.00  0.00              
ATOM    398  CD  GLN A  56     -14.090 -19.251  82.394  1.00  0.00              
ATOM    399  OE1 GLN A  56     -12.996 -19.157  82.946  1.00  0.00              
ATOM    400  NE2 GLN A  56     -14.183 -19.297  81.073  1.00  0.00              
ATOM    401  C   GLN A  56     -17.499 -19.519  85.424  1.00  0.00              
ATOM    402  O   GLN A  56     -18.308 -20.082  84.685  1.00  0.00              
ATOM    403  N   SER A  57     -17.242 -19.969  86.655  1.00  0.00              
ATOM    404  CA  SER A  57     -17.904 -21.137  87.217  1.00  0.00              
ATOM    405  CB  SER A  57     -17.289 -21.477  88.574  1.00  0.00              
ATOM    406  OG  SER A  57     -17.725 -22.735  89.077  1.00  0.00              
ATOM    407  C   SER A  57     -19.417 -20.983  87.371  1.00  0.00              
ATOM    408  O   SER A  57     -20.102 -21.986  87.588  1.00  0.00              
ATOM    409  N   LYS A  58     -19.967 -19.765  87.319  1.00  0.00              
ATOM    410  CA  LYS A  58     -21.409 -19.563  87.370  1.00  0.00              
ATOM    411  CB  LYS A  58     -21.788 -18.799  88.640  1.00  0.00              
ATOM    412  CG  LYS A  58     -21.386 -19.486  89.935  1.00  0.00              
ATOM    413  CD  LYS A  58     -21.815 -18.652  91.127  1.00  0.00              
ATOM    414  CE  LYS A  58     -21.220 -19.207  92.413  1.00  0.00              
ATOM    415  NZ  LYS A  58     -19.777 -19.050  92.423  1.00  0.00              
ATOM    416  C   LYS A  58     -21.920 -18.805  86.146  1.00  0.00              
ATOM    417  O   LYS A  58     -23.088 -18.411  86.091  1.00  0.00              
ATOM    418  N   ARG A  59     -21.062 -18.671  85.122  1.00  0.00              
ATOM    419  CA  ARG A  59     -21.254 -17.799  83.962  1.00  0.00              
ATOM    420  CB  ARG A  59     -20.281 -18.236  82.869  1.00  0.00              
ATOM    421  CG  ARG A  59     -20.222 -17.294  81.675  1.00  0.00              
ATOM    422  CD  ARG A  59     -19.860 -18.010  80.376  1.00  0.00              
ATOM    423  NE  ARG A  59     -20.736 -19.131  80.040  1.00  0.00              
ATOM    424  CZ  ARG A  59     -22.043 -19.033  79.767  1.00  0.00              
ATOM    425  NH1 ARG A  59     -22.687 -20.127  79.390  1.00  0.00              
ATOM    426  NH2 ARG A  59     -22.718 -17.887  79.875  1.00  0.00              
ATOM    427  C   ARG A  59     -22.661 -17.711  83.373  1.00  0.00              
ATOM    428  O   ARG A  59     -23.147 -16.623  83.058  1.00  0.00              
ATOM    429  N   GLY A  60     -23.338 -18.859  83.272  1.00  0.00              
ATOM    430  CA  GLY A  60     -24.666 -18.962  82.681  1.00  0.00              
ATOM    431  C   GLY A  60     -25.712 -18.046  83.305  1.00  0.00              
ATOM    432  O   GLY A  60     -26.612 -17.576  82.608  1.00  0.00              
ATOM    433  N   ILE A  61     -25.609 -17.765  84.608  1.00  0.00              
ATOM    434  CA  ILE A  61     -26.568 -16.893  85.277  1.00  0.00              
ATOM    435  CB  ILE A  61     -27.119 -17.537  86.574  1.00  0.00              
ATOM    436  CG2 ILE A  61     -28.033 -18.701  86.208  1.00  0.00              
ATOM    437  CG1 ILE A  61     -26.023 -17.933  87.565  1.00  0.00              
ATOM    438  CD1 ILE A  61     -26.525 -18.396  88.947  1.00  0.00              
ATOM    439  C   ILE A  61     -26.012 -15.501  85.565  1.00  0.00              
ATOM    440  O   ILE A  61     -26.627 -14.702  86.283  1.00  0.00              
ATOM    441  N   LEU A  62     -24.848 -15.167  85.001  1.00  0.00              
ATOM    442  CA  LEU A  62     -24.175 -13.941  85.381  1.00  0.00              
ATOM    443  CB  LEU A  62     -22.789 -14.222  85.951  1.00  0.00              
ATOM    444  CG  LEU A  62     -22.620 -15.149  87.146  1.00  0.00              
ATOM    445  CD1 LEU A  62     -21.173 -15.128  87.574  1.00  0.00              
ATOM    446  CD2 LEU A  62     -23.481 -14.747  88.326  1.00  0.00              
ATOM    447  C   LEU A  62     -24.043 -12.923  84.265  1.00  0.00              
ATOM    448  O   LEU A  62     -23.507 -13.184  83.186  1.00  0.00              
ATOM    449  N   THR A  63     -24.550 -11.726  84.542  1.00  0.00              
ATOM    450  CA  THR A  63     -24.233 -10.554  83.748  1.00  0.00              
ATOM    451  CB  THR A  63     -25.222  -9.399  84.034  1.00  0.00              
ATOM    452  OG1 THR A  63     -25.768  -9.572  85.339  1.00  0.00              
ATOM    453  CG2 THR A  63     -26.341  -9.380  83.006  1.00  0.00              
ATOM    454  C   THR A  63     -22.776 -10.166  83.990  1.00  0.00              
ATOM    455  O   THR A  63     -22.402  -9.542  84.989  1.00  0.00              
ATOM    456  N   LEU A  64     -21.953 -10.701  83.086  1.00  0.00              
ATOM    457  CA  LEU A  64     -20.520 -10.454  83.073  1.00  0.00              
ATOM    458  CB  LEU A  64     -19.801 -11.487  82.211  1.00  0.00              
ATOM    459  CG  LEU A  64     -19.858 -12.973  82.540  1.00  0.00              
ATOM    460  CD1 LEU A  64     -19.134 -13.738  81.449  1.00  0.00              
ATOM    461  CD2 LEU A  64     -19.235 -13.283  83.891  1.00  0.00              
ATOM    462  C   LEU A  64     -20.123  -9.074  82.568  1.00  0.00              
ATOM    463  O   LEU A  64     -20.808  -8.463  81.745  1.00  0.00              
ATOM    464  N   LYS A  65     -18.987  -8.593  83.071  1.00  0.00              
ATOM    465  CA  LYS A  65     -18.364  -7.359  82.621  1.00  0.00              
ATOM    466  CB  LYS A  65     -18.550  -6.242  83.642  1.00  0.00              
ATOM    467  CG  LYS A  65     -19.940  -5.683  83.889  1.00  0.00              
ATOM    468  CD  LYS A  65     -19.780  -4.755  85.077  1.00  0.00              
ATOM    469  CE  LYS A  65     -21.017  -3.928  85.382  1.00  0.00              
ATOM    470  NZ  LYS A  65     -20.772  -3.121  86.569  1.00  0.00              
ATOM    471  C   LYS A  65     -16.863  -7.593  82.520  1.00  0.00              
ATOM    472  O   LYS A  65     -16.288  -8.317  83.340  1.00  0.00              
ATOM    473  N   TYR A  66     -16.219  -6.998  81.512  1.00  0.00              
ATOM    474  CA  TYR A  66     -14.767  -6.877  81.489  1.00  0.00              
ATOM    475  CB  TYR A  66     -14.194  -6.966  80.071  1.00  0.00              
ATOM    476  CG  TYR A  66     -14.358  -8.282  79.325  1.00  0.00              
ATOM    477  CD1 TYR A  66     -15.369  -8.418  78.392  1.00  0.00              
ATOM    478  CE1 TYR A  66     -15.420  -9.536  77.585  1.00  0.00              
ATOM    479  CD2 TYR A  66     -13.432  -9.292  79.495  1.00  0.00              
ATOM    480  CE2 TYR A  66     -13.480 -10.413  78.691  1.00  0.00              
ATOM    481  CZ  TYR A  66     -14.459 -10.515  77.724  1.00  0.00              
ATOM    482  OH  TYR A  66     -14.452 -11.590  76.854  1.00  0.00              
ATOM    483  C   TYR A  66     -14.431  -5.488  82.031  1.00  0.00              
ATOM    484  O   TYR A  66     -14.827  -4.496  81.412  1.00  0.00              
ATOM    485  N   PRO A  67     -13.765  -5.322  83.183  1.00  0.00              
ATOM    486  CD  PRO A  67     -13.716  -6.314  84.248  1.00  0.00              
ATOM    487  CA  PRO A  67     -13.305  -4.024  83.681  1.00  0.00              
ATOM    488  CB  PRO A  67     -12.944  -4.312  85.122  1.00  0.00              
ATOM    489  CG  PRO A  67     -13.868  -5.443  85.477  1.00  0.00              
ATOM    490  C   PRO A  67     -12.113  -3.448  82.925  1.00  0.00              
ATOM    491  O   PRO A  67     -11.914  -2.232  82.902  1.00  0.00              
ATOM    492  N   ILE A  68     -11.287  -4.311  82.327  1.00  0.00              
ATOM    493  CA  ILE A  68     -10.160  -3.865  81.525  1.00  0.00              
ATOM    494  CB  ILE A  68      -8.893  -4.715  81.779  1.00  0.00              
ATOM    495  CG2 ILE A  68      -7.706  -4.014  81.124  1.00  0.00              
ATOM    496  CG1 ILE A  68      -8.608  -4.939  83.260  1.00  0.00              
ATOM    497  CD1 ILE A  68      -7.485  -5.955  83.546  1.00  0.00              
ATOM    498  C   ILE A  68     -10.614  -4.021  80.081  1.00  0.00              
ATOM    499  O   ILE A  68     -10.757  -5.138  79.577  1.00  0.00              
ATOM    500  N   GLU A  69     -10.889  -2.910  79.404  1.00  0.00              
ATOM    501  CA  GLU A  69     -11.379  -2.962  78.039  1.00  0.00              
ATOM    502  CB  GLU A  69     -12.766  -2.337  77.942  1.00  0.00              
ATOM    503  CG  GLU A  69     -13.781  -3.211  78.672  1.00  0.00              
ATOM    504  CD  GLU A  69     -15.182  -2.638  78.795  1.00  0.00              
ATOM    505  OE1 GLU A  69     -16.099  -3.198  78.195  1.00  0.00              
ATOM    506  OE2 GLU A  69     -15.356  -1.630  79.484  1.00  0.00              
ATOM    507  C   GLU A  69     -10.392  -2.298  77.100  1.00  0.00              
ATOM    508  O   GLU A  69     -10.077  -1.112  77.213  1.00  0.00              
ATOM    509  N   HIS A  70      -9.864  -3.123  76.190  1.00  0.00              
ATOM    510  CA  HIS A  70      -8.851  -2.718  75.222  1.00  0.00              
ATOM    511  CB  HIS A  70      -9.468  -1.890  74.093  1.00  0.00              
ATOM    512  CG  HIS A  70     -10.380  -2.689  73.176  1.00  0.00              
ATOM    513  ND1 HIS A  70     -11.687  -2.538  73.029  1.00  0.00              
ATOM    514  CD2 HIS A  70      -9.959  -3.693  72.335  1.00  0.00              
ATOM    515  NE2 HIS A  70     -11.045  -4.092  71.728  1.00  0.00              
ATOM    516  CE1 HIS A  70     -12.083  -3.406  72.138  1.00  0.00              
ATOM    517  C   HIS A  70      -7.635  -2.034  75.845  1.00  0.00              
ATOM    518  O   HIS A  70      -7.163  -0.975  75.421  1.00  0.00              
ATOM    519  N   GLY A  71      -7.147  -2.648  76.924  1.00  0.00              
ATOM    520  CA  GLY A  71      -6.038  -2.107  77.689  1.00  0.00              
ATOM    521  C   GLY A  71      -6.469  -1.107  78.754  1.00  0.00              
ATOM    522  O   GLY A  71      -5.898  -1.087  79.845  1.00  0.00              
ATOM    523  N   ILE A  72      -7.491  -0.291  78.484  1.00  0.00              
ATOM    524  CA  ILE A  72      -7.857   0.799  79.373  1.00  0.00              
ATOM    525  CB  ILE A  72      -8.439   1.975  78.550  1.00  0.00              
ATOM    526  CG2 ILE A  72      -8.809   3.145  79.462  1.00  0.00              
ATOM    527  CG1 ILE A  72      -7.436   2.435  77.490  1.00  0.00              
ATOM    528  CD1 ILE A  72      -7.976   3.454  76.467  1.00  0.00              
ATOM    529  C   ILE A  72      -8.829   0.290  80.431  1.00  0.00              
ATOM    530  O   ILE A  72      -9.817  -0.385  80.131  1.00  0.00              
ATOM    531  N   ILE A  73      -8.536   0.585  81.696  1.00  0.00              
ATOM    532  CA  ILE A  73      -9.397   0.143  82.782  1.00  0.00              
ATOM    533  CB  ILE A  73      -8.584  -0.086  84.067  1.00  0.00              
ATOM    534  CG2 ILE A  73      -9.521  -0.579  85.160  1.00  0.00              
ATOM    535  CG1 ILE A  73      -7.452  -1.085  83.837  1.00  0.00              
ATOM    536  CD1 ILE A  73      -6.491  -1.281  85.024  1.00  0.00              
ATOM    537  C   ILE A  73     -10.544   1.124  82.994  1.00  0.00              
ATOM    538  O   ILE A  73     -10.337   2.301  83.315  1.00  0.00              
ATOM    539  N   THR A  74     -11.757   0.609  82.796  1.00  0.00              
ATOM    540  CA  THR A  74     -12.975   1.397  82.870  1.00  0.00              
ATOM    541  CB  THR A  74     -13.879   1.016  81.682  1.00  0.00              
ATOM    542  OG1 THR A  74     -14.040  -0.397  81.765  1.00  0.00              
ATOM    543  CG2 THR A  74     -13.292   1.413  80.333  1.00  0.00              
ATOM    544  C   THR A  74     -13.717   1.245  84.196  1.00  0.00              
ATOM    545  O   THR A  74     -13.794   2.192  84.982  1.00  0.00              
ATOM    546  N   ASN A  75     -14.273   0.063  84.496  1.00  0.00              
ATOM    547  CA  ASN A  75     -15.073  -0.135  85.702  1.00  0.00              
ATOM    548  CB  ASN A  75     -16.085  -1.286  85.500  1.00  0.00              
ATOM    549  CG  ASN A  75     -17.215  -1.397  86.532  1.00  0.00              
ATOM    550  OD1 ASN A  75     -18.349  -1.742  86.204  1.00  0.00              
ATOM    551  ND2 ASN A  75     -17.031  -1.186  87.829  1.00  0.00              
ATOM    552  C   ASN A  75     -14.184  -0.353  86.929  1.00  0.00              
ATOM    553  O   ASN A  75     -14.152  -1.430  87.537  1.00  0.00              
ATOM    554  N   TRP A  76     -13.519   0.727  87.348  1.00  0.00              
ATOM    555  CA  TRP A  76     -12.558   0.723  88.447  1.00  0.00              
ATOM    556  CB  TRP A  76     -12.102   2.142  88.758  1.00  0.00              
ATOM    557  CG  TRP A  76     -10.989   2.586  87.823  1.00  0.00              
ATOM    558  CD2 TRP A  76      -9.647   2.430  88.027  1.00  0.00              
ATOM    559  CE2 TRP A  76      -9.124   2.930  86.874  1.00  0.00              
ATOM    560  CE3 TRP A  76      -8.933   1.581  88.839  1.00  0.00              
ATOM    561  CD1 TRP A  76     -11.246   3.167  86.601  1.00  0.00              
ATOM    562  NE1 TRP A  76     -10.075   3.343  86.026  1.00  0.00              
ATOM    563  CZ2 TRP A  76      -7.853   2.645  86.450  1.00  0.00              
ATOM    564  CZ3 TRP A  76      -7.640   1.294  88.441  1.00  0.00              
ATOM    565  CH2 TRP A  76      -7.108   1.819  87.270  1.00  0.00              
ATOM    566  C   TRP A  76     -12.902   0.002  89.741  1.00  0.00              
ATOM    567  O   TRP A  76     -12.059  -0.720  90.271  1.00  0.00              
ATOM    568  N   ASP A  77     -14.130   0.123  90.255  1.00  0.00              
ATOM    569  CA  ASP A  77     -14.540  -0.630  91.441  1.00  0.00              
ATOM    570  CB  ASP A  77     -15.905  -0.194  91.949  1.00  0.00              
ATOM    571  CG  ASP A  77     -15.828   1.080  92.774  1.00  0.00              
ATOM    572  OD1 ASP A  77     -15.890   0.998  93.999  1.00  0.00              
ATOM    573  OD2 ASP A  77     -15.718   2.150  92.175  1.00  0.00              
ATOM    574  C   ASP A  77     -14.511  -2.141  91.290  1.00  0.00              
ATOM    575  O   ASP A  77     -14.221  -2.885  92.227  1.00  0.00              
ATOM    576  N   ASP A  78     -14.745  -2.597  90.062  1.00  0.00              
ATOM    577  CA  ASP A  78     -14.735  -4.018  89.765  1.00  0.00              
ATOM    578  CB  ASP A  78     -15.619  -4.341  88.574  1.00  0.00              
ATOM    579  CG  ASP A  78     -17.117  -4.166  88.781  1.00  0.00              
ATOM    580  OD1 ASP A  78     -17.570  -3.597  89.780  1.00  0.00              
ATOM    581  OD2 ASP A  78     -17.876  -4.571  87.909  1.00  0.00              
ATOM    582  C   ASP A  78     -13.316  -4.470  89.491  1.00  0.00              
ATOM    583  O   ASP A  78     -12.959  -5.608  89.786  1.00  0.00              
ATOM    584  N   MET A  79     -12.488  -3.574  88.938  1.00  0.00              
ATOM    585  CA  MET A  79     -11.047  -3.782  88.868  1.00  0.00              
ATOM    586  CB  MET A  79     -10.383  -2.582  88.214  1.00  0.00              
ATOM    587  CG  MET A  79      -8.904  -2.754  87.904  1.00  0.00              
ATOM    588  SD  MET A  79      -8.620  -3.863  86.503  1.00  0.00              
ATOM    589  CE  MET A  79      -7.913  -5.248  87.343  1.00  0.00              
ATOM    590  C   MET A  79     -10.466  -3.976  90.266  1.00  0.00              
ATOM    591  O   MET A  79      -9.616  -4.841  90.478  1.00  0.00              
ATOM    592  N   GLU A  80     -10.941  -3.181  91.233  1.00  0.00              
ATOM    593  CA  GLU A  80     -10.627  -3.384  92.641  1.00  0.00              
ATOM    594  CB  GLU A  80     -11.317  -2.348  93.514  1.00  0.00              
ATOM    595  CG  GLU A  80     -10.857  -0.928  93.243  1.00  0.00              
ATOM    596  CD  GLU A  80     -11.599   0.128  94.046  1.00  0.00              
ATOM    597  OE1 GLU A  80     -11.345   0.251  95.242  1.00  0.00              
ATOM    598  OE2 GLU A  80     -12.426   0.835  93.469  1.00  0.00              
ATOM    599  C   GLU A  80     -11.018  -4.775  93.120  1.00  0.00              
ATOM    600  O   GLU A  80     -10.204  -5.450  93.748  1.00  0.00              
ATOM    601  N   LYS A  81     -12.238  -5.243  92.822  1.00  0.00              
ATOM    602  CA  LYS A  81     -12.606  -6.629  93.101  1.00  0.00              
ATOM    603  CB  LYS A  81     -14.075  -6.907  92.806  1.00  0.00              
ATOM    604  CG  LYS A  81     -15.058  -6.556  93.917  1.00  0.00              
ATOM    605  CD  LYS A  81     -16.406  -7.156  93.526  1.00  0.00              
ATOM    606  CE  LYS A  81     -17.385  -7.186  94.692  1.00  0.00              
ATOM    607  NZ  LYS A  81     -18.611  -7.878  94.319  1.00  0.00              
ATOM    608  C   LYS A  81     -11.741  -7.670  92.391  1.00  0.00              
ATOM    609  O   LYS A  81     -11.464  -8.725  92.969  1.00  0.00              
ATOM    610  N   ILE A  82     -11.278  -7.409  91.158  1.00  0.00              
ATOM    611  CA  ILE A  82     -10.318  -8.286  90.495  1.00  0.00              
ATOM    612  CB  ILE A  82     -10.042  -7.907  89.017  1.00  0.00              
ATOM    613  CG2 ILE A  82      -8.964  -8.810  88.415  1.00  0.00              
ATOM    614  CG1 ILE A  82     -11.306  -7.989  88.170  1.00  0.00              
ATOM    615  CD1 ILE A  82     -11.109  -7.614  86.689  1.00  0.00              
ATOM    616  C   ILE A  82      -9.028  -8.326  91.300  1.00  0.00              
ATOM    617  O   ILE A  82      -8.599  -9.415  91.669  1.00  0.00              
ATOM    618  N   TRP A  83      -8.434  -7.178  91.643  1.00  0.00              
ATOM    619  CA  TRP A  83      -7.236  -7.139  92.475  1.00  0.00              
ATOM    620  CB  TRP A  83      -6.758  -5.707  92.684  1.00  0.00              
ATOM    621  CG  TRP A  83      -6.241  -5.012  91.430  1.00  0.00              
ATOM    622  CD2 TRP A  83      -6.346  -3.682  91.136  1.00  0.00              
ATOM    623  CE2 TRP A  83      -5.711  -3.596  89.940  1.00  0.00              
ATOM    624  CE3 TRP A  83      -6.695  -2.574  91.868  1.00  0.00              
ATOM    625  CD1 TRP A  83      -5.571  -5.685  90.424  1.00  0.00              
ATOM    626  NE1 TRP A  83      -5.259  -4.781  89.517  1.00  0.00              
ATOM    627  CZ2 TRP A  83      -5.358  -2.407  89.358  1.00  0.00              
ATOM    628  CZ3 TRP A  83      -6.372  -1.353  91.296  1.00  0.00              
ATOM    629  CH2 TRP A  83      -5.717  -1.272  90.069  1.00  0.00              
ATOM    630  C   TRP A  83      -7.417  -7.814  93.829  1.00  0.00              
ATOM    631  O   TRP A  83      -6.508  -8.478  94.329  1.00  0.00              
ATOM    632  N   HIS A  84      -8.613  -7.683  94.411  1.00  0.00              
ATOM    633  CA  HIS A  84      -8.980  -8.389  95.629  1.00  0.00              
ATOM    634  CB  HIS A  84     -10.390  -7.975  96.049  1.00  0.00              
ATOM    635  CG  HIS A  84     -10.805  -8.450  97.433  1.00  0.00              
ATOM    636  ND1 HIS A  84     -10.447  -7.926  98.595  1.00  0.00              
ATOM    637  CD2 HIS A  84     -11.651  -9.508  97.675  1.00  0.00              
ATOM    638  NE2 HIS A  84     -11.751  -9.560  98.978  1.00  0.00              
ATOM    639  CE1 HIS A  84     -11.033  -8.615  99.535  1.00  0.00              
ATOM    640  C   HIS A  84      -8.890  -9.900  95.434  1.00  0.00              
ATOM    641  O   HIS A  84      -8.337 -10.602  96.281  1.00  0.00              
ATOM    642  N   HIS A  85      -9.391 -10.410  94.303  1.00  0.00              
ATOM    643  CA  HIS A  85      -9.267 -11.820  93.956  1.00  0.00              
ATOM    644  CB  HIS A  85     -10.041 -12.060  92.659  1.00  0.00              
ATOM    645  CG  HIS A  85     -10.493 -13.487  92.384  1.00  0.00              
ATOM    646  ND1 HIS A  85     -10.032 -14.319  91.463  1.00  0.00              
ATOM    647  CD2 HIS A  85     -11.549 -14.095  93.024  1.00  0.00              
ATOM    648  NE2 HIS A  85     -11.662 -15.266  92.451  1.00  0.00              
ATOM    649  CE1 HIS A  85     -10.761 -15.402  91.510  1.00  0.00              
ATOM    650  C   HIS A  85      -7.784 -12.167  93.801  1.00  0.00              
ATOM    651  O   HIS A  85      -7.255 -12.984  94.562  1.00  0.00              
ATOM    652  N   THR A  86      -7.092 -11.468  92.885  1.00  0.00              
ATOM    653  CA  THR A  86      -5.670 -11.625  92.588  1.00  0.00              
ATOM    654  CB  THR A  86      -5.185 -10.391  91.788  1.00  0.00              
ATOM    655  OG1 THR A  86      -6.056 -10.251  90.677  1.00  0.00              
ATOM    656  CG2 THR A  86      -3.754 -10.503  91.294  1.00  0.00              
ATOM    657  C   THR A  86      -4.801 -11.785  93.828  1.00  0.00              
ATOM    658  O   THR A  86      -4.085 -12.777  93.971  1.00  0.00              
ATOM    659  N   PHE A  87      -4.898 -10.827  94.748  1.00  0.00              
ATOM    660  CA  PHE A  87      -4.049 -10.831  95.920  1.00  0.00              
ATOM    661  CB  PHE A  87      -3.849  -9.410  96.447  1.00  0.00              
ATOM    662  CG  PHE A  87      -3.318  -8.418  95.415  1.00  0.00              
ATOM    663  CD1 PHE A  87      -3.861  -7.150  95.362  1.00  0.00              
ATOM    664  CD2 PHE A  87      -2.333  -8.782  94.512  1.00  0.00              
ATOM    665  CE1 PHE A  87      -3.437  -6.261  94.398  1.00  0.00              
ATOM    666  CE2 PHE A  87      -1.918  -7.886  93.548  1.00  0.00              
ATOM    667  CZ  PHE A  87      -2.471  -6.627  93.487  1.00  0.00              
ATOM    668  C   PHE A  87      -4.604 -11.737  97.005  1.00  0.00              
ATOM    669  O   PHE A  87      -3.931 -12.684  97.412  1.00  0.00              
ATOM    670  N   TYR A  88      -5.854 -11.530  97.428  1.00  0.00              
ATOM    671  CA  TYR A  88      -6.335 -12.148  98.653  1.00  0.00              
ATOM    672  CB  TYR A  88      -7.468 -11.340  99.283  1.00  0.00              
ATOM    673  CG  TYR A  88      -7.075  -9.920  99.673  1.00  0.00              
ATOM    674  CD1 TYR A  88      -7.283  -8.890  98.779  1.00  0.00              
ATOM    675  CE1 TYR A  88      -6.998  -7.591  99.132  1.00  0.00              
ATOM    676  CD2 TYR A  88      -6.550  -9.652 100.923  1.00  0.00              
ATOM    677  CE2 TYR A  88      -6.256  -8.350 101.282  1.00  0.00              
ATOM    678  CZ  TYR A  88      -6.489  -7.330 100.383  1.00  0.00              
ATOM    679  OH  TYR A  88      -6.197  -6.023 100.713  1.00  0.00              
ATOM    680  C   TYR A  88      -6.736 -13.610  98.535  1.00  0.00              
ATOM    681  O   TYR A  88      -6.483 -14.359  99.479  1.00  0.00              
ATOM    682  N   ASN A  89      -7.344 -14.084  97.437  1.00  0.00              
ATOM    683  CA  ASN A  89      -7.673 -15.504  97.359  1.00  0.00              
ATOM    684  CB  ASN A  89      -9.162 -15.775  97.055  1.00  0.00              
ATOM    685  CG  ASN A  89      -9.596 -15.733  95.593  1.00  0.00              
ATOM    686  OD1 ASN A  89      -9.008 -15.056  94.760  1.00  0.00              
ATOM    687  ND2 ASN A  89     -10.640 -16.447  95.200  1.00  0.00              
ATOM    688  C   ASN A  89      -6.767 -16.280  96.411  1.00  0.00              
ATOM    689  O   ASN A  89      -6.496 -17.459  96.641  1.00  0.00              
ATOM    690  N   GLU A  90      -6.299 -15.666  95.324  1.00  0.00              
ATOM    691  CA  GLU A  90      -5.388 -16.342  94.412  1.00  0.00              
ATOM    692  CB  GLU A  90      -5.409 -15.674  93.044  1.00  0.00              
ATOM    693  CG  GLU A  90      -6.780 -15.528  92.389  1.00  0.00              
ATOM    694  CD  GLU A  90      -7.450 -16.818  91.943  1.00  0.00              
ATOM    695  OE1 GLU A  90      -7.304 -17.161  90.770  1.00  0.00              
ATOM    696  OE2 GLU A  90      -8.140 -17.457  92.736  1.00  0.00              
ATOM    697  C   GLU A  90      -3.959 -16.410  94.941  1.00  0.00              
ATOM    698  O   GLU A  90      -3.426 -17.498  95.154  1.00  0.00              
ATOM    699  N   LEU A  91      -3.310 -15.261  95.156  1.00  0.00              
ATOM    700  CA  LEU A  91      -1.958 -15.237  95.702  1.00  0.00              
ATOM    701  CB  LEU A  91      -1.212 -13.993  95.236  1.00  0.00              
ATOM    702  CG  LEU A  91      -0.932 -13.864  93.745  1.00  0.00              
ATOM    703  CD1 LEU A  91      -0.281 -12.527  93.452  1.00  0.00              
ATOM    704  CD2 LEU A  91      -0.069 -15.014  93.254  1.00  0.00              
ATOM    705  C   LEU A  91      -1.900 -15.349  97.220  1.00  0.00              
ATOM    706  O   LEU A  91      -0.839 -15.561  97.808  1.00  0.00              
ATOM    707  N   ARG A  92      -3.066 -15.160  97.850  1.00  0.00              
ATOM    708  CA  ARG A  92      -3.328 -15.440  99.260  1.00  0.00              
ATOM    709  CB  ARG A  92      -3.160 -16.935  99.589  1.00  0.00              
ATOM    710  CG  ARG A  92      -3.934 -17.796  98.596  1.00  0.00              
ATOM    711  CD  ARG A  92      -4.171 -19.235  99.013  1.00  0.00              
ATOM    712  NE  ARG A  92      -5.117 -19.347 100.115  1.00  0.00              
ATOM    713  CZ  ARG A  92      -6.434 -19.143  99.994  1.00  0.00              
ATOM    714  NH1 ARG A  92      -7.204 -19.374 101.043  1.00  0.00              
ATOM    715  NH2 ARG A  92      -6.998 -18.684  98.884  1.00  0.00              
ATOM    716  C   ARG A  92      -2.552 -14.540 100.217  1.00  0.00              
ATOM    717  O   ARG A  92      -2.230 -14.888 101.356  1.00  0.00              
ATOM    718  N   VAL A  93      -2.291 -13.319  99.744  1.00  0.00              
ATOM    719  CA  VAL A  93      -1.471 -12.353 100.458  1.00  0.00              
ATOM    720  CB  VAL A  93      -0.066 -12.192  99.821  1.00  0.00              
ATOM    721  CG1 VAL A  93       0.793 -13.429 100.031  1.00  0.00              
ATOM    722  CG2 VAL A  93      -0.138 -11.845  98.338  1.00  0.00              
ATOM    723  C   VAL A  93      -2.159 -10.998 100.509  1.00  0.00              
ATOM    724  O   VAL A  93      -3.038 -10.693  99.698  1.00  0.00              
ATOM    725  N   ALA A  94      -1.761 -10.161 101.465  1.00  0.00              
ATOM    726  CA  ALA A  94      -2.280  -8.809 101.530  1.00  0.00              
ATOM    727  CB  ALA A  94      -2.426  -8.373 102.982  1.00  0.00              
ATOM    728  C   ALA A  94      -1.317  -7.851 100.837  1.00  0.00              
ATOM    729  O   ALA A  94      -0.121  -7.848 101.153  1.00  0.00              
ATOM    730  N   PRO A  95      -1.767  -7.019  99.883  1.00  0.00              
ATOM    731  CD  PRO A  95      -3.095  -7.073  99.290  1.00  0.00              
ATOM    732  CA  PRO A  95      -0.964  -5.976  99.249  1.00  0.00              
ATOM    733  CB  PRO A  95      -1.929  -5.358  98.256  1.00  0.00              
ATOM    734  CG  PRO A  95      -3.289  -5.644  98.829  1.00  0.00              
ATOM    735  C   PRO A  95      -0.409  -4.963 100.244  1.00  0.00              
ATOM    736  O   PRO A  95       0.649  -4.381 100.022  1.00  0.00              
ATOM    737  N   GLU A  96      -1.081  -4.817 101.394  1.00  0.00              
ATOM    738  CA  GLU A  96      -0.581  -4.060 102.537  1.00  0.00              
ATOM    739  CB  GLU A  96      -1.541  -4.162 103.724  1.00  0.00              
ATOM    740  CG  GLU A  96      -2.891  -3.440 103.615  1.00  0.00              
ATOM    741  CD  GLU A  96      -4.022  -4.099 102.826  1.00  0.00              
ATOM    742  OE1 GLU A  96      -5.111  -3.534 102.788  1.00  0.00              
ATOM    743  OE2 GLU A  96      -3.851  -5.197 102.279  1.00  0.00              
ATOM    744  C   GLU A  96       0.808  -4.476 103.019  1.00  0.00              
ATOM    745  O   GLU A  96       1.507  -3.705 103.676  1.00  0.00              
ATOM    746  N   GLU A  97       1.228  -5.706 102.711  1.00  0.00              
ATOM    747  CA  GLU A  97       2.556  -6.178 103.065  1.00  0.00              
ATOM    748  CB  GLU A  97       2.503  -7.669 103.368  1.00  0.00              
ATOM    749  CG  GLU A  97       1.439  -8.134 104.354  1.00  0.00              
ATOM    750  CD  GLU A  97       1.246  -9.643 104.328  1.00  0.00              
ATOM    751  OE1 GLU A  97       0.521 -10.132 103.456  1.00  0.00              
ATOM    752  OE2 GLU A  97       1.816 -10.328 105.173  1.00  0.00              
ATOM    753  C   GLU A  97       3.550  -5.978 101.925  1.00  0.00              
ATOM    754  O   GLU A  97       4.759  -5.916 102.156  1.00  0.00              
ATOM    755  N   HIS A  98       3.087  -5.841 100.678  1.00  0.00              
ATOM    756  CA  HIS A  98       3.922  -6.163  99.530  1.00  0.00              
ATOM    757  CB  HIS A  98       3.339  -7.359  98.787  1.00  0.00              
ATOM    758  CG  HIS A  98       3.321  -8.653  99.583  1.00  0.00              
ATOM    759  ND1 HIS A  98       2.336  -9.136 100.326  1.00  0.00              
ATOM    760  CD2 HIS A  98       4.379  -9.526  99.650  1.00  0.00              
ATOM    761  NE2 HIS A  98       3.978 -10.487 100.436  1.00  0.00              
ATOM    762  CE1 HIS A  98       2.754 -10.260 100.841  1.00  0.00              
ATOM    763  C   HIS A  98       4.145  -5.037  98.526  1.00  0.00              
ATOM    764  O   HIS A  98       3.187  -4.377  98.106  1.00  0.00              
ATOM    765  N   PRO A  99       5.394  -4.777  98.104  1.00  0.00              
ATOM    766  CD  PRO A  99       6.610  -5.260  98.753  1.00  0.00              
ATOM    767  CA  PRO A  99       5.718  -3.870  97.004  1.00  0.00              
ATOM    768  CB  PRO A  99       7.228  -3.952  96.934  1.00  0.00              
ATOM    769  CG  PRO A  99       7.624  -4.201  98.365  1.00  0.00              
ATOM    770  C   PRO A  99       5.063  -4.364  95.719  1.00  0.00              
ATOM    771  O   PRO A  99       5.331  -5.474  95.260  1.00  0.00              
ATOM    772  N   THR A 100       4.162  -3.574  95.142  1.00  0.00              
ATOM    773  CA  THR A 100       3.341  -4.068  94.050  1.00  0.00              
ATOM    774  CB  THR A 100       1.862  -3.842  94.422  1.00  0.00              
ATOM    775  OG1 THR A 100       1.660  -4.498  95.672  1.00  0.00              
ATOM    776  CG2 THR A 100       0.899  -4.426  93.396  1.00  0.00              
ATOM    777  C   THR A 100       3.706  -3.460  92.699  1.00  0.00              
ATOM    778  O   THR A 100       3.887  -2.248  92.568  1.00  0.00              
ATOM    779  N   LEU A 101       3.848  -4.309  91.683  1.00  0.00              
ATOM    780  CA  LEU A 101       4.069  -3.869  90.318  1.00  0.00              
ATOM    781  CB  LEU A 101       5.306  -4.536  89.720  1.00  0.00              
ATOM    782  CG  LEU A 101       5.774  -4.078  88.341  1.00  0.00              
ATOM    783  CD1 LEU A 101       6.181  -2.616  88.371  1.00  0.00              
ATOM    784  CD2 LEU A 101       6.941  -4.919  87.868  1.00  0.00              
ATOM    785  C   LEU A 101       2.847  -4.211  89.481  1.00  0.00              
ATOM    786  O   LEU A 101       2.428  -5.370  89.382  1.00  0.00              
ATOM    787  N   LEU A 102       2.263  -3.173  88.887  1.00  0.00              
ATOM    788  CA  LEU A 102       1.105  -3.337  88.026  1.00  0.00              
ATOM    789  CB  LEU A 102      -0.042  -2.472  88.524  1.00  0.00              
ATOM    790  CG  LEU A 102      -0.665  -2.847  89.861  1.00  0.00              
ATOM    791  CD1 LEU A 102      -1.497  -1.703  90.384  1.00  0.00              
ATOM    792  CD2 LEU A 102      -1.498  -4.111  89.752  1.00  0.00              
ATOM    793  C   LEU A 102       1.459  -2.976  86.595  1.00  0.00              
ATOM    794  O   LEU A 102       2.135  -1.976  86.337  1.00  0.00              
ATOM    795  N   THR A 103       1.030  -3.805  85.645  1.00  0.00              
ATOM    796  CA  THR A 103       1.377  -3.588  84.252  1.00  0.00              
ATOM    797  CB  THR A 103       1.450  -4.944  83.536  1.00  0.00              
ATOM    798  OG1 THR A 103       0.153  -5.526  83.627  1.00  0.00              
ATOM    799  CG2 THR A 103       2.503  -5.858  84.144  1.00  0.00              
ATOM    800  C   THR A 103       0.444  -2.634  83.516  1.00  0.00              
ATOM    801  O   THR A 103      -0.727  -2.960  83.292  1.00  0.00              
ATOM    802  N   GLU A 104       0.935  -1.461  83.124  1.00  0.00              
ATOM    803  CA  GLU A 104       0.161  -0.547  82.306  1.00  0.00              
ATOM    804  CB  GLU A 104       0.613   0.894  82.521  1.00  0.00              
ATOM    805  CG  GLU A 104      -0.243   1.890  81.749  1.00  0.00              
ATOM    806  CD  GLU A 104      -0.025   3.357  82.065  1.00  0.00              
ATOM    807  OE1 GLU A 104       1.101   3.850  81.964  1.00  0.00              
ATOM    808  OE2 GLU A 104      -1.007   4.003  82.422  1.00  0.00              
ATOM    809  C   GLU A 104       0.279  -0.910  80.833  1.00  0.00              
ATOM    810  O   GLU A 104       1.376  -1.090  80.296  1.00  0.00              
ATOM    811  N   ALA A 105      -0.878  -1.034  80.185  1.00  0.00              
ATOM    812  CA  ALA A 105      -0.942  -1.129  78.736  1.00  0.00              
ATOM    813  CB  ALA A 105      -2.387  -1.334  78.313  1.00  0.00              
ATOM    814  C   ALA A 105      -0.445   0.157  78.077  1.00  0.00              
ATOM    815  O   ALA A 105      -0.719   1.248  78.590  1.00  0.00              
ATOM    816  N   PRO A 106       0.316   0.101  76.971  1.00  0.00              
ATOM    817  CD  PRO A 106       0.875  -1.124  76.407  1.00  0.00              
ATOM    818  CA  PRO A 106       0.766   1.279  76.232  1.00  0.00              
ATOM    819  CB  PRO A 106       1.445   0.670  75.029  1.00  0.00              
ATOM    820  CG  PRO A 106       2.035  -0.601  75.585  1.00  0.00              
ATOM    821  C   PRO A 106      -0.388   2.196  75.840  1.00  0.00              
ATOM    822  O   PRO A 106      -1.499   1.744  75.563  1.00  0.00              
ATOM    823  N   LEU A 107      -0.135   3.506  75.902  1.00  0.00              
ATOM    824  CA  LEU A 107      -1.131   4.548  75.663  1.00  0.00              
ATOM    825  CB  LEU A 107      -1.628   4.553  74.207  1.00  0.00              
ATOM    826  CG  LEU A 107      -0.640   4.842  73.082  1.00  0.00              
ATOM    827  CD1 LEU A 107      -1.338   4.702  71.742  1.00  0.00              
ATOM    828  CD2 LEU A 107      -0.023   6.227  73.218  1.00  0.00              
ATOM    829  C   LEU A 107      -2.312   4.628  76.633  1.00  0.00              
ATOM    830  O   LEU A 107      -3.212   5.448  76.432  1.00  0.00              
ATOM    831  N   ASN A 108      -2.356   3.821  77.704  1.00  0.00              
ATOM    832  CA  ASN A 108      -3.338   4.011  78.768  1.00  0.00              
ATOM    833  CB  ASN A 108      -3.286   2.842  79.749  1.00  0.00              
ATOM    834  CG  ASN A 108      -4.306   2.923  80.876  1.00  0.00              
ATOM    835  OD1 ASN A 108      -5.492   2.667  80.687  1.00  0.00              
ATOM    836  ND2 ASN A 108      -3.904   3.308  82.078  1.00  0.00              
ATOM    837  C   ASN A 108      -3.054   5.335  79.482  1.00  0.00              
ATOM    838  O   ASN A 108      -1.915   5.561  79.897  1.00  0.00              
ATOM    839  N   PRO A 109      -4.031   6.246  79.621  1.00  0.00              
ATOM    840  CD  PRO A 109      -5.413   6.051  79.189  1.00  0.00              
ATOM    841  CA  PRO A 109      -3.838   7.607  80.120  1.00  0.00              
ATOM    842  CB  PRO A 109      -5.235   8.191  80.057  1.00  0.00              
ATOM    843  CG  PRO A 109      -5.861   7.468  78.895  1.00  0.00              
ATOM    844  C   PRO A 109      -3.242   7.802  81.509  1.00  0.00              
ATOM    845  O   PRO A 109      -3.535   7.071  82.460  1.00  0.00              
ATOM    846  N   LYS A 110      -2.460   8.887  81.601  1.00  0.00              
ATOM    847  CA  LYS A 110      -1.826   9.349  82.834  1.00  0.00              
ATOM    848  CB  LYS A 110      -1.245  10.750  82.641  1.00  0.00              
ATOM    849  CG  LYS A 110      -0.151  10.897  81.592  1.00  0.00              
ATOM    850  CD  LYS A 110       0.361  12.328  81.631  1.00  0.00              
ATOM    851  CE  LYS A 110       1.565  12.525  80.722  1.00  0.00              
ATOM    852  NZ  LYS A 110       2.060  13.882  80.860  1.00  0.00              
ATOM    853  C   LYS A 110      -2.772   9.401  84.029  1.00  0.00              
ATOM    854  O   LYS A 110      -2.462   8.901  85.109  1.00  0.00              
ATOM    855  N   ALA A 111      -3.963   9.972  83.817  1.00  0.00              
ATOM    856  CA  ALA A 111      -4.999  10.039  84.840  1.00  0.00              
ATOM    857  CB  ALA A 111      -6.202  10.784  84.286  1.00  0.00              
ATOM    858  C   ALA A 111      -5.485   8.672  85.311  1.00  0.00              
ATOM    859  O   ALA A 111      -5.738   8.470  86.498  1.00  0.00              
ATOM    860  N   ASN A 112      -5.560   7.702  84.393  1.00  0.00              
ATOM    861  CA  ASN A 112      -6.019   6.354  84.706  1.00  0.00              
ATOM    862  CB  ASN A 112      -6.278   5.616  83.392  1.00  0.00              
ATOM    863  CG  ASN A 112      -6.908   4.239  83.525  1.00  0.00              
ATOM    864  OD1 ASN A 112      -6.227   3.239  83.736  1.00  0.00              
ATOM    865  ND2 ASN A 112      -8.223   4.133  83.386  1.00  0.00              
ATOM    866  C   ASN A 112      -4.959   5.655  85.556  1.00  0.00              
ATOM    867  O   ASN A 112      -5.266   5.023  86.568  1.00  0.00              
ATOM    868  N   ARG A 113      -3.689   5.842  85.175  1.00  0.00              
ATOM    869  CA  ARG A 113      -2.543   5.405  85.965  1.00  0.00              
ATOM    870  CB  ARG A 113      -1.277   5.770  85.198  1.00  0.00              
ATOM    871  CG  ARG A 113       0.049   5.411  85.852  1.00  0.00              
ATOM    872  CD  ARG A 113       1.201   5.654  84.889  1.00  0.00              
ATOM    873  NE  ARG A 113       1.321   7.048  84.490  1.00  0.00              
ATOM    874  CZ  ARG A 113       1.698   7.409  83.262  1.00  0.00              
ATOM    875  NH1 ARG A 113       1.844   8.698  82.998  1.00  0.00              
ATOM    876  NH2 ARG A 113       1.894   6.522  82.291  1.00  0.00              
ATOM    877  C   ARG A 113      -2.525   6.033  87.358  1.00  0.00              
ATOM    878  O   ARG A 113      -2.249   5.365  88.360  1.00  0.00              
ATOM    879  N   GLU A 114      -2.830   7.330  87.444  1.00  0.00              
ATOM    880  CA  GLU A 114      -2.940   8.015  88.723  1.00  0.00              
ATOM    881  CB  GLU A 114      -3.065   9.514  88.522  1.00  0.00              
ATOM    882  CG  GLU A 114      -1.757  10.100  88.014  1.00  0.00              
ATOM    883  CD  GLU A 114      -1.814  11.595  87.764  1.00  0.00              
ATOM    884  OE1 GLU A 114      -1.559  12.358  88.696  1.00  0.00              
ATOM    885  OE2 GLU A 114      -2.100  11.996  86.636  1.00  0.00              
ATOM    886  C   GLU A 114      -4.079   7.493  89.585  1.00  0.00              
ATOM    887  O   GLU A 114      -3.905   7.344  90.794  1.00  0.00              
ATOM    888  N   LYS A 115      -5.234   7.173  88.991  1.00  0.00              
ATOM    889  CA  LYS A 115      -6.320   6.525  89.716  1.00  0.00              
ATOM    890  CB  LYS A 115      -7.598   6.477  88.881  1.00  0.00              
ATOM    891  CG  LYS A 115      -8.299   7.829  88.814  1.00  0.00              
ATOM    892  CD  LYS A 115      -8.779   8.221  90.206  1.00  0.00              
ATOM    893  CE  LYS A 115      -9.323   9.636  90.233  1.00  0.00              
ATOM    894  NZ  LYS A 115      -9.702   9.976  91.590  1.00  0.00              
ATOM    895  C   LYS A 115      -5.965   5.136  90.224  1.00  0.00              
ATOM    896  O   LYS A 115      -6.307   4.779  91.353  1.00  0.00              
ATOM    897  N   MET A 116      -5.241   4.363  89.406  1.00  0.00              
ATOM    898  CA  MET A 116      -4.655   3.093  89.819  1.00  0.00              
ATOM    899  CB  MET A 116      -3.815   2.548  88.665  1.00  0.00              
ATOM    900  CG  MET A 116      -3.165   1.198  88.902  1.00  0.00              
ATOM    901  SD  MET A 116      -2.070   0.711  87.547  1.00  0.00              
ATOM    902  CE  MET A 116      -3.163  -0.326  86.620  1.00  0.00              
ATOM    903  C   MET A 116      -3.794   3.266  91.067  1.00  0.00              
ATOM    904  O   MET A 116      -3.986   2.585  92.076  1.00  0.00              
ATOM    905  N   THR A 117      -2.883   4.241  91.001  1.00  0.00              
ATOM    906  CA  THR A 117      -1.991   4.581  92.101  1.00  0.00              
ATOM    907  CB  THR A 117      -1.040   5.699  91.614  1.00  0.00              
ATOM    908  OG1 THR A 117      -0.385   5.168  90.466  1.00  0.00              
ATOM    909  CG2 THR A 117       0.003   6.130  92.630  1.00  0.00              
ATOM    910  C   THR A 117      -2.771   4.973  93.357  1.00  0.00              
ATOM    911  O   THR A 117      -2.542   4.429  94.442  1.00  0.00              
ATOM    912  N   GLN A 118      -3.757   5.860  93.191  1.00  0.00              
ATOM    913  CA  GLN A 118      -4.610   6.319  94.276  1.00  0.00              
ATOM    914  CB  GLN A 118      -5.574   7.382  93.741  1.00  0.00              
ATOM    915  CG  GLN A 118      -6.583   7.909  94.752  1.00  0.00              
ATOM    916  CD  GLN A 118      -7.090   9.308  94.452  1.00  0.00              
ATOM    917  OE1 GLN A 118      -7.791   9.566  93.475  1.00  0.00              
ATOM    918  NE2 GLN A 118      -6.755  10.264  95.306  1.00  0.00              
ATOM    919  C   GLN A 118      -5.349   5.187  94.977  1.00  0.00              
ATOM    920  O   GLN A 118      -5.350   5.115  96.207  1.00  0.00              
ATOM    921  N   ILE A 119      -5.951   4.276  94.209  1.00  0.00              
ATOM    922  CA  ILE A 119      -6.635   3.122  94.774  1.00  0.00              
ATOM    923  CB  ILE A 119      -7.472   2.446  93.662  1.00  0.00              
ATOM    924  CG2 ILE A 119      -7.918   1.035  94.025  1.00  0.00              
ATOM    925  CG1 ILE A 119      -8.666   3.341  93.336  1.00  0.00              
ATOM    926  CD1 ILE A 119      -9.538   2.892  92.149  1.00  0.00              
ATOM    927  C   ILE A 119      -5.669   2.172  95.478  1.00  0.00              
ATOM    928  O   ILE A 119      -5.943   1.720  96.595  1.00  0.00              
ATOM    929  N   MET A 120      -4.513   1.881  94.877  1.00  0.00              
ATOM    930  CA  MET A 120      -3.553   0.979  95.496  1.00  0.00              
ATOM    931  CB  MET A 120      -2.423   0.631  94.544  1.00  0.00              
ATOM    932  CG  MET A 120      -2.911  -0.195  93.367  1.00  0.00              
ATOM    933  SD  MET A 120      -3.818  -1.680  93.864  1.00  0.00              
ATOM    934  CE  MET A 120      -2.449  -2.748  94.196  1.00  0.00              
ATOM    935  C   MET A 120      -2.990   1.483  96.815  1.00  0.00              
ATOM    936  O   MET A 120      -2.801   0.703  97.752  1.00  0.00              
ATOM    937  N   PHE A 121      -2.735   2.787  96.918  1.00  0.00              
ATOM    938  CA  PHE A 121      -2.297   3.353  98.181  1.00  0.00              
ATOM    939  CB  PHE A 121      -1.473   4.608  97.955  1.00  0.00              
ATOM    940  CG  PHE A 121      -0.115   4.292  97.349  1.00  0.00              
ATOM    941  CD1 PHE A 121       0.115   4.517  96.008  1.00  0.00              
ATOM    942  CD2 PHE A 121       0.888   3.774  98.142  1.00  0.00              
ATOM    943  CE1 PHE A 121       1.348   4.230  95.465  1.00  0.00              
ATOM    944  CE2 PHE A 121       2.118   3.487  97.591  1.00  0.00              
ATOM    945  CZ  PHE A 121       2.348   3.718  96.256  1.00  0.00              
ATOM    946  C   PHE A 121      -3.418   3.606  99.175  1.00  0.00              
ATOM    947  O   PHE A 121      -3.313   3.185 100.323  1.00  0.00              
ATOM    948  N   GLU A 122      -4.519   4.245  98.777  1.00  0.00              
ATOM    949  CA  GLU A 122      -5.588   4.567  99.714  1.00  0.00              
ATOM    950  CB  GLU A 122      -6.397   5.754  99.215  1.00  0.00              
ATOM    951  CG  GLU A 122      -5.590   7.047  99.272  1.00  0.00              
ATOM    952  CD  GLU A 122      -6.284   8.262  98.675  1.00  0.00              
ATOM    953  OE1 GLU A 122      -7.421   8.560  99.037  1.00  0.00              
ATOM    954  OE2 GLU A 122      -5.671   8.929  97.836  1.00  0.00              
ATOM    955  C   GLU A 122      -6.510   3.408 100.065  1.00  0.00              
ATOM    956  O   GLU A 122      -6.903   3.262 101.224  1.00  0.00              
ATOM    957  N   THR A 123      -6.881   2.573  99.093  1.00  0.00              
ATOM    958  CA  THR A 123      -7.746   1.435  99.359  1.00  0.00              
ATOM    959  CB  THR A 123      -8.668   1.179  98.149  1.00  0.00              
ATOM    960  OG1 THR A 123      -9.228   2.445  97.815  1.00  0.00              
ATOM    961  CG2 THR A 123      -9.772   0.175  98.446  1.00  0.00              
ATOM    962  C   THR A 123      -6.904   0.210  99.699  1.00  0.00              
ATOM    963  O   THR A 123      -6.978  -0.296 100.819  1.00  0.00              
ATOM    964  N   PHE A 124      -6.050  -0.259  98.782  1.00  0.00              
ATOM    965  CA  PHE A 124      -5.279  -1.478  99.011  1.00  0.00              
ATOM    966  CB  PHE A 124      -4.833  -2.091  97.688  1.00  0.00              
ATOM    967  CG  PHE A 124      -5.984  -2.755  96.950  1.00  0.00              
ATOM    968  CD1 PHE A 124      -6.294  -4.075  97.218  1.00  0.00              
ATOM    969  CD2 PHE A 124      -6.741  -2.032  96.049  1.00  0.00              
ATOM    970  CE1 PHE A 124      -7.376  -4.663  96.600  1.00  0.00              
ATOM    971  CE2 PHE A 124      -7.824  -2.629  95.439  1.00  0.00              
ATOM    972  CZ  PHE A 124      -8.144  -3.939  95.716  1.00  0.00              
ATOM    973  C   PHE A 124      -4.095  -1.337  99.960  1.00  0.00              
ATOM    974  O   PHE A 124      -3.532  -2.331 100.425  1.00  0.00              
ATOM    975  N   ASN A 125      -3.698  -0.085 100.214  1.00  0.00              
ATOM    976  CA  ASN A 125      -2.712   0.281 101.223  1.00  0.00              
ATOM    977  CB  ASN A 125      -3.292   0.193 102.637  1.00  0.00              
ATOM    978  CG  ASN A 125      -4.195   1.376 102.939  1.00  0.00              
ATOM    979  OD1 ASN A 125      -3.769   2.371 103.524  1.00  0.00              
ATOM    980  ND2 ASN A 125      -5.464   1.315 102.564  1.00  0.00              
ATOM    981  C   ASN A 125      -1.357  -0.392 101.103  1.00  0.00              
ATOM    982  O   ASN A 125      -0.752  -0.864 102.068  1.00  0.00              
ATOM    983  N   VAL A 126      -0.888  -0.424  99.855  1.00  0.00              
ATOM    984  CA  VAL A 126       0.429  -0.963  99.549  1.00  0.00              
ATOM    985  CB  VAL A 126       0.639  -1.149  98.025  1.00  0.00              
ATOM    986  CG1 VAL A 126      -0.325  -2.180  97.478  1.00  0.00              
ATOM    987  CG2 VAL A 126       0.459   0.139  97.246  1.00  0.00              
ATOM    988  C   VAL A 126       1.540  -0.103 100.152  1.00  0.00              
ATOM    989  O   VAL A 126       1.456   1.127 100.094  1.00  0.00              
ATOM    990  N   PRO A 127       2.594  -0.672 100.755  1.00  0.00              
ATOM    991  CD  PRO A 127       2.736  -2.097 101.030  1.00  0.00              
ATOM    992  CA  PRO A 127       3.723   0.083 101.288  1.00  0.00              
ATOM    993  CB  PRO A 127       4.506  -0.974 102.046  1.00  0.00              
ATOM    994  CG  PRO A 127       4.222  -2.249 101.293  1.00  0.00              
ATOM    995  C   PRO A 127       4.551   0.748 100.194  1.00  0.00              
ATOM    996  O   PRO A 127       5.116   1.824 100.399  1.00  0.00              
ATOM    997  N   ALA A 128       4.591   0.109  99.021  1.00  0.00              
ATOM    998  CA  ALA A 128       5.358   0.565  97.880  1.00  0.00              
ATOM    999  CB  ALA A 128       6.758  -0.015  97.962  1.00  0.00              
ATOM   1000  C   ALA A 128       4.700   0.028  96.615  1.00  0.00              
ATOM   1001  O   ALA A 128       4.204  -1.103  96.619  1.00  0.00              
ATOM   1002  N   MET A 129       4.651   0.804  95.529  1.00  0.00              
ATOM   1003  CA  MET A 129       4.014   0.364  94.293  1.00  0.00              
ATOM   1004  CB  MET A 129       2.519   0.672  94.381  1.00  0.00              
ATOM   1005  CG  MET A 129       1.554  -0.098  93.486  1.00  0.00              
ATOM   1006  SD  MET A 129       1.547   0.408  91.752  1.00  0.00              
ATOM   1007  CE  MET A 129       0.427   1.768  91.895  1.00  0.00              
ATOM   1008  C   MET A 129       4.626   1.077  93.095  1.00  0.00              
ATOM   1009  O   MET A 129       5.223   2.146  93.244  1.00  0.00              
ATOM   1010  N   TYR A 130       4.524   0.476  91.907  1.00  0.00              
ATOM   1011  CA  TYR A 130       4.891   1.129  90.660  1.00  0.00              
ATOM   1012  CB  TYR A 130       6.390   0.974  90.380  1.00  0.00              
ATOM   1013  CG  TYR A 130       6.904   1.751  89.175  1.00  0.00              
ATOM   1014  CD1 TYR A 130       7.400   1.062  88.088  1.00  0.00              
ATOM   1015  CE1 TYR A 130       7.887   1.746  86.994  1.00  0.00              
ATOM   1016  CD2 TYR A 130       6.882   3.133  89.168  1.00  0.00              
ATOM   1017  CE2 TYR A 130       7.364   3.820  88.074  1.00  0.00              
ATOM   1018  CZ  TYR A 130       7.872   3.122  87.000  1.00  0.00              
ATOM   1019  OH  TYR A 130       8.401   3.802  85.922  1.00  0.00              
ATOM   1020  C   TYR A 130       4.071   0.533  89.521  1.00  0.00              
ATOM   1021  O   TYR A 130       3.686  -0.641  89.534  1.00  0.00              
ATOM   1022  N   VAL A 131       3.787   1.375  88.528  1.00  0.00              
ATOM   1023  CA  VAL A 131       3.037   0.967  87.353  1.00  0.00              
ATOM   1024  CB  VAL A 131       1.896   1.969  87.053  1.00  0.00              
ATOM   1025  CG1 VAL A 131       0.960   1.383  86.017  1.00  0.00              
ATOM   1026  CG2 VAL A 131       1.092   2.357  88.284  1.00  0.00              
ATOM   1027  C   VAL A 131       4.041   0.949  86.206  1.00  0.00              
ATOM   1028  O   VAL A 131       4.684   1.968  85.944  1.00  0.00              
ATOM   1029  N   ALA A 132       4.216  -0.180  85.517  1.00  0.00              
ATOM   1030  CA  ALA A 132       5.217  -0.287  84.463  1.00  0.00              
ATOM   1031  CB  ALA A 132       6.261  -1.321  84.848  1.00  0.00              
ATOM   1032  C   ALA A 132       4.618  -0.715  83.133  1.00  0.00              
ATOM   1033  O   ALA A 132       3.695  -1.529  83.090  1.00  0.00              
ATOM   1034  N   ILE A 133       5.143  -0.174  82.030  1.00  0.00              
ATOM   1035  CA  ILE A 133       4.577  -0.403  80.708  1.00  0.00              
ATOM   1036  CB  ILE A 133       4.978   0.751  79.750  1.00  0.00              
ATOM   1037  CG2 ILE A 133       4.502   0.501  78.318  1.00  0.00              
ATOM   1038  CG1 ILE A 133       4.417   2.075  80.268  1.00  0.00              
ATOM   1039  CD1 ILE A 133       4.863   3.330  79.490  1.00  0.00              
ATOM   1040  C   ILE A 133       4.914  -1.782  80.145  1.00  0.00              
ATOM   1041  O   ILE A 133       6.079  -2.164  79.984  1.00  0.00              
ATOM   1042  N   GLN A 134       3.834  -2.489  79.799  1.00  0.00              
ATOM   1043  CA  GLN A 134       3.860  -3.868  79.323  1.00  0.00              
ATOM   1044  CB  GLN A 134       2.474  -4.276  78.818  1.00  0.00              
ATOM   1045  CG  GLN A 134       1.490  -4.367  79.973  1.00  0.00              
ATOM   1046  CD  GLN A 134       0.094  -4.867  79.642  1.00  0.00              
ATOM   1047  OE1 GLN A 134      -0.559  -4.423  78.701  1.00  0.00              
ATOM   1048  NE2 GLN A 134      -0.404  -5.819  80.418  1.00  0.00              
ATOM   1049  C   GLN A 134       4.907  -4.212  78.274  1.00  0.00              
ATOM   1050  O   GLN A 134       5.682  -5.156  78.436  1.00  0.00              
ATOM   1051  N   ALA A 135       4.970  -3.394  77.222  1.00  0.00              
ATOM   1052  CA  ALA A 135       5.932  -3.577  76.146  1.00  0.00              
ATOM   1053  CB  ALA A 135       5.719  -2.486  75.117  1.00  0.00              
ATOM   1054  C   ALA A 135       7.387  -3.504  76.598  1.00  0.00              
ATOM   1055  O   ALA A 135       8.229  -4.287  76.151  1.00  0.00              
ATOM   1056  N   VAL A 136       7.678  -2.595  77.537  1.00  0.00              
ATOM   1057  CA  VAL A 136       9.033  -2.409  78.043  1.00  0.00              
ATOM   1058  CB  VAL A 136       9.141  -1.118  78.895  1.00  0.00              
ATOM   1059  CG1 VAL A 136      10.570  -0.871  79.360  1.00  0.00              
ATOM   1060  CG2 VAL A 136       8.667   0.097  78.110  1.00  0.00              
ATOM   1061  C   VAL A 136       9.416  -3.644  78.850  1.00  0.00              
ATOM   1062  O   VAL A 136      10.528  -4.160  78.730  1.00  0.00              
ATOM   1063  N   LEU A 137       8.460  -4.160  79.631  1.00  0.00              
ATOM   1064  CA  LEU A 137       8.656  -5.390  80.383  1.00  0.00              
ATOM   1065  CB  LEU A 137       7.459  -5.650  81.286  1.00  0.00              
ATOM   1066  CG  LEU A 137       7.124  -4.591  82.328  1.00  0.00              
ATOM   1067  CD1 LEU A 137       5.835  -4.942  83.033  1.00  0.00              
ATOM   1068  CD2 LEU A 137       8.249  -4.429  83.333  1.00  0.00              
ATOM   1069  C   LEU A 137       8.914  -6.589  79.477  1.00  0.00              
ATOM   1070  O   LEU A 137       9.832  -7.365  79.740  1.00  0.00              
ATOM   1071  N   SER A 138       8.155  -6.745  78.386  1.00  0.00              
ATOM   1072  CA  SER A 138       8.455  -7.748  77.372  1.00  0.00              
ATOM   1073  CB  SER A 138       7.406  -7.707  76.282  1.00  0.00              
ATOM   1074  OG  SER A 138       6.155  -8.151  76.783  1.00  0.00              
ATOM   1075  C   SER A 138       9.839  -7.620  76.747  1.00  0.00              
ATOM   1076  O   SER A 138      10.531  -8.626  76.567  1.00  0.00              
ATOM   1077  N   LEU A 139      10.280  -6.395  76.441  1.00  0.00              
ATOM   1078  CA  LEU A 139      11.618  -6.171  75.909  1.00  0.00              
ATOM   1079  CB  LEU A 139      11.757  -4.718  75.486  1.00  0.00              
ATOM   1080  CG  LEU A 139      12.910  -4.329  74.577  1.00  0.00              
ATOM   1081  CD1 LEU A 139      12.805  -4.998  73.215  1.00  0.00              
ATOM   1082  CD2 LEU A 139      12.921  -2.831  74.403  1.00  0.00              
ATOM   1083  C   LEU A 139      12.697  -6.537  76.927  1.00  0.00              
ATOM   1084  O   LEU A 139      13.723  -7.136  76.594  1.00  0.00              
ATOM   1085  N   TYR A 140      12.465  -6.215  78.201  1.00  0.00              
ATOM   1086  CA  TYR A 140      13.350  -6.658  79.264  1.00  0.00              
ATOM   1087  CB  TYR A 140      13.168  -5.804  80.514  1.00  0.00              
ATOM   1088  CG  TYR A 140      14.007  -4.533  80.442  1.00  0.00              
ATOM   1089  CD1 TYR A 140      13.641  -3.484  79.618  1.00  0.00              
ATOM   1090  CE1 TYR A 140      14.458  -2.376  79.501  1.00  0.00              
ATOM   1091  CD2 TYR A 140      15.175  -4.459  81.174  1.00  0.00              
ATOM   1092  CE2 TYR A 140      15.991  -3.352  81.067  1.00  0.00              
ATOM   1093  CZ  TYR A 140      15.633  -2.324  80.222  1.00  0.00              
ATOM   1094  OH  TYR A 140      16.470  -1.231  80.112  1.00  0.00              
ATOM   1095  C   TYR A 140      13.277  -8.150  79.563  1.00  0.00              
ATOM   1096  O   TYR A 140      14.238  -8.721  80.077  1.00  0.00              
ATOM   1097  N   ALA A 141      12.170  -8.818  79.218  1.00  0.00              
ATOM   1098  CA  ALA A 141      12.118 -10.275  79.217  1.00  0.00              
ATOM   1099  CB  ALA A 141      10.692 -10.763  79.027  1.00  0.00              
ATOM   1100  C   ALA A 141      12.955 -10.880  78.096  1.00  0.00              
ATOM   1101  O   ALA A 141      13.548 -11.944  78.276  1.00  0.00              
ATOM   1102  N   SER A 142      13.013 -10.246  76.918  1.00  0.00              
ATOM   1103  CA  SER A 142      13.967 -10.651  75.895  1.00  0.00              
ATOM   1104  CB  SER A 142      13.440 -10.286  74.513  1.00  0.00              
ATOM   1105  OG  SER A 142      12.942  -8.958  74.462  1.00  0.00              
ATOM   1106  C   SER A 142      15.376 -10.104  76.121  1.00  0.00              
ATOM   1107  O   SER A 142      16.321 -10.464  75.415  1.00  0.00              
ATOM   1108  N   GLY A 143      15.531  -9.192  77.083  1.00  0.00              
ATOM   1109  CA  GLY A 143      16.838  -8.769  77.559  1.00  0.00              
ATOM   1110  C   GLY A 143      17.394  -7.567  76.812  1.00  0.00              
ATOM   1111  O   GLY A 143      18.594  -7.291  76.875  1.00  0.00              
ATOM   1112  N   ARG A 144      16.537  -6.837  76.098  1.00  0.00              
ATOM   1113  CA  ARG A 144      16.959  -5.647  75.384  1.00  0.00              
ATOM   1114  CB  ARG A 144      16.427  -5.605  73.955  1.00  0.00              
ATOM   1115  CG  ARG A 144      17.005  -6.552  72.917  1.00  0.00              
ATOM   1116  CD  ARG A 144      16.446  -7.963  72.985  1.00  0.00              
ATOM   1117  NE  ARG A 144      16.875  -8.692  71.805  1.00  0.00              
ATOM   1118  CZ  ARG A 144      17.073 -10.010  71.776  1.00  0.00              
ATOM   1119  NH1 ARG A 144      17.435 -10.548  70.621  1.00  0.00              
ATOM   1120  NH2 ARG A 144      16.950 -10.781  72.853  1.00  0.00              
ATOM   1121  C   ARG A 144      16.464  -4.396  76.089  1.00  0.00              
ATOM   1122  O   ARG A 144      15.460  -4.402  76.802  1.00  0.00              
ATOM   1123  N   THR A 145      17.194  -3.303  75.891  1.00  0.00              
ATOM   1124  CA  THR A 145      16.735  -1.989  76.314  1.00  0.00              
ATOM   1125  CB  THR A 145      17.950  -1.301  76.968  1.00  0.00              
ATOM   1126  OG1 THR A 145      17.470  -0.207  77.745  1.00  0.00              
ATOM   1127  CG2 THR A 145      19.014  -0.895  75.951  1.00  0.00              
ATOM   1128  C   THR A 145      16.132  -1.199  75.143  1.00  0.00              
ATOM   1129  O   THR A 145      15.433  -0.196  75.324  1.00  0.00              
ATOM   1130  N   THR A 146      16.362  -1.683  73.918  1.00  0.00              
ATOM   1131  CA  THR A 146      15.991  -0.988  72.698  1.00  0.00              
ATOM   1132  CB  THR A 146      17.250  -0.311  72.115  1.00  0.00              
ATOM   1133  OG1 THR A 146      17.679   0.646  73.080  1.00  0.00              
ATOM   1134  CG2 THR A 146      17.006   0.366  70.777  1.00  0.00              
ATOM   1135  C   THR A 146      15.428  -2.015  71.719  1.00  0.00              
ATOM   1136  O   THR A 146      15.951  -3.128  71.620  1.00  0.00              
ATOM   1137  N   GLY A 147      14.351  -1.663  71.018  1.00  0.00              
ATOM   1138  CA  GLY A 147      13.761  -2.518  70.002  1.00  0.00              
ATOM   1139  C   GLY A 147      12.322  -2.113  69.732  1.00  0.00              
ATOM   1140  O   GLY A 147      11.835  -1.142  70.317  1.00  0.00              
ATOM   1141  N   ILE A 148      11.612  -2.809  68.844  1.00  0.00              
ATOM   1142  CA  ILE A 148      10.198  -2.529  68.656  1.00  0.00              
ATOM   1143  CB  ILE A 148       9.831  -1.976  67.247  1.00  0.00              
ATOM   1144  CG2 ILE A 148      10.356  -2.847  66.113  1.00  0.00              
ATOM   1145  CG1 ILE A 148       8.326  -1.730  67.138  1.00  0.00              
ATOM   1146  CD1 ILE A 148       7.864  -0.943  65.903  1.00  0.00              
ATOM   1147  C   ILE A 148       9.367  -3.732  69.073  1.00  0.00              
ATOM   1148  O   ILE A 148       9.430  -4.820  68.494  1.00  0.00              
ATOM   1149  N   VAL A 149       8.588  -3.510  70.126  1.00  0.00              
ATOM   1150  CA  VAL A 149       7.777  -4.559  70.705  1.00  0.00              
ATOM   1151  CB  VAL A 149       7.731  -4.420  72.240  1.00  0.00              
ATOM   1152  CG1 VAL A 149       6.920  -5.530  72.883  1.00  0.00              
ATOM   1153  CG2 VAL A 149       9.132  -4.489  72.807  1.00  0.00              
ATOM   1154  C   VAL A 149       6.384  -4.550  70.096  1.00  0.00              
ATOM   1155  O   VAL A 149       5.655  -3.558  70.149  1.00  0.00              
ATOM   1156  N   LEU A 150       6.034  -5.668  69.469  1.00  0.00              
ATOM   1157  CA  LEU A 150       4.677  -5.905  69.023  1.00  0.00              
ATOM   1158  CB  LEU A 150       4.684  -6.812  67.798  1.00  0.00              
ATOM   1159  CG  LEU A 150       3.352  -7.182  67.161  1.00  0.00              
ATOM   1160  CD1 LEU A 150       2.672  -5.966  66.554  1.00  0.00              
ATOM   1161  CD2 LEU A 150       3.580  -8.237  66.101  1.00  0.00              
ATOM   1162  C   LEU A 150       3.956  -6.569  70.188  1.00  0.00              
ATOM   1163  O   LEU A 150       4.212  -7.725  70.531  1.00  0.00              
ATOM   1164  N   ASP A 151       3.096  -5.805  70.853  1.00  0.00              
ATOM   1165  CA  ASP A 151       2.336  -6.288  71.993  1.00  0.00              
ATOM   1166  CB  ASP A 151       2.438  -5.269  73.136  1.00  0.00              
ATOM   1167  CG  ASP A 151       1.527  -5.533  74.331  1.00  0.00              
ATOM   1168  OD1 ASP A 151       1.523  -6.642  74.869  1.00  0.00              
ATOM   1169  OD2 ASP A 151       0.825  -4.602  74.734  1.00  0.00              
ATOM   1170  C   ASP A 151       0.889  -6.586  71.623  1.00  0.00              
ATOM   1171  O   ASP A 151       0.011  -5.729  71.737  1.00  0.00              
ATOM   1172  N   SER A 152       0.641  -7.812  71.174  1.00  0.00              
ATOM   1173  CA  SER A 152      -0.686  -8.244  70.777  1.00  0.00              
ATOM   1174  CB  SER A 152      -0.605  -8.926  69.423  1.00  0.00              
ATOM   1175  OG  SER A 152      -0.316  -7.993  68.397  1.00  0.00              
ATOM   1176  C   SER A 152      -1.320  -9.160  71.815  1.00  0.00              
ATOM   1177  O   SER A 152      -1.047 -10.362  71.892  1.00  0.00              
ATOM   1178  N   GLY A 153      -2.191  -8.590  72.646  1.00  0.00              
ATOM   1179  CA  GLY A 153      -2.822  -9.328  73.728  1.00  0.00              
ATOM   1180  C   GLY A 153      -4.080 -10.065  73.289  1.00  0.00              
ATOM   1181  O   GLY A 153      -4.230 -10.496  72.140  1.00  0.00              
ATOM   1182  N   ASP A 154      -4.998 -10.253  74.241  1.00  0.00              
ATOM   1183  CA  ASP A 154      -6.321 -10.762  73.909  1.00  0.00              
ATOM   1184  CB  ASP A 154      -7.053 -11.347  75.118  1.00  0.00              
ATOM   1185  CG  ASP A 154      -8.482 -11.798  74.810  1.00  0.00              
ATOM   1186  OD1 ASP A 154      -8.671 -12.658  73.950  1.00  0.00              
ATOM   1187  OD2 ASP A 154      -9.400 -11.274  75.445  1.00  0.00              
ATOM   1188  C   ASP A 154      -7.176  -9.677  73.278  1.00  0.00              
ATOM   1189  O   ASP A 154      -7.838  -9.929  72.278  1.00  0.00              
ATOM   1190  N   GLY A 155      -7.176  -8.469  73.833  1.00  0.00              
ATOM   1191  CA  GLY A 155      -7.987  -7.402  73.282  1.00  0.00              
ATOM   1192  C   GLY A 155      -7.221  -6.096  73.278  1.00  0.00              
ATOM   1193  O   GLY A 155      -7.474  -5.248  74.133  1.00  0.00              
ATOM   1194  N   VAL A 156      -6.186  -6.061  72.428  1.00  0.00              
ATOM   1195  CA  VAL A 156      -5.505  -4.874  71.912  1.00  0.00              
ATOM   1196  CB  VAL A 156      -5.282  -3.707  72.926  1.00  0.00              
ATOM   1197  CG1 VAL A 156      -4.219  -3.985  73.986  1.00  0.00              
ATOM   1198  CG2 VAL A 156      -5.065  -2.402  72.181  1.00  0.00              
ATOM   1199  C   VAL A 156      -4.174  -5.318  71.300  1.00  0.00              
ATOM   1200  O   VAL A 156      -3.576  -6.302  71.745  1.00  0.00              
ATOM   1201  N   THR A 157      -3.746  -4.637  70.240  1.00  0.00              
ATOM   1202  CA  THR A 157      -2.393  -4.718  69.720  1.00  0.00              
ATOM   1203  CB  THR A 157      -2.413  -5.165  68.238  1.00  0.00              
ATOM   1204  OG1 THR A 157      -2.793  -6.535  68.252  1.00  0.00              
ATOM   1205  CG2 THR A 157      -1.101  -4.973  67.483  1.00  0.00              
ATOM   1206  C   THR A 157      -1.771  -3.333  69.861  1.00  0.00              
ATOM   1207  O   THR A 157      -2.374  -2.315  69.512  1.00  0.00              
ATOM   1208  N   HIS A 158      -0.560  -3.275  70.403  1.00  0.00              
ATOM   1209  CA  HIS A 158       0.210  -2.045  70.434  1.00  0.00              
ATOM   1210  CB  HIS A 158       0.444  -1.591  71.869  1.00  0.00              
ATOM   1211  CG  HIS A 158      -0.800  -1.071  72.574  1.00  0.00              
ATOM   1212  ND1 HIS A 158      -1.363  -1.562  73.666  1.00  0.00              
ATOM   1213  CD2 HIS A 158      -1.506   0.045  72.185  1.00  0.00              
ATOM   1214  NE2 HIS A 158      -2.461   0.168  73.070  1.00  0.00              
ATOM   1215  CE1 HIS A 158      -2.373  -0.789  73.964  1.00  0.00              
ATOM   1216  C   HIS A 158       1.543  -2.293  69.754  1.00  0.00              
ATOM   1217  O   HIS A 158       2.216  -3.282  70.043  1.00  0.00              
ATOM   1218  N   ASN A 159       1.929  -1.423  68.825  1.00  0.00              
ATOM   1219  CA  ASN A 159       3.214  -1.539  68.150  1.00  0.00              
ATOM   1220  CB  ASN A 159       3.075  -1.287  66.645  1.00  0.00              
ATOM   1221  CG  ASN A 159       2.076  -2.176  65.911  1.00  0.00              
ATOM   1222  OD1 ASN A 159       2.419  -2.915  64.990  1.00  0.00              
ATOM   1223  ND2 ASN A 159       0.782  -2.136  66.192  1.00  0.00              
ATOM   1224  C   ASN A 159       4.056  -0.448  68.793  1.00  0.00              
ATOM   1225  O   ASN A 159       3.821   0.741  68.567  1.00  0.00              
ATOM   1226  N   VAL A 160       4.993  -0.839  69.659  1.00  0.00              
ATOM   1227  CA  VAL A 160       5.699   0.106  70.516  1.00  0.00              
ATOM   1228  CB  VAL A 160       5.485  -0.246  72.011  1.00  0.00              
ATOM   1229  CG1 VAL A 160       6.010   0.861  72.912  1.00  0.00              
ATOM   1230  CG2 VAL A 160       4.034  -0.531  72.347  1.00  0.00              
ATOM   1231  C   VAL A 160       7.197   0.141  70.215  1.00  0.00              
ATOM   1232  O   VAL A 160       7.906  -0.822  70.519  1.00  0.00              
ATOM   1233  N   PRO A 161       7.730   1.197  69.591  1.00  0.00              
ATOM   1234  CD  PRO A 161       6.970   2.124  68.759  1.00  0.00              
ATOM   1235  CA  PRO A 161       9.169   1.427  69.473  1.00  0.00              
ATOM   1236  CB  PRO A 161       9.252   2.421  68.337  1.00  0.00              
ATOM   1237  CG  PRO A 161       7.978   3.212  68.473  1.00  0.00              
ATOM   1238  C   PRO A 161       9.785   1.948  70.769  1.00  0.00              
ATOM   1239  O   PRO A 161       9.273   2.877  71.401  1.00  0.00              
ATOM   1240  N   ILE A 162      10.882   1.328  71.203  1.00  0.00              
ATOM   1241  CA  ILE A 162      11.507   1.639  72.480  1.00  0.00              
ATOM   1242  CB  ILE A 162      11.270   0.475  73.484  1.00  0.00              
ATOM   1243  CG2 ILE A 162      11.898   0.797  74.835  1.00  0.00              
ATOM   1244  CG1 ILE A 162       9.788   0.162  73.677  1.00  0.00              
ATOM   1245  CD1 ILE A 162       9.483  -1.120  74.465  1.00  0.00              
ATOM   1246  C   ILE A 162      13.000   1.845  72.250  1.00  0.00              
ATOM   1247  O   ILE A 162      13.641   1.069  71.536  1.00  0.00              
ATOM   1248  N   TYR A 163      13.569   2.899  72.836  1.00  0.00              
ATOM   1249  CA  TYR A 163      15.006   3.112  72.817  1.00  0.00              
ATOM   1250  CB  TYR A 163      15.341   4.328  71.943  1.00  0.00              
ATOM   1251  CG  TYR A 163      16.832   4.600  71.780  1.00  0.00              
ATOM   1252  CD1 TYR A 163      17.588   3.832  70.917  1.00  0.00              
ATOM   1253  CE1 TYR A 163      18.951   4.025  70.827  1.00  0.00              
ATOM   1254  CD2 TYR A 163      17.435   5.595  72.524  1.00  0.00              
ATOM   1255  CE2 TYR A 163      18.796   5.793  72.438  1.00  0.00              
ATOM   1256  CZ  TYR A 163      19.546   4.995  71.604  1.00  0.00              
ATOM   1257  OH  TYR A 163      20.918   5.156  71.577  1.00  0.00              
ATOM   1258  C   TYR A 163      15.446   3.346  74.253  1.00  0.00              
ATOM   1259  O   TYR A 163      14.924   4.250  74.908  1.00  0.00              
ATOM   1260  N   GLU A 164      16.360   2.524  74.787  1.00  0.00              
ATOM   1261  CA  GLU A 164      16.931   2.726  76.117  1.00  0.00              
ATOM   1262  CB  GLU A 164      17.827   3.974  76.142  1.00  0.00              
ATOM   1263  CG  GLU A 164      19.264   3.750  75.682  1.00  0.00              
ATOM   1264  CD  GLU A 164      20.159   3.143  76.755  1.00  0.00              
ATOM   1265  OE1 GLU A 164      21.098   3.806  77.206  1.00  0.00              
ATOM   1266  OE2 GLU A 164      19.917   1.998  77.152  1.00  0.00              
ATOM   1267  C   GLU A 164      15.926   2.754  77.266  1.00  0.00              
ATOM   1268  O   GLU A 164      16.125   3.406  78.294  1.00  0.00              
ATOM   1269  N   GLY A 165      14.830   2.012  77.101  1.00  0.00              
ATOM   1270  CA  GLY A 165      13.708   2.089  78.024  1.00  0.00              
ATOM   1271  C   GLY A 165      12.633   3.079  77.583  1.00  0.00              
ATOM   1272  O   GLY A 165      11.447   2.860  77.843  1.00  0.00              
ATOM   1273  N   TYR A 166      12.993   4.164  76.886  1.00  0.00              
ATOM   1274  CA  TYR A 166      12.029   5.167  76.460  1.00  0.00              
ATOM   1275  CB  TYR A 166      12.745   6.476  76.084  1.00  0.00              
ATOM   1276  CG  TYR A 166      11.861   7.689  75.786  1.00  0.00              
ATOM   1277  CD1 TYR A 166      10.693   7.923  76.491  1.00  0.00              
ATOM   1278  CE1 TYR A 166       9.937   9.048  76.230  1.00  0.00              
ATOM   1279  CD2 TYR A 166      12.260   8.587  74.813  1.00  0.00              
ATOM   1280  CE2 TYR A 166      11.510   9.717  74.554  1.00  0.00              
ATOM   1281  CZ  TYR A 166      10.357   9.947  75.272  1.00  0.00              
ATOM   1282  OH  TYR A 166       9.625  11.104  75.064  1.00  0.00              
ATOM   1283  C   TYR A 166      11.199   4.639  75.297  1.00  0.00              
ATOM   1284  O   TYR A 166      11.616   4.608  74.136  1.00  0.00              
ATOM   1285  N   ALA A 167      10.027   4.123  75.669  1.00  0.00              
ATOM   1286  CA  ALA A 167       8.963   3.856  74.715  1.00  0.00              
ATOM   1287  CB  ALA A 167       7.787   3.214  75.437  1.00  0.00              
ATOM   1288  C   ALA A 167       8.490   5.172  74.111  1.00  0.00              
ATOM   1289  O   ALA A 167       8.081   6.085  74.831  1.00  0.00              
ATOM   1290  N   LEU A 168       8.577   5.289  72.787  1.00  0.00              
ATOM   1291  CA  LEU A 168       8.331   6.547  72.098  1.00  0.00              
ATOM   1292  CB  LEU A 168       9.006   6.513  70.728  1.00  0.00              
ATOM   1293  CG  LEU A 168      10.508   6.268  70.655  1.00  0.00              
ATOM   1294  CD1 LEU A 168      10.936   6.164  69.208  1.00  0.00              
ATOM   1295  CD2 LEU A 168      11.290   7.364  71.358  1.00  0.00              
ATOM   1296  C   LEU A 168       6.844   6.873  71.968  1.00  0.00              
ATOM   1297  O   LEU A 168       6.180   6.373  71.053  1.00  0.00              
ATOM   1298  N   PRO A 169       6.290   7.759  72.817  1.00  0.00              
ATOM   1299  CD  PRO A 169       7.047   8.776  73.548  1.00  0.00              
ATOM   1300  CA  PRO A 169       4.849   7.963  72.992  1.00  0.00              
ATOM   1301  CB  PRO A 169       4.790   9.100  73.999  1.00  0.00              
ATOM   1302  CG  PRO A 169       6.042   9.895  73.731  1.00  0.00              
ATOM   1303  C   PRO A 169       4.058   8.266  71.725  1.00  0.00              
ATOM   1304  O   PRO A 169       2.970   7.737  71.501  1.00  0.00              
ATOM   1305  N   HIS A 170       4.654   9.105  70.877  1.00  0.00              
ATOM   1306  CA  HIS A 170       4.126   9.447  69.566  1.00  0.00              
ATOM   1307  CB  HIS A 170       5.023  10.502  68.889  1.00  0.00              
ATOM   1308  CG  HIS A 170       6.519  10.302  69.120  1.00  0.00              
ATOM   1309  ND1 HIS A 170       7.206  10.809  70.133  1.00  0.00              
ATOM   1310  CD2 HIS A 170       7.348   9.475  68.399  1.00  0.00              
ATOM   1311  NE2 HIS A 170       8.482   9.495  69.051  1.00  0.00              
ATOM   1312  CE1 HIS A 170       8.405  10.296  70.083  1.00  0.00              
ATOM   1313  C   HIS A 170       3.939   8.248  68.647  1.00  0.00              
ATOM   1314  O   HIS A 170       2.884   8.084  68.031  1.00  0.00              
ATOM   1315  N   ALA A 171       4.924   7.351  68.593  1.00  0.00              
ATOM   1316  CA  ALA A 171       4.952   6.343  67.550  1.00  0.00              
ATOM   1317  CB  ALA A 171       6.393   6.125  67.119  1.00  0.00              
ATOM   1318  C   ALA A 171       4.325   5.011  67.934  1.00  0.00              
ATOM   1319  O   ALA A 171       4.416   4.036  67.186  1.00  0.00              
ATOM   1320  N   ILE A 172       3.657   4.943  69.090  1.00  0.00              
ATOM   1321  CA  ILE A 172       2.991   3.720  69.510  1.00  0.00              
ATOM   1322  CB  ILE A 172       2.674   3.739  71.027  1.00  0.00              
ATOM   1323  CG2 ILE A 172       1.995   2.433  71.438  1.00  0.00              
ATOM   1324  CG1 ILE A 172       3.936   3.958  71.858  1.00  0.00              
ATOM   1325  CD1 ILE A 172       3.701   4.145  73.372  1.00  0.00              
ATOM   1326  C   ILE A 172       1.736   3.516  68.664  1.00  0.00              
ATOM   1327  O   ILE A 172       0.676   4.100  68.913  1.00  0.00              
ATOM   1328  N   MET A 173       1.860   2.701  67.616  1.00  0.00              
ATOM   1329  CA  MET A 173       0.714   2.404  66.773  1.00  0.00              
ATOM   1330  CB  MET A 173       1.121   1.945  65.378  1.00  0.00              
ATOM   1331  CG  MET A 173       1.679   3.056  64.496  1.00  0.00              
ATOM   1332  SD  MET A 173       0.498   4.387  64.159  1.00  0.00              
ATOM   1333  CE  MET A 173       1.199   5.676  65.151  1.00  0.00              
ATOM   1334  C   MET A 173      -0.228   1.408  67.421  1.00  0.00              
ATOM   1335  O   MET A 173       0.044   0.209  67.536  1.00  0.00              
ATOM   1336  N   ARG A 174      -1.324   1.960  67.930  1.00  0.00              
ATOM   1337  CA  ARG A 174      -2.404   1.160  68.474  1.00  0.00              
ATOM   1338  CB  ARG A 174      -3.238   2.020  69.417  1.00  0.00              
ATOM   1339  CG  ARG A 174      -4.371   1.278  70.105  1.00  0.00              
ATOM   1340  CD  ARG A 174      -5.098   2.215  71.046  1.00  0.00              
ATOM   1341  NE  ARG A 174      -6.285   1.570  71.574  1.00  0.00              
ATOM   1342  CZ  ARG A 174      -6.323   0.990  72.773  1.00  0.00              
ATOM   1343  NH1 ARG A 174      -7.464   0.463  73.177  1.00  0.00              
ATOM   1344  NH2 ARG A 174      -5.251   0.845  73.546  1.00  0.00              
ATOM   1345  C   ARG A 174      -3.271   0.576  67.365  1.00  0.00              
ATOM   1346  O   ARG A 174      -3.598   1.238  66.378  1.00  0.00              
ATOM   1347  N   LEU A 175      -3.623  -0.694  67.538  1.00  0.00              
ATOM   1348  CA  LEU A 175      -4.566  -1.384  66.681  1.00  0.00              
ATOM   1349  CB  LEU A 175      -3.797  -2.283  65.706  1.00  0.00              
ATOM   1350  CG  LEU A 175      -4.543  -3.146  64.693  1.00  0.00              
ATOM   1351  CD1 LEU A 175      -5.330  -2.294  63.710  1.00  0.00              
ATOM   1352  CD2 LEU A 175      -3.557  -4.026  63.943  1.00  0.00              
ATOM   1353  C   LEU A 175      -5.403  -2.208  67.648  1.00  0.00              
ATOM   1354  O   LEU A 175      -4.919  -3.183  68.216  1.00  0.00              
ATOM   1355  N   ASP A 176      -6.665  -1.843  67.889  1.00  0.00              
ATOM   1356  CA  ASP A 176      -7.492  -2.525  68.890  1.00  0.00              
ATOM   1357  CB  ASP A 176      -8.812  -1.788  69.119  1.00  0.00              
ATOM   1358  CG  ASP A 176      -8.643  -0.453  69.831  1.00  0.00              
ATOM   1359  OD1 ASP A 176      -9.054  -0.322  70.985  1.00  0.00              
ATOM   1360  OD2 ASP A 176      -8.101   0.468  69.218  1.00  0.00              
ATOM   1361  C   ASP A 176      -7.768  -4.002  68.624  1.00  0.00              
ATOM   1362  O   ASP A 176      -8.081  -4.771  69.532  1.00  0.00              
ATOM   1363  N   LEU A 177      -7.621  -4.392  67.357  1.00  0.00              
ATOM   1364  CA  LEU A 177      -7.735  -5.767  66.903  1.00  0.00              
ATOM   1365  CB  LEU A 177      -7.536  -5.747  65.390  1.00  0.00              
ATOM   1366  CG  LEU A 177      -7.403  -7.013  64.556  1.00  0.00              
ATOM   1367  CD1 LEU A 177      -8.686  -7.820  64.522  1.00  0.00              
ATOM   1368  CD2 LEU A 177      -7.019  -6.611  63.150  1.00  0.00              
ATOM   1369  C   LEU A 177      -6.736  -6.716  67.562  1.00  0.00              
ATOM   1370  O   LEU A 177      -5.520  -6.505  67.519  1.00  0.00              
ATOM   1371  N   ALA A 178      -7.273  -7.758  68.202  1.00  0.00              
ATOM   1372  CA  ALA A 178      -6.484  -8.863  68.723  1.00  0.00              
ATOM   1373  CB  ALA A 178      -5.818  -8.426  70.022  1.00  0.00              
ATOM   1374  C   ALA A 178      -7.351 -10.105  68.964  1.00  0.00              
ATOM   1375  O   ALA A 178      -8.424 -10.230  68.361  1.00  0.00              
ATOM   1376  N   GLY A 179      -6.955 -11.011  69.872  1.00  0.00              
ATOM   1377  CA  GLY A 179      -7.479 -12.368  69.970  1.00  0.00              
ATOM   1378  C   GLY A 179      -8.984 -12.512  70.127  1.00  0.00              
ATOM   1379  O   GLY A 179      -9.579 -13.427  69.548  1.00  0.00              
ATOM   1380  N   ARG A 180      -9.596 -11.611  70.894  1.00  0.00              
ATOM   1381  CA  ARG A 180     -11.033 -11.565  71.116  1.00  0.00              
ATOM   1382  CB  ARG A 180     -11.317 -10.447  72.105  1.00  0.00              
ATOM   1383  CG  ARG A 180     -12.757 -10.319  72.593  1.00  0.00              
ATOM   1384  CD  ARG A 180     -12.832  -9.245  73.671  1.00  0.00              
ATOM   1385  NE  ARG A 180     -11.950  -9.588  74.775  1.00  0.00              
ATOM   1386  CZ  ARG A 180     -11.838  -8.877  75.892  1.00  0.00              
ATOM   1387  NH1 ARG A 180     -10.971  -9.317  76.784  1.00  0.00              
ATOM   1388  NH2 ARG A 180     -12.552  -7.782  76.128  1.00  0.00              
ATOM   1389  C   ARG A 180     -11.761 -11.289  69.811  1.00  0.00              
ATOM   1390  O   ARG A 180     -12.725 -11.969  69.453  1.00  0.00              
ATOM   1391  N   ASP A 181     -11.227 -10.324  69.054  1.00  0.00              
ATOM   1392  CA  ASP A 181     -11.827  -9.905  67.794  1.00  0.00              
ATOM   1393  CB  ASP A 181     -11.131  -8.693  67.187  1.00  0.00              
ATOM   1394  CG  ASP A 181     -11.052  -7.481  68.096  1.00  0.00              
ATOM   1395  OD1 ASP A 181     -10.191  -7.492  68.978  1.00  0.00              
ATOM   1396  OD2 ASP A 181     -11.819  -6.540  67.912  1.00  0.00              
ATOM   1397  C   ASP A 181     -11.718 -11.057  66.815  1.00  0.00              
ATOM   1398  O   ASP A 181     -12.683 -11.374  66.122  1.00  0.00              
ATOM   1399  N   LEU A 182     -10.558 -11.728  66.805  1.00  0.00              
ATOM   1400  CA  LEU A 182     -10.375 -12.941  66.020  1.00  0.00              
ATOM   1401  CB  LEU A 182      -8.945 -13.452  66.090  1.00  0.00              
ATOM   1402  CG  LEU A 182      -7.788 -12.586  65.624  1.00  0.00              
ATOM   1403  CD1 LEU A 182      -6.547 -13.451  65.594  1.00  0.00              
ATOM   1404  CD2 LEU A 182      -8.022 -12.007  64.239  1.00  0.00              
ATOM   1405  C   LEU A 182     -11.308 -14.070  66.433  1.00  0.00              
ATOM   1406  O   LEU A 182     -11.822 -14.775  65.571  1.00  0.00              
ATOM   1407  N   THR A 183     -11.575 -14.242  67.733  1.00  0.00              
ATOM   1408  CA  THR A 183     -12.529 -15.235  68.223  1.00  0.00              
ATOM   1409  CB  THR A 183     -12.515 -15.247  69.767  1.00  0.00              
ATOM   1410  OG1 THR A 183     -11.207 -15.635  70.154  1.00  0.00              
ATOM   1411  CG2 THR A 183     -13.516 -16.201  70.383  1.00  0.00              
ATOM   1412  C   THR A 183     -13.934 -14.935  67.703  1.00  0.00              
ATOM   1413  O   THR A 183     -14.642 -15.814  67.205  1.00  0.00              
ATOM   1414  N   ASP A 184     -14.311 -13.654  67.762  1.00  0.00              
ATOM   1415  CA  ASP A 184     -15.628 -13.202  67.325  1.00  0.00              
ATOM   1416  CB  ASP A 184     -15.856 -11.720  67.666  1.00  0.00              
ATOM   1417  CG  ASP A 184     -15.690 -11.298  69.128  1.00  0.00              
ATOM   1418  OD1 ASP A 184     -15.227 -10.180  69.350  1.00  0.00              
ATOM   1419  OD2 ASP A 184     -16.013 -12.058  70.049  1.00  0.00              
ATOM   1420  C   ASP A 184     -15.782 -13.415  65.821  1.00  0.00              
ATOM   1421  O   ASP A 184     -16.797 -13.915  65.331  1.00  0.00              
ATOM   1422  N   TYR A 185     -14.723 -13.072  65.084  1.00  0.00              
ATOM   1423  CA  TYR A 185     -14.604 -13.353  63.662  1.00  0.00              
ATOM   1424  CB  TYR A 185     -13.351 -12.632  63.158  1.00  0.00              
ATOM   1425  CG  TYR A 185     -12.866 -12.980  61.760  1.00  0.00              
ATOM   1426  CD1 TYR A 185     -13.490 -12.476  60.634  1.00  0.00              
ATOM   1427  CE1 TYR A 185     -13.004 -12.791  59.381  1.00  0.00              
ATOM   1428  CD2 TYR A 185     -11.770 -13.806  61.638  1.00  0.00              
ATOM   1429  CE2 TYR A 185     -11.291 -14.121  60.392  1.00  0.00              
ATOM   1430  CZ  TYR A 185     -11.891 -13.599  59.272  1.00  0.00              
ATOM   1431  OH  TYR A 185     -11.329 -13.864  58.040  1.00  0.00              
ATOM   1432  C   TYR A 185     -14.573 -14.850  63.354  1.00  0.00              
ATOM   1433  O   TYR A 185     -15.089 -15.276  62.320  1.00  0.00              
ATOM   1434  N   LEU A 186     -13.989 -15.679  64.223  1.00  0.00              
ATOM   1435  CA  LEU A 186     -13.970 -17.119  64.020  1.00  0.00              
ATOM   1436  CB  LEU A 186     -12.987 -17.800  64.969  1.00  0.00              
ATOM   1437  CG  LEU A 186     -12.616 -19.263  64.734  1.00  0.00              
ATOM   1438  CD1 LEU A 186     -11.965 -19.474  63.379  1.00  0.00              
ATOM   1439  CD2 LEU A 186     -11.664 -19.730  65.813  1.00  0.00              
ATOM   1440  C   LEU A 186     -15.374 -17.686  64.169  1.00  0.00              
ATOM   1441  O   LEU A 186     -15.745 -18.591  63.421  1.00  0.00              
ATOM   1442  N   MET A 187     -16.183 -17.137  65.090  1.00  0.00              
ATOM   1443  CA  MET A 187     -17.610 -17.444  65.135  1.00  0.00              
ATOM   1444  CB  MET A 187     -18.365 -16.703  66.234  1.00  0.00              
ATOM   1445  CG  MET A 187     -17.927 -16.959  67.663  1.00  0.00              
ATOM   1446  SD  MET A 187     -19.121 -16.312  68.861  1.00  0.00              
ATOM   1447  CE  MET A 187     -18.939 -14.570  68.608  1.00  0.00              
ATOM   1448  C   MET A 187     -18.271 -17.084  63.812  1.00  0.00              
ATOM   1449  O   MET A 187     -18.943 -17.928  63.227  1.00  0.00              
ATOM   1450  N   LYS A 188     -18.038 -15.855  63.323  1.00  0.00              
ATOM   1451  CA  LYS A 188     -18.528 -15.384  62.027  1.00  0.00              
ATOM   1452  CB  LYS A 188     -17.931 -13.992  61.754  1.00  0.00              
ATOM   1453  CG  LYS A 188     -18.176 -13.346  60.390  1.00  0.00              
ATOM   1454  CD  LYS A 188     -17.329 -12.083  60.248  1.00  0.00              
ATOM   1455  CE  LYS A 188     -17.544 -11.435  58.885  1.00  0.00              
ATOM   1456  NZ  LYS A 188     -16.801 -10.191  58.742  1.00  0.00              
ATOM   1457  C   LYS A 188     -18.222 -16.337  60.871  1.00  0.00              
ATOM   1458  O   LYS A 188     -19.127 -16.767  60.150  1.00  0.00              
ATOM   1459  N   ILE A 189     -16.954 -16.709  60.676  1.00  0.00              
ATOM   1460  CA  ILE A 189     -16.598 -17.596  59.578  1.00  0.00              
ATOM   1461  CB  ILE A 189     -15.101 -17.506  59.202  1.00  0.00              
ATOM   1462  CG2 ILE A 189     -14.861 -16.125  58.600  1.00  0.00              
ATOM   1463  CG1 ILE A 189     -14.136 -17.809  60.343  1.00  0.00              
ATOM   1464  CD1 ILE A 189     -12.641 -17.661  59.994  1.00  0.00              
ATOM   1465  C   ILE A 189     -17.087 -19.026  59.777  1.00  0.00              
ATOM   1466  O   ILE A 189     -17.523 -19.675  58.820  1.00  0.00              
ATOM   1467  N   LEU A 190     -17.097 -19.523  61.019  1.00  0.00              
ATOM   1468  CA  LEU A 190     -17.688 -20.822  61.298  1.00  0.00              
ATOM   1469  CB  LEU A 190     -17.250 -21.385  62.646  1.00  0.00              
ATOM   1470  CG  LEU A 190     -16.029 -22.310  62.645  1.00  0.00              
ATOM   1471  CD1 LEU A 190     -14.789 -21.645  62.079  1.00  0.00              
ATOM   1472  CD2 LEU A 190     -15.744 -22.815  64.043  1.00  0.00              
ATOM   1473  C   LEU A 190     -19.199 -20.865  61.136  1.00  0.00              
ATOM   1474  O   LEU A 190     -19.711 -21.898  60.705  1.00  0.00              
ATOM   1475  N   THR A 191     -19.944 -19.780  61.393  1.00  0.00              
ATOM   1476  CA  THR A 191     -21.358 -19.727  61.048  1.00  0.00              
ATOM   1477  CB  THR A 191     -22.093 -18.512  61.658  1.00  0.00              
ATOM   1478  OG1 THR A 191     -21.301 -17.344  61.495  1.00  0.00              
ATOM   1479  CG2 THR A 191     -22.373 -18.725  63.132  1.00  0.00              
ATOM   1480  C   THR A 191     -21.576 -19.797  59.544  1.00  0.00              
ATOM   1481  O   THR A 191     -22.536 -20.411  59.077  1.00  0.00              
ATOM   1482  N   GLU A 192     -20.650 -19.229  58.759  1.00  0.00              
ATOM   1483  CA  GLU A 192     -20.724 -19.338  57.307  1.00  0.00              
ATOM   1484  CB  GLU A 192     -19.780 -18.357  56.606  1.00  0.00              
ATOM   1485  CG  GLU A 192     -19.778 -16.910  57.116  1.00  0.00              
ATOM   1486  CD  GLU A 192     -21.141 -16.291  57.410  1.00  0.00              
ATOM   1487  OE1 GLU A 192     -21.756 -15.754  56.491  1.00  0.00              
ATOM   1488  OE2 GLU A 192     -21.582 -16.345  58.562  1.00  0.00              
ATOM   1489  C   GLU A 192     -20.439 -20.766  56.851  1.00  0.00              
ATOM   1490  O   GLU A 192     -20.944 -21.215  55.823  1.00  0.00              
ATOM   1491  N   ARG A 193     -19.641 -21.504  57.629  1.00  0.00              
ATOM   1492  CA  ARG A 193     -19.502 -22.941  57.446  1.00  0.00              
ATOM   1493  CB  ARG A 193     -18.031 -23.302  57.691  1.00  0.00              
ATOM   1494  CG  ARG A 193     -17.605 -24.678  57.191  1.00  0.00              
ATOM   1495  CD  ARG A 193     -16.128 -24.902  57.452  1.00  0.00              
ATOM   1496  NE  ARG A 193     -15.764 -26.287  57.211  1.00  0.00              
ATOM   1497  CZ  ARG A 193     -14.670 -26.659  56.546  1.00  0.00              
ATOM   1498  NH1 ARG A 193     -14.425 -27.959  56.440  1.00  0.00              
ATOM   1499  NH2 ARG A 193     -13.820 -25.772  56.032  1.00  0.00              
ATOM   1500  C   ARG A 193     -20.477 -23.703  58.362  1.00  0.00              
ATOM   1501  O   ARG A 193     -20.185 -24.784  58.879  1.00  0.00              
ATOM   1502  N   GLY A 194     -21.658 -23.136  58.647  1.00  0.00              
ATOM   1503  CA  GLY A 194     -22.723 -23.831  59.362  1.00  0.00              
ATOM   1504  C   GLY A 194     -22.596 -23.833  60.882  1.00  0.00              
ATOM   1505  O   GLY A 194     -23.600 -23.728  61.597  1.00  0.00              
ATOM   1506  N   TYR A 195     -21.373 -23.920  61.411  1.00  0.00              
ATOM   1507  CA  TYR A 195     -21.135 -24.170  62.825  1.00  0.00              
ATOM   1508  CB  TYR A 195     -19.678 -24.568  63.066  1.00  0.00              
ATOM   1509  CG  TYR A 195     -19.105 -25.619  62.124  1.00  0.00              
ATOM   1510  CD1 TYR A 195     -17.873 -25.379  61.560  1.00  0.00              
ATOM   1511  CE1 TYR A 195     -17.311 -26.306  60.715  1.00  0.00              
ATOM   1512  CD2 TYR A 195     -19.786 -26.788  61.833  1.00  0.00              
ATOM   1513  CE2 TYR A 195     -19.227 -27.720  60.979  1.00  0.00              
ATOM   1514  CZ  TYR A 195     -17.983 -27.476  60.436  1.00  0.00              
ATOM   1515  OH  TYR A 195     -17.375 -28.418  59.625  1.00  0.00              
ATOM   1516  C   TYR A 195     -21.494 -22.947  63.661  1.00  0.00              
ATOM   1517  O   TYR A 195     -20.714 -22.019  63.896  1.00  0.00              
ATOM   1518  N   SER A 196     -22.744 -22.965  64.106  1.00  0.00              
ATOM   1519  CA  SER A 196     -23.338 -21.833  64.788  1.00  0.00              
ATOM   1520  CB  SER A 196     -24.846 -21.913  64.592  1.00  0.00              
ATOM   1521  OG  SER A 196     -25.153 -21.875  63.201  1.00  0.00              
ATOM   1522  C   SER A 196     -22.928 -21.655  66.248  1.00  0.00              
ATOM   1523  O   SER A 196     -23.671 -21.939  67.191  1.00  0.00              
ATOM   1524  N   PHE A 197     -21.711 -21.139  66.440  1.00  0.00              
ATOM   1525  CA  PHE A 197     -21.168 -20.840  67.763  1.00  0.00              
ATOM   1526  CB  PHE A 197     -19.643 -20.731  67.667  1.00  0.00              
ATOM   1527  CG  PHE A 197     -18.939 -22.076  67.600  1.00  0.00              
ATOM   1528  CD1 PHE A 197     -18.918 -22.802  66.427  1.00  0.00              
ATOM   1529  CD2 PHE A 197     -18.327 -22.577  68.730  1.00  0.00              
ATOM   1530  CE1 PHE A 197     -18.300 -24.033  66.398  1.00  0.00              
ATOM   1531  CE2 PHE A 197     -17.707 -23.806  68.692  1.00  0.00              
ATOM   1532  CZ  PHE A 197     -17.697 -24.535  67.526  1.00  0.00              
ATOM   1533  C   PHE A 197     -21.757 -19.611  68.464  1.00  0.00              
ATOM   1534  O   PHE A 197     -21.073 -18.853  69.154  1.00  0.00              
ATOM   1535  N   VAL A 198     -23.077 -19.441  68.393  1.00  0.00              
ATOM   1536  CA  VAL A 198     -23.717 -18.175  68.726  1.00  0.00              
ATOM   1537  CB  VAL A 198     -24.922 -17.919  67.776  1.00  0.00              
ATOM   1538  CG1 VAL A 198     -24.422 -17.666  66.362  1.00  0.00              
ATOM   1539  CG2 VAL A 198     -25.932 -19.065  67.772  1.00  0.00              
ATOM   1540  C   VAL A 198     -24.070 -17.930  70.197  1.00  0.00              
ATOM   1541  O   VAL A 198     -25.176 -17.493  70.526  1.00  0.00              
ATOM   1542  N   THR A 199     -23.129 -18.184  71.114  1.00  0.00              
ATOM   1543  CA  THR A 199     -23.316 -17.894  72.534  1.00  0.00              
ATOM   1544  CB  THR A 199     -24.363 -18.836  73.203  1.00  0.00              
ATOM   1545  OG1 THR A 199     -24.627 -18.273  74.484  1.00  0.00              
ATOM   1546  CG2 THR A 199     -23.919 -20.286  73.346  1.00  0.00              
ATOM   1547  C   THR A 199     -21.977 -17.923  73.266  1.00  0.00              
ATOM   1548  O   THR A 199     -20.976 -18.400  72.731  1.00  0.00              
ATOM   1549  N   THR A 200     -21.975 -17.470  74.521  1.00  0.00              
ATOM   1550  CA  THR A 200     -20.779 -17.250  75.328  1.00  0.00              
ATOM   1551  CB  THR A 200     -21.216 -16.688  76.689  1.00  0.00              
ATOM   1552  OG1 THR A 200     -22.341 -17.477  77.067  1.00  0.00              
ATOM   1553  CG2 THR A 200     -21.574 -15.212  76.635  1.00  0.00              
ATOM   1554  C   THR A 200     -19.900 -18.478  75.533  1.00  0.00              
ATOM   1555  O   THR A 200     -18.701 -18.458  75.241  1.00  0.00              
ATOM   1556  N   ALA A 201     -20.508 -19.563  76.026  1.00  0.00              
ATOM   1557  CA  ALA A 201     -19.827 -20.843  76.191  1.00  0.00              
ATOM   1558  CB  ALA A 201     -20.822 -21.883  76.682  1.00  0.00              
ATOM   1559  C   ALA A 201     -19.222 -21.350  74.886  1.00  0.00              
ATOM   1560  O   ALA A 201     -18.067 -21.777  74.835  1.00  0.00              
ATOM   1561  N   GLU A 202     -19.996 -21.234  73.802  1.00  0.00              
ATOM   1562  CA  GLU A 202     -19.520 -21.571  72.472  1.00  0.00              
ATOM   1563  CB  GLU A 202     -20.673 -21.535  71.482  1.00  0.00              
ATOM   1564  CG  GLU A 202     -21.597 -22.748  71.526  1.00  0.00              
ATOM   1565  CD  GLU A 202     -21.006 -24.005  70.900  1.00  0.00              
ATOM   1566  OE1 GLU A 202     -21.140 -24.177  69.689  1.00  0.00              
ATOM   1567  OE2 GLU A 202     -20.422 -24.811  71.623  1.00  0.00              
ATOM   1568  C   GLU A 202     -18.393 -20.661  72.006  1.00  0.00              
ATOM   1569  O   GLU A 202     -17.465 -21.133  71.353  1.00  0.00              
ATOM   1570  N   ARG A 203     -18.419 -19.372  72.361  1.00  0.00              
ATOM   1571  CA  ARG A 203     -17.343 -18.450  72.031  1.00  0.00              
ATOM   1572  CB  ARG A 203     -17.737 -17.021  72.388  1.00  0.00              
ATOM   1573  CG  ARG A 203     -16.858 -15.992  71.693  1.00  0.00              
ATOM   1574  CD  ARG A 203     -17.136 -14.569  72.143  1.00  0.00              
ATOM   1575  NE  ARG A 203     -16.729 -14.362  73.521  1.00  0.00              
ATOM   1576  CZ  ARG A 203     -16.128 -13.247  73.937  1.00  0.00              
ATOM   1577  NH1 ARG A 203     -15.852 -13.147  75.230  1.00  0.00              
ATOM   1578  NH2 ARG A 203     -15.788 -12.268  73.098  1.00  0.00              
ATOM   1579  C   ARG A 203     -16.064 -18.851  72.761  1.00  0.00              
ATOM   1580  O   ARG A 203     -14.981 -18.829  72.175  1.00  0.00              
ATOM   1581  N   GLU A 204     -16.168 -19.265  74.029  1.00  0.00              
ATOM   1582  CA  GLU A 204     -15.036 -19.835  74.751  1.00  0.00              
ATOM   1583  CB  GLU A 204     -15.412 -20.118  76.200  1.00  0.00              
ATOM   1584  CG  GLU A 204     -15.504 -18.870  77.073  1.00  0.00              
ATOM   1585  CD  GLU A 204     -14.153 -18.249  77.403  1.00  0.00              
ATOM   1586  OE1 GLU A 204     -13.503 -18.713  78.345  1.00  0.00              
ATOM   1587  OE2 GLU A 204     -13.742 -17.298  76.737  1.00  0.00              
ATOM   1588  C   GLU A 204     -14.487 -21.097  74.096  1.00  0.00              
ATOM   1589  O   GLU A 204     -13.270 -21.256  73.972  1.00  0.00              
ATOM   1590  N   ILE A 205     -15.371 -21.993  73.641  1.00  0.00              
ATOM   1591  CA  ILE A 205     -14.950 -23.176  72.899  1.00  0.00              
ATOM   1592  CB  ILE A 205     -16.132 -24.158  72.689  1.00  0.00              
ATOM   1593  CG2 ILE A 205     -15.725 -25.356  71.832  1.00  0.00              
ATOM   1594  CG1 ILE A 205     -16.651 -24.649  74.039  1.00  0.00              
ATOM   1595  CD1 ILE A 205     -17.926 -25.515  73.984  1.00  0.00              
ATOM   1596  C   ILE A 205     -14.268 -22.794  71.587  1.00  0.00              
ATOM   1597  O   ILE A 205     -13.195 -23.321  71.291  1.00  0.00              
ATOM   1598  N   VAL A 206     -14.810 -21.850  70.809  1.00  0.00              
ATOM   1599  CA  VAL A 206     -14.196 -21.449  69.551  1.00  0.00              
ATOM   1600  CB  VAL A 206     -15.201 -20.657  68.673  1.00  0.00              
ATOM   1601  CG1 VAL A 206     -15.277 -19.170  68.953  1.00  0.00              
ATOM   1602  CG2 VAL A 206     -14.944 -20.933  67.208  1.00  0.00              
ATOM   1603  C   VAL A 206     -12.860 -20.737  69.765  1.00  0.00              
ATOM   1604  O   VAL A 206     -11.934 -20.888  68.966  1.00  0.00              
ATOM   1605  N   ARG A 207     -12.724 -20.002  70.875  1.00  0.00              
ATOM   1606  CA  ARG A 207     -11.448 -19.433  71.288  1.00  0.00              
ATOM   1607  CB  ARG A 207     -11.641 -18.581  72.531  1.00  0.00              
ATOM   1608  CG  ARG A 207     -10.474 -17.650  72.833  1.00  0.00              
ATOM   1609  CD  ARG A 207     -10.331 -17.501  74.335  1.00  0.00              
ATOM   1610  NE  ARG A 207      -9.889 -18.768  74.893  1.00  0.00              
ATOM   1611  CZ  ARG A 207     -10.247 -19.210  76.096  1.00  0.00              
ATOM   1612  NH1 ARG A 207      -9.746 -20.372  76.490  1.00  0.00              
ATOM   1613  NH2 ARG A 207     -11.084 -18.531  76.871  1.00  0.00              
ATOM   1614  C   ARG A 207     -10.456 -20.550  71.596  1.00  0.00              
ATOM   1615  O   ARG A 207      -9.292 -20.477  71.199  1.00  0.00              
ATOM   1616  N   ASP A 208     -10.898 -21.611  72.282  1.00  0.00              
ATOM   1617  CA  ASP A 208     -10.064 -22.787  72.504  1.00  0.00              
ATOM   1618  CB  ASP A 208     -10.751 -23.780  73.437  1.00  0.00              
ATOM   1619  CG  ASP A 208      -9.913 -25.018  73.728  1.00  0.00              
ATOM   1620  OD1 ASP A 208     -10.229 -26.090  73.199  1.00  0.00              
ATOM   1621  OD2 ASP A 208      -8.961 -24.923  74.499  1.00  0.00              
ATOM   1622  C   ASP A 208      -9.661 -23.484  71.210  1.00  0.00              
ATOM   1623  O   ASP A 208      -8.524 -23.944  71.093  1.00  0.00              
ATOM   1624  N   ILE A 209     -10.577 -23.562  70.236  1.00  0.00              
ATOM   1625  CA  ILE A 209     -10.275 -24.076  68.902  1.00  0.00              
ATOM   1626  CB  ILE A 209     -11.517 -24.057  67.973  1.00  0.00              
ATOM   1627  CG2 ILE A 209     -11.145 -24.578  66.592  1.00  0.00              
ATOM   1628  CG1 ILE A 209     -12.680 -24.860  68.532  1.00  0.00              
ATOM   1629  CD1 ILE A 209     -13.972 -24.821  67.692  1.00  0.00              
ATOM   1630  C   ILE A 209      -9.165 -23.245  68.271  1.00  0.00              
ATOM   1631  O   ILE A 209      -8.190 -23.793  67.759  1.00  0.00              
ATOM   1632  N   LYS A 210      -9.308 -21.917  68.333  1.00  0.00              
ATOM   1633  CA  LYS A 210      -8.315 -20.986  67.820  1.00  0.00              
ATOM   1634  CB  LYS A 210      -8.796 -19.569  68.104  1.00  0.00              
ATOM   1635  CG  LYS A 210      -8.021 -18.467  67.402  1.00  0.00              
ATOM   1636  CD  LYS A 210      -8.486 -17.083  67.826  1.00  0.00              
ATOM   1637  CE  LYS A 210      -8.254 -16.877  69.314  1.00  0.00              
ATOM   1638  NZ  LYS A 210      -7.811 -15.521  69.557  1.00  0.00              
ATOM   1639  C   LYS A 210      -6.953 -21.245  68.459  1.00  0.00              
ATOM   1640  O   LYS A 210      -5.983 -21.510  67.748  1.00  0.00              
ATOM   1641  N   GLU A 211      -6.900 -21.270  69.797  1.00  0.00              
ATOM   1642  CA  GLU A 211      -5.682 -21.562  70.548  1.00  0.00              
ATOM   1643  CB  GLU A 211      -5.976 -21.611  72.043  1.00  0.00              
ATOM   1644  CG  GLU A 211      -6.448 -20.300  72.657  1.00  0.00              
ATOM   1645  CD  GLU A 211      -6.802 -20.423  74.131  1.00  0.00              
ATOM   1646  OE1 GLU A 211      -6.033 -19.945  74.963  1.00  0.00              
ATOM   1647  OE2 GLU A 211      -7.847 -20.995  74.459  1.00  0.00              
ATOM   1648  C   GLU A 211      -5.004 -22.873  70.161  1.00  0.00              
ATOM   1649  O   GLU A 211      -3.777 -22.953  70.117  1.00  0.00              
ATOM   1650  N   LYS A 212      -5.798 -23.914  69.898  1.00  0.00              
ATOM   1651  CA  LYS A 212      -5.261 -25.201  69.484  1.00  0.00              
ATOM   1652  CB  LYS A 212      -6.249 -26.305  69.825  1.00  0.00              
ATOM   1653  CG  LYS A 212      -6.270 -26.631  71.306  1.00  0.00              
ATOM   1654  CD  LYS A 212      -7.437 -27.549  71.603  1.00  0.00              
ATOM   1655  CE  LYS A 212      -7.378 -27.997  73.051  1.00  0.00              
ATOM   1656  NZ  LYS A 212      -8.672 -28.504  73.461  1.00  0.00              
ATOM   1657  C   LYS A 212      -4.876 -25.310  68.016  1.00  0.00              
ATOM   1658  O   LYS A 212      -3.860 -25.923  67.683  1.00  0.00              
ATOM   1659  N   LEU A 213      -5.669 -24.730  67.114  1.00  0.00              
ATOM   1660  CA  LEU A 213      -5.517 -25.003  65.695  1.00  0.00              
ATOM   1661  CB  LEU A 213      -6.834 -25.487  65.089  1.00  0.00              
ATOM   1662  CG  LEU A 213      -7.454 -26.800  65.554  1.00  0.00              
ATOM   1663  CD1 LEU A 213      -8.723 -27.070  64.765  1.00  0.00              
ATOM   1664  CD2 LEU A 213      -6.486 -27.959  65.381  1.00  0.00              
ATOM   1665  C   LEU A 213      -4.982 -23.878  64.828  1.00  0.00              
ATOM   1666  O   LEU A 213      -4.326 -24.158  63.821  1.00  0.00              
ATOM   1667  N   CYS A 214      -5.228 -22.612  65.176  1.00  0.00              
ATOM   1668  CA  CYS A 214      -5.015 -21.535  64.224  1.00  0.00              
ATOM   1669  CB  CYS A 214      -5.830 -20.302  64.588  1.00  0.00              
ATOM   1670  SG  CYS A 214      -5.160 -19.327  65.957  1.00  0.00              
ATOM   1671  C   CYS A 214      -3.553 -21.158  64.037  1.00  0.00              
ATOM   1672  O   CYS A 214      -2.747 -21.195  64.970  1.00  0.00              
ATOM   1673  N   TYR A 215      -3.217 -20.782  62.806  1.00  0.00              
ATOM   1674  CA  TYR A 215      -1.850 -20.449  62.449  1.00  0.00              
ATOM   1675  CB  TYR A 215      -1.099 -21.672  61.893  1.00  0.00              
ATOM   1676  CG  TYR A 215      -1.734 -22.374  60.697  1.00  0.00              
ATOM   1677  CD1 TYR A 215      -1.301 -22.094  59.413  1.00  0.00              
ATOM   1678  CE1 TYR A 215      -1.867 -22.746  58.338  1.00  0.00              
ATOM   1679  CD2 TYR A 215      -2.729 -23.308  60.904  1.00  0.00              
ATOM   1680  CE2 TYR A 215      -3.295 -23.960  59.832  1.00  0.00              
ATOM   1681  CZ  TYR A 215      -2.863 -23.673  58.558  1.00  0.00              
ATOM   1682  OH  TYR A 215      -3.443 -24.323  57.488  1.00  0.00              
ATOM   1683  C   TYR A 215      -1.853 -19.315  61.442  1.00  0.00              
ATOM   1684  O   TYR A 215      -2.818 -19.142  60.695  1.00  0.00              
ATOM   1685  N   VAL A 216      -0.789 -18.519  61.410  1.00  0.00              
ATOM   1686  CA  VAL A 216      -0.695 -17.438  60.449  1.00  0.00              
ATOM   1687  CB  VAL A 216       0.205 -16.300  60.965  1.00  0.00              
ATOM   1688  CG1 VAL A 216       0.263 -15.165  59.957  1.00  0.00              
ATOM   1689  CG2 VAL A 216      -0.318 -15.758  62.285  1.00  0.00              
ATOM   1690  C   VAL A 216      -0.168 -18.022  59.148  1.00  0.00              
ATOM   1691  O   VAL A 216       0.870 -18.686  59.104  1.00  0.00              
ATOM   1692  N   ALA A 217      -0.939 -17.790  58.087  1.00  0.00              
ATOM   1693  CA  ALA A 217      -0.563 -18.219  56.753  1.00  0.00              
ATOM   1694  CB  ALA A 217      -1.665 -17.835  55.779  1.00  0.00              
ATOM   1695  C   ALA A 217       0.715 -17.547  56.275  1.00  0.00              
ATOM   1696  O   ALA A 217       0.824 -16.322  56.315  1.00  0.00              
ATOM   1697  N   LEU A 218       1.694 -18.336  55.831  1.00  0.00              
ATOM   1698  CA  LEU A 218       2.920 -17.802  55.250  1.00  0.00              
ATOM   1699  CB  LEU A 218       3.953 -18.919  55.103  1.00  0.00              
ATOM   1700  CG  LEU A 218       5.329 -18.618  54.508  1.00  0.00              
ATOM   1701  CD1 LEU A 218       6.069 -17.552  55.301  1.00  0.00              
ATOM   1702  CD2 LEU A 218       6.151 -19.892  54.448  1.00  0.00              
ATOM   1703  C   LEU A 218       2.610 -17.170  53.897  1.00  0.00              
ATOM   1704  O   LEU A 218       3.134 -16.114  53.540  1.00  0.00              
ATOM   1705  N   ASP A 219       1.757 -17.825  53.111  1.00  0.00              
ATOM   1706  CA  ASP A 219       1.196 -17.193  51.936  1.00  0.00              
ATOM   1707  CB  ASP A 219       1.879 -17.633  50.648  1.00  0.00              
ATOM   1708  CG  ASP A 219       1.516 -16.690  49.513  1.00  0.00              
ATOM   1709  OD1 ASP A 219       0.466 -16.873  48.886  1.00  0.00              
ATOM   1710  OD2 ASP A 219       2.281 -15.751  49.287  1.00  0.00              
ATOM   1711  C   ASP A 219      -0.276 -17.541  51.877  1.00  0.00              
ATOM   1712  O   ASP A 219      -0.659 -18.662  51.532  1.00  0.00              
ATOM   1713  N   PHE A 220      -1.084 -16.535  52.213  1.00  0.00              
ATOM   1714  CA  PHE A 220      -2.530 -16.669  52.280  1.00  0.00              
ATOM   1715  CB  PHE A 220      -3.148 -15.307  52.605  1.00  0.00              
ATOM   1716  CG  PHE A 220      -4.657 -15.321  52.824  1.00  0.00              
ATOM   1717  CD1 PHE A 220      -5.225 -16.169  53.758  1.00  0.00              
ATOM   1718  CD2 PHE A 220      -5.456 -14.470  52.085  1.00  0.00              
ATOM   1719  CE1 PHE A 220      -6.591 -16.162  53.949  1.00  0.00              
ATOM   1720  CE2 PHE A 220      -6.821 -14.471  52.285  1.00  0.00              
ATOM   1721  CZ  PHE A 220      -7.388 -15.313  53.216  1.00  0.00              
ATOM   1722  C   PHE A 220      -3.172 -17.261  51.033  1.00  0.00              
ATOM   1723  O   PHE A 220      -3.872 -18.267  51.134  1.00  0.00              
ATOM   1724  N   GLU A 221      -2.911 -16.691  49.853  1.00  0.00              
ATOM   1725  CA  GLU A 221      -3.594 -17.119  48.643  1.00  0.00              
ATOM   1726  CB  GLU A 221      -3.384 -16.098  47.528  1.00  0.00              
ATOM   1727  CG  GLU A 221      -4.367 -16.232  46.360  1.00  0.00              
ATOM   1728  CD  GLU A 221      -5.836 -16.090  46.748  1.00  0.00              
ATOM   1729  OE1 GLU A 221      -6.246 -14.990  47.121  1.00  0.00              
ATOM   1730  OE2 GLU A 221      -6.565 -17.078  46.678  1.00  0.00              
ATOM   1731  C   GLU A 221      -3.181 -18.517  48.199  1.00  0.00              
ATOM   1732  O   GLU A 221      -4.035 -19.313  47.806  1.00  0.00              
ATOM   1733  N   ASN A 222      -1.885 -18.839  48.287  1.00  0.00              
ATOM   1734  CA  ASN A 222      -1.401 -20.184  47.999  1.00  0.00              
ATOM   1735  CB  ASN A 222       0.123 -20.228  48.121  1.00  0.00              
ATOM   1736  CG  ASN A 222       0.746 -21.613  48.003  1.00  0.00              
ATOM   1737  OD1 ASN A 222       1.496 -22.035  48.877  1.00  0.00              
ATOM   1738  ND2 ASN A 222       0.486 -22.381  46.954  1.00  0.00              
ATOM   1739  C   ASN A 222      -2.044 -21.223  48.910  1.00  0.00              
ATOM   1740  O   ASN A 222      -2.574 -22.230  48.435  1.00  0.00              
ATOM   1741  N   GLU A 223      -2.048 -20.946  50.217  1.00  0.00              
ATOM   1742  CA  GLU A 223      -2.684 -21.831  51.177  1.00  0.00              
ATOM   1743  CB  GLU A 223      -2.351 -21.400  52.590  1.00  0.00              
ATOM   1744  CG  GLU A 223      -0.911 -21.757  52.924  1.00  0.00              
ATOM   1745  CD  GLU A 223      -0.409 -21.139  54.214  1.00  0.00              
ATOM   1746  OE1 GLU A 223      -0.956 -21.417  55.280  1.00  0.00              
ATOM   1747  OE2 GLU A 223       0.544 -20.357  54.159  1.00  0.00              
ATOM   1748  C   GLU A 223      -4.187 -21.955  50.981  1.00  0.00              
ATOM   1749  O   GLU A 223      -4.732 -23.057  51.088  1.00  0.00              
ATOM   1750  N   MET A 224      -4.862 -20.848  50.649  1.00  0.00              
ATOM   1751  CA  MET A 224      -6.283 -20.856  50.333  1.00  0.00              
ATOM   1752  CB  MET A 224      -6.792 -19.429  50.128  1.00  0.00              
ATOM   1753  CG  MET A 224      -8.295 -19.326  49.900  1.00  0.00              
ATOM   1754  SD  MET A 224      -8.894 -17.620  49.853  1.00  0.00              
ATOM   1755  CE  MET A 224      -9.719 -17.576  51.418  1.00  0.00              
ATOM   1756  C   MET A 224      -6.567 -21.724  49.114  1.00  0.00              
ATOM   1757  O   MET A 224      -7.532 -22.490  49.124  1.00  0.00              
ATOM   1758  N   ALA A 225      -5.715 -21.661  48.084  1.00  0.00              
ATOM   1759  CA  ALA A 225      -5.826 -22.549  46.934  1.00  0.00              
ATOM   1760  CB  ALA A 225      -4.722 -22.248  45.933  1.00  0.00              
ATOM   1761  C   ALA A 225      -5.725 -24.020  47.322  1.00  0.00              
ATOM   1762  O   ALA A 225      -6.535 -24.832  46.867  1.00  0.00              
ATOM   1763  N   THR A 226      -4.771 -24.391  48.185  1.00  0.00              
ATOM   1764  CA  THR A 226      -4.698 -25.752  48.704  1.00  0.00              
ATOM   1765  CB  THR A 226      -3.315 -26.028  49.320  1.00  0.00              
ATOM   1766  OG1 THR A 226      -2.927 -24.870  50.049  1.00  0.00              
ATOM   1767  CG2 THR A 226      -2.286 -26.349  48.249  1.00  0.00              
ATOM   1768  C   THR A 226      -5.813 -26.145  49.670  1.00  0.00              
ATOM   1769  O   THR A 226      -6.156 -27.321  49.785  1.00  0.00              
ATOM   1770  N   ALA A 227      -6.397 -25.178  50.384  1.00  0.00              
ATOM   1771  CA  ALA A 227      -7.533 -25.447  51.254  1.00  0.00              
ATOM   1772  CB  ALA A 227      -7.717 -24.299  52.227  1.00  0.00              
ATOM   1773  C   ALA A 227      -8.831 -25.609  50.473  1.00  0.00              
ATOM   1774  O   ALA A 227      -9.735 -26.328  50.895  1.00  0.00              
ATOM   1775  N   ALA A 228      -8.943 -24.917  49.334  1.00  0.00              
ATOM   1776  CA  ALA A 228     -10.041 -25.121  48.402  1.00  0.00              
ATOM   1777  CB  ALA A 228     -10.053 -24.004  47.369  1.00  0.00              
ATOM   1778  C   ALA A 228      -9.865 -26.439  47.659  1.00  0.00              
ATOM   1779  O   ALA A 228     -10.811 -27.208  47.485  1.00  0.00              
ATOM   1780  N   SER A 229      -8.634 -26.737  47.240  1.00  0.00              
ATOM   1781  CA  SER A 229      -8.318 -28.012  46.613  1.00  0.00              
ATOM   1782  CB  SER A 229      -7.132 -27.825  45.666  1.00  0.00              
ATOM   1783  OG  SER A 229      -7.274 -26.665  44.854  1.00  0.00              
ATOM   1784  C   SER A 229      -7.991 -29.013  47.721  1.00  0.00              
ATOM   1785  O   SER A 229      -6.903 -29.590  47.788  1.00  0.00              
ATOM   1786  N   SER A 230      -8.966 -29.234  48.605  1.00  0.00              
ATOM   1787  CA  SER A 230      -8.761 -29.922  49.867  1.00  0.00              
ATOM   1788  CB  SER A 230      -9.970 -29.651  50.758  1.00  0.00              
ATOM   1789  OG  SER A 230     -11.183 -29.641  50.013  1.00  0.00              
ATOM   1790  C   SER A 230      -8.393 -31.403  49.826  1.00  0.00              
ATOM   1791  O   SER A 230      -9.203 -32.309  50.030  1.00  0.00              
ATOM   1792  N   SER A 231      -7.115 -31.643  49.537  1.00  0.00              
ATOM   1793  CA  SER A 231      -6.516 -32.961  49.658  1.00  0.00              
ATOM   1794  CB  SER A 231      -5.176 -32.934  48.927  1.00  0.00              
ATOM   1795  OG  SER A 231      -4.359 -31.858  49.388  1.00  0.00              
ATOM   1796  C   SER A 231      -6.290 -33.321  51.121  1.00  0.00              
ATOM   1797  O   SER A 231      -6.526 -34.439  51.579  1.00  0.00              
ATOM   1798  N   SER A 232      -5.814 -32.308  51.846  1.00  0.00              
ATOM   1799  CA  SER A 232      -5.279 -32.491  53.181  1.00  0.00              
ATOM   1800  CB  SER A 232      -3.823 -32.941  53.051  1.00  0.00              
ATOM   1801  OG  SER A 232      -3.158 -32.290  51.967  1.00  0.00              
ATOM   1802  C   SER A 232      -5.373 -31.279  54.099  1.00  0.00              
ATOM   1803  O   SER A 232      -5.443 -31.442  55.318  1.00  0.00              
ATOM   1804  N   LEU A 233      -5.397 -30.048  53.575  1.00  0.00              
ATOM   1805  CA  LEU A 233      -5.330 -28.863  54.418  1.00  0.00              
ATOM   1806  CB  LEU A 233      -4.727 -27.702  53.620  1.00  0.00              
ATOM   1807  CG  LEU A 233      -4.233 -26.471  54.378  1.00  0.00              
ATOM   1808  CD1 LEU A 233      -3.068 -26.831  55.288  1.00  0.00              
ATOM   1809  CD2 LEU A 233      -3.800 -25.393  53.404  1.00  0.00              
ATOM   1810  C   LEU A 233      -6.659 -28.483  55.075  1.00  0.00              
ATOM   1811  O   LEU A 233      -7.357 -27.553  54.663  1.00  0.00              
ATOM   1812  N   GLU A 234      -7.023 -29.267  56.095  1.00  0.00              
ATOM   1813  CA  GLU A 234      -8.112 -28.964  57.011  1.00  0.00              
ATOM   1814  CB  GLU A 234      -9.490 -29.047  56.347  1.00  0.00              
ATOM   1815  CG  GLU A 234     -10.009 -30.338  55.730  1.00  0.00              
ATOM   1816  CD  GLU A 234     -11.328 -30.122  54.997  1.00  0.00              
ATOM   1817  OE1 GLU A 234     -11.410 -30.474  53.822  1.00  0.00              
ATOM   1818  OE2 GLU A 234     -12.274 -29.585  55.587  1.00  0.00              
ATOM   1819  C   GLU A 234      -8.050 -29.889  58.217  1.00  0.00              
ATOM   1820  O   GLU A 234      -7.515 -30.994  58.113  1.00  0.00              
ATOM   1821  N   LYS A 235      -8.572 -29.471  59.373  1.00  0.00              
ATOM   1822  CA  LYS A 235      -8.501 -30.305  60.559  1.00  0.00              
ATOM   1823  CB  LYS A 235      -7.470 -29.750  61.553  1.00  0.00              
ATOM   1824  CG  LYS A 235      -7.143 -30.660  62.742  1.00  0.00              
ATOM   1825  CD  LYS A 235      -6.706 -32.046  62.277  1.00  0.00              
ATOM   1826  CE  LYS A 235      -6.831 -33.040  63.417  1.00  0.00              
ATOM   1827  NZ  LYS A 235      -7.143 -34.359  62.895  1.00  0.00              
ATOM   1828  C   LYS A 235      -9.854 -30.543  61.216  1.00  0.00              
ATOM   1829  O   LYS A 235     -10.741 -29.690  61.259  1.00  0.00              
ATOM   1830  N   SER A 236      -9.979 -31.778  61.691  1.00  0.00              
ATOM   1831  CA  SER A 236     -11.144 -32.284  62.382  1.00  0.00              
ATOM   1832  CB  SER A 236     -11.114 -33.796  62.165  1.00  0.00              
ATOM   1833  OG  SER A 236      -9.836 -34.313  62.544  1.00  0.00              
ATOM   1834  C   SER A 236     -11.103 -31.947  63.872  1.00  0.00              
ATOM   1835  O   SER A 236     -10.388 -32.612  64.630  1.00  0.00              
ATOM   1836  N   TYR A 237     -11.831 -30.932  64.337  1.00  0.00              
ATOM   1837  CA  TYR A 237     -11.883 -30.645  65.763  1.00  0.00              
ATOM   1838  CB  TYR A 237     -11.969 -29.134  66.027  1.00  0.00              
ATOM   1839  CG  TYR A 237     -11.936 -28.742  67.505  1.00  0.00              
ATOM   1840  CD1 TYR A 237     -10.729 -28.512  68.140  1.00  0.00              
ATOM   1841  CE1 TYR A 237     -10.705 -28.167  69.479  1.00  0.00              
ATOM   1842  CD2 TYR A 237     -13.117 -28.624  68.214  1.00  0.00              
ATOM   1843  CE2 TYR A 237     -13.097 -28.298  69.553  1.00  0.00              
ATOM   1844  CZ  TYR A 237     -11.892 -28.061  70.174  1.00  0.00              
ATOM   1845  OH  TYR A 237     -11.897 -27.705  71.508  1.00  0.00              
ATOM   1846  C   TYR A 237     -13.098 -31.360  66.334  1.00  0.00              
ATOM   1847  O   TYR A 237     -14.221 -31.141  65.879  1.00  0.00              
ATOM   1848  N   GLU A 238     -12.913 -32.229  67.327  1.00  0.00              
ATOM   1849  CA  GLU A 238     -14.058 -32.812  68.000  1.00  0.00              
ATOM   1850  CB  GLU A 238     -13.758 -34.202  68.548  1.00  0.00              
ATOM   1851  CG  GLU A 238     -15.047 -34.896  68.985  1.00  0.00              
ATOM   1852  CD  GLU A 238     -14.869 -36.269  69.611  1.00  0.00              
ATOM   1853  OE1 GLU A 238     -14.393 -37.180  68.933  1.00  0.00              
ATOM   1854  OE2 GLU A 238     -15.218 -36.424  70.780  1.00  0.00              
ATOM   1855  C   GLU A 238     -14.509 -31.887  69.120  1.00  0.00              
ATOM   1856  O   GLU A 238     -13.790 -31.656  70.095  1.00  0.00              
ATOM   1857  N   LEU A 239     -15.695 -31.307  68.943  1.00  0.00              
ATOM   1858  CA  LEU A 239     -16.373 -30.594  70.013  1.00  0.00              
ATOM   1859  CB  LEU A 239     -17.650 -29.936  69.496  1.00  0.00              
ATOM   1860  CG  LEU A 239     -17.558 -28.824  68.466  1.00  0.00              
ATOM   1861  CD1 LEU A 239     -18.951 -28.358  68.080  1.00  0.00              
ATOM   1862  CD2 LEU A 239     -16.758 -27.659  69.013  1.00  0.00              
ATOM   1863  C   LEU A 239     -16.735 -31.560  71.138  1.00  0.00              
ATOM   1864  O   LEU A 239     -17.179 -32.674  70.840  1.00  0.00              
ATOM   1865  N   PRO A 240     -16.609 -31.197  72.428  1.00  0.00              
ATOM   1866  CD  PRO A 240     -16.149 -29.881  72.867  1.00  0.00              
ATOM   1867  CA  PRO A 240     -16.849 -32.069  73.585  1.00  0.00              
ATOM   1868  CB  PRO A 240     -16.786 -31.096  74.742  1.00  0.00              
ATOM   1869  CG  PRO A 240     -15.719 -30.131  74.299  1.00  0.00              
ATOM   1870  C   PRO A 240     -18.136 -32.891  73.622  1.00  0.00              
ATOM   1871  O   PRO A 240     -18.222 -33.896  74.326  1.00  0.00              
ATOM   1872  N   ASP A 241     -19.147 -32.496  72.845  1.00  0.00              
ATOM   1873  CA  ASP A 241     -20.390 -33.249  72.728  1.00  0.00              
ATOM   1874  CB  ASP A 241     -21.565 -32.280  72.496  1.00  0.00              
ATOM   1875  CG  ASP A 241     -21.659 -31.700  71.086  1.00  0.00              
ATOM   1876  OD1 ASP A 241     -20.629 -31.305  70.531  1.00  0.00              
ATOM   1877  OD2 ASP A 241     -22.758 -31.631  70.539  1.00  0.00              
ATOM   1878  C   ASP A 241     -20.333 -34.279  71.595  1.00  0.00              
ATOM   1879  O   ASP A 241     -21.371 -34.748  71.128  1.00  0.00              
ATOM   1880  N   GLY A 242     -19.144 -34.592  71.076  1.00  0.00              
ATOM   1881  CA  GLY A 242     -18.988 -35.598  70.038  1.00  0.00              
ATOM   1882  C   GLY A 242     -18.895 -35.018  68.632  1.00  0.00              
ATOM   1883  O   GLY A 242     -18.467 -35.721  67.714  1.00  0.00              
ATOM   1884  N   GLN A 243     -19.241 -33.744  68.414  1.00  0.00              
ATOM   1885  CA  GLN A 243     -19.289 -33.198  67.064  1.00  0.00              
ATOM   1886  CB  GLN A 243     -20.117 -31.922  66.995  1.00  0.00              
ATOM   1887  CG  GLN A 243     -21.616 -32.131  67.131  1.00  0.00              
ATOM   1888  CD  GLN A 243     -22.407 -30.848  66.926  1.00  0.00              
ATOM   1889  OE1 GLN A 243     -22.326 -30.197  65.887  1.00  0.00              
ATOM   1890  NE2 GLN A 243     -23.208 -30.423  67.890  1.00  0.00              
ATOM   1891  C   GLN A 243     -17.917 -32.956  66.450  1.00  0.00              
ATOM   1892  O   GLN A 243     -17.262 -31.940  66.690  1.00  0.00              
ATOM   1893  N   VAL A 244     -17.453 -33.939  65.679  1.00  0.00              
ATOM   1894  CA  VAL A 244     -16.224 -33.802  64.908  1.00  0.00              
ATOM   1895  CB  VAL A 244     -15.713 -35.174  64.396  1.00  0.00              
ATOM   1896  CG1 VAL A 244     -14.319 -35.030  63.803  1.00  0.00              
ATOM   1897  CG2 VAL A 244     -15.681 -36.233  65.489  1.00  0.00              
ATOM   1898  C   VAL A 244     -16.462 -32.831  63.751  1.00  0.00              
ATOM   1899  O   VAL A 244     -16.923 -33.203  62.669  1.00  0.00              
ATOM   1900  N   ILE A 245     -16.192 -31.552  64.004  1.00  0.00              
ATOM   1901  CA  ILE A 245     -16.366 -30.517  62.997  1.00  0.00              
ATOM   1902  CB  ILE A 245     -16.790 -29.161  63.617  1.00  0.00              
ATOM   1903  CG2 ILE A 245     -18.163 -29.334  64.258  1.00  0.00              
ATOM   1904  CG1 ILE A 245     -15.783 -28.563  64.595  1.00  0.00              
ATOM   1905  CD1 ILE A 245     -16.105 -27.121  65.032  1.00  0.00              
ATOM   1906  C   ILE A 245     -15.128 -30.363  62.122  1.00  0.00              
ATOM   1907  O   ILE A 245     -13.993 -30.530  62.577  1.00  0.00              
ATOM   1908  N   THR A 246     -15.339 -30.047  60.844  1.00  0.00              
ATOM   1909  CA  THR A 246     -14.231 -29.905  59.911  1.00  0.00              
ATOM   1910  CB  THR A 246     -14.574 -30.511  58.526  1.00  0.00              
ATOM   1911  OG1 THR A 246     -15.694 -29.817  57.970  1.00  0.00              
ATOM   1912  CG2 THR A 246     -14.840 -32.006  58.609  1.00  0.00              
ATOM   1913  C   THR A 246     -13.887 -28.427  59.806  1.00  0.00              
ATOM   1914  O   THR A 246     -14.791 -27.608  59.642  1.00  0.00              
ATOM   1915  N   ILE A 247     -12.631 -28.015  59.963  1.00  0.00              
ATOM   1916  CA  ILE A 247     -12.275 -26.611  59.822  1.00  0.00              
ATOM   1917  CB  ILE A 247     -11.874 -26.016  61.195  1.00  0.00              
ATOM   1918  CG2 ILE A 247     -11.484 -24.551  61.050  1.00  0.00              
ATOM   1919  CG1 ILE A 247     -13.025 -26.129  62.193  1.00  0.00              
ATOM   1920  CD1 ILE A 247     -12.663 -25.813  63.648  1.00  0.00              
ATOM   1921  C   ILE A 247     -11.160 -26.523  58.793  1.00  0.00              
ATOM   1922  O   ILE A 247     -10.069 -27.066  58.988  1.00  0.00              
ATOM   1923  N   GLY A 248     -11.466 -25.886  57.663  1.00  0.00              
ATOM   1924  CA  GLY A 248     -10.516 -25.744  56.573  1.00  0.00              
ATOM   1925  C   GLY A 248      -9.729 -24.451  56.640  1.00  0.00              
ATOM   1926  O   GLY A 248      -9.039 -24.155  57.619  1.00  0.00              
ATOM   1927  N   ASN A 249      -9.921 -23.640  55.593  1.00  0.00              
ATOM   1928  CA  ASN A 249      -9.187 -22.392  55.394  1.00  0.00              
ATOM   1929  CB  ASN A 249      -9.677 -21.655  54.134  1.00  0.00              
ATOM   1930  CG  ASN A 249     -11.090 -21.082  54.185  1.00  0.00              
ATOM   1931  OD1 ASN A 249     -11.874 -21.346  55.096  1.00  0.00              
ATOM   1932  ND2 ASN A 249     -11.487 -20.254  53.230  1.00  0.00              
ATOM   1933  C   ASN A 249      -9.207 -21.447  56.590  1.00  0.00              
ATOM   1934  O   ASN A 249      -8.244 -20.728  56.861  1.00  0.00              
ATOM   1935  N   GLU A 250     -10.320 -21.530  57.331  1.00  0.00              
ATOM   1936  CA  GLU A 250     -10.569 -20.796  58.563  1.00  0.00              
ATOM   1937  CB  GLU A 250     -11.804 -21.354  59.277  1.00  0.00              
ATOM   1938  CG  GLU A 250     -13.177 -21.219  58.596  1.00  0.00              
ATOM   1939  CD  GLU A 250     -13.546 -22.190  57.476  1.00  0.00              
ATOM   1940  OE1 GLU A 250     -12.903 -23.236  57.318  1.00  0.00              
ATOM   1941  OE2 GLU A 250     -14.497 -21.910  56.747  1.00  0.00              
ATOM   1942  C   GLU A 250      -9.397 -20.784  59.541  1.00  0.00              
ATOM   1943  O   GLU A 250      -9.135 -19.765  60.185  1.00  0.00              
ATOM   1944  N   ARG A 251      -8.649 -21.894  59.598  1.00  0.00              
ATOM   1945  CA  ARG A 251      -7.480 -22.025  60.461  1.00  0.00              
ATOM   1946  CB  ARG A 251      -6.867 -23.406  60.306  1.00  0.00              
ATOM   1947  CG  ARG A 251      -7.727 -24.555  60.812  1.00  0.00              
ATOM   1948  CD  ARG A 251      -6.941 -25.857  60.761  1.00  0.00              
ATOM   1949  NE  ARG A 251      -5.786 -25.778  61.641  1.00  0.00              
ATOM   1950  CZ  ARG A 251      -4.799 -26.671  61.653  1.00  0.00              
ATOM   1951  NH1 ARG A 251      -3.790 -26.442  62.479  1.00  0.00              
ATOM   1952  NH2 ARG A 251      -4.804 -27.745  60.870  1.00  0.00              
ATOM   1953  C   ARG A 251      -6.386 -20.986  60.237  1.00  0.00              
ATOM   1954  O   ARG A 251      -5.674 -20.618  61.175  1.00  0.00              
ATOM   1955  N   PHE A 252      -6.222 -20.517  58.998  1.00  0.00              
ATOM   1956  CA  PHE A 252      -5.309 -19.417  58.718  1.00  0.00              
ATOM   1957  CB  PHE A 252      -4.295 -19.775  57.625  1.00  0.00              
ATOM   1958  CG  PHE A 252      -4.864 -20.349  56.336  1.00  0.00              
ATOM   1959  CD1 PHE A 252      -5.265 -19.511  55.314  1.00  0.00              
ATOM   1960  CD2 PHE A 252      -4.967 -21.719  56.191  1.00  0.00              
ATOM   1961  CE1 PHE A 252      -5.780 -20.046  54.155  1.00  0.00              
ATOM   1962  CE2 PHE A 252      -5.477 -22.246  55.027  1.00  0.00              
ATOM   1963  CZ  PHE A 252      -5.886 -21.411  54.013  1.00  0.00              
ATOM   1964  C   PHE A 252      -6.027 -18.107  58.419  1.00  0.00              
ATOM   1965  O   PHE A 252      -5.540 -17.018  58.728  1.00  0.00              
ATOM   1966  N   ARG A 253      -7.225 -18.228  57.841  1.00  0.00              
ATOM   1967  CA  ARG A 253      -8.117 -17.114  57.548  1.00  0.00              
ATOM   1968  CB  ARG A 253      -9.329 -17.709  56.841  1.00  0.00              
ATOM   1969  CG  ARG A 253     -10.541 -16.873  56.474  1.00  0.00              
ATOM   1970  CD  ARG A 253     -11.499 -17.878  55.859  1.00  0.00              
ATOM   1971  NE  ARG A 253     -12.851 -17.376  55.700  1.00  0.00              
ATOM   1972  CZ  ARG A 253     -13.899 -18.194  55.571  1.00  0.00              
ATOM   1973  NH1 ARG A 253     -15.110 -17.663  55.494  1.00  0.00              
ATOM   1974  NH2 ARG A 253     -13.761 -19.515  55.485  1.00  0.00              
ATOM   1975  C   ARG A 253      -8.515 -16.311  58.784  1.00  0.00              
ATOM   1976  O   ARG A 253      -8.803 -15.117  58.673  1.00  0.00              
ATOM   1977  N   CYS A 254      -8.554 -16.946  59.964  1.00  0.00              
ATOM   1978  CA  CYS A 254      -8.731 -16.220  61.213  1.00  0.00              
ATOM   1979  CB  CYS A 254      -9.243 -17.139  62.325  1.00  0.00              
ATOM   1980  SG  CYS A 254      -9.449 -16.325  63.928  1.00  0.00              
ATOM   1981  C   CYS A 254      -7.515 -15.384  61.620  1.00  0.00              
ATOM   1982  O   CYS A 254      -7.682 -14.163  61.676  1.00  0.00              
ATOM   1983  N   PRO A 255      -6.278 -15.869  61.874  1.00  0.00              
ATOM   1984  CD  PRO A 255      -5.907 -17.275  62.010  1.00  0.00              
ATOM   1985  CA  PRO A 255      -5.117 -15.026  62.169  1.00  0.00              
ATOM   1986  CB  PRO A 255      -3.998 -16.023  62.327  1.00  0.00              
ATOM   1987  CG  PRO A 255      -4.698 -17.210  62.915  1.00  0.00              
ATOM   1988  C   PRO A 255      -4.792 -14.018  61.074  1.00  0.00              
ATOM   1989  O   PRO A 255      -4.259 -12.942  61.350  1.00  0.00              
ATOM   1990  N   GLU A 256      -5.142 -14.345  59.823  1.00  0.00              
ATOM   1991  CA  GLU A 256      -4.994 -13.432  58.702  1.00  0.00              
ATOM   1992  CB  GLU A 256      -5.559 -14.061  57.434  1.00  0.00              
ATOM   1993  CG  GLU A 256      -5.201 -13.337  56.136  1.00  0.00              
ATOM   1994  CD  GLU A 256      -3.716 -13.266  55.805  1.00  0.00              
ATOM   1995  OE1 GLU A 256      -3.004 -14.259  55.969  1.00  0.00              
ATOM   1996  OE2 GLU A 256      -3.255 -12.220  55.339  1.00  0.00              
ATOM   1997  C   GLU A 256      -5.628 -12.064  58.922  1.00  0.00              
ATOM   1998  O   GLU A 256      -5.086 -11.083  58.414  1.00  0.00              
ATOM   1999  N   THR A 257      -6.716 -11.936  59.690  1.00  0.00              
ATOM   2000  CA  THR A 257      -7.309 -10.634  59.965  1.00  0.00              
ATOM   2001  CB  THR A 257      -8.639 -10.811  60.707  1.00  0.00              
ATOM   2002  OG1 THR A 257      -9.322 -11.819  59.978  1.00  0.00              
ATOM   2003  CG2 THR A 257      -9.490  -9.551  60.716  1.00  0.00              
ATOM   2004  C   THR A 257      -6.368  -9.686  60.708  1.00  0.00              
ATOM   2005  O   THR A 257      -6.486  -8.469  60.573  1.00  0.00              
ATOM   2006  N   LEU A 258      -5.374 -10.201  61.444  1.00  0.00              
ATOM   2007  CA  LEU A 258      -4.345  -9.357  62.045  1.00  0.00              
ATOM   2008  CB  LEU A 258      -3.439 -10.186  62.941  1.00  0.00              
ATOM   2009  CG  LEU A 258      -4.020 -10.878  64.163  1.00  0.00              
ATOM   2010  CD1 LEU A 258      -2.993 -11.841  64.732  1.00  0.00              
ATOM   2011  CD2 LEU A 258      -4.482  -9.869  65.205  1.00  0.00              
ATOM   2012  C   LEU A 258      -3.481  -8.670  60.991  1.00  0.00              
ATOM   2013  O   LEU A 258      -2.909  -7.604  61.219  1.00  0.00              
ATOM   2014  N   PHE A 259      -3.368  -9.309  59.825  1.00  0.00              
ATOM   2015  CA  PHE A 259      -2.610  -8.784  58.703  1.00  0.00              
ATOM   2016  CB  PHE A 259      -1.886  -9.937  57.992  1.00  0.00              
ATOM   2017  CG  PHE A 259      -0.765 -10.552  58.828  1.00  0.00              
ATOM   2018  CD1 PHE A 259       0.550 -10.310  58.486  1.00  0.00              
ATOM   2019  CD2 PHE A 259      -1.049 -11.280  59.971  1.00  0.00              
ATOM   2020  CE1 PHE A 259       1.570 -10.732  59.313  1.00  0.00              
ATOM   2021  CE2 PHE A 259      -0.025 -11.698  60.794  1.00  0.00              
ATOM   2022  CZ  PHE A 259       1.285 -11.419  60.471  1.00  0.00              
ATOM   2023  C   PHE A 259      -3.516  -8.013  57.748  1.00  0.00              
ATOM   2024  O   PHE A 259      -3.096  -7.028  57.142  1.00  0.00              
ATOM   2025  N   GLN A 260      -4.774  -8.446  57.612  1.00  0.00              
ATOM   2026  CA  GLN A 260      -5.776  -7.777  56.794  1.00  0.00              
ATOM   2027  CB  GLN A 260      -6.137  -8.627  55.576  1.00  0.00              
ATOM   2028  CG  GLN A 260      -5.040  -8.837  54.546  1.00  0.00              
ATOM   2029  CD  GLN A 260      -5.477  -9.750  53.412  1.00  0.00              
ATOM   2030  OE1 GLN A 260      -6.416  -9.468  52.672  1.00  0.00              
ATOM   2031  NE2 GLN A 260      -4.820 -10.885  53.228  1.00  0.00              
ATOM   2032  C   GLN A 260      -7.034  -7.503  57.625  1.00  0.00              
ATOM   2033  O   GLN A 260      -7.967  -8.316  57.646  1.00  0.00              
ATOM   2034  N   PRO A 261      -7.135  -6.359  58.325  1.00  0.00              
ATOM   2035  CD  PRO A 261      -6.105  -5.327  58.378  1.00  0.00              
ATOM   2036  CA  PRO A 261      -8.268  -6.007  59.190  1.00  0.00              
ATOM   2037  CB  PRO A 261      -7.810  -4.696  59.792  1.00  0.00              
ATOM   2038  CG  PRO A 261      -6.309  -4.775  59.770  1.00  0.00              
ATOM   2039  C   PRO A 261      -9.619  -5.875  58.481  1.00  0.00              
ATOM   2040  O   PRO A 261     -10.702  -5.914  59.083  1.00  0.00              
ATOM   2041  N   SER A 262      -9.534  -5.752  57.156  1.00  0.00              
ATOM   2042  CA  SER A 262     -10.660  -5.709  56.241  1.00  0.00              
ATOM   2043  CB  SER A 262     -10.089  -5.623  54.826  1.00  0.00              
ATOM   2044  OG  SER A 262      -8.876  -6.366  54.723  1.00  0.00              
ATOM   2045  C   SER A 262     -11.638  -6.874  56.357  1.00  0.00              
ATOM   2046  O   SER A 262     -12.819  -6.715  56.056  1.00  0.00              
ATOM   2047  N   PHE A 263     -11.188  -8.049  56.813  1.00  0.00              
ATOM   2048  CA  PHE A 263     -12.069  -9.195  57.024  1.00  0.00              
ATOM   2049  CB  PHE A 263     -11.247 -10.437  57.335  1.00  0.00              
ATOM   2050  CG  PHE A 263     -10.393 -10.936  56.180  1.00  0.00              
ATOM   2051  CD1 PHE A 263      -9.060 -11.210  56.402  1.00  0.00              
ATOM   2052  CD2 PHE A 263     -10.942 -11.137  54.925  1.00  0.00              
ATOM   2053  CE1 PHE A 263      -8.282 -11.689  55.370  1.00  0.00              
ATOM   2054  CE2 PHE A 263     -10.152 -11.615  53.899  1.00  0.00              
ATOM   2055  CZ  PHE A 263      -8.823 -11.892  54.121  1.00  0.00              
ATOM   2056  C   PHE A 263     -13.120  -8.994  58.113  1.00  0.00              
ATOM   2057  O   PHE A 263     -14.189  -9.612  58.100  1.00  0.00              
ATOM   2058  N   ILE A 264     -12.807  -8.160  59.107  1.00  0.00              
ATOM   2059  CA  ILE A 264     -13.813  -7.690  60.048  1.00  0.00              
ATOM   2060  CB  ILE A 264     -13.191  -7.488  61.452  1.00  0.00              
ATOM   2061  CG2 ILE A 264     -14.090  -6.672  62.381  1.00  0.00              
ATOM   2062  CG1 ILE A 264     -12.887  -8.853  62.058  1.00  0.00              
ATOM   2063  CD1 ILE A 264     -12.217  -8.825  63.444  1.00  0.00              
ATOM   2064  C   ILE A 264     -14.444  -6.423  59.477  1.00  0.00              
ATOM   2065  O   ILE A 264     -15.660  -6.237  59.532  1.00  0.00              
ATOM   2066  N   GLY A 265     -13.615  -5.546  58.909  1.00  0.00              
ATOM   2067  CA  GLY A 265     -14.107  -4.329  58.281  1.00  0.00              
ATOM   2068  C   GLY A 265     -13.213  -3.118  58.513  1.00  0.00              
ATOM   2069  O   GLY A 265     -13.552  -2.005  58.103  1.00  0.00              
ATOM   2070  N   MET A 266     -12.053  -3.286  59.157  1.00  0.00              
ATOM   2071  CA  MET A 266     -11.206  -2.151  59.486  1.00  0.00              
ATOM   2072  CB  MET A 266     -10.346  -2.439  60.713  1.00  0.00              
ATOM   2073  CG  MET A 266     -11.107  -2.753  61.991  1.00  0.00              
ATOM   2074  SD  MET A 266      -9.999  -3.295  63.317  1.00  0.00              
ATOM   2075  CE  MET A 266      -9.475  -1.727  63.951  1.00  0.00              
ATOM   2076  C   MET A 266     -10.308  -1.793  58.310  1.00  0.00              
ATOM   2077  O   MET A 266      -9.636  -2.647  57.729  1.00  0.00              
ATOM   2078  N   GLU A 267     -10.311  -0.509  57.948  1.00  0.00              
ATOM   2079  CA  GLU A 267      -9.415   0.028  56.926  1.00  0.00              
ATOM   2080  CB  GLU A 267     -10.006   1.306  56.352  1.00  0.00              
ATOM   2081  CG  GLU A 267     -11.293   1.096  55.568  1.00  0.00              
ATOM   2082  CD  GLU A 267     -11.796   2.376  54.924  1.00  0.00              
ATOM   2083  OE1 GLU A 267     -12.686   3.008  55.492  1.00  0.00              
ATOM   2084  OE2 GLU A 267     -11.291   2.744  53.862  1.00  0.00              
ATOM   2085  C   GLU A 267      -8.001   0.319  57.429  1.00  0.00              
ATOM   2086  O   GLU A 267      -7.119   0.764  56.687  1.00  0.00              
ATOM   2087  N   SER A 268      -7.799   0.102  58.730  1.00  0.00              
ATOM   2088  CA  SER A 268      -6.527   0.301  59.400  1.00  0.00              
ATOM   2089  CB  SER A 268      -6.756   0.043  60.881  1.00  0.00              
ATOM   2090  OG  SER A 268      -7.940   0.701  61.322  1.00  0.00              
ATOM   2091  C   SER A 268      -5.431  -0.625  58.887  1.00  0.00              
ATOM   2092  O   SER A 268      -5.691  -1.678  58.299  1.00  0.00              
ATOM   2093  N   ALA A 269      -4.180  -0.220  59.111  1.00  0.00              
ATOM   2094  CA  ALA A 269      -3.039  -1.050  58.765  1.00  0.00              
ATOM   2095  CB  ALA A 269      -1.763  -0.247  58.946  1.00  0.00              
ATOM   2096  C   ALA A 269      -2.962  -2.282  59.656  1.00  0.00              
ATOM   2097  O   ALA A 269      -3.306  -2.223  60.839  1.00  0.00              
ATOM   2098  N   GLY A 270      -2.534  -3.412  59.091  1.00  0.00              
ATOM   2099  CA  GLY A 270      -2.426  -4.644  59.854  1.00  0.00              
ATOM   2100  C   GLY A 270      -1.083  -4.698  60.558  1.00  0.00              
ATOM   2101  O   GLY A 270      -0.163  -3.978  60.167  1.00  0.00              
ATOM   2102  N   ILE A 271      -0.956  -5.594  61.544  1.00  0.00              
ATOM   2103  CA  ILE A 271       0.207  -5.743  62.421  1.00  0.00              
ATOM   2104  CB  ILE A 271       0.134  -7.183  63.011  1.00  0.00              
ATOM   2105  CG2 ILE A 271       1.464  -7.903  63.204  1.00  0.00              
ATOM   2106  CG1 ILE A 271      -0.707  -7.133  64.283  1.00  0.00              
ATOM   2107  CD1 ILE A 271      -0.831  -8.455  65.068  1.00  0.00              
ATOM   2108  C   ILE A 271       1.586  -5.341  61.886  1.00  0.00              
ATOM   2109  O   ILE A 271       2.278  -4.496  62.467  1.00  0.00              
ATOM   2110  N   HIS A 272       1.941  -5.895  60.725  1.00  0.00              
ATOM   2111  CA  HIS A 272       3.211  -5.610  60.078  1.00  0.00              
ATOM   2112  CB  HIS A 272       3.500  -6.634  58.978  1.00  0.00              
ATOM   2113  CG  HIS A 272       2.444  -6.745  57.887  1.00  0.00              
ATOM   2114  ND1 HIS A 272       1.239  -7.292  57.965  1.00  0.00              
ATOM   2115  CD2 HIS A 272       2.638  -6.314  56.598  1.00  0.00              
ATOM   2116  NE2 HIS A 272       1.544  -6.641  55.966  1.00  0.00              
ATOM   2117  CE1 HIS A 272       0.698  -7.224  56.780  1.00  0.00              
ATOM   2118  C   HIS A 272       3.298  -4.188  59.540  1.00  0.00              
ATOM   2119  O   HIS A 272       4.317  -3.515  59.700  1.00  0.00              
ATOM   2120  N   GLU A 273       2.207  -3.697  58.945  1.00  0.00              
ATOM   2121  CA  GLU A 273       2.162  -2.343  58.424  1.00  0.00              
ATOM   2122  CB  GLU A 273       1.005  -2.148  57.459  1.00  0.00              
ATOM   2123  CG  GLU A 273       1.148  -2.968  56.180  1.00  0.00              
ATOM   2124  CD  GLU A 273      -0.005  -3.916  55.866  1.00  0.00              
ATOM   2125  OE1 GLU A 273      -0.788  -4.256  56.757  1.00  0.00              
ATOM   2126  OE2 GLU A 273      -0.115  -4.329  54.707  1.00  0.00              
ATOM   2127  C   GLU A 273       2.065  -1.334  59.556  1.00  0.00              
ATOM   2128  O   GLU A 273       2.607  -0.241  59.418  1.00  0.00              
ATOM   2129  N   THR A 274       1.413  -1.649  60.684  1.00  0.00              
ATOM   2130  CA  THR A 274       1.473  -0.792  61.858  1.00  0.00              
ATOM   2131  CB  THR A 274       0.417  -1.166  62.917  1.00  0.00              
ATOM   2132  OG1 THR A 274       0.377  -2.584  63.019  1.00  0.00              
ATOM   2133  CG2 THR A 274      -0.951  -0.586  62.618  1.00  0.00              
ATOM   2134  C   THR A 274       2.868  -0.757  62.470  1.00  0.00              
ATOM   2135  O   THR A 274       3.328   0.304  62.898  1.00  0.00              
ATOM   2136  N   THR A 275       3.574  -1.896  62.491  1.00  0.00              
ATOM   2137  CA  THR A 275       4.961  -1.951  62.943  1.00  0.00              
ATOM   2138  CB  THR A 275       5.445  -3.423  62.959  1.00  0.00              
ATOM   2139  OG1 THR A 275       4.663  -4.091  63.944  1.00  0.00              
ATOM   2140  CG2 THR A 275       6.918  -3.585  63.305  1.00  0.00              
ATOM   2141  C   THR A 275       5.833  -1.058  62.060  1.00  0.00              
ATOM   2142  O   THR A 275       6.527  -0.166  62.554  1.00  0.00              
ATOM   2143  N   TYR A 276       5.734  -1.238  60.739  1.00  0.00              
ATOM   2144  CA  TYR A 276       6.452  -0.416  59.777  1.00  0.00              
ATOM   2145  CB  TYR A 276       6.198  -0.959  58.370  1.00  0.00              
ATOM   2146  CG  TYR A 276       7.062  -0.355  57.270  1.00  0.00              
ATOM   2147  CD1 TYR A 276       8.430  -0.235  57.436  1.00  0.00              
ATOM   2148  CE1 TYR A 276       9.206   0.261  56.411  1.00  0.00              
ATOM   2149  CD2 TYR A 276       6.470   0.037  56.087  1.00  0.00              
ATOM   2150  CE2 TYR A 276       7.246   0.520  55.056  1.00  0.00              
ATOM   2151  CZ  TYR A 276       8.610   0.613  55.221  1.00  0.00              
ATOM   2152  OH  TYR A 276       9.395   1.007  54.156  1.00  0.00              
ATOM   2153  C   TYR A 276       6.067   1.058  59.877  1.00  0.00              
ATOM   2154  O   TYR A 276       6.939   1.927  59.836  1.00  0.00              
ATOM   2155  N   ASN A 277       4.776   1.364  60.054  1.00  0.00              
ATOM   2156  CA  ASN A 277       4.320   2.730  60.282  1.00  0.00              
ATOM   2157  CB  ASN A 277       2.792   2.839  60.329  1.00  0.00              
ATOM   2158  CG  ASN A 277       2.163   3.394  59.053  1.00  0.00              
ATOM   2159  OD1 ASN A 277       1.203   2.857  58.498  1.00  0.00              
ATOM   2160  ND2 ASN A 277       2.648   4.511  58.533  1.00  0.00              
ATOM   2161  C   ASN A 277       4.908   3.353  61.537  1.00  0.00              
ATOM   2162  O   ASN A 277       5.267   4.532  61.519  1.00  0.00              
ATOM   2163  N   SER A 278       5.057   2.565  62.610  1.00  0.00              
ATOM   2164  CA  SER A 278       5.714   3.022  63.830  1.00  0.00              
ATOM   2165  CB  SER A 278       5.688   1.946  64.909  1.00  0.00              
ATOM   2166  OG  SER A 278       4.393   1.449  65.209  1.00  0.00              
ATOM   2167  C   SER A 278       7.169   3.369  63.543  1.00  0.00              
ATOM   2168  O   SER A 278       7.635   4.458  63.882  1.00  0.00              
ATOM   2169  N   ILE A 279       7.876   2.464  62.853  1.00  0.00              
ATOM   2170  CA  ILE A 279       9.280   2.656  62.507  1.00  0.00              
ATOM   2171  CB  ILE A 279       9.836   1.351  61.880  1.00  0.00              
ATOM   2172  CG2 ILE A 279      11.272   1.510  61.395  1.00  0.00              
ATOM   2173  CG1 ILE A 279       9.778   0.222  62.903  1.00  0.00              
ATOM   2174  CD1 ILE A 279      10.033  -1.191  62.349  1.00  0.00              
ATOM   2175  C   ILE A 279       9.491   3.879  61.615  1.00  0.00              
ATOM   2176  O   ILE A 279      10.432   4.641  61.830  1.00  0.00              
ATOM   2177  N   MET A 280       8.606   4.101  60.639  1.00  0.00              
ATOM   2178  CA  MET A 280       8.657   5.290  59.797  1.00  0.00              
ATOM   2179  CB  MET A 280       7.756   5.123  58.580  1.00  0.00              
ATOM   2180  CG  MET A 280       8.248   4.084  57.582  1.00  0.00              
ATOM   2181  SD  MET A 280       9.829   4.516  56.810  1.00  0.00              
ATOM   2182  CE  MET A 280      10.902   3.329  57.564  1.00  0.00              
ATOM   2183  C   MET A 280       8.307   6.585  60.518  1.00  0.00              
ATOM   2184  O   MET A 280       8.813   7.652  60.167  1.00  0.00              
ATOM   2185  N   LYS A 281       7.419   6.520  61.518  1.00  0.00              
ATOM   2186  CA  LYS A 281       7.118   7.676  62.354  1.00  0.00              
ATOM   2187  CB  LYS A 281       5.857   7.401  63.165  1.00  0.00              
ATOM   2188  CG  LYS A 281       5.248   8.640  63.798  1.00  0.00              
ATOM   2189  CD  LYS A 281       3.942   8.278  64.477  1.00  0.00              
ATOM   2190  CE  LYS A 281       3.262   9.531  64.998  1.00  0.00              
ATOM   2191  NZ  LYS A 281       2.053   9.192  65.721  1.00  0.00              
ATOM   2192  C   LYS A 281       8.296   8.002  63.271  1.00  0.00              
ATOM   2193  O   LYS A 281       8.571   9.165  63.577  1.00  0.00              
ATOM   2194  N   CYS A 282       8.999   6.962  63.728  1.00  0.00              
ATOM   2195  CA  CYS A 282      10.271   7.124  64.414  1.00  0.00              
ATOM   2196  CB  CYS A 282      10.741   5.795  64.976  1.00  0.00              
ATOM   2197  SG  CYS A 282       9.592   5.109  66.190  1.00  0.00              
ATOM   2198  C   CYS A 282      11.339   7.651  63.468  1.00  0.00              
ATOM   2199  O   CYS A 282      11.264   7.490  62.248  1.00  0.00              
ATOM   2200  N   ASP A 283      12.360   8.303  64.020  1.00  0.00              
ATOM   2201  CA  ASP A 283      13.406   8.867  63.189  1.00  0.00              
ATOM   2202  CB  ASP A 283      14.055  10.069  63.871  1.00  0.00              
ATOM   2203  CG  ASP A 283      15.200  10.682  63.078  1.00  0.00              
ATOM   2204  OD1 ASP A 283      14.954  11.589  62.283  1.00  0.00              
ATOM   2205  OD2 ASP A 283      16.341  10.251  63.248  1.00  0.00              
ATOM   2206  C   ASP A 283      14.469   7.854  62.802  1.00  0.00              
ATOM   2207  O   ASP A 283      15.104   7.225  63.650  1.00  0.00              
ATOM   2208  N   ILE A 284      14.603   7.728  61.481  1.00  0.00              
ATOM   2209  CA  ILE A 284      15.814   7.334  60.755  1.00  0.00              
ATOM   2210  CB  ILE A 284      16.329   8.542  59.921  1.00  0.00              
ATOM   2211  CG2 ILE A 284      17.227   8.015  58.810  1.00  0.00              
ATOM   2212  CG1 ILE A 284      15.225   9.380  59.281  1.00  0.00              
ATOM   2213  CD1 ILE A 284      15.695  10.784  58.856  1.00  0.00              
ATOM   2214  C   ILE A 284      16.969   6.736  61.562  1.00  0.00              
ATOM   2215  O   ILE A 284      17.269   5.543  61.486  1.00  0.00              
ATOM   2216  N   ASP A 285      17.569   7.559  62.425  1.00  0.00              
ATOM   2217  CA  ASP A 285      18.825   7.231  63.074  1.00  0.00              
ATOM   2218  CB  ASP A 285      19.459   8.522  63.552  1.00  0.00              
ATOM   2219  CG  ASP A 285      20.981   8.528  63.585  1.00  0.00              
ATOM   2220  OD1 ASP A 285      21.642   7.598  63.115  1.00  0.00              
ATOM   2221  OD2 ASP A 285      21.530   9.515  64.067  1.00  0.00              
ATOM   2222  C   ASP A 285      18.766   6.225  64.221  1.00  0.00              
ATOM   2223  O   ASP A 285      19.773   5.966  64.888  1.00  0.00              
ATOM   2224  N   ILE A 286      17.584   5.669  64.497  1.00  0.00              
ATOM   2225  CA  ILE A 286      17.471   4.513  65.378  1.00  0.00              
ATOM   2226  CB  ILE A 286      16.618   4.812  66.638  1.00  0.00              
ATOM   2227  CG2 ILE A 286      17.363   5.775  67.552  1.00  0.00              
ATOM   2228  CG1 ILE A 286      15.205   5.297  66.318  1.00  0.00              
ATOM   2229  CD1 ILE A 286      14.282   5.424  67.546  1.00  0.00              
ATOM   2230  C   ILE A 286      16.924   3.271  64.674  1.00  0.00              
ATOM   2231  O   ILE A 286      16.885   2.188  65.264  1.00  0.00              
ATOM   2232  N   ARG A 287      16.546   3.381  63.392  1.00  0.00              
ATOM   2233  CA  ARG A 287      15.709   2.376  62.747  1.00  0.00              
ATOM   2234  CB  ARG A 287      15.296   2.802  61.343  1.00  0.00              
ATOM   2235  CG  ARG A 287      14.242   3.896  61.414  1.00  0.00              
ATOM   2236  CD  ARG A 287      13.764   4.339  60.042  1.00  0.00              
ATOM   2237  NE  ARG A 287      12.800   5.415  60.204  1.00  0.00              
ATOM   2238  CZ  ARG A 287      12.620   6.392  59.314  1.00  0.00              
ATOM   2239  NH1 ARG A 287      11.809   7.384  59.648  1.00  0.00              
ATOM   2240  NH2 ARG A 287      13.236   6.404  58.137  1.00  0.00              
ATOM   2241  C   ARG A 287      16.171   0.927  62.753  1.00  0.00              
ATOM   2242  O   ARG A 287      15.351   0.062  63.063  1.00  0.00              
ATOM   2243  N   LYS A 288      17.443   0.601  62.477  1.00  0.00              
ATOM   2244  CA  LYS A 288      17.891  -0.788  62.552  1.00  0.00              
ATOM   2245  CB  LYS A 288      19.281  -0.977  61.955  1.00  0.00              
ATOM   2246  CG  LYS A 288      19.742  -2.431  61.921  1.00  0.00              
ATOM   2247  CD  LYS A 288      21.204  -2.515  61.558  1.00  0.00              
ATOM   2248  CE  LYS A 288      21.736  -3.892  61.905  1.00  0.00              
ATOM   2249  NZ  LYS A 288      23.176  -3.931  61.748  1.00  0.00              
ATOM   2250  C   LYS A 288      17.858  -1.329  63.980  1.00  0.00              
ATOM   2251  O   LYS A 288      17.561  -2.506  64.187  1.00  0.00              
ATOM   2252  N   ASP A 289      18.086  -0.480  64.993  1.00  0.00              
ATOM   2253  CA  ASP A 289      18.012  -0.908  66.390  1.00  0.00              
ATOM   2254  CB  ASP A 289      18.344   0.221  67.358  1.00  0.00              
ATOM   2255  CG  ASP A 289      19.799   0.645  67.383  1.00  0.00              
ATOM   2256  OD1 ASP A 289      20.555   0.086  68.182  1.00  0.00              
ATOM   2257  OD2 ASP A 289      20.157   1.549  66.631  1.00  0.00              
ATOM   2258  C   ASP A 289      16.619  -1.416  66.740  1.00  0.00              
ATOM   2259  O   ASP A 289      16.450  -2.318  67.564  1.00  0.00              
ATOM   2260  N   LEU A 290      15.622  -0.808  66.087  1.00  0.00              
ATOM   2261  CA  LEU A 290      14.250  -1.281  66.139  1.00  0.00              
ATOM   2262  CB  LEU A 290      13.295  -0.184  65.668  1.00  0.00              
ATOM   2263  CG  LEU A 290      13.360   1.198  66.313  1.00  0.00              
ATOM   2264  CD1 LEU A 290      12.435   2.148  65.576  1.00  0.00              
ATOM   2265  CD2 LEU A 290      13.024   1.149  67.795  1.00  0.00              
ATOM   2266  C   LEU A 290      14.072  -2.530  65.278  1.00  0.00              
ATOM   2267  O   LEU A 290      13.681  -3.575  65.798  1.00  0.00              
ATOM   2268  N   TYR A 291      14.399  -2.457  63.977  1.00  0.00              
ATOM   2269  CA  TYR A 291      14.229  -3.551  63.019  1.00  0.00              
ATOM   2270  CB  TYR A 291      14.867  -3.220  61.669  1.00  0.00              
ATOM   2271  CG  TYR A 291      14.080  -2.317  60.730  1.00  0.00              
ATOM   2272  CD1 TYR A 291      12.809  -2.668  60.316  1.00  0.00              
ATOM   2273  CE1 TYR A 291      12.151  -1.897  59.379  1.00  0.00              
ATOM   2274  CD2 TYR A 291      14.680  -1.181  60.227  1.00  0.00              
ATOM   2275  CE2 TYR A 291      14.026  -0.404  59.296  1.00  0.00              
ATOM   2276  CZ  TYR A 291      12.767  -0.771  58.876  1.00  0.00              
ATOM   2277  OH  TYR A 291      12.112   0.003  57.940  1.00  0.00              
ATOM   2278  C   TYR A 291      14.798  -4.896  63.445  1.00  0.00              
ATOM   2279  O   TYR A 291      14.138  -5.928  63.323  1.00  0.00              
ATOM   2280  N   ALA A 292      16.033  -4.888  63.949  1.00  0.00              
ATOM   2281  CA  ALA A 292      16.705  -6.094  64.400  1.00  0.00              
ATOM   2282  CB  ALA A 292      18.191  -5.809  64.559  1.00  0.00              
ATOM   2283  C   ALA A 292      16.188  -6.642  65.723  1.00  0.00              
ATOM   2284  O   ALA A 292      16.535  -7.756  66.119  1.00  0.00              
ATOM   2285  N   ASN A 293      15.357  -5.877  66.436  1.00  0.00              
ATOM   2286  CA  ASN A 293      14.790  -6.332  67.692  1.00  0.00              
ATOM   2287  CB  ASN A 293      15.395  -5.585  68.887  1.00  0.00              
ATOM   2288  CG  ASN A 293      16.895  -5.743  69.061  1.00  0.00              
ATOM   2289  OD1 ASN A 293      17.406  -6.797  69.434  1.00  0.00              
ATOM   2290  ND2 ASN A 293      17.653  -4.690  68.791  1.00  0.00              
ATOM   2291  C   ASN A 293      13.282  -6.129  67.642  1.00  0.00              
ATOM   2292  O   ASN A 293      12.682  -5.446  68.483  1.00  0.00              
ATOM   2293  N   ASN A 294      12.627  -6.701  66.626  1.00  0.00              
ATOM   2294  CA  ASN A 294      11.176  -6.631  66.577  1.00  0.00              
ATOM   2295  CB  ASN A 294      10.632  -6.607  65.150  1.00  0.00              
ATOM   2296  CG  ASN A 294       9.118  -6.417  65.050  1.00  0.00              
ATOM   2297  OD1 ASN A 294       8.498  -6.872  64.094  1.00  0.00              
ATOM   2298  ND2 ASN A 294       8.415  -5.754  65.963  1.00  0.00              
ATOM   2299  C   ASN A 294      10.598  -7.772  67.398  1.00  0.00              
ATOM   2300  O   ASN A 294      10.298  -8.861  66.908  1.00  0.00              
ATOM   2301  N   VAL A 295      10.479  -7.493  68.693  1.00  0.00              
ATOM   2302  CA  VAL A 295      10.116  -8.505  69.671  1.00  0.00              
ATOM   2303  CB  VAL A 295      10.749  -8.171  71.045  1.00  0.00              
ATOM   2304  CG1 VAL A 295      10.354  -9.178  72.119  1.00  0.00              
ATOM   2305  CG2 VAL A 295      12.267  -8.148  70.933  1.00  0.00              
ATOM   2306  C   VAL A 295       8.602  -8.617  69.761  1.00  0.00              
ATOM   2307  O   VAL A 295       7.908  -7.644  70.060  1.00  0.00              
ATOM   2308  N   MET A 296       8.071  -9.799  69.466  1.00  0.00              
ATOM   2309  CA  MET A 296       6.648 -10.049  69.621  1.00  0.00              
ATOM   2310  CB  MET A 296       6.192 -11.121  68.650  1.00  0.00              
ATOM   2311  CG  MET A 296       6.249 -10.633  67.214  1.00  0.00              
ATOM   2312  SD  MET A 296       5.436 -11.770  66.070  1.00  0.00              
ATOM   2313  CE  MET A 296       6.832 -12.802  65.751  1.00  0.00              
ATOM   2314  C   MET A 296       6.287 -10.430  71.048  1.00  0.00              
ATOM   2315  O   MET A 296       7.093 -11.032  71.760  1.00  0.00              
ATOM   2316  N   SER A 297       5.075 -10.086  71.487  1.00  0.00              
ATOM   2317  CA  SER A 297       4.649 -10.306  72.859  1.00  0.00              
ATOM   2318  CB  SER A 297       5.235  -9.215  73.742  1.00  0.00              
ATOM   2319  OG  SER A 297       4.908  -7.916  73.270  1.00  0.00              
ATOM   2320  C   SER A 297       3.133 -10.293  72.970  1.00  0.00              
ATOM   2321  O   SER A 297       2.445  -9.628  72.193  1.00  0.00              
ATOM   2322  N   GLY A 298       2.611 -11.027  73.949  1.00  0.00              
ATOM   2323  CA  GLY A 298       1.182 -11.140  74.151  1.00  0.00              
ATOM   2324  C   GLY A 298       0.625 -12.439  73.587  1.00  0.00              
ATOM   2325  O   GLY A 298       1.348 -13.356  73.181  1.00  0.00              
ATOM   2326  N   GLY A 299      -0.705 -12.462  73.518  1.00  0.00              
ATOM   2327  CA  GLY A 299      -1.459 -13.667  73.229  1.00  0.00              
ATOM   2328  C   GLY A 299      -1.534 -13.953  71.739  1.00  0.00              
ATOM   2329  O   GLY A 299      -1.183 -15.048  71.297  1.00  0.00              
ATOM   2330  N   THR A 300      -1.933 -12.964  70.932  1.00  0.00              
ATOM   2331  CA  THR A 300      -2.163 -13.187  69.507  1.00  0.00              
ATOM   2332  CB  THR A 300      -2.871 -11.999  68.830  1.00  0.00              
ATOM   2333  OG1 THR A 300      -2.980 -10.919  69.750  1.00  0.00              
ATOM   2334  CG2 THR A 300      -4.238 -12.406  68.342  1.00  0.00              
ATOM   2335  C   THR A 300      -0.880 -13.535  68.760  1.00  0.00              
ATOM   2336  O   THR A 300      -0.862 -14.305  67.799  1.00  0.00              
ATOM   2337  N   THR A 301       0.229 -13.012  69.278  1.00  0.00              
ATOM   2338  CA  THR A 301       1.562 -13.314  68.791  1.00  0.00              
ATOM   2339  CB  THR A 301       2.534 -12.343  69.467  1.00  0.00              
ATOM   2340  OG1 THR A 301       2.111 -12.206  70.820  1.00  0.00              
ATOM   2341  CG2 THR A 301       2.513 -10.987  68.784  1.00  0.00              
ATOM   2342  C   THR A 301       2.031 -14.757  68.952  1.00  0.00              
ATOM   2343  O   THR A 301       3.065 -15.130  68.397  1.00  0.00              
ATOM   2344  N   MET A 302       1.305 -15.595  69.702  1.00  0.00              
ATOM   2345  CA  MET A 302       1.687 -16.989  69.887  1.00  0.00              
ATOM   2346  CB  MET A 302       0.942 -17.607  71.066  1.00  0.00              
ATOM   2347  CG  MET A 302       1.351 -17.052  72.425  1.00  0.00              
ATOM   2348  SD  MET A 302       3.070 -17.419  72.858  1.00  0.00              
ATOM   2349  CE  MET A 302       2.844 -18.852  73.872  1.00  0.00              
ATOM   2350  C   MET A 302       1.509 -17.876  68.659  1.00  0.00              
ATOM   2351  O   MET A 302       2.172 -18.910  68.543  1.00  0.00              
ATOM   2352  N   TYR A 303       0.655 -17.471  67.710  1.00  0.00              
ATOM   2353  CA  TYR A 303       0.235 -18.338  66.612  1.00  0.00              
ATOM   2354  CB  TYR A 303      -0.879 -17.682  65.788  1.00  0.00              
ATOM   2355  CG  TYR A 303      -2.123 -17.270  66.568  1.00  0.00              
ATOM   2356  CD1 TYR A 303      -2.843 -16.177  66.129  1.00  0.00              
ATOM   2357  CE1 TYR A 303      -3.916 -15.720  66.861  1.00  0.00              
ATOM   2358  CD2 TYR A 303      -2.508 -17.933  67.721  1.00  0.00              
ATOM   2359  CE2 TYR A 303      -3.578 -17.475  68.460  1.00  0.00              
ATOM   2360  CZ  TYR A 303      -4.262 -16.358  68.031  1.00  0.00              
ATOM   2361  OH  TYR A 303      -5.299 -15.863  68.797  1.00  0.00              
ATOM   2362  C   TYR A 303       1.355 -18.781  65.672  1.00  0.00              
ATOM   2363  O   TYR A 303       2.130 -17.944  65.202  1.00  0.00              
ATOM   2364  N   PRO A 304       1.487 -20.084  65.368  1.00  0.00              
ATOM   2365  CD  PRO A 304       0.647 -21.153  65.905  1.00  0.00              
ATOM   2366  CA  PRO A 304       2.517 -20.628  64.484  1.00  0.00              
ATOM   2367  CB  PRO A 304       2.119 -22.084  64.364  1.00  0.00              
ATOM   2368  CG  PRO A 304       1.515 -22.381  65.711  1.00  0.00              
ATOM   2369  C   PRO A 304       2.562 -19.953  63.120  1.00  0.00              
ATOM   2370  O   PRO A 304       1.528 -19.647  62.524  1.00  0.00              
ATOM   2371  N   GLY A 305       3.771 -19.662  62.641  1.00  0.00              
ATOM   2372  CA  GLY A 305       3.942 -19.026  61.346  1.00  0.00              
ATOM   2373  C   GLY A 305       4.120 -17.517  61.429  1.00  0.00              
ATOM   2374  O   GLY A 305       4.772 -16.945  60.549  1.00  0.00              
ATOM   2375  N   ILE A 306       3.613 -16.857  62.486  1.00  0.00              
ATOM   2376  CA  ILE A 306       3.605 -15.397  62.580  1.00  0.00              
ATOM   2377  CB  ILE A 306       2.931 -14.908  63.896  1.00  0.00              
ATOM   2378  CG2 ILE A 306       3.760 -15.237  65.137  1.00  0.00              
ATOM   2379  CG1 ILE A 306       2.604 -13.416  63.825  1.00  0.00              
ATOM   2380  CD1 ILE A 306       1.702 -12.886  64.957  1.00  0.00              
ATOM   2381  C   ILE A 306       4.954 -14.727  62.338  1.00  0.00              
ATOM   2382  O   ILE A 306       5.027 -13.774  61.566  1.00  0.00              
ATOM   2383  N   ALA A 307       6.035 -15.260  62.918  1.00  0.00              
ATOM   2384  CA  ALA A 307       7.378 -14.735  62.713  1.00  0.00              
ATOM   2385  CB  ALA A 307       8.372 -15.568  63.507  1.00  0.00              
ATOM   2386  C   ALA A 307       7.813 -14.773  61.256  1.00  0.00              
ATOM   2387  O   ALA A 307       8.367 -13.810  60.728  1.00  0.00              
ATOM   2388  N   ASP A 308       7.467 -15.876  60.585  1.00  0.00              
ATOM   2389  CA  ASP A 308       7.900 -16.140  59.218  1.00  0.00              
ATOM   2390  CB  ASP A 308       7.555 -17.568  58.788  1.00  0.00              
ATOM   2391  CG  ASP A 308       8.108 -18.660  59.688  1.00  0.00              
ATOM   2392  OD1 ASP A 308       9.034 -19.356  59.280  1.00  0.00              
ATOM   2393  OD2 ASP A 308       7.600 -18.809  60.803  1.00  0.00              
ATOM   2394  C   ASP A 308       7.190 -15.177  58.282  1.00  0.00              
ATOM   2395  O   ASP A 308       7.814 -14.515  57.450  1.00  0.00              
ATOM   2396  N   ARG A 309       5.869 -15.082  58.461  1.00  0.00              
ATOM   2397  CA  ARG A 309       5.040 -14.180  57.680  1.00  0.00              
ATOM   2398  CB  ARG A 309       3.573 -14.459  57.992  1.00  0.00              
ATOM   2399  CG  ARG A 309       2.564 -13.552  57.302  1.00  0.00              
ATOM   2400  CD  ARG A 309       2.565 -13.659  55.782  1.00  0.00              
ATOM   2401  NE  ARG A 309       1.634 -12.694  55.219  1.00  0.00              
ATOM   2402  CZ  ARG A 309       0.310 -12.847  55.249  1.00  0.00              
ATOM   2403  NH1 ARG A 309      -0.439 -11.818  54.877  1.00  0.00              
ATOM   2404  NH2 ARG A 309      -0.248 -13.998  55.607  1.00  0.00              
ATOM   2405  C   ARG A 309       5.397 -12.716  57.924  1.00  0.00              
ATOM   2406  O   ARG A 309       5.576 -11.966  56.964  1.00  0.00              
ATOM   2407  N   MET A 310       5.532 -12.303  59.191  1.00  0.00              
ATOM   2408  CA  MET A 310       5.963 -10.955  59.545  1.00  0.00              
ATOM   2409  CB  MET A 310       6.130 -10.817  61.053  1.00  0.00              
ATOM   2410  CG  MET A 310       4.867 -10.484  61.824  1.00  0.00              
ATOM   2411  SD  MET A 310       4.300  -8.801  61.485  1.00  0.00              
ATOM   2412  CE  MET A 310       5.351  -7.911  62.599  1.00  0.00              
ATOM   2413  C   MET A 310       7.276 -10.571  58.884  1.00  0.00              
ATOM   2414  O   MET A 310       7.380  -9.507  58.268  1.00  0.00              
ATOM   2415  N   GLN A 311       8.264 -11.469  58.991  1.00  0.00              
ATOM   2416  CA  GLN A 311       9.571 -11.282  58.382  1.00  0.00              
ATOM   2417  CB  GLN A 311      10.457 -12.482  58.709  1.00  0.00              
ATOM   2418  CG  GLN A 311      11.938 -12.345  58.378  1.00  0.00              
ATOM   2419  CD  GLN A 311      12.691 -11.296  59.185  1.00  0.00              
ATOM   2420  OE1 GLN A 311      12.637 -11.224  60.414  1.00  0.00              
ATOM   2421  NE2 GLN A 311      13.427 -10.441  58.493  1.00  0.00              
ATOM   2422  C   GLN A 311       9.438 -11.087  56.878  1.00  0.00              
ATOM   2423  O   GLN A 311       9.908 -10.071  56.368  1.00  0.00              
ATOM   2424  N   LYS A 312       8.738 -12.005  56.192  1.00  0.00              
ATOM   2425  CA  LYS A 312       8.464 -11.919  54.759  1.00  0.00              
ATOM   2426  CB  LYS A 312       7.540 -13.081  54.365  1.00  0.00              
ATOM   2427  CG  LYS A 312       6.993 -13.085  52.940  1.00  0.00              
ATOM   2428  CD  LYS A 312       6.030 -14.248  52.763  1.00  0.00              
ATOM   2429  CE  LYS A 312       5.249 -14.113  51.463  1.00  0.00              
ATOM   2430  NZ  LYS A 312       4.371 -15.255  51.292  1.00  0.00              
ATOM   2431  C   LYS A 312       7.855 -10.580  54.344  1.00  0.00              
ATOM   2432  O   LYS A 312       8.390  -9.880  53.476  1.00  0.00              
ATOM   2433  N   GLU A 313       6.759 -10.206  55.012  1.00  0.00              
ATOM   2434  CA  GLU A 313       6.052  -8.965  54.738  1.00  0.00              
ATOM   2435  CB  GLU A 313       4.839  -8.853  55.653  1.00  0.00              
ATOM   2436  CG  GLU A 313       3.679  -9.806  55.350  1.00  0.00              
ATOM   2437  CD  GLU A 313       2.669  -9.376  54.286  1.00  0.00              
ATOM   2438  OE1 GLU A 313       3.033  -8.722  53.309  1.00  0.00              
ATOM   2439  OE2 GLU A 313       1.493  -9.722  54.437  1.00  0.00              
ATOM   2440  C   GLU A 313       6.936  -7.738  54.903  1.00  0.00              
ATOM   2441  O   GLU A 313       7.067  -6.935  53.975  1.00  0.00              
ATOM   2442  N   ILE A 314       7.606  -7.601  56.052  1.00  0.00              
ATOM   2443  CA  ILE A 314       8.439  -6.433  56.285  1.00  0.00              
ATOM   2444  CB  ILE A 314       8.711  -6.214  57.798  1.00  0.00              
ATOM   2445  CG2 ILE A 314       9.612  -5.009  58.064  1.00  0.00              
ATOM   2446  CG1 ILE A 314       7.368  -5.995  58.500  1.00  0.00              
ATOM   2447  CD1 ILE A 314       7.414  -5.726  60.017  1.00  0.00              
ATOM   2448  C   ILE A 314       9.681  -6.430  55.394  1.00  0.00              
ATOM   2449  O   ILE A 314      10.102  -5.352  54.975  1.00  0.00              
ATOM   2450  N   THR A 315      10.257  -7.575  55.000  1.00  0.00              
ATOM   2451  CA  THR A 315      11.316  -7.573  53.993  1.00  0.00              
ATOM   2452  CB  THR A 315      12.058  -8.922  53.886  1.00  0.00              
ATOM   2453  OG1 THR A 315      11.115  -9.985  53.860  1.00  0.00              
ATOM   2454  CG2 THR A 315      13.029  -9.102  55.042  1.00  0.00              
ATOM   2455  C   THR A 315      10.886  -7.088  52.611  1.00  0.00              
ATOM   2456  O   THR A 315      11.726  -6.688  51.805  1.00  0.00              
ATOM   2457  N   ALA A 316       9.583  -7.133  52.307  1.00  0.00              
ATOM   2458  CA  ALA A 316       9.067  -6.509  51.098  1.00  0.00              
ATOM   2459  CB  ALA A 316       7.755  -7.171  50.704  1.00  0.00              
ATOM   2460  C   ALA A 316       8.804  -5.021  51.306  1.00  0.00              
ATOM   2461  O   ALA A 316       9.118  -4.195  50.445  1.00  0.00              
ATOM   2462  N   LEU A 317       8.238  -4.672  52.468  1.00  0.00              
ATOM   2463  CA  LEU A 317       7.892  -3.295  52.796  1.00  0.00              
ATOM   2464  CB  LEU A 317       7.043  -3.246  54.064  1.00  0.00              
ATOM   2465  CG  LEU A 317       5.671  -3.901  54.112  1.00  0.00              
ATOM   2466  CD1 LEU A 317       5.100  -3.779  55.512  1.00  0.00              
ATOM   2467  CD2 LEU A 317       4.729  -3.279  53.099  1.00  0.00              
ATOM   2468  C   LEU A 317       9.075  -2.357  53.004  1.00  0.00              
ATOM   2469  O   LEU A 317       9.070  -1.215  52.539  1.00  0.00              
ATOM   2470  N   ALA A 318      10.082  -2.826  53.737  1.00  0.00              
ATOM   2471  CA  ALA A 318      11.170  -1.986  54.208  1.00  0.00              
ATOM   2472  CB  ALA A 318      11.600  -2.503  55.572  1.00  0.00              
ATOM   2473  C   ALA A 318      12.393  -1.988  53.299  1.00  0.00              
ATOM   2474  O   ALA A 318      12.549  -2.918  52.504  1.00  0.00              
ATOM   2475  N   PRO A 319      13.292  -0.987  53.353  1.00  0.00              
ATOM   2476  CD  PRO A 319      13.090   0.295  54.026  1.00  0.00              
ATOM   2477  CA  PRO A 319      14.565  -1.011  52.638  1.00  0.00              
ATOM   2478  CB  PRO A 319      15.146   0.368  52.921  1.00  0.00              
ATOM   2479  CG  PRO A 319      14.510   0.787  54.225  1.00  0.00              
ATOM   2480  C   PRO A 319      15.449  -2.161  53.115  1.00  0.00              
ATOM   2481  O   PRO A 319      16.033  -2.141  54.202  1.00  0.00              
ATOM   2482  N   SER A 320      15.558  -3.177  52.258  1.00  0.00              
ATOM   2483  CA  SER A 320      16.192  -4.453  52.568  1.00  0.00              
ATOM   2484  CB  SER A 320      16.008  -5.362  51.359  1.00  0.00              
ATOM   2485  OG  SER A 320      16.211  -4.642  50.147  1.00  0.00              
ATOM   2486  C   SER A 320      17.648  -4.448  53.028  1.00  0.00              
ATOM   2487  O   SER A 320      18.178  -5.466  53.476  1.00  0.00              
ATOM   2488  N   THR A 321      18.315  -3.298  52.924  1.00  0.00              
ATOM   2489  CA  THR A 321      19.636  -3.082  53.492  1.00  0.00              
ATOM   2490  CB  THR A 321      20.180  -1.753  52.937  1.00  0.00              
ATOM   2491  OG1 THR A 321      19.098  -0.821  52.951  1.00  0.00              
ATOM   2492  CG2 THR A 321      20.738  -1.910  51.532  1.00  0.00              
ATOM   2493  C   THR A 321      19.641  -3.086  55.019  1.00  0.00              
ATOM   2494  O   THR A 321      20.654  -3.387  55.653  1.00  0.00              
ATOM   2495  N   MET A 322      18.504  -2.734  55.624  1.00  0.00              
ATOM   2496  CA  MET A 322      18.375  -2.714  57.072  1.00  0.00              
ATOM   2497  CB  MET A 322      17.259  -1.764  57.499  1.00  0.00              
ATOM   2498  CG  MET A 322      17.443  -0.322  57.036  1.00  0.00              
ATOM   2499  SD  MET A 322      18.954   0.453  57.664  1.00  0.00              
ATOM   2500  CE  MET A 322      18.270   1.378  59.009  1.00  0.00              
ATOM   2501  C   MET A 322      18.073  -4.121  57.565  1.00  0.00              
ATOM   2502  O   MET A 322      17.134  -4.770  57.096  1.00  0.00              
ATOM   2503  N   LYS A 323      18.877  -4.617  58.507  1.00  0.00              
ATOM   2504  CA  LYS A 323      18.690  -5.957  59.042  1.00  0.00              
ATOM   2505  CB  LYS A 323      19.938  -6.395  59.801  1.00  0.00              
ATOM   2506  CG  LYS A 323      19.923  -7.847  60.275  1.00  0.00              
ATOM   2507  CD  LYS A 323      21.213  -8.222  60.995  1.00  0.00              
ATOM   2508  CE  LYS A 323      22.406  -8.239  60.046  1.00  0.00              
ATOM   2509  NZ  LYS A 323      23.611  -8.624  60.753  1.00  0.00              
ATOM   2510  C   LYS A 323      17.447  -6.028  59.922  1.00  0.00              
ATOM   2511  O   LYS A 323      17.400  -5.544  61.054  1.00  0.00              
ATOM   2512  N   ILE A 324      16.402  -6.587  59.320  1.00  0.00              
ATOM   2513  CA  ILE A 324      15.144  -6.837  60.003  1.00  0.00              
ATOM   2514  CB  ILE A 324      13.988  -6.789  58.978  1.00  0.00              
ATOM   2515  CG2 ILE A 324      12.649  -6.917  59.697  1.00  0.00              
ATOM   2516  CG1 ILE A 324      14.011  -5.504  58.159  1.00  0.00              
ATOM   2517  CD1 ILE A 324      13.213  -5.583  56.850  1.00  0.00              
ATOM   2518  C   ILE A 324      15.225  -8.211  60.656  1.00  0.00              
ATOM   2519  O   ILE A 324      15.522  -9.199  59.980  1.00  0.00              
ATOM   2520  N   LYS A 325      14.963  -8.293  61.958  1.00  0.00              
ATOM   2521  CA  LYS A 325      14.928  -9.558  62.669  1.00  0.00              
ATOM   2522  CB  LYS A 325      16.227  -9.764  63.444  1.00  0.00              
ATOM   2523  CG  LYS A 325      16.338 -11.096  64.170  1.00  0.00              
ATOM   2524  CD  LYS A 325      17.639 -11.127  64.952  1.00  0.00              
ATOM   2525  CE  LYS A 325      17.755 -12.426  65.732  1.00  0.00              
ATOM   2526  NZ  LYS A 325      19.001 -12.452  66.474  1.00  0.00              
ATOM   2527  C   LYS A 325      13.722  -9.517  63.597  1.00  0.00              
ATOM   2528  O   LYS A 325      13.673  -8.797  64.602  1.00  0.00              
ATOM   2529  N   ILE A 326      12.700 -10.267  63.190  1.00  0.00              
ATOM   2530  CA  ILE A 326      11.465 -10.334  63.950  1.00  0.00              
ATOM   2531  CB  ILE A 326      10.254 -10.276  62.997  1.00  0.00              
ATOM   2532  CG2 ILE A 326       8.939 -10.330  63.768  1.00  0.00              
ATOM   2533  CG1 ILE A 326      10.355  -8.981  62.191  1.00  0.00              
ATOM   2534  CD1 ILE A 326       9.274  -8.720  61.141  1.00  0.00              
ATOM   2535  C   ILE A 326      11.489 -11.545  64.871  1.00  0.00              
ATOM   2536  O   ILE A 326      11.426 -12.707  64.466  1.00  0.00              
ATOM   2537  N   ILE A 327      11.603 -11.217  66.154  1.00  0.00              
ATOM   2538  CA  ILE A 327      11.887 -12.187  67.195  1.00  0.00              
ATOM   2539  CB  ILE A 327      12.847 -11.546  68.230  1.00  0.00              
ATOM   2540  CG2 ILE A 327      13.238 -12.560  69.303  1.00  0.00              
ATOM   2541  CG1 ILE A 327      14.100 -10.986  67.558  1.00  0.00              
ATOM   2542  CD1 ILE A 327      14.957 -10.077  68.455  1.00  0.00              
ATOM   2543  C   ILE A 327      10.585 -12.613  67.858  1.00  0.00              
ATOM   2544  O   ILE A 327       9.805 -11.782  68.329  1.00  0.00              
ATOM   2545  N   ALA A 328      10.337 -13.921  67.892  1.00  0.00              
ATOM   2546  CA  ALA A 328       9.241 -14.469  68.674  1.00  0.00              
ATOM   2547  CB  ALA A 328       8.441 -15.447  67.820  1.00  0.00              
ATOM   2548  C   ALA A 328       9.808 -15.217  69.880  1.00  0.00              
ATOM   2549  O   ALA A 328      10.319 -16.329  69.724  1.00  0.00              
ATOM   2550  N   PRO A 329       9.824 -14.644  71.093  1.00  0.00              
ATOM   2551  CD  PRO A 329       9.600 -13.225  71.356  1.00  0.00              
ATOM   2552  CA  PRO A 329      10.251 -15.345  72.299  1.00  0.00              
ATOM   2553  CB  PRO A 329      10.433 -14.214  73.299  1.00  0.00              
ATOM   2554  CG  PRO A 329       9.441 -13.167  72.864  1.00  0.00              
ATOM   2555  C   PRO A 329       9.231 -16.395  72.746  1.00  0.00              
ATOM   2556  O   PRO A 329       8.053 -16.068  72.899  1.00  0.00              
ATOM   2557  N   PRO A 330       9.602 -17.660  73.007  1.00  0.00              
ATOM   2558  CD  PRO A 330      10.978 -18.141  72.936  1.00  0.00              
ATOM   2559  CA  PRO A 330       8.687 -18.751  73.369  1.00  0.00              
ATOM   2560  CB  PRO A 330       9.642 -19.853  73.771  1.00  0.00              
ATOM   2561  CG  PRO A 330      10.800 -19.643  72.831  1.00  0.00              
ATOM   2562  C   PRO A 330       7.659 -18.486  74.468  1.00  0.00              
ATOM   2563  O   PRO A 330       6.627 -19.150  74.550  1.00  0.00              
ATOM   2564  N   GLU A 331       7.918 -17.481  75.305  1.00  0.00              
ATOM   2565  CA  GLU A 331       7.028 -17.114  76.390  1.00  0.00              
ATOM   2566  CB  GLU A 331       7.814 -16.957  77.707  1.00  0.00              
ATOM   2567  CG  GLU A 331       8.956 -15.932  77.770  1.00  0.00              
ATOM   2568  CD  GLU A 331      10.290 -16.418  77.223  1.00  0.00              
ATOM   2569  OE1 GLU A 331      10.471 -16.375  76.005  1.00  0.00              
ATOM   2570  OE2 GLU A 331      11.134 -16.846  78.005  1.00  0.00              
ATOM   2571  C   GLU A 331       6.182 -15.875  76.096  1.00  0.00              
ATOM   2572  O   GLU A 331       5.694 -15.237  77.031  1.00  0.00              
ATOM   2573  N   ARG A 332       5.981 -15.519  74.815  1.00  0.00              
ATOM   2574  CA  ARG A 332       5.174 -14.375  74.378  1.00  0.00              
ATOM   2575  CB  ARG A 332       4.719 -14.574  72.938  1.00  0.00              
ATOM   2576  CG  ARG A 332       5.723 -14.112  71.897  1.00  0.00              
ATOM   2577  CD  ARG A 332       5.548 -14.866  70.590  1.00  0.00              
ATOM   2578  NE  ARG A 332       6.048 -16.225  70.724  1.00  0.00              
ATOM   2579  CZ  ARG A 332       5.671 -17.232  69.935  1.00  0.00              
ATOM   2580  NH1 ARG A 332       6.196 -18.428  70.157  1.00  0.00              
ATOM   2581  NH2 ARG A 332       4.796 -17.076  68.947  1.00  0.00              
ATOM   2582  C   ARG A 332       3.971 -13.980  75.226  1.00  0.00              
ATOM   2583  O   ARG A 332       3.903 -12.841  75.696  1.00  0.00              
ATOM   2584  N   LYS A 333       3.065 -14.924  75.499  1.00  0.00              
ATOM   2585  CA  LYS A 333       1.882 -14.696  76.324  1.00  0.00              
ATOM   2586  CB  LYS A 333       1.100 -16.005  76.391  1.00  0.00              
ATOM   2587  CG  LYS A 333      -0.285 -15.892  77.004  1.00  0.00              
ATOM   2588  CD  LYS A 333      -0.777 -17.267  77.405  1.00  0.00              
ATOM   2589  CE  LYS A 333      -2.032 -17.114  78.243  1.00  0.00              
ATOM   2590  NZ  LYS A 333      -2.324 -18.341  78.957  1.00  0.00              
ATOM   2591  C   LYS A 333       2.181 -14.198  77.742  1.00  0.00              
ATOM   2592  O   LYS A 333       1.414 -13.430  78.331  1.00  0.00              
ATOM   2593  N   TYR A 334       3.303 -14.641  78.310  1.00  0.00              
ATOM   2594  CA  TYR A 334       3.675 -14.281  79.670  1.00  0.00              
ATOM   2595  CB  TYR A 334       3.988 -15.541  80.480  1.00  0.00              
ATOM   2596  CG  TYR A 334       2.840 -16.539  80.557  1.00  0.00              
ATOM   2597  CD1 TYR A 334       1.609 -16.152  81.051  1.00  0.00              
ATOM   2598  CE1 TYR A 334       0.562 -17.049  81.077  1.00  0.00              
ATOM   2599  CD2 TYR A 334       3.033 -17.831  80.110  1.00  0.00              
ATOM   2600  CE2 TYR A 334       1.989 -18.733  80.137  1.00  0.00              
ATOM   2601  CZ  TYR A 334       0.757 -18.329  80.606  1.00  0.00              
ATOM   2602  OH  TYR A 334      -0.307 -19.213  80.587  1.00  0.00              
ATOM   2603  C   TYR A 334       4.858 -13.324  79.741  1.00  0.00              
ATOM   2604  O   TYR A 334       5.209 -12.869  80.831  1.00  0.00              
ATOM   2605  N   SER A 335       5.471 -12.986  78.596  1.00  0.00              
ATOM   2606  CA  SER A 335       6.658 -12.135  78.514  1.00  0.00              
ATOM   2607  CB  SER A 335       6.912 -11.734  77.064  1.00  0.00              
ATOM   2608  OG  SER A 335       5.823 -10.983  76.532  1.00  0.00              
ATOM   2609  C   SER A 335       6.637 -10.877  79.373  1.00  0.00              
ATOM   2610  O   SER A 335       7.595 -10.579  80.085  1.00  0.00              
ATOM   2611  N   VAL A 336       5.507 -10.166  79.315  1.00  0.00              
ATOM   2612  CA  VAL A 336       5.245  -8.996  80.144  1.00  0.00              
ATOM   2613  CB  VAL A 336       3.803  -8.491  79.912  1.00  0.00              
ATOM   2614  CG1 VAL A 336       3.563  -7.243  80.734  1.00  0.00              
ATOM   2615  CG2 VAL A 336       3.476  -8.212  78.454  1.00  0.00              
ATOM   2616  C   VAL A 336       5.433  -9.311  81.626  1.00  0.00              
ATOM   2617  O   VAL A 336       6.170  -8.625  82.338  1.00  0.00              
ATOM   2618  N   TRP A 337       4.785 -10.391  82.079  1.00  0.00              
ATOM   2619  CA  TRP A 337       4.815 -10.781  83.477  1.00  0.00              
ATOM   2620  CB  TRP A 337       3.841 -11.942  83.719  1.00  0.00              
ATOM   2621  CG  TRP A 337       3.660 -12.274  85.194  1.00  0.00              
ATOM   2622  CD2 TRP A 337       4.327 -13.225  85.918  1.00  0.00              
ATOM   2623  CE2 TRP A 337       3.893 -12.969  87.181  1.00  0.00              
ATOM   2624  CE3 TRP A 337       5.486 -13.923  85.674  1.00  0.00              
ATOM   2625  CD1 TRP A 337       2.838 -11.517  86.000  1.00  0.00              
ATOM   2626  NE1 TRP A 337       3.017 -11.961  87.223  1.00  0.00              
ATOM   2627  CZ2 TRP A 337       4.589 -13.357  88.294  1.00  0.00              
ATOM   2628  CZ3 TRP A 337       6.184 -14.359  86.783  1.00  0.00              
ATOM   2629  CH2 TRP A 337       5.746 -14.076  88.070  1.00  0.00              
ATOM   2630  C   TRP A 337       6.231 -11.182  83.874  1.00  0.00              
ATOM   2631  O   TRP A 337       6.720 -10.771  84.925  1.00  0.00              
ATOM   2632  N   ILE A 338       6.901 -11.974  83.031  1.00  0.00              
ATOM   2633  CA  ILE A 338       8.247 -12.456  83.315  1.00  0.00              
ATOM   2634  CB  ILE A 338       8.638 -13.554  82.297  1.00  0.00              
ATOM   2635  CG2 ILE A 338      10.083 -14.020  82.479  1.00  0.00              
ATOM   2636  CG1 ILE A 338       7.678 -14.734  82.447  1.00  0.00              
ATOM   2637  CD1 ILE A 338       7.835 -15.858  81.408  1.00  0.00              
ATOM   2638  C   ILE A 338       9.247 -11.305  83.380  1.00  0.00              
ATOM   2639  O   ILE A 338      10.021 -11.215  84.334  1.00  0.00              
ATOM   2640  N   GLY A 339       9.197 -10.378  82.419  1.00  0.00              
ATOM   2641  CA  GLY A 339      10.012  -9.171  82.445  1.00  0.00              
ATOM   2642  C   GLY A 339       9.730  -8.326  83.678  1.00  0.00              
ATOM   2643  O   GLY A 339      10.643  -7.771  84.292  1.00  0.00              
ATOM   2644  N   GLY A 340       8.451  -8.260  84.062  1.00  0.00              
ATOM   2645  CA  GLY A 340       8.040  -7.659  85.320  1.00  0.00              
ATOM   2646  C   GLY A 340       8.657  -8.355  86.525  1.00  0.00              
ATOM   2647  O   GLY A 340       9.143  -7.692  87.436  1.00  0.00              
ATOM   2648  N   SER A 341       8.681  -9.689  86.534  1.00  0.00              
ATOM   2649  CA  SER A 341       9.249 -10.478  87.619  1.00  0.00              
ATOM   2650  CB  SER A 341       8.935 -11.944  87.354  1.00  0.00              
ATOM   2651  OG  SER A 341       9.296 -12.832  88.400  1.00  0.00              
ATOM   2652  C   SER A 341      10.753 -10.264  87.758  1.00  0.00              
ATOM   2653  O   SER A 341      11.286 -10.191  88.871  1.00  0.00              
ATOM   2654  N   ILE A 342      11.444 -10.148  86.617  1.00  0.00              
ATOM   2655  CA  ILE A 342      12.860  -9.805  86.594  1.00  0.00              
ATOM   2656  CB  ILE A 342      13.433  -9.900  85.154  1.00  0.00              
ATOM   2657  CG2 ILE A 342      14.907  -9.493  85.129  1.00  0.00              
ATOM   2658  CG1 ILE A 342      13.274 -11.305  84.580  1.00  0.00              
ATOM   2659  CD1 ILE A 342      13.568 -11.415  83.069  1.00  0.00              
ATOM   2660  C   ILE A 342      13.036  -8.404  87.170  1.00  0.00              
ATOM   2661  O   ILE A 342      13.674  -8.241  88.210  1.00  0.00              
ATOM   2662  N   LEU A 343      12.396  -7.401  86.559  1.00  0.00              
ATOM   2663  CA  LEU A 343      12.579  -6.010  86.944  1.00  0.00              
ATOM   2664  CB  LEU A 343      11.766  -5.112  86.018  1.00  0.00              
ATOM   2665  CG  LEU A 343      12.422  -3.827  85.530  1.00  0.00              
ATOM   2666  CD1 LEU A 343      13.684  -4.129  84.737  1.00  0.00              
ATOM   2667  CD2 LEU A 343      11.460  -3.043  84.659  1.00  0.00              
ATOM   2668  C   LEU A 343      12.226  -5.752  88.403  1.00  0.00              
ATOM   2669  O   LEU A 343      13.040  -5.213  89.152  1.00  0.00              
ATOM   2670  N   ALA A 344      11.060  -6.220  88.856  1.00  0.00              
ATOM   2671  CA  ALA A 344      10.634  -6.071  90.241  1.00  0.00              
ATOM   2672  CB  ALA A 344       9.227  -6.616  90.419  1.00  0.00              
ATOM   2673  C   ALA A 344      11.520  -6.749  91.279  1.00  0.00              
ATOM   2674  O   ALA A 344      11.409  -6.439  92.466  1.00  0.00              
ATOM   2675  N   SER A 345      12.408  -7.669  90.887  1.00  0.00              
ATOM   2676  CA  SER A 345      13.355  -8.233  91.834  1.00  0.00              
ATOM   2677  CB  SER A 345      13.540  -9.735  91.595  1.00  0.00              
ATOM   2678  OG  SER A 345      13.785 -10.116  90.248  1.00  0.00              
ATOM   2679  C   SER A 345      14.686  -7.489  91.886  1.00  0.00              
ATOM   2680  O   SER A 345      15.505  -7.728  92.778  1.00  0.00              
ATOM   2681  N   LEU A 346      14.924  -6.543  90.969  1.00  0.00              
ATOM   2682  CA  LEU A 346      16.191  -5.829  90.926  1.00  0.00              
ATOM   2683  CB  LEU A 346      16.446  -5.248  89.535  1.00  0.00              
ATOM   2684  CG  LEU A 346      16.383  -6.166  88.314  1.00  0.00              
ATOM   2685  CD1 LEU A 346      16.684  -5.367  87.063  1.00  0.00              
ATOM   2686  CD2 LEU A 346      17.336  -7.347  88.417  1.00  0.00              
ATOM   2687  C   LEU A 346      16.270  -4.723  91.971  1.00  0.00              
ATOM   2688  O   LEU A 346      15.379  -3.874  92.090  1.00  0.00              
ATOM   2689  N   SER A 347      17.367  -4.717  92.732  1.00  0.00              
ATOM   2690  CA  SER A 347      17.585  -3.767  93.813  1.00  0.00              
ATOM   2691  CB  SER A 347      18.842  -4.163  94.575  1.00  0.00              
ATOM   2692  OG  SER A 347      19.822  -4.697  93.694  1.00  0.00              
ATOM   2693  C   SER A 347      17.617  -2.296  93.412  1.00  0.00              
ATOM   2694  O   SER A 347      17.226  -1.413  94.182  1.00  0.00              
ATOM   2695  N   THR A 348      18.057  -2.013  92.185  1.00  0.00              
ATOM   2696  CA  THR A 348      17.948  -0.679  91.621  1.00  0.00              
ATOM   2697  CB  THR A 348      18.859  -0.558  90.396  1.00  0.00              
ATOM   2698  OG1 THR A 348      18.784  -1.792  89.685  1.00  0.00              
ATOM   2699  CG2 THR A 348      20.282  -0.258  90.832  1.00  0.00              
ATOM   2700  C   THR A 348      16.507  -0.303  91.310  1.00  0.00              
ATOM   2701  O   THR A 348      16.060   0.794  91.648  1.00  0.00              
ATOM   2702  N   PHE A 349      15.734  -1.237  90.743  1.00  0.00              
ATOM   2703  CA  PHE A 349      14.324  -1.002  90.464  1.00  0.00              
ATOM   2704  CB  PHE A 349      13.735  -2.158  89.666  1.00  0.00              
ATOM   2705  CG  PHE A 349      12.327  -1.895  89.148  1.00  0.00              
ATOM   2706  CD1 PHE A 349      12.134  -1.037  88.082  1.00  0.00              
ATOM   2707  CD2 PHE A 349      11.246  -2.515  89.747  1.00  0.00              
ATOM   2708  CE1 PHE A 349      10.857  -0.808  87.618  1.00  0.00              
ATOM   2709  CE2 PHE A 349       9.975  -2.282  89.273  1.00  0.00              
ATOM   2710  CZ  PHE A 349       9.781  -1.434  88.208  1.00  0.00              
ATOM   2711  C   PHE A 349      13.519  -0.780  91.739  1.00  0.00              
ATOM   2712  O   PHE A 349      12.490  -0.103  91.712  1.00  0.00              
ATOM   2713  N   GLN A 350      13.988  -1.298  92.881  1.00  0.00              
ATOM   2714  CA  GLN A 350      13.361  -1.007  94.166  1.00  0.00              
ATOM   2715  CB  GLN A 350      14.073  -1.690  95.334  1.00  0.00              
ATOM   2716  CG  GLN A 350      14.304  -3.197  95.221  1.00  0.00              
ATOM   2717  CD  GLN A 350      13.091  -4.030  94.843  1.00  0.00              
ATOM   2718  OE1 GLN A 350      12.228  -4.335  95.663  1.00  0.00              
ATOM   2719  NE2 GLN A 350      12.979  -4.423  93.583  1.00  0.00              
ATOM   2720  C   GLN A 350      13.252   0.488  94.461  1.00  0.00              
ATOM   2721  O   GLN A 350      12.312   0.923  95.124  1.00  0.00              
ATOM   2722  N   GLN A 351      14.154   1.311  93.910  1.00  0.00              
ATOM   2723  CA  GLN A 351      14.099   2.755  94.113  1.00  0.00              
ATOM   2724  CB  GLN A 351      15.424   3.422  93.723  1.00  0.00              
ATOM   2725  CG  GLN A 351      16.723   2.720  94.144  1.00  0.00              
ATOM   2726  CD  GLN A 351      16.797   2.264  95.594  1.00  0.00              
ATOM   2727  OE1 GLN A 351      16.744   3.055  96.531  1.00  0.00              
ATOM   2728  NE2 GLN A 351      16.930   0.966  95.837  1.00  0.00              
ATOM   2729  C   GLN A 351      12.949   3.393  93.329  1.00  0.00              
ATOM   2730  O   GLN A 351      12.499   4.502  93.634  1.00  0.00              
ATOM   2731  N   MET A 352      12.455   2.687  92.303  1.00  0.00              
ATOM   2732  CA  MET A 352      11.288   3.108  91.542  1.00  0.00              
ATOM   2733  CB  MET A 352      11.244   2.444  90.167  1.00  0.00              
ATOM   2734  CG  MET A 352      12.332   2.842  89.180  1.00  0.00              
ATOM   2735  SD  MET A 352      14.014   2.389  89.676  1.00  0.00              
ATOM   2736  CE  MET A 352      14.732   3.999  89.840  1.00  0.00              
ATOM   2737  C   MET A 352       9.980   2.807  92.262  1.00  0.00              
ATOM   2738  O   MET A 352       8.919   3.259  91.824  1.00  0.00              
ATOM   2739  N   TRP A 353      10.007   2.034  93.357  1.00  0.00              
ATOM   2740  CA  TRP A 353       8.803   1.810  94.139  1.00  0.00              
ATOM   2741  CB  TRP A 353       8.965   0.726  95.200  1.00  0.00              
ATOM   2742  CG  TRP A 353       9.258  -0.700  94.755  1.00  0.00              
ATOM   2743  CD2 TRP A 353       8.811  -1.384  93.652  1.00  0.00              
ATOM   2744  CE2 TRP A 353       9.382  -2.609  93.831  1.00  0.00              
ATOM   2745  CE3 TRP A 353       7.702  -1.229  92.856  1.00  0.00              
ATOM   2746  CD1 TRP A 353      10.060  -1.494  95.542  1.00  0.00              
ATOM   2747  NE1 TRP A 353      10.107  -2.665  94.952  1.00  0.00              
ATOM   2748  CZ2 TRP A 353       8.922  -3.755  93.235  1.00  0.00              
ATOM   2749  CZ3 TRP A 353       7.233  -2.363  92.217  1.00  0.00              
ATOM   2750  CH2 TRP A 353       7.830  -3.604  92.400  1.00  0.00              
ATOM   2751  C   TRP A 353       8.431   3.086  94.869  1.00  0.00              
ATOM   2752  O   TRP A 353       9.173   3.581  95.719  1.00  0.00              
ATOM   2753  N   ILE A 354       7.264   3.619  94.519  1.00  0.00              
ATOM   2754  CA  ILE A 354       6.695   4.755  95.222  1.00  0.00              
ATOM   2755  CB  ILE A 354       5.478   5.297  94.443  1.00  0.00              
ATOM   2756  CG2 ILE A 354       4.880   6.494  95.172  1.00  0.00              
ATOM   2757  CG1 ILE A 354       5.831   5.662  93.010  1.00  0.00              
ATOM   2758  CD1 ILE A 354       4.602   5.791  92.097  1.00  0.00              
ATOM   2759  C   ILE A 354       6.252   4.212  96.572  1.00  0.00              
ATOM   2760  O   ILE A 354       5.405   3.318  96.624  1.00  0.00              
ATOM   2761  N   THR A 355       6.858   4.677  97.663  1.00  0.00              
ATOM   2762  CA  THR A 355       6.389   4.330  98.993  1.00  0.00              
ATOM   2763  CB  THR A 355       7.458   4.666 100.056  1.00  0.00              
ATOM   2764  OG1 THR A 355       7.657   6.076 100.040  1.00  0.00              
ATOM   2765  CG2 THR A 355       8.756   3.898  99.823  1.00  0.00              
ATOM   2766  C   THR A 355       5.072   5.044  99.285  1.00  0.00              
ATOM   2767  O   THR A 355       4.787   6.075  98.662  1.00  0.00              
ATOM   2768  N   LYS A 356       4.235   4.554 100.211  1.00  0.00              
ATOM   2769  CA  LYS A 356       3.044   5.293 100.627  1.00  0.00              
ATOM   2770  CB  LYS A 356       2.222   4.506 101.651  1.00  0.00              
ATOM   2771  CG  LYS A 356       0.833   5.113 101.823  1.00  0.00              
ATOM   2772  CD  LYS A 356      -0.058   4.350 102.788  1.00  0.00              
ATOM   2773  CE  LYS A 356      -1.340   5.157 102.935  1.00  0.00              
ATOM   2774  NZ  LYS A 356      -2.261   4.559 103.882  1.00  0.00              
ATOM   2775  C   LYS A 356       3.432   6.668 101.167  1.00  0.00              
ATOM   2776  O   LYS A 356       2.733   7.658 100.970  1.00  0.00              
ATOM   2777  N   GLN A 357       4.601   6.741 101.807  1.00  0.00              
ATOM   2778  CA  GLN A 357       5.246   7.988 102.184  1.00  0.00              
ATOM   2779  CB  GLN A 357       6.518   7.585 102.949  1.00  0.00              
ATOM   2780  CG  GLN A 357       7.646   8.579 103.215  1.00  0.00              
ATOM   2781  CD  GLN A 357       8.635   8.686 102.063  1.00  0.00              
ATOM   2782  OE1 GLN A 357       9.197   7.695 101.598  1.00  0.00              
ATOM   2783  NE2 GLN A 357       8.854   9.875 101.528  1.00  0.00              
ATOM   2784  C   GLN A 357       5.494   8.914 100.988  1.00  0.00              
ATOM   2785  O   GLN A 357       5.113  10.087 101.030  1.00  0.00              
ATOM   2786  N   GLU A 358       6.082   8.425  99.887  1.00  0.00              
ATOM   2787  CA  GLU A 358       6.341   9.251  98.710  1.00  0.00              
ATOM   2788  CB  GLU A 358       7.210   8.523  97.696  1.00  0.00              
ATOM   2789  CG  GLU A 358       8.676   8.400  98.104  1.00  0.00              
ATOM   2790  CD  GLU A 358       9.509   7.557  97.150  1.00  0.00              
ATOM   2791  OE1 GLU A 358      10.521   8.036  96.634  1.00  0.00              
ATOM   2792  OE2 GLU A 358       9.153   6.405  96.916  1.00  0.00              
ATOM   2793  C   GLU A 358       5.051   9.699  98.044  1.00  0.00              
ATOM   2794  O   GLU A 358       4.948  10.834  97.578  1.00  0.00              
ATOM   2795  N   TYR A 359       4.053   8.811  98.029  1.00  0.00              
ATOM   2796  CA  TYR A 359       2.699   9.159  97.630  1.00  0.00              
ATOM   2797  CB  TYR A 359       1.822   7.905  97.689  1.00  0.00              
ATOM   2798  CG  TYR A 359       0.383   8.115  97.237  1.00  0.00              
ATOM   2799  CD1 TYR A 359       0.094   8.167  95.889  1.00  0.00              
ATOM   2800  CE1 TYR A 359      -1.197   8.407  95.475  1.00  0.00              
ATOM   2801  CD2 TYR A 359      -0.623   8.277  98.173  1.00  0.00              
ATOM   2802  CE2 TYR A 359      -1.914   8.530  97.760  1.00  0.00              
ATOM   2803  CZ  TYR A 359      -2.185   8.609  96.411  1.00  0.00              
ATOM   2804  OH  TYR A 359      -3.456   8.920  95.979  1.00  0.00              
ATOM   2805  C   TYR A 359       2.127  10.247  98.535  1.00  0.00              
ATOM   2806  O   TYR A 359       1.548  11.220  98.057  1.00  0.00              
ATOM   2807  N   ASP A 360       2.307  10.121  99.852  1.00  0.00              
ATOM   2808  CA  ASP A 360       1.729  11.063 100.803  1.00  0.00              
ATOM   2809  CB  ASP A 360       1.733  10.516 102.233  1.00  0.00              
ATOM   2810  CG  ASP A 360       0.790   9.347 102.511  1.00  0.00              
ATOM   2811  OD1 ASP A 360       1.044   8.614 103.466  1.00  0.00              
ATOM   2812  OD2 ASP A 360      -0.200   9.165 101.798  1.00  0.00              
ATOM   2813  C   ASP A 360       2.416  12.417 100.783  1.00  0.00              
ATOM   2814  O   ASP A 360       1.849  13.417 101.221  1.00  0.00              
ATOM   2815  N   GLU A 361       3.661  12.454 100.308  1.00  0.00              
ATOM   2816  CA  GLU A 361       4.319  13.712 100.004  1.00  0.00              
ATOM   2817  CB  GLU A 361       5.835  13.580 100.083  1.00  0.00              
ATOM   2818  CG  GLU A 361       6.419  13.789 101.480  1.00  0.00              
ATOM   2819  CD  GLU A 361       6.126  12.701 102.506  1.00  0.00              
ATOM   2820  OE1 GLU A 361       6.965  11.824 102.697  1.00  0.00              
ATOM   2821  OE2 GLU A 361       5.070  12.747 103.141  1.00  0.00              
ATOM   2822  C   GLU A 361       3.924  14.288  98.653  1.00  0.00              
ATOM   2823  O   GLU A 361       3.451  15.419  98.584  1.00  0.00              
ATOM   2824  N   ALA A 362       4.075  13.540  97.558  1.00  0.00              
ATOM   2825  CA  ALA A 362       3.951  14.117  96.227  1.00  0.00              
ATOM   2826  CB  ALA A 362       5.179  13.726  95.422  1.00  0.00              
ATOM   2827  C   ALA A 362       2.705  13.762  95.422  1.00  0.00              
ATOM   2828  O   ALA A 362       2.575  14.148  94.255  1.00  0.00              
ATOM   2829  N   GLY A 363       1.768  13.025  96.021  1.00  0.00              
ATOM   2830  CA  GLY A 363       0.509  12.666  95.381  1.00  0.00              
ATOM   2831  C   GLY A 363       0.649  11.647  94.251  1.00  0.00              
ATOM   2832  O   GLY A 363       1.756  11.186  93.956  1.00  0.00              
ATOM   2833  N   PRO A 364      -0.437  11.275  93.550  1.00  0.00              
ATOM   2834  CD  PRO A 364      -1.793  11.760  93.797  1.00  0.00              
ATOM   2835  CA  PRO A 364      -0.408  10.338  92.424  1.00  0.00              
ATOM   2836  CB  PRO A 364      -1.876  10.196  92.074  1.00  0.00              
ATOM   2837  CG  PRO A 364      -2.475  11.524  92.462  1.00  0.00              
ATOM   2838  C   PRO A 364       0.440  10.798  91.240  1.00  0.00              
ATOM   2839  O   PRO A 364       0.847  10.010  90.385  1.00  0.00              
ATOM   2840  N   SER A 365       0.728  12.099  91.199  1.00  0.00              
ATOM   2841  CA  SER A 365       1.652  12.704  90.260  1.00  0.00              
ATOM   2842  CB  SER A 365       1.727  14.201  90.562  1.00  0.00              
ATOM   2843  OG  SER A 365       1.252  14.515  91.870  1.00  0.00              
ATOM   2844  C   SER A 365       3.044  12.084  90.215  1.00  0.00              
ATOM   2845  O   SER A 365       3.604  11.938  89.125  1.00  0.00              
ATOM   2846  N   ILE A 366       3.581  11.624  91.356  1.00  0.00              
ATOM   2847  CA  ILE A 366       4.963  11.152  91.445  1.00  0.00              
ATOM   2848  CB  ILE A 366       5.331  10.876  92.929  1.00  0.00              
ATOM   2849  CG2 ILE A 366       4.548   9.688  93.473  1.00  0.00              
ATOM   2850  CG1 ILE A 366       6.840  10.713  93.130  1.00  0.00              
ATOM   2851  CD1 ILE A 366       7.319  10.560  94.585  1.00  0.00              
ATOM   2852  C   ILE A 366       5.343   9.989  90.518  1.00  0.00              
ATOM   2853  O   ILE A 366       6.527   9.787  90.231  1.00  0.00              
ATOM   2854  N   VAL A 367       4.362   9.254  89.968  1.00  0.00              
ATOM   2855  CA  VAL A 367       4.619   8.201  88.979  1.00  0.00              
ATOM   2856  CB  VAL A 367       3.313   7.560  88.441  1.00  0.00              
ATOM   2857  CG1 VAL A 367       3.641   6.293  87.664  1.00  0.00              
ATOM   2858  CG2 VAL A 367       2.314   7.219  89.534  1.00  0.00              
ATOM   2859  C   VAL A 367       5.416   8.767  87.801  1.00  0.00              
ATOM   2860  O   VAL A 367       6.387   8.176  87.331  1.00  0.00              
ATOM   2861  N   HIS A 368       5.065   9.999  87.416  1.00  0.00              
ATOM   2862  CA  HIS A 368       5.699  10.701  86.308  1.00  0.00              
ATOM   2863  CB  HIS A 368       4.880  11.942  85.957  1.00  0.00              
ATOM   2864  CG  HIS A 368       3.426  11.608  85.672  1.00  0.00              
ATOM   2865  ND1 HIS A 368       2.462  11.476  86.568  1.00  0.00              
ATOM   2866  CD2 HIS A 368       2.926  11.285  84.436  1.00  0.00              
ATOM   2867  NE2 HIS A 368       1.685  10.935  84.666  1.00  0.00              
ATOM   2868  CE1 HIS A 368       1.400  11.052  85.940  1.00  0.00              
ATOM   2869  C   HIS A 368       7.140  11.114  86.588  1.00  0.00              
ATOM   2870  O   HIS A 368       7.855  11.543  85.678  1.00  0.00              
ATOM   2871  N   ARG A 369       7.565  11.025  87.854  1.00  0.00              
ATOM   2872  CA  ARG A 369       8.941  11.283  88.241  1.00  0.00              
ATOM   2873  CB  ARG A 369       9.000  12.096  89.537  1.00  0.00              
ATOM   2874  CG  ARG A 369       8.294  13.462  89.542  1.00  0.00              
ATOM   2875  CD  ARG A 369       8.869  14.501  88.570  1.00  0.00              
ATOM   2876  NE  ARG A 369       8.600  14.146  87.186  1.00  0.00              
ATOM   2877  CZ  ARG A 369       7.764  14.807  86.392  1.00  0.00              
ATOM   2878  NH1 ARG A 369       7.432  14.217  85.254  1.00  0.00              
ATOM   2879  NH2 ARG A 369       7.289  16.007  86.708  1.00  0.00              
ATOM   2880  C   ARG A 369       9.749  10.003  88.383  1.00  0.00              
ATOM   2881  O   ARG A 369      10.973  10.003  88.198  1.00  0.00              
ATOM   2882  N   LYS A 370       9.089   8.879  88.676  1.00  0.00              
ATOM   2883  CA  LYS A 370       9.776   7.608  88.836  1.00  0.00              
ATOM   2884  CB  LYS A 370       8.916   6.645  89.652  1.00  0.00              
ATOM   2885  CG  LYS A 370       8.780   6.998  91.126  1.00  0.00              
ATOM   2886  CD  LYS A 370      10.106   6.809  91.846  1.00  0.00              
ATOM   2887  CE  LYS A 370       9.936   7.069  93.329  1.00  0.00              
ATOM   2888  NZ  LYS A 370      11.199   6.894  94.022  1.00  0.00              
ATOM   2889  C   LYS A 370      10.202   6.988  87.508  1.00  0.00              
ATOM   2890  O   LYS A 370       9.539   6.123  86.933  1.00  0.00              
ATOM   2891  N   CYS A 371      11.329   7.469  86.985  1.00  0.00              
ATOM   2892  CA  CYS A 371      11.919   6.909  85.773  1.00  0.00              
ATOM   2893  CB  CYS A 371      13.084   7.780  85.316  1.00  0.00              
ATOM   2894  SG  CYS A 371      13.780   7.307  83.713  1.00  0.00              
ATOM   2895  C   CYS A 371      12.398   5.473  85.977  1.00  0.00              
ATOM   2896  O   CYS A 371      13.140   5.233  86.934  1.00  0.00              
ATOM   2897  OXT CYS A 371      12.037   4.612  85.181  1.00  0.00              
TER    2898      CYS A 371
ATOM   2899  N   ASP B   1      53.021  21.971  61.389  1.00  0.00              
ATOM   2900  CA  ASP B   1      53.506  20.965  62.333  1.00  0.00              
ATOM   2901  CB  ASP B   1      55.025  21.123  62.543  1.00  0.00              
ATOM   2902  CG  ASP B   1      55.681  20.183  63.564  1.00  0.00              
ATOM   2903  OD1 ASP B   1      55.506  18.968  63.479  1.00  0.00              
ATOM   2904  OD2 ASP B   1      56.356  20.686  64.463  1.00  0.00              
ATOM   2905  C   ASP B   1      52.770  20.982  63.667  1.00  0.00              
ATOM   2906  O   ASP B   1      52.895  20.073  64.489  1.00  0.00              
ATOM   2907  N   TYR B   2      51.947  22.016  63.850  1.00  0.00              
ATOM   2908  CA  TYR B   2      51.131  22.174  65.050  1.00  0.00              
ATOM   2909  CB  TYR B   2      50.301  23.460  64.957  1.00  0.00              
ATOM   2910  CG  TYR B   2      49.458  23.754  66.194  1.00  0.00              
ATOM   2911  CD1 TYR B   2      50.069  24.073  67.393  1.00  0.00              
ATOM   2912  CE1 TYR B   2      49.305  24.283  68.522  1.00  0.00              
ATOM   2913  CD2 TYR B   2      48.080  23.666  66.120  1.00  0.00              
ATOM   2914  CE2 TYR B   2      47.313  23.874  67.247  1.00  0.00              
ATOM   2915  CZ  TYR B   2      47.933  24.178  68.441  1.00  0.00              
ATOM   2916  OH  TYR B   2      47.171  24.379  69.574  1.00  0.00              
ATOM   2917  C   TYR B   2      50.226  20.968  65.287  1.00  0.00              
ATOM   2918  O   TYR B   2      50.084  20.500  66.416  1.00  0.00              
ATOM   2919  N   GLU B   3      49.651  20.441  64.199  1.00  0.00              
ATOM   2920  CA  GLU B   3      48.841  19.234  64.239  1.00  0.00              
ATOM   2921  CB  GLU B   3      48.342  18.912  62.834  1.00  0.00              
ATOM   2922  CG  GLU B   3      47.311  17.788  62.780  1.00  0.00              
ATOM   2923  CD  GLU B   3      46.873  17.429  61.370  1.00  0.00              
ATOM   2924  OE1 GLU B   3      47.557  16.636  60.724  1.00  0.00              
ATOM   2925  OE2 GLU B   3      45.853  17.947  60.919  1.00  0.00              
ATOM   2926  C   GLU B   3      49.624  18.054  64.810  1.00  0.00              
ATOM   2927  O   GLU B   3      49.123  17.363  65.695  1.00  0.00              
ATOM   2928  N   LYS B   4      50.872  17.849  64.367  1.00  0.00              
ATOM   2929  CA  LYS B   4      51.688  16.746  64.856  1.00  0.00              
ATOM   2930  CB  LYS B   4      52.966  16.600  64.025  1.00  0.00              
ATOM   2931  CG  LYS B   4      53.850  15.397  64.367  1.00  0.00              
ATOM   2932  CD  LYS B   4      53.145  14.071  64.095  1.00  0.00              
ATOM   2933  CE  LYS B   4      54.049  12.907  64.473  1.00  0.00              
ATOM   2934  NZ  LYS B   4      53.400  11.637  64.199  1.00  0.00              
ATOM   2935  C   LYS B   4      52.014  16.951  66.330  1.00  0.00              
ATOM   2936  O   LYS B   4      51.926  16.008  67.113  1.00  0.00              
ATOM   2937  N   ASN B   5      52.320  18.191  66.735  1.00  0.00              
ATOM   2938  CA  ASN B   5      52.529  18.515  68.145  1.00  0.00              
ATOM   2939  CB  ASN B   5      52.904  19.978  68.347  1.00  0.00              
ATOM   2940  CG  ASN B   5      54.346  20.290  67.986  1.00  0.00              
ATOM   2941  OD1 ASN B   5      55.218  20.401  68.841  1.00  0.00              
ATOM   2942  ND2 ASN B   5      54.653  20.450  66.709  1.00  0.00              
ATOM   2943  C   ASN B   5      51.314  18.199  69.005  1.00  0.00              
ATOM   2944  O   ASN B   5      51.444  17.606  70.076  1.00  0.00              
ATOM   2945  N   LYS B   6      50.120  18.551  68.515  1.00  0.00              
ATOM   2946  CA  LYS B   6      48.868  18.238  69.191  1.00  0.00              
ATOM   2947  CB  LYS B   6      47.713  18.897  68.442  1.00  0.00              
ATOM   2948  CG  LYS B   6      46.367  18.797  69.144  1.00  0.00              
ATOM   2949  CD  LYS B   6      45.293  19.432  68.281  1.00  0.00              
ATOM   2950  CE  LYS B   6      43.948  19.315  68.978  1.00  0.00              
ATOM   2951  NZ  LYS B   6      42.902  19.890  68.156  1.00  0.00              
ATOM   2952  C   LYS B   6      48.656  16.730  69.290  1.00  0.00              
ATOM   2953  O   LYS B   6      48.284  16.225  70.348  1.00  0.00              
ATOM   2954  N   VAL B   7      48.929  15.988  68.211  1.00  0.00              
ATOM   2955  CA  VAL B   7      48.842  14.531  68.202  1.00  0.00              
ATOM   2956  CB  VAL B   7      49.073  14.039  66.749  1.00  0.00              
ATOM   2957  CG1 VAL B   7      49.243  12.539  66.621  1.00  0.00              
ATOM   2958  CG2 VAL B   7      47.870  14.420  65.899  1.00  0.00              
ATOM   2959  C   VAL B   7      49.795  13.901  69.221  1.00  0.00              
ATOM   2960  O   VAL B   7      49.391  13.037  70.006  1.00  0.00              
ATOM   2961  N   CYS B   8      51.049  14.367  69.260  1.00  0.00              
ATOM   2962  CA  CYS B   8      52.021  13.947  70.263  1.00  0.00              
ATOM   2963  CB  CYS B   8      53.367  14.625  70.038  1.00  0.00              
ATOM   2964  SG  CYS B   8      54.088  14.368  68.398  1.00  0.00              
ATOM   2965  C   CYS B   8      51.560  14.262  71.680  1.00  0.00              
ATOM   2966  O   CYS B   8      51.732  13.454  72.599  1.00  0.00              
ATOM   2967  N   LYS B   9      50.952  15.441  71.864  1.00  0.00              
ATOM   2968  CA  LYS B   9      50.385  15.845  73.141  1.00  0.00              
ATOM   2969  CB  LYS B   9      49.884  17.283  73.057  1.00  0.00              
ATOM   2970  CG  LYS B   9      49.421  17.879  74.377  1.00  0.00              
ATOM   2971  CD  LYS B   9      48.963  19.308  74.153  1.00  0.00              
ATOM   2972  CE  LYS B   9      48.535  19.923  75.473  1.00  0.00              
ATOM   2973  NZ  LYS B   9      48.124  21.299  75.277  1.00  0.00              
ATOM   2974  C   LYS B   9      49.259  14.905  73.551  1.00  0.00              
ATOM   2975  O   LYS B   9      49.233  14.454  74.694  1.00  0.00              
ATOM   2976  N   GLU B  10      48.352  14.544  72.635  1.00  0.00              
ATOM   2977  CA  GLU B  10      47.285  13.601  72.942  1.00  0.00              
ATOM   2978  CB  GLU B  10      46.309  13.452  71.776  1.00  0.00              
ATOM   2979  CG  GLU B  10      45.625  14.739  71.314  1.00  0.00              
ATOM   2980  CD  GLU B  10      44.918  15.524  72.411  1.00  0.00              
ATOM   2981  OE1 GLU B  10      43.856  15.092  72.858  1.00  0.00              
ATOM   2982  OE2 GLU B  10      45.431  16.569  72.810  1.00  0.00              
ATOM   2983  C   GLU B  10      47.828  12.234  73.333  1.00  0.00              
ATOM   2984  O   GLU B  10      47.400  11.664  74.335  1.00  0.00              
ATOM   2985  N   PHE B  11      48.812  11.727  72.583  1.00  0.00              
ATOM   2986  CA  PHE B  11      49.469  10.464  72.893  1.00  0.00              
ATOM   2987  CB  PHE B  11      50.554  10.219  71.851  1.00  0.00              
ATOM   2988  CG  PHE B  11      51.205   8.841  71.866  1.00  0.00              
ATOM   2989  CD1 PHE B  11      50.557   7.769  71.285  1.00  0.00              
ATOM   2990  CD2 PHE B  11      52.464   8.677  72.411  1.00  0.00              
ATOM   2991  CE1 PHE B  11      51.177   6.539  71.235  1.00  0.00              
ATOM   2992  CE2 PHE B  11      53.074   7.440  72.363  1.00  0.00              
ATOM   2993  CZ  PHE B  11      52.433   6.372  71.775  1.00  0.00              
ATOM   2994  C   PHE B  11      50.073  10.452  74.294  1.00  0.00              
ATOM   2995  O   PHE B  11      49.806   9.544  75.083  1.00  0.00              
ATOM   2996  N   SER B  12      50.865  11.475  74.623  1.00  0.00              
ATOM   2997  CA  SER B  12      51.534  11.538  75.912  1.00  0.00              
ATOM   2998  CB  SER B  12      52.675  12.550  75.866  1.00  0.00              
ATOM   2999  OG  SER B  12      52.278  13.804  75.325  1.00  0.00              
ATOM   3000  C   SER B  12      50.603  11.820  77.085  1.00  0.00              
ATOM   3001  O   SER B  12      50.646  11.123  78.099  1.00  0.00              
ATOM   3002  N   HIS B  13      49.737  12.828  76.950  1.00  0.00              
ATOM   3003  CA  HIS B  13      48.810  13.215  78.005  1.00  0.00              
ATOM   3004  CB  HIS B  13      48.165  14.560  77.657  1.00  0.00              
ATOM   3005  CG  HIS B  13      47.344  15.222  78.759  1.00  0.00              
ATOM   3006  ND1 HIS B  13      46.785  14.679  79.834  1.00  0.00              
ATOM   3007  CD2 HIS B  13      47.051  16.566  78.766  1.00  0.00              
ATOM   3008  NE2 HIS B  13      46.332  16.751  79.843  1.00  0.00              
ATOM   3009  CE1 HIS B  13      46.170  15.623  80.488  1.00  0.00              
ATOM   3010  C   HIS B  13      47.732  12.168  78.260  1.00  0.00              
ATOM   3011  O   HIS B  13      47.336  11.973  79.412  1.00  0.00              
ATOM   3012  N   LEU B  14      47.209  11.516  77.219  1.00  0.00              
ATOM   3013  CA  LEU B  14      46.182  10.507  77.417  1.00  0.00              
ATOM   3014  CB  LEU B  14      45.209  10.479  76.244  1.00  0.00              
ATOM   3015  CG  LEU B  14      44.387  11.723  75.932  1.00  0.00              
ATOM   3016  CD1 LEU B  14      43.635  11.525  74.631  1.00  0.00              
ATOM   3017  CD2 LEU B  14      43.431  12.056  77.067  1.00  0.00              
ATOM   3018  C   LEU B  14      46.740   9.111  77.644  1.00  0.00              
ATOM   3019  O   LEU B  14      46.114   8.303  78.334  1.00  0.00              
ATOM   3020  N   GLY B  15      47.908   8.796  77.081  1.00  0.00              
ATOM   3021  CA  GLY B  15      48.448   7.450  77.157  1.00  0.00              
ATOM   3022  C   GLY B  15      48.095   6.679  75.895  1.00  0.00              
ATOM   3023  O   GLY B  15      46.999   6.827  75.347  1.00  0.00              
ATOM   3024  N   LYS B  16      49.024   5.817  75.462  1.00  0.00              
ATOM   3025  CA  LYS B  16      48.950   5.098  74.192  1.00  0.00              
ATOM   3026  CB  LYS B  16      50.048   4.031  74.148  1.00  0.00              
ATOM   3027  CG  LYS B  16      50.126   3.254  72.838  1.00  0.00              
ATOM   3028  CD  LYS B  16      51.315   2.312  72.841  1.00  0.00              
ATOM   3029  CE  LYS B  16      51.318   1.512  71.551  1.00  0.00              
ATOM   3030  NZ  LYS B  16      52.515   0.700  71.467  1.00  0.00              
ATOM   3031  C   LYS B  16      47.593   4.495  73.844  1.00  0.00              
ATOM   3032  O   LYS B  16      46.987   4.906  72.857  1.00  0.00              
ATOM   3033  N   GLU B  17      47.068   3.592  74.683  1.00  0.00              
ATOM   3034  CA  GLU B  17      45.785   2.940  74.439  1.00  0.00              
ATOM   3035  CB  GLU B  17      45.531   1.904  75.532  1.00  0.00              
ATOM   3036  CG  GLU B  17      44.332   0.995  75.268  1.00  0.00              
ATOM   3037  CD  GLU B  17      44.000   0.052  76.413  1.00  0.00              
ATOM   3038  OE1 GLU B  17      43.463   0.505  77.422  1.00  0.00              
ATOM   3039  OE2 GLU B  17      44.274  -1.144  76.298  1.00  0.00              
ATOM   3040  C   GLU B  17      44.622   3.931  74.375  1.00  0.00              
ATOM   3041  O   GLU B  17      43.655   3.741  73.631  1.00  0.00              
ATOM   3042  N   ASP B  18      44.720   5.026  75.133  1.00  0.00              
ATOM   3043  CA  ASP B  18      43.678   6.044  75.163  1.00  0.00              
ATOM   3044  CB  ASP B  18      43.861   7.009  76.330  1.00  0.00              
ATOM   3045  CG  ASP B  18      43.827   6.364  77.708  1.00  0.00              
ATOM   3046  OD1 ASP B  18      42.945   6.705  78.495  1.00  0.00              
ATOM   3047  OD2 ASP B  18      44.669   5.503  77.980  1.00  0.00              
ATOM   3048  C   ASP B  18      43.714   6.821  73.859  1.00  0.00              
ATOM   3049  O   ASP B  18      42.667   7.124  73.285  1.00  0.00              
ATOM   3050  N   PHE B  19      44.921   7.099  73.353  1.00  0.00              
ATOM   3051  CA  PHE B  19      45.095   7.684  72.033  1.00  0.00              
ATOM   3052  CB  PHE B  19      46.566   8.043  71.798  1.00  0.00              
ATOM   3053  CG  PHE B  19      46.842   8.700  70.450  1.00  0.00              
ATOM   3054  CD1 PHE B  19      46.414   9.992  70.208  1.00  0.00              
ATOM   3055  CD2 PHE B  19      47.490   7.987  69.459  1.00  0.00              
ATOM   3056  CE1 PHE B  19      46.619  10.556  68.967  1.00  0.00              
ATOM   3057  CE2 PHE B  19      47.689   8.559  68.221  1.00  0.00              
ATOM   3058  CZ  PHE B  19      47.250   9.840  67.974  1.00  0.00              
ATOM   3059  C   PHE B  19      44.588   6.740  70.946  1.00  0.00              
ATOM   3060  O   PHE B  19      43.944   7.199  70.000  1.00  0.00              
ATOM   3061  N   THR B  20      44.851   5.431  71.051  1.00  0.00              
ATOM   3062  CA  THR B  20      44.301   4.431  70.141  1.00  0.00              
ATOM   3063  CB  THR B  20      44.776   3.021  70.553  1.00  0.00              
ATOM   3064  OG1 THR B  20      46.175   3.119  70.785  1.00  0.00              
ATOM   3065  CG2 THR B  20      44.506   1.960  69.496  1.00  0.00              
ATOM   3066  C   THR B  20      42.776   4.486  70.140  1.00  0.00              
ATOM   3067  O   THR B  20      42.153   4.518  69.079  1.00  0.00              
ATOM   3068  N   SER B  21      42.173   4.566  71.330  1.00  0.00              
ATOM   3069  CA  SER B  21      40.726   4.649  71.476  1.00  0.00              
ATOM   3070  CB  SER B  21      40.360   4.583  72.953  1.00  0.00              
ATOM   3071  OG  SER B  21      40.859   3.396  73.558  1.00  0.00              
ATOM   3072  C   SER B  21      40.156   5.914  70.843  1.00  0.00              
ATOM   3073  O   SER B  21      39.199   5.850  70.067  1.00  0.00              
ATOM   3074  N   LEU B  22      40.782   7.066  71.121  1.00  0.00              
ATOM   3075  CA  LEU B  22      40.403   8.343  70.529  1.00  0.00              
ATOM   3076  CB  LEU B  22      41.316   9.449  71.061  1.00  0.00              
ATOM   3077  CG  LEU B  22      41.081  10.894  70.626  1.00  0.00              
ATOM   3078  CD1 LEU B  22      39.777  11.432  71.198  1.00  0.00              
ATOM   3079  CD2 LEU B  22      42.241  11.767  71.067  1.00  0.00              
ATOM   3080  C   LEU B  22      40.491   8.298  69.008  1.00  0.00              
ATOM   3081  O   LEU B  22      39.555   8.691  68.311  1.00  0.00              
ATOM   3082  N   SER B  23      41.602   7.766  68.491  1.00  0.00              
ATOM   3083  CA  SER B  23      41.815   7.653  67.058  1.00  0.00              
ATOM   3084  CB  SER B  23      43.244   7.218  66.762  1.00  0.00              
ATOM   3085  OG  SER B  23      44.196   8.086  67.362  1.00  0.00              
ATOM   3086  C   SER B  23      40.829   6.684  66.418  1.00  0.00              
ATOM   3087  O   SER B  23      40.368   6.922  65.302  1.00  0.00              
ATOM   3088  N   LEU B  24      40.459   5.605  67.120  1.00  0.00              
ATOM   3089  CA  LEU B  24      39.468   4.655  66.636  1.00  0.00              
ATOM   3090  CB  LEU B  24      39.381   3.464  67.585  1.00  0.00              
ATOM   3091  CG  LEU B  24      38.587   2.226  67.193  1.00  0.00              
ATOM   3092  CD1 LEU B  24      39.204   1.518  65.998  1.00  0.00              
ATOM   3093  CD2 LEU B  24      38.568   1.272  68.365  1.00  0.00              
ATOM   3094  C   LEU B  24      38.110   5.321  66.480  1.00  0.00              
ATOM   3095  O   LEU B  24      37.503   5.229  65.411  1.00  0.00              
ATOM   3096  N   VAL B  25      37.664   6.039  67.518  1.00  0.00              
ATOM   3097  CA  VAL B  25      36.427   6.812  67.471  1.00  0.00              
ATOM   3098  CB  VAL B  25      36.172   7.482  68.848  1.00  0.00              
ATOM   3099  CG1 VAL B  25      34.981   8.431  68.836  1.00  0.00              
ATOM   3100  CG2 VAL B  25      35.912   6.420  69.905  1.00  0.00              
ATOM   3101  C   VAL B  25      36.469   7.840  66.342  1.00  0.00              
ATOM   3102  O   VAL B  25      35.537   7.929  65.540  1.00  0.00              
ATOM   3103  N   LEU B  26      37.581   8.577  66.247  1.00  0.00              
ATOM   3104  CA  LEU B  26      37.783   9.593  65.225  1.00  0.00              
ATOM   3105  CB  LEU B  26      39.136  10.263  65.442  1.00  0.00              
ATOM   3106  CG  LEU B  26      39.519  11.486  64.622  1.00  0.00              
ATOM   3107  CD1 LEU B  26      38.624  12.670  64.962  1.00  0.00              
ATOM   3108  CD2 LEU B  26      40.972  11.840  64.881  1.00  0.00              
ATOM   3109  C   LEU B  26      37.694   9.033  63.809  1.00  0.00              
ATOM   3110  O   LEU B  26      36.872   9.490  63.015  1.00  0.00              
ATOM   3111  N   TYR B  27      38.488   8.015  63.469  1.00  0.00              
ATOM   3112  CA  TYR B  27      38.449   7.446  62.131  1.00  0.00              
ATOM   3113  CB  TYR B  27      39.671   6.577  61.855  1.00  0.00              
ATOM   3114  CG  TYR B  27      40.946   7.405  61.754  1.00  0.00              
ATOM   3115  CD1 TYR B  27      41.994   7.160  62.616  1.00  0.00              
ATOM   3116  CE1 TYR B  27      43.128   7.942  62.567  1.00  0.00              
ATOM   3117  CD2 TYR B  27      41.041   8.421  60.821  1.00  0.00              
ATOM   3118  CE2 TYR B  27      42.173   9.204  60.764  1.00  0.00              
ATOM   3119  CZ  TYR B  27      43.206   8.961  61.643  1.00  0.00              
ATOM   3120  OH  TYR B  27      44.337   9.751  61.600  1.00  0.00              
ATOM   3121  C   TYR B  27      37.156   6.712  61.819  1.00  0.00              
ATOM   3122  O   TYR B  27      36.721   6.700  60.667  1.00  0.00              
ATOM   3123  N   SER B  28      36.496   6.138  62.830  1.00  0.00              
ATOM   3124  CA  SER B  28      35.167   5.585  62.633  1.00  0.00              
ATOM   3125  CB  SER B  28      34.733   4.759  63.834  1.00  0.00              
ATOM   3126  OG  SER B  28      35.636   3.688  64.070  1.00  0.00              
ATOM   3127  C   SER B  28      34.142   6.675  62.331  1.00  0.00              
ATOM   3128  O   SER B  28      33.349   6.518  61.402  1.00  0.00              
ATOM   3129  N   ARG B  29      34.165   7.809  63.049  1.00  0.00              
ATOM   3130  CA  ARG B  29      33.228   8.893  62.778  1.00  0.00              
ATOM   3131  CB  ARG B  29      33.170   9.915  63.929  1.00  0.00              
ATOM   3132  CG  ARG B  29      34.280  10.960  64.034  1.00  0.00              
ATOM   3133  CD  ARG B  29      34.207  11.785  65.314  1.00  0.00              
ATOM   3134  NE  ARG B  29      32.969  12.539  65.443  1.00  0.00              
ATOM   3135  CZ  ARG B  29      32.824  13.801  65.038  1.00  0.00              
ATOM   3136  NH1 ARG B  29      31.633  14.361  65.187  1.00  0.00              
ATOM   3137  NH2 ARG B  29      33.833  14.498  64.521  1.00  0.00              
ATOM   3138  C   ARG B  29      33.510   9.565  61.439  1.00  0.00              
ATOM   3139  O   ARG B  29      32.591  10.009  60.756  1.00  0.00              
ATOM   3140  N   LYS B  30      34.785   9.630  61.037  1.00  0.00              
ATOM   3141  CA  LYS B  30      35.158  10.116  59.717  1.00  0.00              
ATOM   3142  CB  LYS B  30      36.661  10.320  59.610  1.00  0.00              
ATOM   3143  CG  LYS B  30      37.209  11.495  60.396  1.00  0.00              
ATOM   3144  CD  LYS B  30      38.719  11.482  60.256  1.00  0.00              
ATOM   3145  CE  LYS B  30      39.329  12.666  60.981  1.00  0.00              
ATOM   3146  NZ  LYS B  30      40.775  12.587  60.938  1.00  0.00              
ATOM   3147  C   LYS B  30      34.718   9.189  58.595  1.00  0.00              
ATOM   3148  O   LYS B  30      34.126   9.648  57.616  1.00  0.00              
ATOM   3149  N   PHE B  31      34.981   7.883  58.720  1.00  0.00              
ATOM   3150  CA  PHE B  31      34.710   6.935  57.650  1.00  0.00              
ATOM   3151  CB  PHE B  31      35.985   6.146  57.308  1.00  0.00              
ATOM   3152  CG  PHE B  31      37.211   6.962  56.915  1.00  0.00              
ATOM   3153  CD1 PHE B  31      38.133   7.331  57.876  1.00  0.00              
ATOM   3154  CD2 PHE B  31      37.422   7.302  55.595  1.00  0.00              
ATOM   3155  CE1 PHE B  31      39.260   8.036  57.513  1.00  0.00              
ATOM   3156  CE2 PHE B  31      38.551   8.009  55.239  1.00  0.00              
ATOM   3157  CZ  PHE B  31      39.471   8.377  56.195  1.00  0.00              
ATOM   3158  C   PHE B  31      33.578   5.967  58.015  1.00  0.00              
ATOM   3159  O   PHE B  31      33.853   4.823  58.393  1.00  0.00              
ATOM   3160  N   PRO B  32      32.286   6.316  57.870  1.00  0.00              
ATOM   3161  CD  PRO B  32      31.814   7.523  57.196  1.00  0.00              
ATOM   3162  CA  PRO B  32      31.154   5.476  58.276  1.00  0.00              
ATOM   3163  CB  PRO B  32      29.956   6.345  57.941  1.00  0.00              
ATOM   3164  CG  PRO B  32      30.416   7.144  56.751  1.00  0.00              
ATOM   3165  C   PRO B  32      31.074   4.110  57.597  1.00  0.00              
ATOM   3166  O   PRO B  32      30.574   3.138  58.162  1.00  0.00              
ATOM   3167  N   SER B  33      31.577   4.032  56.364  1.00  0.00              
ATOM   3168  CA  SER B  33      31.623   2.798  55.600  1.00  0.00              
ATOM   3169  CB  SER B  33      31.624   3.167  54.124  1.00  0.00              
ATOM   3170  OG  SER B  33      30.614   4.131  53.849  1.00  0.00              
ATOM   3171  C   SER B  33      32.837   1.924  55.909  1.00  0.00              
ATOM   3172  O   SER B  33      32.927   0.797  55.417  1.00  0.00              
ATOM   3173  N   GLY B  34      33.789   2.407  56.714  1.00  0.00              
ATOM   3174  CA  GLY B  34      35.018   1.675  56.970  1.00  0.00              
ATOM   3175  C   GLY B  34      34.776   0.515  57.917  1.00  0.00              
ATOM   3176  O   GLY B  34      34.267   0.705  59.024  1.00  0.00              
ATOM   3177  N   THR B  35      35.121  -0.701  57.489  1.00  0.00              
ATOM   3178  CA  THR B  35      34.941  -1.869  58.337  1.00  0.00              
ATOM   3179  CB  THR B  35      34.920  -3.189  57.533  1.00  0.00              
ATOM   3180  OG1 THR B  35      36.158  -3.318  56.849  1.00  0.00              
ATOM   3181  CG2 THR B  35      33.751  -3.241  56.562  1.00  0.00              
ATOM   3182  C   THR B  35      35.977  -1.915  59.455  1.00  0.00              
ATOM   3183  O   THR B  35      37.051  -1.312  59.345  1.00  0.00              
ATOM   3184  N   PHE B  36      35.643  -2.654  60.522  1.00  0.00              
ATOM   3185  CA  PHE B  36      36.442  -2.749  61.737  1.00  0.00              
ATOM   3186  CB  PHE B  36      35.926  -3.910  62.598  1.00  0.00              
ATOM   3187  CG  PHE B  36      36.644  -4.087  63.931  1.00  0.00              
ATOM   3188  CD1 PHE B  36      37.277  -5.284  64.208  1.00  0.00              
ATOM   3189  CD2 PHE B  36      36.692  -3.050  64.845  1.00  0.00              
ATOM   3190  CE1 PHE B  36      37.972  -5.434  65.389  1.00  0.00              
ATOM   3191  CE2 PHE B  36      37.396  -3.209  66.019  1.00  0.00              
ATOM   3192  CZ  PHE B  36      38.036  -4.397  66.293  1.00  0.00              
ATOM   3193  C   PHE B  36      37.945  -2.854  61.520  1.00  0.00              
ATOM   3194  O   PHE B  36      38.670  -1.938  61.900  1.00  0.00              
ATOM   3195  N   GLU B  37      38.421  -3.905  60.846  1.00  0.00              
ATOM   3196  CA  GLU B  37      39.850  -4.089  60.657  1.00  0.00              
ATOM   3197  CB  GLU B  37      40.156  -5.491  60.128  1.00  0.00              
ATOM   3198  CG  GLU B  37      41.636  -5.900  60.184  1.00  0.00              
ATOM   3199  CD  GLU B  37      42.285  -5.801  61.563  1.00  0.00              
ATOM   3200  OE1 GLU B  37      43.195  -4.985  61.738  1.00  0.00              
ATOM   3201  OE2 GLU B  37      41.887  -6.540  62.462  1.00  0.00              
ATOM   3202  C   GLU B  37      40.489  -3.007  59.792  1.00  0.00              
ATOM   3203  O   GLU B  37      41.661  -2.695  60.005  1.00  0.00              
ATOM   3204  N   GLN B  38      39.746  -2.385  58.867  1.00  0.00              
ATOM   3205  CA  GLN B  38      40.270  -1.269  58.088  1.00  0.00              
ATOM   3206  CB  GLN B  38      39.270  -0.784  57.047  1.00  0.00              
ATOM   3207  CG  GLN B  38      39.049  -1.675  55.842  1.00  0.00              
ATOM   3208  CD  GLN B  38      37.992  -1.098  54.914  1.00  0.00              
ATOM   3209  OE1 GLN B  38      36.792  -1.221  55.162  1.00  0.00              
ATOM   3210  NE2 GLN B  38      38.357  -0.421  53.835  1.00  0.00              
ATOM   3211  C   GLN B  38      40.596  -0.100  59.005  1.00  0.00              
ATOM   3212  O   GLN B  38      41.696   0.464  58.974  1.00  0.00              
ATOM   3213  N   VAL B  39      39.626   0.230  59.866  1.00  0.00              
ATOM   3214  CA  VAL B  39      39.785   1.309  60.829  1.00  0.00              
ATOM   3215  CB  VAL B  39      38.455   1.604  61.566  1.00  0.00              
ATOM   3216  CG1 VAL B  39      38.594   2.789  62.510  1.00  0.00              
ATOM   3217  CG2 VAL B  39      37.346   1.923  60.573  1.00  0.00              
ATOM   3218  C   VAL B  39      40.914   0.946  61.789  1.00  0.00              
ATOM   3219  O   VAL B  39      41.841   1.735  61.963  1.00  0.00              
ATOM   3220  N   SER B  40      40.904  -0.264  62.358  1.00  0.00              
ATOM   3221  CA  SER B  40      41.976  -0.752  63.213  1.00  0.00              
ATOM   3222  CB  SER B  40      41.651  -2.158  63.696  1.00  0.00              
ATOM   3223  OG  SER B  40      40.379  -2.207  64.328  1.00  0.00              
ATOM   3224  C   SER B  40      43.360  -0.745  62.573  1.00  0.00              
ATOM   3225  O   SER B  40      44.346  -0.538  63.284  1.00  0.00              
ATOM   3226  N   GLN B  41      43.494  -0.972  61.259  1.00  0.00              
ATOM   3227  CA  GLN B  41      44.776  -0.819  60.583  1.00  0.00              
ATOM   3228  CB  GLN B  41      44.757  -1.391  59.167  1.00  0.00              
ATOM   3229  CG  GLN B  41      44.805  -2.912  59.099  1.00  0.00              
ATOM   3230  CD  GLN B  41      46.057  -3.515  59.721  1.00  0.00              
ATOM   3231  OE1 GLN B  41      47.170  -3.364  59.227  1.00  0.00              
ATOM   3232  NE2 GLN B  41      45.928  -4.223  60.834  1.00  0.00              
ATOM   3233  C   GLN B  41      45.233   0.629  60.537  1.00  0.00              
ATOM   3234  O   GLN B  41      46.363   0.934  60.928  1.00  0.00              
ATOM   3235  N   LEU B  42      44.341   1.534  60.114  1.00  0.00              
ATOM   3236  CA  LEU B  42      44.671   2.950  60.036  1.00  0.00              
ATOM   3237  CB  LEU B  42      43.526   3.743  59.408  1.00  0.00              
ATOM   3238  CG  LEU B  42      43.752   5.216  59.067  1.00  0.00              
ATOM   3239  CD1 LEU B  42      44.904   5.397  58.088  1.00  0.00              
ATOM   3240  CD2 LEU B  42      42.489   5.812  58.480  1.00  0.00              
ATOM   3241  C   LEU B  42      45.037   3.519  61.400  1.00  0.00              
ATOM   3242  O   LEU B  42      46.073   4.165  61.543  1.00  0.00              
ATOM   3243  N   VAL B  43      44.224   3.218  62.415  1.00  0.00              
ATOM   3244  CA  VAL B  43      44.465   3.641  63.789  1.00  0.00              
ATOM   3245  CB  VAL B  43      43.292   3.181  64.683  1.00  0.00              
ATOM   3246  CG1 VAL B  43      43.507   3.484  66.156  1.00  0.00              
ATOM   3247  CG2 VAL B  43      42.028   3.887  64.237  1.00  0.00              
ATOM   3248  C   VAL B  43      45.802   3.126  64.309  1.00  0.00              
ATOM   3249  O   VAL B  43      46.604   3.912  64.810  1.00  0.00              
ATOM   3250  N   LYS B  44      46.066   1.824  64.145  1.00  0.00              
ATOM   3251  CA  LYS B  44      47.316   1.192  64.563  1.00  0.00              
ATOM   3252  CB  LYS B  44      47.278  -0.244  64.068  1.00  0.00              
ATOM   3253  CG  LYS B  44      48.269  -1.243  64.629  1.00  0.00              
ATOM   3254  CD  LYS B  44      48.116  -2.611  63.955  1.00  0.00              
ATOM   3255  CE  LYS B  44      46.787  -3.338  64.201  1.00  0.00              
ATOM   3256  NZ  LYS B  44      45.716  -2.906  63.317  1.00  0.00              
ATOM   3257  C   LYS B  44      48.525   1.902  63.960  1.00  0.00              
ATOM   3258  O   LYS B  44      49.495   2.248  64.644  1.00  0.00              
ATOM   3259  N   GLU B  45      48.433   2.170  62.657  1.00  0.00              
ATOM   3260  CA  GLU B  45      49.505   2.851  61.961  1.00  0.00              
ATOM   3261  CB  GLU B  45      49.410   2.583  60.467  1.00  0.00              
ATOM   3262  CG  GLU B  45      49.721   1.100  60.267  1.00  0.00              
ATOM   3263  CD  GLU B  45      49.624   0.578  58.846  1.00  0.00              
ATOM   3264  OE1 GLU B  45      50.588   0.712  58.091  1.00  0.00              
ATOM   3265  OE2 GLU B  45      48.600  -0.002  58.484  1.00  0.00              
ATOM   3266  C   GLU B  45      49.638   4.323  62.326  1.00  0.00              
ATOM   3267  O   GLU B  45      50.767   4.796  62.455  1.00  0.00              
ATOM   3268  N   VAL B  46      48.544   5.048  62.589  1.00  0.00              
ATOM   3269  CA  VAL B  46      48.607   6.412  63.113  1.00  0.00              
ATOM   3270  CB  VAL B  46      47.203   7.071  63.088  1.00  0.00              
ATOM   3271  CG1 VAL B  46      47.147   8.429  63.780  1.00  0.00              
ATOM   3272  CG2 VAL B  46      46.798   7.283  61.636  1.00  0.00              
ATOM   3273  C   VAL B  46      49.251   6.449  64.499  1.00  0.00              
ATOM   3274  O   VAL B  46      50.039   7.349  64.815  1.00  0.00              
ATOM   3275  N   VAL B  47      48.965   5.439  65.327  1.00  0.00              
ATOM   3276  CA  VAL B  47      49.650   5.270  66.600  1.00  0.00              
ATOM   3277  CB  VAL B  47      49.025   4.124  67.433  1.00  0.00              
ATOM   3278  CG1 VAL B  47      49.769   3.872  68.738  1.00  0.00              
ATOM   3279  CG2 VAL B  47      47.590   4.480  67.786  1.00  0.00              
ATOM   3280  C   VAL B  47      51.145   5.075  66.362  1.00  0.00              
ATOM   3281  O   VAL B  47      51.936   5.738  67.030  1.00  0.00              
ATOM   3282  N   SER B  48      51.578   4.250  65.398  1.00  0.00              
ATOM   3283  CA  SER B  48      53.004   4.128  65.099  1.00  0.00              
ATOM   3284  CB  SER B  48      53.285   2.937  64.180  1.00  0.00              
ATOM   3285  OG  SER B  48      53.004   3.173  62.805  1.00  0.00              
ATOM   3286  C   SER B  48      53.625   5.403  64.522  1.00  0.00              
ATOM   3287  O   SER B  48      54.817   5.660  64.723  1.00  0.00              
ATOM   3288  N   LEU B  49      52.851   6.216  63.786  1.00  0.00              
ATOM   3289  CA  LEU B  49      53.311   7.522  63.316  1.00  0.00              
ATOM   3290  CB  LEU B  49      52.261   8.258  62.486  1.00  0.00              
ATOM   3291  CG  LEU B  49      51.643   7.677  61.227  1.00  0.00              
ATOM   3292  CD1 LEU B  49      50.604   8.647  60.700  1.00  0.00              
ATOM   3293  CD2 LEU B  49      52.677   7.391  60.162  1.00  0.00              
ATOM   3294  C   LEU B  49      53.628   8.426  64.495  1.00  0.00              
ATOM   3295  O   LEU B  49      54.604   9.180  64.497  1.00  0.00              
ATOM   3296  N   THR B  50      52.779   8.358  65.517  1.00  0.00              
ATOM   3297  CA  THR B  50      52.950   9.187  66.694  1.00  0.00              
ATOM   3298  CB  THR B  50      51.625   9.257  67.461  1.00  0.00              
ATOM   3299  OG1 THR B  50      50.617   9.554  66.498  1.00  0.00              
ATOM   3300  CG2 THR B  50      51.655  10.372  68.483  1.00  0.00              
ATOM   3301  C   THR B  50      54.100   8.654  67.546  1.00  0.00              
ATOM   3302  O   THR B  50      55.073   9.362  67.799  1.00  0.00              
ATOM   3303  N   GLU B  51      54.034   7.371  67.912  1.00  0.00              
ATOM   3304  CA  GLU B  51      55.028   6.695  68.735  1.00  0.00              
ATOM   3305  CB  GLU B  51      54.624   5.228  68.847  1.00  0.00              
ATOM   3306  CG  GLU B  51      55.468   4.352  69.766  1.00  0.00              
ATOM   3307  CD  GLU B  51      55.000   2.906  69.826  1.00  0.00              
ATOM   3308  OE1 GLU B  51      54.953   2.242  68.790  1.00  0.00              
ATOM   3309  OE2 GLU B  51      54.677   2.434  70.918  1.00  0.00              
ATOM   3310  C   GLU B  51      56.451   6.823  68.200  1.00  0.00              
ATOM   3311  O   GLU B  51      57.381   7.069  68.970  1.00  0.00              
ATOM   3312  N   ALA B  52      56.639   6.659  66.887  1.00  0.00              
ATOM   3313  CA  ALA B  52      57.947   6.876  66.295  1.00  0.00              
ATOM   3314  CB  ALA B  52      58.030   6.209  64.930  1.00  0.00              
ATOM   3315  C   ALA B  52      58.257   8.356  66.118  1.00  0.00              
ATOM   3316  O   ALA B  52      59.240   8.857  66.664  1.00  0.00              
ATOM   3317  N   CYS B  53      57.409   9.114  65.420  1.00  0.00              
ATOM   3318  CA  CYS B  53      57.805  10.443  64.986  1.00  0.00              
ATOM   3319  CB  CYS B  53      57.161  10.743  63.648  1.00  0.00              
ATOM   3320  SG  CYS B  53      57.639   9.431  62.495  1.00  0.00              
ATOM   3321  C   CYS B  53      57.639  11.569  65.996  1.00  0.00              
ATOM   3322  O   CYS B  53      58.012  12.712  65.729  1.00  0.00              
ATOM   3323  N   CYS B  54      57.101  11.266  67.180  1.00  0.00              
ATOM   3324  CA  CYS B  54      57.186  12.183  68.306  1.00  0.00              
ATOM   3325  CB  CYS B  54      55.940  12.088  69.175  1.00  0.00              
ATOM   3326  SG  CYS B  54      54.391  12.376  68.284  1.00  0.00              
ATOM   3327  C   CYS B  54      58.408  11.914  69.180  1.00  0.00              
ATOM   3328  O   CYS B  54      58.657  12.657  70.133  1.00  0.00              
ATOM   3329  N   ALA B  55      59.192  10.863  68.903  1.00  0.00              
ATOM   3330  CA  ALA B  55      60.323  10.513  69.750  1.00  0.00              
ATOM   3331  CB  ALA B  55      60.817   9.112  69.420  1.00  0.00              
ATOM   3332  C   ALA B  55      61.511  11.458  69.625  1.00  0.00              
ATOM   3333  O   ALA B  55      61.740  12.096  68.592  1.00  0.00              
ATOM   3334  N   GLU B  56      62.286  11.533  70.710  1.00  0.00              
ATOM   3335  CA  GLU B  56      63.462  12.386  70.779  1.00  0.00              
ATOM   3336  CB  GLU B  56      64.030  12.333  72.196  1.00  0.00              
ATOM   3337  CG  GLU B  56      65.143  13.336  72.477  1.00  0.00              
ATOM   3338  CD  GLU B  56      65.706  13.228  73.886  1.00  0.00              
ATOM   3339  OE1 GLU B  56      66.706  12.537  74.072  1.00  0.00              
ATOM   3340  OE2 GLU B  56      65.143  13.838  74.794  1.00  0.00              
ATOM   3341  C   GLU B  56      64.499  11.945  69.750  1.00  0.00              
ATOM   3342  O   GLU B  56      65.143  10.903  69.874  1.00  0.00              
ATOM   3343  N   GLY B  57      64.597  12.748  68.691  1.00  0.00              
ATOM   3344  CA  GLY B  57      65.541  12.490  67.617  1.00  0.00              
ATOM   3345  C   GLY B  57      64.888  11.866  66.391  1.00  0.00              
ATOM   3346  O   GLY B  57      65.586  11.371  65.505  1.00  0.00              
ATOM   3347  N   ALA B  58      63.553  11.858  66.314  1.00  0.00              
ATOM   3348  CA  ALA B  58      62.858  11.414  65.114  1.00  0.00              
ATOM   3349  CB  ALA B  58      61.377  11.291  65.401  1.00  0.00              
ATOM   3350  C   ALA B  58      63.019  12.392  63.957  1.00  0.00              
ATOM   3351  O   ALA B  58      63.110  13.607  64.149  1.00  0.00              
ATOM   3352  N   ASP B  59      63.051  11.857  62.735  1.00  0.00              
ATOM   3353  CA  ASP B  59      63.293  12.662  61.546  1.00  0.00              
ATOM   3354  CB  ASP B  59      63.713  11.762  60.380  1.00  0.00              
ATOM   3355  CG  ASP B  59      64.092  12.544  59.129  1.00  0.00              
ATOM   3356  OD1 ASP B  59      63.206  12.864  58.337  1.00  0.00              
ATOM   3357  OD2 ASP B  59      65.269  12.850  58.958  1.00  0.00              
ATOM   3358  C   ASP B  59      62.085  13.512  61.150  1.00  0.00              
ATOM   3359  O   ASP B  59      61.037  12.950  60.822  1.00  0.00              
ATOM   3360  N   PRO B  60      62.198  14.851  61.086  1.00  0.00              
ATOM   3361  CD  PRO B  60      63.425  15.592  61.368  1.00  0.00              
ATOM   3362  CA  PRO B  60      61.103  15.775  60.781  1.00  0.00              
ATOM   3363  CB  PRO B  60      61.802  17.116  60.716  1.00  0.00              
ATOM   3364  CG  PRO B  60      62.901  16.967  61.733  1.00  0.00              
ATOM   3365  C   PRO B  60      60.307  15.515  59.508  1.00  0.00              
ATOM   3366  O   PRO B  60      59.124  15.848  59.440  1.00  0.00              
ATOM   3367  N   ASP B  61      60.900  14.891  58.483  1.00  0.00              
ATOM   3368  CA  ASP B  61      60.184  14.606  57.242  1.00  0.00              
ATOM   3369  CB  ASP B  61      61.100  14.053  56.153  1.00  0.00              
ATOM   3370  CG  ASP B  61      62.135  15.043  55.648  1.00  0.00              
ATOM   3371  OD1 ASP B  61      62.075  15.416  54.479  1.00  0.00              
ATOM   3372  OD2 ASP B  61      62.999  15.445  56.431  1.00  0.00              
ATOM   3373  C   ASP B  61      59.030  13.637  57.432  1.00  0.00              
ATOM   3374  O   ASP B  61      58.052  13.705  56.689  1.00  0.00              
ATOM   3375  N   CYS B  62      59.106  12.785  58.467  1.00  0.00              
ATOM   3376  CA  CYS B  62      58.116  11.751  58.756  1.00  0.00              
ATOM   3377  CB  CYS B  62      58.350  11.189  60.150  1.00  0.00              
ATOM   3378  SG  CYS B  62      57.012  10.102  60.702  1.00  0.00              
ATOM   3379  C   CYS B  62      56.652  12.144  58.623  1.00  0.00              
ATOM   3380  O   CYS B  62      55.887  11.435  57.966  1.00  0.00              
ATOM   3381  N   TYR B  63      56.254  13.296  59.176  1.00  0.00              
ATOM   3382  CA  TYR B  63      54.866  13.731  59.100  1.00  0.00              
ATOM   3383  CB  TYR B  63      54.544  14.825  60.129  1.00  0.00              
ATOM   3384  CG  TYR B  63      55.522  15.987  60.251  1.00  0.00              
ATOM   3385  CD1 TYR B  63      55.505  17.022  59.335  1.00  0.00              
ATOM   3386  CE1 TYR B  63      56.328  18.114  59.515  1.00  0.00              
ATOM   3387  CD2 TYR B  63      56.384  16.028  61.329  1.00  0.00              
ATOM   3388  CE2 TYR B  63      57.208  17.118  61.514  1.00  0.00              
ATOM   3389  CZ  TYR B  63      57.162  18.161  60.612  1.00  0.00              
ATOM   3390  OH  TYR B  63      57.941  19.282  60.827  1.00  0.00              
ATOM   3391  C   TYR B  63      54.356  14.083  57.704  1.00  0.00              
ATOM   3392  O   TYR B  63      53.158  14.299  57.505  1.00  0.00              
ATOM   3393  N   ASP B  64      55.254  14.152  56.718  1.00  0.00              
ATOM   3394  CA  ASP B  64      54.855  14.128  55.321  1.00  0.00              
ATOM   3395  CB  ASP B  64      55.512  15.251  54.525  1.00  0.00              
ATOM   3396  CG  ASP B  64      55.094  15.252  53.058  1.00  0.00              
ATOM   3397  OD1 ASP B  64      53.967  15.659  52.759  1.00  0.00              
ATOM   3398  OD2 ASP B  64      55.905  14.862  52.220  1.00  0.00              
ATOM   3399  C   ASP B  64      55.175  12.787  54.671  1.00  0.00              
ATOM   3400  O   ASP B  64      54.363  12.266  53.910  1.00  0.00              
ATOM   3401  N   THR B  65      56.356  12.220  54.933  1.00  0.00              
ATOM   3402  CA  THR B  65      56.797  10.984  54.302  1.00  0.00              
ATOM   3403  CB  THR B  65      58.296  10.777  54.596  1.00  0.00              
ATOM   3404  OG1 THR B  65      58.924  12.016  54.288  1.00  0.00              
ATOM   3405  CG2 THR B  65      58.922   9.663  53.767  1.00  0.00              
ATOM   3406  C   THR B  65      55.980   9.764  54.718  1.00  0.00              
ATOM   3407  O   THR B  65      55.385   9.105  53.863  1.00  0.00              
ATOM   3408  N   ARG B  66      55.902   9.453  56.018  1.00  0.00              
ATOM   3409  CA  ARG B  66      55.190   8.268  56.480  1.00  0.00              
ATOM   3410  CB  ARG B  66      55.475   7.963  57.944  1.00  0.00              
ATOM   3411  CG  ARG B  66      56.849   7.371  58.232  1.00  0.00              
ATOM   3412  CD  ARG B  66      56.911   6.847  59.667  1.00  0.00              
ATOM   3413  NE  ARG B  66      55.998   5.729  59.868  1.00  0.00              
ATOM   3414  CZ  ARG B  66      55.565   5.335  61.069  1.00  0.00              
ATOM   3415  NH1 ARG B  66      54.711   4.319  61.112  1.00  0.00              
ATOM   3416  NH2 ARG B  66      55.963   5.937  62.189  1.00  0.00              
ATOM   3417  C   ARG B  66      53.687   8.367  56.262  1.00  0.00              
ATOM   3418  O   ARG B  66      53.027   7.372  55.955  1.00  0.00              
ATOM   3419  N   THR B  67      53.136   9.578  56.372  1.00  0.00              
ATOM   3420  CA  THR B  67      51.744   9.828  56.036  1.00  0.00              
ATOM   3421  CB  THR B  67      51.339  11.241  56.482  1.00  0.00              
ATOM   3422  OG1 THR B  67      52.430  12.080  56.135  1.00  0.00              
ATOM   3423  CG2 THR B  67      51.072  11.325  57.974  1.00  0.00              
ATOM   3424  C   THR B  67      51.482   9.605  54.552  1.00  0.00              
ATOM   3425  O   THR B  67      50.538   8.895  54.204  1.00  0.00              
ATOM   3426  N   SER B  68      52.332  10.137  53.662  1.00  0.00              
ATOM   3427  CA  SER B  68      52.222   9.853  52.235  1.00  0.00              
ATOM   3428  CB  SER B  68      53.176  10.720  51.415  1.00  0.00              
ATOM   3429  OG  SER B  68      52.898  10.665  50.019  1.00  0.00              
ATOM   3430  C   SER B  68      52.462   8.380  51.907  1.00  0.00              
ATOM   3431  O   SER B  68      51.940   7.885  50.903  1.00  0.00              
ATOM   3432  N   ALA B  69      53.255   7.659  52.709  1.00  0.00              
ATOM   3433  CA  ALA B  69      53.369   6.213  52.581  1.00  0.00              
ATOM   3434  CB  ALA B  69      54.446   5.678  53.513  1.00  0.00              
ATOM   3435  C   ALA B  69      52.054   5.530  52.938  1.00  0.00              
ATOM   3436  O   ALA B  69      51.627   4.603  52.247  1.00  0.00              
ATOM   3437  N   LEU B  70      51.366   5.998  53.988  1.00  0.00              
ATOM   3438  CA  LEU B  70      50.025   5.513  54.289  1.00  0.00              
ATOM   3439  CB  LEU B  70      49.516   6.008  55.640  1.00  0.00              
ATOM   3440  CG  LEU B  70      50.268   5.647  56.917  1.00  0.00              
ATOM   3441  CD1 LEU B  70      49.433   6.067  58.113  1.00  0.00              
ATOM   3442  CD2 LEU B  70      50.563   4.158  57.009  1.00  0.00              
ATOM   3443  C   LEU B  70      49.022   5.882  53.203  1.00  0.00              
ATOM   3444  O   LEU B  70      48.092   5.117  52.942  1.00  0.00              
ATOM   3445  N   SER B  71      49.177   7.034  52.541  1.00  0.00              
ATOM   3446  CA  SER B  71      48.404   7.361  51.350  1.00  0.00              
ATOM   3447  CB  SER B  71      48.762   8.753  50.863  1.00  0.00              
ATOM   3448  OG  SER B  71      48.694   9.694  51.926  1.00  0.00              
ATOM   3449  C   SER B  71      48.646   6.353  50.232  1.00  0.00              
ATOM   3450  O   SER B  71      47.693   5.832  49.652  1.00  0.00              
ATOM   3451  N   ALA B  72      49.912   6.015  49.954  1.00  0.00              
ATOM   3452  CA  ALA B  72      50.243   4.984  48.978  1.00  0.00              
ATOM   3453  CB  ALA B  72      51.753   4.837  48.877  1.00  0.00              
ATOM   3454  C   ALA B  72      49.659   3.621  49.342  1.00  0.00              
ATOM   3455  O   ALA B  72      49.170   2.895  48.475  1.00  0.00              
ATOM   3456  N   LYS B  73      49.659   3.280  50.635  1.00  0.00              
ATOM   3457  CA  LYS B  73      49.021   2.065  51.121  1.00  0.00              
ATOM   3458  CB  LYS B  73      49.419   1.829  52.571  1.00  0.00              
ATOM   3459  CG  LYS B  73      49.312   0.375  52.995  1.00  0.00              
ATOM   3460  CD  LYS B  73      49.640   0.242  54.471  1.00  0.00              
ATOM   3461  CE  LYS B  73      49.645  -1.221  54.876  1.00  0.00              
ATOM   3462  NZ  LYS B  73      49.777  -1.344  56.314  1.00  0.00              
ATOM   3463  C   LYS B  73      47.500   2.138  50.980  1.00  0.00              
ATOM   3464  O   LYS B  73      46.858   1.141  50.651  1.00  0.00              
ATOM   3465  N   SER B  74      46.897   3.320  51.171  1.00  0.00              
ATOM   3466  CA  SER B  74      45.474   3.530  50.911  1.00  0.00              
ATOM   3467  CB  SER B  74      45.045   4.947  51.279  1.00  0.00              
ATOM   3468  OG  SER B  74      45.303   5.280  52.636  1.00  0.00              
ATOM   3469  C   SER B  74      45.153   3.303  49.438  1.00  0.00              
ATOM   3470  O   SER B  74      44.098   2.773  49.089  1.00  0.00              
ATOM   3471  N   CYS B  75      46.099   3.683  48.574  1.00  0.00              
ATOM   3472  CA  CYS B  75      46.004   3.455  47.143  1.00  0.00              
ATOM   3473  CB  CYS B  75      46.917   4.440  46.430  1.00  0.00              
ATOM   3474  SG  CYS B  75      46.398   6.144  46.737  1.00  0.00              
ATOM   3475  C   CYS B  75      46.299   2.034  46.671  1.00  0.00              
ATOM   3476  O   CYS B  75      46.377   1.786  45.463  1.00  0.00              
ATOM   3477  N   GLU B  76      46.479   1.067  47.579  1.00  0.00              
ATOM   3478  CA  GLU B  76      46.601  -0.330  47.192  1.00  0.00              
ATOM   3479  CB  GLU B  76      47.029  -1.154  48.402  1.00  0.00              
ATOM   3480  CG  GLU B  76      47.489  -2.576  48.086  1.00  0.00              
ATOM   3481  CD  GLU B  76      47.814  -3.463  49.287  1.00  0.00              
ATOM   3482  OE1 GLU B  76      48.224  -2.964  50.337  1.00  0.00              
ATOM   3483  OE2 GLU B  76      47.686  -4.678  49.141  1.00  0.00              
ATOM   3484  C   GLU B  76      45.248  -0.822  46.682  1.00  0.00              
ATOM   3485  O   GLU B  76      44.203  -0.415  47.190  1.00  0.00              
ATOM   3486  N   SER B  77      45.255  -1.704  45.676  1.00  0.00              
ATOM   3487  CA  SER B  77      44.041  -2.307  45.134  1.00  0.00              
ATOM   3488  CB  SER B  77      44.450  -3.290  44.040  1.00  0.00              
ATOM   3489  OG  SER B  77      45.420  -4.219  44.527  1.00  0.00              
ATOM   3490  C   SER B  77      43.260  -3.032  46.226  1.00  0.00              
ATOM   3491  O   SER B  77      42.072  -2.816  46.466  1.00  0.00              
ATOM   3492  N   ASN B  78      44.002  -3.886  46.928  1.00  0.00              
ATOM   3493  CA  ASN B  78      43.506  -4.551  48.117  1.00  0.00              
ATOM   3494  CB  ASN B  78      44.201  -5.905  48.273  1.00  0.00              
ATOM   3495  CG  ASN B  78      43.892  -6.892  47.155  1.00  0.00              
ATOM   3496  OD1 ASN B  78      43.262  -7.921  47.373  1.00  0.00              
ATOM   3497  ND2 ASN B  78      44.301  -6.651  45.913  1.00  0.00              
ATOM   3498  C   ASN B  78      43.837  -3.606  49.264  1.00  0.00              
ATOM   3499  O   ASN B  78      44.823  -3.773  49.984  1.00  0.00              
ATOM   3500  N   SER B  79      43.051  -2.532  49.368  1.00  0.00              
ATOM   3501  CA  SER B  79      43.305  -1.493  50.352  1.00  0.00              
ATOM   3502  CB  SER B  79      42.501  -0.237  50.032  1.00  0.00              
ATOM   3503  OG  SER B  79      42.926   0.870  50.818  1.00  0.00              
ATOM   3504  C   SER B  79      43.013  -1.946  51.778  1.00  0.00              
ATOM   3505  O   SER B  79      41.913  -2.423  52.066  1.00  0.00              
ATOM   3506  N   PRO B  80      43.977  -1.832  52.703  1.00  0.00              
ATOM   3507  CD  PRO B  80      45.387  -1.579  52.411  1.00  0.00              
ATOM   3508  CA  PRO B  80      43.770  -2.108  54.120  1.00  0.00              
ATOM   3509  CB  PRO B  80      45.187  -2.313  54.616  1.00  0.00              
ATOM   3510  CG  PRO B  80      45.981  -1.340  53.785  1.00  0.00              
ATOM   3511  C   PRO B  80      43.071  -0.977  54.868  1.00  0.00              
ATOM   3512  O   PRO B  80      42.664  -1.153  56.015  1.00  0.00              
ATOM   3513  N   PHE B  81      42.912   0.194  54.244  1.00  0.00              
ATOM   3514  CA  PHE B  81      42.436   1.376  54.941  1.00  0.00              
ATOM   3515  CB  PHE B  81      43.380   2.546  54.655  1.00  0.00              
ATOM   3516  CG  PHE B  81      44.761   2.420  55.291  1.00  0.00              
ATOM   3517  CD1 PHE B  81      45.826   3.074  54.711  1.00  0.00              
ATOM   3518  CD2 PHE B  81      44.956   1.692  56.451  1.00  0.00              
ATOM   3519  CE1 PHE B  81      47.071   3.019  55.295  1.00  0.00              
ATOM   3520  CE2 PHE B  81      46.207   1.634  57.021  1.00  0.00              
ATOM   3521  CZ  PHE B  81      47.264   2.302  56.451  1.00  0.00              
ATOM   3522  C   PHE B  81      41.003   1.740  54.575  1.00  0.00              
ATOM   3523  O   PHE B  81      40.521   1.304  53.526  1.00  0.00              
ATOM   3524  N   PRO B  82      40.247   2.474  55.407  1.00  0.00              
ATOM   3525  CD  PRO B  82      40.554   2.735  56.812  1.00  0.00              
ATOM   3526  CA  PRO B  82      38.931   2.988  55.048  1.00  0.00              
ATOM   3527  CB  PRO B  82      38.345   3.364  56.393  1.00  0.00              
ATOM   3528  CG  PRO B  82      39.533   3.778  57.218  1.00  0.00              
ATOM   3529  C   PRO B  82      39.037   4.155  54.070  1.00  0.00              
ATOM   3530  O   PRO B  82      39.865   5.056  54.220  1.00  0.00              
ATOM   3531  N   VAL B  83      38.196   4.131  53.040  1.00  0.00              
ATOM   3532  CA  VAL B  83      38.309   5.066  51.928  1.00  0.00              
ATOM   3533  CB  VAL B  83      38.505   4.309  50.586  1.00  0.00              
ATOM   3534  CG1 VAL B  83      39.844   3.583  50.564  1.00  0.00              
ATOM   3535  CG2 VAL B  83      37.368   3.334  50.297  1.00  0.00              
ATOM   3536  C   VAL B  83      37.117   6.014  51.849  1.00  0.00              
ATOM   3537  O   VAL B  83      36.191   5.935  52.662  1.00  0.00              
ATOM   3538  N   HIS B  84      37.125   6.926  50.874  1.00  0.00              
ATOM   3539  CA  HIS B  84      36.012   7.829  50.635  1.00  0.00              
ATOM   3540  CB  HIS B  84      36.327   9.208  51.219  1.00  0.00              
ATOM   3541  CG  HIS B  84      35.717   9.411  52.599  1.00  0.00              
ATOM   3542  ND1 HIS B  84      35.224   8.490  53.414  1.00  0.00              
ATOM   3543  CD2 HIS B  84      35.509  10.644  53.169  1.00  0.00              
ATOM   3544  NE2 HIS B  84      34.867  10.396  54.281  1.00  0.00              
ATOM   3545  CE1 HIS B  84      34.688   9.108  54.431  1.00  0.00              
ATOM   3546  C   HIS B  84      35.689   7.926  49.147  1.00  0.00              
ATOM   3547  O   HIS B  84      36.559   7.616  48.325  1.00  0.00              
ATOM   3548  N   PRO B  85      34.465   8.299  48.725  1.00  0.00              
ATOM   3549  CD  PRO B  85      33.276   8.354  49.572  1.00  0.00              
ATOM   3550  CA  PRO B  85      34.098   8.498  47.321  1.00  0.00              
ATOM   3551  CB  PRO B  85      32.636   8.894  47.411  1.00  0.00              
ATOM   3552  CG  PRO B  85      32.150   8.098  48.591  1.00  0.00              
ATOM   3553  C   PRO B  85      34.952   9.547  46.611  1.00  0.00              
ATOM   3554  O   PRO B  85      34.618  10.728  46.505  1.00  0.00              
ATOM   3555  N   GLY B  86      36.111   9.072  46.161  1.00  0.00              
ATOM   3556  CA  GLY B  86      37.082   9.905  45.481  1.00  0.00              
ATOM   3557  C   GLY B  86      38.498   9.377  45.639  1.00  0.00              
ATOM   3558  O   GLY B  86      39.315   9.582  44.740  1.00  0.00              
ATOM   3559  N   THR B  87      38.804   8.654  46.732  1.00  0.00              
ATOM   3560  CA  THR B  87      40.149   8.170  47.045  1.00  0.00              
ATOM   3561  CB  THR B  87      40.094   7.225  48.267  1.00  0.00              
ATOM   3562  OG1 THR B  87      39.330   7.903  49.259  1.00  0.00              
ATOM   3563  CG2 THR B  87      41.472   6.904  48.837  1.00  0.00              
ATOM   3564  C   THR B  87      40.876   7.499  45.881  1.00  0.00              
ATOM   3565  O   THR B  87      42.050   7.780  45.644  1.00  0.00              
ATOM   3566  N   ALA B  88      40.176   6.663  45.104  1.00  0.00              
ATOM   3567  CA  ALA B  88      40.738   6.048  43.906  1.00  0.00              
ATOM   3568  CB  ALA B  88      39.685   5.169  43.251  1.00  0.00              
ATOM   3569  C   ALA B  88      41.205   7.066  42.868  1.00  0.00              
ATOM   3570  O   ALA B  88      42.308   6.954  42.328  1.00  0.00              
ATOM   3571  N   GLU B  89      40.403   8.111  42.634  1.00  0.00              
ATOM   3572  CA  GLU B  89      40.756   9.143  41.672  1.00  0.00              
ATOM   3573  CB  GLU B  89      39.529   9.969  41.281  1.00  0.00              
ATOM   3574  CG  GLU B  89      39.752  11.015  40.180  1.00  0.00              
ATOM   3575  CD  GLU B  89      40.329  10.473  38.875  1.00  0.00              
ATOM   3576  OE1 GLU B  89      39.608   9.790  38.148  1.00  0.00              
ATOM   3577  OE2 GLU B  89      41.494  10.744  38.588  1.00  0.00              
ATOM   3578  C   GLU B  89      41.873  10.021  42.225  1.00  0.00              
ATOM   3579  O   GLU B  89      42.727  10.490  41.467  1.00  0.00              
ATOM   3580  N   CYS B  90      41.889  10.227  43.547  1.00  0.00              
ATOM   3581  CA  CYS B  90      43.025  10.846  44.211  1.00  0.00              
ATOM   3582  CB  CYS B  90      42.797  10.963  45.711  1.00  0.00              
ATOM   3583  SG  CYS B  90      41.280  11.829  46.190  1.00  0.00              
ATOM   3584  C   CYS B  90      44.289  10.032  43.962  1.00  0.00              
ATOM   3585  O   CYS B  90      45.318  10.591  43.597  1.00  0.00              
ATOM   3586  N   CYS B  91      44.218   8.702  44.082  1.00  0.00              
ATOM   3587  CA  CYS B  91      45.350   7.827  43.813  1.00  0.00              
ATOM   3588  CB  CYS B  91      44.989   6.388  44.117  1.00  0.00              
ATOM   3589  SG  CYS B  91      44.579   6.169  45.864  1.00  0.00              
ATOM   3590  C   CYS B  91      45.910   7.932  42.403  1.00  0.00              
ATOM   3591  O   CYS B  91      47.127   7.860  42.217  1.00  0.00              
ATOM   3592  N   THR B  92      45.058   8.129  41.393  1.00  0.00              
ATOM   3593  CA  THR B  92      45.530   8.405  40.042  1.00  0.00              
ATOM   3594  CB  THR B  92      44.403   8.165  39.020  1.00  0.00              
ATOM   3595  OG1 THR B  92      43.178   8.585  39.609  1.00  0.00              
ATOM   3596  CG2 THR B  92      44.323   6.702  38.620  1.00  0.00              
ATOM   3597  C   THR B  92      46.186   9.769  39.834  1.00  0.00              
ATOM   3598  O   THR B  92      46.814  10.006  38.802  1.00  0.00              
ATOM   3599  N   LYS B  93      46.059  10.690  40.792  1.00  0.00              
ATOM   3600  CA  LYS B  93      46.685  11.996  40.691  1.00  0.00              
ATOM   3601  CB  LYS B  93      45.647  13.090  40.950  1.00  0.00              
ATOM   3602  CG  LYS B  93      44.492  13.148  39.955  1.00  0.00              
ATOM   3603  CD  LYS B  93      44.989  13.443  38.548  1.00  0.00              
ATOM   3604  CE  LYS B  93      43.824  13.438  37.575  1.00  0.00              
ATOM   3605  NZ  LYS B  93      44.305  13.633  36.222  1.00  0.00              
ATOM   3606  C   LYS B  93      47.822  12.064  41.702  1.00  0.00              
ATOM   3607  O   LYS B  93      47.604  12.194  42.902  1.00  0.00              
ATOM   3608  N   GLU B  94      49.073  12.060  41.247  1.00  0.00              
ATOM   3609  CA  GLU B  94      50.190  11.684  42.105  1.00  0.00              
ATOM   3610  CB  GLU B  94      51.416  11.367  41.255  1.00  0.00              
ATOM   3611  CG  GLU B  94      51.419   9.966  40.633  1.00  0.00              
ATOM   3612  CD  GLU B  94      50.225   9.623  39.750  1.00  0.00              
ATOM   3613  OE1 GLU B  94      50.021  10.299  38.742  1.00  0.00              
ATOM   3614  OE2 GLU B  94      49.514   8.677  40.085  1.00  0.00              
ATOM   3615  C   GLU B  94      50.586  12.587  43.268  1.00  0.00              
ATOM   3616  O   GLU B  94      50.608  13.820  43.186  1.00  0.00              
ATOM   3617  N   GLY B  95      50.852  11.909  44.390  1.00  0.00              
ATOM   3618  CA  GLY B  95      51.540  12.480  45.540  1.00  0.00              
ATOM   3619  C   GLY B  95      50.829  13.665  46.172  1.00  0.00              
ATOM   3620  O   GLY B  95      49.905  13.519  46.972  1.00  0.00              
ATOM   3621  N   LEU B  96      51.256  14.860  45.761  1.00  0.00              
ATOM   3622  CA  LEU B  96      50.713  16.102  46.289  1.00  0.00              
ATOM   3623  CB  LEU B  96      51.566  17.287  45.850  1.00  0.00              
ATOM   3624  CG  LEU B  96      53.014  17.353  46.321  1.00  0.00              
ATOM   3625  CD1 LEU B  96      53.721  18.522  45.658  1.00  0.00              
ATOM   3626  CD2 LEU B  96      53.098  17.464  47.837  1.00  0.00              
ATOM   3627  C   LEU B  96      49.274  16.315  45.847  1.00  0.00              
ATOM   3628  O   LEU B  96      48.438  16.798  46.615  1.00  0.00              
ATOM   3629  N   GLU B  97      48.973  15.895  44.612  1.00  0.00              
ATOM   3630  CA  GLU B  97      47.630  16.017  44.063  1.00  0.00              
ATOM   3631  CB  GLU B  97      47.618  15.632  42.593  1.00  0.00              
ATOM   3632  CG  GLU B  97      48.616  16.343  41.689  1.00  0.00              
ATOM   3633  CD  GLU B  97      48.599  15.807  40.265  1.00  0.00              
ATOM   3634  OE1 GLU B  97      48.078  16.490  39.385  1.00  0.00              
ATOM   3635  OE2 GLU B  97      49.099  14.703  40.034  1.00  0.00              
ATOM   3636  C   GLU B  97      46.695  15.092  44.835  1.00  0.00              
ATOM   3637  O   GLU B  97      45.616  15.499  45.260  1.00  0.00              
ATOM   3638  N   ARG B  98      47.134  13.843  45.025  1.00  0.00              
ATOM   3639  CA  ARG B  98      46.512  12.862  45.906  1.00  0.00              
ATOM   3640  CB  ARG B  98      47.472  11.684  45.987  1.00  0.00              
ATOM   3641  CG  ARG B  98      47.042  10.404  46.678  1.00  0.00              
ATOM   3642  CD  ARG B  98      48.158   9.386  46.484  1.00  0.00              
ATOM   3643  NE  ARG B  98      48.341   9.064  45.074  1.00  0.00              
ATOM   3644  CZ  ARG B  98      49.523   8.778  44.530  1.00  0.00              
ATOM   3645  NH1 ARG B  98      49.554   8.372  43.269  1.00  0.00              
ATOM   3646  NH2 ARG B  98      50.659   8.951  45.202  1.00  0.00              
ATOM   3647  C   ARG B  98      46.216  13.399  47.299  1.00  0.00              
ATOM   3648  O   ARG B  98      45.084  13.299  47.776  1.00  0.00              
ATOM   3649  N   LYS B  99      47.225  14.000  47.938  1.00  0.00              
ATOM   3650  CA  LYS B  99      47.099  14.581  49.267  1.00  0.00              
ATOM   3651  CB  LYS B  99      48.460  15.137  49.677  1.00  0.00              
ATOM   3652  CG  LYS B  99      48.603  15.542  51.135  1.00  0.00              
ATOM   3653  CD  LYS B  99      50.012  16.069  51.363  1.00  0.00              
ATOM   3654  CE  LYS B  99      50.202  16.442  52.823  1.00  0.00              
ATOM   3655  NZ  LYS B  99      51.514  17.021  53.038  1.00  0.00              
ATOM   3656  C   LYS B  99      46.023  15.665  49.314  1.00  0.00              
ATOM   3657  O   LYS B  99      45.131  15.627  50.165  1.00  0.00              
ATOM   3658  N   LEU B 100      46.068  16.600  48.358  1.00  0.00              
ATOM   3659  CA  LEU B 100      45.083  17.671  48.249  1.00  0.00              
ATOM   3660  CB  LEU B 100      45.530  18.613  47.125  1.00  0.00              
ATOM   3661  CG  LEU B 100      44.900  19.989  46.895  1.00  0.00              
ATOM   3662  CD1 LEU B 100      45.911  20.890  46.208  1.00  0.00              
ATOM   3663  CD2 LEU B 100      43.609  19.932  46.089  1.00  0.00              
ATOM   3664  C   LEU B 100      43.680  17.116  48.002  1.00  0.00              
ATOM   3665  O   LEU B 100      42.709  17.530  48.638  1.00  0.00              
ATOM   3666  N   CYS B 101      43.582  16.141  47.095  1.00  0.00              
ATOM   3667  CA  CYS B 101      42.333  15.476  46.754  1.00  0.00              
ATOM   3668  CB  CYS B 101      42.622  14.467  45.652  1.00  0.00              
ATOM   3669  SG  CYS B 101      41.239  13.481  45.030  1.00  0.00              
ATOM   3670  C   CYS B 101      41.710  14.802  47.970  1.00  0.00              
ATOM   3671  O   CYS B 101      40.526  15.000  48.244  1.00  0.00              
ATOM   3672  N   MET B 102      42.504  14.060  48.753  1.00  0.00              
ATOM   3673  CA  MET B 102      42.019  13.460  49.988  1.00  0.00              
ATOM   3674  CB  MET B 102      43.034  12.509  50.599  1.00  0.00              
ATOM   3675  CG  MET B 102      43.260  11.252  49.774  1.00  0.00              
ATOM   3676  SD  MET B 102      44.397  10.107  50.592  1.00  0.00              
ATOM   3677  CE  MET B 102      45.896  11.014  50.357  1.00  0.00              
ATOM   3678  C   MET B 102      41.615  14.500  51.020  1.00  0.00              
ATOM   3679  O   MET B 102      40.581  14.350  51.670  1.00  0.00              
ATOM   3680  N   ALA B 103      42.385  15.586  51.152  1.00  0.00              
ATOM   3681  CA  ALA B 103      42.015  16.696  52.023  1.00  0.00              
ATOM   3682  CB  ALA B 103      43.114  17.748  52.007  1.00  0.00              
ATOM   3683  C   ALA B 103      40.712  17.378  51.612  1.00  0.00              
ATOM   3684  O   ALA B 103      40.011  17.954  52.445  1.00  0.00              
ATOM   3685  N   ALA B 104      40.377  17.327  50.320  1.00  0.00              
ATOM   3686  CA  ALA B 104      39.094  17.809  49.833  1.00  0.00              
ATOM   3687  CB  ALA B 104      39.231  18.175  48.362  1.00  0.00              
ATOM   3688  C   ALA B 104      37.943  16.812  49.965  1.00  0.00              
ATOM   3689  O   ALA B 104      36.787  17.176  49.728  1.00  0.00              
ATOM   3690  N   LEU B 105      38.196  15.553  50.342  1.00  0.00              
ATOM   3691  CA  LEU B 105      37.134  14.560  50.425  1.00  0.00              
ATOM   3692  CB  LEU B 105      37.679  13.139  50.347  1.00  0.00              
ATOM   3693  CG  LEU B 105      38.286  12.695  49.024  1.00  0.00              
ATOM   3694  CD1 LEU B 105      38.870  11.304  49.156  1.00  0.00              
ATOM   3695  CD2 LEU B 105      37.260  12.747  47.905  1.00  0.00              
ATOM   3696  C   LEU B 105      36.232  14.712  51.638  1.00  0.00              
ATOM   3697  O   LEU B 105      36.652  14.656  52.795  1.00  0.00              
ATOM   3698  N   LYS B 106      34.956  14.923  51.327  1.00  0.00              
ATOM   3699  CA  LYS B 106      33.931  15.142  52.333  1.00  0.00              
ATOM   3700  CB  LYS B 106      32.676  15.713  51.683  1.00  0.00              
ATOM   3701  CG  LYS B 106      32.866  17.053  50.993  1.00  0.00              
ATOM   3702  CD  LYS B 106      31.561  17.437  50.319  1.00  0.00              
ATOM   3703  CE  LYS B 106      31.715  18.758  49.588  1.00  0.00              
ATOM   3704  NZ  LYS B 106      30.475  19.108  48.925  1.00  0.00              
ATOM   3705  C   LYS B 106      33.539  13.871  53.069  1.00  0.00              
ATOM   3706  O   LYS B 106      33.335  12.818  52.457  1.00  0.00              
ATOM   3707  N   HIS B 107      33.437  13.984  54.397  1.00  0.00              
ATOM   3708  CA  HIS B 107      32.791  12.976  55.231  1.00  0.00              
ATOM   3709  CB  HIS B 107      32.780  13.449  56.696  1.00  0.00              
ATOM   3710  CG  HIS B 107      31.838  12.685  57.624  1.00  0.00              
ATOM   3711  ND1 HIS B 107      31.856  11.398  57.935  1.00  0.00              
ATOM   3712  CD2 HIS B 107      30.728  13.252  58.212  1.00  0.00              
ATOM   3713  NE2 HIS B 107      30.120  12.263  58.815  1.00  0.00              
ATOM   3714  CE1 HIS B 107      30.794  11.152  58.654  1.00  0.00              
ATOM   3715  C   HIS B 107      31.370  12.717  54.742  1.00  0.00              
ATOM   3716  O   HIS B 107      30.638  13.647  54.399  1.00  0.00              
ATOM   3717  N   GLN B 108      30.985  11.443  54.701  1.00  0.00              
ATOM   3718  CA  GLN B 108      29.647  11.068  54.278  1.00  0.00              
ATOM   3719  CB  GLN B 108      29.688   9.739  53.522  1.00  0.00              
ATOM   3720  CG  GLN B 108      30.640   9.707  52.326  1.00  0.00              
ATOM   3721  CD  GLN B 108      30.316  10.718  51.235  1.00  0.00              
ATOM   3722  OE1 GLN B 108      29.342  10.583  50.500  1.00  0.00              
ATOM   3723  NE2 GLN B 108      31.110  11.766  51.076  1.00  0.00              
ATOM   3724  C   GLN B 108      28.755  10.963  55.512  1.00  0.00              
ATOM   3725  O   GLN B 108      28.961  10.056  56.322  1.00  0.00              
ATOM   3726  N   PRO B 109      27.785  11.864  55.742  1.00  0.00              
ATOM   3727  CD  PRO B 109      27.543  13.053  54.932  1.00  0.00              
ATOM   3728  CA  PRO B 109      26.893  11.839  56.899  1.00  0.00              
ATOM   3729  CB  PRO B 109      26.029  13.064  56.677  1.00  0.00              
ATOM   3730  CG  PRO B 109      26.941  14.008  55.942  1.00  0.00              
ATOM   3731  C   PRO B 109      26.059  10.567  56.979  1.00  0.00              
ATOM   3732  O   PRO B 109      25.250  10.269  56.096  1.00  0.00              
ATOM   3733  N   GLN B 110      26.279   9.792  58.044  1.00  0.00              
ATOM   3734  CA  GLN B 110      25.575   8.534  58.225  1.00  0.00              
ATOM   3735  CB  GLN B 110      26.257   7.665  59.285  1.00  0.00              
ATOM   3736  CG  GLN B 110      25.552   6.351  59.645  1.00  0.00              
ATOM   3737  CD  GLN B 110      25.341   5.342  58.527  1.00  0.00              
ATOM   3738  OE1 GLN B 110      24.730   5.625  57.493  1.00  0.00              
ATOM   3739  NE2 GLN B 110      25.789   4.112  58.726  1.00  0.00              
ATOM   3740  C   GLN B 110      24.084   8.689  58.497  1.00  0.00              
ATOM   3741  O   GLN B 110      23.628   9.155  59.551  1.00  0.00              
ATOM   3742  N   GLU B 111      23.355   8.255  57.470  1.00  0.00              
ATOM   3743  CA  GLU B 111      21.906   8.295  57.464  1.00  0.00              
ATOM   3744  CB  GLU B 111      21.384   8.726  56.097  1.00  0.00              
ATOM   3745  CG  GLU B 111      21.863  10.135  55.741  1.00  0.00              
ATOM   3746  CD  GLU B 111      21.323  10.728  54.448  1.00  0.00              
ATOM   3747  OE1 GLU B 111      21.260  10.049  53.422  1.00  0.00              
ATOM   3748  OE2 GLU B 111      20.954  11.903  54.448  1.00  0.00              
ATOM   3749  C   GLU B 111      21.265   6.988  57.913  1.00  0.00              
ATOM   3750  O   GLU B 111      20.263   7.008  58.631  1.00  0.00              
ATOM   3751  N   PHE B 112      21.833   5.830  57.565  1.00  0.00              
ATOM   3752  CA  PHE B 112      21.213   4.558  57.905  1.00  0.00              
ATOM   3753  CB  PHE B 112      20.949   3.719  56.655  1.00  0.00              
ATOM   3754  CG  PHE B 112      19.838   4.288  55.785  1.00  0.00              
ATOM   3755  CD1 PHE B 112      20.152   5.012  54.651  1.00  0.00              
ATOM   3756  CD2 PHE B 112      18.516   4.089  56.140  1.00  0.00              
ATOM   3757  CE1 PHE B 112      19.140   5.543  53.880  1.00  0.00              
ATOM   3758  CE2 PHE B 112      17.511   4.624  55.361  1.00  0.00              
ATOM   3759  CZ  PHE B 112      17.822   5.350  54.233  1.00  0.00              
ATOM   3760  C   PHE B 112      22.050   3.787  58.919  1.00  0.00              
ATOM   3761  O   PHE B 112      23.036   3.145  58.550  1.00  0.00              
ATOM   3762  N   PRO B 113      21.712   3.833  60.217  1.00  0.00              
ATOM   3763  CD  PRO B 113      20.513   4.468  60.755  1.00  0.00              
ATOM   3764  CA  PRO B 113      22.484   3.196  61.276  1.00  0.00              
ATOM   3765  CB  PRO B 113      21.764   3.647  62.533  1.00  0.00              
ATOM   3766  CG  PRO B 113      20.329   3.768  62.088  1.00  0.00              
ATOM   3767  C   PRO B 113      22.565   1.679  61.169  1.00  0.00              
ATOM   3768  O   PRO B 113      21.562   0.974  61.100  1.00  0.00              
ATOM   3769  N   THR B 114      23.797   1.180  61.113  1.00  0.00              
ATOM   3770  CA  THR B 114      24.068  -0.242  61.256  1.00  0.00              
ATOM   3771  CB  THR B 114      25.316  -0.649  60.439  1.00  0.00              
ATOM   3772  OG1 THR B 114      26.404   0.171  60.857  1.00  0.00              
ATOM   3773  CG2 THR B 114      25.082  -0.513  58.943  1.00  0.00              
ATOM   3774  C   THR B 114      24.190  -0.687  62.716  1.00  0.00              
ATOM   3775  O   THR B 114      24.433  -1.861  63.008  1.00  0.00              
ATOM   3776  N   TYR B 115      24.006   0.256  63.648  1.00  0.00              
ATOM   3777  CA  TYR B 115      24.119  -0.006  65.070  1.00  0.00              
ATOM   3778  CB  TYR B 115      24.234   1.325  65.833  1.00  0.00              
ATOM   3779  CG  TYR B 115      24.414   1.196  67.344  1.00  0.00              
ATOM   3780  CD1 TYR B 115      25.495   0.513  67.872  1.00  0.00              
ATOM   3781  CE1 TYR B 115      25.594   0.325  69.235  1.00  0.00              
ATOM   3782  CD2 TYR B 115      23.457   1.728  68.184  1.00  0.00              
ATOM   3783  CE2 TYR B 115      23.553   1.547  69.548  1.00  0.00              
ATOM   3784  CZ  TYR B 115      24.618   0.839  70.062  1.00  0.00              
ATOM   3785  OH  TYR B 115      24.714   0.645  71.427  1.00  0.00              
ATOM   3786  C   TYR B 115      22.978  -0.859  65.612  1.00  0.00              
ATOM   3787  O   TYR B 115      21.799  -0.664  65.308  1.00  0.00              
ATOM   3788  N   VAL B 116      23.387  -1.836  66.417  1.00  0.00              
ATOM   3789  CA  VAL B 116      22.487  -2.655  67.205  1.00  0.00              
ATOM   3790  CB  VAL B 116      22.005  -3.895  66.396  1.00  0.00              
ATOM   3791  CG1 VAL B 116      23.138  -4.812  65.945  1.00  0.00              
ATOM   3792  CG2 VAL B 116      20.943  -4.662  67.169  1.00  0.00              
ATOM   3793  C   VAL B 116      23.241  -3.015  68.482  1.00  0.00              
ATOM   3794  O   VAL B 116      24.445  -3.282  68.450  1.00  0.00              
ATOM   3795  N   GLU B 117      22.568  -2.973  69.632  1.00  0.00              
ATOM   3796  CA  GLU B 117      23.214  -3.310  70.890  1.00  0.00              
ATOM   3797  CB  GLU B 117      22.703  -2.410  72.011  1.00  0.00              
ATOM   3798  CG  GLU B 117      23.634  -2.448  73.223  1.00  0.00              
ATOM   3799  CD  GLU B 117      23.146  -1.791  74.507  1.00  0.00              
ATOM   3800  OE1 GLU B 117      23.651  -2.179  75.566  1.00  0.00              
ATOM   3801  OE2 GLU B 117      22.295  -0.901  74.471  1.00  0.00              
ATOM   3802  C   GLU B 117      22.938  -4.773  71.233  1.00  0.00              
ATOM   3803  O   GLU B 117      21.798  -5.220  71.078  1.00  0.00              
ATOM   3804  N   PRO B 118      23.934  -5.567  71.656  1.00  0.00              
ATOM   3805  CD  PRO B 118      25.351  -5.315  71.406  1.00  0.00              
ATOM   3806  CA  PRO B 118      23.736  -6.910  72.200  1.00  0.00              
ATOM   3807  CB  PRO B 118      25.155  -7.424  72.346  1.00  0.00              
ATOM   3808  CG  PRO B 118      25.905  -6.717  71.250  1.00  0.00              
ATOM   3809  C   PRO B 118      23.016  -6.923  73.547  1.00  0.00              
ATOM   3810  O   PRO B 118      22.863  -5.892  74.210  1.00  0.00              
ATOM   3811  N   THR B 119      22.571  -8.108  73.969  1.00  0.00              
ATOM   3812  CA  THR B 119      21.932  -8.273  75.268  1.00  0.00              
ATOM   3813  CB  THR B 119      20.967  -9.478  75.260  1.00  0.00              
ATOM   3814  OG1 THR B 119      21.701 -10.626  74.847  1.00  0.00              
ATOM   3815  CG2 THR B 119      19.790  -9.248  74.331  1.00  0.00              
ATOM   3816  C   THR B 119      22.960  -8.424  76.384  1.00  0.00              
ATOM   3817  O   THR B 119      24.091  -8.855  76.128  1.00  0.00              
ATOM   3818  N   ASN B 120      22.558  -8.086  77.621  1.00  0.00              
ATOM   3819  CA  ASN B 120      23.374  -8.184  78.837  1.00  0.00              
ATOM   3820  CB  ASN B 120      22.481  -8.311  80.077  1.00  0.00              
ATOM   3821  CG  ASN B 120      21.613  -7.100  80.392  1.00  0.00              
ATOM   3822  OD1 ASN B 120      21.208  -6.332  79.519  1.00  0.00              
ATOM   3823  ND2 ASN B 120      21.265  -6.899  81.655  1.00  0.00              
ATOM   3824  C   ASN B 120      24.393  -9.316  78.894  1.00  0.00              
ATOM   3825  O   ASN B 120      25.588  -9.094  79.106  1.00  0.00              
ATOM   3826  N   ASP B 121      23.916 -10.540  78.638  1.00  0.00              
ATOM   3827  CA  ASP B 121      24.768 -11.720  78.657  1.00  0.00              
ATOM   3828  CB  ASP B 121      23.954 -13.009  78.530  1.00  0.00              
ATOM   3829  CG  ASP B 121      24.820 -14.268  78.489  1.00  0.00              
ATOM   3830  OD1 ASP B 121      25.351 -14.664  79.525  1.00  0.00              
ATOM   3831  OD2 ASP B 121      24.953 -14.850  77.413  1.00  0.00              
ATOM   3832  C   ASP B 121      25.832 -11.691  77.575  1.00  0.00              
ATOM   3833  O   ASP B 121      26.975 -12.041  77.853  1.00  0.00              
ATOM   3834  N   GLU B 122      25.487 -11.264  76.357  1.00  0.00              
ATOM   3835  CA  GLU B 122      26.435 -11.251  75.249  1.00  0.00              
ATOM   3836  CB  GLU B 122      25.735 -10.925  73.941  1.00  0.00              
ATOM   3837  CG  GLU B 122      24.684 -11.939  73.517  1.00  0.00              
ATOM   3838  CD  GLU B 122      23.935 -11.510  72.267  1.00  0.00              
ATOM   3839  OE1 GLU B 122      23.050 -10.655  72.378  1.00  0.00              
ATOM   3840  OE2 GLU B 122      24.229 -12.021  71.189  1.00  0.00              
ATOM   3841  C   GLU B 122      27.523 -10.217  75.497  1.00  0.00              
ATOM   3842  O   GLU B 122      28.706 -10.477  75.269  1.00  0.00              
ATOM   3843  N   ILE B 123      27.089  -9.058  76.012  1.00  0.00              
ATOM   3844  CA  ILE B 123      27.974  -7.967  76.407  1.00  0.00              
ATOM   3845  CB  ILE B 123      27.126  -6.817  77.014  1.00  0.00              
ATOM   3846  CG2 ILE B 123      28.010  -5.685  77.507  1.00  0.00              
ATOM   3847  CG1 ILE B 123      26.111  -6.263  76.024  1.00  0.00              
ATOM   3848  CD1 ILE B 123      25.118  -5.265  76.647  1.00  0.00              
ATOM   3849  C   ILE B 123      29.012  -8.475  77.406  1.00  0.00              
ATOM   3850  O   ILE B 123      30.220  -8.389  77.161  1.00  0.00              
ATOM   3851  N   CYS B 124      28.531  -9.059  78.511  1.00  0.00              
ATOM   3852  CA  CYS B 124      29.414  -9.626  79.516  1.00  0.00              
ATOM   3853  CB  CYS B 124      28.646 -10.086  80.746  1.00  0.00              
ATOM   3854  SG  CYS B 124      27.953  -8.701  81.683  1.00  0.00              
ATOM   3855  C   CYS B 124      30.294 -10.755  79.009  1.00  0.00              
ATOM   3856  O   CYS B 124      31.493 -10.746  79.284  1.00  0.00              
ATOM   3857  N   GLU B 125      29.757 -11.706  78.236  1.00  0.00              
ATOM   3858  CA  GLU B 125      30.544 -12.817  77.723  1.00  0.00              
ATOM   3859  CB  GLU B 125      29.676 -13.867  77.036  1.00  0.00              
ATOM   3860  CG  GLU B 125      28.826 -14.689  78.004  1.00  0.00              
ATOM   3861  CD  GLU B 125      29.631 -15.447  79.049  1.00  0.00              
ATOM   3862  OE1 GLU B 125      30.285 -16.433  78.699  1.00  0.00              
ATOM   3863  OE2 GLU B 125      29.619 -15.048  80.213  1.00  0.00              
ATOM   3864  C   GLU B 125      31.676 -12.402  76.801  1.00  0.00              
ATOM   3865  O   GLU B 125      32.805 -12.845  77.003  1.00  0.00              
ATOM   3866  N   ALA B 126      31.414 -11.520  75.830  1.00  0.00              
ATOM   3867  CA  ALA B 126      32.457 -11.037  74.933  1.00  0.00              
ATOM   3868  CB  ALA B 126      31.856 -10.050  73.946  1.00  0.00              
ATOM   3869  C   ALA B 126      33.575 -10.331  75.693  1.00  0.00              
ATOM   3870  O   ALA B 126      34.759 -10.634  75.519  1.00  0.00              
ATOM   3871  N   PHE B 127      33.177  -9.446  76.615  1.00  0.00              
ATOM   3872  CA  PHE B 127      34.117  -8.712  77.447  1.00  0.00              
ATOM   3873  CB  PHE B 127      33.345  -7.661  78.229  1.00  0.00              
ATOM   3874  CG  PHE B 127      34.123  -6.391  78.538  1.00  0.00              
ATOM   3875  CD1 PHE B 127      34.258  -5.419  77.564  1.00  0.00              
ATOM   3876  CD2 PHE B 127      34.626  -6.174  79.807  1.00  0.00              
ATOM   3877  CE1 PHE B 127      34.871  -4.221  77.869  1.00  0.00              
ATOM   3878  CE2 PHE B 127      35.237  -4.972  80.103  1.00  0.00              
ATOM   3879  CZ  PHE B 127      35.356  -3.995  79.138  1.00  0.00              
ATOM   3880  C   PHE B 127      34.880  -9.626  78.404  1.00  0.00              
ATOM   3881  O   PHE B 127      36.043  -9.370  78.713  1.00  0.00              
ATOM   3882  N   ARG B 128      34.249 -10.704  78.884  1.00  0.00              
ATOM   3883  CA  ARG B 128      34.901 -11.686  79.739  1.00  0.00              
ATOM   3884  CB  ARG B 128      33.855 -12.619  80.348  1.00  0.00              
ATOM   3885  CG  ARG B 128      34.418 -13.632  81.338  1.00  0.00              
ATOM   3886  CD  ARG B 128      33.416 -14.728  81.700  1.00  0.00              
ATOM   3887  NE  ARG B 128      32.911 -15.491  80.561  1.00  0.00              
ATOM   3888  CZ  ARG B 128      33.655 -16.296  79.791  1.00  0.00              
ATOM   3889  NH1 ARG B 128      33.051 -16.968  78.821  1.00  0.00              
ATOM   3890  NH2 ARG B 128      34.966 -16.438  79.965  1.00  0.00              
ATOM   3891  C   ARG B 128      35.931 -12.503  78.964  1.00  0.00              
ATOM   3892  O   ARG B 128      37.031 -12.753  79.459  1.00  0.00              
ATOM   3893  N   LYS B 129      35.581 -12.930  77.747  1.00  0.00              
ATOM   3894  CA  LYS B 129      36.488 -13.689  76.896  1.00  0.00              
ATOM   3895  CB  LYS B 129      35.754 -14.219  75.671  1.00  0.00              
ATOM   3896  CG  LYS B 129      34.720 -15.270  76.042  1.00  0.00              
ATOM   3897  CD  LYS B 129      33.883 -15.651  74.836  1.00  0.00              
ATOM   3898  CE  LYS B 129      32.794 -16.618  75.270  1.00  0.00              
ATOM   3899  NZ  LYS B 129      31.975 -16.996  74.137  1.00  0.00              
ATOM   3900  C   LYS B 129      37.698 -12.869  76.475  1.00  0.00              
ATOM   3901  O   LYS B 129      38.825 -13.368  76.473  1.00  0.00              
ATOM   3902  N   ASP B 130      37.466 -11.607  76.101  1.00  0.00              
ATOM   3903  CA  ASP B 130      38.532 -10.635  75.914  1.00  0.00              
ATOM   3904  CB  ASP B 130      39.335 -10.873  74.622  1.00  0.00              
ATOM   3905  CG  ASP B 130      40.347  -9.769  74.347  1.00  0.00              
ATOM   3906  OD1 ASP B 130      40.137  -8.999  73.410  1.00  0.00              
ATOM   3907  OD2 ASP B 130      41.316  -9.637  75.091  1.00  0.00              
ATOM   3908  C   ASP B 130      37.949  -9.227  75.897  1.00  0.00              
ATOM   3909  O   ASP B 130      37.247  -8.887  74.945  1.00  0.00              
ATOM   3910  N   PRO B 131      38.255  -8.353  76.867  1.00  0.00              
ATOM   3911  CD  PRO B 131      39.167  -8.626  77.974  1.00  0.00              
ATOM   3912  CA  PRO B 131      37.719  -6.996  76.947  1.00  0.00              
ATOM   3913  CB  PRO B 131      38.388  -6.444  78.195  1.00  0.00              
ATOM   3914  CG  PRO B 131      39.664  -7.239  78.327  1.00  0.00              
ATOM   3915  C   PRO B 131      37.960  -6.118  75.724  1.00  0.00              
ATOM   3916  O   PRO B 131      37.068  -5.398  75.268  1.00  0.00              
ATOM   3917  N   LYS B 132      39.167  -6.246  75.159  1.00  0.00              
ATOM   3918  CA  LYS B 132      39.624  -5.416  74.055  1.00  0.00              
ATOM   3919  CB  LYS B 132      41.069  -5.749  73.672  1.00  0.00              
ATOM   3920  CG  LYS B 132      42.073  -5.812  74.822  1.00  0.00              
ATOM   3921  CD  LYS B 132      42.213  -4.495  75.570  1.00  0.00              
ATOM   3922  CE  LYS B 132      43.129  -4.715  76.763  1.00  0.00              
ATOM   3923  NZ  LYS B 132      43.293  -3.490  77.518  1.00  0.00              
ATOM   3924  C   LYS B 132      38.737  -5.546  72.827  1.00  0.00              
ATOM   3925  O   LYS B 132      38.343  -4.526  72.266  1.00  0.00              
ATOM   3926  N   GLU B 133      38.362  -6.769  72.422  1.00  0.00              
ATOM   3927  CA  GLU B 133      37.482  -6.951  71.274  1.00  0.00              
ATOM   3928  CB  GLU B 133      37.349  -8.424  70.834  1.00  0.00              
ATOM   3929  CG  GLU B 133      37.181  -9.549  71.864  1.00  0.00              
ATOM   3930  CD  GLU B 133      35.772  -9.935  72.305  1.00  0.00              
ATOM   3931  OE1 GLU B 133      35.413 -11.100  72.144  1.00  0.00              
ATOM   3932  OE2 GLU B 133      35.032  -9.087  72.796  1.00  0.00              
ATOM   3933  C   GLU B 133      36.133  -6.252  71.373  1.00  0.00              
ATOM   3934  O   GLU B 133      35.753  -5.548  70.437  1.00  0.00              
ATOM   3935  N   TYR B 134      35.427  -6.370  72.504  1.00  0.00              
ATOM   3936  CA  TYR B 134      34.143  -5.705  72.671  1.00  0.00              
ATOM   3937  CB  TYR B 134      33.415  -6.199  73.925  1.00  0.00              
ATOM   3938  CG  TYR B 134      31.938  -5.820  73.936  1.00  0.00              
ATOM   3939  CD1 TYR B 134      31.071  -6.439  73.056  1.00  0.00              
ATOM   3940  CE1 TYR B 134      29.748  -6.055  72.999  1.00  0.00              
ATOM   3941  CD2 TYR B 134      31.473  -4.834  74.786  1.00  0.00              
ATOM   3942  CE2 TYR B 134      30.149  -4.445  74.729  1.00  0.00              
ATOM   3943  CZ  TYR B 134      29.297  -5.053  73.830  1.00  0.00              
ATOM   3944  OH  TYR B 134      27.974  -4.664  73.740  1.00  0.00              
ATOM   3945  C   TYR B 134      34.329  -4.197  72.727  1.00  0.00              
ATOM   3946  O   TYR B 134      33.588  -3.457  72.075  1.00  0.00              
ATOM   3947  N   ALA B 135      35.346  -3.744  73.470  1.00  0.00              
ATOM   3948  CA  ALA B 135      35.667  -2.328  73.569  1.00  0.00              
ATOM   3949  CB  ALA B 135      36.916  -2.150  74.422  1.00  0.00              
ATOM   3950  C   ALA B 135      35.928  -1.685  72.214  1.00  0.00              
ATOM   3951  O   ALA B 135      35.286  -0.702  71.837  1.00  0.00              
ATOM   3952  N   ASN B 136      36.833  -2.292  71.444  1.00  0.00              
ATOM   3953  CA  ASN B 136      37.204  -1.787  70.135  1.00  0.00              
ATOM   3954  CB  ASN B 136      38.441  -2.496  69.589  1.00  0.00              
ATOM   3955  CG  ASN B 136      39.738  -2.188  70.329  1.00  0.00              
ATOM   3956  OD1 ASN B 136      40.583  -3.059  70.515  1.00  0.00              
ATOM   3957  ND2 ASN B 136      39.993  -0.964  70.775  1.00  0.00              
ATOM   3958  C   ASN B 136      36.069  -1.877  69.132  1.00  0.00              
ATOM   3959  O   ASN B 136      35.816  -0.914  68.405  1.00  0.00              
ATOM   3960  N   GLN B 137      35.343  -3.000  69.104  1.00  0.00              
ATOM   3961  CA  GLN B 137      34.234  -3.168  68.178  1.00  0.00              
ATOM   3962  CB  GLN B 137      33.768  -4.621  68.179  1.00  0.00              
ATOM   3963  CG  GLN B 137      33.130  -5.094  66.878  1.00  0.00              
ATOM   3964  CD  GLN B 137      31.610  -5.126  66.882  1.00  0.00              
ATOM   3965  OE1 GLN B 137      30.998  -6.175  67.056  1.00  0.00              
ATOM   3966  NE2 GLN B 137      30.932  -4.004  66.700  1.00  0.00              
ATOM   3967  C   GLN B 137      33.088  -2.214  68.494  1.00  0.00              
ATOM   3968  O   GLN B 137      32.400  -1.769  67.571  1.00  0.00              
ATOM   3969  N   PHE B 138      32.864  -1.871  69.769  1.00  0.00              
ATOM   3970  CA  PHE B 138      31.889  -0.850  70.123  1.00  0.00              
ATOM   3971  CB  PHE B 138      31.598  -0.858  71.627  1.00  0.00              
ATOM   3972  CG  PHE B 138      30.421   0.029  72.013  1.00  0.00              
ATOM   3973  CD1 PHE B 138      29.131  -0.386  71.735  1.00  0.00              
ATOM   3974  CD2 PHE B 138      30.642   1.262  72.599  1.00  0.00              
ATOM   3975  CE1 PHE B 138      28.070   0.446  72.022  1.00  0.00              
ATOM   3976  CE2 PHE B 138      29.573   2.088  72.875  1.00  0.00              
ATOM   3977  CZ  PHE B 138      28.289   1.683  72.585  1.00  0.00              
ATOM   3978  C   PHE B 138      32.362   0.531  69.680  1.00  0.00              
ATOM   3979  O   PHE B 138      31.617   1.247  69.004  1.00  0.00              
ATOM   3980  N   MET B 139      33.605   0.902  70.025  1.00  0.00              
ATOM   3981  CA  MET B 139      34.170   2.195  69.641  1.00  0.00              
ATOM   3982  CB  MET B 139      35.536   2.426  70.276  1.00  0.00              
ATOM   3983  CG  MET B 139      35.510   2.584  71.787  1.00  0.00              
ATOM   3984  SD  MET B 139      37.111   3.098  72.455  1.00  0.00              
ATOM   3985  CE  MET B 139      37.888   1.520  72.645  1.00  0.00              
ATOM   3986  C   MET B 139      34.286   2.402  68.136  1.00  0.00              
ATOM   3987  O   MET B 139      34.401   3.529  67.656  1.00  0.00              
ATOM   3988  N   TRP B 140      34.316   1.299  67.387  1.00  0.00              
ATOM   3989  CA  TRP B 140      34.021   1.328  65.969  1.00  0.00              
ATOM   3990  CB  TRP B 140      34.527   0.023  65.336  1.00  0.00              
ATOM   3991  CG  TRP B 140      34.109  -0.214  63.891  1.00  0.00              
ATOM   3992  CD2 TRP B 140      33.193  -1.128  63.452  1.00  0.00              
ATOM   3993  CE2 TRP B 140      33.130  -0.869  62.125  1.00  0.00              
ATOM   3994  CE3 TRP B 140      32.598  -2.227  64.021  1.00  0.00              
ATOM   3995  CD1 TRP B 140      34.580   0.553  62.845  1.00  0.00              
ATOM   3996  NE1 TRP B 140      33.955   0.121  61.766  1.00  0.00              
ATOM   3997  CZ2 TRP B 140      32.457  -1.661  61.232  1.00  0.00              
ATOM   3998  CZ3 TRP B 140      31.897  -3.045  63.147  1.00  0.00              
ATOM   3999  CH2 TRP B 140      31.825  -2.766  61.783  1.00  0.00              
ATOM   4000  C   TRP B 140      32.523   1.561  65.758  1.00  0.00              
ATOM   4001  O   TRP B 140      32.115   2.692  65.490  1.00  0.00              
ATOM   4002  N   GLU B 141      31.688   0.536  65.998  1.00  0.00              
ATOM   4003  CA  GLU B 141      30.308   0.473  65.519  1.00  0.00              
ATOM   4004  CB  GLU B 141      29.619  -0.790  66.035  1.00  0.00              
ATOM   4005  CG  GLU B 141      28.334  -1.150  65.284  1.00  0.00              
ATOM   4006  CD  GLU B 141      27.573  -2.347  65.843  1.00  0.00              
ATOM   4007  OE1 GLU B 141      28.164  -3.417  65.990  1.00  0.00              
ATOM   4008  OE2 GLU B 141      26.387  -2.199  66.131  1.00  0.00              
ATOM   4009  C   GLU B 141      29.449   1.683  65.855  1.00  0.00              
ATOM   4010  O   GLU B 141      28.731   2.205  64.993  1.00  0.00              
ATOM   4011  N   TYR B 142      29.560   2.151  67.101  1.00  0.00              
ATOM   4012  CA  TYR B 142      28.797   3.298  67.554  1.00  0.00              
ATOM   4013  CB  TYR B 142      29.001   3.481  69.056  1.00  0.00              
ATOM   4014  CG  TYR B 142      27.959   4.376  69.711  1.00  0.00              
ATOM   4015  CD1 TYR B 142      26.681   3.895  69.916  1.00  0.00              
ATOM   4016  CE1 TYR B 142      25.730   4.689  70.520  1.00  0.00              
ATOM   4017  CD2 TYR B 142      28.292   5.656  70.105  1.00  0.00              
ATOM   4018  CE2 TYR B 142      27.344   6.456  70.706  1.00  0.00              
ATOM   4019  CZ  TYR B 142      26.072   5.963  70.916  1.00  0.00              
ATOM   4020  OH  TYR B 142      25.132   6.743  71.556  1.00  0.00              
ATOM   4021  C   TYR B 142      29.244   4.539  66.789  1.00  0.00              
ATOM   4022  O   TYR B 142      28.428   5.223  66.168  1.00  0.00              
ATOM   4023  N   SER B 143      30.554   4.783  66.744  1.00  0.00              
ATOM   4024  CA  SER B 143      31.086   5.983  66.127  1.00  0.00              
ATOM   4025  CB  SER B 143      32.518   6.184  66.583  1.00  0.00              
ATOM   4026  OG  SER B 143      32.537   6.288  68.002  1.00  0.00              
ATOM   4027  C   SER B 143      30.966   6.000  64.609  1.00  0.00              
ATOM   4028  O   SER B 143      30.768   7.072  64.041  1.00  0.00              
ATOM   4029  N   THR B 144      31.032   4.848  63.926  1.00  0.00              
ATOM   4030  CA  THR B 144      30.726   4.771  62.499  1.00  0.00              
ATOM   4031  CB  THR B 144      30.945   3.352  61.932  1.00  0.00              
ATOM   4032  OG1 THR B 144      30.667   2.417  62.969  1.00  0.00              
ATOM   4033  CG2 THR B 144      32.338   3.160  61.366  1.00  0.00              
ATOM   4034  C   THR B 144      29.312   5.220  62.163  1.00  0.00              
ATOM   4035  O   THR B 144      29.055   5.842  61.132  1.00  0.00              
ATOM   4036  N   ASN B 145      28.378   4.907  63.062  1.00  0.00              
ATOM   4037  CA  ASN B 145      26.984   5.205  62.806  1.00  0.00              
ATOM   4038  CB  ASN B 145      26.100   4.105  63.348  1.00  0.00              
ATOM   4039  CG  ASN B 145      26.297   2.845  62.527  1.00  0.00              
ATOM   4040  OD1 ASN B 145      26.032   2.815  61.322  1.00  0.00              
ATOM   4041  ND2 ASN B 145      26.797   1.767  63.109  1.00  0.00              
ATOM   4042  C   ASN B 145      26.553   6.564  63.309  1.00  0.00              
ATOM   4043  O   ASN B 145      25.687   7.218  62.729  1.00  0.00              
ATOM   4044  N   TYR B 146      27.172   7.023  64.391  1.00  0.00              
ATOM   4045  CA  TYR B 146      26.883   8.344  64.905  1.00  0.00              
ATOM   4046  CB  TYR B 146      26.512   8.242  66.390  1.00  0.00              
ATOM   4047  CG  TYR B 146      25.263   7.384  66.566  1.00  0.00              
ATOM   4048  CD1 TYR B 146      25.371   6.085  67.024  1.00  0.00              
ATOM   4049  CE1 TYR B 146      24.281   5.240  66.976  1.00  0.00              
ATOM   4050  CD2 TYR B 146      24.043   7.859  66.130  1.00  0.00              
ATOM   4051  CE2 TYR B 146      22.955   7.016  66.076  1.00  0.00              
ATOM   4052  CZ  TYR B 146      23.083   5.708  66.481  1.00  0.00              
ATOM   4053  OH  TYR B 146      22.002   4.853  66.375  1.00  0.00              
ATOM   4054  C   TYR B 146      28.028   9.296  64.582  1.00  0.00              
ATOM   4055  O   TYR B 146      28.569  10.008  65.426  1.00  0.00              
ATOM   4056  N   GLY B 147      28.323   9.334  63.278  1.00  0.00              
ATOM   4057  CA  GLY B 147      29.470  10.047  62.731  1.00  0.00              
ATOM   4058  C   GLY B 147      29.369  11.556  62.891  1.00  0.00              
ATOM   4059  O   GLY B 147      30.295  12.212  63.360  1.00  0.00              
ATOM   4060  N   GLN B 148      28.213  12.113  62.530  1.00  0.00              
ATOM   4061  CA  GLN B 148      27.950  13.534  62.698  1.00  0.00              
ATOM   4062  CB  GLN B 148      26.922  14.008  61.675  1.00  0.00              
ATOM   4063  CG  GLN B 148      27.536  14.497  60.369  1.00  0.00              
ATOM   4064  CD  GLN B 148      28.313  15.800  60.513  1.00  0.00              
ATOM   4065  OE1 GLN B 148      29.540  15.821  60.553  1.00  0.00              
ATOM   4066  NE2 GLN B 148      27.652  16.947  60.582  1.00  0.00              
ATOM   4067  C   GLN B 148      27.511  13.921  64.105  1.00  0.00              
ATOM   4068  O   GLN B 148      27.185  15.082  64.362  1.00  0.00              
ATOM   4069  N   ALA B 149      27.460  12.969  65.043  1.00  0.00              
ATOM   4070  CA  ALA B 149      27.245  13.304  66.441  1.00  0.00              
ATOM   4071  CB  ALA B 149      26.849  12.064  67.226  1.00  0.00              
ATOM   4072  C   ALA B 149      28.567  13.814  67.004  1.00  0.00              
ATOM   4073  O   ALA B 149      29.620  13.328  66.581  1.00  0.00              
ATOM   4074  N   PRO B 150      28.586  14.796  67.918  1.00  0.00              
ATOM   4075  CD  PRO B 150      27.400  15.492  68.410  1.00  0.00              
ATOM   4076  CA  PRO B 150      29.803  15.357  68.498  1.00  0.00              
ATOM   4077  CB  PRO B 150      29.259  16.227  69.606  1.00  0.00              
ATOM   4078  CG  PRO B 150      27.961  16.742  69.055  1.00  0.00              
ATOM   4079  C   PRO B 150      30.783  14.328  69.045  1.00  0.00              
ATOM   4080  O   PRO B 150      30.413  13.437  69.818  1.00  0.00              
ATOM   4081  N   LEU B 151      32.040  14.455  68.602  1.00  0.00              
ATOM   4082  CA  LEU B 151      33.171  13.694  69.127  1.00  0.00              
ATOM   4083  CB  LEU B 151      34.473  14.329  68.632  1.00  0.00              
ATOM   4084  CG  LEU B 151      35.834  13.748  69.019  1.00  0.00              
ATOM   4085  CD1 LEU B 151      36.007  12.318  68.531  1.00  0.00              
ATOM   4086  CD2 LEU B 151      36.939  14.619  68.450  1.00  0.00              
ATOM   4087  C   LEU B 151      33.176  13.587  70.649  1.00  0.00              
ATOM   4088  O   LEU B 151      33.410  12.509  71.197  1.00  0.00              
ATOM   4089  N   SER B 152      32.862  14.702  71.317  1.00  0.00              
ATOM   4090  CA  SER B 152      32.628  14.741  72.752  1.00  0.00              
ATOM   4091  CB  SER B 152      32.112  16.125  73.110  1.00  0.00              
ATOM   4092  OG  SER B 152      31.006  16.478  72.282  1.00  0.00              
ATOM   4093  C   SER B 152      31.637  13.683  73.222  1.00  0.00              
ATOM   4094  O   SER B 152      31.997  12.801  74.003  1.00  0.00              
ATOM   4095  N   LEU B 153      30.411  13.737  72.683  1.00  0.00              
ATOM   4096  CA  LEU B 153      29.351  12.792  73.010  1.00  0.00              
ATOM   4097  CB  LEU B 153      28.071  13.078  72.235  1.00  0.00              
ATOM   4098  CG  LEU B 153      27.266  14.306  72.610  1.00  0.00              
ATOM   4099  CD1 LEU B 153      26.027  14.403  71.741  1.00  0.00              
ATOM   4100  CD2 LEU B 153      26.867  14.249  74.073  1.00  0.00              
ATOM   4101  C   LEU B 153      29.736  11.344  72.784  1.00  0.00              
ATOM   4102  O   LEU B 153      29.510  10.498  73.654  1.00  0.00              
ATOM   4103  N   LEU B 154      30.368  11.082  71.636  1.00  0.00              
ATOM   4104  CA  LEU B 154      30.861   9.754  71.309  1.00  0.00              
ATOM   4105  CB  LEU B 154      31.482   9.748  69.917  1.00  0.00              
ATOM   4106  CG  LEU B 154      30.572  10.012  68.725  1.00  0.00              
ATOM   4107  CD1 LEU B 154      31.389  10.120  67.455  1.00  0.00              
ATOM   4108  CD2 LEU B 154      29.532   8.917  68.584  1.00  0.00              
ATOM   4109  C   LEU B 154      31.858   9.240  72.339  1.00  0.00              
ATOM   4110  O   LEU B 154      31.617   8.197  72.948  1.00  0.00              
ATOM   4111  N   VAL B 155      32.925  10.000  72.615  1.00  0.00              
ATOM   4112  CA  VAL B 155      33.955   9.602  73.574  1.00  0.00              
ATOM   4113  CB  VAL B 155      35.181  10.552  73.465  1.00  0.00              
ATOM   4114  CG1 VAL B 155      36.296  10.236  74.456  1.00  0.00              
ATOM   4115  CG2 VAL B 155      35.791  10.455  72.077  1.00  0.00              
ATOM   4116  C   VAL B 155      33.424   9.521  75.007  1.00  0.00              
ATOM   4117  O   VAL B 155      33.926   8.735  75.819  1.00  0.00              
ATOM   4118  N   SER B 156      32.423  10.331  75.367  1.00  0.00              
ATOM   4119  CA  SER B 156      31.750  10.155  76.642  1.00  0.00              
ATOM   4120  CB  SER B 156      30.920  11.376  77.026  1.00  0.00              
ATOM   4121  OG  SER B 156      30.066  11.871  76.004  1.00  0.00              
ATOM   4122  C   SER B 156      30.900   8.896  76.691  1.00  0.00              
ATOM   4123  O   SER B 156      30.921   8.185  77.699  1.00  0.00              
ATOM   4124  N   TYR B 157      30.185   8.580  75.603  1.00  0.00              
ATOM   4125  CA  TYR B 157      29.294   7.433  75.596  1.00  0.00              
ATOM   4126  CB  TYR B 157      28.356   7.421  74.389  1.00  0.00              
ATOM   4127  CG  TYR B 157      27.187   6.454  74.560  1.00  0.00              
ATOM   4128  CD1 TYR B 157      26.016   6.909  75.129  1.00  0.00              
ATOM   4129  CE1 TYR B 157      24.951   6.051  75.295  1.00  0.00              
ATOM   4130  CD2 TYR B 157      27.288   5.131  74.163  1.00  0.00              
ATOM   4131  CE2 TYR B 157      26.223   4.270  74.327  1.00  0.00              
ATOM   4132  CZ  TYR B 157      25.054   4.742  74.879  1.00  0.00              
ATOM   4133  OH  TYR B 157      23.970   3.897  75.003  1.00  0.00              
ATOM   4134  C   TYR B 157      30.104   6.151  75.619  1.00  0.00              
ATOM   4135  O   TYR B 157      29.812   5.285  76.438  1.00  0.00              
ATOM   4136  N   THR B 158      31.130   6.021  74.772  1.00  0.00              
ATOM   4137  CA  THR B 158      31.938   4.812  74.709  1.00  0.00              
ATOM   4138  CB  THR B 158      32.989   4.926  73.594  1.00  0.00              
ATOM   4139  OG1 THR B 158      33.705   6.128  73.852  1.00  0.00              
ATOM   4140  CG2 THR B 158      32.364   4.943  72.203  1.00  0.00              
ATOM   4141  C   THR B 158      32.599   4.523  76.049  1.00  0.00              
ATOM   4142  O   THR B 158      32.528   3.406  76.558  1.00  0.00              
ATOM   4143  N   LYS B 159      33.183   5.571  76.641  1.00  0.00              
ATOM   4144  CA  LYS B 159      33.766   5.508  77.973  1.00  0.00              
ATOM   4145  CB  LYS B 159      34.261   6.892  78.339  1.00  0.00              
ATOM   4146  CG  LYS B 159      35.141   7.002  79.571  1.00  0.00              
ATOM   4147  CD  LYS B 159      35.481   8.456  79.896  1.00  0.00              
ATOM   4148  CE  LYS B 159      36.284   9.192  78.821  1.00  0.00              
ATOM   4149  NZ  LYS B 159      35.452   9.786  77.788  1.00  0.00              
ATOM   4150  C   LYS B 159      32.754   5.038  79.013  1.00  0.00              
ATOM   4151  O   LYS B 159      32.992   4.049  79.709  1.00  0.00              
ATOM   4152  N   SER B 160      31.595   5.705  79.085  1.00  0.00              
ATOM   4153  CA  SER B 160      30.565   5.371  80.060  1.00  0.00              
ATOM   4154  CB  SER B 160      29.426   6.381  80.004  1.00  0.00              
ATOM   4155  OG  SER B 160      29.883   7.708  80.230  1.00  0.00              
ATOM   4156  C   SER B 160      30.005   3.968  79.867  1.00  0.00              
ATOM   4157  O   SER B 160      29.775   3.244  80.835  1.00  0.00              
ATOM   4158  N   TYR B 161      29.838   3.557  78.606  1.00  0.00              
ATOM   4159  CA  TYR B 161      29.345   2.236  78.259  1.00  0.00              
ATOM   4160  CB  TYR B 161      29.102   2.157  76.749  1.00  0.00              
ATOM   4161  CG  TYR B 161      28.437   0.870  76.282  1.00  0.00              
ATOM   4162  CD1 TYR B 161      27.063   0.752  76.335  1.00  0.00              
ATOM   4163  CE1 TYR B 161      26.462  -0.432  75.964  1.00  0.00              
ATOM   4164  CD2 TYR B 161      29.209  -0.181  75.827  1.00  0.00              
ATOM   4165  CE2 TYR B 161      28.611  -1.364  75.455  1.00  0.00              
ATOM   4166  CZ  TYR B 161      27.244  -1.486  75.541  1.00  0.00              
ATOM   4167  OH  TYR B 161      26.656  -2.689  75.207  1.00  0.00              
ATOM   4168  C   TYR B 161      30.346   1.175  78.691  1.00  0.00              
ATOM   4169  O   TYR B 161      29.970   0.208  79.350  1.00  0.00              
ATOM   4170  N   LEU B 162      31.629   1.340  78.359  1.00  0.00              
ATOM   4171  CA  LEU B 162      32.637   0.358  78.729  1.00  0.00              
ATOM   4172  CB  LEU B 162      33.930   0.599  77.962  1.00  0.00              
ATOM   4173  CG  LEU B 162      33.829   0.511  76.442  1.00  0.00              
ATOM   4174  CD1 LEU B 162      35.138   0.933  75.802  1.00  0.00              
ATOM   4175  CD2 LEU B 162      33.382  -0.872  75.994  1.00  0.00              
ATOM   4176  C   LEU B 162      32.881   0.306  80.230  1.00  0.00              
ATOM   4177  O   LEU B 162      33.142  -0.763  80.785  1.00  0.00              
ATOM   4178  N   SER B 163      32.744   1.454  80.903  1.00  0.00              
ATOM   4179  CA  SER B 163      32.747   1.506  82.358  1.00  0.00              
ATOM   4180  CB  SER B 163      32.697   2.957  82.833  1.00  0.00              
ATOM   4181  OG  SER B 163      33.010   3.112  84.212  1.00  0.00              
ATOM   4182  C   SER B 163      31.557   0.728  82.911  1.00  0.00              
ATOM   4183  O   SER B 163      31.717  -0.024  83.872  1.00  0.00              
ATOM   4184  N   MET B 164      30.374   0.880  82.298  1.00  0.00              
ATOM   4185  CA  MET B 164      29.184   0.119  82.652  1.00  0.00              
ATOM   4186  CB  MET B 164      27.995   0.604  81.816  1.00  0.00              
ATOM   4187  CG  MET B 164      26.683  -0.149  81.989  1.00  0.00              
ATOM   4188  SD  MET B 164      25.319   0.624  81.084  1.00  0.00              
ATOM   4189  CE  MET B 164      25.443  -0.245  79.549  1.00  0.00              
ATOM   4190  C   MET B 164      29.393  -1.377  82.474  1.00  0.00              
ATOM   4191  O   MET B 164      29.020  -2.157  83.345  1.00  0.00              
ATOM   4192  N   VAL B 165      30.008  -1.809  81.368  1.00  0.00              
ATOM   4193  CA  VAL B 165      30.307  -3.223  81.163  1.00  0.00              
ATOM   4194  CB  VAL B 165      30.904  -3.495  79.764  1.00  0.00              
ATOM   4195  CG1 VAL B 165      30.982  -4.991  79.528  1.00  0.00              
ATOM   4196  CG2 VAL B 165      30.080  -2.877  78.648  1.00  0.00              
ATOM   4197  C   VAL B 165      31.262  -3.712  82.251  1.00  0.00              
ATOM   4198  O   VAL B 165      31.024  -4.747  82.876  1.00  0.00              
ATOM   4199  N   GLY B 166      32.312  -2.925  82.512  1.00  0.00              
ATOM   4200  CA  GLY B 166      33.296  -3.223  83.542  1.00  0.00              
ATOM   4201  C   GLY B 166      32.681  -3.422  84.921  1.00  0.00              
ATOM   4202  O   GLY B 166      32.931  -4.442  85.566  1.00  0.00              
ATOM   4203  N   SER B 167      31.851  -2.481  85.379  1.00  0.00              
ATOM   4204  CA  SER B 167      31.194  -2.593  86.672  1.00  0.00              
ATOM   4205  CB  SER B 167      30.544  -1.262  87.032  1.00  0.00              
ATOM   4206  OG  SER B 167      29.739  -0.814  85.951  1.00  0.00              
ATOM   4207  C   SER B 167      30.152  -3.704  86.673  1.00  0.00              
ATOM   4208  O   SER B 167      30.252  -4.670  87.433  1.00  0.00              
ATOM   4209  N   CYS B 168      29.172  -3.605  85.770  1.00  0.00              
ATOM   4210  CA  CYS B 168      28.060  -4.538  85.726  1.00  0.00              
ATOM   4211  CB  CYS B 168      27.067  -4.161  84.644  1.00  0.00              
ATOM   4212  SG  CYS B 168      26.427  -2.472  84.801  1.00  0.00              
ATOM   4213  C   CYS B 168      28.467  -5.993  85.579  1.00  0.00              
ATOM   4214  O   CYS B 168      28.000  -6.826  86.357  1.00  0.00              
ATOM   4215  N   CYS B 169      29.392  -6.328  84.677  1.00  0.00              
ATOM   4216  CA  CYS B 169      29.821  -7.711  84.534  1.00  0.00              
ATOM   4217  CB  CYS B 169      30.508  -7.920  83.194  1.00  0.00              
ATOM   4218  SG  CYS B 169      29.476  -7.378  81.806  1.00  0.00              
ATOM   4219  C   CYS B 169      30.697  -8.218  85.677  1.00  0.00              
ATOM   4220  O   CYS B 169      30.989  -9.413  85.738  1.00  0.00              
ATOM   4221  N   THR B 170      31.150  -7.353  86.594  1.00  0.00              
ATOM   4222  CA  THR B 170      31.811  -7.820  87.804  1.00  0.00              
ATOM   4223  CB  THR B 170      33.152  -7.096  88.057  1.00  0.00              
ATOM   4224  OG1 THR B 170      32.909  -5.695  88.055  1.00  0.00              
ATOM   4225  CG2 THR B 170      34.207  -7.469  87.026  1.00  0.00              
ATOM   4226  C   THR B 170      30.913  -7.756  89.038  1.00  0.00              
ATOM   4227  O   THR B 170      31.218  -8.361  90.068  1.00  0.00              
ATOM   4228  N   SER B 171      29.799  -7.016  88.962  1.00  0.00              
ATOM   4229  CA  SER B 171      28.859  -6.919  90.069  1.00  0.00              
ATOM   4230  CB  SER B 171      27.873  -5.777  89.815  1.00  0.00              
ATOM   4231  OG  SER B 171      26.921  -6.039  88.792  1.00  0.00              
ATOM   4232  C   SER B 171      28.105  -8.218  90.343  1.00  0.00              
ATOM   4233  O   SER B 171      27.963  -9.073  89.466  1.00  0.00              
ATOM   4234  N   ALA B 172      27.574  -8.342  91.565  1.00  0.00              
ATOM   4235  CA  ALA B 172      26.826  -9.518  91.998  1.00  0.00              
ATOM   4236  CB  ALA B 172      26.355  -9.302  93.428  1.00  0.00              
ATOM   4237  C   ALA B 172      25.597  -9.870  91.162  1.00  0.00              
ATOM   4238  O   ALA B 172      25.172 -11.025  91.123  1.00  0.00              
ATOM   4239  N   SER B 173      25.003  -8.875  90.500  1.00  0.00              
ATOM   4240  CA  SER B 173      23.910  -9.108  89.576  1.00  0.00              
ATOM   4241  CB  SER B 173      22.564  -9.025  90.297  1.00  0.00              
ATOM   4242  OG  SER B 173      21.465  -9.332  89.447  1.00  0.00              
ATOM   4243  C   SER B 173      24.031  -8.060  88.475  1.00  0.00              
ATOM   4244  O   SER B 173      23.660  -6.898  88.678  1.00  0.00              
ATOM   4245  N   PRO B 174      24.556  -8.430  87.293  1.00  0.00              
ATOM   4246  CD  PRO B 174      24.972  -9.789  86.958  1.00  0.00              
ATOM   4247  CA  PRO B 174      24.812  -7.527  86.175  1.00  0.00              
ATOM   4248  CB  PRO B 174      25.204  -8.471  85.057  1.00  0.00              
ATOM   4249  CG  PRO B 174      25.920  -9.571  85.794  1.00  0.00              
ATOM   4250  C   PRO B 174      23.631  -6.655  85.786  1.00  0.00              
ATOM   4251  O   PRO B 174      23.765  -5.435  85.705  1.00  0.00              
ATOM   4252  N   THR B 175      22.455  -7.259  85.601  1.00  0.00              
ATOM   4253  CA  THR B 175      21.249  -6.548  85.201  1.00  0.00              
ATOM   4254  CB  THR B 175      20.141  -7.591  84.951  1.00  0.00              
ATOM   4255  OG1 THR B 175      20.750  -8.534  84.070  1.00  0.00              
ATOM   4256  CG2 THR B 175      18.892  -7.025  84.282  1.00  0.00              
ATOM   4257  C   THR B 175      20.813  -5.440  86.161  1.00  0.00              
ATOM   4258  O   THR B 175      20.240  -4.445  85.715  1.00  0.00              
ATOM   4259  N   VAL B 176      21.122  -5.544  87.462  1.00  0.00              
ATOM   4260  CA  VAL B 176      20.839  -4.481  88.428  1.00  0.00              
ATOM   4261  CB  VAL B 176      21.217  -4.969  89.853  1.00  0.00              
ATOM   4262  CG1 VAL B 176      21.190  -3.870  90.902  1.00  0.00              
ATOM   4263  CG2 VAL B 176      20.259  -6.056  90.302  1.00  0.00              
ATOM   4264  C   VAL B 176      21.605  -3.212  88.054  1.00  0.00              
ATOM   4265  O   VAL B 176      21.049  -2.111  87.966  1.00  0.00              
ATOM   4266  N   CYS B 177      22.895  -3.426  87.790  1.00  0.00              
ATOM   4267  CA  CYS B 177      23.821  -2.374  87.414  1.00  0.00              
ATOM   4268  CB  CYS B 177      25.217  -2.969  87.491  1.00  0.00              
ATOM   4269  SG  CYS B 177      26.558  -2.001  86.762  1.00  0.00              
ATOM   4270  C   CYS B 177      23.501  -1.832  86.026  1.00  0.00              
ATOM   4271  O   CYS B 177      23.413  -0.616  85.834  1.00  0.00              
ATOM   4272  N   PHE B 178      23.279  -2.734  85.059  1.00  0.00              
ATOM   4273  CA  PHE B 178      22.840  -2.370  83.719  1.00  0.00              
ATOM   4274  CB  PHE B 178      22.596  -3.594  82.833  1.00  0.00              
ATOM   4275  CG  PHE B 178      23.840  -4.178  82.177  1.00  0.00              
ATOM   4276  CD1 PHE B 178      24.230  -5.472  82.462  1.00  0.00              
ATOM   4277  CD2 PHE B 178      24.558  -3.433  81.260  1.00  0.00              
ATOM   4278  CE1 PHE B 178      25.325  -6.019  81.826  1.00  0.00              
ATOM   4279  CE2 PHE B 178      25.654  -3.987  80.630  1.00  0.00              
ATOM   4280  CZ  PHE B 178      26.039  -5.279  80.910  1.00  0.00              
ATOM   4281  C   PHE B 178      21.584  -1.519  83.728  1.00  0.00              
ATOM   4282  O   PHE B 178      21.523  -0.543  82.988  1.00  0.00              
ATOM   4283  N   LEU B 179      20.599  -1.831  84.579  1.00  0.00              
ATOM   4284  CA  LEU B 179      19.402  -1.013  84.701  1.00  0.00              
ATOM   4285  CB  LEU B 179      18.416  -1.629  85.691  1.00  0.00              
ATOM   4286  CG  LEU B 179      17.050  -0.968  85.850  1.00  0.00              
ATOM   4287  CD1 LEU B 179      16.227  -1.089  84.575  1.00  0.00              
ATOM   4288  CD2 LEU B 179      16.306  -1.596  87.008  1.00  0.00              
ATOM   4289  C   LEU B 179      19.721   0.420  85.112  1.00  0.00              
ATOM   4290  O   LEU B 179      19.382   1.342  84.366  1.00  0.00              
ATOM   4291  N   LYS B 180      20.411   0.640  86.243  1.00  0.00              
ATOM   4292  CA  LYS B 180      20.681   2.001  86.701  1.00  0.00              
ATOM   4293  CB  LYS B 180      21.317   2.060  88.096  1.00  0.00              
ATOM   4294  CG  LYS B 180      22.739   1.517  88.251  1.00  0.00              
ATOM   4295  CD  LYS B 180      23.341   1.828  89.614  1.00  0.00              
ATOM   4296  CE  LYS B 180      23.524   3.320  89.894  1.00  0.00              
ATOM   4297  NZ  LYS B 180      24.500   3.952  89.023  1.00  0.00              
ATOM   4298  C   LYS B 180      21.538   2.780  85.712  1.00  0.00              
ATOM   4299  O   LYS B 180      21.245   3.933  85.382  1.00  0.00              
ATOM   4300  N   GLU B 181      22.565   2.113  85.178  1.00  0.00              
ATOM   4301  CA  GLU B 181      23.459   2.763  84.248  1.00  0.00              
ATOM   4302  CB  GLU B 181      24.802   2.065  84.169  1.00  0.00              
ATOM   4303  CG  GLU B 181      25.556   2.241  85.483  1.00  0.00              
ATOM   4304  CD  GLU B 181      27.039   1.925  85.423  1.00  0.00              
ATOM   4305  OE1 GLU B 181      27.774   2.634  84.735  1.00  0.00              
ATOM   4306  OE2 GLU B 181      27.476   0.984  86.085  1.00  0.00              
ATOM   4307  C   GLU B 181      22.842   3.023  82.888  1.00  0.00              
ATOM   4308  O   GLU B 181      23.153   4.044  82.283  1.00  0.00              
ATOM   4309  N   ARG B 182      21.929   2.182  82.396  1.00  0.00              
ATOM   4310  CA  ARG B 182      21.166   2.519  81.203  1.00  0.00              
ATOM   4311  CB  ARG B 182      20.486   1.300  80.608  1.00  0.00              
ATOM   4312  CG  ARG B 182      21.484   0.418  79.878  1.00  0.00              
ATOM   4313  CD  ARG B 182      20.798  -0.854  79.431  1.00  0.00              
ATOM   4314  NE  ARG B 182      21.658  -1.634  78.557  1.00  0.00              
ATOM   4315  CZ  ARG B 182      21.633  -2.967  78.527  1.00  0.00              
ATOM   4316  NH1 ARG B 182      22.435  -3.596  77.684  1.00  0.00              
ATOM   4317  NH2 ARG B 182      20.823  -3.674  79.308  1.00  0.00              
ATOM   4318  C   ARG B 182      20.154   3.625  81.457  1.00  0.00              
ATOM   4319  O   ARG B 182      19.932   4.454  80.575  1.00  0.00              
ATOM   4320  N   LEU B 183      19.554   3.691  82.653  1.00  0.00              
ATOM   4321  CA  LEU B 183      18.695   4.812  83.022  1.00  0.00              
ATOM   4322  CB  LEU B 183      18.013   4.581  84.370  1.00  0.00              
ATOM   4323  CG  LEU B 183      16.919   3.524  84.482  1.00  0.00              
ATOM   4324  CD1 LEU B 183      16.533   3.325  85.937  1.00  0.00              
ATOM   4325  CD2 LEU B 183      15.702   3.898  83.649  1.00  0.00              
ATOM   4326  C   LEU B 183      19.440   6.141  83.057  1.00  0.00              
ATOM   4327  O   LEU B 183      18.924   7.151  82.577  1.00  0.00              
ATOM   4328  N   GLN B 184      20.659   6.175  83.607  1.00  0.00              
ATOM   4329  CA  GLN B 184      21.462   7.391  83.563  1.00  0.00              
ATOM   4330  CB  GLN B 184      22.512   7.409  84.682  1.00  0.00              
ATOM   4331  CG  GLN B 184      23.573   6.319  84.648  1.00  0.00              
ATOM   4332  CD  GLN B 184      24.352   6.162  85.945  1.00  0.00              
ATOM   4333  OE1 GLN B 184      24.213   5.178  86.672  1.00  0.00              
ATOM   4334  NE2 GLN B 184      25.211   7.112  86.289  1.00  0.00              
ATOM   4335  C   GLN B 184      22.061   7.671  82.184  1.00  0.00              
ATOM   4336  O   GLN B 184      22.145   8.828  81.767  1.00  0.00              
ATOM   4337  N   LEU B 185      22.459   6.634  81.438  1.00  0.00              
ATOM   4338  CA  LEU B 185      22.924   6.796  80.065  1.00  0.00              
ATOM   4339  CB  LEU B 185      23.621   5.544  79.535  1.00  0.00              
ATOM   4340  CG  LEU B 185      25.145   5.433  79.591  1.00  0.00              
ATOM   4341  CD1 LEU B 185      25.695   5.571  81.002  1.00  0.00              
ATOM   4342  CD2 LEU B 185      25.575   4.107  78.987  1.00  0.00              
ATOM   4343  C   LEU B 185      21.836   7.197  79.083  1.00  0.00              
ATOM   4344  O   LEU B 185      22.150   7.845  78.086  1.00  0.00              
ATOM   4345  N   LYS B 186      20.569   6.850  79.351  1.00  0.00              
ATOM   4346  CA  LYS B 186      19.410   7.182  78.524  1.00  0.00              
ATOM   4347  CB  LYS B 186      18.144   6.998  79.364  1.00  0.00              
ATOM   4348  CG  LYS B 186      16.816   7.276  78.675  1.00  0.00              
ATOM   4349  CD  LYS B 186      15.707   7.273  79.718  1.00  0.00              
ATOM   4350  CE  LYS B 186      14.396   7.795  79.143  1.00  0.00              
ATOM   4351  NZ  LYS B 186      14.527   9.177  78.718  1.00  0.00              
ATOM   4352  C   LYS B 186      19.428   8.576  77.904  1.00  0.00              
ATOM   4353  O   LYS B 186      19.309   8.708  76.685  1.00  0.00              
ATOM   4354  N   HIS B 187      19.648   9.613  78.720  1.00  0.00              
ATOM   4355  CA  HIS B 187      19.712  10.988  78.238  1.00  0.00              
ATOM   4356  CB  HIS B 187      19.866  11.941  79.424  1.00  0.00              
ATOM   4357  CG  HIS B 187      19.738  13.425  79.091  1.00  0.00              
ATOM   4358  ND1 HIS B 187      20.384  14.130  78.170  1.00  0.00              
ATOM   4359  CD2 HIS B 187      18.917  14.283  79.785  1.00  0.00              
ATOM   4360  NE2 HIS B 187      19.131  15.459  79.256  1.00  0.00              
ATOM   4361  CE1 HIS B 187      20.017  15.376  78.294  1.00  0.00              
ATOM   4362  C   HIS B 187      20.860  11.194  77.254  1.00  0.00              
ATOM   4363  O   HIS B 187      20.693  11.875  76.242  1.00  0.00              
ATOM   4364  N   LEU B 188      22.024  10.600  77.534  1.00  0.00              
ATOM   4365  CA  LEU B 188      23.210  10.740  76.698  1.00  0.00              
ATOM   4366  CB  LEU B 188      24.409  10.196  77.477  1.00  0.00              
ATOM   4367  CG  LEU B 188      25.830  10.287  76.929  1.00  0.00              
ATOM   4368  CD1 LEU B 188      26.277  11.732  76.799  1.00  0.00              
ATOM   4369  CD2 LEU B 188      26.781   9.546  77.854  1.00  0.00              
ATOM   4370  C   LEU B 188      23.024   9.983  75.385  1.00  0.00              
ATOM   4371  O   LEU B 188      23.420  10.445  74.313  1.00  0.00              
ATOM   4372  N   SER B 189      22.370   8.821  75.476  1.00  0.00              
ATOM   4373  CA  SER B 189      22.068   7.968  74.340  1.00  0.00              
ATOM   4374  CB  SER B 189      21.436   6.685  74.865  1.00  0.00              
ATOM   4375  OG  SER B 189      21.860   5.512  74.182  1.00  0.00              
ATOM   4376  C   SER B 189      21.118   8.694  73.397  1.00  0.00              
ATOM   4377  O   SER B 189      21.475   8.939  72.242  1.00  0.00              
ATOM   4378  N   LEU B 190      19.954   9.116  73.920  1.00  0.00              
ATOM   4379  CA  LEU B 190      18.960   9.875  73.168  1.00  0.00              
ATOM   4380  CB  LEU B 190      17.815  10.336  74.066  1.00  0.00              
ATOM   4381  CG  LEU B 190      16.802   9.334  74.601  1.00  0.00              
ATOM   4382  CD1 LEU B 190      15.931  10.002  75.649  1.00  0.00              
ATOM   4383  CD2 LEU B 190      15.945   8.767  73.482  1.00  0.00              
ATOM   4384  C   LEU B 190      19.566  11.095  72.496  1.00  0.00              
ATOM   4385  O   LEU B 190      19.389  11.294  71.291  1.00  0.00              
ATOM   4386  N   LEU B 191      20.336  11.859  73.283  1.00  0.00              
ATOM   4387  CA  LEU B 191      21.101  12.992  72.788  1.00  0.00              
ATOM   4388  CB  LEU B 191      21.907  13.579  73.944  1.00  0.00              
ATOM   4389  CG  LEU B 191      22.859  14.757  73.805  1.00  0.00              
ATOM   4390  CD1 LEU B 191      22.196  15.983  73.204  1.00  0.00              
ATOM   4391  CD2 LEU B 191      23.409  15.083  75.180  1.00  0.00              
ATOM   4392  C   LEU B 191      22.001  12.616  71.620  1.00  0.00              
ATOM   4393  O   LEU B 191      21.910  13.266  70.584  1.00  0.00              
ATOM   4394  N   THR B 192      22.798  11.545  71.699  1.00  0.00              
ATOM   4395  CA  THR B 192      23.699  11.180  70.610  1.00  0.00              
ATOM   4396  CB  THR B 192      24.658  10.057  71.051  1.00  0.00              
ATOM   4397  OG1 THR B 192      25.303  10.503  72.238  1.00  0.00              
ATOM   4398  CG2 THR B 192      25.727   9.765  70.010  1.00  0.00              
ATOM   4399  C   THR B 192      22.933  10.790  69.343  1.00  0.00              
ATOM   4400  O   THR B 192      23.244  11.275  68.248  1.00  0.00              
ATOM   4401  N   THR B 193      21.889   9.960  69.482  1.00  0.00              
ATOM   4402  CA  THR B 193      21.052   9.566  68.354  1.00  0.00              
ATOM   4403  CB  THR B 193      20.042   8.484  68.780  1.00  0.00              
ATOM   4404  OG1 THR B 193      19.502   8.830  70.051  1.00  0.00              
ATOM   4405  CG2 THR B 193      20.708   7.128  68.866  1.00  0.00              
ATOM   4406  C   THR B 193      20.333  10.721  67.668  1.00  0.00              
ATOM   4407  O   THR B 193      20.132  10.736  66.453  1.00  0.00              
ATOM   4408  N   LEU B 194      19.954  11.708  68.481  1.00  0.00              
ATOM   4409  CA  LEU B 194      19.278  12.901  68.008  1.00  0.00              
ATOM   4410  CB  LEU B 194      18.711  13.574  69.247  1.00  0.00              
ATOM   4411  CG  LEU B 194      17.689  14.687  69.231  1.00  0.00              
ATOM   4412  CD1 LEU B 194      16.410  14.271  68.527  1.00  0.00              
ATOM   4413  CD2 LEU B 194      17.379  15.012  70.679  1.00  0.00              
ATOM   4414  C   LEU B 194      20.280  13.793  67.282  1.00  0.00              
ATOM   4415  O   LEU B 194      20.054  14.201  66.139  1.00  0.00              
ATOM   4416  N   SER B 195      21.422  14.046  67.932  1.00  0.00              
ATOM   4417  CA  SER B 195      22.477  14.887  67.399  1.00  0.00              
ATOM   4418  CB  SER B 195      23.598  15.067  68.410  1.00  0.00              
ATOM   4419  OG  SER B 195      23.136  15.747  69.568  1.00  0.00              
ATOM   4420  C   SER B 195      23.047  14.424  66.072  1.00  0.00              
ATOM   4421  O   SER B 195      23.179  15.265  65.186  1.00  0.00              
ATOM   4422  N   ASN B 196      23.350  13.132  65.862  1.00  0.00              
ATOM   4423  CA  ASN B 196      23.827  12.683  64.555  1.00  0.00              
ATOM   4424  CB  ASN B 196      24.181  11.198  64.527  1.00  0.00              
ATOM   4425  CG  ASN B 196      24.669  10.690  63.168  1.00  0.00              
ATOM   4426  OD1 ASN B 196      25.846  10.801  62.834  1.00  0.00              
ATOM   4427  ND2 ASN B 196      23.823  10.120  62.322  1.00  0.00              
ATOM   4428  C   ASN B 196      22.826  12.994  63.454  1.00  0.00              
ATOM   4429  O   ASN B 196      23.220  13.511  62.406  1.00  0.00              
ATOM   4430  N   ARG B 197      21.530  12.747  63.676  1.00  0.00              
ATOM   4431  CA  ARG B 197      20.555  13.083  62.657  1.00  0.00              
ATOM   4432  CB  ARG B 197      19.201  12.427  62.885  1.00  0.00              
ATOM   4433  CG  ARG B 197      18.334  12.446  61.620  1.00  0.00              
ATOM   4434  CD  ARG B 197      19.017  11.875  60.370  1.00  0.00              
ATOM   4435  NE  ARG B 197      19.414  10.481  60.503  1.00  0.00              
ATOM   4436  CZ  ARG B 197      20.685  10.087  60.399  1.00  0.00              
ATOM   4437  NH1 ARG B 197      20.990   8.805  60.468  1.00  0.00              
ATOM   4438  NH2 ARG B 197      21.690  10.913  60.157  1.00  0.00              
ATOM   4439  C   ARG B 197      20.434  14.582  62.418  1.00  0.00              
ATOM   4440  O   ARG B 197      20.652  15.006  61.281  1.00  0.00              
ATOM   4441  N   VAL B 198      20.189  15.417  63.433  1.00  0.00              
ATOM   4442  CA  VAL B 198      20.069  16.855  63.202  1.00  0.00              
ATOM   4443  CB  VAL B 198      19.516  17.620  64.433  1.00  0.00              
ATOM   4444  CG1 VAL B 198      18.082  17.190  64.699  1.00  0.00              
ATOM   4445  CG2 VAL B 198      20.346  17.428  65.692  1.00  0.00              
ATOM   4446  C   VAL B 198      21.337  17.501  62.638  1.00  0.00              
ATOM   4447  O   VAL B 198      21.270  18.329  61.727  1.00  0.00              
ATOM   4448  N   CYS B 199      22.517  17.084  63.111  1.00  0.00              
ATOM   4449  CA  CYS B 199      23.780  17.559  62.563  1.00  0.00              
ATOM   4450  CB  CYS B 199      24.935  17.253  63.502  1.00  0.00              
ATOM   4451  SG  CYS B 199      24.733  17.966  65.153  1.00  0.00              
ATOM   4452  C   CYS B 199      24.096  17.002  61.180  1.00  0.00              
ATOM   4453  O   CYS B 199      24.825  17.639  60.414  1.00  0.00              
ATOM   4454  N   SER B 200      23.603  15.814  60.810  1.00  0.00              
ATOM   4455  CA  SER B 200      23.738  15.343  59.436  1.00  0.00              
ATOM   4456  CB  SER B 200      23.524  13.841  59.297  1.00  0.00              
ATOM   4457  OG  SER B 200      22.274  13.419  59.811  1.00  0.00              
ATOM   4458  C   SER B 200      22.824  16.094  58.483  1.00  0.00              
ATOM   4459  O   SER B 200      23.237  16.400  57.367  1.00  0.00              
ATOM   4460  N   GLN B 201      21.597  16.423  58.911  1.00  0.00              
ATOM   4461  CA  GLN B 201      20.710  17.300  58.150  1.00  0.00              
ATOM   4462  CB  GLN B 201      19.370  17.484  58.865  1.00  0.00              
ATOM   4463  CG  GLN B 201      18.560  16.193  58.906  1.00  0.00              
ATOM   4464  CD  GLN B 201      17.225  16.244  59.640  1.00  0.00              
ATOM   4465  OE1 GLN B 201      16.777  17.246  60.201  1.00  0.00              
ATOM   4466  NE2 GLN B 201      16.509  15.131  59.634  1.00  0.00              
ATOM   4467  C   GLN B 201      21.367  18.654  57.906  1.00  0.00              
ATOM   4468  O   GLN B 201      21.409  19.147  56.776  1.00  0.00              
ATOM   4469  N   TYR B 202      21.947  19.209  58.978  1.00  0.00              
ATOM   4470  CA  TYR B 202      22.762  20.412  58.906  1.00  0.00              
ATOM   4471  CB  TYR B 202      23.302  20.734  60.302  1.00  0.00              
ATOM   4472  CG  TYR B 202      24.049  22.055  60.409  1.00  0.00              
ATOM   4473  CD1 TYR B 202      23.342  23.240  60.460  1.00  0.00              
ATOM   4474  CE1 TYR B 202      24.016  24.439  60.515  1.00  0.00              
ATOM   4475  CD2 TYR B 202      25.431  22.065  60.434  1.00  0.00              
ATOM   4476  CE2 TYR B 202      26.109  23.264  60.472  1.00  0.00              
ATOM   4477  CZ  TYR B 202      25.393  24.441  60.501  1.00  0.00              
ATOM   4478  OH  TYR B 202      26.068  25.642  60.484  1.00  0.00              
ATOM   4479  C   TYR B 202      23.904  20.299  57.900  1.00  0.00              
ATOM   4480  O   TYR B 202      24.060  21.171  57.044  1.00  0.00              
ATOM   4481  N   ALA B 203      24.704  19.231  57.981  1.00  0.00              
ATOM   4482  CA  ALA B 203      25.821  19.025  57.068  1.00  0.00              
ATOM   4483  CB  ALA B 203      26.613  17.801  57.497  1.00  0.00              
ATOM   4484  C   ALA B 203      25.413  18.808  55.617  1.00  0.00              
ATOM   4485  O   ALA B 203      26.061  19.311  54.700  1.00  0.00              
ATOM   4486  N   ALA B 204      24.324  18.066  55.401  1.00  0.00              
ATOM   4487  CA  ALA B 204      23.834  17.764  54.065  1.00  0.00              
ATOM   4488  CB  ALA B 204      22.746  16.707  54.153  1.00  0.00              
ATOM   4489  C   ALA B 204      23.231  18.973  53.369  1.00  0.00              
ATOM   4490  O   ALA B 204      23.377  19.142  52.158  1.00  0.00              
ATOM   4491  N   TYR B 205      22.527  19.813  54.130  1.00  0.00              
ATOM   4492  CA  TYR B 205      21.915  21.001  53.567  1.00  0.00              
ATOM   4493  CB  TYR B 205      20.585  21.274  54.260  1.00  0.00              
ATOM   4494  CG  TYR B 205      19.449  20.338  53.862  1.00  0.00              
ATOM   4495  CD1 TYR B 205      18.462  20.049  54.783  1.00  0.00              
ATOM   4496  CE1 TYR B 205      17.374  19.288  54.411  1.00  0.00              
ATOM   4497  CD2 TYR B 205      19.363  19.830  52.577  1.00  0.00              
ATOM   4498  CE2 TYR B 205      18.280  19.066  52.201  1.00  0.00              
ATOM   4499  CZ  TYR B 205      17.286  18.813  53.120  1.00  0.00              
ATOM   4500  OH  TYR B 205      16.189  18.073  52.737  1.00  0.00              
ATOM   4501  C   TYR B 205      22.772  22.257  53.570  1.00  0.00              
ATOM   4502  O   TYR B 205      22.726  23.047  52.625  1.00  0.00              
ATOM   4503  N   GLY B 206      23.578  22.463  54.612  1.00  0.00              
ATOM   4504  CA  GLY B 206      24.278  23.724  54.803  1.00  0.00              
ATOM   4505  C   GLY B 206      23.393  24.702  55.564  1.00  0.00              
ATOM   4506  O   GLY B 206      22.174  24.720  55.377  1.00  0.00              
ATOM   4507  N   GLU B 207      24.007  25.560  56.390  1.00  0.00              
ATOM   4508  CA  GLU B 207      23.312  26.377  57.382  1.00  0.00              
ATOM   4509  CB  GLU B 207      24.274  27.409  57.983  1.00  0.00              
ATOM   4510  CG  GLU B 207      23.677  28.217  59.136  1.00  0.00              
ATOM   4511  CD  GLU B 207      24.699  28.890  60.035  1.00  0.00              
ATOM   4512  OE1 GLU B 207      25.013  28.313  61.081  1.00  0.00              
ATOM   4513  OE2 GLU B 207      25.174  29.972  59.698  1.00  0.00              
ATOM   4514  C   GLU B 207      21.993  27.028  56.978  1.00  0.00              
ATOM   4515  O   GLU B 207      20.982  26.772  57.631  1.00  0.00              
ATOM   4516  N   LYS B 208      21.954  27.813  55.894  1.00  0.00              
ATOM   4517  CA  LYS B 208      20.724  28.464  55.456  1.00  0.00              
ATOM   4518  CB  LYS B 208      20.997  29.402  54.279  1.00  0.00              
ATOM   4519  CG  LYS B 208      19.786  30.249  53.893  1.00  0.00              
ATOM   4520  CD  LYS B 208      20.058  31.100  52.666  1.00  0.00              
ATOM   4521  CE  LYS B 208      18.796  31.868  52.307  1.00  0.00              
ATOM   4522  NZ  LYS B 208      19.012  32.702  51.141  1.00  0.00              
ATOM   4523  C   LYS B 208      19.645  27.452  55.077  1.00  0.00              
ATOM   4524  O   LYS B 208      18.485  27.598  55.464  1.00  0.00              
ATOM   4525  N   LYS B 209      20.022  26.377  54.382  1.00  0.00              
ATOM   4526  CA  LYS B 209      19.051  25.406  53.906  1.00  0.00              
ATOM   4527  CB  LYS B 209      19.661  24.614  52.762  1.00  0.00              
ATOM   4528  CG  LYS B 209      18.664  23.839  51.917  1.00  0.00              
ATOM   4529  CD  LYS B 209      19.437  23.183  50.791  1.00  0.00              
ATOM   4530  CE  LYS B 209      18.504  22.556  49.774  1.00  0.00              
ATOM   4531  NZ  LYS B 209      19.259  22.174  48.597  1.00  0.00              
ATOM   4532  C   LYS B 209      18.606  24.501  55.051  1.00  0.00              
ATOM   4533  O   LYS B 209      17.471  24.028  55.068  1.00  0.00              
ATOM   4534  N   SER B 210      19.470  24.270  56.045  1.00  0.00              
ATOM   4535  CA  SER B 210      19.092  23.557  57.256  1.00  0.00              
ATOM   4536  CB  SER B 210      20.326  23.186  58.066  1.00  0.00              
ATOM   4537  OG  SER B 210      20.037  22.273  59.119  1.00  0.00              
ATOM   4538  C   SER B 210      18.164  24.414  58.108  1.00  0.00              
ATOM   4539  O   SER B 210      17.236  23.891  58.724  1.00  0.00              
ATOM   4540  N   ARG B 211      18.405  25.727  58.159  1.00  0.00              
ATOM   4541  CA  ARG B 211      17.535  26.685  58.827  1.00  0.00              
ATOM   4542  CB  ARG B 211      18.198  28.050  58.712  1.00  0.00              
ATOM   4543  CG  ARG B 211      17.518  29.258  59.317  1.00  0.00              
ATOM   4544  CD  ARG B 211      18.385  30.439  58.903  1.00  0.00              
ATOM   4545  NE  ARG B 211      17.750  31.717  59.177  1.00  0.00              
ATOM   4546  CZ  ARG B 211      16.790  32.227  58.404  1.00  0.00              
ATOM   4547  NH1 ARG B 211      16.218  33.359  58.788  1.00  0.00              
ATOM   4548  NH2 ARG B 211      16.433  31.658  57.257  1.00  0.00              
ATOM   4549  C   ARG B 211      16.155  26.676  58.181  1.00  0.00              
ATOM   4550  O   ARG B 211      15.137  26.583  58.870  1.00  0.00              
ATOM   4551  N   LEU B 212      16.128  26.722  56.844  1.00  0.00              
ATOM   4552  CA  LEU B 212      14.902  26.543  56.083  1.00  0.00              
ATOM   4553  CB  LEU B 212      15.140  26.741  54.590  1.00  0.00              
ATOM   4554  CG  LEU B 212      14.911  28.118  53.967  1.00  0.00              
ATOM   4555  CD1 LEU B 212      15.715  29.222  54.640  1.00  0.00              
ATOM   4556  CD2 LEU B 212      15.235  28.054  52.485  1.00  0.00              
ATOM   4557  C   LEU B 212      14.239  25.198  56.334  1.00  0.00              
ATOM   4558  O   LEU B 212      13.039  25.177  56.582  1.00  0.00              
ATOM   4559  N   SER B 213      14.970  24.077  56.335  1.00  0.00              
ATOM   4560  CA  SER B 213      14.417  22.765  56.657  1.00  0.00              
ATOM   4561  CB  SER B 213      15.496  21.689  56.530  1.00  0.00              
ATOM   4562  OG  SER B 213      15.048  20.360  56.783  1.00  0.00              
ATOM   4563  C   SER B 213      13.811  22.730  58.054  1.00  0.00              
ATOM   4564  O   SER B 213      12.727  22.180  58.243  1.00  0.00              
ATOM   4565  N   ASN B 214      14.485  23.335  59.038  1.00  0.00              
ATOM   4566  CA  ASN B 214      13.962  23.444  60.394  1.00  0.00              
ATOM   4567  CB  ASN B 214      14.996  24.066  61.337  1.00  0.00              
ATOM   4568  CG  ASN B 214      16.142  23.130  61.706  1.00  0.00              
ATOM   4569  OD1 ASN B 214      15.946  21.948  61.972  1.00  0.00              
ATOM   4570  ND2 ASN B 214      17.387  23.587  61.764  1.00  0.00              
ATOM   4571  C   ASN B 214      12.671  24.249  60.420  1.00  0.00              
ATOM   4572  O   ASN B 214      11.687  23.841  61.037  1.00  0.00              
ATOM   4573  N   LEU B 215      12.651  25.369  59.688  1.00  0.00              
ATOM   4574  CA  LEU B 215      11.458  26.185  59.519  1.00  0.00              
ATOM   4575  CB  LEU B 215      11.819  27.424  58.702  1.00  0.00              
ATOM   4576  CG  LEU B 215      10.813  28.545  58.492  1.00  0.00              
ATOM   4577  CD1 LEU B 215      10.478  29.227  59.806  1.00  0.00              
ATOM   4578  CD2 LEU B 215      11.392  29.565  57.533  1.00  0.00              
ATOM   4579  C   LEU B 215      10.325  25.412  58.849  1.00  0.00              
ATOM   4580  O   LEU B 215       9.177  25.518  59.278  1.00  0.00              
ATOM   4581  N   ILE B 216      10.630  24.602  57.826  1.00  0.00              
ATOM   4582  CA  ILE B 216       9.654  23.757  57.145  1.00  0.00              
ATOM   4583  CB  ILE B 216      10.280  23.074  55.898  1.00  0.00              
ATOM   4584  CG2 ILE B 216       9.327  22.060  55.273  1.00  0.00              
ATOM   4585  CG1 ILE B 216      10.680  24.103  54.848  1.00  0.00              
ATOM   4586  CD1 ILE B 216      11.534  23.550  53.690  1.00  0.00              
ATOM   4587  C   ILE B 216       9.084  22.727  58.112  1.00  0.00              
ATOM   4588  O   ILE B 216       7.864  22.577  58.192  1.00  0.00              
ATOM   4589  N   LYS B 217       9.945  22.038  58.875  1.00  0.00              
ATOM   4590  CA  LYS B 217       9.498  21.078  59.877  1.00  0.00              
ATOM   4591  CB  LYS B 217      10.668  20.406  60.598  1.00  0.00              
ATOM   4592  CG  LYS B 217      11.445  19.479  59.678  1.00  0.00              
ATOM   4593  CD  LYS B 217      12.504  18.659  60.399  1.00  0.00              
ATOM   4594  CE  LYS B 217      13.159  17.801  59.332  1.00  0.00              
ATOM   4595  NZ  LYS B 217      14.064  16.794  59.851  1.00  0.00              
ATOM   4596  C   LYS B 217       8.562  21.725  60.884  1.00  0.00              
ATOM   4597  O   LYS B 217       7.443  21.253  61.071  1.00  0.00              
ATOM   4598  N   LEU B 218       8.967  22.860  61.462  1.00  0.00              
ATOM   4599  CA  LEU B 218       8.122  23.602  62.388  1.00  0.00              
ATOM   4600  CB  LEU B 218       8.886  24.788  62.962  1.00  0.00              
ATOM   4601  CG  LEU B 218      10.120  24.500  63.809  1.00  0.00              
ATOM   4602  CD1 LEU B 218      10.879  25.783  64.078  1.00  0.00              
ATOM   4603  CD2 LEU B 218       9.755  23.787  65.099  1.00  0.00              
ATOM   4604  C   LEU B 218       6.813  24.078  61.767  1.00  0.00              
ATOM   4605  O   LEU B 218       5.764  24.003  62.406  1.00  0.00              
ATOM   4606  N   ALA B 219       6.850  24.526  60.507  1.00  0.00              
ATOM   4607  CA  ALA B 219       5.660  24.951  59.781  1.00  0.00              
ATOM   4608  CB  ALA B 219       6.056  25.502  58.422  1.00  0.00              
ATOM   4609  C   ALA B 219       4.680  23.822  59.507  1.00  0.00              
ATOM   4610  O   ALA B 219       3.468  24.001  59.614  1.00  0.00              
ATOM   4611  N   GLN B 220       5.187  22.642  59.143  1.00  0.00              
ATOM   4612  CA  GLN B 220       4.318  21.518  58.839  1.00  0.00              
ATOM   4613  CB  GLN B 220       4.994  20.529  57.892  1.00  0.00              
ATOM   4614  CG  GLN B 220       5.333  21.221  56.578  1.00  0.00              
ATOM   4615  CD  GLN B 220       5.653  20.317  55.399  1.00  0.00              
ATOM   4616  OE1 GLN B 220       6.473  19.400  55.452  1.00  0.00              
ATOM   4617  NE2 GLN B 220       4.996  20.594  54.282  1.00  0.00              
ATOM   4618  C   GLN B 220       3.806  20.833  60.096  1.00  0.00              
ATOM   4619  O   GLN B 220       2.666  20.369  60.136  1.00  0.00              
ATOM   4620  N   LYS B 221       4.631  20.772  61.144  1.00  0.00              
ATOM   4621  CA  LYS B 221       4.203  20.267  62.440  1.00  0.00              
ATOM   4622  CB  LYS B 221       5.402  20.006  63.339  1.00  0.00              
ATOM   4623  CG  LYS B 221       6.271  18.855  62.857  1.00  0.00              
ATOM   4624  CD  LYS B 221       7.544  18.793  63.680  1.00  0.00              
ATOM   4625  CE  LYS B 221       8.402  17.634  63.208  1.00  0.00              
ATOM   4626  NZ  LYS B 221       9.527  17.455  64.101  1.00  0.00              
ATOM   4627  C   LYS B 221       3.238  21.218  63.133  1.00  0.00              
ATOM   4628  O   LYS B 221       2.297  20.773  63.794  1.00  0.00              
ATOM   4629  N   VAL B 222       3.443  22.537  63.021  1.00  0.00              
ATOM   4630  CA  VAL B 222       2.494  23.511  63.545  1.00  0.00              
ATOM   4631  CB  VAL B 222       3.022  24.253  64.805  1.00  0.00              
ATOM   4632  CG1 VAL B 222       1.895  25.058  65.421  1.00  0.00              
ATOM   4633  CG2 VAL B 222       3.576  23.333  65.873  1.00  0.00              
ATOM   4634  C   VAL B 222       2.092  24.522  62.465  1.00  0.00              
ATOM   4635  O   VAL B 222       2.670  25.611  62.375  1.00  0.00              
ATOM   4636  N   PRO B 223       1.087  24.233  61.624  1.00  0.00              
ATOM   4637  CD  PRO B 223       0.472  22.919  61.467  1.00  0.00              
ATOM   4638  CA  PRO B 223       0.553  25.181  60.650  1.00  0.00              
ATOM   4639  CB  PRO B 223      -0.358  24.312  59.808  1.00  0.00              
ATOM   4640  CG  PRO B 223      -0.826  23.238  60.754  1.00  0.00              
ATOM   4641  C   PRO B 223      -0.176  26.361  61.284  1.00  0.00              
ATOM   4642  O   PRO B 223      -0.206  27.459  60.732  1.00  0.00              
ATOM   4643  N   THR B 224      -0.723  26.165  62.486  1.00  0.00              
ATOM   4644  CA  THR B 224      -1.480  27.171  63.217  1.00  0.00              
ATOM   4645  CB  THR B 224      -2.284  26.443  64.313  1.00  0.00              
ATOM   4646  OG1 THR B 224      -1.444  25.414  64.836  1.00  0.00              
ATOM   4647  CG2 THR B 224      -3.576  25.855  63.771  1.00  0.00              
ATOM   4648  C   THR B 224      -0.680  28.331  63.809  1.00  0.00              
ATOM   4649  O   THR B 224      -1.246  29.236  64.426  1.00  0.00              
ATOM   4650  N   ALA B 225       0.643  28.324  63.640  1.00  0.00              
ATOM   4651  CA  ALA B 225       1.501  29.368  64.176  1.00  0.00              
ATOM   4652  CB  ALA B 225       2.887  28.769  64.361  1.00  0.00              
ATOM   4653  C   ALA B 225       1.625  30.581  63.256  1.00  0.00              
ATOM   4654  O   ALA B 225       0.917  30.715  62.253  1.00  0.00              
ATOM   4655  N   ASP B 226       2.513  31.515  63.607  1.00  0.00              
ATOM   4656  CA  ASP B 226       2.953  32.539  62.672  1.00  0.00              
ATOM   4657  CB  ASP B 226       2.398  33.918  63.042  1.00  0.00              
ATOM   4658  CG  ASP B 226       2.283  34.918  61.887  1.00  0.00              
ATOM   4659  OD1 ASP B 226       2.993  34.802  60.879  1.00  0.00              
ATOM   4660  OD2 ASP B 226       1.462  35.825  61.992  1.00  0.00              
ATOM   4661  C   ASP B 226       4.477  32.558  62.710  1.00  0.00              
ATOM   4662  O   ASP B 226       5.079  32.048  63.662  1.00  0.00              
ATOM   4663  N   LEU B 227       5.120  33.157  61.699  1.00  0.00              
ATOM   4664  CA  LEU B 227       6.572  33.253  61.575  1.00  0.00              
ATOM   4665  CB  LEU B 227       6.915  34.205  60.432  1.00  0.00              
ATOM   4666  CG  LEU B 227       8.360  34.266  59.948  1.00  0.00              
ATOM   4667  CD1 LEU B 227       8.725  32.983  59.218  1.00  0.00              
ATOM   4668  CD2 LEU B 227       8.572  35.462  59.039  1.00  0.00              
ATOM   4669  C   LEU B 227       7.293  33.706  62.841  1.00  0.00              
ATOM   4670  O   LEU B 227       8.358  33.197  63.186  1.00  0.00              
ATOM   4671  N   GLU B 228       6.654  34.609  63.588  1.00  0.00              
ATOM   4672  CA  GLU B 228       7.195  35.160  64.825  1.00  0.00              
ATOM   4673  CB  GLU B 228       6.293  36.288  65.334  1.00  0.00              
ATOM   4674  CG  GLU B 228       6.246  37.578  64.495  1.00  0.00              
ATOM   4675  CD  GLU B 228       5.700  37.468  63.073  1.00  0.00              
ATOM   4676  OE1 GLU B 228       6.205  38.160  62.194  1.00  0.00              
ATOM   4677  OE2 GLU B 228       4.786  36.669  62.835  1.00  0.00              
ATOM   4678  C   GLU B 228       7.372  34.113  65.923  1.00  0.00              
ATOM   4679  O   GLU B 228       8.130  34.311  66.871  1.00  0.00              
ATOM   4680  N   ASP B 229       6.661  32.987  65.810  1.00  0.00              
ATOM   4681  CA  ASP B 229       6.857  31.859  66.707  1.00  0.00              
ATOM   4682  CB  ASP B 229       5.620  30.971  66.833  1.00  0.00              
ATOM   4683  CG  ASP B 229       4.363  31.637  67.358  1.00  0.00              
ATOM   4684  OD1 ASP B 229       4.398  32.272  68.411  1.00  0.00              
ATOM   4685  OD2 ASP B 229       3.326  31.507  66.699  1.00  0.00              
ATOM   4686  C   ASP B 229       7.970  30.983  66.164  1.00  0.00              
ATOM   4687  O   ASP B 229       8.969  30.736  66.839  1.00  0.00              
ATOM   4688  N   VAL B 230       7.803  30.535  64.916  1.00  0.00              
ATOM   4689  CA  VAL B 230       8.657  29.501  64.347  1.00  0.00              
ATOM   4690  CB  VAL B 230       7.969  28.771  63.168  1.00  0.00              
ATOM   4691  CG1 VAL B 230       6.764  27.991  63.664  1.00  0.00              
ATOM   4692  CG2 VAL B 230       7.535  29.720  62.064  1.00  0.00              
ATOM   4693  C   VAL B 230      10.069  29.935  63.976  1.00  0.00              
ATOM   4694  O   VAL B 230      11.029  29.229  64.289  1.00  0.00              
ATOM   4695  N   LEU B 231      10.239  31.104  63.347  1.00  0.00              
ATOM   4696  CA  LEU B 231      11.551  31.562  62.910  1.00  0.00              
ATOM   4697  CB  LEU B 231      11.456  32.810  62.026  1.00  0.00              
ATOM   4698  CG  LEU B 231      12.725  33.349  61.371  1.00  0.00              
ATOM   4699  CD1 LEU B 231      13.334  32.314  60.436  1.00  0.00              
ATOM   4700  CD2 LEU B 231      12.426  34.639  60.629  1.00  0.00              
ATOM   4701  C   LEU B 231      12.563  31.754  64.040  1.00  0.00              
ATOM   4702  O   LEU B 231      13.685  31.287  63.847  1.00  0.00              
ATOM   4703  N   PRO B 232      12.299  32.361  65.217  1.00  0.00              
ATOM   4704  CD  PRO B 232      11.140  33.203  65.508  1.00  0.00              
ATOM   4705  CA  PRO B 232      13.228  32.386  66.348  1.00  0.00              
ATOM   4706  CB  PRO B 232      12.405  33.022  67.445  1.00  0.00              
ATOM   4707  CG  PRO B 232      11.602  34.039  66.685  1.00  0.00              
ATOM   4708  C   PRO B 232      13.714  31.000  66.752  1.00  0.00              
ATOM   4709  O   PRO B 232      14.890  30.811  67.064  1.00  0.00              
ATOM   4710  N   LEU B 233      12.820  30.008  66.683  1.00  0.00              
ATOM   4711  CA  LEU B 233      13.164  28.635  67.017  1.00  0.00              
ATOM   4712  CB  LEU B 233      11.910  27.783  67.151  1.00  0.00              
ATOM   4713  CG  LEU B 233      10.789  28.310  68.028  1.00  0.00              
ATOM   4714  CD1 LEU B 233       9.613  27.363  68.001  1.00  0.00              
ATOM   4715  CD2 LEU B 233      11.269  28.544  69.442  1.00  0.00              
ATOM   4716  C   LEU B 233      14.069  28.042  65.950  1.00  0.00              
ATOM   4717  O   LEU B 233      15.090  27.439  66.278  1.00  0.00              
ATOM   4718  N   ALA B 234      13.725  28.254  64.672  1.00  0.00              
ATOM   4719  CA  ALA B 234      14.547  27.820  63.549  1.00  0.00              
ATOM   4720  CB  ALA B 234      13.895  28.233  62.238  1.00  0.00              
ATOM   4721  C   ALA B 234      15.947  28.421  63.583  1.00  0.00              
ATOM   4722  O   ALA B 234      16.931  27.727  63.317  1.00  0.00              
ATOM   4723  N   GLU B 235      16.054  29.706  63.945  1.00  0.00              
ATOM   4724  CA  GLU B 235      17.338  30.351  64.178  1.00  0.00              
ATOM   4725  CB  GLU B 235      17.164  31.824  64.555  1.00  0.00              
ATOM   4726  CG  GLU B 235      16.509  32.748  63.528  1.00  0.00              
ATOM   4727  CD  GLU B 235      17.300  33.117  62.277  1.00  0.00              
ATOM   4728  OE1 GLU B 235      16.758  33.862  61.460  1.00  0.00              
ATOM   4729  OE2 GLU B 235      18.444  32.695  62.098  1.00  0.00              
ATOM   4730  C   GLU B 235      18.085  29.670  65.316  1.00  0.00              
ATOM   4731  O   GLU B 235      19.232  29.251  65.156  1.00  0.00              
ATOM   4732  N   ASP B 236      17.418  29.541  66.467  1.00  0.00              
ATOM   4733  CA  ASP B 236      18.011  28.977  67.671  1.00  0.00              
ATOM   4734  CB  ASP B 236      16.989  29.031  68.807  1.00  0.00              
ATOM   4735  CG  ASP B 236      17.393  28.365  70.113  1.00  0.00              
ATOM   4736  OD1 ASP B 236      18.137  28.945  70.907  1.00  0.00              
ATOM   4737  OD2 ASP B 236      16.911  27.263  70.361  1.00  0.00              
ATOM   4738  C   ASP B 236      18.555  27.570  67.464  1.00  0.00              
ATOM   4739  O   ASP B 236      19.728  27.347  67.752  1.00  0.00              
ATOM   4740  N   ILE B 237      17.766  26.637  66.919  1.00  0.00              
ATOM   4741  CA  ILE B 237      18.236  25.278  66.671  1.00  0.00              
ATOM   4742  CB  ILE B 237      17.071  24.316  66.296  1.00  0.00              
ATOM   4743  CG2 ILE B 237      16.346  24.754  65.029  1.00  0.00              
ATOM   4744  CG1 ILE B 237      17.542  22.863  66.202  1.00  0.00              
ATOM   4745  CD1 ILE B 237      16.443  21.832  65.874  1.00  0.00              
ATOM   4746  C   ILE B 237      19.385  25.220  65.663  1.00  0.00              
ATOM   4747  O   ILE B 237      20.381  24.541  65.917  1.00  0.00              
ATOM   4748  N   THR B 238      19.316  25.959  64.549  1.00  0.00              
ATOM   4749  CA  THR B 238      20.378  25.931  63.550  1.00  0.00              
ATOM   4750  CB  THR B 238      19.930  26.654  62.267  1.00  0.00              
ATOM   4751  OG1 THR B 238      18.662  26.100  61.931  1.00  0.00              
ATOM   4752  CG2 THR B 238      20.884  26.438  61.104  1.00  0.00              
ATOM   4753  C   THR B 238      21.689  26.496  64.101  1.00  0.00              
ATOM   4754  O   THR B 238      22.766  25.963  63.823  1.00  0.00              
ATOM   4755  N   ASN B 239      21.605  27.546  64.928  1.00  0.00              
ATOM   4756  CA  ASN B 239      22.776  28.073  65.621  1.00  0.00              
ATOM   4757  CB  ASN B 239      22.489  29.413  66.285  1.00  0.00              
ATOM   4758  CG  ASN B 239      22.367  30.569  65.303  1.00  0.00              
ATOM   4759  OD1 ASN B 239      23.322  30.983  64.653  1.00  0.00              
ATOM   4760  ND2 ASN B 239      21.183  31.134  65.138  1.00  0.00              
ATOM   4761  C   ASN B 239      23.329  27.108  66.659  1.00  0.00              
ATOM   4762  O   ASN B 239      24.544  26.992  66.817  1.00  0.00              
ATOM   4763  N   ILE B 240      22.452  26.390  67.375  1.00  0.00              
ATOM   4764  CA  ILE B 240      22.852  25.305  68.268  1.00  0.00              
ATOM   4765  CB  ILE B 240      21.577  24.730  68.945  1.00  0.00              
ATOM   4766  CG2 ILE B 240      21.717  23.296  69.451  1.00  0.00              
ATOM   4767  CG1 ILE B 240      21.108  25.684  70.036  1.00  0.00              
ATOM   4768  CD1 ILE B 240      19.746  25.329  70.659  1.00  0.00              
ATOM   4769  C   ILE B 240      23.657  24.242  67.522  1.00  0.00              
ATOM   4770  O   ILE B 240      24.683  23.761  68.012  1.00  0.00              
ATOM   4771  N   LEU B 241      23.199  23.901  66.314  1.00  0.00              
ATOM   4772  CA  LEU B 241      23.911  22.975  65.449  1.00  0.00              
ATOM   4773  CB  LEU B 241      23.096  22.688  64.191  1.00  0.00              
ATOM   4774  CG  LEU B 241      21.742  22.013  64.381  1.00  0.00              
ATOM   4775  CD1 LEU B 241      20.946  21.975  63.089  1.00  0.00              
ATOM   4776  CD2 LEU B 241      21.924  20.624  64.953  1.00  0.00              
ATOM   4777  C   LEU B 241      25.310  23.463  65.097  1.00  0.00              
ATOM   4778  O   LEU B 241      26.284  22.768  65.401  1.00  0.00              
ATOM   4779  N   SER B 242      25.461  24.668  64.535  1.00  0.00              
ATOM   4780  CA  SER B 242      26.782  25.201  64.220  1.00  0.00              
ATOM   4781  CB  SER B 242      26.662  26.501  63.444  1.00  0.00              
ATOM   4782  OG  SER B 242      25.497  27.240  63.783  1.00  0.00              
ATOM   4783  C   SER B 242      27.706  25.392  65.414  1.00  0.00              
ATOM   4784  O   SER B 242      28.920  25.219  65.302  1.00  0.00              
ATOM   4785  N   LYS B 243      27.133  25.741  66.568  1.00  0.00              
ATOM   4786  CA  LYS B 243      27.893  25.868  67.799  1.00  0.00              
ATOM   4787  CB  LYS B 243      27.033  26.598  68.830  1.00  0.00              
ATOM   4788  CG  LYS B 243      27.717  26.960  70.138  1.00  0.00              
ATOM   4789  CD  LYS B 243      26.777  27.806  70.985  1.00  0.00              
ATOM   4790  CE  LYS B 243      27.439  28.175  72.304  1.00  0.00              
ATOM   4791  NZ  LYS B 243      27.507  27.032  73.194  1.00  0.00              
ATOM   4792  C   LYS B 243      28.367  24.521  68.338  1.00  0.00              
ATOM   4793  O   LYS B 243      29.537  24.371  68.696  1.00  0.00              
ATOM   4794  N   CYS B 244      27.498  23.508  68.379  1.00  0.00              
ATOM   4795  CA  CYS B 244      27.813  22.315  69.147  1.00  0.00              
ATOM   4796  CB  CYS B 244      26.761  22.139  70.231  1.00  0.00              
ATOM   4797  SG  CYS B 244      26.567  23.664  71.191  1.00  0.00              
ATOM   4798  C   CYS B 244      28.052  21.009  68.402  1.00  0.00              
ATOM   4799  O   CYS B 244      28.686  20.112  68.969  1.00  0.00              
ATOM   4800  N   CYS B 245      27.618  20.866  67.139  1.00  0.00              
ATOM   4801  CA  CYS B 245      27.753  19.609  66.398  1.00  0.00              
ATOM   4802  CB  CYS B 245      27.184  19.713  64.991  1.00  0.00              
ATOM   4803  SG  CYS B 245      25.383  19.865  64.939  1.00  0.00              
ATOM   4804  C   CYS B 245      29.159  19.040  66.287  1.00  0.00              
ATOM   4805  O   CYS B 245      29.345  17.825  66.300  1.00  0.00              
ATOM   4806  N   GLU B 246      30.181  19.889  66.178  1.00  0.00              
ATOM   4807  CA  GLU B 246      31.549  19.403  66.183  1.00  0.00              
ATOM   4808  CB  GLU B 246      32.278  19.832  64.906  1.00  0.00              
ATOM   4809  CG  GLU B 246      31.819  19.076  63.654  1.00  0.00              
ATOM   4810  CD  GLU B 246      32.044  17.568  63.721  1.00  0.00              
ATOM   4811  OE1 GLU B 246      33.191  17.124  63.638  1.00  0.00              
ATOM   4812  OE2 GLU B 246      31.080  16.822  63.880  1.00  0.00              
ATOM   4813  C   GLU B 246      32.309  19.766  67.453  1.00  0.00              
ATOM   4814  O   GLU B 246      33.482  20.148  67.430  1.00  0.00              
ATOM   4815  N   SER B 247      31.632  19.645  68.598  1.00  0.00              
ATOM   4816  CA  SER B 247      32.301  19.816  69.875  1.00  0.00              
ATOM   4817  CB  SER B 247      31.294  20.045  70.998  1.00  0.00              
ATOM   4818  OG  SER B 247      30.287  19.043  71.059  1.00  0.00              
ATOM   4819  C   SER B 247      33.208  18.627  70.167  1.00  0.00              
ATOM   4820  O   SER B 247      32.766  17.486  70.332  1.00  0.00              
ATOM   4821  N   ALA B 248      34.511  18.907  70.143  1.00  0.00              
ATOM   4822  CA  ALA B 248      35.523  17.915  70.467  1.00  0.00              
ATOM   4823  CB  ALA B 248      36.898  18.463  70.112  1.00  0.00              
ATOM   4824  C   ALA B 248      35.547  17.515  71.937  1.00  0.00              
ATOM   4825  O   ALA B 248      35.616  16.331  72.261  1.00  0.00              
ATOM   4826  N   SER B 249      35.483  18.496  72.840  1.00  0.00              
ATOM   4827  CA  SER B 249      35.536  18.234  74.268  1.00  0.00              
ATOM   4828  CB  SER B 249      36.804  18.881  74.815  1.00  0.00              
ATOM   4829  OG  SER B 249      36.861  20.250  74.418  1.00  0.00              
ATOM   4830  C   SER B 249      34.294  18.736  74.998  1.00  0.00              
ATOM   4831  O   SER B 249      33.439  17.950  75.413  1.00  0.00              
ATOM   4832  N   GLU B 250      34.150  20.055  75.152  1.00  0.00              
ATOM   4833  CA  GLU B 250      33.013  20.623  75.855  1.00  0.00              
ATOM   4834  CB  GLU B 250      33.350  22.043  76.327  1.00  0.00              
ATOM   4835  CG  GLU B 250      32.335  22.699  77.268  1.00  0.00              
ATOM   4836  CD  GLU B 250      32.110  21.966  78.584  1.00  0.00              
ATOM   4837  OE1 GLU B 250      32.992  21.990  79.441  1.00  0.00              
ATOM   4838  OE2 GLU B 250      31.043  21.369  78.745  1.00  0.00              
ATOM   4839  C   GLU B 250      31.758  20.585  74.988  1.00  0.00              
ATOM   4840  O   GLU B 250      31.471  21.487  74.196  1.00  0.00              
ATOM   4841  N   ASP B 251      31.021  19.480  75.113  1.00  0.00              
ATOM   4842  CA  ASP B 251      29.734  19.360  74.446  1.00  0.00              
ATOM   4843  CB  ASP B 251      29.168  17.941  74.505  1.00  0.00              
ATOM   4844  CG  ASP B 251      27.846  17.841  73.754  1.00  0.00              
ATOM   4845  OD1 ASP B 251      26.798  17.728  74.391  1.00  0.00              
ATOM   4846  OD2 ASP B 251      27.839  17.940  72.529  1.00  0.00              
ATOM   4847  C   ASP B 251      28.699  20.329  74.993  1.00  0.00              
ATOM   4848  O   ASP B 251      28.084  20.092  76.034  1.00  0.00              
ATOM   4849  N   CYS B 252      28.501  21.437  74.287  1.00  0.00              
ATOM   4850  CA  CYS B 252      27.419  22.344  74.625  1.00  0.00              
ATOM   4851  CB  CYS B 252      27.665  23.731  74.055  1.00  0.00              
ATOM   4852  SG  CYS B 252      28.226  23.799  72.335  1.00  0.00              
ATOM   4853  C   CYS B 252      26.013  21.857  74.297  1.00  0.00              
ATOM   4854  O   CYS B 252      25.053  22.292  74.936  1.00  0.00              
ATOM   4855  N   MET B 253      25.867  20.916  73.352  1.00  0.00              
ATOM   4856  CA  MET B 253      24.571  20.407  72.898  1.00  0.00              
ATOM   4857  CB  MET B 253      24.810  19.279  71.897  1.00  0.00              
ATOM   4858  CG  MET B 253      23.610  18.853  71.068  1.00  0.00              
ATOM   4859  SD  MET B 253      23.045  20.139  69.929  1.00  0.00              
ATOM   4860  CE  MET B 253      23.954  19.675  68.482  1.00  0.00              
ATOM   4861  C   MET B 253      23.660  19.931  74.029  1.00  0.00              
ATOM   4862  O   MET B 253      22.459  20.214  74.035  1.00  0.00              
ATOM   4863  N   ALA B 254      24.261  19.261  75.019  1.00  0.00              
ATOM   4864  CA  ALA B 254      23.584  18.844  76.240  1.00  0.00              
ATOM   4865  CB  ALA B 254      24.607  18.220  77.177  1.00  0.00              
ATOM   4866  C   ALA B 254      22.883  19.950  77.023  1.00  0.00              
ATOM   4867  O   ALA B 254      21.894  19.691  77.706  1.00  0.00              
ATOM   4868  N   LYS B 255      23.385  21.185  76.954  1.00  0.00              
ATOM   4869  CA  LYS B 255      22.723  22.322  77.580  1.00  0.00              
ATOM   4870  CB  LYS B 255      23.723  23.360  78.107  1.00  0.00              
ATOM   4871  CG  LYS B 255      24.841  22.869  79.024  1.00  0.00              
ATOM   4872  CD  LYS B 255      26.053  22.479  78.192  1.00  0.00              
ATOM   4873  CE  LYS B 255      27.226  22.009  79.030  1.00  0.00              
ATOM   4874  NZ  LYS B 255      28.347  21.740  78.151  1.00  0.00              
ATOM   4875  C   LYS B 255      21.810  23.004  76.568  1.00  0.00              
ATOM   4876  O   LYS B 255      20.691  23.423  76.881  1.00  0.00              
ATOM   4877  N   GLU B 256      22.295  23.088  75.322  1.00  0.00              
ATOM   4878  CA  GLU B 256      21.603  23.780  74.246  1.00  0.00              
ATOM   4879  CB  GLU B 256      22.416  23.750  72.962  1.00  0.00              
ATOM   4880  CG  GLU B 256      23.788  24.415  72.945  1.00  0.00              
ATOM   4881  CD  GLU B 256      23.871  25.897  73.283  1.00  0.00              
ATOM   4882  OE1 GLU B 256      23.002  26.673  72.888  1.00  0.00              
ATOM   4883  OE2 GLU B 256      24.846  26.273  73.938  1.00  0.00              
ATOM   4884  C   GLU B 256      20.222  23.228  73.930  1.00  0.00              
ATOM   4885  O   GLU B 256      19.264  23.998  73.865  1.00  0.00              
ATOM   4886  N   LEU B 257      20.079  21.911  73.744  1.00  0.00              
ATOM   4887  CA  LEU B 257      18.780  21.338  73.414  1.00  0.00              
ATOM   4888  CB  LEU B 257      18.890  19.897  72.913  1.00  0.00              
ATOM   4889  CG  LEU B 257      19.670  19.651  71.626  1.00  0.00              
ATOM   4890  CD1 LEU B 257      19.673  18.171  71.298  1.00  0.00              
ATOM   4891  CD2 LEU B 257      19.089  20.441  70.462  1.00  0.00              
ATOM   4892  C   LEU B 257      17.717  21.492  74.502  1.00  0.00              
ATOM   4893  O   LEU B 257      16.582  21.810  74.140  1.00  0.00              
ATOM   4894  N   PRO B 258      17.976  21.331  75.815  1.00  0.00              
ATOM   4895  CD  PRO B 258      19.006  20.455  76.371  1.00  0.00              
ATOM   4896  CA  PRO B 258      17.077  21.762  76.883  1.00  0.00              
ATOM   4897  CB  PRO B 258      17.886  21.489  78.130  1.00  0.00              
ATOM   4898  CG  PRO B 258      18.516  20.171  77.780  1.00  0.00              
ATOM   4899  C   PRO B 258      16.646  23.220  76.782  1.00  0.00              
ATOM   4900  O   PRO B 258      15.452  23.525  76.892  1.00  0.00              
ATOM   4901  N   GLU B 259      17.597  24.128  76.526  1.00  0.00              
ATOM   4902  CA  GLU B 259      17.277  25.526  76.275  1.00  0.00              
ATOM   4903  CB  GLU B 259      18.580  26.330  76.170  1.00  0.00              
ATOM   4904  CG  GLU B 259      18.495  27.814  75.794  1.00  0.00              
ATOM   4905  CD  GLU B 259      17.534  28.669  76.613  1.00  0.00              
ATOM   4906  OE1 GLU B 259      17.628  28.689  77.840  1.00  0.00              
ATOM   4907  OE2 GLU B 259      16.697  29.331  75.996  1.00  0.00              
ATOM   4908  C   GLU B 259      16.383  25.706  75.049  1.00  0.00              
ATOM   4909  O   GLU B 259      15.461  26.527  75.077  1.00  0.00              
ATOM   4910  N   HIS B 260      16.621  24.928  73.988  1.00  0.00              
ATOM   4911  CA  HIS B 260      15.762  24.937  72.816  1.00  0.00              
ATOM   4912  CB  HIS B 260      16.307  24.039  71.704  1.00  0.00              
ATOM   4913  CG  HIS B 260      15.487  24.113  70.423  1.00  0.00              
ATOM   4914  ND1 HIS B 260      15.032  25.201  69.822  1.00  0.00              
ATOM   4915  CD2 HIS B 260      15.042  23.020  69.721  1.00  0.00              
ATOM   4916  NE2 HIS B 260      14.329  23.517  68.743  1.00  0.00              
ATOM   4917  CE1 HIS B 260      14.316  24.827  68.799  1.00  0.00              
ATOM   4918  C   HIS B 260      14.347  24.518  73.178  1.00  0.00              
ATOM   4919  O   HIS B 260      13.412  25.229  72.815  1.00  0.00              
ATOM   4920  N   THR B 261      14.149  23.418  73.915  1.00  0.00              
ATOM   4921  CA  THR B 261      12.814  23.005  74.327  1.00  0.00              
ATOM   4922  CB  THR B 261      12.814  21.635  75.013  1.00  0.00              
ATOM   4923  OG1 THR B 261      14.021  21.498  75.751  1.00  0.00              
ATOM   4924  CG2 THR B 261      12.675  20.542  73.981  1.00  0.00              
ATOM   4925  C   THR B 261      12.020  24.007  75.150  1.00  0.00              
ATOM   4926  O   THR B 261      10.794  24.060  75.026  1.00  0.00              
ATOM   4927  N   VAL B 262      12.702  24.829  75.959  1.00  0.00              
ATOM   4928  CA  VAL B 262      12.052  25.920  76.682  1.00  0.00              
ATOM   4929  CB  VAL B 262      13.063  26.667  77.590  1.00  0.00              
ATOM   4930  CG1 VAL B 262      12.413  27.827  78.335  1.00  0.00              
ATOM   4931  CG2 VAL B 262      13.671  25.719  78.612  1.00  0.00              
ATOM   4932  C   VAL B 262      11.403  26.869  75.676  1.00  0.00              
ATOM   4933  O   VAL B 262      10.190  27.094  75.713  1.00  0.00              
ATOM   4934  N   LYS B 263      12.204  27.355  74.719  1.00  0.00              
ATOM   4935  CA  LYS B 263      11.712  28.241  73.672  1.00  0.00              
ATOM   4936  CB  LYS B 263      12.849  28.679  72.757  1.00  0.00              
ATOM   4937  CG  LYS B 263      13.952  29.518  73.376  1.00  0.00              
ATOM   4938  CD  LYS B 263      14.801  30.034  72.225  1.00  0.00
[truncated: 120,880 more chars]
