# Supplementary material for: RaTrav: a tool for calculating mean first-passage times on biochemical networks
Source: BMC Syst Biol. 2013 Nov 21;7:130. doi: 10.1186/1752-0509-7-130 (PMC4222613; doi:10.1186/1752-0509-7-130)
Supplement: Additional file 1 — RaTrav examples file. File containing RaTrav input and output data for the two case studies presented. [file 1752-0509-7-130-S1.zip › SupplementaryFiles/Example1/60a.pdb]

ATOM      1  N   GLU A   1      11.415  -6.517 102.380  1.00  0.00              
ATOM      2  CA  GLU A   1      11.742  -7.894 102.704  1.00  0.00              
ATOM      3  CB  GLU A   1      11.834  -8.022 104.224  1.00  0.00              
ATOM      4  CG  GLU A   1      12.420  -9.329 104.759  1.00  0.00              
ATOM      5  CD  GLU A   1      13.866  -9.595 104.357  1.00  0.00              
ATOM      6  OE1 GLU A   1      14.749  -8.847 104.781  1.00  0.00              
ATOM      7  OE2 GLU A   1      14.115 -10.560 103.636  1.00  0.00              
ATOM      8  C   GLU A   1      10.694  -8.850 102.141  1.00  0.00              
ATOM      9  O   GLU A   1      10.955 -10.021 101.877  1.00  0.00              
ATOM     10  N   THR A   2       9.501  -8.305 101.937  1.00  0.00              
ATOM     11  CA  THR A   2       8.386  -9.040 101.378  1.00  0.00              
ATOM     12  CB  THR A   2       7.076  -8.338 101.776  1.00  0.00              
ATOM     13  OG1 THR A   2       7.325  -6.933 101.809  1.00  0.00              
ATOM     14  CG2 THR A   2       6.562  -8.835 103.117  1.00  0.00              
ATOM     15  C   THR A   2       8.500  -9.230  99.870  1.00  0.00              
ATOM     16  O   THR A   2       9.006  -8.371  99.141  1.00  0.00              
ATOM     17  N   THR A   3       8.033 -10.385  99.396  1.00  0.00              
ATOM     18  CA  THR A   3       8.107 -10.748  97.991  1.00  0.00              
ATOM     19  CB  THR A   3       7.726 -12.233  97.854  1.00  0.00              
ATOM     20  OG1 THR A   3       6.549 -12.409  98.640  1.00  0.00              
ATOM     21  CG2 THR A   3       8.836 -13.166  98.310  1.00  0.00              
ATOM     22  C   THR A   3       7.211  -9.868  97.130  1.00  0.00              
ATOM     23  O   THR A   3       5.984  -9.991  97.175  1.00  0.00              
ATOM     24  N   ALA A   4       7.835  -8.957  96.381  1.00  0.00              
ATOM     25  CA  ALA A   4       7.130  -8.026  95.512  1.00  0.00              
ATOM     26  CB  ALA A   4       8.142  -7.248  94.686  1.00  0.00              
ATOM     27  C   ALA A   4       6.131  -8.657  94.548  1.00  0.00              
ATOM     28  O   ALA A   4       6.449  -9.595  93.814  1.00  0.00              
ATOM     29  N   LEU A   5       4.904  -8.137  94.570  1.00  0.00              
ATOM     30  CA  LEU A   5       3.817  -8.662  93.761  1.00  0.00              
ATOM     31  CB  LEU A   5       2.478  -8.155  94.281  1.00  0.00              
ATOM     32  CG  LEU A   5       1.994  -8.625  95.640  1.00  0.00              
ATOM     33  CD1 LEU A   5       0.810  -7.802  96.107  1.00  0.00              
ATOM     34  CD2 LEU A   5       1.633 -10.092  95.592  1.00  0.00              
ATOM     35  C   LEU A   5       3.966  -8.222  92.317  1.00  0.00              
ATOM     36  O   LEU A   5       4.200  -7.044  92.048  1.00  0.00              
ATOM     37  N   VAL A   6       3.857  -9.147  91.368  1.00  0.00              
ATOM     38  CA  VAL A   6       3.869  -8.792  89.960  1.00  0.00              
ATOM     39  CB  VAL A   6       5.013  -9.496  89.193  1.00  0.00              
ATOM     40  CG1 VAL A   6       5.068  -9.013  87.750  1.00  0.00              
ATOM     41  CG2 VAL A   6       6.360  -9.240  89.849  1.00  0.00              
ATOM     42  C   VAL A   6       2.509  -9.190  89.410  1.00  0.00              
ATOM     43  O   VAL A   6       2.130 -10.368  89.431  1.00  0.00              
ATOM     44  N   CYS A   7       1.756  -8.196  88.939  1.00  0.00              
ATOM     45  CA  CYS A   7       0.418  -8.437  88.433  1.00  0.00              
ATOM     46  CB  CYS A   7      -0.593  -7.844  89.406  1.00  0.00              
ATOM     47  SG  CYS A   7      -2.318  -8.181  88.976  1.00  0.00              
ATOM     48  C   CYS A   7       0.238  -7.885  87.024  1.00  0.00              
ATOM     49  O   CYS A   7       0.092  -6.680  86.782  1.00  0.00              
ATOM     50  N   ASP A   8       0.265  -8.817  86.072  1.00  0.00              
ATOM     51  CA  ASP A   8       0.084  -8.504  84.667  1.00  0.00              
ATOM     52  CB  ASP A   8       0.854  -9.482  83.783  1.00  0.00              
ATOM     53  CG  ASP A   8       0.823  -9.231  82.277  1.00  0.00              
ATOM     54  OD1 ASP A   8       1.230 -10.133  81.546  1.00  0.00              
ATOM     55  OD2 ASP A   8       0.456  -8.145  81.818  1.00  0.00              
ATOM     56  C   ASP A   8      -1.386  -8.484  84.289  1.00  0.00              
ATOM     57  O   ASP A   8      -2.009  -9.503  83.993  1.00  0.00              
ATOM     58  N   ASN A   9      -1.899  -7.262  84.285  1.00  0.00              
ATOM     59  CA  ASN A   9      -3.293  -6.985  83.992  1.00  0.00              
ATOM     60  CB  ASN A   9      -3.734  -5.719  84.729  1.00  0.00              
ATOM     61  CG  ASN A   9      -3.729  -5.819  86.248  1.00  0.00              
ATOM     62  OD1 ASN A   9      -4.763  -5.701  86.897  1.00  0.00              
ATOM     63  ND2 ASN A   9      -2.601  -6.009  86.916  1.00  0.00              
ATOM     64  C   ASN A   9      -3.452  -6.764  82.495  1.00  0.00              
ATOM     65  O   ASN A   9      -2.733  -5.949  81.911  1.00  0.00              
ATOM     66  N   GLY A  10      -4.353  -7.493  81.836  1.00  0.00              
ATOM     67  CA  GLY A  10      -4.673  -7.236  80.441  1.00  0.00              
ATOM     68  C   GLY A  10      -6.147  -7.490  80.171  1.00  0.00              
ATOM     69  O   GLY A  10      -6.799  -8.216  80.924  1.00  0.00              
ATOM     70  N   SER A  11      -6.674  -6.934  79.071  1.00  0.00              
ATOM     71  CA  SER A  11      -8.088  -6.992  78.700  1.00  0.00              
ATOM     72  CB  SER A  11      -8.231  -6.540  77.253  1.00  0.00              
ATOM     73  OG  SER A  11      -7.447  -5.388  76.963  1.00  0.00              
ATOM     74  C   SER A  11      -8.800  -8.335  78.841  1.00  0.00              
ATOM     75  O   SER A  11     -10.005  -8.396  79.091  1.00  0.00              
ATOM     76  N   GLY A  12      -8.070  -9.433  78.644  1.00  0.00              
ATOM     77  CA  GLY A  12      -8.648 -10.760  78.746  1.00  0.00              
ATOM     78  C   GLY A  12      -8.250 -11.493  80.013  1.00  0.00              
ATOM     79  O   GLY A  12      -9.039 -12.277  80.540  1.00  0.00              
ATOM     80  N   LEU A  13      -7.056 -11.234  80.550  1.00  0.00              
ATOM     81  CA  LEU A  13      -6.461 -12.096  81.560  1.00  0.00              
ATOM     82  CB  LEU A  13      -5.551 -13.151  80.926  1.00  0.00              
ATOM     83  CG  LEU A  13      -6.129 -14.303  80.111  1.00  0.00              
ATOM     84  CD1 LEU A  13      -5.027 -15.006  79.345  1.00  0.00              
ATOM     85  CD2 LEU A  13      -6.876 -15.283  80.998  1.00  0.00              
ATOM     86  C   LEU A  13      -5.625 -11.286  82.533  1.00  0.00              
ATOM     87  O   LEU A  13      -5.003 -10.282  82.172  1.00  0.00              
ATOM     88  N   VAL A  14      -5.652 -11.718  83.791  1.00  0.00              
ATOM     89  CA  VAL A  14      -4.734 -11.227  84.798  1.00  0.00              
ATOM     90  CB  VAL A  14      -5.483 -10.714  86.053  1.00  0.00              
ATOM     91  CG1 VAL A  14      -4.513 -10.231  87.124  1.00  0.00              
ATOM     92  CG2 VAL A  14      -6.406  -9.560  85.695  1.00  0.00              
ATOM     93  C   VAL A  14      -3.809 -12.389  85.136  1.00  0.00              
ATOM     94  O   VAL A  14      -4.249 -13.466  85.550  1.00  0.00              
ATOM     95  N   LYS A  15      -2.521 -12.169  84.880  1.00  0.00              
ATOM     96  CA  LYS A  15      -1.471 -13.089  85.286  1.00  0.00              
ATOM     97  CB  LYS A  15      -0.380 -13.225  84.220  1.00  0.00              
ATOM     98  CG  LYS A  15      -0.819 -13.752  82.857  1.00  0.00              
ATOM     99  CD  LYS A  15      -1.141 -12.622  81.887  1.00  0.00              
ATOM    100  CE  LYS A  15      -1.677 -13.141  80.558  1.00  0.00              
ATOM    101  NZ  LYS A  15      -0.726 -13.971  79.840  1.00  0.00              
ATOM    102  C   LYS A  15      -0.853 -12.524  86.558  1.00  0.00              
ATOM    103  O   LYS A  15      -0.626 -11.316  86.648  1.00  0.00              
ATOM    104  N   ALA A  16      -0.553 -13.349  87.559  1.00  0.00              
ATOM    105  CA  ALA A  16      -0.108 -12.854  88.849  1.00  0.00              
ATOM    106  CB  ALA A  16      -1.312 -12.719  89.762  1.00  0.00              
ATOM    107  C   ALA A  16       0.871 -13.785  89.540  1.00  0.00              
ATOM    108  O   ALA A  16       0.817 -15.010  89.383  1.00  0.00              
ATOM    109  N   GLY A  17       1.785 -13.190  90.305  1.00  0.00              
ATOM    110  CA  GLY A  17       2.742 -13.941  91.097  1.00  0.00              
ATOM    111  C   GLY A  17       3.686 -12.995  91.817  1.00  0.00              
ATOM    112  O   GLY A  17       3.325 -11.861  92.141  1.00  0.00              
ATOM    113  N   PHE A  18       4.918 -13.450  92.038  1.00  0.00              
ATOM    114  CA  PHE A  18       5.895 -12.704  92.811  1.00  0.00              
ATOM    115  CB  PHE A  18       6.227 -13.428  94.119  1.00  0.00              
ATOM    116  CG  PHE A  18       5.036 -13.682  95.034  1.00  0.00              
ATOM    117  CD1 PHE A  18       4.442 -14.929  95.051  1.00  0.00              
ATOM    118  CD2 PHE A  18       4.559 -12.679  95.854  1.00  0.00              
ATOM    119  CE1 PHE A  18       3.372 -15.171  95.887  1.00  0.00              
ATOM    120  CE2 PHE A  18       3.495 -12.933  96.695  1.00  0.00              
ATOM    121  CZ  PHE A  18       2.899 -14.175  96.711  1.00  0.00              
ATOM    122  C   PHE A  18       7.182 -12.541  92.015  1.00  0.00              
ATOM    123  O   PHE A  18       7.505 -13.346  91.133  1.00  0.00              
ATOM    124  N   ALA A  19       7.918 -11.480  92.351  1.00  0.00              
ATOM    125  CA  ALA A  19       9.211 -11.175  91.759  1.00  0.00              
ATOM    126  CB  ALA A  19       9.818  -9.977  92.466  1.00  0.00              
ATOM    127  C   ALA A  19      10.202 -12.319  91.895  1.00  0.00              
ATOM    128  O   ALA A  19      10.418 -12.865  92.980  1.00  0.00              
ATOM    129  N   GLY A  20      10.761 -12.714  90.756  1.00  0.00              
ATOM    130  CA  GLY A  20      11.699 -13.819  90.717  1.00  0.00              
ATOM    131  C   GLY A  20      11.045 -15.103  90.228  1.00  0.00              
ATOM    132  O   GLY A  20      11.748 -16.073  89.937  1.00  0.00              
ATOM    133  N   ASP A  21       9.710 -15.164  90.119  1.00  0.00              
ATOM    134  CA  ASP A  21       9.067 -16.339  89.539  1.00  0.00              
ATOM    135  CB  ASP A  21       7.563 -16.408  89.782  1.00  0.00              
ATOM    136  CG  ASP A  21       7.101 -16.751  91.187  1.00  0.00              
ATOM    137  OD1 ASP A  21       7.573 -17.728  91.773  1.00  0.00              
ATOM    138  OD2 ASP A  21       6.224 -16.059  91.709  1.00  0.00              
ATOM    139  C   ASP A  21       9.270 -16.340  88.036  1.00  0.00              
ATOM    140  O   ASP A  21       9.147 -15.304  87.380  1.00  0.00              
ATOM    141  N   ASP A  22       9.577 -17.510  87.477  1.00  0.00              
ATOM    142  CA  ASP A  22       9.740 -17.658  86.033  1.00  0.00              
ATOM    143  CB  ASP A  22      10.607 -18.883  85.703  1.00  0.00              
ATOM    144  CG  ASP A  22       9.914 -20.227  85.907  1.00  0.00              
ATOM    145  OD1 ASP A  22       9.436 -20.473  87.017  1.00  0.00              
ATOM    146  OD2 ASP A  22       9.849 -21.015  84.967  1.00  0.00              
ATOM    147  C   ASP A  22       8.409 -17.786  85.296  1.00  0.00              
ATOM    148  O   ASP A  22       8.367 -17.751  84.069  1.00  0.00              
ATOM    149  N   ALA A  23       7.319 -17.981  86.037  1.00  0.00              
ATOM    150  CA  ALA A  23       6.001 -18.206  85.470  1.00  0.00              
ATOM    151  CB  ALA A  23       5.770 -19.707  85.336  1.00  0.00              
ATOM    152  C   ALA A  23       4.972 -17.669  86.459  1.00  0.00              
ATOM    153  O   ALA A  23       5.247 -17.678  87.665  1.00  0.00              
ATOM    154  N   PRO A  24       3.816 -17.141  86.028  1.00  0.00              
ATOM    155  CD  PRO A  24       3.508 -16.829  84.635  1.00  0.00              
ATOM    156  CA  PRO A  24       2.745 -16.701  86.917  1.00  0.00              
ATOM    157  CB  PRO A  24       1.782 -16.004  85.978  1.00  0.00              
ATOM    158  CG  PRO A  24       1.999 -16.697  84.659  1.00  0.00              
ATOM    159  C   PRO A  24       2.082 -17.836  87.684  1.00  0.00              
ATOM    160  O   PRO A  24       1.859 -18.931  87.163  1.00  0.00              
ATOM    161  N   ARG A  25       1.766 -17.555  88.946  1.00  0.00              
ATOM    162  CA  ARG A  25       1.159 -18.537  89.826  1.00  0.00              
ATOM    163  CB  ARG A  25       1.541 -18.195  91.259  1.00  0.00              
ATOM    164  CG  ARG A  25       1.152 -19.223  92.316  1.00  0.00              
ATOM    165  CD  ARG A  25       1.966 -19.040  93.596  1.00  0.00              
ATOM    166  NE  ARG A  25       3.331 -19.536  93.449  1.00  0.00              
ATOM    167  CZ  ARG A  25       4.380 -18.751  93.190  1.00  0.00              
ATOM    168  NH1 ARG A  25       5.572 -19.310  93.024  1.00  0.00              
ATOM    169  NH2 ARG A  25       4.250 -17.432  93.110  1.00  0.00              
ATOM    170  C   ARG A  25      -0.353 -18.557  89.633  1.00  0.00              
ATOM    171  O   ARG A  25      -0.987 -19.612  89.663  1.00  0.00              
ATOM    172  N   ALA A  26      -0.945 -17.382  89.418  1.00  0.00              
ATOM    173  CA  ALA A  26      -2.369 -17.286  89.156  1.00  0.00              
ATOM    174  CB  ALA A  26      -3.011 -16.362  90.177  1.00  0.00              
ATOM    175  C   ALA A  26      -2.576 -16.675  87.782  1.00  0.00              
ATOM    176  O   ALA A  26      -1.963 -15.659  87.453  1.00  0.00              
ATOM    177  N   VAL A  27      -3.385 -17.314  86.939  1.00  0.00              
ATOM    178  CA  VAL A  27      -3.797 -16.736  85.669  1.00  0.00              
ATOM    179  CB  VAL A  27      -3.187 -17.453  84.432  1.00  0.00              
ATOM    180  CG1 VAL A  27      -3.560 -16.710  83.155  1.00  0.00              
ATOM    181  CG2 VAL A  27      -1.675 -17.585  84.502  1.00  0.00              
ATOM    182  C   VAL A  27      -5.305 -16.925  85.666  1.00  0.00              
ATOM    183  O   VAL A  27      -5.780 -18.055  85.806  1.00  0.00              
ATOM    184  N   PHE A  28      -6.072 -15.841  85.552  1.00  0.00              
ATOM    185  CA  PHE A  28      -7.523 -15.945  85.496  1.00  0.00              
ATOM    186  CB  PHE A  28      -8.144 -15.925  86.910  1.00  0.00              
ATOM    187  CG  PHE A  28      -7.995 -14.644  87.718  1.00  0.00              
ATOM    188  CD1 PHE A  28      -9.067 -13.778  87.811  1.00  0.00              
ATOM    189  CD2 PHE A  28      -6.816 -14.368  88.382  1.00  0.00              
ATOM    190  CE1 PHE A  28      -8.964 -12.638  88.576  1.00  0.00              
ATOM    191  CE2 PHE A  28      -6.723 -13.226  89.147  1.00  0.00              
ATOM    192  CZ  PHE A  28      -7.795 -12.366  89.246  1.00  0.00              
ATOM    193  C   PHE A  28      -8.109 -14.856  84.602  1.00  0.00              
ATOM    194  O   PHE A  28      -7.481 -13.801  84.470  1.00  0.00              
ATOM    195  N   PRO A  29      -9.260 -15.045  83.936  1.00  0.00              
ATOM    196  CD  PRO A  29      -9.971 -16.315  83.829  1.00  0.00              
ATOM    197  CA  PRO A  29      -9.895 -14.032  83.098  1.00  0.00              
ATOM    198  CB  PRO A  29     -11.078 -14.772  82.497  1.00  0.00              
ATOM    199  CG  PRO A  29     -11.377 -15.866  83.491  1.00  0.00              
ATOM    200  C   PRO A  29     -10.314 -12.749  83.804  1.00  0.00              
ATOM    201  O   PRO A  29     -10.828 -12.762  84.926  1.00  0.00              
ATOM    202  N   SER A  30     -10.104 -11.622  83.124  1.00  0.00              
ATOM    203  CA  SER A  30     -10.443 -10.302  83.636  1.00  0.00              
ATOM    204  CB  SER A  30      -9.644  -9.262  82.856  1.00  0.00              
ATOM    205  OG  SER A  30      -8.260  -9.578  82.872  1.00  0.00              
ATOM    206  C   SER A  30     -11.941 -10.005  83.559  1.00  0.00              
ATOM    207  O   SER A  30     -12.396  -9.047  82.928  1.00  0.00              
ATOM    208  N   ILE A  31     -12.733 -10.844  84.227  1.00  0.00              
ATOM    209  CA  ILE A  31     -14.178 -10.714  84.227  1.00  0.00              
ATOM    210  CB  ILE A  31     -14.909 -11.889  83.525  1.00  0.00              
ATOM    211  CG2 ILE A  31     -14.778 -11.755  82.017  1.00  0.00              
ATOM    212  CG1 ILE A  31     -14.490 -13.266  84.040  1.00  0.00              
ATOM    213  CD1 ILE A  31     -15.317 -14.448  83.493  1.00  0.00              
ATOM    214  C   ILE A  31     -14.693 -10.593  85.647  1.00  0.00              
ATOM    215  O   ILE A  31     -14.089 -11.085  86.602  1.00  0.00              
ATOM    216  N   VAL A  32     -15.809  -9.890  85.778  1.00  0.00              
ATOM    217  CA  VAL A  32     -16.620  -9.942  86.983  1.00  0.00              
ATOM    218  CB  VAL A  32     -16.661  -8.606  87.758  1.00  0.00              
ATOM    219  CG1 VAL A  32     -15.338  -8.331  88.455  1.00  0.00              
ATOM    220  CG2 VAL A  32     -17.009  -7.451  86.838  1.00  0.00              
ATOM    221  C   VAL A  32     -18.018 -10.346  86.543  1.00  0.00              
ATOM    222  O   VAL A  32     -18.412 -10.068  85.408  1.00  0.00              
ATOM    223  N   GLY A  33     -18.785 -11.004  87.404  1.00  0.00              
ATOM    224  CA  GLY A  33     -20.109 -11.456  87.037  1.00  0.00              
ATOM    225  C   GLY A  33     -21.110 -11.156  88.130  1.00  0.00              
ATOM    226  O   GLY A  33     -21.023 -11.684  89.240  1.00  0.00              
ATOM    227  N   ARG A  34     -22.043 -10.264  87.811  1.00  0.00              
ATOM    228  CA  ARG A  34     -23.180 -10.006  88.679  1.00  0.00              
ATOM    229  CB  ARG A  34     -23.667  -8.567  88.526  1.00  0.00              
ATOM    230  CG  ARG A  34     -22.736  -7.588  89.205  1.00  0.00              
ATOM    231  CD  ARG A  34     -23.162  -6.135  89.067  1.00  0.00              
ATOM    232  NE  ARG A  34     -22.308  -5.295  89.896  1.00  0.00              
ATOM    233  CZ  ARG A  34     -21.063  -4.953  89.556  1.00  0.00              
ATOM    234  NH1 ARG A  34     -20.316  -4.327  90.455  1.00  0.00              
ATOM    235  NH2 ARG A  34     -20.589  -5.174  88.331  1.00  0.00              
ATOM    236  C   ARG A  34     -24.292 -10.953  88.263  1.00  0.00              
ATOM    237  O   ARG A  34     -24.457 -11.147  87.056  1.00  0.00              
ATOM    238  N   PRO A  35     -25.063 -11.592  89.156  1.00  0.00              
ATOM    239  CD  PRO A  35     -24.798 -11.665  90.587  1.00  0.00              
ATOM    240  CA  PRO A  35     -26.243 -12.375  88.789  1.00  0.00              
ATOM    241  CB  PRO A  35     -26.783 -12.830  90.134  1.00  0.00              
ATOM    242  CG  PRO A  35     -26.193 -11.869  91.143  1.00  0.00              
ATOM    243  C   PRO A  35     -27.241 -11.548  87.985  1.00  0.00              
ATOM    244  O   PRO A  35     -27.383 -10.347  88.224  1.00  0.00              
ATOM    245  N   ARG A  36     -27.897 -12.172  87.001  1.00  0.00              
ATOM    246  CA  ARG A  36     -28.794 -11.486  86.070  1.00  0.00              
ATOM    247  CB  ARG A  36     -29.673 -12.488  85.333  1.00  0.00              
ATOM    248  CG  ARG A  36     -28.928 -13.407  84.385  1.00  0.00              
ATOM    249  CD  ARG A  36     -29.908 -14.395  83.784  1.00  0.00              
ATOM    250  NE  ARG A  36     -29.213 -15.464  83.086  1.00  0.00              
ATOM    251  CZ  ARG A  36     -29.844 -16.363  82.330  1.00  0.00              
ATOM    252  NH1 ARG A  36     -29.132 -17.346  81.800  1.00  0.00              
ATOM    253  NH2 ARG A  36     -31.151 -16.290  82.095  1.00  0.00              
ATOM    254  C   ARG A  36     -29.703 -10.383  86.602  1.00  0.00              
ATOM    255  O   ARG A  36     -30.268 -10.462  87.694  1.00  0.00              
ATOM    256  N   HIS A  37     -29.758  -9.306  85.812  1.00  0.00              
ATOM    257  CA  HIS A  37     -30.748  -8.238  85.936  1.00  0.00              
ATOM    258  CB  HIS A  37     -32.130  -8.738  85.487  1.00  0.00              
ATOM    259  CG  HIS A  37     -32.168  -9.192  84.036  1.00  0.00              
ATOM    260  ND1 HIS A  37     -32.226 -10.440  83.600  1.00  0.00              
ATOM    261  CD2 HIS A  37     -32.121  -8.350  82.950  1.00  0.00              
ATOM    262  NE2 HIS A  37     -32.144  -9.148  81.914  1.00  0.00              
ATOM    263  CE1 HIS A  37     -32.207 -10.401  82.296  1.00  0.00              
ATOM    264  C   HIS A  37     -30.849  -7.498  87.270  1.00  0.00              
ATOM    265  O   HIS A  37     -31.918  -7.010  87.648  1.00  0.00              
ATOM    266  N   GLN A  38     -29.720  -7.337  87.970  1.00  0.00              
ATOM    267  CA  GLN A  38     -29.670  -6.624  89.248  1.00  0.00              
ATOM    268  CB  GLN A  38     -28.238  -6.544  89.765  1.00  0.00              
ATOM    269  CG  GLN A  38     -27.557  -7.876  90.039  1.00  0.00              
ATOM    270  CD  GLN A  38     -28.322  -8.790  90.984  1.00  0.00              
ATOM    271  OE1 GLN A  38     -28.264  -8.647  92.201  1.00  0.00              
ATOM    272  NE2 GLN A  38     -29.048  -9.771  90.464  1.00  0.00              
ATOM    273  C   GLN A  38     -30.252  -5.214  89.233  1.00  0.00              
ATOM    274  O   GLN A  38     -30.933  -4.794  90.168  1.00  0.00              
ATOM    275  N   GLY A  39     -30.019  -4.489  88.134  1.00  0.00              
ATOM    276  CA  GLY A  39     -30.564  -3.151  87.945  1.00  0.00              
ATOM    277  C   GLY A  39     -32.083  -3.122  87.803  1.00  0.00              
ATOM    278  O   GLY A  39     -32.704  -2.075  87.974  1.00  0.00              
ATOM    279  N   VAL A  40     -32.697  -4.258  87.458  1.00  0.00              
ATOM    280  CA  VAL A  40     -34.147  -4.370  87.399  1.00  0.00              
ATOM    281  CB  VAL A  40     -34.576  -5.366  86.292  1.00  0.00              
ATOM    282  CG1 VAL A  40     -36.092  -5.447  86.171  1.00  0.00              
ATOM    283  CG2 VAL A  40     -33.983  -4.980  84.943  1.00  0.00              
ATOM    284  C   VAL A  40     -34.621  -4.837  88.772  1.00  0.00              
ATOM    285  O   VAL A  40     -35.510  -4.238  89.380  1.00  0.00              
ATOM    286  N   MET A  41     -34.007  -5.901  89.299  1.00  0.00              
ATOM    287  CA  MET A  41     -34.380  -6.452  90.592  1.00  0.00              
ATOM    288  CB  MET A  41     -34.051  -7.942  90.636  1.00  0.00              
ATOM    289  CG  MET A  41     -34.914  -8.780  89.706  1.00  0.00              
ATOM    290  SD  MET A  41     -34.640 -10.556  89.924  1.00  0.00              
ATOM    291  CE  MET A  41     -33.366 -10.806  88.722  1.00  0.00              
ATOM    292  C   MET A  41     -33.746  -5.695  91.758  1.00  0.00              
ATOM    293  O   MET A  41     -32.958  -6.216  92.556  1.00  0.00              
ATOM    294  N   VAL A  42     -34.150  -4.426  91.867  1.00  0.00              
ATOM    295  CA  VAL A  42     -33.611  -3.505  92.856  1.00  0.00              
ATOM    296  CB  VAL A  42     -34.128  -2.064  92.608  1.00  0.00              
ATOM    297  CG1 VAL A  42     -33.528  -1.073  93.598  1.00  0.00              
ATOM    298  CG2 VAL A  42     -33.797  -1.602  91.196  1.00  0.00              
ATOM    299  C   VAL A  42     -33.944  -3.983  94.265  1.00  0.00              
ATOM    300  O   VAL A  42     -35.092  -3.980  94.711  1.00  0.00              
ATOM    301  N   GLY A  43     -32.897  -4.466  94.931  1.00  0.00              
ATOM    302  CA  GLY A  43     -33.005  -4.911  96.309  1.00  0.00              
ATOM    303  C   GLY A  43     -33.287  -6.401  96.435  1.00  0.00              
ATOM    304  O   GLY A  43     -33.556  -6.883  97.539  1.00  0.00              
ATOM    305  N   MET A  44     -33.229  -7.179  95.347  1.00  0.00              
ATOM    306  CA  MET A  44     -33.389  -8.623  95.445  1.00  0.00              
ATOM    307  CB  MET A  44     -33.822  -9.204  94.099  1.00  0.00              
ATOM    308  CG  MET A  44     -34.221 -10.678  94.105  1.00  0.00              
ATOM    309  SD  MET A  44     -35.645 -11.044  95.162  1.00  0.00              
ATOM    310  CE  MET A  44     -34.861 -12.001  96.429  1.00  0.00              
ATOM    311  C   MET A  44     -32.085  -9.238  95.948  1.00  0.00              
ATOM    312  O   MET A  44     -31.242  -9.740  95.202  1.00  0.00              
ATOM    313  N   GLY A  45     -31.916  -9.143  97.266  1.00  0.00              
ATOM    314  CA  GLY A  45     -30.716  -9.626  97.922  1.00  0.00              
ATOM    315  C   GLY A  45     -29.594  -8.610  97.771  1.00  0.00              
ATOM    316  O   GLY A  45     -29.755  -7.434  98.102  1.00  0.00              
ATOM    317  N   GLN A  46     -28.454  -9.052  97.242  1.00  0.00              
ATOM    318  CA  GLN A  46     -27.271  -8.214  97.118  1.00  0.00              
ATOM    319  CB  GLN A  46     -26.242  -8.532  98.205  1.00  0.00              
ATOM    320  CG  GLN A  46     -26.644  -8.176  99.630  1.00  0.00              
ATOM    321  CD  GLN A  46     -25.603  -8.579 100.661  1.00  0.00              
ATOM    322  OE1 GLN A  46     -25.371  -9.756 100.921  1.00  0.00              
ATOM    323  NE2 GLN A  46     -24.934  -7.625 101.292  1.00  0.00              
ATOM    324  C   GLN A  46     -26.623  -8.484  95.772  1.00  0.00              
ATOM    325  O   GLN A  46     -26.638  -9.617  95.285  1.00  0.00              
ATOM    326  N   LYS A  47     -26.020  -7.451  95.176  1.00  0.00              
ATOM    327  CA  LYS A  47     -25.282  -7.590  93.926  1.00  0.00              
ATOM    328  CB  LYS A  47     -25.061  -6.222  93.282  1.00  0.00              
ATOM    329  CG  LYS A  47     -26.342  -5.480  92.948  1.00  0.00              
ATOM    330  CD  LYS A  47     -26.000  -4.158  92.286  1.00  0.00              
ATOM    331  CE  LYS A  47     -27.280  -3.420  91.939  1.00  0.00              
ATOM    332  NZ  LYS A  47     -26.972  -2.156  91.302  1.00  0.00              
ATOM    333  C   LYS A  47     -23.945  -8.283  94.179  1.00  0.00              
ATOM    334  O   LYS A  47     -22.865  -7.687  94.176  1.00  0.00              
ATOM    335  N   ASP A  48     -24.028  -9.588  94.429  1.00  0.00              
ATOM    336  CA  ASP A  48     -22.875 -10.387  94.804  1.00  0.00              
ATOM    337  CB  ASP A  48     -23.377 -11.626  95.560  1.00  0.00              
ATOM    338  CG  ASP A  48     -22.316 -12.600  96.063  1.00  0.00              
ATOM    339  OD1 ASP A  48     -21.205 -12.184  96.405  1.00  0.00              
ATOM    340  OD2 ASP A  48     -22.620 -13.788  96.148  1.00  0.00              
ATOM    341  C   ASP A  48     -22.011 -10.748  93.600  1.00  0.00              
ATOM    342  O   ASP A  48     -21.987 -11.891  93.145  1.00  0.00              
ATOM    343  N   SER A  49     -21.308  -9.746  93.063  1.00  0.00              
ATOM    344  CA  SER A  49     -20.436  -9.958  91.922  1.00  0.00              
ATOM    345  CB  SER A  49     -20.049  -8.632  91.263  1.00  0.00              
ATOM    346  OG  SER A  49     -20.103  -7.507  92.136  1.00  0.00              
ATOM    347  C   SER A  49     -19.226 -10.846  92.176  1.00  0.00              
ATOM    348  O   SER A  49     -18.356 -10.584  93.009  1.00  0.00              
ATOM    349  N   TYR A  50     -19.236 -11.953  91.443  1.00  0.00              
ATOM    350  CA  TYR A  50     -18.182 -12.950  91.520  1.00  0.00              
ATOM    351  CB  TYR A  50     -18.732 -14.307  91.097  1.00  0.00              
ATOM    352  CG  TYR A  50     -19.976 -14.731  91.861  1.00  0.00              
ATOM    353  CD1 TYR A  50     -21.211 -14.636  91.252  1.00  0.00              
ATOM    354  CE1 TYR A  50     -22.355 -14.950  91.954  1.00  0.00              
ATOM    355  CD2 TYR A  50     -19.872 -15.171  93.165  1.00  0.00              
ATOM    356  CE2 TYR A  50     -21.012 -15.485  93.871  1.00  0.00              
ATOM    357  CZ  TYR A  50     -22.246 -15.352  93.266  1.00  0.00              
ATOM    358  OH  TYR A  50     -23.390 -15.576  94.004  1.00  0.00              
ATOM    359  C   TYR A  50     -17.047 -12.558  90.587  1.00  0.00              
ATOM    360  O   TYR A  50     -17.285 -11.875  89.589  1.00  0.00              
ATOM    361  N   VAL A  51     -15.805 -12.970  90.852  1.00  0.00              
ATOM    362  CA  VAL A  51     -14.677 -12.518  90.045  1.00  0.00              
ATOM    363  CB  VAL A  51     -13.661 -11.739  90.919  1.00  0.00              
ATOM    364  CG1 VAL A  51     -12.620 -11.059  90.049  1.00  0.00              
ATOM    365  CG2 VAL A  51     -14.316 -10.690  91.807  1.00  0.00              
ATOM    366  C   VAL A  51     -13.988 -13.672  89.317  1.00  0.00              
ATOM    367  O   VAL A  51     -13.934 -14.802  89.808  1.00  0.00              
ATOM    368  N   GLY A  52     -13.513 -13.402  88.098  1.00  0.00              
ATOM    369  CA  GLY A  52     -12.618 -14.275  87.349  1.00  0.00              
ATOM    370  C   GLY A  52     -13.144 -15.682  87.135  1.00  0.00              
ATOM    371  O   GLY A  52     -14.243 -15.889  86.622  1.00  0.00              
ATOM    372  N   ASP A  53     -12.357 -16.661  87.588  1.00  0.00              
ATOM    373  CA  ASP A  53     -12.753 -18.063  87.527  1.00  0.00              
ATOM    374  CB  ASP A  53     -11.619 -18.985  87.950  1.00  0.00              
ATOM    375  CG  ASP A  53     -10.833 -19.521  86.766  1.00  0.00              
ATOM    376  OD1 ASP A  53     -10.035 -18.769  86.209  1.00  0.00              
ATOM    377  OD2 ASP A  53     -11.015 -20.684  86.412  1.00  0.00              
ATOM    378  C   ASP A  53     -13.988 -18.396  88.345  1.00  0.00              
ATOM    379  O   ASP A  53     -14.778 -19.257  87.962  1.00  0.00              
ATOM    380  N   GLU A  54     -14.189 -17.675  89.452  1.00  0.00              
ATOM    381  CA  GLU A  54     -15.357 -17.842  90.304  1.00  0.00              
ATOM    382  CB  GLU A  54     -15.103 -17.045  91.576  1.00  0.00              
ATOM    383  CG  GLU A  54     -16.190 -16.980  92.636  1.00  0.00              
ATOM    384  CD  GLU A  54     -15.885 -15.921  93.686  1.00  0.00              
ATOM    385  OE1 GLU A  54     -15.873 -14.737  93.339  1.00  0.00              
ATOM    386  OE2 GLU A  54     -15.662 -16.279  94.840  1.00  0.00              
ATOM    387  C   GLU A  54     -16.602 -17.351  89.564  1.00  0.00              
ATOM    388  O   GLU A  54     -17.678 -17.942  89.679  1.00  0.00              
ATOM    389  N   ALA A  55     -16.449 -16.276  88.781  1.00  0.00              
ATOM    390  CA  ALA A  55     -17.511 -15.804  87.903  1.00  0.00              
ATOM    391  CB  ALA A  55     -17.134 -14.470  87.275  1.00  0.00              
ATOM    392  C   ALA A  55     -17.773 -16.791  86.774  1.00  0.00              
ATOM    393  O   ALA A  55     -18.913 -17.194  86.539  1.00  0.00              
ATOM    394  N   GLN A  56     -16.708 -17.242  86.103  1.00  0.00              
ATOM    395  CA  GLN A  56     -16.805 -18.211  85.020  1.00  0.00              
ATOM    396  CB  GLN A  56     -15.412 -18.442  84.445  1.00  0.00              
ATOM    397  CG  GLN A  56     -15.373 -19.300  83.189  1.00  0.00              
ATOM    398  CD  GLN A  56     -14.065 -19.211  82.418  1.00  0.00              
ATOM    399  OE1 GLN A  56     -12.969 -19.102  82.966  1.00  0.00              
ATOM    400  NE2 GLN A  56     -14.162 -19.254  81.098  1.00  0.00              
ATOM    401  C   GLN A  56     -17.468 -19.516  85.457  1.00  0.00              
ATOM    402  O   GLN A  56     -18.270 -20.089  84.718  1.00  0.00              
ATOM    403  N   SER A  57     -17.212 -19.959  86.692  1.00  0.00              
ATOM    404  CA  SER A  57     -17.868 -21.130  87.256  1.00  0.00              
ATOM    405  CB  SER A  57     -17.255 -21.460  88.616  1.00  0.00              
ATOM    406  OG  SER A  57     -17.683 -22.719  89.123  1.00  0.00              
ATOM    407  C   SER A  57     -19.383 -20.987  87.404  1.00  0.00              
ATOM    408  O   SER A  57     -20.060 -21.994  87.624  1.00  0.00              
ATOM    409  N   LYS A  58     -19.942 -19.773  87.342  1.00  0.00              
ATOM    410  CA  LYS A  58     -21.386 -19.581  87.385  1.00  0.00              
ATOM    411  CB  LYS A  58     -21.776 -18.810  88.647  1.00  0.00              
ATOM    412  CG  LYS A  58     -21.394 -19.494  89.949  1.00  0.00              
ATOM    413  CD  LYS A  58     -21.846 -18.659  91.132  1.00  0.00              
ATOM    414  CE  LYS A  58     -21.292 -19.226  92.431  1.00  0.00              
ATOM    415  NZ  LYS A  58     -19.849 -19.085  92.481  1.00  0.00              
ATOM    416  C   LYS A  58     -21.897 -18.837  86.153  1.00  0.00              
ATOM    417  O   LYS A  58     -23.068 -18.448  86.092  1.00  0.00              
ATOM    418  N   ARG A  59     -21.041 -18.709  85.128  1.00  0.00              
ATOM    419  CA  ARG A  59     -21.236 -17.845  83.964  1.00  0.00              
ATOM    420  CB  ARG A  59     -20.248 -18.266  82.879  1.00  0.00              
ATOM    421  CG  ARG A  59     -20.189 -17.314  81.693  1.00  0.00              
ATOM    422  CD  ARG A  59     -19.823 -18.017  80.388  1.00  0.00              
ATOM    423  NE  ARG A  59     -20.692 -19.139  80.038  1.00  0.00              
ATOM    424  CZ  ARG A  59     -21.998 -19.048  79.761  1.00  0.00              
ATOM    425  NH1 ARG A  59     -22.629 -20.139  79.357  1.00  0.00              
ATOM    426  NH2 ARG A  59     -22.688 -17.914  79.902  1.00  0.00              
ATOM    427  C   ARG A  59     -22.640 -17.781  83.363  1.00  0.00              
ATOM    428  O   ARG A  59     -23.132 -16.705  83.018  1.00  0.00              
ATOM    429  N   GLY A  60     -23.309 -18.936  83.283  1.00  0.00              
ATOM    430  CA  GLY A  60     -24.632 -19.061  82.686  1.00  0.00              
ATOM    431  C   GLY A  60     -25.688 -18.140  83.285  1.00  0.00              
ATOM    432  O   GLY A  60     -26.591 -17.694  82.576  1.00  0.00              
ATOM    433  N   ILE A  61     -25.591 -17.830  84.582  1.00  0.00              
ATOM    434  CA  ILE A  61     -26.557 -16.950  85.229  1.00  0.00              
ATOM    435  CB  ILE A  61     -27.113 -17.576  86.533  1.00  0.00              
ATOM    436  CG2 ILE A  61     -28.024 -18.745  86.180  1.00  0.00              
ATOM    437  CG1 ILE A  61     -26.021 -17.956  87.535  1.00  0.00              
ATOM    438  CD1 ILE A  61     -26.528 -18.402  88.920  1.00  0.00              
ATOM    439  C   ILE A  61     -26.007 -15.551  85.498  1.00  0.00              
ATOM    440  O   ILE A  61     -26.624 -14.748  86.210  1.00  0.00              
ATOM    441  N   LEU A  62     -24.848 -15.216  84.926  1.00  0.00              
ATOM    442  CA  LEU A  62     -24.179 -13.984  85.293  1.00  0.00              
ATOM    443  CB  LEU A  62     -22.793 -14.253  85.869  1.00  0.00              
ATOM    444  CG  LEU A  62     -22.621 -15.163  87.077  1.00  0.00              
ATOM    445  CD1 LEU A  62     -21.177 -15.127  87.510  1.00  0.00              
ATOM    446  CD2 LEU A  62     -23.487 -14.750  88.249  1.00  0.00              
ATOM    447  C   LEU A  62     -24.046 -12.972  84.172  1.00  0.00              
ATOM    448  O   LEU A  62     -23.520 -13.242  83.090  1.00  0.00              
ATOM    449  N   THR A  63     -24.542 -11.771  84.450  1.00  0.00              
ATOM    450  CA  THR A  63     -24.215 -10.602  83.656  1.00  0.00              
ATOM    451  CB  THR A  63     -25.205  -9.446  83.931  1.00  0.00              
ATOM    452  OG1 THR A  63     -25.752  -9.610  85.238  1.00  0.00              
ATOM    453  CG2 THR A  63     -26.322  -9.435  82.902  1.00  0.00              
ATOM    454  C   THR A  63     -22.761 -10.217  83.921  1.00  0.00              
ATOM    455  O   THR A  63     -22.402  -9.604  84.933  1.00  0.00              
ATOM    456  N   LEU A  64     -21.922 -10.736  83.022  1.00  0.00              
ATOM    457  CA  LEU A  64     -20.489 -10.487  83.042  1.00  0.00              
ATOM    458  CB  LEU A  64     -19.750 -11.518  82.195  1.00  0.00              
ATOM    459  CG  LEU A  64     -19.814 -13.005  82.518  1.00  0.00              
ATOM    460  CD1 LEU A  64     -19.056 -13.767  81.447  1.00  0.00              
ATOM    461  CD2 LEU A  64     -19.231 -13.318  83.886  1.00  0.00              
ATOM    462  C   LEU A  64     -20.088  -9.106  82.546  1.00  0.00              
ATOM    463  O   LEU A  64     -20.766  -8.494  81.718  1.00  0.00              
ATOM    464  N   LYS A  65     -18.957  -8.621  83.058  1.00  0.00              
ATOM    465  CA  LYS A  65     -18.338  -7.384  82.611  1.00  0.00              
ATOM    466  CB  LYS A  65     -18.533  -6.264  83.624  1.00  0.00              
ATOM    467  CG  LYS A  65     -19.922  -5.701  83.853  1.00  0.00              
ATOM    468  CD  LYS A  65     -19.753  -4.747  85.018  1.00  0.00              
ATOM    469  CE  LYS A  65     -20.990  -3.927  85.325  1.00  0.00              
ATOM    470  NZ  LYS A  65     -20.731  -3.116  86.502  1.00  0.00              
ATOM    471  C   LYS A  65     -16.836  -7.602  82.518  1.00  0.00              
ATOM    472  O   LYS A  65     -16.258  -8.329  83.333  1.00  0.00              
ATOM    473  N   TYR A  66     -16.196  -6.984  81.523  1.00  0.00              
ATOM    474  CA  TYR A  66     -14.746  -6.847  81.506  1.00  0.00              
ATOM    475  CB  TYR A  66     -14.169  -6.946  80.091  1.00  0.00              
ATOM    476  CG  TYR A  66     -14.316  -8.280  79.376  1.00  0.00              
ATOM    477  CD1 TYR A  66     -15.347  -8.463  78.473  1.00  0.00              
ATOM    478  CE1 TYR A  66     -15.393  -9.604  77.697  1.00  0.00              
ATOM    479  CD2 TYR A  66     -13.363  -9.266  79.548  1.00  0.00              
ATOM    480  CE2 TYR A  66     -13.408 -10.410  78.776  1.00  0.00              
ATOM    481  CZ  TYR A  66     -14.408 -10.558  77.836  1.00  0.00              
ATOM    482  OH  TYR A  66     -14.403 -11.656  76.994  1.00  0.00              
ATOM    483  C   TYR A  66     -14.417  -5.457  82.050  1.00  0.00              
ATOM    484  O   TYR A  66     -14.804  -4.465  81.427  1.00  0.00              
ATOM    485  N   PRO A  67     -13.764  -5.298  83.209  1.00  0.00              
ATOM    486  CD  PRO A  67     -13.727  -6.297  84.268  1.00  0.00              
ATOM    487  CA  PRO A  67     -13.306  -4.005  83.719  1.00  0.00              
ATOM    488  CB  PRO A  67     -12.953  -4.305  85.160  1.00  0.00              
ATOM    489  CG  PRO A  67     -13.885  -5.434  85.502  1.00  0.00              
ATOM    490  C   PRO A  67     -12.114  -3.418  82.972  1.00  0.00              
ATOM    491  O   PRO A  67     -11.907  -2.203  82.980  1.00  0.00              
ATOM    492  N   ILE A  68     -11.296  -4.271  82.349  1.00  0.00              
ATOM    493  CA  ILE A  68     -10.179  -3.815  81.538  1.00  0.00              
ATOM    494  CB  ILE A  68      -8.903  -4.656  81.779  1.00  0.00              
ATOM    495  CG2 ILE A  68      -7.728  -3.947  81.112  1.00  0.00              
ATOM    496  CG1 ILE A  68      -8.601  -4.882  83.256  1.00  0.00              
ATOM    497  CD1 ILE A  68      -7.478  -5.902  83.525  1.00  0.00              
ATOM    498  C   ILE A  68     -10.640  -3.980  80.097  1.00  0.00              
ATOM    499  O   ILE A  68     -10.798  -5.101  79.607  1.00  0.00              
ATOM    500  N   GLU A  69     -10.903  -2.874  79.406  1.00  0.00              
ATOM    501  CA  GLU A  69     -11.387  -2.936  78.039  1.00  0.00              
ATOM    502  CB  GLU A  69     -12.780  -2.326  77.936  1.00  0.00              
ATOM    503  CG  GLU A  69     -13.791  -3.214  78.653  1.00  0.00              
ATOM    504  CD  GLU A  69     -15.192  -2.645  78.796  1.00  0.00              
ATOM    505  OE1 GLU A  69     -16.116  -3.209  78.212  1.00  0.00              
ATOM    506  OE2 GLU A  69     -15.359  -1.635  79.484  1.00  0.00              
ATOM    507  C   GLU A  69     -10.405  -2.264  77.100  1.00  0.00              
ATOM    508  O   GLU A  69     -10.077  -1.083  77.230  1.00  0.00              
ATOM    509  N   HIS A  70      -9.894  -3.076  76.169  1.00  0.00              
ATOM    510  CA  HIS A  70      -8.891  -2.660  75.194  1.00  0.00              
ATOM    511  CB  HIS A  70      -9.514  -1.805  74.089  1.00  0.00              
ATOM    512  CG  HIS A  70     -10.458  -2.578  73.183  1.00  0.00              
ATOM    513  ND1 HIS A  70     -11.760  -2.388  73.049  1.00  0.00              
ATOM    514  CD2 HIS A  70     -10.077  -3.602  72.346  1.00  0.00              
ATOM    515  NE2 HIS A  70     -11.183  -3.972  71.755  1.00  0.00              
ATOM    516  CE1 HIS A  70     -12.194  -3.250  72.171  1.00  0.00              
ATOM    517  C   HIS A  70      -7.658  -1.996  75.805  1.00  0.00              
ATOM    518  O   HIS A  70      -7.155  -0.963  75.356  1.00  0.00              
ATOM    519  N   GLY A  71      -7.186  -2.604  76.895  1.00  0.00              
ATOM    520  CA  GLY A  71      -6.066  -2.077  77.653  1.00  0.00              
ATOM    521  C   GLY A  71      -6.477  -1.072  78.721  1.00  0.00              
ATOM    522  O   GLY A  71      -5.873  -1.032  79.793  1.00  0.00              
ATOM    523  N   ILE A  72      -7.519  -0.274  78.475  1.00  0.00              
ATOM    524  CA  ILE A  72      -7.873   0.820  79.365  1.00  0.00              
ATOM    525  CB  ILE A  72      -8.479   1.988  78.550  1.00  0.00              
ATOM    526  CG2 ILE A  72      -8.818   3.164  79.467  1.00  0.00              
ATOM    527  CG1 ILE A  72      -7.513   2.439  77.452  1.00  0.00              
ATOM    528  CD1 ILE A  72      -8.087   3.458  76.448  1.00  0.00              
ATOM    529  C   ILE A  72      -8.823   0.310  80.440  1.00  0.00              
ATOM    530  O   ILE A  72      -9.816  -0.366  80.156  1.00  0.00              
ATOM    531  N   ILE A  73      -8.512   0.604  81.702  1.00  0.00              
ATOM    532  CA  ILE A  73      -9.367   0.174  82.797  1.00  0.00              
ATOM    533  CB  ILE A  73      -8.559  -0.030  84.089  1.00  0.00              
ATOM    534  CG2 ILE A  73      -9.498  -0.510  85.188  1.00  0.00              
ATOM    535  CG1 ILE A  73      -7.421  -1.028  83.882  1.00  0.00              
ATOM    536  CD1 ILE A  73      -6.479  -1.212  85.087  1.00  0.00              
ATOM    537  C   ILE A  73     -10.518   1.155  82.994  1.00  0.00              
ATOM    538  O   ILE A  73     -10.317   2.334  83.306  1.00  0.00              
ATOM    539  N   THR A  74     -11.727   0.630  82.793  1.00  0.00              
ATOM    540  CA  THR A  74     -12.951   1.408  82.856  1.00  0.00              
ATOM    541  CB  THR A  74     -13.842   1.021  81.659  1.00  0.00              
ATOM    542  OG1 THR A  74     -13.982  -0.395  81.729  1.00  0.00              
ATOM    543  CG2 THR A  74     -13.253   1.436  80.317  1.00  0.00              
ATOM    544  C   THR A  74     -13.707   1.247  84.173  1.00  0.00              
ATOM    545  O   THR A  74     -13.817   2.195  84.953  1.00  0.00              
ATOM    546  N   ASN A  75     -14.236   0.053  84.472  1.00  0.00              
ATOM    547  CA  ASN A  75     -15.061  -0.150  85.661  1.00  0.00              
ATOM    548  CB  ASN A  75     -16.059  -1.308  85.436  1.00  0.00              
ATOM    549  CG  ASN A  75     -17.229  -1.393  86.422  1.00  0.00              
ATOM    550  OD1 ASN A  75     -18.366  -1.671  86.045  1.00  0.00              
ATOM    551  ND2 ASN A  75     -17.074  -1.223  87.729  1.00  0.00              
ATOM    552  C   ASN A  75     -14.201  -0.359  86.911  1.00  0.00              
ATOM    553  O   ASN A  75     -14.194  -1.427  87.537  1.00  0.00              
ATOM    554  N   TRP A  76     -13.535   0.721  87.330  1.00  0.00              
ATOM    555  CA  TRP A  76     -12.586   0.726  88.439  1.00  0.00              
ATOM    556  CB  TRP A  76     -12.145   2.149  88.750  1.00  0.00              
ATOM    557  CG  TRP A  76     -11.037   2.607  87.815  1.00  0.00              
ATOM    558  CD2 TRP A  76      -9.692   2.496  88.033  1.00  0.00              
ATOM    559  CE2 TRP A  76      -9.175   2.987  86.875  1.00  0.00              
ATOM    560  CE3 TRP A  76      -8.960   1.691  88.872  1.00  0.00              
ATOM    561  CD1 TRP A  76     -11.299   3.156  86.579  1.00  0.00              
ATOM    562  NE1 TRP A  76     -10.130   3.354  86.010  1.00  0.00              
ATOM    563  CZ2 TRP A  76      -7.890   2.738  86.470  1.00  0.00              
ATOM    564  CZ3 TRP A  76      -7.653   1.441  88.495  1.00  0.00              
ATOM    565  CH2 TRP A  76      -7.127   1.957  87.317  1.00  0.00              
ATOM    566  C   TRP A  76     -12.930   0.006  89.734  1.00  0.00              
ATOM    567  O   TRP A  76     -12.087  -0.714  90.268  1.00  0.00              
ATOM    568  N   ASP A  77     -14.158   0.126  90.249  1.00  0.00              
ATOM    569  CA  ASP A  77     -14.560  -0.623  91.440  1.00  0.00              
ATOM    570  CB  ASP A  77     -15.917  -0.178  91.961  1.00  0.00              
ATOM    571  CG  ASP A  77     -15.821   1.100  92.778  1.00  0.00              
ATOM    572  OD1 ASP A  77     -15.856   1.025  94.004  1.00  0.00              
ATOM    573  OD2 ASP A  77     -15.722   2.167  92.171  1.00  0.00              
ATOM    574  C   ASP A  77     -14.537  -2.134  91.286  1.00  0.00              
ATOM    575  O   ASP A  77     -14.232  -2.882  92.216  1.00  0.00              
ATOM    576  N   ASP A  78     -14.788  -2.586  90.059  1.00  0.00              
ATOM    577  CA  ASP A  78     -14.775  -4.006  89.754  1.00  0.00              
ATOM    578  CB  ASP A  78     -15.668  -4.326  88.569  1.00  0.00              
ATOM    579  CG  ASP A  78     -17.166  -4.169  88.790  1.00  0.00              
ATOM    580  OD1 ASP A  78     -17.619  -3.664  89.822  1.00  0.00              
ATOM    581  OD2 ASP A  78     -17.924  -4.527  87.897  1.00  0.00              
ATOM    582  C   ASP A  78     -13.356  -4.455  89.466  1.00  0.00              
ATOM    583  O   ASP A  78     -13.002  -5.604  89.718  1.00  0.00              
ATOM    584  N   MET A  79     -12.525  -3.545  88.944  1.00  0.00              
ATOM    585  CA  MET A  79     -11.084  -3.758  88.876  1.00  0.00              
ATOM    586  CB  MET A  79     -10.416  -2.559  88.223  1.00  0.00              
ATOM    587  CG  MET A  79      -8.941  -2.742  87.905  1.00  0.00              
ATOM    588  SD  MET A  79      -8.675  -3.856  86.505  1.00  0.00              
ATOM    589  CE  MET A  79      -7.944  -5.231  87.342  1.00  0.00              
ATOM    590  C   MET A  79     -10.508  -3.958  90.275  1.00  0.00              
ATOM    591  O   MET A  79      -9.653  -4.819  90.483  1.00  0.00              
ATOM    592  N   GLU A  80     -10.989  -3.177  91.251  1.00  0.00              
ATOM    593  CA  GLU A  80     -10.661  -3.385  92.655  1.00  0.00              
ATOM    594  CB  GLU A  80     -11.325  -2.337  93.534  1.00  0.00              
ATOM    595  CG  GLU A  80     -10.840  -0.924  93.254  1.00  0.00              
ATOM    596  CD  GLU A  80     -11.584   0.147  94.036  1.00  0.00              
ATOM    597  OE1 GLU A  80     -11.343   0.282  95.234  1.00  0.00              
ATOM    598  OE2 GLU A  80     -12.401   0.850  93.441  1.00  0.00              
ATOM    599  C   GLU A  80     -11.070  -4.774  93.127  1.00  0.00              
ATOM    600  O   GLU A  80     -10.272  -5.457  93.769  1.00  0.00              
ATOM    601  N   LYS A  81     -12.291  -5.221  92.802  1.00  0.00              
ATOM    602  CA  LYS A  81     -12.682  -6.610  93.025  1.00  0.00              
ATOM    603  CB  LYS A  81     -14.115  -6.878  92.591  1.00  0.00              
ATOM    604  CG  LYS A  81     -15.119  -6.693  93.711  1.00  0.00              
ATOM    605  CD  LYS A  81     -16.417  -7.382  93.324  1.00  0.00              
ATOM    606  CE  LYS A  81     -17.333  -7.450  94.534  1.00  0.00              
ATOM    607  NZ  LYS A  81     -18.530  -8.202  94.215  1.00  0.00              
ATOM    608  C   LYS A  81     -11.771  -7.642  92.370  1.00  0.00              
ATOM    609  O   LYS A  81     -11.469  -8.671  92.982  1.00  0.00              
ATOM    610  N   ILE A  82     -11.302  -7.387  91.141  1.00  0.00              
ATOM    611  CA  ILE A  82     -10.324  -8.257  90.498  1.00  0.00              
ATOM    612  CB  ILE A  82     -10.055  -7.887  89.019  1.00  0.00              
ATOM    613  CG2 ILE A  82      -8.968  -8.784  88.424  1.00  0.00              
ATOM    614  CG1 ILE A  82     -11.322  -7.992  88.179  1.00  0.00              
ATOM    615  CD1 ILE A  82     -11.135  -7.611  86.699  1.00  0.00              
ATOM    616  C   ILE A  82      -9.036  -8.290  91.308  1.00  0.00              
ATOM    617  O   ILE A  82      -8.602  -9.377  91.676  1.00  0.00              
ATOM    618  N   TRP A  83      -8.450  -7.139  91.656  1.00  0.00              
ATOM    619  CA  TRP A  83      -7.244  -7.100  92.476  1.00  0.00              
ATOM    620  CB  TRP A  83      -6.769  -5.667  92.688  1.00  0.00              
ATOM    621  CG  TRP A  83      -6.265  -4.964  91.433  1.00  0.00              
ATOM    622  CD2 TRP A  83      -6.392  -3.635  91.140  1.00  0.00              
ATOM    623  CE2 TRP A  83      -5.758  -3.538  89.944  1.00  0.00              
ATOM    624  CE3 TRP A  83      -6.767  -2.534  91.869  1.00  0.00              
ATOM    625  CD1 TRP A  83      -5.582  -5.625  90.429  1.00  0.00              
ATOM    626  NE1 TRP A  83      -5.285  -4.715  89.522  1.00  0.00              
ATOM    627  CZ2 TRP A  83      -5.432  -2.342  89.359  1.00  0.00              
ATOM    628  CZ3 TRP A  83      -6.472  -1.307  91.294  1.00  0.00              
ATOM    629  CH2 TRP A  83      -5.817  -1.214  90.067  1.00  0.00              
ATOM    630  C   TRP A  83      -7.412  -7.783  93.827  1.00  0.00              
ATOM    631  O   TRP A  83      -6.500  -8.454  94.314  1.00  0.00              
ATOM    632  N   HIS A  84      -8.603  -7.651  94.417  1.00  0.00              
ATOM    633  CA  HIS A  84      -8.968  -8.361  95.633  1.00  0.00              
ATOM    634  CB  HIS A  84     -10.377  -7.948  96.052  1.00  0.00              
ATOM    635  CG  HIS A  84     -10.795  -8.420  97.436  1.00  0.00              
ATOM    636  ND1 HIS A  84     -10.450  -7.886  98.597  1.00  0.00              
ATOM    637  CD2 HIS A  84     -11.633  -9.484  97.678  1.00  0.00              
ATOM    638  NE2 HIS A  84     -11.743  -9.529  98.981  1.00  0.00              
ATOM    639  CE1 HIS A  84     -11.038  -8.575  99.537  1.00  0.00              
ATOM    640  C   HIS A  84      -8.880  -9.872  95.431  1.00  0.00              
ATOM    641  O   HIS A  84      -8.323 -10.577  96.273  1.00  0.00              
ATOM    642  N   HIS A  85      -9.386 -10.378  94.301  1.00  0.00              
ATOM    643  CA  HIS A  85      -9.269 -11.788  93.951  1.00  0.00              
ATOM    644  CB  HIS A  85     -10.046 -12.020  92.653  1.00  0.00              
ATOM    645  CG  HIS A  85     -10.490 -13.447  92.364  1.00  0.00              
ATOM    646  ND1 HIS A  85     -10.016 -14.272  91.443  1.00  0.00              
ATOM    647  CD2 HIS A  85     -11.551 -14.062  92.989  1.00  0.00              
ATOM    648  NE2 HIS A  85     -11.654 -15.231  92.408  1.00  0.00              
ATOM    649  CE1 HIS A  85     -10.742 -15.358  91.476  1.00  0.00              
ATOM    650  C   HIS A  85      -7.788 -12.143  93.795  1.00  0.00              
ATOM    651  O   HIS A  85      -7.264 -12.971  94.548  1.00  0.00              
ATOM    652  N   THR A  86      -7.091 -11.440  92.885  1.00  0.00              
ATOM    653  CA  THR A  86      -5.669 -11.602  92.594  1.00  0.00              
ATOM    654  CB  THR A  86      -5.180 -10.371  91.794  1.00  0.00              
ATOM    655  OG1 THR A  86      -6.045 -10.236  90.678  1.00  0.00              
ATOM    656  CG2 THR A  86      -3.745 -10.485  91.309  1.00  0.00              
ATOM    657  C   THR A  86      -4.803 -11.767  93.836  1.00  0.00              
ATOM    658  O   THR A  86      -4.086 -12.759  93.977  1.00  0.00              
ATOM    659  N   PHE A  87      -4.902 -10.813  94.761  1.00  0.00              
ATOM    660  CA  PHE A  87      -4.057 -10.826  95.937  1.00  0.00              
ATOM    661  CB  PHE A  87      -3.867  -9.411  96.482  1.00  0.00              
ATOM    662  CG  PHE A  87      -3.353  -8.398  95.462  1.00  0.00              
ATOM    663  CD1 PHE A  87      -3.905  -7.133  95.438  1.00  0.00              
ATOM    664  CD2 PHE A  87      -2.377  -8.740  94.542  1.00  0.00              
ATOM    665  CE1 PHE A  87      -3.500  -6.226  94.484  1.00  0.00              
ATOM    666  CE2 PHE A  87      -1.980  -7.825  93.588  1.00  0.00              
ATOM    667  CZ  PHE A  87      -2.544  -6.570  93.555  1.00  0.00              
ATOM    668  C   PHE A  87      -4.615 -11.745  97.009  1.00  0.00              
ATOM    669  O   PHE A  87      -3.948 -12.701  97.405  1.00  0.00              
ATOM    670  N   TYR A  88      -5.865 -11.535  97.432  1.00  0.00              
ATOM    671  CA  TYR A  88      -6.354 -12.163  98.648  1.00  0.00              
ATOM    672  CB  TYR A  88      -7.489 -11.358  99.278  1.00  0.00              
ATOM    673  CG  TYR A  88      -7.096  -9.942  99.685  1.00  0.00              
ATOM    674  CD1 TYR A  88      -7.295  -8.903  98.799  1.00  0.00              
ATOM    675  CE1 TYR A  88      -7.010  -7.608  99.166  1.00  0.00              
ATOM    676  CD2 TYR A  88      -6.580  -9.687 100.941  1.00  0.00              
ATOM    677  CE2 TYR A  88      -6.286  -8.389 101.315  1.00  0.00              
ATOM    678  CZ  TYR A  88      -6.509  -7.360 100.423  1.00  0.00              
ATOM    679  OH  TYR A  88      -6.216  -6.057 100.767  1.00  0.00              
ATOM    680  C   TYR A  88      -6.760 -13.623  98.514  1.00  0.00              
ATOM    681  O   TYR A  88      -6.525 -14.378  99.458  1.00  0.00              
ATOM    682  N   ASN A  89      -7.350 -14.091  97.404  1.00  0.00              
ATOM    683  CA  ASN A  89      -7.688 -15.508  97.321  1.00  0.00              
ATOM    684  CB  ASN A  89      -9.175 -15.770  97.003  1.00  0.00              
ATOM    685  CG  ASN A  89      -9.602 -15.721  95.540  1.00  0.00              
ATOM    686  OD1 ASN A  89      -9.005 -15.047  94.711  1.00  0.00              
ATOM    687  ND2 ASN A  89     -10.651 -16.426  95.144  1.00  0.00              
ATOM    688  C   ASN A  89      -6.779 -16.304  96.396  1.00  0.00              
ATOM    689  O   ASN A  89      -6.515 -17.480  96.657  1.00  0.00              
ATOM    690  N   GLU A  90      -6.312 -15.686  95.305  1.00  0.00              
ATOM    691  CA  GLU A  90      -5.395 -16.340  94.381  1.00  0.00              
ATOM    692  CB  GLU A  90      -5.408 -15.643  93.023  1.00  0.00              
ATOM    693  CG  GLU A  90      -6.767 -15.499  92.344  1.00  0.00              
ATOM    694  CD  GLU A  90      -7.418 -16.792  91.880  1.00  0.00              
ATOM    695  OE1 GLU A  90      -7.223 -17.148  90.719  1.00  0.00              
ATOM    696  OE2 GLU A  90      -8.141 -17.422  92.650  1.00  0.00              
ATOM    697  C   GLU A  90      -3.967 -16.407  94.909  1.00  0.00              
ATOM    698  O   GLU A  90      -3.428 -17.498  95.092  1.00  0.00              
ATOM    699  N   LEU A  91      -3.320 -15.261  95.148  1.00  0.00              
ATOM    700  CA  LEU A  91      -1.972 -15.249  95.706  1.00  0.00              
ATOM    701  CB  LEU A  91      -1.216 -14.005  95.254  1.00  0.00              
ATOM    702  CG  LEU A  91      -0.924 -13.867  93.766  1.00  0.00              
ATOM    703  CD1 LEU A  91      -0.281 -12.524  93.482  1.00  0.00              
ATOM    704  CD2 LEU A  91      -0.047 -15.009  93.277  1.00  0.00              
ATOM    705  C   LEU A  91      -1.930 -15.374  97.223  1.00  0.00              
ATOM    706  O   LEU A  91      -0.876 -15.598  97.819  1.00  0.00              
ATOM    707  N   ARG A  92      -3.100 -15.183  97.846  1.00  0.00              
ATOM    708  CA  ARG A  92      -3.371 -15.460  99.255  1.00  0.00              
ATOM    709  CB  ARG A  92      -3.206 -16.953  99.588  1.00  0.00              
ATOM    710  CG  ARG A  92      -3.986 -17.819  98.608  1.00  0.00              
ATOM    711  CD  ARG A  92      -4.181 -19.261  99.036  1.00  0.00              
ATOM    712  NE  ARG A  92      -5.094 -19.382 100.163  1.00  0.00              
ATOM    713  CZ  ARG A  92      -6.418 -19.214 100.068  1.00  0.00              
ATOM    714  NH1 ARG A  92      -7.147 -19.447 101.150  1.00  0.00              
ATOM    715  NH2 ARG A  92      -7.019 -18.783  98.958  1.00  0.00              
ATOM    716  C   ARG A  92      -2.599 -14.562 100.218  1.00  0.00              
ATOM    717  O   ARG A  92      -2.292 -14.911 101.360  1.00  0.00              
ATOM    718  N   VAL A  93      -2.323 -13.345  99.746  1.00  0.00              
ATOM    719  CA  VAL A  93      -1.504 -12.385 100.470  1.00  0.00              
ATOM    720  CB  VAL A  93      -0.092 -12.230  99.847  1.00  0.00              
ATOM    721  CG1 VAL A  93       0.758 -13.473 100.058  1.00  0.00              
ATOM    722  CG2 VAL A  93      -0.151 -11.877  98.366  1.00  0.00              
ATOM    723  C   VAL A  93      -2.186 -11.027 100.522  1.00  0.00              
ATOM    724  O   VAL A  93      -3.062 -10.717  99.709  1.00  0.00              
ATOM    725  N   ALA A  94      -1.787 -10.191 101.479  1.00  0.00              
ATOM    726  CA  ALA A  94      -2.305  -8.838 101.547  1.00  0.00              
ATOM    727  CB  ALA A  94      -2.460  -8.408 102.999  1.00  0.00              
ATOM    728  C   ALA A  94      -1.341  -7.876 100.862  1.00  0.00              
ATOM    729  O   ALA A  94      -0.145  -7.874 101.180  1.00  0.00              
ATOM    730  N   PRO A  95      -1.790  -7.036  99.915  1.00  0.00              
ATOM    731  CD  PRO A  95      -3.122  -7.077  99.330  1.00  0.00              
ATOM    732  CA  PRO A  95      -0.986  -5.993  99.283  1.00  0.00              
ATOM    733  CB  PRO A  95      -1.951  -5.368  98.295  1.00  0.00              
ATOM    734  CG  PRO A  95      -3.310  -5.646  98.875  1.00  0.00              
ATOM    735  C   PRO A  95      -0.427  -4.985 100.280  1.00  0.00              
ATOM    736  O   PRO A  95       0.633  -4.405 100.058  1.00  0.00              
ATOM    737  N   GLU A  96      -1.097  -4.838 101.431  1.00  0.00              
ATOM    738  CA  GLU A  96      -0.594  -4.077 102.569  1.00  0.00              
ATOM    739  CB  GLU A  96      -1.557  -4.165 103.756  1.00  0.00              
ATOM    740  CG  GLU A  96      -2.904  -3.438 103.636  1.00  0.00              
ATOM    741  CD  GLU A  96      -4.035  -4.104 102.853  1.00  0.00              
ATOM    742  OE1 GLU A  96      -5.124  -3.535 102.810  1.00  0.00              
ATOM    743  OE2 GLU A  96      -3.867  -5.206 102.317  1.00  0.00              
ATOM    744  C   GLU A  96       0.792  -4.499 103.054  1.00  0.00              
ATOM    745  O   GLU A  96       1.497  -3.729 103.706  1.00  0.00              
ATOM    746  N   GLU A  97       1.203  -5.733 102.750  1.00  0.00              
ATOM    747  CA  GLU A  97       2.528  -6.213 103.105  1.00  0.00              
ATOM    748  CB  GLU A  97       2.466  -7.703 103.410  1.00  0.00              
ATOM    749  CG  GLU A  97       1.396  -8.160 104.392  1.00  0.00              
ATOM    750  CD  GLU A  97       1.193  -9.668 104.369  1.00  0.00              
ATOM    751  OE1 GLU A  97       0.485 -10.157 103.483  1.00  0.00              
ATOM    752  OE2 GLU A  97       1.740 -10.353 105.230  1.00  0.00              
ATOM    753  C   GLU A  97       3.522  -6.018 101.963  1.00  0.00              
ATOM    754  O   GLU A  97       4.732  -5.957 102.193  1.00  0.00              
ATOM    755  N   HIS A  98       3.058  -5.887 100.716  1.00  0.00              
ATOM    756  CA  HIS A  98       3.892  -6.206  99.568  1.00  0.00              
ATOM    757  CB  HIS A  98       3.318  -7.412  98.832  1.00  0.00              
ATOM    758  CG  HIS A  98       3.300  -8.702  99.636  1.00  0.00              
ATOM    759  ND1 HIS A  98       2.314  -9.183 100.378  1.00  0.00              
ATOM    760  CD2 HIS A  98       4.359  -9.572  99.708  1.00  0.00              
ATOM    761  NE2 HIS A  98       3.957 -10.532 100.496  1.00  0.00              
ATOM    762  CE1 HIS A  98       2.732 -10.306 100.896  1.00  0.00              
ATOM    763  C   HIS A  98       4.089  -5.080  98.559  1.00  0.00              
ATOM    764  O   HIS A  98       3.116  -4.442  98.143  1.00  0.00              
ATOM    765  N   PRO A  99       5.329  -4.793  98.127  1.00  0.00              
ATOM    766  CD  PRO A  99       6.560  -5.254  98.763  1.00  0.00              
ATOM    767  CA  PRO A  99       5.624  -3.874  97.029  1.00  0.00              
ATOM    768  CB  PRO A  99       7.136  -3.921  96.946  1.00  0.00              
ATOM    769  CG  PRO A  99       7.548  -4.171  98.373  1.00  0.00              
ATOM    770  C   PRO A  99       4.967  -4.369  95.746  1.00  0.00              
ATOM    771  O   PRO A  99       5.264  -5.463  95.263  1.00  0.00              
ATOM    772  N   THR A 100       4.033  -3.597  95.198  1.00  0.00              
ATOM    773  CA  THR A 100       3.204  -4.093  94.114  1.00  0.00              
ATOM    774  CB  THR A 100       1.727  -3.887  94.501  1.00  0.00              
ATOM    775  OG1 THR A 100       1.545  -4.560  95.745  1.00  0.00              
ATOM    776  CG2 THR A 100       0.763  -4.471  93.477  1.00  0.00              
ATOM    777  C   THR A 100       3.546  -3.477  92.761  1.00  0.00              
ATOM    778  O   THR A 100       3.678  -2.260  92.620  1.00  0.00              
ATOM    779  N   LEU A 101       3.717  -4.328  91.753  1.00  0.00              
ATOM    780  CA  LEU A 101       3.964  -3.893  90.392  1.00  0.00              
ATOM    781  CB  LEU A 101       5.227  -4.559  89.850  1.00  0.00              
ATOM    782  CG  LEU A 101       5.715  -4.194  88.452  1.00  0.00              
ATOM    783  CD1 LEU A 101       6.014  -2.712  88.351  1.00  0.00              
ATOM    784  CD2 LEU A 101       6.959  -4.987  88.111  1.00  0.00              
ATOM    785  C   LEU A 101       2.764  -4.243  89.525  1.00  0.00              
ATOM    786  O   LEU A 101       2.363  -5.406  89.406  1.00  0.00              
ATOM    787  N   LEU A 102       2.180  -3.206  88.929  1.00  0.00              
ATOM    788  CA  LEU A 102       1.035  -3.370  88.050  1.00  0.00              
ATOM    789  CB  LEU A 102      -0.137  -2.540  88.554  1.00  0.00              
ATOM    790  CG  LEU A 102      -0.767  -2.943  89.881  1.00  0.00              
ATOM    791  CD1 LEU A 102      -1.685  -1.853  90.373  1.00  0.00              
ATOM    792  CD2 LEU A 102      -1.524  -4.253  89.763  1.00  0.00              
ATOM    793  C   LEU A 102       1.394  -2.966  86.632  1.00  0.00              
ATOM    794  O   LEU A 102       2.087  -1.970  86.403  1.00  0.00              
ATOM    795  N   THR A 103       0.947  -3.757  85.660  1.00  0.00              
ATOM    796  CA  THR A 103       1.295  -3.512  84.272  1.00  0.00              
ATOM    797  CB  THR A 103       1.356  -4.853  83.529  1.00  0.00              
ATOM    798  OG1 THR A 103       0.060  -5.437  83.631  1.00  0.00              
ATOM    799  CG2 THR A 103       2.416  -5.778  84.105  1.00  0.00              
ATOM    800  C   THR A 103       0.369  -2.539  83.552  1.00  0.00              
ATOM    801  O   THR A 103      -0.808  -2.846  83.338  1.00  0.00              
ATOM    802  N   GLU A 104       0.877  -1.372  83.160  1.00  0.00              
ATOM    803  CA  GLU A 104       0.121  -0.457  82.325  1.00  0.00              
ATOM    804  CB  GLU A 104       0.609   0.981  82.499  1.00  0.00              
ATOM    805  CG  GLU A 104      -0.204   1.972  81.672  1.00  0.00              
ATOM    806  CD  GLU A 104       0.002   3.446  81.969  1.00  0.00              
ATOM    807  OE1 GLU A 104       1.129   3.943  81.885  1.00  0.00              
ATOM    808  OE2 GLU A 104      -0.991   4.094  82.292  1.00  0.00              
ATOM    809  C   GLU A 104       0.235  -0.871  80.865  1.00  0.00              
ATOM    810  O   GLU A 104       1.331  -1.075  80.334  1.00  0.00              
ATOM    811  N   ALA A 105      -0.921  -1.019  80.221  1.00  0.00              
ATOM    812  CA  ALA A 105      -0.979  -1.160  78.776  1.00  0.00              
ATOM    813  CB  ALA A 105      -2.423  -1.375  78.355  1.00  0.00              
ATOM    814  C   ALA A 105      -0.483   0.111  78.088  1.00  0.00              
ATOM    815  O   ALA A 105      -0.756   1.211  78.585  1.00  0.00              
ATOM    816  N   PRO A 106       0.270   0.042  76.978  1.00  0.00              
ATOM    817  CD  PRO A 106       0.817  -1.189  76.415  1.00  0.00              
ATOM    818  CA  PRO A 106       0.704   1.213  76.218  1.00  0.00              
ATOM    819  CB  PRO A 106       1.388   0.596  75.022  1.00  0.00              
ATOM    820  CG  PRO A 106       1.975  -0.674  75.583  1.00  0.00              
ATOM    821  C   PRO A 106      -0.478   2.091  75.819  1.00  0.00              
ATOM    822  O   PRO A 106      -1.588   1.605  75.602  1.00  0.00              
ATOM    823  N   LEU A 107      -0.263   3.409  75.815  1.00  0.00              
ATOM    824  CA  LEU A 107      -1.300   4.405  75.556  1.00  0.00              
ATOM    825  CB  LEU A 107      -1.810   4.337  74.107  1.00  0.00              
ATOM    826  CG  LEU A 107      -0.828   4.621  72.976  1.00  0.00              
ATOM    827  CD1 LEU A 107      -1.503   4.387  71.639  1.00  0.00              
ATOM    828  CD2 LEU A 107      -0.282   6.038  73.050  1.00  0.00              
ATOM    829  C   LEU A 107      -2.471   4.480  76.540  1.00  0.00              
ATOM    830  O   LEU A 107      -3.389   5.277  76.334  1.00  0.00              
ATOM    831  N   ASN A 108      -2.487   3.691  77.626  1.00  0.00              
ATOM    832  CA  ASN A 108      -3.447   3.892  78.708  1.00  0.00              
ATOM    833  CB  ASN A 108      -3.347   2.757  79.727  1.00  0.00              
ATOM    834  CG  ASN A 108      -4.325   2.865  80.888  1.00  0.00              
ATOM    835  OD1 ASN A 108      -5.510   2.572  80.757  1.00  0.00              
ATOM    836  ND2 ASN A 108      -3.893   3.318  82.056  1.00  0.00              
ATOM    837  C   ASN A 108      -3.164   5.239  79.374  1.00  0.00              
ATOM    838  O   ASN A 108      -2.010   5.505  79.718  1.00  0.00              
ATOM    839  N   PRO A 109      -4.157   6.127  79.548  1.00  0.00              
ATOM    840  CD  PRO A 109      -5.551   5.897  79.177  1.00  0.00              
ATOM    841  CA  PRO A 109      -3.975   7.492  80.037  1.00  0.00              
ATOM    842  CB  PRO A 109      -5.394   8.019  80.099  1.00  0.00              
ATOM    843  CG  PRO A 109      -6.071   7.304  78.961  1.00  0.00              
ATOM    844  C   PRO A 109      -3.268   7.682  81.372  1.00  0.00              
ATOM    845  O   PRO A 109      -3.517   6.980  82.356  1.00  0.00              
ATOM    846  N   LYS A 110      -2.430   8.725  81.392  1.00  0.00              
ATOM    847  CA  LYS A 110      -1.668   9.137  82.567  1.00  0.00              
ATOM    848  CB  LYS A 110      -0.902  10.429  82.258  1.00  0.00              
ATOM    849  CG  LYS A 110       0.092  10.332  81.095  1.00  0.00              
ATOM    850  CD  LYS A 110       0.982  11.569  81.040  1.00  0.00              
ATOM    851  CE  LYS A 110       2.081  11.457  79.984  1.00  0.00              
ATOM    852  NZ  LYS A 110       3.064  12.512  80.174  1.00  0.00              
ATOM    853  C   LYS A 110      -2.535   9.328  83.812  1.00  0.00              
ATOM    854  O   LYS A 110      -2.184   8.909  84.916  1.00  0.00              
ATOM    855  N   ALA A 111      -3.720   9.921  83.625  1.00  0.00              
ATOM    856  CA  ALA A 111      -4.709  10.061  84.688  1.00  0.00              
ATOM    857  CB  ALA A 111      -5.884  10.879  84.178  1.00  0.00              
ATOM    858  C   ALA A 111      -5.262   8.735  85.205  1.00  0.00              
ATOM    859  O   ALA A 111      -5.496   8.575  86.403  1.00  0.00              
ATOM    860  N   ASN A 112      -5.427   7.751  84.314  1.00  0.00              
ATOM    861  CA  ASN A 112      -5.938   6.431  84.670  1.00  0.00              
ATOM    862  CB  ASN A 112      -6.259   5.676  83.379  1.00  0.00              
ATOM    863  CG  ASN A 112      -6.875   4.296  83.547  1.00  0.00              
ATOM    864  OD1 ASN A 112      -6.181   3.309  83.777  1.00  0.00              
ATOM    865  ND2 ASN A 112      -8.188   4.171  83.410  1.00  0.00              
ATOM    866  C   ASN A 112      -4.886   5.709  85.511  1.00  0.00              
ATOM    867  O   ASN A 112      -5.198   5.090  86.529  1.00  0.00              
ATOM    868  N   ARG A 113      -3.616   5.857  85.113  1.00  0.00              
ATOM    869  CA  ARG A 113      -2.470   5.419  85.901  1.00  0.00              
ATOM    870  CB  ARG A 113      -1.206   5.769  85.125  1.00  0.00              
ATOM    871  CG  ARG A 113       0.117   5.411  85.780  1.00  0.00              
ATOM    872  CD  ARG A 113       1.274   5.662  84.827  1.00  0.00              
ATOM    873  NE  ARG A 113       1.427   7.062  84.462  1.00  0.00              
ATOM    874  CZ  ARG A 113       1.923   7.434  83.280  1.00  0.00              
ATOM    875  NH1 ARG A 113       2.142   8.722  83.058  1.00  0.00              
ATOM    876  NH2 ARG A 113       2.142   6.560  82.299  1.00  0.00              
ATOM    877  C   ARG A 113      -2.436   6.057  87.290  1.00  0.00              
ATOM    878  O   ARG A 113      -2.181   5.388  88.297  1.00  0.00              
ATOM    879  N   GLU A 114      -2.698   7.365  87.358  1.00  0.00              
ATOM    880  CA  GLU A 114      -2.821   8.059  88.631  1.00  0.00              
ATOM    881  CB  GLU A 114      -2.980   9.552  88.409  1.00  0.00              
ATOM    882  CG  GLU A 114      -1.706  10.167  87.851  1.00  0.00              
ATOM    883  CD  GLU A 114      -1.820  11.656  87.587  1.00  0.00              
ATOM    884  OE1 GLU A 114      -1.647  12.435  88.524  1.00  0.00              
ATOM    885  OE2 GLU A 114      -2.071  12.038  86.444  1.00  0.00              
ATOM    886  C   GLU A 114      -3.950   7.522  89.501  1.00  0.00              
ATOM    887  O   GLU A 114      -3.758   7.342  90.703  1.00  0.00              
ATOM    888  N   LYS A 115      -5.116   7.219  88.918  1.00  0.00              
ATOM    889  CA  LYS A 115      -6.201   6.575  89.649  1.00  0.00              
ATOM    890  CB  LYS A 115      -7.478   6.529  88.815  1.00  0.00              
ATOM    891  CG  LYS A 115      -8.183   7.879  88.755  1.00  0.00              
ATOM    892  CD  LYS A 115      -8.666   8.261  90.149  1.00  0.00              
ATOM    893  CE  LYS A 115      -9.229   9.669  90.182  1.00  0.00              
ATOM    894  NZ  LYS A 115      -9.601  10.001  91.543  1.00  0.00              
ATOM    895  C   LYS A 115      -5.860   5.188  90.172  1.00  0.00              
ATOM    896  O   LYS A 115      -6.209   4.847  91.305  1.00  0.00              
ATOM    897  N   MET A 116      -5.145   4.398  89.364  1.00  0.00              
ATOM    898  CA  MET A 116      -4.585   3.119  89.787  1.00  0.00              
ATOM    899  CB  MET A 116      -3.749   2.552  88.639  1.00  0.00              
ATOM    900  CG  MET A 116      -3.132   1.189  88.893  1.00  0.00              
ATOM    901  SD  MET A 116      -2.011   0.673  87.570  1.00  0.00              
ATOM    902  CE  MET A 116      -3.108  -0.322  86.603  1.00  0.00              
ATOM    903  C   MET A 116      -3.726   3.283  91.038  1.00  0.00              
ATOM    904  O   MET A 116      -3.933   2.610  92.050  1.00  0.00              
ATOM    905  N   THR A 117      -2.804   4.246  90.970  1.00  0.00              
ATOM    906  CA  THR A 117      -1.902   4.570  92.066  1.00  0.00              
ATOM    907  CB  THR A 117      -0.940   5.673  91.572  1.00  0.00              
ATOM    908  OG1 THR A 117      -0.318   5.142  90.405  1.00  0.00              
ATOM    909  CG2 THR A 117       0.129   6.064  92.575  1.00  0.00              
ATOM    910  C   THR A 117      -2.676   4.980  93.320  1.00  0.00              
ATOM    911  O   THR A 117      -2.461   4.435  94.408  1.00  0.00              
ATOM    912  N   GLN A 118      -3.643   5.887  93.147  1.00  0.00              
ATOM    913  CA  GLN A 118      -4.496   6.361  94.225  1.00  0.00              
ATOM    914  CB  GLN A 118      -5.444   7.431  93.677  1.00  0.00              
ATOM    915  CG  GLN A 118      -6.467   7.957  94.673  1.00  0.00              
ATOM    916  CD  GLN A 118      -6.956   9.364  94.379  1.00  0.00              
ATOM    917  OE1 GLN A 118      -7.660   9.633  93.407  1.00  0.00              
ATOM    918  NE2 GLN A 118      -6.604  10.313  95.234  1.00  0.00              
ATOM    919  C   GLN A 118      -5.250   5.243  94.935  1.00  0.00              
ATOM    920  O   GLN A 118      -5.242   5.178  96.166  1.00  0.00              
ATOM    921  N   ILE A 119      -5.872   4.337  94.177  1.00  0.00              
ATOM    922  CA  ILE A 119      -6.580   3.204  94.757  1.00  0.00              
ATOM    923  CB  ILE A 119      -7.449   2.539  93.662  1.00  0.00              
ATOM    924  CG2 ILE A 119      -7.937   1.148  94.048  1.00  0.00              
ATOM    925  CG1 ILE A 119      -8.617   3.468  93.335  1.00  0.00              
ATOM    926  CD1 ILE A 119      -9.537   3.017  92.185  1.00  0.00              
ATOM    927  C   ILE A 119      -5.638   2.233  95.464  1.00  0.00              
ATOM    928  O   ILE A 119      -5.925   1.784  96.579  1.00  0.00              
ATOM    929  N   MET A 120      -4.485   1.920  94.866  1.00  0.00              
ATOM    930  CA  MET A 120      -3.545   1.000  95.490  1.00  0.00              
ATOM    931  CB  MET A 120      -2.419   0.631  94.543  1.00  0.00              
ATOM    932  CG  MET A 120      -2.919  -0.187  93.364  1.00  0.00              
ATOM    933  SD  MET A 120      -3.863  -1.650  93.858  1.00  0.00              
ATOM    934  CE  MET A 120      -2.520  -2.728  94.257  1.00  0.00              
ATOM    935  C   MET A 120      -2.979   1.492  96.812  1.00  0.00              
ATOM    936  O   MET A 120      -2.791   0.708  97.747  1.00  0.00              
ATOM    937  N   PHE A 121      -2.720   2.795  96.920  1.00  0.00              
ATOM    938  CA  PHE A 121      -2.299   3.357  98.190  1.00  0.00              
ATOM    939  CB  PHE A 121      -1.479   4.614  97.981  1.00  0.00              
ATOM    940  CG  PHE A 121      -0.114   4.303  97.389  1.00  0.00              
ATOM    941  CD1 PHE A 121       0.141   4.575  96.062  1.00  0.00              
ATOM    942  CD2 PHE A 121       0.868   3.749  98.183  1.00  0.00              
ATOM    943  CE1 PHE A 121       1.384   4.304  95.534  1.00  0.00              
ATOM    944  CE2 PHE A 121       2.107   3.475  97.645  1.00  0.00              
ATOM    945  CZ  PHE A 121       2.365   3.759  96.325  1.00  0.00              
ATOM    946  C   PHE A 121      -3.433   3.606  99.170  1.00  0.00              
ATOM    947  O   PHE A 121      -3.353   3.164 100.312  1.00  0.00              
ATOM    948  N   GLU A 122      -4.518   4.265  98.762  1.00  0.00              
ATOM    949  CA  GLU A 122      -5.594   4.597  99.687  1.00  0.00              
ATOM    950  CB  GLU A 122      -6.398   5.775  99.162  1.00  0.00              
ATOM    951  CG  GLU A 122      -5.587   7.067  99.212  1.00  0.00              
ATOM    952  CD  GLU A 122      -6.247   8.271  98.557  1.00  0.00              
ATOM    953  OE1 GLU A 122      -7.415   8.552  98.819  1.00  0.00              
ATOM    954  OE2 GLU A 122      -5.574   8.947  97.773  1.00  0.00              
ATOM    955  C   GLU A 122      -6.515   3.440 100.046  1.00  0.00              
ATOM    956  O   GLU A 122      -6.907   3.297 101.206  1.00  0.00              
ATOM    957  N   THR A 123      -6.884   2.602  99.076  1.00  0.00              
ATOM    958  CA  THR A 123      -7.744   1.460  99.343  1.00  0.00              
ATOM    959  CB  THR A 123      -8.652   1.190  98.126  1.00  0.00              
ATOM    960  OG1 THR A 123      -9.218   2.449  97.779  1.00  0.00              
ATOM    961  CG2 THR A 123      -9.751   0.178  98.420  1.00  0.00              
ATOM    962  C   THR A 123      -6.895   0.243  99.695  1.00  0.00              
ATOM    963  O   THR A 123      -6.966  -0.252 100.821  1.00  0.00              
ATOM    964  N   PHE A 124      -6.038  -0.228  98.783  1.00  0.00              
ATOM    965  CA  PHE A 124      -5.275  -1.451  99.018  1.00  0.00              
ATOM    966  CB  PHE A 124      -4.829  -2.071  97.697  1.00  0.00              
ATOM    967  CG  PHE A 124      -5.982  -2.727  96.954  1.00  0.00              
ATOM    968  CD1 PHE A 124      -6.292  -4.050  97.206  1.00  0.00              
ATOM    969  CD2 PHE A 124      -6.740  -1.993  96.062  1.00  0.00              
ATOM    970  CE1 PHE A 124      -7.374  -4.631  96.582  1.00  0.00              
ATOM    971  CE2 PHE A 124      -7.822  -2.583  95.445  1.00  0.00              
ATOM    972  CZ  PHE A 124      -8.142  -3.897  95.707  1.00  0.00              
ATOM    973  C   PHE A 124      -4.096  -1.319  99.973  1.00  0.00              
ATOM    974  O   PHE A 124      -3.546  -2.317 100.447  1.00  0.00              
ATOM    975  N   ASN A 125      -3.687  -0.071 100.226  1.00  0.00              
ATOM    976  CA  ASN A 125      -2.705   0.288 101.242  1.00  0.00              
ATOM    977  CB  ASN A 125      -3.297   0.213 102.651  1.00  0.00              
ATOM    978  CG  ASN A 125      -4.181   1.412 102.941  1.00  0.00              
ATOM    979  OD1 ASN A 125      -3.740   2.406 103.516  1.00  0.00              
ATOM    980  ND2 ASN A 125      -5.451   1.366 102.563  1.00  0.00              
ATOM    981  C   ASN A 125      -1.355  -0.398 101.134  1.00  0.00              
ATOM    982  O   ASN A 125      -0.762  -0.877 102.103  1.00  0.00              
ATOM    983  N   VAL A 126      -0.878  -0.430  99.890  1.00  0.00              
ATOM    984  CA  VAL A 126       0.433  -0.985  99.589  1.00  0.00              
ATOM    985  CB  VAL A 126       0.637  -1.175  98.065  1.00  0.00              
ATOM    986  CG1 VAL A 126      -0.351  -2.186  97.520  1.00  0.00              
ATOM    987  CG2 VAL A 126       0.481   0.118  97.289  1.00  0.00              
ATOM    988  C   VAL A 126       1.555  -0.136 100.188  1.00  0.00              
ATOM    989  O   VAL A 126       1.471   1.095 100.148  1.00  0.00              
ATOM    990  N   PRO A 127       2.617  -0.713 100.769  1.00  0.00              
ATOM    991  CD  PRO A 127       2.748  -2.138 101.051  1.00  0.00              
ATOM    992  CA  PRO A 127       3.761   0.033 101.284  1.00  0.00              
ATOM    993  CB  PRO A 127       4.562  -1.033 102.010  1.00  0.00              
ATOM    994  CG  PRO A 127       4.240  -2.306 101.270  1.00  0.00              
ATOM    995  C   PRO A 127       4.558   0.714 100.177  1.00  0.00              
ATOM    996  O   PRO A 127       5.087   1.811 100.364  1.00  0.00              
ATOM    997  N   ALA A 128       4.612   0.062  99.011  1.00  0.00              
ATOM    998  CA  ALA A 128       5.317   0.553  97.845  1.00  0.00              
ATOM    999  CB  ALA A 128       6.738   0.014  97.845  1.00  0.00              
ATOM   1000  C   ALA A 128       4.618   0.015  96.605  1.00  0.00              
ATOM   1001  O   ALA A 128       4.091  -1.102  96.631  1.00  0.00              
ATOM   1002  N   MET A 129       4.579   0.785  95.517  1.00  0.00              
ATOM   1003  CA  MET A 129       3.910   0.362  94.295  1.00  0.00              
ATOM   1004  CB  MET A 129       2.445   0.792  94.358  1.00  0.00              
ATOM   1005  CG  MET A 129       1.424  -0.046  93.596  1.00  0.00              
ATOM   1006  SD  MET A 129       1.433   0.167  91.802  1.00  0.00              
ATOM   1007  CE  MET A 129       0.314   1.532  91.707  1.00  0.00              
ATOM   1008  C   MET A 129       4.589   1.000  93.091  1.00  0.00              
ATOM   1009  O   MET A 129       5.324   1.982  93.233  1.00  0.00              
ATOM   1010  N   TYR A 130       4.388   0.418  91.906  1.00  0.00              
ATOM   1011  CA  TYR A 130       4.828   1.012  90.656  1.00  0.00              
ATOM   1012  CB  TYR A 130       6.292   0.672  90.388  1.00  0.00              
ATOM   1013  CG  TYR A 130       6.911   1.442  89.232  1.00  0.00              
ATOM   1014  CD1 TYR A 130       7.230   0.779  88.065  1.00  0.00              
ATOM   1015  CE1 TYR A 130       7.877   1.441  87.047  1.00  0.00              
ATOM   1016  CD2 TYR A 130       7.193   2.785  89.368  1.00  0.00              
ATOM   1017  CE2 TYR A 130       7.845   3.451  88.354  1.00  0.00              
ATOM   1018  CZ  TYR A 130       8.204   2.765  87.213  1.00  0.00              
ATOM   1019  OH  TYR A 130       8.952   3.393  86.242  1.00  0.00              
ATOM   1020  C   TYR A 130       3.963   0.490  89.515  1.00  0.00              
ATOM   1021  O   TYR A 130       3.497  -0.653  89.523  1.00  0.00              
ATOM   1022  N   VAL A 131       3.749   1.356  88.524  1.00  0.00              
ATOM   1023  CA  VAL A 131       2.993   1.001  87.335  1.00  0.00              
ATOM   1024  CB  VAL A 131       1.900   2.053  87.027  1.00  0.00              
ATOM   1025  CG1 VAL A 131       0.941   1.504  85.992  1.00  0.00              
ATOM   1026  CG2 VAL A 131       1.114   2.491  88.252  1.00  0.00              
ATOM   1027  C   VAL A 131       4.011   0.957  86.200  1.00  0.00              
ATOM   1028  O   VAL A 131       4.683   1.958  85.943  1.00  0.00              
ATOM   1029  N   ALA A 132       4.165  -0.181  85.520  1.00  0.00              
ATOM   1030  CA  ALA A 132       5.167  -0.315  84.470  1.00  0.00              
ATOM   1031  CB  ALA A 132       6.180  -1.378  84.857  1.00  0.00              
ATOM   1032  C   ALA A 132       4.561  -0.726  83.137  1.00  0.00              
ATOM   1033  O   ALA A 132       3.624  -1.524  83.092  1.00  0.00              
ATOM   1034  N   ILE A 133       5.093  -0.191  82.037  1.00  0.00              
ATOM   1035  CA  ILE A 133       4.510  -0.394  80.717  1.00  0.00              
ATOM   1036  CB  ILE A 133       4.888   0.784  79.781  1.00  0.00              
ATOM   1037  CG2 ILE A 133       4.353   0.576  78.364  1.00  0.00              
ATOM   1038  CG1 ILE A 133       4.358   2.099  80.353  1.00  0.00              
ATOM   1039  CD1 ILE A 133       4.800   3.371  79.600  1.00  0.00              
ATOM   1040  C   ILE A 133       4.849  -1.758  80.120  1.00  0.00              
ATOM   1041  O   ILE A 133       6.015  -2.128  79.939  1.00  0.00              
ATOM   1042  N   GLN A 134       3.772  -2.467  79.768  1.00  0.00              
ATOM   1043  CA  GLN A 134       3.805  -3.838  79.270  1.00  0.00              
ATOM   1044  CB  GLN A 134       2.418  -4.249  78.771  1.00  0.00              
ATOM   1045  CG  GLN A 134       1.441  -4.356  79.933  1.00  0.00              
ATOM   1046  CD  GLN A 134       0.042  -4.851  79.603  1.00  0.00              
ATOM   1047  OE1 GLN A 134      -0.596  -4.433  78.640  1.00  0.00              
ATOM   1048  NE2 GLN A 134      -0.474  -5.768  80.407  1.00  0.00              
ATOM   1049  C   GLN A 134       4.849  -4.166  78.212  1.00  0.00              
ATOM   1050  O   GLN A 134       5.630  -5.106  78.366  1.00  0.00              
ATOM   1051  N   ALA A 135       4.902  -3.346  77.159  1.00  0.00              
ATOM   1052  CA  ALA A 135       5.869  -3.516  76.084  1.00  0.00              
ATOM   1053  CB  ALA A 135       5.655  -2.419  75.060  1.00  0.00              
ATOM   1054  C   ALA A 135       7.322  -3.442  76.540  1.00  0.00              
ATOM   1055  O   ALA A 135       8.171  -4.218  76.092  1.00  0.00              
ATOM   1056  N   VAL A 136       7.602  -2.536  77.487  1.00  0.00              
ATOM   1057  CA  VAL A 136       8.952  -2.343  78.002  1.00  0.00              
ATOM   1058  CB  VAL A 136       9.046  -1.063  78.873  1.00  0.00              
ATOM   1059  CG1 VAL A 136      10.474  -0.805  79.336  1.00  0.00              
ATOM   1060  CG2 VAL A 136       8.548   0.159  78.112  1.00  0.00              
ATOM   1061  C   VAL A 136       9.339  -3.585  78.797  1.00  0.00              
ATOM   1062  O   VAL A 136      10.445  -4.109  78.654  1.00  0.00              
ATOM   1063  N   LEU A 137       8.387  -4.096  79.585  1.00  0.00              
ATOM   1064  CA  LEU A 137       8.583  -5.324  80.341  1.00  0.00              
ATOM   1065  CB  LEU A 137       7.375  -5.596  81.224  1.00  0.00              
ATOM   1066  CG  LEU A 137       7.004  -4.538  82.252  1.00  0.00              
ATOM   1067  CD1 LEU A 137       5.731  -4.926  82.966  1.00  0.00              
ATOM   1068  CD2 LEU A 137       8.121  -4.335  83.254  1.00  0.00              
ATOM   1069  C   LEU A 137       8.862  -6.523  79.446  1.00  0.00              
ATOM   1070  O   LEU A 137       9.774  -7.298  79.732  1.00  0.00              
ATOM   1071  N   SER A 138       8.122  -6.682  78.343  1.00  0.00              
ATOM   1072  CA  SER A 138       8.436  -7.692  77.341  1.00  0.00              
ATOM   1073  CB  SER A 138       7.402  -7.654  76.238  1.00  0.00              
ATOM   1074  OG  SER A 138       6.145  -8.091  76.728  1.00  0.00              
ATOM   1075  C   SER A 138       9.829  -7.577  76.733  1.00  0.00              
ATOM   1076  O   SER A 138      10.530  -8.584  76.611  1.00  0.00              
ATOM   1077  N   LEU A 139      10.268  -6.363  76.381  1.00  0.00              
ATOM   1078  CA  LEU A 139      11.607  -6.160  75.840  1.00  0.00              
ATOM   1079  CB  LEU A 139      11.749  -4.722  75.366  1.00  0.00              
ATOM   1080  CG  LEU A 139      12.911  -4.368  74.451  1.00  0.00              
ATOM   1081  CD1 LEU A 139      12.813  -5.085  73.114  1.00  0.00              
ATOM   1082  CD2 LEU A 139      12.935  -2.877  74.221  1.00  0.00              
ATOM   1083  C   LEU A 139      12.685  -6.490  76.870  1.00  0.00              
ATOM   1084  O   LEU A 139      13.710  -7.107  76.566  1.00  0.00              
ATOM   1085  N   TYR A 140      12.438  -6.112  78.125  1.00  0.00              
ATOM   1086  CA  TYR A 140      13.317  -6.476  79.222  1.00  0.00              
ATOM   1087  CB  TYR A 140      13.094  -5.545  80.413  1.00  0.00              
ATOM   1088  CG  TYR A 140      13.835  -4.217  80.265  1.00  0.00              
ATOM   1089  CD1 TYR A 140      13.577  -3.363  79.206  1.00  0.00              
ATOM   1090  CE1 TYR A 140      14.325  -2.214  79.039  1.00  0.00              
ATOM   1091  CD2 TYR A 140      14.818  -3.894  81.177  1.00  0.00              
ATOM   1092  CE2 TYR A 140      15.567  -2.747  81.018  1.00  0.00              
ATOM   1093  CZ  TYR A 140      15.324  -1.922  79.943  1.00  0.00              
ATOM   1094  OH  TYR A 140      16.098  -0.790  79.779  1.00  0.00              
ATOM   1095  C   TYR A 140      13.245  -7.951  79.608  1.00  0.00              
ATOM   1096  O   TYR A 140      14.193  -8.483  80.183  1.00  0.00              
ATOM   1097  N   ALA A 141      12.153  -8.650  79.274  1.00  0.00              
ATOM   1098  CA  ALA A 141      12.104 -10.105  79.363  1.00  0.00              
ATOM   1099  CB  ALA A 141      10.689 -10.615  79.154  1.00  0.00              
ATOM   1100  C   ALA A 141      12.964 -10.769  78.298  1.00  0.00              
ATOM   1101  O   ALA A 141      13.610 -11.783  78.566  1.00  0.00              
ATOM   1102  N   SER A 142      12.981 -10.233  77.072  1.00  0.00              
ATOM   1103  CA  SER A 142      13.939 -10.686  76.075  1.00  0.00              
ATOM   1104  CB  SER A 142      13.422 -10.384  74.672  1.00  0.00              
ATOM   1105  OG  SER A 142      12.959  -9.049  74.534  1.00  0.00              
ATOM   1106  C   SER A 142      15.340 -10.117  76.300  1.00  0.00              
ATOM   1107  O   SER A 142      16.306 -10.514  75.644  1.00  0.00              
ATOM   1108  N   GLY A 143      15.458  -9.140  77.201  1.00  0.00              
ATOM   1109  CA  GLY A 143      16.744  -8.676  77.690  1.00  0.00              
ATOM   1110  C   GLY A 143      17.125  -7.312  77.139  1.00  0.00              
ATOM   1111  O   GLY A 143      17.953  -6.610  77.725  1.00  0.00              
ATOM   1112  N   ARG A 144      16.492  -6.898  76.040  1.00  0.00              
ATOM   1113  CA  ARG A 144      16.943  -5.737  75.292  1.00  0.00              
ATOM   1114  CB  ARG A 144      16.457  -5.756  73.843  1.00  0.00              
ATOM   1115  CG  ARG A 144      16.989  -6.804  72.872  1.00  0.00              
ATOM   1116  CD  ARG A 144      16.383  -8.182  73.077  1.00  0.00              
ATOM   1117  NE  ARG A 144      16.594  -9.003  71.897  1.00  0.00              
ATOM   1118  CZ  ARG A 144      16.543 -10.335  71.915  1.00  0.00              
ATOM   1119  NH1 ARG A 144      16.646 -10.979  70.761  1.00  0.00              
ATOM   1120  NH2 ARG A 144      16.455 -11.034  73.043  1.00  0.00              
ATOM   1121  C   ARG A 144      16.463  -4.438  75.918  1.00  0.00              
ATOM   1122  O   ARG A 144      15.435  -4.381  76.594  1.00  0.00              
ATOM   1123  N   THR A 145      17.230  -3.375  75.690  1.00  0.00              
ATOM   1124  CA  THR A 145      16.788  -2.041  76.055  1.00  0.00              
ATOM   1125  CB  THR A 145      17.963  -1.323  76.767  1.00  0.00              
ATOM   1126  OG1 THR A 145      17.408  -0.214  77.463  1.00  0.00              
ATOM   1127  CG2 THR A 145      19.098  -0.894  75.843  1.00  0.00              
ATOM   1128  C   THR A 145      16.211  -1.288  74.849  1.00  0.00              
ATOM   1129  O   THR A 145      15.461  -0.321  75.001  1.00  0.00              
ATOM   1130  N   THR A 146      16.494  -1.755  73.628  1.00  0.00              
ATOM   1131  CA  THR A 146      16.073  -1.080  72.410  1.00  0.00              
ATOM   1132  CB  THR A 146      17.293  -0.435  71.723  1.00  0.00              
ATOM   1133  OG1 THR A 146      17.839   0.459  72.682  1.00  0.00              
ATOM   1134  CG2 THR A 146      16.950   0.336  70.456  1.00  0.00              
ATOM   1135  C   THR A 146      15.438  -2.108  71.485  1.00  0.00              
ATOM   1136  O   THR A 146      15.918  -3.239  71.382  1.00  0.00              
ATOM   1137  N   GLY A 147      14.340  -1.725  70.838  1.00  0.00              
ATOM   1138  CA  GLY A 147      13.699  -2.559  69.840  1.00  0.00              
ATOM   1139  C   GLY A 147      12.246  -2.164  69.659  1.00  0.00              
ATOM   1140  O   GLY A 147      11.726  -1.334  70.408  1.00  0.00              
ATOM   1141  N   ILE A 148      11.568  -2.728  68.662  1.00  0.00              
ATOM   1142  CA  ILE A 148      10.153  -2.452  68.500  1.00  0.00              
ATOM   1143  CB  ILE A 148       9.760  -1.921  67.094  1.00  0.00              
ATOM   1144  CG2 ILE A 148      10.295  -2.788  65.963  1.00  0.00              
ATOM   1145  CG1 ILE A 148       8.249  -1.706  67.009  1.00  0.00              
ATOM   1146  CD1 ILE A 148       7.753  -0.944  65.775  1.00  0.00              
ATOM   1147  C   ILE A 148       9.341  -3.655  68.952  1.00  0.00              
ATOM   1148  O   ILE A 148       9.396  -4.749  68.384  1.00  0.00              
ATOM   1149  N   VAL A 149       8.596  -3.420  70.025  1.00  0.00              
ATOM   1150  CA  VAL A 149       7.790  -4.458  70.631  1.00  0.00              
ATOM   1151  CB  VAL A 149       7.747  -4.291  72.162  1.00  0.00              
ATOM   1152  CG1 VAL A 149       6.975  -5.418  72.822  1.00  0.00              
ATOM   1153  CG2 VAL A 149       9.152  -4.297  72.726  1.00  0.00              
ATOM   1154  C   VAL A 149       6.396  -4.447  70.026  1.00  0.00              
ATOM   1155  O   VAL A 149       5.668  -3.453  70.077  1.00  0.00              
ATOM   1156  N   LEU A 150       6.050  -5.567  69.401  1.00  0.00              
ATOM   1157  CA  LEU A 150       4.694  -5.800  68.949  1.00  0.00              
ATOM   1158  CB  LEU A 150       4.702  -6.694  67.716  1.00  0.00              
ATOM   1159  CG  LEU A 150       3.370  -7.049  67.070  1.00  0.00              
ATOM   1160  CD1 LEU A 150       2.687  -5.815  66.500  1.00  0.00              
ATOM   1161  CD2 LEU A 150       3.597  -8.079  65.983  1.00  0.00              
ATOM   1162  C   LEU A 150       3.977  -6.478  70.107  1.00  0.00              
ATOM   1163  O   LEU A 150       4.263  -7.626  70.456  1.00  0.00              
ATOM   1164  N   ASP A 151       3.089  -5.739  70.761  1.00  0.00              
ATOM   1165  CA  ASP A 151       2.351  -6.244  71.905  1.00  0.00              
ATOM   1166  CB  ASP A 151       2.501  -5.271  73.080  1.00  0.00              
ATOM   1167  CG  ASP A 151       1.672  -5.605  74.317  1.00  0.00              
ATOM   1168  OD1 ASP A 151       1.630  -6.762  74.741  1.00  0.00              
ATOM   1169  OD2 ASP A 151       1.073  -4.681  74.868  1.00  0.00              
ATOM   1170  C   ASP A 151       0.892  -6.510  71.568  1.00  0.00              
ATOM   1171  O   ASP A 151       0.035  -5.633  71.695  1.00  0.00              
ATOM   1172  N   SER A 152       0.619  -7.739  71.141  1.00  0.00              
ATOM   1173  CA  SER A 152      -0.714  -8.159  70.754  1.00  0.00              
ATOM   1174  CB  SER A 152      -0.643  -8.825  69.391  1.00  0.00              
ATOM   1175  OG  SER A 152      -0.334  -7.888  68.374  1.00  0.00              
ATOM   1176  C   SER A 152      -1.335  -9.095  71.783  1.00  0.00              
ATOM   1177  O   SER A 152      -1.028 -10.288  71.857  1.00  0.00              
ATOM   1178  N   GLY A 153      -2.228  -8.554  72.610  1.00  0.00              
ATOM   1179  CA  GLY A 153      -2.842  -9.317  73.685  1.00  0.00              
ATOM   1180  C   GLY A 153      -4.107 -10.046  73.253  1.00  0.00              
ATOM   1181  O   GLY A 153      -4.269 -10.475  72.106  1.00  0.00              
ATOM   1182  N   ASP A 154      -5.019 -10.226  74.212  1.00  0.00              
ATOM   1183  CA  ASP A 154      -6.346 -10.730  73.891  1.00  0.00              
ATOM   1184  CB  ASP A 154      -7.064 -11.322  75.105  1.00  0.00              
ATOM   1185  CG  ASP A 154      -8.493 -11.781  74.809  1.00  0.00              
ATOM   1186  OD1 ASP A 154      -8.687 -12.641  73.950  1.00  0.00              
ATOM   1187  OD2 ASP A 154      -9.405 -11.263  75.454  1.00  0.00              
ATOM   1188  C   ASP A 154      -7.205  -9.642  73.271  1.00  0.00              
ATOM   1189  O   ASP A 154      -7.891  -9.895  72.288  1.00  0.00              
ATOM   1190  N   GLY A 155      -7.176  -8.426  73.808  1.00  0.00              
ATOM   1191  CA  GLY A 155      -7.994  -7.356  73.270  1.00  0.00              
ATOM   1192  C   GLY A 155      -7.233  -6.047  73.278  1.00  0.00              
ATOM   1193  O   GLY A 155      -7.495  -5.202  74.133  1.00  0.00              
ATOM   1194  N   VAL A 156      -6.192  -6.009  72.436  1.00  0.00              
ATOM   1195  CA  VAL A 156      -5.519  -4.819  71.915  1.00  0.00              
ATOM   1196  CB  VAL A 156      -5.308  -3.649  72.927  1.00  0.00              
ATOM   1197  CG1 VAL A 156      -4.235  -3.908  73.983  1.00  0.00              
ATOM   1198  CG2 VAL A 156      -5.116  -2.343  72.178  1.00  0.00              
ATOM   1199  C   VAL A 156      -4.185  -5.246  71.298  1.00  0.00              
ATOM   1200  O   VAL A 156      -3.583  -6.235  71.726  1.00  0.00              
ATOM   1201  N   THR A 157      -3.757  -4.541  70.254  1.00  0.00              
ATOM   1202  CA  THR A 157      -2.407  -4.617  69.724  1.00  0.00              
ATOM   1203  CB  THR A 157      -2.425  -5.057  68.242  1.00  0.00              
ATOM   1204  OG1 THR A 157      -2.789  -6.431  68.247  1.00  0.00              
ATOM   1205  CG2 THR A 157      -1.115  -4.844  67.489  1.00  0.00              
ATOM   1206  C   THR A 157      -1.784  -3.233  69.857  1.00  0.00              
ATOM   1207  O   THR A 157      -2.398  -2.213  69.530  1.00  0.00              
ATOM   1208  N   HIS A 158      -0.555  -3.181  70.359  1.00  0.00              
ATOM   1209  CA  HIS A 158       0.221  -1.956  70.350  1.00  0.00              
ATOM   1210  CB  HIS A 158       0.475  -1.461  71.767  1.00  0.00              
ATOM   1211  CG  HIS A 158      -0.773  -0.943  72.462  1.00  0.00              
ATOM   1212  ND1 HIS A 158      -1.382  -1.475  73.509  1.00  0.00              
ATOM   1213  CD2 HIS A 158      -1.450   0.197  72.095  1.00  0.00              
ATOM   1214  NE2 HIS A 158      -2.439   0.289  72.945  1.00  0.00              
ATOM   1215  CE1 HIS A 158      -2.397  -0.707  73.798  1.00  0.00              
ATOM   1216  C   HIS A 158       1.539  -2.215  69.647  1.00  0.00              
ATOM   1217  O   HIS A 158       2.181  -3.240  69.871  1.00  0.00              
ATOM   1218  N   ASN A 159       1.944  -1.305  68.765  1.00  0.00              
ATOM   1219  CA  ASN A 159       3.202  -1.426  68.045  1.00  0.00              
ATOM   1220  CB  ASN A 159       3.011  -1.161  66.545  1.00  0.00              
ATOM   1221  CG  ASN A 159       1.959  -2.019  65.844  1.00  0.00              
ATOM   1222  OD1 ASN A 159       2.239  -2.757  64.901  1.00  0.00              
ATOM   1223  ND2 ASN A 159       0.682  -1.938  66.190  1.00  0.00              
ATOM   1224  C   ASN A 159       4.056  -0.336  68.676  1.00  0.00              
ATOM   1225  O   ASN A 159       3.828   0.854  68.449  1.00  0.00              
ATOM   1226  N   VAL A 160       4.994  -0.730  69.542  1.00  0.00              
ATOM   1227  CA  VAL A 160       5.706   0.217  70.394  1.00  0.00              
ATOM   1228  CB  VAL A 160       5.500  -0.121  71.896  1.00  0.00              
ATOM   1229  CG1 VAL A 160       6.040   0.989  72.789  1.00  0.00              
ATOM   1230  CG2 VAL A 160       4.049  -0.393  72.246  1.00  0.00              
ATOM   1231  C   VAL A 160       7.202   0.241  70.087  1.00  0.00              
ATOM   1232  O   VAL A 160       7.897  -0.740  70.365  1.00  0.00              
ATOM   1233  N   PRO A 161       7.756   1.304  69.494  1.00  0.00              
ATOM   1234  CD  PRO A 161       7.015   2.281  68.703  1.00  0.00              
ATOM   1235  CA  PRO A 161       9.198   1.499  69.369  1.00  0.00              
ATOM   1236  CB  PRO A 161       9.296   2.524  68.260  1.00  0.00              
ATOM   1237  CG  PRO A 161       8.051   3.352  68.435  1.00  0.00              
ATOM   1238  C   PRO A 161       9.842   1.970  70.671  1.00  0.00              
ATOM   1239  O   PRO A 161       9.429   2.964  71.276  1.00  0.00              
ATOM   1240  N   ILE A 162      10.847   1.240  71.149  1.00  0.00              
ATOM   1241  CA  ILE A 162      11.526   1.581  72.389  1.00  0.00              
ATOM   1242  CB  ILE A 162      11.334   0.453  73.433  1.00  0.00              
ATOM   1243  CG2 ILE A 162      12.035   0.802  74.742  1.00  0.00              
ATOM   1244  CG1 ILE A 162       9.853   0.186  73.691  1.00  0.00              
ATOM   1245  CD1 ILE A 162       9.550  -1.054  74.542  1.00  0.00              
ATOM   1246  C   ILE A 162      12.998   1.808  72.079  1.00  0.00              
ATOM   1247  O   ILE A 162      13.644   1.002  71.404  1.00  0.00              
ATOM   1248  N   TYR A 163      13.532   2.927  72.564  1.00  0.00              
ATOM   1249  CA  TYR A 163      14.920   3.275  72.347  1.00  0.00              
ATOM   1250  CB  TYR A 163      14.978   4.556  71.512  1.00  0.00              
ATOM   1251  CG  TYR A 163      16.359   4.961  71.014  1.00  0.00              
ATOM   1252  CD1 TYR A 163      17.108   4.089  70.246  1.00  0.00              
ATOM   1253  CE1 TYR A 163      18.326   4.488  69.737  1.00  0.00              
ATOM   1254  CD2 TYR A 163      16.837   6.226  71.293  1.00  0.00              
ATOM   1255  CE2 TYR A 163      18.052   6.632  70.782  1.00  0.00              
ATOM   1256  CZ  TYR A 163      18.783   5.761  70.001  1.00  0.00              
ATOM   1257  OH  TYR A 163      19.984   6.172  69.460  1.00  0.00              
ATOM   1258  C   TYR A 163      15.564   3.460  73.713  1.00  0.00              
ATOM   1259  O   TYR A 163      15.323   4.452  74.403  1.00  0.00              
ATOM   1260  N   GLU A 164      16.357   2.457  74.111  1.00  0.00              
ATOM   1261  CA  GLU A 164      17.113   2.444  75.361  1.00  0.00              
ATOM   1262  CB  GLU A 164      18.336   3.349  75.258  1.00  0.00              
ATOM   1263  CG  GLU A 164      19.249   2.969  74.104  1.00  0.00              
ATOM   1264  CD  GLU A 164      20.198   4.079  73.705  1.00  0.00              
ATOM   1265  OE1 GLU A 164      19.737   5.075  73.159  1.00  0.00              
ATOM   1266  OE2 GLU A 164      21.396   3.922  73.946  1.00  0.00              
ATOM   1267  C   GLU A 164      16.273   2.748  76.597  1.00  0.00              
ATOM   1268  O   GLU A 164      16.395   3.785  77.254  1.00  0.00              
ATOM   1269  N   GLY A 165      15.351   1.831  76.887  1.00  0.00              
ATOM   1270  CA  GLY A 165      14.423   1.988  77.993  1.00  0.00              
ATOM   1271  C   GLY A 165      13.239   2.877  77.637  1.00  0.00              
ATOM   1272  O   GLY A 165      12.085   2.479  77.814  1.00  0.00              
ATOM   1273  N   TYR A 166      13.489   4.080  77.112  1.00  0.00              
ATOM   1274  CA  TYR A 166      12.418   5.012  76.809  1.00  0.00              
ATOM   1275  CB  TYR A 166      12.968   6.436  76.688  1.00  0.00              
ATOM   1276  CG  TYR A 166      11.881   7.505  76.726  1.00  0.00              
ATOM   1277  CD1 TYR A 166      11.124   7.673  77.870  1.00  0.00              
ATOM   1278  CE1 TYR A 166      10.112   8.609  77.898  1.00  0.00              
ATOM   1279  CD2 TYR A 166      11.639   8.287  75.614  1.00  0.00              
ATOM   1280  CE2 TYR A 166      10.628   9.225  75.639  1.00  0.00              
ATOM   1281  CZ  TYR A 166       9.867   9.373  76.779  1.00  0.00              
ATOM   1282  OH  TYR A 166       8.835  10.292  76.809  1.00  0.00              
ATOM   1283  C   TYR A 166      11.639   4.615  75.560  1.00  0.00              
ATOM   1284  O   TYR A 166      12.155   4.583  74.440  1.00  0.00              
ATOM   1285  N   ALA A 167      10.374   4.252  75.774  1.00  0.00              
ATOM   1286  CA  ALA A 167       9.432   4.060  74.682  1.00  0.00              
ATOM   1287  CB  ALA A 167       8.124   3.504  75.226  1.00  0.00              
ATOM   1288  C   ALA A 167       9.131   5.390  74.005  1.00  0.00              
ATOM   1289  O   ALA A 167       8.827   6.381  74.673  1.00  0.00              
ATOM   1290  N   LEU A 168       9.240   5.430  72.677  1.00  0.00              
ATOM   1291  CA  LEU A 168       9.090   6.663  71.921  1.00  0.00              
ATOM   1292  CB  LEU A 168       9.846   6.561  70.597  1.00  0.00              
ATOM   1293  CG  LEU A 168      11.351   6.315  70.640  1.00  0.00              
ATOM   1294  CD1 LEU A 168      11.889   6.161  69.229  1.00  0.00              
ATOM   1295  CD2 LEU A 168      12.077   7.435  71.369  1.00  0.00              
ATOM   1296  C   LEU A 168       7.623   7.024  71.694  1.00  0.00              
ATOM   1297  O   LEU A 168       6.976   6.496  70.783  1.00  0.00              
ATOM   1298  N   PRO A 169       7.075   7.978  72.468  1.00  0.00              
ATOM   1299  CD  PRO A 169       7.838   9.015  73.162  1.00  0.00              
ATOM   1300  CA  PRO A 169       5.639   8.234  72.573  1.00  0.00              
ATOM   1301  CB  PRO A 169       5.576   9.378  73.568  1.00  0.00              
ATOM   1302  CG  PRO A 169       6.843  10.150  73.308  1.00  0.00              
ATOM   1303  C   PRO A 169       4.913   8.561  71.274  1.00  0.00              
ATOM   1304  O   PRO A 169       3.753   8.192  71.090  1.00  0.00              
ATOM   1305  N   HIS A 170       5.620   9.209  70.345  1.00  0.00              
ATOM   1306  CA  HIS A 170       5.042   9.643  69.086  1.00  0.00              
ATOM   1307  CB  HIS A 170       6.013  10.575  68.344  1.00  0.00              
ATOM   1308  CG  HIS A 170       7.360   9.974  67.950  1.00  0.00              
ATOM   1309  ND1 HIS A 170       8.452   9.867  68.696  1.00  0.00              
ATOM   1310  CD2 HIS A 170       7.615   9.399  66.725  1.00  0.00              
ATOM   1311  NE2 HIS A 170       8.825   8.921  66.822  1.00  0.00              
ATOM   1312  CE1 HIS A 170       9.326   9.191  67.998  1.00  0.00              
ATOM   1313  C   HIS A 170       4.600   8.496  68.186  1.00  0.00              
ATOM   1314  O   HIS A 170       3.575   8.590  67.508  1.00  0.00              
ATOM   1315  N   ALA A 171       5.338   7.384  68.199  1.00  0.00              
ATOM   1316  CA  ALA A 171       5.133   6.351  67.201  1.00  0.00              
ATOM   1317  CB  ALA A 171       6.479   5.989  66.592  1.00  0.00              
ATOM   1318  C   ALA A 171       4.455   5.087  67.711  1.00  0.00              
ATOM   1319  O   ALA A 171       4.479   4.051  67.046  1.00  0.00              
ATOM   1320  N   ILE A 172       3.810   5.136  68.881  1.00  0.00              
ATOM   1321  CA  ILE A 172       3.136   3.959  69.415  1.00  0.00              
ATOM   1322  CB  ILE A 172       2.903   4.081  70.941  1.00  0.00              
ATOM   1323  CG2 ILE A 172       2.264   2.799  71.473  1.00  0.00              
ATOM   1324  CG1 ILE A 172       4.212   4.355  71.681  1.00  0.00              
ATOM   1325  CD1 ILE A 172       4.062   4.632  73.191  1.00  0.00              
ATOM   1326  C   ILE A 172       1.837   3.733  68.642  1.00  0.00              
ATOM   1327  O   ILE A 172       0.790   4.318  68.933  1.00  0.00              
ATOM   1328  N   MET A 173       1.917   2.898  67.605  1.00  0.00              
ATOM   1329  CA  MET A 173       0.756   2.617  66.777  1.00  0.00              
ATOM   1330  CB  MET A 173       1.153   2.154  65.379  1.00  0.00              
ATOM   1331  CG  MET A 173       1.792   3.230  64.508  1.00  0.00              
ATOM   1332  SD  MET A 173       0.721   4.655  64.190  1.00  0.00              
ATOM   1333  CE  MET A 173       1.612   5.907  65.070  1.00  0.00              
ATOM   1334  C   MET A 173      -0.190   1.617  67.420  1.00  0.00              
ATOM   1335  O   MET A 173       0.123   0.436  67.597  1.00  0.00              
ATOM   1336  N   ARG A 174      -1.352   2.120  67.824  1.00  0.00              
ATOM   1337  CA  ARG A 174      -2.403   1.282  68.373  1.00  0.00              
ATOM   1338  CB  ARG A 174      -3.286   2.120  69.289  1.00  0.00              
ATOM   1339  CG  ARG A 174      -4.383   1.352  70.009  1.00  0.00              
ATOM   1340  CD  ARG A 174      -5.138   2.290  70.928  1.00  0.00              
ATOM   1341  NE  ARG A 174      -6.300   1.627  71.489  1.00  0.00              
ATOM   1342  CZ  ARG A 174      -6.298   1.045  72.688  1.00  0.00              
ATOM   1343  NH1 ARG A 174      -7.420   0.496  73.119  1.00  0.00              
ATOM   1344  NH2 ARG A 174      -5.203   0.916  73.431  1.00  0.00              
ATOM   1345  C   ARG A 174      -3.240   0.645  67.270  1.00  0.00              
ATOM   1346  O   ARG A 174      -3.525   1.256  66.239  1.00  0.00              
ATOM   1347  N   LEU A 175      -3.618  -0.609  67.500  1.00  0.00              
ATOM   1348  CA  LEU A 175      -4.574  -1.313  66.670  1.00  0.00              
ATOM   1349  CB  LEU A 175      -3.827  -2.231  65.695  1.00  0.00              
ATOM   1350  CG  LEU A 175      -4.602  -3.155  64.760  1.00  0.00              
ATOM   1351  CD1 LEU A 175      -5.522  -2.378  63.837  1.00  0.00              
ATOM   1352  CD2 LEU A 175      -3.635  -3.989  63.943  1.00  0.00              
ATOM   1353  C   LEU A 175      -5.416  -2.117  67.650  1.00  0.00              
ATOM   1354  O   LEU A 175      -4.923  -3.059  68.263  1.00  0.00              
ATOM   1355  N   ASP A 176      -6.693  -1.781  67.850  1.00  0.00              
ATOM   1356  CA  ASP A 176      -7.520  -2.462  68.852  1.00  0.00              
ATOM   1357  CB  ASP A 176      -8.841  -1.730  69.080  1.00  0.00              
ATOM   1358  CG  ASP A 176      -8.675  -0.400  69.801  1.00  0.00              
ATOM   1359  OD1 ASP A 176      -9.062  -0.286  70.965  1.00  0.00              
ATOM   1360  OD2 ASP A 176      -8.158   0.533  69.186  1.00  0.00              
ATOM   1361  C   ASP A 176      -7.787  -3.941  68.590  1.00  0.00              
ATOM   1362  O   ASP A 176      -8.124  -4.701  69.496  1.00  0.00              
ATOM   1363  N   LEU A 177      -7.606  -4.346  67.331  1.00  0.00              
ATOM   1364  CA  LEU A 177      -7.721  -5.726  66.890  1.00  0.00              
ATOM   1365  CB  LEU A 177      -7.499  -5.733  65.379  1.00  0.00              
ATOM   1366  CG  LEU A 177      -7.393  -7.018  64.570  1.00  0.00              
ATOM   1367  CD1 LEU A 177      -8.707  -7.771  64.521  1.00  0.00              
ATOM   1368  CD2 LEU A 177      -6.965  -6.664  63.163  1.00  0.00              
ATOM   1369  C   LEU A 177      -6.733  -6.668  67.574  1.00  0.00              
ATOM   1370  O   LEU A 177      -5.519  -6.440  67.567  1.00  0.00              
ATOM   1371  N   ALA A 178      -7.275  -7.722  68.188  1.00  0.00              
ATOM   1372  CA  ALA A 178      -6.490  -8.819  68.733  1.00  0.00              
ATOM   1373  CB  ALA A 178      -5.858  -8.375  70.045  1.00  0.00              
ATOM   1374  C   ALA A 178      -7.351 -10.066  68.961  1.00  0.00              
ATOM   1375  O   ALA A 178      -8.427 -10.189  68.361  1.00  0.00              
ATOM   1376  N   GLY A 179      -6.944 -10.982  69.855  1.00  0.00              
ATOM   1377  CA  GLY A 179      -7.468 -12.340  69.946  1.00  0.00              
ATOM   1378  C   GLY A 179      -8.973 -12.489  70.108  1.00  0.00              
ATOM   1379  O   GLY A 179      -9.567 -13.410  69.538  1.00  0.00              
ATOM   1380  N   ARG A 180      -9.592 -11.586  70.868  1.00  0.00              
ATOM   1381  CA  ARG A 180     -11.028 -11.551  71.098  1.00  0.00              
ATOM   1382  CB  ARG A 180     -11.316 -10.444  72.099  1.00  0.00              
ATOM   1383  CG  ARG A 180     -12.756 -10.332  72.588  1.00  0.00              
ATOM   1384  CD  ARG A 180     -12.847  -9.265  73.672  1.00  0.00              
ATOM   1385  NE  ARG A 180     -11.968  -9.605  74.778  1.00  0.00              
ATOM   1386  CZ  ARG A 180     -11.872  -8.899  75.899  1.00  0.00              
ATOM   1387  NH1 ARG A 180     -10.998  -9.327  76.791  1.00  0.00              
ATOM   1388  NH2 ARG A 180     -12.615  -7.826  76.145  1.00  0.00              
ATOM   1389  C   ARG A 180     -11.764 -11.270  69.798  1.00  0.00              
ATOM   1390  O   ARG A 180     -12.736 -11.944  69.449  1.00  0.00              
ATOM   1391  N   ASP A 181     -11.232 -10.308  69.037  1.00  0.00              
ATOM   1392  CA  ASP A 181     -11.834  -9.898  67.775  1.00  0.00              
ATOM   1393  CB  ASP A 181     -11.137  -8.688  67.163  1.00  0.00              
ATOM   1394  CG  ASP A 181     -11.072  -7.466  68.058  1.00  0.00              
ATOM   1395  OD1 ASP A 181     -10.199  -7.449  68.928  1.00  0.00              
ATOM   1396  OD2 ASP A 181     -11.862  -6.544  67.875  1.00  0.00              
ATOM   1397  C   ASP A 181     -11.720 -11.056  66.801  1.00  0.00              
ATOM   1398  O   ASP A 181     -12.682 -11.381  66.108  1.00  0.00              
ATOM   1399  N   LEU A 182     -10.557 -11.721  66.799  1.00  0.00              
ATOM   1400  CA  LEU A 182     -10.367 -12.940  66.024  1.00  0.00              
ATOM   1401  CB  LEU A 182      -8.938 -13.453  66.113  1.00  0.00              
ATOM   1402  CG  LEU A 182      -7.777 -12.593  65.648  1.00  0.00              
ATOM   1403  CD1 LEU A 182      -6.531 -13.451  65.641  1.00  0.00              
ATOM   1404  CD2 LEU A 182      -7.997 -12.046  64.250  1.00  0.00              
ATOM   1405  C   LEU A 182     -11.305 -14.065  66.437  1.00  0.00              
ATOM   1406  O   LEU A 182     -11.820 -14.770  65.575  1.00  0.00              
ATOM   1407  N   THR A 183     -11.574 -14.231  67.738  1.00  0.00              
ATOM   1408  CA  THR A 183     -12.530 -15.220  68.231  1.00  0.00              
ATOM   1409  CB  THR A 183     -12.520 -15.217  69.775  1.00  0.00              
ATOM   1410  OG1 THR A 183     -11.214 -15.602  70.170  1.00  0.00              
ATOM   1411  CG2 THR A 183     -13.526 -16.161  70.400  1.00  0.00              
ATOM   1412  C   THR A 183     -13.933 -14.924  67.703  1.00  0.00              
ATOM   1413  O   THR A 183     -14.639 -15.806  67.207  1.00  0.00              
ATOM   1414  N   ASP A 184     -14.309 -13.642  67.753  1.00  0.00              
ATOM   1415  CA  ASP A 184     -15.625 -13.191  67.311  1.00  0.00              
ATOM   1416  CB  ASP A 184     -15.853 -11.710  67.644  1.00  0.00              
ATOM   1417  CG  ASP A 184     -15.722 -11.296  69.111  1.00  0.00              
ATOM   1418  OD1 ASP A 184     -15.270 -10.178  69.354  1.00  0.00              
ATOM   1419  OD2 ASP A 184     -16.061 -12.065  70.018  1.00  0.00              
ATOM   1420  C   ASP A 184     -15.785 -13.412  65.810  1.00  0.00              
ATOM   1421  O   ASP A 184     -16.808 -13.901  65.327  1.00  0.00              
ATOM   1422  N   TYR A 185     -14.726 -13.086  65.066  1.00  0.00              
ATOM   1423  CA  TYR A 185     -14.629 -13.376  63.645  1.00  0.00              
ATOM   1424  CB  TYR A 185     -13.392 -12.657  63.102  1.00  0.00              
ATOM   1425  CG  TYR A 185     -12.959 -13.023  61.690  1.00  0.00              
ATOM   1426  CD1 TYR A 185     -13.657 -12.579  60.582  1.00  0.00              
ATOM   1427  CE1 TYR A 185     -13.233 -12.935  59.317  1.00  0.00              
ATOM   1428  CD2 TYR A 185     -11.849 -13.821  61.540  1.00  0.00              
ATOM   1429  CE2 TYR A 185     -11.432 -14.175  60.282  1.00  0.00              
ATOM   1430  CZ  TYR A 185     -12.109 -13.722  59.178  1.00  0.00              
ATOM   1431  OH  TYR A 185     -11.617 -14.044  57.930  1.00  0.00              
ATOM   1432  C   TYR A 185     -14.600 -14.876  63.351  1.00  0.00              
ATOM   1433  O   TYR A 185     -15.145 -15.311  62.336  1.00  0.00              
ATOM   1434  N   LEU A 186     -13.986 -15.697  64.208  1.00  0.00              
ATOM   1435  CA  LEU A 186     -13.973 -17.138  64.016  1.00  0.00              
ATOM   1436  CB  LEU A 186     -12.983 -17.813  64.962  1.00  0.00              
ATOM   1437  CG  LEU A 186     -12.623 -19.280  64.740  1.00  0.00              
ATOM   1438  CD1 LEU A 186     -11.982 -19.510  63.382  1.00  0.00              
ATOM   1439  CD2 LEU A 186     -11.667 -19.740  65.818  1.00  0.00              
ATOM   1440  C   LEU A 186     -15.376 -17.705  64.181  1.00  0.00              
ATOM   1441  O   LEU A 186     -15.753 -18.615  63.441  1.00  0.00              
ATOM   1442  N   MET A 187     -16.177 -17.150  65.105  1.00  0.00              
ATOM   1443  CA  MET A 187     -17.605 -17.452  65.158  1.00  0.00              
ATOM   1444  CB  MET A 187     -18.353 -16.700  66.255  1.00  0.00              
ATOM   1445  CG  MET A 187     -17.921 -16.949  67.687  1.00  0.00              
ATOM   1446  SD  MET A 187     -19.123 -16.291  68.871  1.00  0.00              
ATOM   1447  CE  MET A 187     -18.900 -14.551  68.638  1.00  0.00              
ATOM   1448  C   MET A 187     -18.272 -17.101  63.835  1.00  0.00              
ATOM   1449  O   MET A 187     -18.943 -17.952  63.259  1.00  0.00              
ATOM   1450  N   LYS A 188     -18.048 -15.876  63.335  1.00  0.00              
ATOM   1451  CA  LYS A 188     -18.565 -15.410  62.048  1.00  0.00              
ATOM   1452  CB  LYS A 188     -17.992 -14.011  61.774  1.00  0.00              
ATOM   1453  CG  LYS A 188     -18.285 -13.343  60.432  1.00  0.00              
ATOM   1454  CD  LYS A 188     -17.450 -12.070  60.302  1.00  0.00              
ATOM   1455  CE  LYS A 188     -17.673 -11.416  58.944  1.00  0.00              
ATOM   1456  NZ  LYS A 188     -16.887 -10.204  58.779  1.00  0.00              
ATOM   1457  C   LYS A 188     -18.263 -16.359  60.887  1.00  0.00              
ATOM   1458  O   LYS A 188     -19.172 -16.785  60.169  1.00  0.00              
ATOM   1459  N   ILE A 189     -16.998 -16.736  60.684  1.00  0.00              
ATOM   1460  CA  ILE A 189     -16.655 -17.635  59.589  1.00  0.00              
ATOM   1461  CB  ILE A 189     -15.164 -17.551  59.196  1.00  0.00              
ATOM   1462  CG2 ILE A 189     -14.944 -16.191  58.546  1.00  0.00              
ATOM   1463  CG1 ILE A 189     -14.189 -17.815  60.338  1.00  0.00              
ATOM   1464  CD1 ILE A 189     -12.698 -17.695  59.963  1.00  0.00              
ATOM   1465  C   ILE A 189     -17.137 -19.064  59.806  1.00  0.00              
ATOM   1466  O   ILE A 189     -17.586 -19.719  58.860  1.00  0.00              
ATOM   1467  N   LEU A 190     -17.124 -19.555  61.051  1.00  0.00              
ATOM   1468  CA  LEU A 190     -17.707 -20.855  61.343  1.00  0.00              
ATOM   1469  CB  LEU A 190     -17.254 -21.410  62.690  1.00  0.00              
ATOM   1470  CG  LEU A 190     -16.032 -22.332  62.682  1.00  0.00              
ATOM   1471  CD1 LEU A 190     -14.799 -21.668  62.097  1.00  0.00              
ATOM   1472  CD2 LEU A 190     -15.731 -22.824  64.081  1.00  0.00              
ATOM   1473  C   LEU A 190     -19.219 -20.901  61.199  1.00  0.00              
ATOM   1474  O   LEU A 190     -19.737 -21.942  60.794  1.00  0.00              
ATOM   1475  N   THR A 191     -19.960 -19.811  61.444  1.00  0.00              
ATOM   1476  CA  THR A 191     -21.378 -19.766  61.111  1.00  0.00              
ATOM   1477  CB  THR A 191     -22.111 -18.551  61.721  1.00  0.00              
ATOM   1478  OG1 THR A 191     -21.321 -17.382  61.548  1.00  0.00              
ATOM   1479  CG2 THR A 191     -22.383 -18.763  63.197  1.00  0.00              
ATOM   1480  C   THR A 191     -21.607 -19.848  59.610  1.00  0.00              
ATOM   1481  O   THR A 191     -22.566 -20.473  59.154  1.00  0.00              
ATOM   1482  N   GLU A 192     -20.693 -19.277  58.813  1.00  0.00              
ATOM   1483  CA  GLU A 192     -20.775 -19.402  57.362  1.00  0.00              
ATOM   1484  CB  GLU A 192     -19.846 -18.419  56.645  1.00  0.00              
ATOM   1485  CG  GLU A 192     -19.857 -16.967  57.141  1.00  0.00              
ATOM   1486  CD  GLU A 192     -21.223 -16.363  57.450  1.00  0.00              
ATOM   1487  OE1 GLU A 192     -21.865 -15.853  56.534  1.00  0.00              
ATOM   1488  OE2 GLU A 192     -21.642 -16.404  58.611  1.00  0.00              
ATOM   1489  C   GLU A 192     -20.480 -20.832  56.920  1.00  0.00              
ATOM   1490  O   GLU A 192     -20.991 -21.296  55.902  1.00  0.00              
ATOM   1491  N   ARG A 193     -19.667 -21.557  57.695  1.00  0.00              
ATOM   1492  CA  ARG A 193     -19.523 -22.995  57.525  1.00  0.00              
ATOM   1493  CB  ARG A 193     -18.048 -23.352  57.759  1.00  0.00              
ATOM   1494  CG  ARG A 193     -17.624 -24.730  57.262  1.00  0.00              
ATOM   1495  CD  ARG A 193     -16.141 -24.951  57.503  1.00  0.00              
ATOM   1496  NE  ARG A 193     -15.777 -26.336  57.260  1.00  0.00              
ATOM   1497  CZ  ARG A 193     -14.673 -26.706  56.611  1.00  0.00              
ATOM   1498  NH1 ARG A 193     -14.423 -28.006  56.509  1.00  0.00              
ATOM   1499  NH2 ARG A 193     -13.817 -25.820  56.106  1.00  0.00              
ATOM   1500  C   ARG A 193     -20.488 -23.756  58.452  1.00  0.00              
ATOM   1501  O   ARG A 193     -20.186 -24.831  58.977  1.00  0.00              
ATOM   1502  N   GLY A 194     -21.671 -23.196  58.739  1.00  0.00              
ATOM   1503  CA  GLY A 194     -22.732 -23.897  59.454  1.00  0.00              
ATOM   1504  C   GLY A 194     -22.604 -23.906  60.974  1.00  0.00              
ATOM   1505  O   GLY A 194     -23.608 -23.816  61.690  1.00  0.00              
ATOM   1506  N   TYR A 195     -21.380 -23.982  61.502  1.00  0.00              
ATOM   1507  CA  TYR A 195     -21.140 -24.234  62.916  1.00  0.00              
ATOM   1508  CB  TYR A 195     -19.683 -24.628  63.156  1.00  0.00              
ATOM   1509  CG  TYR A 195     -19.103 -25.669  62.207  1.00  0.00              
ATOM   1510  CD1 TYR A 195     -17.874 -25.415  61.640  1.00  0.00              
ATOM   1511  CE1 TYR A 195     -17.304 -26.334  60.792  1.00  0.00              
ATOM   1512  CD2 TYR A 195     -19.773 -26.844  61.911  1.00  0.00              
ATOM   1513  CE2 TYR A 195     -19.205 -27.767  61.053  1.00  0.00              
ATOM   1514  CZ  TYR A 195     -17.965 -27.509  60.509  1.00  0.00              
ATOM   1515  OH  TYR A 195     -17.347 -28.443  59.696  1.00  0.00              
ATOM   1516  C   TYR A 195     -21.501 -23.007  63.746  1.00  0.00              
ATOM   1517  O   TYR A 195     -20.726 -22.072  63.967  1.00  0.00              
ATOM   1518  N   SER A 196     -22.746 -23.030  64.205  1.00  0.00              
ATOM   1519  CA  SER A 196     -23.344 -21.891  64.871  1.00  0.00              
ATOM   1520  CB  SER A 196     -24.853 -21.983  64.684  1.00  0.00              
ATOM   1521  OG  SER A 196     -25.167 -21.972  63.295  1.00  0.00              
ATOM   1522  C   SER A 196     -22.928 -21.687  66.326  1.00  0.00              
ATOM   1523  O   SER A 196     -23.664 -21.962  67.276  1.00  0.00              
ATOM   1524  N   PHE A 197     -21.713 -21.161  66.505  1.00  0.00              
ATOM   1525  CA  PHE A 197     -21.165 -20.843  67.822  1.00  0.00              
ATOM   1526  CB  PHE A 197     -19.641 -20.726  67.717  1.00  0.00              
ATOM   1527  CG  PHE A 197     -18.930 -22.070  67.654  1.00  0.00              
ATOM   1528  CD1 PHE A 197     -18.893 -22.791  66.479  1.00  0.00              
ATOM   1529  CD2 PHE A 197     -18.331 -22.574  68.790  1.00  0.00              
ATOM   1530  CE1 PHE A 197     -18.272 -24.021  66.453  1.00  0.00              
ATOM   1531  CE2 PHE A 197     -17.709 -23.801  68.756  1.00  0.00              
ATOM   1532  CZ  PHE A 197     -17.682 -24.526  67.587  1.00  0.00              
ATOM   1533  C   PHE A 197     -21.759 -19.610  68.514  1.00  0.00              
ATOM   1534  O   PHE A 197     -21.073 -18.830  69.178  1.00  0.00              
ATOM   1535  N   VAL A 198     -23.083 -19.463  68.468  1.00  0.00              
ATOM   1536  CA  VAL A 198     -23.740 -18.204  68.800  1.00  0.00              
ATOM   1537  CB  VAL A 198     -24.981 -17.997  67.884  1.00  0.00              
ATOM   1538  CG1 VAL A 198     -24.535 -17.780  66.446  1.00  0.00              
ATOM   1539  CG2 VAL A 198     -25.971 -19.159  67.951  1.00  0.00              
ATOM   1540  C   VAL A 198     -24.052 -17.943  70.277  1.00  0.00              
ATOM   1541  O   VAL A 198     -25.142 -17.483  70.628  1.00  0.00              
ATOM   1542  N   THR A 199     -23.098 -18.198  71.180  1.00  0.00              
ATOM   1543  CA  THR A 199     -23.279 -17.918  72.602  1.00  0.00              
ATOM   1544  CB  THR A 199     -24.279 -18.907  73.273  1.00  0.00              
ATOM   1545  OG1 THR A 199     -24.629 -18.308  74.514  1.00  0.00              
ATOM   1546  CG2 THR A 199     -23.754 -20.319  73.498  1.00  0.00              
ATOM   1547  C   THR A 199     -21.931 -17.898  73.319  1.00  0.00              
ATOM   1548  O   THR A 199     -20.916 -18.319  72.765  1.00  0.00              
ATOM   1549  N   THR A 200     -21.932 -17.465  74.581  1.00  0.00              
ATOM   1550  CA  THR A 200     -20.734 -17.214  75.373  1.00  0.00              
ATOM   1551  CB  THR A 200     -21.166 -16.623  76.724  1.00  0.00              
ATOM   1552  OG1 THR A 200     -22.298 -17.393  77.118  1.00  0.00              
ATOM   1553  CG2 THR A 200     -21.512 -15.145  76.639  1.00  0.00              
ATOM   1554  C   THR A 200     -19.855 -18.438  75.595  1.00  0.00              
ATOM   1555  O   THR A 200     -18.652 -18.418  75.319  1.00  0.00              
ATOM   1556  N   ALA A 201     -20.468 -19.522  76.083  1.00  0.00              
ATOM   1557  CA  ALA A 201     -19.788 -20.804  76.244  1.00  0.00              
ATOM   1558  CB  ALA A 201     -20.782 -21.846  76.731  1.00  0.00              
ATOM   1559  C   ALA A 201     -19.183 -21.308  74.938  1.00  0.00              
ATOM   1560  O   ALA A 201     -18.025 -21.726  74.886  1.00  0.00              
ATOM   1561  N   GLU A 202     -19.960 -21.200  73.855  1.00  0.00              
ATOM   1562  CA  GLU A 202     -19.486 -21.537  72.523  1.00  0.00              
ATOM   1563  CB  GLU A 202     -20.639 -21.493  71.533  1.00  0.00              
ATOM   1564  CG  GLU A 202     -21.585 -22.689  71.581  1.00  0.00              
ATOM   1565  CD  GLU A 202     -21.024 -23.960  70.956  1.00  0.00              
ATOM   1566  OE1 GLU A 202     -21.165 -24.131  69.746  1.00  0.00              
ATOM   1567  OE2 GLU A 202     -20.457 -24.777  71.679  1.00  0.00              
ATOM   1568  C   GLU A 202     -18.358 -20.628  72.057  1.00  0.00              
ATOM   1569  O   GLU A 202     -17.435 -21.098  71.396  1.00  0.00              
ATOM   1570  N   ARG A 203     -18.380 -19.343  72.423  1.00  0.00              
ATOM   1571  CA  ARG A 203     -17.307 -18.418  72.096  1.00  0.00              
ATOM   1572  CB  ARG A 203     -17.701 -16.993  72.465  1.00  0.00              
ATOM   1573  CG  ARG A 203     -16.866 -15.959  71.727  1.00  0.00              
ATOM   1574  CD  ARG A 203     -17.170 -14.536  72.160  1.00  0.00              
ATOM   1575  NE  ARG A 203     -16.693 -14.276  73.508  1.00  0.00              
ATOM   1576  CZ  ARG A 203     -16.046 -13.158  73.843  1.00  0.00              
ATOM   1577  NH1 ARG A 203     -15.703 -13.009  75.118  1.00  0.00              
ATOM   1578  NH2 ARG A 203     -15.728 -12.230  72.939  1.00  0.00              
ATOM   1579  C   ARG A 203     -16.026 -18.824  72.819  1.00  0.00              
ATOM   1580  O   ARG A 203     -14.946 -18.800  72.229  1.00  0.00              
ATOM   1581  N   GLU A 204     -16.125 -19.247  74.085  1.00  0.00              
ATOM   1582  CA  GLU A 204     -14.991 -19.822  74.798  1.00  0.00              
ATOM   1583  CB  GLU A 204     -15.360 -20.108  76.249  1.00  0.00              
ATOM   1584  CG  GLU A 204     -15.465 -18.859  77.120  1.00  0.00              
ATOM   1585  CD  GLU A 204     -14.121 -18.218  77.440  1.00  0.00              
ATOM   1586  OE1 GLU A 204     -13.462 -18.665  78.384  1.00  0.00              
ATOM   1587  OE2 GLU A 204     -13.724 -17.268  76.763  1.00  0.00              
ATOM   1588  C   GLU A 204     -14.448 -21.084  74.136  1.00  0.00              
ATOM   1589  O   GLU A 204     -13.233 -21.244  74.005  1.00  0.00              
ATOM   1590  N   ILE A 205     -15.336 -21.977  73.683  1.00  0.00              
ATOM   1591  CA  ILE A 205     -14.921 -23.162  72.939  1.00  0.00              
ATOM   1592  CB  ILE A 205     -16.109 -24.137  72.723  1.00  0.00              
ATOM   1593  CG2 ILE A 205     -15.689 -25.350  71.893  1.00  0.00              
ATOM   1594  CG1 ILE A 205     -16.660 -24.608  74.067  1.00  0.00              
ATOM   1595  CD1 ILE A 205     -17.946 -25.454  73.993  1.00  0.00              
ATOM   1596  C   ILE A 205     -14.240 -22.780  71.626  1.00  0.00              
ATOM   1597  O   ILE A 205     -13.167 -23.304  71.327  1.00  0.00              
ATOM   1598  N   VAL A 206     -14.788 -21.836  70.851  1.00  0.00              
ATOM   1599  CA  VAL A 206     -14.182 -21.434  69.589  1.00  0.00              
ATOM   1600  CB  VAL A 206     -15.196 -20.648  68.717  1.00  0.00              
ATOM   1601  CG1 VAL A 206     -15.286 -19.162  69.007  1.00  0.00              
ATOM   1602  CG2 VAL A 206     -14.943 -20.913  67.250  1.00  0.00              
ATOM   1603  C   VAL A 206     -12.848 -20.716  69.795  1.00  0.00              
ATOM   1604  O   VAL A 206     -11.927 -20.862  68.991  1.00  0.00              
ATOM   1605  N   ARG A 207     -12.710 -19.980  70.905  1.00  0.00              
ATOM   1606  CA  ARG A 207     -11.437 -19.401  71.309  1.00  0.00              
ATOM   1607  CB  ARG A 207     -11.630 -18.549  72.552  1.00  0.00              
ATOM   1608  CG  ARG A 207     -10.469 -17.609  72.849  1.00  0.00              
ATOM   1609  CD  ARG A 207     -10.323 -17.457  74.351  1.00  0.00              
ATOM   1610  NE  ARG A 207      -9.867 -18.719  74.911  1.00  0.00              
ATOM   1611  CZ  ARG A 207     -10.216 -19.160  76.117  1.00  0.00              
ATOM   1612  NH1 ARG A 207      -9.700 -20.314  76.513  1.00  0.00              
ATOM   1613  NH2 ARG A 207     -11.061 -18.489  76.891  1.00  0.00              
ATOM   1614  C   ARG A 207     -10.435 -20.511  71.612  1.00  0.00              
ATOM   1615  O   ARG A 207      -9.275 -20.432  71.209  1.00  0.00              
ATOM   1616  N   ASP A 208     -10.867 -21.575  72.301  1.00  0.00              
ATOM   1617  CA  ASP A 208     -10.023 -22.745  72.521  1.00  0.00              
ATOM   1618  CB  ASP A 208     -10.698 -23.737  73.462  1.00  0.00              
ATOM   1619  CG  ASP A 208      -9.849 -24.966  73.754  1.00  0.00              
ATOM   1620  OD1 ASP A 208     -10.161 -26.043  73.232  1.00  0.00              
ATOM   1621  OD2 ASP A 208      -8.891 -24.861  74.516  1.00  0.00              
ATOM   1622  C   ASP A 208      -9.628 -23.444  71.226  1.00  0.00              
ATOM   1623  O   ASP A 208      -8.491 -23.903  71.103  1.00  0.00              
ATOM   1624  N   ILE A 209     -10.549 -23.529  70.258  1.00  0.00              
ATOM   1625  CA  ILE A 209     -10.251 -24.039  68.921  1.00  0.00              
ATOM   1626  CB  ILE A 209     -11.498 -24.010  68.000  1.00  0.00              
ATOM   1627  CG2 ILE A 209     -11.132 -24.490  66.602  1.00  0.00              
ATOM   1628  CG1 ILE A 209     -12.652 -24.831  68.550  1.00  0.00              
ATOM   1629  CD1 ILE A 209     -13.946 -24.790  67.714  1.00  0.00              
ATOM   1630  C   ILE A 209      -9.140 -23.209  68.290  1.00  0.00              
ATOM   1631  O   ILE A 209      -8.158 -23.756  67.789  1.00  0.00              
ATOM   1632  N   LYS A 210      -9.292 -21.882  68.343  1.00  0.00              
ATOM   1633  CA  LYS A 210      -8.302 -20.949  67.829  1.00  0.00              
ATOM   1634  CB  LYS A 210      -8.793 -19.535  68.107  1.00  0.00              
ATOM   1635  CG  LYS A 210      -8.019 -18.427  67.416  1.00  0.00              
ATOM   1636  CD  LYS A 210      -8.487 -17.048  67.852  1.00  0.00              
ATOM   1637  CE  LYS A 210      -8.261 -16.857  69.343  1.00  0.00              
ATOM   1638  NZ  LYS A 210      -7.806 -15.508  69.600  1.00  0.00              
ATOM   1639  C   LYS A 210      -6.938 -21.197  68.468  1.00  0.00              
ATOM   1640  O   LYS A 210      -5.965 -21.451  67.759  1.00  0.00              
ATOM   1641  N   GLU A 211      -6.887 -21.225  69.806  1.00  0.00              
ATOM   1642  CA  GLU A 211      -5.666 -21.505  70.556  1.00  0.00              
ATOM   1643  CB  GLU A 211      -5.956 -21.550  72.052  1.00  0.00              
ATOM   1644  CG  GLU A 211      -6.428 -20.237  72.662  1.00  0.00              
ATOM   1645  CD  GLU A 211      -6.772 -20.355  74.139  1.00  0.00              
ATOM   1646  OE1 GLU A 211      -6.002 -19.866  74.962  1.00  0.00              
ATOM   1647  OE2 GLU A 211      -7.811 -20.933  74.476  1.00  0.00              
ATOM   1648  C   GLU A 211      -4.976 -22.810  70.174  1.00  0.00              
ATOM   1649  O   GLU A 211      -3.748 -22.878  70.132  1.00  0.00              
ATOM   1650  N   LYS A 212      -5.759 -23.860  69.913  1.00  0.00              
ATOM   1651  CA  LYS A 212      -5.206 -25.142  69.504  1.00  0.00              
ATOM   1652  CB  LYS A 212      -6.180 -26.257  69.851  1.00  0.00              
ATOM   1653  CG  LYS A 212      -6.196 -26.573  71.335  1.00  0.00              
ATOM   1654  CD  LYS A 212      -7.353 -27.501  71.641  1.00  0.00              
ATOM   1655  CE  LYS A 212      -7.291 -27.929  73.095  1.00  0.00              
ATOM   1656  NZ  LYS A 212      -8.582 -28.438  73.512  1.00  0.00              
ATOM   1657  C   LYS A 212      -4.824 -25.251  68.036  1.00  0.00              
ATOM   1658  O   LYS A 212      -3.803 -25.852  67.701  1.00  0.00              
ATOM   1659  N   LEU A 213      -5.628 -24.681  67.136  1.00  0.00              
ATOM   1660  CA  LEU A 213      -5.482 -24.959  65.718  1.00  0.00              
ATOM   1661  CB  LEU A 213      -6.798 -25.464  65.127  1.00  0.00              
ATOM   1662  CG  LEU A 213      -7.400 -26.776  65.618  1.00  0.00              
ATOM   1663  CD1 LEU A 213      -8.680 -27.066  64.854  1.00  0.00              
ATOM   1664  CD2 LEU A 213      -6.425 -27.930  65.445  1.00  0.00              
ATOM   1665  C   LEU A 213      -4.970 -23.829  64.843  1.00  0.00              
ATOM   1666  O   LEU A 213      -4.322 -24.104  63.829  1.00  0.00              
ATOM   1667  N   CYS A 214      -5.225 -22.565  65.191  1.00  0.00              
ATOM   1668  CA  CYS A 214      -5.030 -21.487  64.234  1.00  0.00              
ATOM   1669  CB  CYS A 214      -5.854 -20.262  64.602  1.00  0.00              
ATOM   1670  SG  CYS A 214      -5.170 -19.268  65.951  1.00  0.00              
ATOM   1671  C   CYS A 214      -3.574 -21.095  64.039  1.00  0.00              
ATOM   1672  O   CYS A 214      -2.757 -21.142  64.962  1.00  0.00              
ATOM   1673  N   TYR A 215      -3.255 -20.694  62.811  1.00  0.00              
ATOM   1674  CA  TYR A 215      -1.897 -20.333  62.450  1.00  0.00              
ATOM   1675  CB  TYR A 215      -1.124 -21.536  61.880  1.00  0.00              
ATOM   1676  CG  TYR A 215      -1.757 -22.254  60.693  1.00  0.00              
ATOM   1677  CD1 TYR A 215      -1.350 -21.963  59.404  1.00  0.00              
ATOM   1678  CE1 TYR A 215      -1.907 -22.635  58.336  1.00  0.00              
ATOM   1679  CD2 TYR A 215      -2.721 -23.218  60.913  1.00  0.00              
ATOM   1680  CE2 TYR A 215      -3.279 -23.891  59.849  1.00  0.00              
ATOM   1681  CZ  TYR A 215      -2.870 -23.593  58.569  1.00  0.00              
ATOM   1682  OH  TYR A 215      -3.440 -24.265  57.507  1.00  0.00              
ATOM   1683  C   TYR A 215      -1.923 -19.187  61.456  1.00  0.00              
ATOM   1684  O   TYR A 215      -2.897 -19.014  60.721  1.00  0.00              
ATOM   1685  N   VAL A 216      -0.867 -18.382  61.426  1.00  0.00              
ATOM   1686  CA  VAL A 216      -0.794 -17.279  60.488  1.00  0.00              
ATOM   1687  CB  VAL A 216       0.080 -16.135  61.033  1.00  0.00              
ATOM   1688  CG1 VAL A 216       0.111 -14.971  60.058  1.00  0.00              
ATOM   1689  CG2 VAL A 216      -0.451 -15.640  62.368  1.00  0.00              
ATOM   1690  C   VAL A 216      -0.252 -17.829  59.178  1.00  0.00              
ATOM   1691  O   VAL A 216       0.808 -18.458  59.126  1.00  0.00              
ATOM   1692  N   ALA A 217      -1.032 -17.611  58.120  1.00  0.00              
ATOM   1693  CA  ALA A 217      -0.656 -18.036  56.784  1.00  0.00              
ATOM   1694  CB  ALA A 217      -1.770 -17.677  55.814  1.00  0.00              
ATOM   1695  C   ALA A 217       0.608 -17.348  56.290  1.00  0.00              
ATOM   1696  O   ALA A 217       0.702 -16.122  56.318  1.00  0.00              
ATOM   1697  N   LEU A 218       1.594 -18.128  55.842  1.00  0.00              
ATOM   1698  CA  LEU A 218       2.805 -17.578  55.246  1.00  0.00              
ATOM   1699  CB  LEU A 218       3.861 -18.674  55.106  1.00  0.00              
ATOM   1700  CG  LEU A 218       5.221 -18.353  54.485  1.00  0.00              
ATOM   1701  CD1 LEU A 218       5.945 -17.252  55.246  1.00  0.00              
ATOM   1702  CD2 LEU A 218       6.073 -19.608  54.441  1.00  0.00              
ATOM   1703  C   LEU A 218       2.471 -16.971  53.888  1.00  0.00              
ATOM   1704  O   LEU A 218       2.943 -15.892  53.527  1.00  0.00              
ATOM   1705  N   ASP A 219       1.652 -17.670  53.103  1.00  0.00              
ATOM   1706  CA  ASP A 219       1.083 -17.076  51.912  1.00  0.00              
ATOM   1707  CB  ASP A 219       1.780 -17.528  50.636  1.00  0.00              
ATOM   1708  CG  ASP A 219       1.404 -16.613  49.482  1.00  0.00              
ATOM   1709  OD1 ASP A 219       0.360 -16.826  48.855  1.00  0.00              
ATOM   1710  OD2 ASP A 219       2.153 -15.664  49.242  1.00  0.00              
ATOM   1711  C   ASP A 219      -0.381 -17.452  51.854  1.00  0.00              
ATOM   1712  O   ASP A 219      -0.745 -18.582  51.516  1.00  0.00              
ATOM   1713  N   PHE A 220      -1.205 -16.457  52.182  1.00  0.00              
ATOM   1714  CA  PHE A 220      -2.649 -16.612  52.247  1.00  0.00              
ATOM   1715  CB  PHE A 220      -3.287 -15.256  52.554  1.00  0.00              
ATOM   1716  CG  PHE A 220      -4.795 -15.292  52.774  1.00  0.00              
ATOM   1717  CD1 PHE A 220      -5.348 -16.137  53.721  1.00  0.00              
ATOM   1718  CD2 PHE A 220      -5.610 -14.468  52.022  1.00  0.00              
ATOM   1719  CE1 PHE A 220      -6.713 -16.156  53.908  1.00  0.00              
ATOM   1720  CE2 PHE A 220      -6.974 -14.495  52.218  1.00  0.00              
ATOM   1721  CZ  PHE A 220      -7.526 -15.336  53.159  1.00  0.00              
ATOM   1722  C   PHE A 220      -3.277 -17.225  51.003  1.00  0.00              
ATOM   1723  O   PHE A 220      -3.968 -18.236  51.111  1.00  0.00              
ATOM   1724  N   GLU A 221      -3.013 -16.665  49.819  1.00  0.00              
ATOM   1725  CA  GLU A 221      -3.682 -17.112  48.608  1.00  0.00              
ATOM   1726  CB  GLU A 221      -3.470 -16.102  47.484  1.00  0.00              
ATOM   1727  CG  GLU A 221      -4.442 -16.256  46.309  1.00  0.00              
ATOM   1728  CD  GLU A 221      -5.915 -16.112  46.683  1.00  0.00              
ATOM   1729  OE1 GLU A 221      -6.331 -15.010  47.038  1.00  0.00              
ATOM   1730  OE2 GLU A 221      -6.640 -17.103  46.619  1.00  0.00              
ATOM   1731  C   GLU A 221      -3.254 -18.511  48.183  1.00  0.00              
ATOM   1732  O   GLU A 221      -4.098 -19.321  47.798  1.00  0.00              
ATOM   1733  N   ASN A 222      -1.954 -18.818  48.276  1.00  0.00              
ATOM   1734  CA  ASN A 222      -1.454 -20.160  47.999  1.00  0.00              
ATOM   1735  CB  ASN A 222       0.070 -20.184  48.116  1.00  0.00              
ATOM   1736  CG  ASN A 222       0.710 -21.562  48.000  1.00  0.00              
ATOM   1737  OD1 ASN A 222       1.466 -21.972  48.875  1.00  0.00              
ATOM   1738  ND2 ASN A 222       0.459 -22.334  46.952  1.00  0.00              
ATOM   1739  C   ASN A 222      -2.083 -21.198  48.921  1.00  0.00              
ATOM   1740  O   ASN A 222      -2.602 -22.215  48.456  1.00  0.00              
ATOM   1741  N   GLU A 223      -2.086 -20.909  50.226  1.00  0.00              
ATOM   1742  CA  GLU A 223      -2.712 -21.791  51.197  1.00  0.00              
ATOM   1743  CB  GLU A 223      -2.396 -21.329  52.604  1.00  0.00              
ATOM   1744  CG  GLU A 223      -0.951 -21.639  52.962  1.00  0.00              
ATOM   1745  CD  GLU A 223      -0.484 -20.985  54.249  1.00  0.00              
ATOM   1746  OE1 GLU A 223      -1.046 -21.252  55.310  1.00  0.00              
ATOM   1747  OE2 GLU A 223       0.455 -20.187  54.196  1.00  0.00              
ATOM   1748  C   GLU A 223      -4.212 -21.938  50.995  1.00  0.00              
ATOM   1749  O   GLU A 223      -4.742 -23.047  51.105  1.00  0.00              
ATOM   1750  N   MET A 224      -4.901 -20.843  50.656  1.00  0.00              
ATOM   1751  CA  MET A 224      -6.322 -20.871  50.339  1.00  0.00              
ATOM   1752  CB  MET A 224      -6.851 -19.452  50.128  1.00  0.00              
ATOM   1753  CG  MET A 224      -8.354 -19.370  49.895  1.00  0.00              
ATOM   1754  SD  MET A 224      -8.976 -17.672  49.848  1.00  0.00              
ATOM   1755  CE  MET A 224      -9.809 -17.646  51.409  1.00  0.00              
ATOM   1756  C   MET A 224      -6.596 -21.747  49.124  1.00  0.00              
ATOM   1757  O   MET A 224      -7.553 -22.522  49.137  1.00  0.00              
ATOM   1758  N   ALA A 225      -5.744 -21.682  48.094  1.00  0.00              
ATOM   1759  CA  ALA A 225      -5.848 -22.574  46.947  1.00  0.00              
ATOM   1760  CB  ALA A 225      -4.746 -22.267  45.944  1.00  0.00              
ATOM   1761  C   ALA A 225      -5.732 -24.043  47.341  1.00  0.00              
ATOM   1762  O   ALA A 225      -6.535 -24.865  46.891  1.00  0.00              
ATOM   1763  N   THR A 226      -4.774 -24.399  48.206  1.00  0.00              
ATOM   1764  CA  THR A 226      -4.687 -25.756  48.733  1.00  0.00              
ATOM   1765  CB  THR A 226      -3.302 -26.014  49.350  1.00  0.00              
ATOM   1766  OG1 THR A 226      -2.926 -24.848  50.073  1.00  0.00              
ATOM   1767  CG2 THR A 226      -2.270 -26.329  48.281  1.00  0.00              
ATOM   1768  C   THR A 226      -5.799 -26.153  49.700  1.00  0.00              
ATOM   1769  O   THR A 226      -6.137 -27.330  49.817  1.00  0.00              
ATOM   1770  N   ALA A 227      -6.389 -25.188  50.412  1.00  0.00              
ATOM   1771  CA  ALA A 227      -7.523 -25.461  51.284  1.00  0.00              
ATOM   1772  CB  ALA A 227      -7.714 -24.311  52.252  1.00  0.00              
ATOM   1773  C   ALA A 227      -8.820 -25.636  50.506  1.00  0.00              
ATOM   1774  O   ALA A 227      -9.722 -26.355  50.937  1.00  0.00              
ATOM   1775  N   ALA A 228      -8.937 -24.957  49.360  1.00  0.00              
ATOM   1776  CA  ALA A 228     -10.035 -25.176  48.431  1.00  0.00              
ATOM   1777  CB  ALA A 228     -10.056 -24.066  47.391  1.00  0.00              
ATOM   1778  C   ALA A 228      -9.848 -26.497  47.697  1.00  0.00              
ATOM   1779  O   ALA A 228     -10.789 -27.273  47.525  1.00  0.00              
ATOM   1780  N   SER A 229      -8.613 -26.791  47.283  1.00  0.00              
ATOM   1781  CA  SER A 229      -8.288 -28.068  46.668  1.00  0.00              
ATOM   1782  CB  SER A 229      -7.097 -27.882  45.726  1.00  0.00              
ATOM   1783  OG  SER A 229      -7.244 -26.733  44.900  1.00  0.00              
ATOM   1784  C   SER A 229      -7.962 -29.061  47.784  1.00  0.00              
ATOM   1785  O   SER A 229      -6.874 -29.637  47.858  1.00  0.00              
ATOM   1786  N   SER A 230      -8.939 -29.277  48.668  1.00  0.00              
ATOM   1787  CA  SER A 230      -8.735 -29.955  49.936  1.00  0.00              
ATOM   1788  CB  SER A 230      -9.944 -29.674  50.824  1.00  0.00              
ATOM   1789  OG  SER A 230     -11.156 -29.662  50.077  1.00  0.00              
ATOM   1790  C   SER A 230      -8.373 -31.437  49.905  1.00  0.00              
ATOM   1791  O   SER A 230      -9.185 -32.338  50.119  1.00  0.00              
ATOM   1792  N   SER A 231      -7.096 -31.685  49.615  1.00  0.00              
ATOM   1793  CA  SER A 231      -6.501 -33.003  49.748  1.00  0.00              
ATOM   1794  CB  SER A 231      -5.159 -32.986  49.021  1.00  0.00              
ATOM   1795  OG  SER A 231      -4.339 -31.910  49.477  1.00  0.00              
ATOM   1796  C   SER A 231      -6.281 -33.349  51.216  1.00  0.00              
ATOM   1797  O   SER A 231      -6.531 -34.458  51.686  1.00  0.00              
ATOM   1798  N   SER A 232      -5.794 -32.332  51.928  1.00  0.00              
ATOM   1799  CA  SER A 232      -5.271 -32.503  53.270  1.00  0.00              
ATOM   1800  CB  SER A 232      -3.816 -32.961  53.153  1.00  0.00              
ATOM   1801  OG  SER A 232      -3.143 -32.329  52.061  1.00  0.00              
ATOM   1802  C   SER A 232      -5.366 -31.283  54.176  1.00  0.00              
ATOM   1803  O   SER A 232      -5.413 -31.434  55.398  1.00  0.00              
ATOM   1804  N   LEU A 233      -5.418 -30.056  53.642  1.00  0.00              
ATOM   1805  CA  LEU A 233      -5.344 -28.864  54.475  1.00  0.00              
ATOM   1806  CB  LEU A 233      -4.755 -27.706  53.661  1.00  0.00              
ATOM   1807  CG  LEU A 233      -4.260 -26.466  54.403  1.00  0.00              
ATOM   1808  CD1 LEU A 233      -3.088 -26.811  55.310  1.00  0.00              
ATOM   1809  CD2 LEU A 233      -3.839 -25.395  53.416  1.00  0.00              
ATOM   1810  C   LEU A 233      -6.668 -28.486  55.142  1.00  0.00              
ATOM   1811  O   LEU A 233      -7.371 -27.556  54.737  1.00  0.00              
ATOM   1812  N   GLU A 234      -7.022 -29.272  56.164  1.00  0.00              
ATOM   1813  CA  GLU A 234      -8.110 -28.974  57.083  1.00  0.00              
ATOM   1814  CB  GLU A 234      -9.490 -29.068  56.423  1.00  0.00              
ATOM   1815  CG  GLU A 234      -9.997 -30.362  55.803  1.00  0.00              
ATOM   1816  CD  GLU A 234     -11.315 -30.156  55.066  1.00  0.00              
ATOM   1817  OE1 GLU A 234     -11.392 -30.516  53.893  1.00  0.00              
ATOM   1818  OE2 GLU A 234     -12.264 -29.620  55.650  1.00  0.00              
ATOM   1819  C   GLU A 234      -8.040 -29.893  58.292  1.00  0.00              
ATOM   1820  O   GLU A 234      -7.514 -31.003  58.187  1.00  0.00              
ATOM   1821  N   LYS A 235      -8.546 -29.466  59.452  1.00  0.00              
ATOM   1822  CA  LYS A 235      -8.472 -30.296  60.640  1.00  0.00              
ATOM   1823  CB  LYS A 235      -7.439 -29.739  61.632  1.00  0.00              
ATOM   1824  CG  LYS A 235      -7.112 -30.646  62.822  1.00  0.00              
ATOM   1825  CD  LYS A 235      -6.677 -32.035  62.363  1.00  0.00              
ATOM   1826  CE  LYS A 235      -6.795 -33.022  63.509  1.00  0.00              
ATOM   1827  NZ  LYS A 235      -7.103 -34.346  62.997  1.00  0.00              
ATOM   1828  C   LYS A 235      -9.823 -30.532  61.299  1.00  0.00              
ATOM   1829  O   LYS A 235     -10.710 -29.679  61.341  1.00  0.00              
ATOM   1830  N   SER A 236      -9.948 -31.767  61.774  1.00  0.00              
ATOM   1831  CA  SER A 236     -11.109 -32.269  62.476  1.00  0.00              
ATOM   1832  CB  SER A 236     -11.077 -33.783  62.273  1.00  0.00              
ATOM   1833  OG  SER A 236      -9.795 -34.294  62.648  1.00  0.00              
ATOM   1834  C   SER A 236     -11.058 -31.919  63.963  1.00  0.00              
ATOM   1835  O   SER A 236     -10.325 -32.568  64.719  1.00  0.00              
ATOM   1836  N   TYR A 237     -11.796 -30.911  64.427  1.00  0.00              
ATOM   1837  CA  TYR A 237     -11.843 -30.618  65.851  1.00  0.00              
ATOM   1838  CB  TYR A 237     -11.933 -29.106  66.109  1.00  0.00              
ATOM   1839  CG  TYR A 237     -11.906 -28.707  67.585  1.00  0.00              
ATOM   1840  CD1 TYR A 237     -10.702 -28.472  68.224  1.00  0.00              
ATOM   1841  CE1 TYR A 237     -10.684 -28.118  69.561  1.00  0.00              
ATOM   1842  CD2 TYR A 237     -13.090 -28.584  68.287  1.00  0.00              
ATOM   1843  CE2 TYR A 237     -13.077 -28.247  69.623  1.00  0.00              
ATOM   1844  CZ  TYR A 237     -11.875 -28.006  70.249  1.00  0.00              
ATOM   1845  OH  TYR A 237     -11.887 -27.639  71.580  1.00  0.00              
ATOM   1846  C   TYR A 237     -13.056 -31.333  66.426  1.00  0.00              
ATOM   1847  O   TYR A 237     -14.179 -31.124  65.966  1.00  0.00              
ATOM   1848  N   GLU A 238     -12.870 -32.192  67.427  1.00  0.00              
ATOM   1849  CA  GLU A 238     -14.013 -32.775  68.102  1.00  0.00              
ATOM   1850  CB  GLU A 238     -13.709 -34.160  68.659  1.00  0.00              
ATOM   1851  CG  GLU A 238     -14.996 -34.855  69.099  1.00  0.00              
ATOM   1852  CD  GLU A 238     -14.815 -36.219  69.742  1.00  0.00              
ATOM   1853  OE1 GLU A 238     -14.340 -37.138  69.074  1.00  0.00              
ATOM   1854  OE2 GLU A 238     -15.160 -36.359  70.914  1.00  0.00              
ATOM   1855  C   GLU A 238     -14.468 -31.844  69.215  1.00  0.00              
ATOM   1856  O   GLU A 238     -13.747 -31.598  70.184  1.00  0.00              
ATOM   1857  N   LEU A 239     -15.660 -31.277  69.037  1.00  0.00              
ATOM   1858  CA  LEU A 239     -16.340 -30.560  70.104  1.00  0.00              
ATOM   1859  CB  LEU A 239     -17.622 -29.915  69.586  1.00  0.00              
ATOM   1860  CG  LEU A 239     -17.542 -28.814  68.541  1.00  0.00              
ATOM   1861  CD1 LEU A 239     -18.939 -28.355  68.163  1.00  0.00              
ATOM   1862  CD2 LEU A 239     -16.737 -27.643  69.066  1.00  0.00              
ATOM   1863  C   LEU A 239     -16.691 -31.520  71.236  1.00  0.00              
ATOM   1864  O   LEU A 239     -17.129 -32.639  70.949  1.00  0.00              
ATOM   1865  N   PRO A 240     -16.562 -31.147  72.523  1.00  0.00              
ATOM   1866  CD  PRO A 240     -16.105 -29.826  72.951  1.00  0.00              
ATOM   1867  CA  PRO A 240     -16.795 -32.010  73.687  1.00  0.00              
ATOM   1868  CB  PRO A 240     -16.729 -31.029  74.838  1.00  0.00              
ATOM   1869  CG  PRO A 240     -15.668 -30.064  74.383  1.00  0.00              
ATOM   1870  C   PRO A 240     -18.079 -32.835  73.735  1.00  0.00              
ATOM   1871  O   PRO A 240     -18.161 -33.835  74.447  1.00  0.00              
ATOM   1872  N   ASP A 241     -19.095 -32.448  72.959  1.00  0.00              
ATOM   1873  CA  ASP A 241     -20.336 -33.206  72.852  1.00  0.00              
ATOM   1874  CB  ASP A 241     -21.514 -32.242  72.615  1.00  0.00              
ATOM   1875  CG  ASP A 241     -21.618 -31.678  71.200  1.00  0.00              
ATOM   1876  OD1 ASP A 241     -20.592 -31.286  70.634  1.00  0.00              
ATOM   1877  OD2 ASP A 241     -22.720 -31.618  70.658  1.00  0.00              
ATOM   1878  C   ASP A 241     -20.280 -34.246  71.728  1.00  0.00              
ATOM   1879  O   ASP A 241     -21.318 -34.723  71.270  1.00  0.00              
ATOM   1880  N   GLY A 242     -19.092 -34.558  71.205  1.00  0.00              
ATOM   1881  CA  GLY A 242     -18.938 -35.573  70.177  1.00  0.00              
ATOM   1882  C   GLY A 242     -18.846 -35.006  68.766  1.00  0.00              
ATOM   1883  O   GLY A 242     -18.410 -35.714  67.855  1.00  0.00              
ATOM   1884  N   GLN A 243     -19.204 -33.737  68.534  1.00  0.00              
ATOM   1885  CA  GLN A 243     -19.254 -33.203  67.179  1.00  0.00              
ATOM   1886  CB  GLN A 243     -20.087 -31.930  67.101  1.00  0.00              
ATOM   1887  CG  GLN A 243     -21.585 -32.141  67.246  1.00  0.00              
ATOM   1888  CD  GLN A 243     -22.379 -30.860  67.037  1.00  0.00              
ATOM   1889  OE1 GLN A 243     -22.301 -30.213  65.996  1.00  0.00              
ATOM   1890  NE2 GLN A 243     -23.180 -30.433  68.001  1.00  0.00              
ATOM   1891  C   GLN A 243     -17.884 -32.959  66.563  1.00  0.00              
ATOM   1892  O   GLN A 243     -17.233 -31.938  66.797  1.00  0.00              
ATOM   1893  N   VAL A 244     -17.416 -33.943  65.795  1.00  0.00              
ATOM   1894  CA  VAL A 244     -16.188 -33.802  65.022  1.00  0.00              
ATOM   1895  CB  VAL A 244     -15.669 -35.174  64.517  1.00  0.00              
ATOM   1896  CG1 VAL A 244     -14.277 -35.023  63.922  1.00  0.00              
ATOM   1897  CG2 VAL A 244     -15.631 -36.227  65.616  1.00  0.00              
ATOM   1898  C   VAL A 244     -16.433 -32.839  63.860  1.00  0.00              
ATOM   1899  O   VAL A 244     -16.906 -33.219  62.786  1.00  0.00              
ATOM   1900  N   ILE A 245     -16.156 -31.559  64.101  1.00  0.00              
ATOM   1901  CA  ILE A 245     -16.334 -30.532  63.087  1.00  0.00              
ATOM   1902  CB  ILE A 245     -16.762 -29.173  63.698  1.00  0.00              
ATOM   1903  CG2 ILE A 245     -18.129 -29.345  64.349  1.00  0.00              
ATOM   1904  CG1 ILE A 245     -15.751 -28.563  64.665  1.00  0.00              
ATOM   1905  CD1 ILE A 245     -16.077 -27.119  65.090  1.00  0.00              
ATOM   1906  C   ILE A 245     -15.097 -30.380  62.210  1.00  0.00              
ATOM   1907  O   ILE A 245     -13.962 -30.558  62.662  1.00  0.00              
ATOM   1908  N   THR A 246     -15.306 -30.050  60.935  1.00  0.00              
ATOM   1909  CA  THR A 246     -14.198 -29.910  60.001  1.00  0.00              
ATOM   1910  CB  THR A 246     -14.534 -30.534  58.623  1.00  0.00              
ATOM   1911  OG1 THR A 246     -15.663 -29.860  58.061  1.00  0.00              
ATOM   1912  CG2 THR A 246     -14.780 -32.031  58.720  1.00  0.00              
ATOM   1913  C   THR A 246     -13.861 -28.432  59.882  1.00  0.00              
ATOM   1914  O   THR A 246     -14.768 -27.617  59.716  1.00  0.00              
ATOM   1915  N   ILE A 247     -12.605 -28.017  60.032  1.00  0.00              
ATOM   1916  CA  ILE A 247     -12.252 -26.613  59.889  1.00  0.00              
ATOM   1917  CB  ILE A 247     -11.843 -26.024  61.263  1.00  0.00              
ATOM   1918  CG2 ILE A 247     -11.467 -24.555  61.123  1.00  0.00              
ATOM   1919  CG1 ILE A 247     -12.982 -26.151  62.271  1.00  0.00              
ATOM   1920  CD1 ILE A 247     -12.592 -25.893  63.729  1.00  0.00              
ATOM   1921  C   ILE A 247     -11.139 -26.527  58.857  1.00  0.00              
ATOM   1922  O   ILE A 247     -10.045 -27.064  59.050  1.00  0.00              
ATOM   1923  N   GLY A 248     -11.454 -25.897  57.724  1.00  0.00              
ATOM   1924  CA  GLY A 248     -10.510 -25.763  56.628  1.00  0.00              
ATOM   1925  C   GLY A 248      -9.727 -24.467  56.678  1.00  0.00              
ATOM   1926  O   GLY A 248      -9.036 -24.157  57.651  1.00  0.00              
ATOM   1927  N   ASN A 249      -9.925 -23.670  55.621  1.00  0.00              
ATOM   1928  CA  ASN A 249      -9.202 -22.418  55.411  1.00  0.00              
ATOM   1929  CB  ASN A 249      -9.694 -21.700  54.141  1.00  0.00              
ATOM   1930  CG  ASN A 249     -11.119 -21.158  54.171  1.00  0.00              
ATOM   1931  OD1 ASN A 249     -11.900 -21.413  55.088  1.00  0.00              
ATOM   1932  ND2 ASN A 249     -11.529 -20.369  53.191  1.00  0.00              
ATOM   1933  C   ASN A 249      -9.238 -21.463  56.598  1.00  0.00              
ATOM   1934  O   ASN A 249      -8.280 -20.737  56.870  1.00  0.00              
ATOM   1935  N   GLU A 250     -10.357 -21.543  57.330  1.00  0.00              
ATOM   1936  CA  GLU A 250     -10.614 -20.812  58.563  1.00  0.00              
ATOM   1937  CB  GLU A 250     -11.839 -21.385  59.279  1.00  0.00              
ATOM   1938  CG  GLU A 250     -13.216 -21.259  58.605  1.00  0.00              
ATOM   1939  CD  GLU A 250     -13.583 -22.232  57.485  1.00  0.00              
ATOM   1940  OE1 GLU A 250     -12.936 -23.276  57.326  1.00  0.00              
ATOM   1941  OE2 GLU A 250     -14.536 -21.955  56.758  1.00  0.00              
ATOM   1942  C   GLU A 250      -9.443 -20.782  59.542  1.00  0.00              
ATOM   1943  O   GLU A 250      -9.200 -19.759  60.186  1.00  0.00              
ATOM   1944  N   ARG A 251      -8.677 -21.879  59.607  1.00  0.00              
ATOM   1945  CA  ARG A 251      -7.509 -21.986  60.475  1.00  0.00              
ATOM   1946  CB  ARG A 251      -6.876 -23.359  60.333  1.00  0.00              
ATOM   1947  CG  ARG A 251      -7.726 -24.513  60.843  1.00  0.00              
ATOM   1948  CD  ARG A 251      -6.936 -25.811  60.790  1.00  0.00              
ATOM   1949  NE  ARG A 251      -5.775 -25.726  61.663  1.00  0.00              
ATOM   1950  CZ  ARG A 251      -4.798 -26.630  61.687  1.00  0.00              
ATOM   1951  NH1 ARG A 251      -3.787 -26.400  62.510  1.00  0.00              
ATOM   1952  NH2 ARG A 251      -4.816 -27.715  60.920  1.00  0.00              
ATOM   1953  C   ARG A 251      -6.429 -20.933  60.247  1.00  0.00              
ATOM   1954  O   ARG A 251      -5.723 -20.551  61.184  1.00  0.00              
ATOM   1955  N   PHE A 252      -6.271 -20.470  59.005  1.00  0.00              
ATOM   1956  CA  PHE A 252      -5.374 -19.360  58.717  1.00  0.00              
ATOM   1957  CB  PHE A 252      -4.350 -19.712  57.632  1.00  0.00              
ATOM   1958  CG  PHE A 252      -4.905 -20.299  56.342  1.00  0.00              
ATOM   1959  CD1 PHE A 252      -5.308 -19.470  55.314  1.00  0.00              
ATOM   1960  CD2 PHE A 252      -4.996 -21.670  56.205  1.00  0.00              
ATOM   1961  CE1 PHE A 252      -5.816 -20.017  54.156  1.00  0.00              
ATOM   1962  CE2 PHE A 252      -5.498 -22.209  55.042  1.00  0.00              
ATOM   1963  CZ  PHE A 252      -5.912 -21.383  54.022  1.00  0.00              
ATOM   1964  C   PHE A 252      -6.113 -18.066  58.399  1.00  0.00              
ATOM   1965  O   PHE A 252      -5.657 -16.968  58.721  1.00  0.00              
ATOM   1966  N   ARG A 253      -7.295 -18.210  57.793  1.00  0.00              
ATOM   1967  CA  ARG A 253      -8.203 -17.114  57.481  1.00  0.00              
ATOM   1968  CB  ARG A 253      -9.391 -17.731  56.749  1.00  0.00              
ATOM   1969  CG  ARG A 253     -10.613 -16.914  56.373  1.00  0.00              
ATOM   1970  CD  ARG A 253     -11.555 -17.921  55.740  1.00  0.00              
ATOM   1971  NE  ARG A 253     -12.919 -17.441  55.612  1.00  0.00              
ATOM   1972  CZ  ARG A 253     -13.958 -18.277  55.534  1.00  0.00              
ATOM   1973  NH1 ARG A 253     -15.180 -17.766  55.485  1.00  0.00              
ATOM   1974  NH2 ARG A 253     -13.802 -19.597  55.471  1.00  0.00              
ATOM   1975  C   ARG A 253      -8.642 -16.319  58.709  1.00  0.00              
ATOM   1976  O   ARG A 253      -8.975 -15.137  58.592  1.00  0.00              
ATOM   1977  N   CYS A 254      -8.665 -16.949  59.890  1.00  0.00              
ATOM   1978  CA  CYS A 254      -8.855 -16.218  61.133  1.00  0.00              
ATOM   1979  CB  CYS A 254      -9.350 -17.131  62.259  1.00  0.00              
ATOM   1980  SG  CYS A 254      -9.565 -16.292  63.847  1.00  0.00              
ATOM   1981  C   CYS A 254      -7.656 -15.349  61.522  1.00  0.00              
ATOM   1982  O   CYS A 254      -7.843 -14.127  61.492  1.00  0.00              
ATOM   1983  N   PRO A 255      -6.422 -15.807  61.837  1.00  0.00              
ATOM   1984  CD  PRO A 255      -6.026 -17.204  61.989  1.00  0.00              
ATOM   1985  CA  PRO A 255      -5.280 -14.944  62.154  1.00  0.00              
ATOM   1986  CB  PRO A 255      -4.157 -15.922  62.394  1.00  0.00              
ATOM   1987  CG  PRO A 255      -4.867 -17.114  62.956  1.00  0.00              
ATOM   1988  C   PRO A 255      -4.908 -13.961  61.054  1.00  0.00              
ATOM   1989  O   PRO A 255      -4.376 -12.885  61.333  1.00  0.00              
ATOM   1990  N   GLU A 256      -5.214 -14.300  59.794  1.00  0.00              
ATOM   1991  CA  GLU A 256      -5.042 -13.397  58.666  1.00  0.00              
ATOM   1992  CB  GLU A 256      -5.604 -14.045  57.408  1.00  0.00              
ATOM   1993  CG  GLU A 256      -5.291 -13.322  56.099  1.00  0.00              
ATOM   1994  CD  GLU A 256      -3.817 -13.215  55.743  1.00  0.00              
ATOM   1995  OE1 GLU A 256      -3.086 -14.197  55.876  1.00  0.00              
ATOM   1996  OE2 GLU A 256      -3.388 -12.150  55.291  1.00  0.00              
ATOM   1997  C   GLU A 256      -5.679 -12.026  58.867  1.00  0.00              
ATOM   1998  O   GLU A 256      -5.163 -11.038  58.344  1.00  0.00              
ATOM   1999  N   THR A 257      -6.758 -11.932  59.650  1.00  0.00              
ATOM   2000  CA  THR A 257      -7.395 -10.660  59.969  1.00  0.00              
ATOM   2001  CB  THR A 257      -8.621 -10.885  60.862  1.00  0.00              
ATOM   2002  OG1 THR A 257      -9.296 -12.014  60.328  1.00  0.00              
ATOM   2003  CG2 THR A 257      -9.559  -9.691  60.867  1.00  0.00              
ATOM   2004  C   THR A 257      -6.441  -9.667  60.632  1.00  0.00              
ATOM   2005  O   THR A 257      -6.572  -8.460  60.439  1.00  0.00              
ATOM   2006  N   LEU A 258      -5.425 -10.145  61.364  1.00  0.00              
ATOM   2007  CA  LEU A 258      -4.402  -9.274  61.936  1.00  0.00              
ATOM   2008  CB  LEU A 258      -3.452 -10.084  62.809  1.00  0.00              
ATOM   2009  CG  LEU A 258      -3.999 -10.824  64.023  1.00  0.00              
ATOM   2010  CD1 LEU A 258      -2.923 -11.730  64.596  1.00  0.00              
ATOM   2011  CD2 LEU A 258      -4.532  -9.860  65.074  1.00  0.00              
ATOM   2012  C   LEU A 258      -3.592  -8.547  60.866  1.00  0.00              
ATOM   2013  O   LEU A 258      -3.017  -7.483  61.101  1.00  0.00              
ATOM   2014  N   PHE A 259      -3.528  -9.143  59.675  1.00  0.00              
ATOM   2015  CA  PHE A 259      -2.884  -8.538  58.523  1.00  0.00              
ATOM   2016  CB  PHE A 259      -2.097  -9.602  57.749  1.00  0.00              
ATOM   2017  CG  PHE A 259      -0.899 -10.135  58.526  1.00  0.00              
ATOM   2018  CD1 PHE A 259       0.367  -9.669  58.233  1.00  0.00              
ATOM   2019  CD2 PHE A 259      -1.076 -11.030  59.567  1.00  0.00              
ATOM   2020  CE1 PHE A 259       1.442 -10.059  59.004  1.00  0.00              
ATOM   2021  CE2 PHE A 259       0.003 -11.408  60.337  1.00  0.00              
ATOM   2022  CZ  PHE A 259       1.261 -10.921  60.062  1.00  0.00              
ATOM   2023  C   PHE A 259      -3.902  -7.845  57.624  1.00  0.00              
ATOM   2024  O   PHE A 259      -3.591  -6.826  57.009  1.00  0.00              
ATOM   2025  N   GLN A 260      -5.131  -8.372  57.547  1.00  0.00              
ATOM   2026  CA  GLN A 260      -6.205  -7.797  56.747  1.00  0.00              
ATOM   2027  CB  GLN A 260      -6.561  -8.736  55.589  1.00  0.00              
ATOM   2028  CG  GLN A 260      -5.470  -8.921  54.544  1.00  0.00              
ATOM   2029  CD  GLN A 260      -5.860  -9.879  53.430  1.00  0.00              
ATOM   2030  OE1 GLN A 260      -6.846  -9.691  52.722  1.00  0.00              
ATOM   2031  NE2 GLN A 260      -5.102 -10.945  53.219  1.00  0.00              
ATOM   2032  C   GLN A 260      -7.449  -7.507  57.600  1.00  0.00              
ATOM   2033  O   GLN A 260      -8.402  -8.295  57.610  1.00  0.00              
ATOM   2034  N   PRO A 261      -7.520  -6.377  58.331  1.00  0.00              
ATOM   2035  CD  PRO A 261      -6.471  -5.366  58.400  1.00  0.00              
ATOM   2036  CA  PRO A 261      -8.632  -6.021  59.223  1.00  0.00              
ATOM   2037  CB  PRO A 261      -8.163  -4.708  59.813  1.00  0.00              
ATOM   2038  CG  PRO A 261      -6.665  -4.820  59.797  1.00  0.00              
ATOM   2039  C   PRO A 261     -10.000  -5.889  58.554  1.00  0.00              
ATOM   2040  O   PRO A 261     -11.062  -5.970  59.187  1.00  0.00              
ATOM   2041  N   SER A 262      -9.960  -5.725  57.230  1.00  0.00              
ATOM   2042  CA  SER A 262     -11.117  -5.756  56.354  1.00  0.00              
ATOM   2043  CB  SER A 262     -10.614  -5.618  54.923  1.00  0.00              
ATOM   2044  OG  SER A 262      -9.395  -6.338  54.748  1.00  0.00              
ATOM   2045  C   SER A 262     -11.988  -6.999  56.496  1.00  0.00              
ATOM   2046  O   SER A 262     -13.192  -6.939  56.248  1.00  0.00              
ATOM   2047  N   PHE A 263     -11.411  -8.126  56.933  1.00  0.00              
ATOM   2048  CA  PHE A 263     -12.175  -9.340  57.200  1.00  0.00              
ATOM   2049  CB  PHE A 263     -11.229 -10.488  57.526  1.00  0.00              
ATOM   2050  CG  PHE A 263     -10.401 -11.019  56.361  1.00  0.00              
ATOM   2051  CD1 PHE A 263      -9.345 -11.865  56.634  1.00  0.00              
ATOM   2052  CD2 PHE A 263     -10.705 -10.698  55.048  1.00  0.00              
ATOM   2053  CE1 PHE A 263      -8.612 -12.394  55.595  1.00  0.00              
ATOM   2054  CE2 PHE A 263      -9.959 -11.227  54.017  1.00  0.00              
ATOM   2055  CZ  PHE A 263      -8.913 -12.077  54.290  1.00  0.00              
ATOM   2056  C   PHE A 263     -13.230  -9.206  58.295  1.00  0.00              
ATOM   2057  O   PHE A 263     -14.245  -9.908  58.298  1.00  0.00              
ATOM   2058  N   ILE A 264     -12.992  -8.313  59.260  1.00  0.00              
ATOM   2059  CA  ILE A 264     -14.042  -7.910  60.185  1.00  0.00              
ATOM   2060  CB  ILE A 264     -13.456  -7.621  61.590  1.00  0.00              
ATOM   2061  CG2 ILE A 264     -14.481  -6.983  62.530  1.00  0.00              
ATOM   2062  CG1 ILE A 264     -12.925  -8.916  62.190  1.00  0.00              
ATOM   2063  CD1 ILE A 264     -12.228  -8.771  63.554  1.00  0.00              
ATOM   2064  C   ILE A 264     -14.767  -6.704  59.596  1.00  0.00              
ATOM   2065  O   ILE A 264     -15.995  -6.620  59.631  1.00  0.00              
ATOM   2066  N   GLY A 265     -13.993  -5.780  59.027  1.00  0.00              
ATOM   2067  CA  GLY A 265     -14.537  -4.546  58.486  1.00  0.00              
ATOM   2068  C   GLY A 265     -13.755  -3.324  58.944  1.00  0.00              
ATOM   2069  O   GLY A 265     -14.161  -2.189  58.690  1.00  0.00              
ATOM   2070  N   MET A 266     -12.616  -3.520  59.617  1.00  0.00              
ATOM   2071  CA  MET A 266     -11.824  -2.404  60.102  1.00  0.00              
ATOM   2072  CB  MET A 266     -10.897  -2.837  61.231  1.00  0.00              
ATOM   2073  CG  MET A 266     -11.592  -3.339  62.488  1.00  0.00              
ATOM   2074  SD  MET A 266     -10.413  -3.970  63.709  1.00  0.00              
ATOM   2075  CE  MET A 266      -9.960  -2.462  64.516  1.00  0.00              
ATOM   2076  C   MET A 266     -10.999  -1.834  58.959  1.00  0.00              
ATOM   2077  O   MET A 266     -10.299  -2.556  58.247  1.00  0.00              
ATOM   2078  N   GLU A 267     -11.105  -0.518  58.776  1.00  0.00              
ATOM   2079  CA  GLU A 267     -10.312   0.198  57.782  1.00  0.00              
ATOM   2080  CB  GLU A 267     -11.006   1.508  57.426  1.00  0.00              
ATOM   2081  CG  GLU A 267     -12.378   1.316  56.792  1.00  0.00              
ATOM   2082  CD  GLU A 267     -13.078   2.625  56.463  1.00  0.00              
ATOM   2083  OE1 GLU A 267     -13.697   3.203  57.355  1.00  0.00              
ATOM   2084  OE2 GLU A 267     -13.004   3.064  55.316  1.00  0.00              
ATOM   2085  C   GLU A 267      -8.878   0.479  58.229  1.00  0.00              
ATOM   2086  O   GLU A 267      -8.078   1.060  57.493  1.00  0.00              
ATOM   2087  N   SER A 268      -8.553   0.101  59.466  1.00  0.00              
ATOM   2088  CA  SER A 268      -7.227   0.254  60.036  1.00  0.00              
ATOM   2089  CB  SER A 268      -7.325  -0.120  61.505  1.00  0.00              
ATOM   2090  OG  SER A 268      -8.452   0.504  62.110  1.00  0.00              
ATOM   2091  C   SER A 268      -6.186  -0.628  59.352  1.00  0.00              
ATOM   2092  O   SER A 268      -6.501  -1.686  58.805  1.00  0.00              
ATOM   2093  N   ALA A 269      -4.929  -0.182  59.376  1.00  0.00              
ATOM   2094  CA  ALA A 269      -3.826  -0.952  58.820  1.00  0.00              
ATOM   2095  CB  ALA A 269      -2.590  -0.070  58.757  1.00  0.00              
ATOM   2096  C   ALA A 269      -3.491  -2.164  59.681  1.00  0.00              
ATOM   2097  O   ALA A 269      -3.596  -2.116  60.909  1.00  0.00              
ATOM   2098  N   GLY A 270      -3.104  -3.265  59.035  1.00  0.00              
ATOM   2099  CA  GLY A 270      -2.748  -4.488  59.736  1.00  0.00              
ATOM   2100  C   GLY A 270      -1.398  -4.402  60.433  1.00  0.00              
ATOM   2101  O   GLY A 270      -0.543  -3.591  60.070  1.00  0.00              
ATOM   2102  N   ILE A 271      -1.204  -5.322  61.387  1.00  0.00              
ATOM   2103  CA  ILE A 271      -0.038  -5.412  62.266  1.00  0.00              
ATOM   2104  CB  ILE A 271      -0.091  -6.814  62.945  1.00  0.00              
ATOM   2105  CG2 ILE A 271       1.258  -7.441  63.280  1.00  0.00              
ATOM   2106  CG1 ILE A 271      -1.012  -6.731  64.157  1.00  0.00              
ATOM   2107  CD1 ILE A 271      -1.145  -8.015  65.000  1.00  0.00              
ATOM   2108  C   ILE A 271       1.325  -5.064  61.666  1.00  0.00              
ATOM   2109  O   ILE A 271       2.072  -4.240  62.204  1.00  0.00              
ATOM   2110  N   HIS A 272       1.613  -5.679  60.516  1.00  0.00              
ATOM   2111  CA  HIS A 272       2.829  -5.428  59.759  1.00  0.00              
ATOM   2112  CB  HIS A 272       2.893  -6.368  58.549  1.00  0.00              
ATOM   2113  CG  HIS A 272       1.742  -6.254  57.553  1.00  0.00              
ATOM   2114  ND1 HIS A 272       0.450  -6.501  57.736  1.00  0.00              
ATOM   2115  CD2 HIS A 272       1.918  -5.867  56.245  1.00  0.00              
ATOM   2116  NE2 HIS A 272       0.724  -5.902  55.718  1.00  0.00              
ATOM   2117  CE1 HIS A 272      -0.162  -6.278  56.605  1.00  0.00              
ATOM   2118  C   HIS A 272       2.978  -3.973  59.327  1.00  0.00              
ATOM   2119  O   HIS A 272       4.033  -3.363  59.504  1.00  0.00              
ATOM   2120  N   GLU A 273       1.884  -3.394  58.821  1.00  0.00              
ATOM   2121  CA  GLU A 273       1.876  -2.022  58.342  1.00  0.00              
ATOM   2122  CB  GLU A 273       0.594  -1.709  57.594  1.00  0.00              
ATOM   2123  CG  GLU A 273       0.361  -2.545  56.350  1.00  0.00              
ATOM   2124  CD  GLU A 273      -1.033  -2.364  55.777  1.00  0.00              
ATOM   2125  OE1 GLU A 273      -1.973  -2.954  56.315  1.00  0.00              
ATOM   2126  OE2 GLU A 273      -1.181  -1.613  54.815  1.00  0.00              
ATOM   2127  C   GLU A 273       1.986  -1.064  59.513  1.00  0.00              
ATOM   2128  O   GLU A 273       2.691  -0.060  59.412  1.00  0.00              
ATOM   2129  N   THR A 274       1.310  -1.347  60.631  1.00  0.00              
ATOM   2130  CA  THR A 274       1.434  -0.515  61.816  1.00  0.00              
ATOM   2131  CB  THR A 274       0.345  -0.858  62.850  1.00  0.00              
ATOM   2132  OG1 THR A 274       0.260  -2.275  62.938  1.00  0.00              
ATOM   2133  CG2 THR A 274      -1.000  -0.256  62.483  1.00  0.00              
ATOM   2134  C   THR A 274       2.837  -0.555  62.414  1.00  0.00              
ATOM   2135  O   THR A 274       3.374   0.485  62.803  1.00  0.00              
ATOM   2136  N   THR A 275       3.469  -1.737  62.428  1.00  0.00              
ATOM   2137  CA  THR A 275       4.846  -1.891  62.887  1.00  0.00              
ATOM   2138  CB  THR A 275       5.240  -3.390  62.894  1.00  0.00              
ATOM   2139  OG1 THR A 275       4.372  -4.038  63.814  1.00  0.00              
ATOM   2140  CG2 THR A 275       6.678  -3.642  63.327  1.00  0.00              
ATOM   2141  C   THR A 275       5.780  -1.065  62.003  1.00  0.00              
ATOM   2142  O   THR A 275       6.541  -0.228  62.498  1.00  0.00              
ATOM   2143  N   TYR A 276       5.658  -1.241  60.681  1.00  0.00              
ATOM   2144  CA  TYR A 276       6.436  -0.486  59.711  1.00  0.00              
ATOM   2145  CB  TYR A 276       6.066  -0.950  58.302  1.00  0.00              
ATOM   2146  CG  TYR A 276       6.906  -0.353  57.180  1.00  0.00              
ATOM   2147  CD1 TYR A 276       8.282  -0.292  57.294  1.00  0.00              
ATOM   2148  CE1 TYR A 276       9.031   0.240  56.269  1.00  0.00              
ATOM   2149  CD2 TYR A 276       6.280   0.116  56.042  1.00  0.00              
ATOM   2150  CE2 TYR A 276       7.031   0.629  55.006  1.00  0.00              
ATOM   2151  CZ  TYR A 276       8.403   0.677  55.127  1.00  0.00              
ATOM   2152  OH  TYR A 276       9.171   1.115  54.068  1.00  0.00              
ATOM   2153  C   TYR A 276       6.242   1.021  59.853  1.00  0.00              
ATOM   2154  O   TYR A 276       7.223   1.764  59.907  1.00  0.00              
ATOM   2155  N   ASN A 277       4.993   1.484  59.966  1.00  0.00              
ATOM   2156  CA  ASN A 277       4.702   2.899  60.161  1.00  0.00              
ATOM   2157  CB  ASN A 277       3.205   3.185  60.114  1.00  0.00              
ATOM   2158  CG  ASN A 277       2.670   3.384  58.703  1.00  0.00              
ATOM   2159  OD1 ASN A 277       2.642   4.497  58.185  1.00  0.00              
ATOM   2160  ND2 ASN A 277       2.221   2.350  58.007  1.00  0.00              
ATOM   2161  C   ASN A 277       5.292   3.472  61.442  1.00  0.00              
ATOM   2162  O   ASN A 277       5.748   4.616  61.448  1.00  0.00              
ATOM   2163  N   SER A 278       5.337   2.676  62.520  1.00  0.00              
ATOM   2164  CA  SER A 278       5.997   3.085  63.755  1.00  0.00              
ATOM   2165  CB  SER A 278       5.862   2.008  64.826  1.00  0.00              
ATOM   2166  OG  SER A 278       4.528   1.597  65.084  1.00  0.00              
ATOM   2167  C   SER A 278       7.482   3.343  63.514  1.00  0.00              
ATOM   2168  O   SER A 278       8.009   4.406  63.853  1.00  0.00              
ATOM   2169  N   ILE A 279       8.149   2.387  62.852  1.00  0.00              
ATOM   2170  CA  ILE A 279       9.573   2.495  62.546  1.00  0.00              
ATOM   2171  CB  ILE A 279      10.102   1.172  61.936  1.00  0.00              
ATOM   2172  CG2 ILE A 279      11.609   1.251  61.733  1.00  0.00              
ATOM   2173  CG1 ILE A 279       9.810  -0.016  62.845  1.00  0.00              
ATOM   2174  CD1 ILE A 279      10.018  -1.401  62.204  1.00  0.00              
ATOM   2175  C   ILE A 279       9.843   3.685  61.625  1.00  0.00              
ATOM   2176  O   ILE A 279      10.785   4.444  61.847  1.00  0.00              
ATOM   2177  N   MET A 280       8.989   3.881  60.615  1.00  0.00              
ATOM   2178  CA  MET A 280       9.060   5.034  59.726  1.00  0.00              
ATOM   2179  CB  MET A 280       8.018   4.917  58.620  1.00  0.00              
ATOM   2180  CG  MET A 280       8.335   3.888  57.546  1.00  0.00              
ATOM   2181  SD  MET A 280       9.649   4.409  56.416  1.00  0.00              
ATOM   2182  CE  MET A 280      10.987   3.385  56.957  1.00  0.00              
ATOM   2183  C   MET A 280       8.883   6.372  60.429  1.00  0.00              
ATOM   2184  O   MET A 280       9.533   7.354  60.066  1.00  0.00              
ATOM   2185  N   LYS A 281       8.001   6.435  61.432  1.00  0.00              
ATOM   2186  CA  LYS A 281       7.793   7.660  62.190  1.00  0.00              
ATOM   2187  CB  LYS A 281       6.484   7.555  62.960  1.00  0.00              
ATOM   2188  CG  LYS A 281       5.890   8.902  63.338  1.00  0.00              
ATOM   2189  CD  LYS A 281       4.578   8.684  64.064  1.00  0.00              
ATOM   2190  CE  LYS A 281       3.945  10.019  64.411  1.00  0.00              
ATOM   2191  NZ  LYS A 281       2.761   9.806  65.219  1.00  0.00              
ATOM   2192  C   LYS A 281       8.964   7.954  63.127  1.00  0.00              
ATOM   2193  O   LYS A 281       9.263   9.115  63.415  1.00  0.00              
ATOM   2194  N   CYS A 282       9.639   6.911  63.621  1.00  0.00              
ATOM   2195  CA  CYS A 282      10.883   7.079  64.361  1.00  0.00              
ATOM   2196  CB  CYS A 282      11.315   5.756  64.961  1.00  0.00              
ATOM   2197  SG  CYS A 282      10.126   5.138  66.175  1.00  0.00              
ATOM   2198  C   CYS A 282      12.013   7.638  63.503  1.00  0.00              
ATOM   2199  O   CYS A 282      12.092   7.388  62.299  1.00  0.00              
ATOM   2200  N   ASP A 283      12.928   8.394  64.118  1.00  0.00              
ATOM   2201  CA  ASP A 283      13.940   9.131  63.373  1.00  0.00              
ATOM   2202  CB  ASP A 283      14.571  10.231  64.241  1.00  0.00              
ATOM   2203  CG  ASP A 283      15.690  11.040  63.583  1.00  0.00              
ATOM   2204  OD1 ASP A 283      15.517  11.461  62.430  1.00  0.00              
ATOM   2205  OD2 ASP A 283      16.706  11.278  64.223  1.00  0.00              
ATOM   2206  C   ASP A 283      15.028   8.317  62.679  1.00  0.00              
ATOM   2207  O   ASP A 283      16.097   8.065  63.240  1.00  0.00              
ATOM   2208  N   ILE A 284      14.696   7.891  61.457  1.00  0.00              
ATOM   2209  CA  ILE A 284      15.618   7.616  60.353  1.00  0.00              
ATOM   2210  CB  ILE A 284      15.890   8.934  59.576  1.00  0.00              
ATOM   2211  CG2 ILE A 284      16.607   8.636  58.261  1.00  0.00              
ATOM   2212  CG1 ILE A 284      14.599   9.683  59.279  1.00  0.00              
ATOM   2213  CD1 ILE A 284      14.808  11.186  59.088  1.00  0.00              
ATOM   2214  C   ILE A 284      16.916   6.885  60.678  1.00  0.00              
ATOM   2215  O   ILE A 284      17.079   5.690  60.430  1.00  0.00              
ATOM   2216  N   ASP A 285      17.812   7.632  61.324  1.00  0.00              
ATOM   2217  CA  ASP A 285      19.174   7.224  61.633  1.00  0.00              
ATOM   2218  CB  ASP A 285      19.910   8.355  62.365  1.00  0.00              
ATOM   2219  CG  ASP A 285      19.808   9.731  61.713  1.00  0.00              
ATOM   2220  OD1 ASP A 285      20.792  10.258  61.201  1.00  0.00              
ATOM   2221  OD2 ASP A 285      18.705  10.283  61.717  1.00  0.00              
ATOM   2222  C   ASP A 285      19.146   6.000  62.536  1.00  0.00              
ATOM   2223  O   ASP A 285      19.916   5.059  62.357  1.00  0.00              
ATOM   2224  N   ILE A 286      18.200   5.983  63.483  1.00  0.00              
ATOM   2225  CA  ILE A 286      18.106   4.905  64.458  1.00  0.00              
ATOM   2226  CB  ILE A 286      17.454   5.382  65.782  1.00  0.00              
ATOM   2227  CG2 ILE A 286      18.269   6.536  66.354  1.00  0.00              
ATOM   2228  CG1 ILE A 286      15.979   5.759  65.632  1.00  0.00              
ATOM   2229  CD1 ILE A 286      15.212   5.865  66.965  1.00  0.00              
ATOM   2230  C   ILE A 286      17.379   3.658  63.960  1.00  0.00              
ATOM   2231  O   ILE A 286      17.456   2.610  64.607  1.00  0.00              
ATOM   2232  N   ARG A 287      16.696   3.726  62.805  1.00  0.00              
ATOM   2233  CA  ARG A 287      15.721   2.714  62.403  1.00  0.00              
ATOM   2234  CB  ARG A 287      15.115   3.037  61.039  1.00  0.00              
ATOM   2235  CG  ARG A 287      14.121   4.192  61.054  1.00  0.00              
ATOM   2236  CD  ARG A 287      13.603   4.446  59.643  1.00  0.00              
ATOM   2237  NE  ARG A 287      12.659   5.555  59.601  1.00  0.00              
ATOM   2238  CZ  ARG A 287      12.719   6.521  58.679  1.00  0.00              
ATOM   2239  NH1 ARG A 287      11.816   7.489  58.668  1.00  0.00              
ATOM   2240  NH2 ARG A 287      13.675   6.577  57.761  1.00  0.00              
ATOM   2241  C   ARG A 287      16.185   1.263  62.421  1.00  0.00              
ATOM   2242  O   ARG A 287      15.416   0.377  62.804  1.00  0.00              
ATOM   2243  N   LYS A 288      17.457   1.009  62.080  1.00  0.00              
ATOM   2244  CA  LYS A 288      18.025  -0.336  62.107  1.00  0.00              
ATOM   2245  CB  LYS A 288      19.483  -0.329  61.647  1.00  0.00              
ATOM   2246  CG  LYS A 288      20.038  -1.742  61.480  1.00  0.00              
ATOM   2247  CD  LYS A 288      21.550  -1.750  61.390  1.00  0.00              
ATOM   2248  CE  LYS A 288      22.033  -3.190  61.442  1.00  0.00              
ATOM   2249  NZ  LYS A 288      23.482  -3.269  61.482  1.00  0.00              
ATOM   2250  C   LYS A 288      17.944  -0.965  63.496  1.00  0.00              
ATOM   2251  O   LYS A 288      17.617  -2.145  63.622  1.00  0.00              
ATOM   2252  N   ASP A 289      18.170  -0.172  64.552  1.00  0.00              
ATOM   2253  CA  ASP A 289      18.130  -0.659  65.931  1.00  0.00              
ATOM   2254  CB  ASP A 289      18.450   0.455  66.929  1.00  0.00              
ATOM   2255  CG  ASP A 289      19.881   0.976  66.913  1.00  0.00              
ATOM   2256  OD1 ASP A 289      20.530   0.924  67.957  1.00  0.00              
ATOM   2257  OD2 ASP A 289      20.322   1.468  65.874  1.00  0.00              
ATOM   2258  C   ASP A 289      16.767  -1.237  66.292  1.00  0.00              
ATOM   2259  O   ASP A 289      16.660  -2.197  67.059  1.00  0.00              
ATOM   2260  N   LEU A 290      15.720  -0.646  65.707  1.00  0.00              
ATOM   2261  CA  LEU A 290      14.361  -1.132  65.872  1.00  0.00              
ATOM   2262  CB  LEU A 290      13.357  -0.033  65.545  1.00  0.00              
ATOM   2263  CG  LEU A 290      13.424   1.279  66.316  1.00  0.00              
ATOM   2264  CD1 LEU A 290      12.440   2.260  65.716  1.00  0.00              
ATOM   2265  CD2 LEU A 290      13.149   1.080  67.799  1.00  0.00              
ATOM   2266  C   LEU A 290      14.117  -2.337  64.975  1.00  0.00              
ATOM   2267  O   LEU A 290      13.657  -3.372  65.460  1.00  0.00              
ATOM   2268  N   TYR A 291      14.458  -2.230  63.681  1.00  0.00              
ATOM   2269  CA  TYR A 291      14.306  -3.318  62.715  1.00  0.00              
ATOM   2270  CB  TYR A 291      14.924  -2.958  61.365  1.00  0.00              
ATOM   2271  CG  TYR A 291      14.072  -2.100  60.442  1.00  0.00              
ATOM   2272  CD1 TYR A 291      12.836  -2.546  60.017  1.00  0.00              
ATOM   2273  CE1 TYR A 291      12.112  -1.807  59.104  1.00  0.00              
ATOM   2274  CD2 TYR A 291      14.575  -0.904  59.972  1.00  0.00              
ATOM   2275  CE2 TYR A 291      13.855  -0.160  59.062  1.00  0.00              
ATOM   2276  CZ  TYR A 291      12.630  -0.621  58.632  1.00  0.00              
ATOM   2277  OH  TYR A 291      11.908   0.118  57.719  1.00  0.00              
ATOM   2278  C   TYR A 291      14.918  -4.640  63.153  1.00  0.00              
ATOM   2279  O   TYR A 291      14.299  -5.695  63.018  1.00  0.00              
ATOM   2280  N   ALA A 292      16.130  -4.577  63.707  1.00  0.00              
ATOM   2281  CA  ALA A 292      16.837  -5.750  64.195  1.00  0.00              
ATOM   2282  CB  ALA A 292      18.278  -5.367  64.500  1.00  0.00              
ATOM   2283  C   ALA A 292      16.250  -6.371  65.455  1.00  0.00              
ATOM   2284  O   ALA A 292      16.616  -7.487  65.826  1.00  0.00              
ATOM   2285  N   ASN A 293      15.345  -5.672  66.145  1.00  0.00              
ATOM   2286  CA  ASN A 293      14.777  -6.181  67.381  1.00  0.00              
ATOM   2287  CB  ASN A 293      15.384  -5.483  68.608  1.00  0.00              
ATOM   2288  CG  ASN A 293      16.888  -5.622  68.770  1.00  0.00              
ATOM   2289  OD1 ASN A 293      17.402  -6.604  69.301  1.00  0.00              
ATOM   2290  ND2 ASN A 293      17.648  -4.633  68.318  1.00  0.00              
ATOM   2291  C   ASN A 293      13.265  -5.995  67.358  1.00  0.00              
ATOM   2292  O   ASN A 293      12.685  -5.285  68.190  1.00  0.00              
ATOM   2293  N   ASN A 294      12.577  -6.607  66.389  1.00  0.00              
ATOM   2294  CA  ASN A 294      11.124  -6.553  66.403  1.00  0.00              
ATOM   2295  CB  ASN A 294      10.514  -6.537  65.002  1.00  0.00              
ATOM   2296  CG  ASN A 294       8.992  -6.386  64.971  1.00  0.00              
ATOM   2297  OD1 ASN A 294       8.337  -6.877  64.058  1.00  0.00              
ATOM   2298  ND2 ASN A 294       8.321  -5.719  65.904  1.00  0.00              
ATOM   2299  C   ASN A 294      10.581  -7.689  67.256  1.00  0.00              
ATOM   2300  O   ASN A 294      10.260  -8.779  66.783  1.00  0.00              
ATOM   2301  N   VAL A 295      10.509  -7.406  68.554  1.00  0.00              
ATOM   2302  CA  VAL A 295      10.164  -8.413  69.545  1.00  0.00              
ATOM   2303  CB  VAL A 295      10.837  -8.083  70.901  1.00  0.00              
ATOM   2304  CG1 VAL A 295      10.457  -9.078  71.992  1.00  0.00              
ATOM   2305  CG2 VAL A 295      12.352  -8.090  70.750  1.00  0.00              
ATOM   2306  C   VAL A 295       8.651  -8.512  69.669  1.00  0.00              
ATOM   2307  O   VAL A 295       7.970  -7.531  69.970  1.00  0.00              
ATOM   2308  N   MET A 296       8.105  -9.693  69.398  1.00  0.00              
ATOM   2309  CA  MET A 296       6.682  -9.927  69.572  1.00  0.00              
ATOM   2310  CB  MET A 296       6.198 -10.987  68.603  1.00  0.00              
ATOM   2311  CG  MET A 296       6.237 -10.492  67.168  1.00  0.00              
ATOM   2312  SD  MET A 296       5.431 -11.640  66.029  1.00  0.00              
ATOM   2313  CE  MET A 296       6.830 -12.681  65.749  1.00  0.00              
ATOM   2314  C   MET A 296       6.326 -10.308  71.000  1.00  0.00              
ATOM   2315  O   MET A 296       7.136 -10.902  71.713  1.00  0.00              
ATOM   2316  N   SER A 297       5.110  -9.974  71.437  1.00  0.00              
ATOM   2317  CA  SER A 297       4.682 -10.193  72.808  1.00  0.00              
ATOM   2318  CB  SER A 297       5.257  -9.094  73.688  1.00  0.00              
ATOM   2319  OG  SER A 297       4.933  -7.799  73.204  1.00  0.00              
ATOM   2320  C   SER A 297       3.166 -10.193  72.918  1.00  0.00              
ATOM   2321  O   SER A 297       2.473  -9.538  72.137  1.00  0.00              
ATOM   2322  N   GLY A 298       2.650 -10.929  73.898  1.00  0.00              
ATOM   2323  CA  GLY A 298       1.221 -11.044  74.105  1.00  0.00              
ATOM   2324  C   GLY A 298       0.664 -12.348  73.551  1.00  0.00              
ATOM   2325  O   GLY A 298       1.387 -13.265  73.143  1.00  0.00              
ATOM   2326  N   GLY A 299      -0.666 -12.375  73.494  1.00  0.00              
ATOM   2327  CA  GLY A 299      -1.420 -13.583  73.216  1.00  0.00              
ATOM   2328  C   GLY A 299      -1.505 -13.881  71.729  1.00  0.00              
ATOM   2329  O   GLY A 299      -1.160 -14.982  71.295  1.00  0.00              
ATOM   2330  N   THR A 300      -1.910 -12.899  70.916  1.00  0.00              
ATOM   2331  CA  THR A 300      -2.147 -13.131  69.494  1.00  0.00              
ATOM   2332  CB  THR A 300      -2.837 -11.937  68.806  1.00  0.00              
ATOM   2333  OG1 THR A 300      -2.980 -10.870  69.736  1.00  0.00              
ATOM   2334  CG2 THR A 300      -4.190 -12.338  68.273  1.00  0.00              
ATOM   2335  C   THR A 300      -0.864 -13.492  68.752  1.00  0.00              
ATOM   2336  O   THR A 300      -0.843 -14.290  67.813  1.00  0.00              
ATOM   2337  N   THR A 301       0.242 -12.947  69.253  1.00  0.00              
ATOM   2338  CA  THR A 301       1.576 -13.246  68.767  1.00  0.00              
ATOM   2339  CB  THR A 301       2.543 -12.257  69.424  1.00  0.00              
ATOM   2340  OG1 THR A 301       2.125 -12.110  70.777  1.00  0.00              
ATOM   2341  CG2 THR A 301       2.504 -10.907  68.727  1.00  0.00              
ATOM   2342  C   THR A 301       2.056 -14.682  68.947  1.00  0.00              
ATOM   2343  O   THR A 301       3.099 -15.052  68.402  1.00  0.00              
ATOM   2344  N   MET A 302       1.334 -15.520  69.701  1.00  0.00              
ATOM   2345  CA  MET A 302       1.718 -16.912  69.887  1.00  0.00              
ATOM   2346  CB  MET A 302       0.972 -17.535  71.063  1.00  0.00              
ATOM   2347  CG  MET A 302       1.375 -16.979  72.423  1.00  0.00              
ATOM   2348  SD  MET A 302       3.099 -17.321  72.856  1.00  0.00              
ATOM   2349  CE  MET A 302       2.898 -18.770  73.851  1.00  0.00              
ATOM   2350  C   MET A 302       1.543 -17.793  68.654  1.00  0.00              
ATOM   2351  O   MET A 302       2.227 -18.811  68.521  1.00  0.00              
ATOM   2352  N   TYR A 303       0.669 -17.395  67.720  1.00  0.00              
ATOM   2353  CA  TYR A 303       0.255 -18.258  66.616  1.00  0.00              
ATOM   2354  CB  TYR A 303      -0.876 -17.616  65.805  1.00  0.00              
ATOM   2355  CG  TYR A 303      -2.121 -17.226  66.595  1.00  0.00              
ATOM   2356  CD1 TYR A 303      -2.858 -16.143  66.165  1.00  0.00              
ATOM   2357  CE1 TYR A 303      -3.929 -15.699  66.909  1.00  0.00              
ATOM   2358  CD2 TYR A 303      -2.487 -17.897  67.750  1.00  0.00              
ATOM   2359  CE2 TYR A 303      -3.554 -17.453  68.500  1.00  0.00              
ATOM   2360  CZ  TYR A 303      -4.255 -16.343  68.081  1.00  0.00              
ATOM   2361  OH  TYR A 303      -5.287 -15.858  68.860  1.00  0.00              
ATOM   2362  C   TYR A 303       1.374 -18.668  65.661  1.00  0.00              
ATOM   2363  O   TYR A 303       2.133 -17.811  65.198  1.00  0.00              
ATOM   2364  N   PRO A 304       1.522 -19.963  65.334  1.00  0.00              
ATOM   2365  CD  PRO A 304       0.710 -21.054  65.868  1.00  0.00              
ATOM   2366  CA  PRO A 304       2.546 -20.475  64.424  1.00  0.00              
ATOM   2367  CB  PRO A 304       2.175 -21.937  64.292  1.00  0.00              
ATOM   2368  CG  PRO A 304       1.599 -22.263  65.644  1.00  0.00              
ATOM   2369  C   PRO A 304       2.542 -19.779  63.069  1.00  0.00              
ATOM   2370  O   PRO A 304       1.487 -19.487  62.504  1.00  0.00              
ATOM   2371  N   GLY A 305       3.733 -19.457  62.567  1.00  0.00              
ATOM   2372  CA  GLY A 305       3.856 -18.795  61.280  1.00  0.00              
ATOM   2373  C   GLY A 305       4.033 -17.288  61.390  1.00  0.00              
ATOM   2374  O   GLY A 305       4.685 -16.702  60.521  1.00  0.00              
ATOM   2375  N   ILE A 306       3.530 -16.643  62.459  1.00  0.00              
ATOM   2376  CA  ILE A 306       3.517 -15.184  62.569  1.00  0.00              
ATOM   2377  CB  ILE A 306       2.829 -14.715  63.885  1.00  0.00              
ATOM   2378  CG2 ILE A 306       3.662 -15.035  65.125  1.00  0.00              
ATOM   2379  CG1 ILE A 306       2.475 -13.229  63.819  1.00  0.00              
ATOM   2380  CD1 ILE A 306       1.560 -12.722  64.952  1.00  0.00              
ATOM   2381  C   ILE A 306       4.867 -14.508  62.350  1.00  0.00              
ATOM   2382  O   ILE A 306       4.943 -13.514  61.630  1.00  0.00              
ATOM   2383  N   ALA A 307       5.948 -15.075  62.897  1.00  0.00              
ATOM   2384  CA  ALA A 307       7.295 -14.560  62.692  1.00  0.00              
ATOM   2385  CB  ALA A 307       8.290 -15.431  63.446  1.00  0.00              
ATOM   2386  C   ALA A 307       7.706 -14.561  61.228  1.00  0.00              
ATOM   2387  O   ALA A 307       8.232 -13.577  60.710  1.00  0.00              
ATOM   2388  N   ASP A 308       7.367 -15.657  60.542  1.00  0.00              
ATOM   2389  CA  ASP A 308       7.784 -15.890  59.165  1.00  0.00              
ATOM   2390  CB  ASP A 308       7.456 -17.316  58.715  1.00  0.00              
ATOM   2391  CG  ASP A 308       8.038 -18.413  59.589  1.00  0.00              
ATOM   2392  OD1 ASP A 308       8.981 -19.076  59.164  1.00  0.00              
ATOM   2393  OD2 ASP A 308       7.537 -18.598  60.701  1.00  0.00              
ATOM   2394  C   ASP A 308       7.043 -14.926  58.256  1.00  0.00              
ATOM   2395  O   ASP A 308       7.638 -14.256  57.411  1.00  0.00              
ATOM   2396  N   ARG A 309       5.727 -14.842  58.471  1.00  0.00              
ATOM   2397  CA  ARG A 309       4.873 -13.941  57.719  1.00  0.00              
ATOM   2398  CB  ARG A 309       3.414 -14.241  58.048  1.00  0.00              
ATOM   2399  CG  ARG A 309       2.392 -13.338  57.372  1.00  0.00              
ATOM   2400  CD  ARG A 309       2.423 -13.403  55.849  1.00  0.00              
ATOM   2401  NE  ARG A 309       1.488 -12.434  55.305  1.00  0.00              
ATOM   2402  CZ  ARG A 309       0.171 -12.629  55.280  1.00  0.00              
ATOM   2403  NH1 ARG A 309      -0.604 -11.604  54.955  1.00  0.00              
ATOM   2404  NH2 ARG A 309      -0.354 -13.818  55.550  1.00  0.00              
ATOM   2405  C   ARG A 309       5.216 -12.476  57.968  1.00  0.00              
ATOM   2406  O   ARG A 309       5.364 -11.722  57.007  1.00  0.00              
ATOM   2407  N   MET A 310       5.372 -12.057  59.229  1.00  0.00              
ATOM   2408  CA  MET A 310       5.793 -10.699  59.557  1.00  0.00              
ATOM   2409  CB  MET A 310       5.933 -10.511  61.062  1.00  0.00              
ATOM   2410  CG  MET A 310       4.643 -10.170  61.785  1.00  0.00              
ATOM   2411  SD  MET A 310       4.019  -8.538  61.313  1.00  0.00              
ATOM   2412  CE  MET A 310       5.045  -7.533  62.349  1.00  0.00              
ATOM   2413  C   MET A 310       7.107 -10.320  58.895  1.00  0.00              
ATOM   2414  O   MET A 310       7.217  -9.248  58.295  1.00  0.00              
ATOM   2415  N   GLN A 311       8.090 -11.228  58.981  1.00  0.00              
ATOM   2416  CA  GLN A 311       9.385 -11.054  58.341  1.00  0.00              
ATOM   2417  CB  GLN A 311      10.260 -12.274  58.626  1.00  0.00              
ATOM   2418  CG  GLN A 311      11.728 -12.178  58.229  1.00  0.00              
ATOM   2419  CD  GLN A 311      12.552 -11.168  59.017  1.00  0.00              
ATOM   2420  OE1 GLN A 311      12.550 -11.111  60.247  1.00  0.00              
ATOM   2421  NE2 GLN A 311      13.295 -10.333  58.307  1.00  0.00              
ATOM   2422  C   GLN A 311       9.218 -10.836  56.843  1.00  0.00              
ATOM   2423  O   GLN A 311       9.698  -9.828  56.329  1.00  0.00              
ATOM   2424  N   LYS A 312       8.477 -11.729  56.169  1.00  0.00              
ATOM   2425  CA  LYS A 312       8.165 -11.618  54.747  1.00  0.00              
ATOM   2426  CB  LYS A 312       7.242 -12.778  54.352  1.00  0.00              
ATOM   2427  CG  LYS A 312       6.695 -12.778  52.928  1.00  0.00              
ATOM   2428  CD  LYS A 312       5.774 -13.973  52.744  1.00  0.00              
ATOM   2429  CE  LYS A 312       5.011 -13.883  51.430  1.00  0.00              
ATOM   2430  NZ  LYS A 312       4.180 -15.060  51.265  1.00  0.00              
ATOM   2431  C   LYS A 312       7.539 -10.274  54.378  1.00  0.00              
ATOM   2432  O   LYS A 312       8.052  -9.557  53.510  1.00  0.00              
ATOM   2433  N   GLU A 313       6.461  -9.911  55.085  1.00  0.00              
ATOM   2434  CA  GLU A 313       5.746  -8.664  54.862  1.00  0.00              
ATOM   2435  CB  GLU A 313       4.577  -8.532  55.834  1.00  0.00              
ATOM   2436  CG  GLU A 313       3.406  -9.488  55.600  1.00  0.00              
ATOM   2437  CD  GLU A 313       2.366  -9.091  54.553  1.00  0.00              
ATOM   2438  OE1 GLU A 313       2.710  -8.527  53.515  1.00  0.00              
ATOM   2439  OE2 GLU A 313       1.186  -9.375  54.780  1.00  0.00              
ATOM   2440  C   GLU A 313       6.645  -7.446  54.994  1.00  0.00              
ATOM   2441  O   GLU A 313       6.703  -6.622  54.080  1.00  0.00              
ATOM   2442  N   ILE A 314       7.406  -7.339  56.087  1.00  0.00              
ATOM   2443  CA  ILE A 314       8.276  -6.188  56.266  1.00  0.00              
ATOM   2444  CB  ILE A 314       8.639  -5.972  57.757  1.00  0.00              
ATOM   2445  CG2 ILE A 314       9.589  -4.792  57.961  1.00  0.00              
ATOM   2446  CG1 ILE A 314       7.341  -5.714  58.530  1.00  0.00              
ATOM   2447  CD1 ILE A 314       7.478  -5.447  60.040  1.00  0.00              
ATOM   2448  C   ILE A 314       9.459  -6.212  55.300  1.00  0.00              
ATOM   2449  O   ILE A 314       9.850  -5.146  54.828  1.00  0.00              
ATOM   2450  N   THR A 315      10.011  -7.366  54.898  1.00  0.00              
ATOM   2451  CA  THR A 315      11.000  -7.389  53.822  1.00  0.00              
ATOM   2452  CB  THR A 315      11.747  -8.736  53.717  1.00  0.00              
ATOM   2453  OG1 THR A 315      10.805  -9.800  53.763  1.00  0.00              
ATOM   2454  CG2 THR A 315      12.770  -8.885  54.832  1.00  0.00              
ATOM   2455  C   THR A 315      10.456  -6.971  52.457  1.00  0.00              
ATOM   2456  O   THR A 315      11.219  -6.599  51.566  1.00  0.00              
ATOM   2457  N   ALA A 316       9.135  -7.057  52.264  1.00  0.00              
ATOM   2458  CA  ALA A 316       8.501  -6.490  51.084  1.00  0.00              
ATOM   2459  CB  ALA A 316       7.184  -7.205  50.817  1.00  0.00              
ATOM   2460  C   ALA A 316       8.201  -5.003  51.247  1.00  0.00              
ATOM   2461  O   ALA A 316       8.282  -4.235  50.289  1.00  0.00              
ATOM   2462  N   LEU A 317       7.836  -4.575  52.461  1.00  0.00              
ATOM   2463  CA  LEU A 317       7.520  -3.181  52.742  1.00  0.00              
ATOM   2464  CB  LEU A 317       6.705  -3.079  54.028  1.00  0.00              
ATOM   2465  CG  LEU A 317       5.272  -3.594  54.071  1.00  0.00              
ATOM   2466  CD1 LEU A 317       4.773  -3.610  55.504  1.00  0.00              
ATOM   2467  CD2 LEU A 317       4.360  -2.755  53.192  1.00  0.00              
ATOM   2468  C   LEU A 317       8.720  -2.250  52.863  1.00  0.00              
ATOM   2469  O   LEU A 317       8.654  -1.080  52.474  1.00  0.00              
ATOM   2470  N   ALA A 318       9.813  -2.757  53.429  1.00  0.00              
ATOM   2471  CA  ALA A 318      10.970  -1.952  53.779  1.00  0.00              
ATOM   2472  CB  ALA A 318      11.353  -2.264  55.219  1.00  0.00              
ATOM   2473  C   ALA A 318      12.180  -2.275  52.912  1.00  0.00              
ATOM   2474  O   ALA A 318      12.269  -3.392  52.397  1.00  0.00              
ATOM   2475  N   PRO A 319      13.134  -1.352  52.699  1.00  0.00              
ATOM   2476  CD  PRO A 319      13.017   0.068  53.017  1.00  0.00              
ATOM   2477  CA  PRO A 319      14.385  -1.624  51.997  1.00  0.00              
ATOM   2478  CB  PRO A 319      15.077  -0.269  51.984  1.00  0.00              
ATOM   2479  CG  PRO A 319      14.471   0.478  53.148  1.00  0.00              
ATOM   2480  C   PRO A 319      15.227  -2.715  52.654  1.00  0.00              
ATOM   2481  O   PRO A 319      15.724  -2.587  53.776  1.00  0.00              
ATOM   2482  N   SER A 320      15.419  -3.795  51.895  1.00  0.00              
ATOM   2483  CA  SER A 320      16.085  -5.010  52.347  1.00  0.00              
ATOM   2484  CB  SER A 320      15.965  -6.037  51.229  1.00  0.00              
ATOM   2485  OG  SER A 320      16.144  -5.422  49.956  1.00  0.00              
ATOM   2486  C   SER A 320      17.532  -4.887  52.817  1.00  0.00              
ATOM   2487  O   SER A 320      18.114  -5.832  53.350  1.00  0.00              
ATOM   2488  N   THR A 321      18.132  -3.713  52.619  1.00  0.00              
ATOM   2489  CA  THR A 321      19.428  -3.367  53.176  1.00  0.00              
ATOM   2490  CB  THR A 321      19.895  -2.059  52.510  1.00  0.00              
ATOM   2491  OG1 THR A 321      18.754  -1.204  52.427  1.00  0.00              
ATOM   2492  CG2 THR A 321      20.489  -2.305  51.132  1.00  0.00              
ATOM   2493  C   THR A 321      19.416  -3.235  54.697  1.00  0.00              
ATOM   2494  O   THR A 321      20.447  -3.381  55.355  1.00  0.00              
ATOM   2495  N   MET A 322      18.246  -2.936  55.269  1.00  0.00              
ATOM   2496  CA  MET A 322      18.106  -2.819  56.711  1.00  0.00              
ATOM   2497  CB  MET A 322      16.879  -1.986  57.069  1.00  0.00              
ATOM   2498  CG  MET A 322      16.897  -0.571  56.502  1.00  0.00              
ATOM   2499  SD  MET A 322      18.322   0.403  57.047  1.00  0.00              
ATOM   2500  CE  MET A 322      17.568   1.337  58.346  1.00  0.00              
ATOM   2501  C   MET A 322      17.972  -4.208  57.316  1.00  0.00              
ATOM   2502  O   MET A 322      17.181  -5.030  56.844  1.00  0.00              
ATOM   2503  N   LYS A 323      18.749  -4.497  58.363  1.00  0.00              
ATOM   2504  CA  LYS A 323      18.682  -5.791  59.023  1.00  0.00              
ATOM   2505  CB  LYS A 323      19.914  -6.002  59.902  1.00  0.00              
ATOM   2506  CG  LYS A 323      20.031  -7.416  60.467  1.00  0.00              
ATOM   2507  CD  LYS A 323      21.308  -7.623  61.273  1.00  0.00              
ATOM   2508  CE  LYS A 323      22.551  -7.537  60.395  1.00  0.00              
ATOM   2509  NZ  LYS A 323      23.736  -7.877  61.157  1.00  0.00              
ATOM   2510  C   LYS A 323      17.389  -5.907  59.823  1.00  0.00              
ATOM   2511  O   LYS A 323      17.275  -5.478  60.971  1.00  0.00              
ATOM   2512  N   ILE A 324      16.372  -6.422  59.136  1.00  0.00              
ATOM   2513  CA  ILE A 324      15.082  -6.706  59.744  1.00  0.00              
ATOM   2514  CB  ILE A 324      13.976  -6.669  58.660  1.00  0.00              
ATOM   2515  CG2 ILE A 324      12.607  -6.872  59.303  1.00  0.00              
ATOM   2516  CG1 ILE A 324      13.997  -5.355  57.881  1.00  0.00              
ATOM   2517  CD1 ILE A 324      13.182  -5.361  56.575  1.00  0.00              
ATOM   2518  C   ILE A 324      15.156  -8.076  60.406  1.00  0.00              
ATOM   2519  O   ILE A 324      15.423  -9.078  59.738  1.00  0.00              
ATOM   2520  N   LYS A 325      14.928  -8.136  61.716  1.00  0.00              
ATOM   2521  CA  LYS A 325      14.909  -9.387  62.451  1.00  0.00              
ATOM   2522  CB  LYS A 325      16.211  -9.549  63.230  1.00  0.00              
ATOM   2523  CG  LYS A 325      16.352 -10.866  63.978  1.00  0.00              
ATOM   2524  CD  LYS A 325      17.635 -10.841  64.789  1.00  0.00              
ATOM   2525  CE  LYS A 325      17.765 -12.111  65.611  1.00  0.00              
ATOM   2526  NZ  LYS A 325      18.972 -12.062  66.413  1.00  0.00              
ATOM   2527  C   LYS A 325      13.703  -9.357  63.381  1.00  0.00              
ATOM   2528  O   LYS A 325      13.634  -8.605  64.361  1.00  0.00              
ATOM   2529  N   ILE A 326      12.704 -10.156  63.008  1.00  0.00              
ATOM   2530  CA  ILE A 326      11.481 -10.247  63.785  1.00  0.00              
ATOM   2531  CB  ILE A 326      10.255 -10.189  62.850  1.00  0.00              
ATOM   2532  CG2 ILE A 326       8.946 -10.306  63.626  1.00  0.00              
ATOM   2533  CG1 ILE A 326      10.324  -8.866  62.084  1.00  0.00              
ATOM   2534  CD1 ILE A 326       9.197  -8.549  61.100  1.00  0.00              
ATOM   2535  C   ILE A 326      11.527 -11.464  64.698  1.00  0.00              
ATOM   2536  O   ILE A 326      11.551 -12.623  64.281  1.00  0.00              
ATOM   2537  N   ILE A 327      11.554 -11.144  65.988  1.00  0.00              
ATOM   2538  CA  ILE A 327      11.876 -12.095  67.036  1.00  0.00              
ATOM   2539  CB  ILE A 327      12.861 -11.420  68.026  1.00  0.00              
ATOM   2540  CG2 ILE A 327      13.285 -12.396  69.122  1.00  0.00              
ATOM   2541  CG1 ILE A 327      14.092 -10.875  67.304  1.00  0.00              
ATOM   2542  CD1 ILE A 327      14.952  -9.903  68.129  1.00  0.00              
ATOM   2543  C   ILE A 327      10.595 -12.514  67.745  1.00  0.00              
ATOM   2544  O   ILE A 327       9.828 -11.677  68.228  1.00  0.00              
ATOM   2545  N   ALA A 328      10.351 -13.823  67.807  1.00  0.00              
ATOM   2546  CA  ALA A 328       9.268 -14.359  68.614  1.00  0.00              
ATOM   2547  CB  ALA A 328       8.449 -15.343  67.785  1.00  0.00              
ATOM   2548  C   ALA A 328       9.849 -15.099  69.817  1.00  0.00              
ATOM   2549  O   ALA A 328      10.375 -16.204  69.659  1.00  0.00              
ATOM   2550  N   PRO A 329       9.861 -14.525  71.029  1.00  0.00              
ATOM   2551  CD  PRO A 329       9.642 -13.103  71.287  1.00  0.00              
ATOM   2552  CA  PRO A 329      10.290 -15.222  72.237  1.00  0.00              
ATOM   2553  CB  PRO A 329      10.476 -14.087  73.232  1.00  0.00              
ATOM   2554  CG  PRO A 329       9.486 -13.040  72.795  1.00  0.00              
ATOM   2555  C   PRO A 329       9.271 -16.270  72.690  1.00  0.00              
ATOM   2556  O   PRO A 329       8.098 -15.938  72.869  1.00  0.00              
ATOM   2557  N   PRO A 330       9.639 -17.540  72.931  1.00  0.00              
ATOM   2558  CD  PRO A 330      11.016 -18.020  72.856  1.00  0.00              
ATOM   2559  CA  PRO A 330       8.725 -18.636  73.281  1.00  0.00              
ATOM   2560  CB  PRO A 330       9.681 -19.742  73.670  1.00  0.00              
ATOM   2561  CG  PRO A 330      10.838 -19.521  72.733  1.00  0.00              
ATOM   2562  C   PRO A 330       7.689 -18.394  74.378  1.00  0.00              
ATOM   2563  O   PRO A 330       6.671 -19.081  74.452  1.00  0.00              
ATOM   2564  N   GLU A 331       7.921 -17.387  75.220  1.00  0.00              
ATOM   2565  CA  GLU A 331       7.024 -17.051  76.309  1.00  0.00              
ATOM   2566  CB  GLU A 331       7.802 -16.931  77.634  1.00  0.00              
ATOM   2567  CG  GLU A 331       8.948 -15.913  77.731  1.00  0.00              
ATOM   2568  CD  GLU A 331      10.276 -16.377  77.151  1.00  0.00              
ATOM   2569  OE1 GLU A 331      10.455 -16.259  75.937  1.00  0.00              
ATOM   2570  OE2 GLU A 331      11.118 -16.862  77.901  1.00  0.00              
ATOM   2571  C   GLU A 331       6.185 -15.802  76.039  1.00  0.00              
ATOM   2572  O   GLU A 331       5.700 -15.176  76.984  1.00  0.00              
ATOM   2573  N   ARG A 332       5.987 -15.425  74.764  1.00  0.00              
ATOM   2574  CA  ARG A 332       5.181 -14.274  74.344  1.00  0.00              
ATOM   2575  CB  ARG A 332       4.729 -14.452  72.899  1.00  0.00              
ATOM   2576  CG  ARG A 332       5.750 -14.008  71.867  1.00  0.00              
ATOM   2577  CD  ARG A 332       5.588 -14.780  70.568  1.00  0.00              
ATOM   2578  NE  ARG A 332       6.064 -16.145  70.732  1.00  0.00              
ATOM   2579  CZ  ARG A 332       5.674 -17.161  69.962  1.00  0.00              
ATOM   2580  NH1 ARG A 332       6.169 -18.364  70.215  1.00  0.00              
ATOM   2581  NH2 ARG A 332       4.811 -17.008  68.962  1.00  0.00              
ATOM   2582  C   ARG A 332       3.976 -13.890  75.195  1.00  0.00              
ATOM   2583  O   ARG A 332       3.902 -12.752  75.667  1.00  0.00              
ATOM   2584  N   LYS A 333       3.076 -14.839  75.467  1.00  0.00              
ATOM   2585  CA  LYS A 333       1.893 -14.619  76.295  1.00  0.00              
ATOM   2586  CB  LYS A 333       1.112 -15.929  76.353  1.00  0.00              
ATOM   2587  CG  LYS A 333      -0.273 -15.820  76.969  1.00  0.00              
ATOM   2588  CD  LYS A 333      -0.763 -17.198  77.363  1.00  0.00              
ATOM   2589  CE  LYS A 333      -2.019 -17.050  78.201  1.00  0.00              
ATOM   2590  NZ  LYS A 333      -2.311 -18.283  78.906  1.00  0.00              
ATOM   2591  C   LYS A 333       2.194 -14.135  77.717  1.00  0.00              
ATOM   2592  O   LYS A 333       1.429 -13.372  78.316  1.00  0.00              
ATOM   2593  N   TYR A 334       3.316 -14.587  78.281  1.00  0.00              
ATOM   2594  CA  TYR A 334       3.689 -14.238  79.643  1.00  0.00              
ATOM   2595  CB  TYR A 334       4.003 -15.504  80.443  1.00  0.00              
ATOM   2596  CG  TYR A 334       2.854 -16.500  80.519  1.00  0.00              
ATOM   2597  CD1 TYR A 334       1.626 -16.114  81.020  1.00  0.00              
ATOM   2598  CE1 TYR A 334       0.576 -17.008  81.043  1.00  0.00              
ATOM   2599  CD2 TYR A 334       3.042 -17.789  80.062  1.00  0.00              
ATOM   2600  CE2 TYR A 334       1.996 -18.688  80.085  1.00  0.00              
ATOM   2601  CZ  TYR A 334       0.767 -18.285  80.562  1.00  0.00              
ATOM   2602  OH  TYR A 334      -0.299 -19.166  80.538  1.00  0.00              
ATOM   2603  C   TYR A 334       4.872 -13.281  79.721  1.00  0.00              
ATOM   2604  O   TYR A 334       5.220 -12.830  80.814  1.00  0.00              
ATOM   2605  N   SER A 335       5.488 -12.939  78.578  1.00  0.00              
ATOM   2606  CA  SER A 335       6.673 -12.085  78.502  1.00  0.00              
ATOM   2607  CB  SER A 335       6.929 -11.676  77.054  1.00  0.00              
ATOM   2608  OG  SER A 335       5.842 -10.924  76.519  1.00  0.00              
ATOM   2609  C   SER A 335       6.642 -10.831  79.368  1.00  0.00              
ATOM   2610  O   SER A 335       7.587 -10.541  80.100  1.00  0.00              
ATOM   2611  N   VAL A 336       5.513 -10.120  79.297  1.00  0.00              
ATOM   2612  CA  VAL A 336       5.237  -8.952  80.125  1.00  0.00              
ATOM   2613  CB  VAL A 336       3.793  -8.457  79.880  1.00  0.00              
ATOM   2614  CG1 VAL A 336       3.535  -7.211  80.700  1.00  0.00              
ATOM   2615  CG2 VAL A 336       3.479  -8.179  78.419  1.00  0.00              
ATOM   2616  C   VAL A 336       5.416  -9.266  81.609  1.00  0.00              
ATOM   2617  O   VAL A 336       6.138  -8.570  82.326  1.00  0.00              
ATOM   2618  N   TRP A 337       4.781 -10.354  82.057  1.00  0.00              
ATOM   2619  CA  TRP A 337       4.801 -10.739  83.456  1.00  0.00              
ATOM   2620  CB  TRP A 337       3.832 -11.905  83.698  1.00  0.00              
ATOM   2621  CG  TRP A 337       3.645 -12.229  85.174  1.00  0.00              
ATOM   2622  CD2 TRP A 337       4.311 -13.175  85.906  1.00  0.00              
ATOM   2623  CE2 TRP A 337       3.870 -12.911  87.166  1.00  0.00              
ATOM   2624  CE3 TRP A 337       5.477 -13.864  85.675  1.00  0.00              
ATOM   2625  CD1 TRP A 337       2.819 -11.468  85.971  1.00  0.00              
ATOM   2626  NE1 TRP A 337       2.993 -11.904  87.197  1.00  0.00              
ATOM   2627  CZ2 TRP A 337       4.567 -13.281  88.285  1.00  0.00              
ATOM   2628  CZ3 TRP A 337       6.177 -14.281  86.790  1.00  0.00              
ATOM   2629  CH2 TRP A 337       5.732 -13.989  88.072  1.00  0.00              
ATOM   2630  C   TRP A 337       6.215 -11.129  83.867  1.00  0.00              
ATOM   2631  O   TRP A 337       6.696 -10.699  84.915  1.00  0.00              
ATOM   2632  N   ILE A 338       6.893 -11.933  83.042  1.00  0.00              
ATOM   2633  CA  ILE A 338       8.234 -12.418  83.347  1.00  0.00              
ATOM   2634  CB  ILE A 338       8.642 -13.517  82.337  1.00  0.00              
ATOM   2635  CG2 ILE A 338      10.065 -14.015  82.587  1.00  0.00              
ATOM   2636  CG1 ILE A 338       7.659 -14.682  82.427  1.00  0.00              
ATOM   2637  CD1 ILE A 338       7.838 -15.781  81.365  1.00  0.00              
ATOM   2638  C   ILE A 338       9.234 -11.266  83.415  1.00  0.00              
ATOM   2639  O   ILE A 338      10.009 -11.171  84.370  1.00  0.00              
ATOM   2640  N   GLY A 339       9.178 -10.347  82.447  1.00  0.00              
ATOM   2641  CA  GLY A 339       9.989  -9.138  82.461  1.00  0.00              
ATOM   2642  C   GLY A 339       9.718  -8.298  83.695  1.00  0.00              
ATOM   2643  O   GLY A 339      10.645  -7.821  84.348  1.00  0.00              
ATOM   2644  N   GLY A 340       8.433  -8.162  84.040  1.00  0.00              
ATOM   2645  CA  GLY A 340       8.012  -7.526  85.278  1.00  0.00              
ATOM   2646  C   GLY A 340       8.596  -8.201  86.512  1.00  0.00              
ATOM   2647  O   GLY A 340       9.062  -7.521  87.422  1.00  0.00              
ATOM   2648  N   SER A 341       8.608  -9.535  86.541  1.00  0.00              
ATOM   2649  CA  SER A 341       9.153 -10.312  87.645  1.00  0.00              
ATOM   2650  CB  SER A 341       8.886 -11.790  87.377  1.00  0.00              
ATOM   2651  OG  SER A 341       9.303 -12.683  88.400  1.00  0.00              
ATOM   2652  C   SER A 341      10.642 -10.054  87.835  1.00  0.00              
ATOM   2653  O   SER A 341      11.078  -9.707  88.936  1.00  0.00              
ATOM   2654  N   ILE A 342      11.415 -10.162  86.746  1.00  0.00              
ATOM   2655  CA  ILE A 342      12.858  -9.946  86.789  1.00  0.00              
ATOM   2656  CB  ILE A 342      13.528 -10.304  85.437  1.00  0.00              
ATOM   2657  CG2 ILE A 342      15.047 -10.216  85.573  1.00  0.00              
ATOM   2658  CG1 ILE A 342      13.166 -11.711  84.969  1.00  0.00              
ATOM   2659  CD1 ILE A 342      13.580 -12.016  83.514  1.00  0.00              
ATOM   2660  C   ILE A 342      13.158  -8.500  87.176  1.00  0.00              
ATOM   2661  O   ILE A 342      14.015  -8.247  88.027  1.00  0.00              
ATOM   2662  N   LEU A 343      12.417  -7.549  86.593  1.00  0.00              
ATOM   2663  CA  LEU A 343      12.581  -6.137  86.900  1.00  0.00              
ATOM   2664  CB  LEU A 343      11.697  -5.286  85.997  1.00  0.00              
ATOM   2665  CG  LEU A 343      12.156  -3.871  85.676  1.00  0.00              
ATOM   2666  CD1 LEU A 343      13.350  -3.904  84.738  1.00  0.00              
ATOM   2667  CD2 LEU A 343      11.045  -3.091  85.004  1.00  0.00              
ATOM   2668  C   LEU A 343      12.262  -5.845  88.361  1.00  0.00              
ATOM   2669  O   LEU A 343      13.034  -5.165  89.036  1.00  0.00              
ATOM   2670  N   ALA A 344      11.170  -6.403  88.895  1.00  0.00              
ATOM   2671  CA  ALA A 344      10.776  -6.184  90.280  1.00  0.00              
ATOM   2672  CB  ALA A 344       9.435  -6.841  90.558  1.00  0.00              
ATOM   2673  C   ALA A 344      11.771  -6.695  91.312  1.00  0.00              
ATOM   2674  O   ALA A 344      11.782  -6.219  92.448  1.00  0.00              
ATOM   2675  N   SER A 345      12.615  -7.666  90.955  1.00  0.00              
ATOM   2676  CA  SER A 345      13.735  -8.047  91.801  1.00  0.00              
ATOM   2677  CB  SER A 345      14.097  -9.508  91.539  1.00  0.00              
ATOM   2678  OG  SER A 345      13.943  -9.900  90.180  1.00  0.00              
ATOM   2679  C   SER A 345      14.980  -7.160  91.738  1.00  0.00              
ATOM   2680  O   SER A 345      15.884  -7.312  92.561  1.00  0.00              
ATOM   2681  N   LEU A 346      15.075  -6.213  90.798  1.00  0.00              
ATOM   2682  CA  LEU A 346      16.300  -5.444  90.611  1.00  0.00              
ATOM   2683  CB  LEU A 346      16.386  -4.881  89.196  1.00  0.00              
ATOM   2684  CG  LEU A 346      16.271  -5.839  88.019  1.00  0.00              
ATOM   2685  CD1 LEU A 346      16.296  -5.070  86.720  1.00  0.00              
ATOM   2686  CD2 LEU A 346      17.364  -6.884  88.029  1.00  0.00              
ATOM   2687  C   LEU A 346      16.465  -4.306  91.607  1.00  0.00              
ATOM   2688  O   LEU A 346      15.569  -3.478  91.799  1.00  0.00              
ATOM   2689  N   SER A 347      17.644  -4.241  92.226  1.00  0.00              
ATOM   2690  CA  SER A 347      17.973  -3.232  93.223  1.00  0.00              
ATOM   2691  CB  SER A 347      19.326  -3.569  93.830  1.00  0.00              
ATOM   2692  OG  SER A 347      20.169  -4.145  92.841  1.00  0.00              
ATOM   2693  C   SER A 347      17.935  -1.791  92.728  1.00  0.00              
ATOM   2694  O   SER A 347      17.552  -0.878  93.466  1.00  0.00              
ATOM   2695  N   THR A 348      18.301  -1.576  91.462  1.00  0.00              
ATOM   2696  CA  THR A 348      18.134  -0.286  90.811  1.00  0.00              
ATOM   2697  CB  THR A 348      18.836  -0.305  89.442  1.00  0.00              
ATOM   2698  OG1 THR A 348      18.493  -1.538  88.816  1.00  0.00              
ATOM   2699  CG2 THR A 348      20.345  -0.177  89.576  1.00  0.00              
ATOM   2700  C   THR A 348      16.655   0.069  90.686  1.00  0.00              
ATOM   2701  O   THR A 348      16.218   1.143  91.103  1.00  0.00              
ATOM   2702  N   PHE A 349      15.865  -0.885  90.181  1.00  0.00              
ATOM   2703  CA  PHE A 349      14.419  -0.735  90.080  1.00  0.00              
ATOM   2704  CB  PHE A 349      13.808  -1.963  89.404  1.00  0.00              
ATOM   2705  CG  PHE A 349      12.302  -1.877  89.195  1.00  0.00              
ATOM   2706  CD1 PHE A 349      11.790  -1.063  88.204  1.00  0.00              
ATOM   2707  CD2 PHE A 349      11.451  -2.595  90.016  1.00  0.00              
ATOM   2708  CE1 PHE A 349      10.425  -0.971  88.042  1.00  0.00              
ATOM   2709  CE2 PHE A 349      10.089  -2.495  89.844  1.00  0.00              
ATOM   2710  CZ  PHE A 349       9.577  -1.686  88.858  1.00  0.00              
ATOM   2711  C   PHE A 349      13.745  -0.481  91.424  1.00  0.00              
ATOM   2712  O   PHE A 349      12.724   0.206  91.468  1.00  0.00              
ATOM   2713  N   GLN A 350      14.294  -0.983  92.539  1.00  0.00              
ATOM   2714  CA  GLN A 350      13.734  -0.711  93.860  1.00  0.00              
ATOM   2715  CB  GLN A 350      14.533  -1.363  94.990  1.00  0.00              
ATOM   2716  CG  GLN A 350      14.756  -2.871  94.906  1.00  0.00              
ATOM   2717  CD  GLN A 350      13.517  -3.710  94.633  1.00  0.00              
ATOM   2718  OE1 GLN A 350      12.729  -4.021  95.523  1.00  0.00              
ATOM   2719  NE2 GLN A 350      13.293  -4.098  93.388  1.00  0.00              
ATOM   2720  C   GLN A 350      13.575   0.774  94.170  1.00  0.00              
ATOM   2721  O   GLN A 350      12.648   1.168  94.877  1.00  0.00              
ATOM   2722  N   GLN A 351      14.418   1.628  93.576  1.00  0.00              
ATOM   2723  CA  GLN A 351      14.329   3.069  93.792  1.00  0.00              
ATOM   2724  CB  GLN A 351      15.595   3.777  93.295  1.00  0.00              
ATOM   2725  CG  GLN A 351      16.945   3.116  93.609  1.00  0.00              
ATOM   2726  CD  GLN A 351      17.143   2.662  95.048  1.00  0.00              
ATOM   2727  OE1 GLN A 351      17.162   3.452  95.987  1.00  0.00              
ATOM   2728  NE2 GLN A 351      17.305   1.365  95.275  1.00  0.00              
ATOM   2729  C   GLN A 351      13.099   3.668  93.106  1.00  0.00              
ATOM   2730  O   GLN A 351      12.629   4.756  93.453  1.00  0.00              
ATOM   2731  N   MET A 352      12.557   2.951  92.115  1.00  0.00              
ATOM   2732  CA  MET A 352      11.321   3.333  91.450  1.00  0.00              
ATOM   2733  CB  MET A 352      11.220   2.699  90.063  1.00  0.00              
ATOM   2734  CG  MET A 352      12.200   3.192  89.007  1.00  0.00              
ATOM   2735  SD  MET A 352      13.937   2.824  89.358  1.00  0.00              
ATOM   2736  CE  MET A 352      14.567   4.469  89.530  1.00  0.00              
ATOM   2737  C   MET A 352      10.078   2.959  92.247  1.00  0.00              
ATOM   2738  O   MET A 352       8.981   3.397  91.892  1.00  0.00              
ATOM   2739  N   TRP A 353      10.187   2.152  93.314  1.00  0.00              
ATOM   2740  CA  TRP A 353       9.026   1.840  94.135  1.00  0.00              
ATOM   2741  CB  TRP A 353       9.294   0.766  95.187  1.00  0.00              
ATOM   2742  CG  TRP A 353       9.529  -0.659  94.705  1.00  0.00              
ATOM   2743  CD2 TRP A 353       8.868  -1.372  93.736  1.00  0.00              
ATOM   2744  CE2 TRP A 353       9.485  -2.586  93.808  1.00  0.00              
ATOM   2745  CE3 TRP A 353       7.621  -1.240  93.174  1.00  0.00              
ATOM   2746  CD1 TRP A 353      10.495  -1.426  95.313  1.00  0.00              
ATOM   2747  NE1 TRP A 353      10.434  -2.610  94.747  1.00  0.00              
ATOM   2748  CZ2 TRP A 353       8.935  -3.746  93.323  1.00  0.00              
ATOM   2749  CZ3 TRP A 353       7.054  -2.389  92.648  1.00  0.00              
ATOM   2750  CH2 TRP A 353       7.697  -3.619  92.717  1.00  0.00              
ATOM   2751  C   TRP A 353       8.553   3.084  94.865  1.00  0.00              
ATOM   2752  O   TRP A 353       9.237   3.619  95.739  1.00  0.00              
ATOM   2753  N   ILE A 354       7.370   3.555  94.481  1.00  0.00              
ATOM   2754  CA  ILE A 354       6.752   4.692  95.141  1.00  0.00              
ATOM   2755  CB  ILE A 354       5.556   5.197  94.307  1.00  0.00              
ATOM   2756  CG2 ILE A 354       4.931   6.407  94.990  1.00  0.00              
ATOM   2757  CG1 ILE A 354       5.959   5.525  92.875  1.00  0.00              
ATOM   2758  CD1 ILE A 354       4.771   5.630  91.903  1.00  0.00              
ATOM   2759  C   ILE A 354       6.276   4.170  96.489  1.00  0.00              
ATOM   2760  O   ILE A 354       5.404   3.300  96.533  1.00  0.00              
ATOM   2761  N   THR A 355       6.879   4.612  97.590  1.00  0.00              
ATOM   2762  CA  THR A 355       6.369   4.273  98.909  1.00  0.00              
ATOM   2763  CB  THR A 355       7.420   4.557 100.006  1.00  0.00              
ATOM   2764  OG1 THR A 355       7.738   5.935  99.923  1.00  0.00              
ATOM   2765  CG2 THR A 355       8.655   3.677  99.860  1.00  0.00              
ATOM   2766  C   THR A 355       5.073   5.021  99.203  1.00  0.00              
ATOM   2767  O   THR A 355       4.794   6.041  98.563  1.00  0.00              
ATOM   2768  N   LYS A 356       4.255   4.562 100.161  1.00  0.00              
ATOM   2769  CA  LYS A 356       3.100   5.340 100.610  1.00  0.00              
ATOM   2770  CB  LYS A 356       2.272   4.576 101.646  1.00  0.00              
ATOM   2771  CG  LYS A 356       0.895   5.207 101.841  1.00  0.00              
ATOM   2772  CD  LYS A 356      -0.001   4.422 102.785  1.00  0.00              
ATOM   2773  CE  LYS A 356      -1.294   5.206 102.965  1.00  0.00              
ATOM   2774  NZ  LYS A 356      -2.195   4.558 103.900  1.00  0.00              
ATOM   2775  C   LYS A 356       3.535   6.704 101.141  1.00  0.00              
ATOM   2776  O   LYS A 356       2.850   7.708 100.963  1.00  0.00              
ATOM   2777  N   GLN A 357       4.726   6.740 101.744  1.00  0.00              
ATOM   2778  CA  GLN A 357       5.426   7.966 102.094  1.00  0.00              
ATOM   2779  CB  GLN A 357       6.737   7.521 102.762  1.00  0.00              
ATOM   2780  CG  GLN A 357       7.875   8.503 103.030  1.00  0.00              
ATOM   2781  CD  GLN A 357       8.824   8.681 101.854  1.00  0.00              
ATOM   2782  OE1 GLN A 357       9.326   7.718 101.273  1.00  0.00              
ATOM   2783  NE2 GLN A 357       9.074   9.912 101.436  1.00  0.00              
ATOM   2784  C   GLN A 357       5.617   8.884 100.882  1.00  0.00              
ATOM   2785  O   GLN A 357       5.127  10.017 100.877  1.00  0.00              
ATOM   2786  N   GLU A 358       6.270   8.407  99.814  1.00  0.00              
ATOM   2787  CA  GLU A 358       6.486   9.200  98.608  1.00  0.00              
ATOM   2788  CB  GLU A 358       7.351   8.429  97.620  1.00  0.00              
ATOM   2789  CG  GLU A 358       8.819   8.382  98.029  1.00  0.00              
ATOM   2790  CD  GLU A 358       9.659   7.388  97.242  1.00  0.00              
ATOM   2791  OE1 GLU A 358      10.553   7.807  96.504  1.00  0.00              
ATOM   2792  OE2 GLU A 358       9.426   6.189  97.367  1.00  0.00              
ATOM   2793  C   GLU A 358       5.184   9.641  97.950  1.00  0.00              
ATOM   2794  O   GLU A 358       5.068  10.780  97.495  1.00  0.00              
ATOM   2795  N   TYR A 359       4.181   8.758  97.949  1.00  0.00              
ATOM   2796  CA  TYR A 359       2.833   9.094  97.518  1.00  0.00              
ATOM   2797  CB  TYR A 359       1.946   7.847  97.592  1.00  0.00              
ATOM   2798  CG  TYR A 359       0.505   8.073  97.154  1.00  0.00              
ATOM   2799  CD1 TYR A 359       0.208   8.177  95.811  1.00  0.00              
ATOM   2800  CE1 TYR A 359      -1.084   8.444  95.415  1.00  0.00              
ATOM   2801  CD2 TYR A 359      -0.494   8.207  98.102  1.00  0.00              
ATOM   2802  CE2 TYR A 359      -1.786   8.486  97.708  1.00  0.00              
ATOM   2803  CZ  TYR A 359      -2.064   8.619  96.365  1.00  0.00              
ATOM   2804  OH  TYR A 359      -3.336   8.959  95.955  1.00  0.00              
ATOM   2805  C   TYR A 359       2.237  10.207  98.373  1.00  0.00              
ATOM   2806  O   TYR A 359       1.693  11.174  97.844  1.00  0.00              
ATOM   2807  N   ASP A 360       2.356  10.106  99.699  1.00  0.00              
ATOM   2808  CA  ASP A 360       1.742  11.068 100.607  1.00  0.00              
ATOM   2809  CB  ASP A 360       1.764  10.591 102.062  1.00  0.00              
ATOM   2810  CG  ASP A 360       0.862   9.406 102.399  1.00  0.00              
ATOM   2811  OD1 ASP A 360       1.156   8.717 103.377  1.00  0.00              
ATOM   2812  OD2 ASP A 360      -0.134   9.168 101.712  1.00  0.00              
ATOM   2813  C   ASP A 360       2.382  12.441 100.523  1.00  0.00              
ATOM   2814  O   ASP A 360       1.747  13.448 100.835  1.00  0.00              
ATOM   2815  N   GLU A 361       3.654  12.489 100.118  1.00  0.00              
ATOM   2816  CA  GLU A 361       4.297  13.756  99.818  1.00  0.00              
ATOM   2817  CB  GLU A 361       5.801  13.689 100.076  1.00  0.00              
ATOM   2818  CG  GLU A 361       6.211  13.785 101.547  1.00  0.00              
ATOM   2819  CD  GLU A 361       6.041  12.523 102.382  1.00  0.00              
ATOM   2820  OE1 GLU A 361       7.010  11.772 102.496  1.00  0.00              
ATOM   2821  OE2 GLU A 361       4.962  12.304 102.935  1.00  0.00              
ATOM   2822  C   GLU A 361       4.030  14.298  98.417  1.00  0.00              
ATOM   2823  O   GLU A 361       3.715  15.478  98.270  1.00  0.00              
ATOM   2824  N   ALA A 362       4.135  13.477  97.367  1.00  0.00              
ATOM   2825  CA  ALA A 362       4.081  13.983  96.000  1.00  0.00              
ATOM   2826  CB  ALA A 362       5.231  13.382  95.210  1.00  0.00              
ATOM   2827  C   ALA A 362       2.792  13.742  95.220  1.00  0.00              
ATOM   2828  O   ALA A 362       2.644  14.205  94.083  1.00  0.00              
ATOM   2829  N   GLY A 363       1.841  13.014  95.809  1.00  0.00              
ATOM   2830  CA  GLY A 363       0.560  12.723  95.178  1.00  0.00              
ATOM   2831  C   GLY A 363       0.653  11.684  94.059  1.00  0.00              
ATOM   2832  O   GLY A 363       1.751  11.244  93.710  1.00  0.00              
ATOM   2833  N   PRO A 364      -0.462  11.272  93.426  1.00  0.00              
ATOM   2834  CD  PRO A 364      -1.809  11.754  93.721  1.00  0.00              
ATOM   2835  CA  PRO A 364      -0.476  10.304  92.324  1.00  0.00              
ATOM   2836  CB  PRO A 364      -1.956  10.163  92.028  1.00  0.00              
ATOM   2837  CG  PRO A 364      -2.541  11.496  92.418  1.00  0.00              
ATOM   2838  C   PRO A 364       0.336  10.723  91.099  1.00  0.00              
ATOM   2839  O   PRO A 364       0.747   9.908  90.272  1.00  0.00              
ATOM   2840  N   SER A 365       0.588  12.029  91.008  1.00  0.00              
ATOM   2841  CA  SER A 365       1.499  12.639  90.058  1.00  0.00              
ATOM   2842  CB  SER A 365       1.588  14.128  90.397  1.00  0.00              
ATOM   2843  OG  SER A 365       1.171  14.406  91.736  1.00  0.00              
ATOM   2844  C   SER A 365       2.888  12.018  89.982  1.00  0.00              
ATOM   2845  O   SER A 365       3.454  11.918  88.889  1.00  0.00              
ATOM   2846  N   ILE A 366       3.412  11.523  91.112  1.00  0.00              
ATOM   2847  CA  ILE A 366       4.777  11.015  91.207  1.00  0.00              
ATOM   2848  CB  ILE A 366       5.058  10.548  92.659  1.00  0.00              
ATOM   2849  CG2 ILE A 366       4.187   9.351  93.026  1.00  0.00              
ATOM   2850  CG1 ILE A 366       6.543  10.272  92.890  1.00  0.00              
ATOM   2851  CD1 ILE A 366       6.943   9.935  94.334  1.00  0.00              
ATOM   2852  C   ILE A 366       5.178   9.954  90.178  1.00  0.00              
ATOM   2853  O   ILE A 366       6.344   9.902  89.782  1.00  0.00              
ATOM   2854  N   VAL A 367       4.227   9.159  89.661  1.00  0.00              
ATOM   2855  CA  VAL A 367       4.521   8.095  88.698  1.00  0.00              
ATOM   2856  CB  VAL A 367       3.258   7.307  88.263  1.00  0.00              
ATOM   2857  CG1 VAL A 367       3.671   5.975  87.650  1.00  0.00              
ATOM   2858  CG2 VAL A 367       2.285   7.043  89.400  1.00  0.00              
ATOM   2859  C   VAL A 367       5.228   8.640  87.455  1.00  0.00              
ATOM   2860  O   VAL A 367       6.078   7.975  86.864  1.00  0.00              
ATOM   2861  N   HIS A 368       4.930   9.893  87.102  1.00  0.00              
ATOM   2862  CA  HIS A 368       5.588  10.592  86.004  1.00  0.00              
ATOM   2863  CB  HIS A 368       4.901  11.935  85.801  1.00  0.00              
ATOM   2864  CG  HIS A 368       3.441  11.756  85.436  1.00  0.00              
ATOM   2865  ND1 HIS A 368       2.428  11.642  86.279  1.00  0.00              
ATOM   2866  CD2 HIS A 368       2.982  11.538  84.163  1.00  0.00              
ATOM   2867  NE2 HIS A 368       1.715  11.251  84.320  1.00  0.00              
ATOM   2868  CE1 HIS A 368       1.374  11.322  85.584  1.00  0.00              
ATOM   2869  C   HIS A 368       7.070  10.800  86.287  1.00  0.00              
ATOM   2870  O   HIS A 368       7.945  10.435  85.495  1.00  0.00              
ATOM   2871  N   ARG A 369       7.352  11.293  87.493  1.00  0.00              
ATOM   2872  CA  ARG A 369       8.712  11.536  87.947  1.00  0.00              
ATOM   2873  CB  ARG A 369       8.680  12.448  89.166  1.00  0.00              
ATOM   2874  CG  ARG A 369       8.091  13.841  88.941  1.00  0.00              
ATOM   2875  CD  ARG A 369       9.065  14.841  88.315  1.00  0.00              
ATOM   2876  NE  ARG A 369       9.268  14.700  86.878  1.00  0.00              
ATOM   2877  CZ  ARG A 369       8.739  15.551  85.992  1.00  0.00              
ATOM   2878  NH1 ARG A 369       9.097  15.471  84.719  1.00  0.00              
ATOM   2879  NH2 ARG A 369       7.838  16.461  86.348  1.00  0.00              
ATOM   2880  C   ARG A 369       9.442  10.237  88.286  1.00  0.00              
ATOM   2881  O   ARG A 369      10.658  10.223  88.465  1.00  0.00              
ATOM   2882  N   LYS A 370       8.702   9.132  88.410  1.00  0.00              
ATOM   2883  CA  LYS A 370       9.282   7.805  88.536  1.00  0.00              
ATOM   2884  CB  LYS A 370       8.532   7.014  89.606  1.00  0.00              
ATOM   2885  CG  LYS A 370       8.688   7.456  91.054  1.00  0.00              
ATOM   2886  CD  LYS A 370      10.054   7.124  91.636  1.00  0.00              
ATOM   2887  CE  LYS A 370       9.979   7.327  93.141  1.00  0.00              
ATOM   2888  NZ  LYS A 370      11.254   7.098  93.794  1.00  0.00              
ATOM   2889  C   LYS A 370       9.255   6.991  87.243  1.00  0.00              
ATOM   2890  O   LYS A 370       9.691   5.839  87.251  1.00  0.00              
ATOM   2891  N   CYS A 371       8.788   7.528  86.106  1.00  0.00              
ATOM   2892  CA  CYS A 371       8.458   6.709  84.935  1.00  0.00              
ATOM   2893  CB  CYS A 371       7.762   7.567  83.878  1.00  0.00              
ATOM   2894  SG  CYS A 371       8.837   8.805  83.110  1.00  0.00              
ATOM   2895  C   CYS A 371       9.537   5.855  84.262  1.00  0.00              
ATOM   2896  O   CYS A 371      10.725   6.021  84.564  1.00  0.00              
ATOM   2897  OXT CYS A 371       9.193   5.025  83.425  1.00  0.00              
TER    2898      CYS A 371
ATOM   2899  N   ASP B   1      56.488  18.230  68.723  1.00  0.00              
ATOM   2900  CA  ASP B   1      56.801  16.997  69.445  1.00  0.00              
ATOM   2901  CB  ASP B   1      58.306  16.943  69.775  1.00  0.00              
ATOM   2902  CG  ASP B   1      58.790  15.739  70.595  1.00  0.00              
ATOM   2903  OD1 ASP B   1      58.512  14.598  70.230  1.00  0.00              
ATOM   2904  OD2 ASP B   1      59.435  15.961  71.621  1.00  0.00              
ATOM   2905  C   ASP B   1      55.964  16.803  70.704  1.00  0.00              
ATOM   2906  O   ASP B   1      55.943  15.732  71.312  1.00  0.00              
ATOM   2907  N   TYR B   2      55.221  17.853  71.059  1.00  0.00              
ATOM   2908  CA  TYR B   2      54.329  17.836  72.215  1.00  0.00              
ATOM   2909  CB  TYR B   2      53.621  19.190  72.353  1.00  0.00              
ATOM   2910  CG  TYR B   2      52.710  19.299  73.573  1.00  0.00              
ATOM   2911  CD1 TYR B   2      53.252  19.308  74.845  1.00  0.00              
ATOM   2912  CE1 TYR B   2      52.422  19.348  75.947  1.00  0.00              
ATOM   2913  CD2 TYR B   2      51.340  19.354  73.400  1.00  0.00              
ATOM   2914  CE2 TYR B   2      50.507  19.394  74.500  1.00  0.00              
ATOM   2915  CZ  TYR B   2      51.056  19.386  75.764  1.00  0.00              
ATOM   2916  OH  TYR B   2      50.228  19.415  76.868  1.00  0.00              
ATOM   2917  C   TYR B   2      53.309  16.703  72.132  1.00  0.00              
ATOM   2918  O   TYR B   2      53.045  16.021  73.122  1.00  0.00              
ATOM   2919  N   GLU B   3      52.773  16.482  70.927  1.00  0.00              
ATOM   2920  CA  GLU B   3      51.858  15.384  70.655  1.00  0.00              
ATOM   2921  CB  GLU B   3      51.447  15.421  69.187  1.00  0.00              
ATOM   2922  CG  GLU B   3      50.333  14.444  68.823  1.00  0.00              
ATOM   2923  CD  GLU B   3      49.985  14.440  67.344  1.00  0.00              
ATOM   2924  OE1 GLU B   3      50.648  13.734  66.585  1.00  0.00              
ATOM   2925  OE2 GLU B   3      49.057  15.146  66.954  1.00  0.00              
ATOM   2926  C   GLU B   3      52.487  14.036  70.998  1.00  0.00              
ATOM   2927  O   GLU B   3      51.861  13.228  71.682  1.00  0.00              
ATOM   2928  N   LYS B   4      53.742  13.804  70.591  1.00  0.00              
ATOM   2929  CA  LYS B   4      54.419  12.544  70.868  1.00  0.00              
ATOM   2930  CB  LYS B   4      55.731  12.456  70.083  1.00  0.00              
ATOM   2931  CG  LYS B   4      56.511  11.142  70.199  1.00  0.00              
ATOM   2932  CD  LYS B   4      55.711   9.942  69.701  1.00  0.00              
ATOM   2933  CE  LYS B   4      56.549   8.675  69.774  1.00  0.00              
ATOM   2934  NZ  LYS B   4      55.747   7.520  69.419  1.00  0.00              
ATOM   2935  C   LYS B   4      54.653  12.392  72.366  1.00  0.00              
ATOM   2936  O   LYS B   4      54.425  11.315  72.915  1.00  0.00              
ATOM   2937  N   ASN B   5      55.034  13.477  73.051  1.00  0.00              
ATOM   2938  CA  ASN B   5      55.161  13.469  74.507  1.00  0.00              
ATOM   2939  CB  ASN B   5      55.641  14.811  75.048  1.00  0.00              
ATOM   2940  CG  ASN B   5      57.127  15.049  74.848  1.00  0.00              
ATOM   2941  OD1 ASN B   5      57.937  14.884  75.755  1.00  0.00              
ATOM   2942  ND2 ASN B   5      57.544  15.452  73.660  1.00  0.00              
ATOM   2943  C   ASN B   5      53.859  13.101  75.205  1.00  0.00              
ATOM   2944  O   ASN B   5      53.851  12.277  76.121  1.00  0.00              
ATOM   2945  N   LYS B   6      52.743  13.673  74.740  1.00  0.00              
ATOM   2946  CA  LYS B   6      51.420  13.355  75.257  1.00  0.00              
ATOM   2947  CB  LYS B   6      50.390  14.276  74.609  1.00  0.00              
ATOM   2948  CG  LYS B   6      48.988  14.165  75.187  1.00  0.00              
ATOM   2949  CD  LYS B   6      48.049  15.083  74.426  1.00  0.00              
ATOM   2950  CE  LYS B   6      46.645  14.954  74.990  1.00  0.00              
ATOM   2951  NZ  LYS B   6      45.728  15.807  74.260  1.00  0.00              
ATOM   2952  C   LYS B   6      51.065  11.891  75.010  1.00  0.00              
ATOM   2953  O   LYS B   6      50.567  11.214  75.908  1.00  0.00              
ATOM   2954  N   VAL B   7      51.352  11.373  73.811  1.00  0.00              
ATOM   2955  CA  VAL B   7      51.134   9.969  73.475  1.00  0.00              
ATOM   2956  CB  VAL B   7      51.436   9.777  71.965  1.00  0.00              
ATOM   2957  CG1 VAL B   7      51.480   8.330  71.520  1.00  0.00              
ATOM   2958  CG2 VAL B   7      50.346  10.456  71.150  1.00  0.00              
ATOM   2959  C   VAL B   7      51.942   9.039  74.384  1.00  0.00              
ATOM   2960  O   VAL B   7      51.400   8.077  74.937  1.00  0.00              
ATOM   2961  N   CYS B   8      53.227   9.351  74.594  1.00  0.00              
ATOM   2962  CA  CYS B   8      54.074   8.624  75.533  1.00  0.00              
ATOM   2963  CB  CYS B   8      55.490   9.186  75.536  1.00  0.00              
ATOM   2964  SG  CYS B   8      56.304   9.205  73.920  1.00  0.00              
ATOM   2965  C   CYS B   8      53.536   8.678  76.958  1.00  0.00              
ATOM   2966  O   CYS B   8      53.559   7.678  77.685  1.00  0.00              
ATOM   2967  N   LYS B   9      53.027   9.848  77.363  1.00  0.00              
ATOM   2968  CA  LYS B   9      52.404  10.029  78.665  1.00  0.00              
ATOM   2969  CB  LYS B   9      52.048  11.498  78.872  1.00  0.00              
ATOM   2970  CG  LYS B   9      51.547  11.845  80.265  1.00  0.00              
ATOM   2971  CD  LYS B   9      51.246  13.330  80.338  1.00  0.00              
ATOM   2972  CE  LYS B   9      50.781  13.691  81.738  1.00  0.00              
ATOM   2973  NZ  LYS B   9      50.520  15.114  81.830  1.00  0.00              
ATOM   2974  C   LYS B   9      51.167   9.152  78.796  1.00  0.00              
ATOM   2975  O   LYS B   9      51.010   8.474  79.809  1.00  0.00              
ATOM   2976  N   GLU B  10      50.303   9.094  77.776  1.00  0.00              
ATOM   2977  CA  GLU B  10      49.131   8.230  77.809  1.00  0.00              
ATOM   2978  CB  GLU B  10      48.236   8.442  76.590  1.00  0.00              
ATOM   2979  CG  GLU B  10      47.709   9.864  76.395  1.00  0.00              
ATOM   2980  CD  GLU B  10      46.997  10.460  77.601  1.00  0.00              
ATOM   2981  OE1 GLU B  10      45.869  10.055  77.884  1.00  0.00              
ATOM   2982  OE2 GLU B  10      47.572  11.332  78.253  1.00  0.00              
ATOM   2983  C   GLU B  10      49.509   6.760  77.918  1.00  0.00              
ATOM   2984  O   GLU B  10      48.951   6.038  78.742  1.00  0.00              
ATOM   2985  N   PHE B  11      50.497   6.321  77.130  1.00  0.00              
ATOM   2986  CA  PHE B  11      51.005   4.956  77.191  1.00  0.00              
ATOM   2987  CB  PHE B  11      52.139   4.822  76.183  1.00  0.00              
ATOM   2988  CG  PHE B  11      52.650   3.410  75.926  1.00  0.00              
ATOM   2989  CD1 PHE B  11      51.951   2.570  75.082  1.00  0.00              
ATOM   2990  CD2 PHE B  11      53.839   2.990  76.493  1.00  0.00              
ATOM   2991  CE1 PHE B  11      52.452   1.319  74.792  1.00  0.00              
ATOM   2992  CE2 PHE B  11      54.328   1.734  76.203  1.00  0.00              
ATOM   2993  CZ  PHE B  11      53.638   0.899  75.352  1.00  0.00              
ATOM   2994  C   PHE B  11      51.494   4.580  78.586  1.00  0.00              
ATOM   2995  O   PHE B  11      51.083   3.559  79.139  1.00  0.00              
ATOM   2996  N   SER B  12      52.350   5.418  79.175  1.00  0.00              
ATOM   2997  CA  SER B  12      52.919   5.132  80.483  1.00  0.00              
ATOM   2998  CB  SER B  12      54.148   6.003  80.725  1.00  0.00              
ATOM   2999  OG  SER B  12      53.914   7.378  80.449  1.00  0.00              
ATOM   3000  C   SER B  12      51.928   5.255  81.635  1.00  0.00              
ATOM   3001  O   SER B  12      51.836   4.362  82.477  1.00  0.00              
ATOM   3002  N   HIS B  13      51.163   6.349  81.670  1.00  0.00              
ATOM   3003  CA  HIS B  13      50.193   6.596  82.728  1.00  0.00              
ATOM   3004  CB  HIS B  13      49.697   8.043  82.646  1.00  0.00              
ATOM   3005  CG  HIS B  13      48.852   8.536  83.816  1.00  0.00              
ATOM   3006  ND1 HIS B  13      48.167   7.836  84.712  1.00  0.00              
ATOM   3007  CD2 HIS B  13      48.676   9.870  84.099  1.00  0.00              
ATOM   3008  NE2 HIS B  13      47.894   9.895  85.147  1.00  0.00              
ATOM   3009  CE1 HIS B  13      47.585   8.678  85.520  1.00  0.00              
ATOM   3010  C   HIS B  13      49.010   5.636  82.684  1.00  0.00              
ATOM   3011  O   HIS B  13      48.509   5.239  83.739  1.00  0.00              
ATOM   3012  N   LEU B  14      48.515   5.281  81.496  1.00  0.00              
ATOM   3013  CA  LEU B  14      47.386   4.369  81.404  1.00  0.00              
ATOM   3014  CB  LEU B  14      46.511   4.701  80.200  1.00  0.00              
ATOM   3015  CG  LEU B  14      45.837   6.065  80.127  1.00  0.00              
ATOM   3016  CD1 LEU B  14      45.178   6.235  78.772  1.00  0.00              
ATOM   3017  CD2 LEU B  14      44.827   6.245  81.249  1.00  0.00              
ATOM   3018  C   LEU B  14      47.792   2.906  81.345  1.00  0.00              
ATOM   3019  O   LEU B  14      47.043   2.040  81.801  1.00  0.00              
ATOM   3020  N   GLY B  15      48.967   2.596  80.791  1.00  0.00              
ATOM   3021  CA  GLY B  15      49.370   1.215  80.591  1.00  0.00              
ATOM   3022  C   GLY B  15      49.048   0.782  79.170  1.00  0.00              
ATOM   3023  O   GLY B  15      48.018   1.163  78.607  1.00  0.00              
ATOM   3024  N   LYS B  16      49.925  -0.060  78.608  1.00  0.00              
ATOM   3025  CA  LYS B  16      49.886  -0.478  77.209  1.00  0.00              
ATOM   3026  CB  LYS B  16      50.881  -1.622  76.995  1.00  0.00              
ATOM   3027  CG  LYS B  16      50.994  -2.109  75.554  1.00  0.00              
ATOM   3028  CD  LYS B  16      52.092  -3.147  75.425  1.00  0.00              
ATOM   3029  CE  LYS B  16      52.133  -3.656  73.995  1.00  0.00              
ATOM   3030  NZ  LYS B  16      53.255  -4.554  73.813  1.00  0.00              
ATOM   3031  C   LYS B  16      48.509  -0.846  76.664  1.00  0.00              
ATOM   3032  O   LYS B  16      48.019  -0.173  75.760  1.00  0.00              
ATOM   3033  N   GLU B  17      47.844  -1.846  77.255  1.00  0.00              
ATOM   3034  CA  GLU B  17      46.529  -2.295  76.810  1.00  0.00              
ATOM   3035  CB  GLU B  17      46.104  -3.504  77.642  1.00  0.00              
ATOM   3036  CG  GLU B  17      44.847  -4.208  77.136  1.00  0.00              
ATOM   3037  CD  GLU B  17      44.351  -5.323  78.043  1.00  0.00              
ATOM   3038  OE1 GLU B  17      43.803  -5.029  79.104  1.00  0.00              
ATOM   3039  OE2 GLU B  17      44.507  -6.492  77.687  1.00  0.00              
ATOM   3040  C   GLU B  17      45.468  -1.198  76.897  1.00  0.00              
ATOM   3041  O   GLU B  17      44.545  -1.127  76.080  1.00  0.00              
ATOM   3042  N   ASP B  18      45.607  -0.302  77.877  1.00  0.00              
ATOM   3043  CA  ASP B  18      44.659   0.787  78.073  1.00  0.00              
ATOM   3044  CB  ASP B  18      44.840   1.458  79.431  1.00  0.00              
ATOM   3045  CG  ASP B  18      44.645   0.540  80.630  1.00  0.00              
ATOM   3046  OD1 ASP B  18      43.742   0.795  81.424  1.00  0.00              
ATOM   3047  OD2 ASP B  18      45.384  -0.442  80.750  1.00  0.00              
ATOM   3048  C   ASP B  18      44.860   1.814  76.972  1.00  0.00              
ATOM   3049  O   ASP B  18      43.890   2.332  76.417  1.00  0.00              
ATOM   3050  N   PHE B  19      46.122   2.072  76.612  1.00  0.00              
ATOM   3051  CA  PHE B  19      46.450   2.904  75.464  1.00  0.00              
ATOM   3052  CB  PHE B  19      47.962   3.145  75.402  1.00  0.00              
ATOM   3053  CG  PHE B  19      48.405   4.046  74.255  1.00  0.00              
ATOM   3054  CD1 PHE B  19      48.129   5.400  74.290  1.00  0.00              
ATOM   3055  CD2 PHE B  19      49.055   3.499  73.164  1.00  0.00              
ATOM   3056  CE1 PHE B  19      48.487   6.196  73.222  1.00  0.00              
ATOM   3057  CE2 PHE B  19      49.407   4.303  72.102  1.00  0.00              
ATOM   3058  CZ  PHE B  19      49.120   5.649  72.128  1.00  0.00              
ATOM   3059  C   PHE B  19      45.946   2.271  74.169  1.00  0.00              
ATOM   3060  O   PHE B  19      45.422   2.984  73.310  1.00  0.00              
ATOM   3061  N   THR B  20      46.082   0.948  74.002  1.00  0.00              
ATOM   3062  CA  THR B  20      45.516   0.224  72.868  1.00  0.00              
ATOM   3063  CB  THR B  20      45.830  -1.283  72.993  1.00  0.00              
ATOM   3064  OG1 THR B  20      47.212  -1.381  73.309  1.00  0.00              
ATOM   3065  CG2 THR B  20      45.537  -2.070  71.725  1.00  0.00              
ATOM   3066  C   THR B  20      44.007   0.437  72.793  1.00  0.00              
ATOM   3067  O   THR B  20      43.475   0.765  71.732  1.00  0.00              
ATOM   3068  N   SER B  21      43.320   0.317  73.933  1.00  0.00              
ATOM   3069  CA  SER B  21      41.879   0.510  74.009  1.00  0.00              
ATOM   3070  CB  SER B  21      41.393   0.170  75.412  1.00  0.00              
ATOM   3071  OG  SER B  21      41.742  -1.162  75.773  1.00  0.00              
ATOM   3072  C   SER B  21      41.468   1.931  73.635  1.00  0.00              
ATOM   3073  O   SER B  21      40.572   2.129  72.810  1.00  0.00              
ATOM   3074  N   LEU B  22      42.170   2.927  74.193  1.00  0.00              
ATOM   3075  CA  LEU B  22      41.953   4.332  73.874  1.00  0.00              
ATOM   3076  CB  LEU B  22      42.923   5.195  74.683  1.00  0.00              
ATOM   3077  CG  LEU B  22      42.861   6.716  74.565  1.00  0.00              
ATOM   3078  CD1 LEU B  22      41.576   7.259  75.173  1.00  0.00              
ATOM   3079  CD2 LEU B  22      44.064   7.340  75.251  1.00  0.00              
ATOM   3080  C   LEU B  22      42.148   4.601  72.386  1.00  0.00              
ATOM   3081  O   LEU B  22      41.297   5.215  71.741  1.00  0.00              
ATOM   3082  N   SER B  23      43.249   4.089  71.827  1.00  0.00              
ATOM   3083  CA  SER B  23      43.557   4.265  70.418  1.00  0.00              
ATOM   3084  CB  SER B  23      44.963   3.763  70.115  1.00  0.00              
ATOM   3085  OG  SER B  23      45.936   4.383  70.944  1.00  0.00              
ATOM   3086  C   SER B  23      42.544   3.557  69.526  1.00  0.00              
ATOM   3087  O   SER B  23      42.190   4.071  68.465  1.00  0.00              
ATOM   3088  N   LEU B  24      42.032   2.396  69.955  1.00  0.00              
ATOM   3089  CA  LEU B  24      41.006   1.671  69.221  1.00  0.00              
ATOM   3090  CB  LEU B  24      40.750   0.322  69.883  1.00  0.00              
ATOM   3091  CG  LEU B  24      39.878  -0.719  69.194  1.00  0.00              
ATOM   3092  CD1 LEU B  24      40.515  -1.229  67.911  1.00  0.00              
ATOM   3093  CD2 LEU B  24      39.686  -1.884  70.136  1.00  0.00              
ATOM   3094  C   LEU B  24      39.721   2.480  69.135  1.00  0.00              
ATOM   3095  O   LEU B  24      39.187   2.666  68.039  1.00  0.00              
ATOM   3096  N   VAL B  25      39.254   3.003  70.277  1.00  0.00              
ATOM   3097  CA  VAL B  25      38.088   3.880  70.322  1.00  0.00              
ATOM   3098  CB  VAL B  25      37.782   4.273  71.792  1.00  0.00              
ATOM   3099  CG1 VAL B  25      36.671   5.308  71.908  1.00  0.00              
ATOM   3100  CG2 VAL B  25      37.362   3.044  72.584  1.00  0.00              
ATOM   3101  C   VAL B  25      38.304   5.112  69.445  1.00  0.00              
ATOM   3102  O   VAL B  25      37.457   5.452  68.616  1.00  0.00              
ATOM   3103  N   LEU B  26      39.474   5.743  69.591  1.00  0.00              
ATOM   3104  CA  LEU B  26      39.844   6.927  68.830  1.00  0.00              
ATOM   3105  CB  LEU B  26      41.232   7.388  69.263  1.00  0.00              
ATOM   3106  CG  LEU B  26      41.789   8.712  68.761  1.00  0.00              
ATOM   3107  CD1 LEU B  26      40.982   9.882  69.306  1.00  0.00              
ATOM   3108  CD2 LEU B  26      43.243   8.843  69.176  1.00  0.00              
ATOM   3109  C   LEU B  26      39.813   6.696  67.323  1.00  0.00              
ATOM   3110  O   LEU B  26      39.103   7.400  66.605  1.00  0.00              
ATOM   3111  N   TYR B  27      40.528   5.692  66.811  1.00  0.00              
ATOM   3112  CA  TYR B  27      40.537   5.431  65.381  1.00  0.00              
ATOM   3113  CB  TYR B  27      41.696   4.522  64.985  1.00  0.00              
ATOM   3114  CG  TYR B  27      43.047   5.207  65.150  1.00  0.00              
ATOM   3115  CD1 TYR B  27      44.016   4.631  65.946  1.00  0.00              
ATOM   3116  CE1 TYR B  27      45.225   5.265  66.135  1.00  0.00              
ATOM   3117  CD2 TYR B  27      43.296   6.415  64.524  1.00  0.00              
ATOM   3118  CE2 TYR B  27      44.504   7.053  64.707  1.00  0.00              
ATOM   3119  CZ  TYR B  27      45.457   6.474  65.516  1.00  0.00              
ATOM   3120  OH  TYR B  27      46.665   7.112  65.711  1.00  0.00              
ATOM   3121  C   TYR B  27      39.211   4.916  64.846  1.00  0.00              
ATOM   3122  O   TYR B  27      38.853   5.220  63.707  1.00  0.00              
ATOM   3123  N   SER B  28      38.438   4.184  65.656  1.00  0.00              
ATOM   3124  CA  SER B  28      37.094   3.797  65.257  1.00  0.00              
ATOM   3125  CB  SER B  28      36.520   2.751  66.200  1.00  0.00              
ATOM   3126  OG  SER B  28      37.345   1.596  66.260  1.00  0.00              
ATOM   3127  C   SER B  28      36.155   4.997  65.164  1.00  0.00              
ATOM   3128  O   SER B  28      35.360   5.073  64.227  1.00  0.00              
ATOM   3129  N   ARG B  29      36.239   5.966  66.089  1.00  0.00              
ATOM   3130  CA  ARG B  29      35.408   7.161  66.001  1.00  0.00              
ATOM   3131  CB  ARG B  29      35.339   7.926  67.337  1.00  0.00              
ATOM   3132  CG  ARG B  29      36.529   8.798  67.736  1.00  0.00              
ATOM   3133  CD  ARG B  29      36.442   9.332  69.161  1.00  0.00              
ATOM   3134  NE  ARG B  29      35.282  10.181  69.390  1.00  0.00              
ATOM   3135  CZ  ARG B  29      35.296  11.508  69.264  1.00  0.00              
ATOM   3136  NH1 ARG B  29      34.165  12.157  69.493  1.00  0.00              
ATOM   3137  NH2 ARG B  29      36.400  12.178  68.943  1.00  0.00              
ATOM   3138  C   ARG B  29      35.850   8.060  64.851  1.00  0.00              
ATOM   3139  O   ARG B  29      35.014   8.647  64.166  1.00  0.00              
ATOM   3140  N   LYS B  30      37.163   8.154  64.600  1.00  0.00              
ATOM   3141  CA  LYS B  30      37.689   8.898  63.464  1.00  0.00              
ATOM   3142  CB  LYS B  30      39.208   8.971  63.507  1.00  0.00              
ATOM   3143  CG  LYS B  30      39.784   9.897  64.560  1.00  0.00              
ATOM   3144  CD  LYS B  30      41.295   9.761  64.509  1.00  0.00              
ATOM   3145  CE  LYS B  30      41.950  10.709  65.494  1.00  0.00              
ATOM   3146  NZ  LYS B  30      43.383  10.489  65.518  1.00  0.00              
ATOM   3147  C   LYS B  30      37.283   8.310  62.122  1.00  0.00              
ATOM   3148  O   LYS B  30      36.821   9.039  61.241  1.00  0.00              
ATOM   3149  N   PHE B  31      37.434   6.992  61.955  1.00  0.00              
ATOM   3150  CA  PHE B  31      37.155   6.336  60.688  1.00  0.00              
ATOM   3151  CB  PHE B  31      38.371   5.503  60.246  1.00  0.00              
ATOM   3152  CG  PHE B  31      39.695   6.246  60.125  1.00  0.00              
ATOM   3153  CD1 PHE B  31      40.565   6.292  61.198  1.00  0.00              
ATOM   3154  CD2 PHE B  31      40.043   6.847  58.933  1.00  0.00              
ATOM   3155  CE1 PHE B  31      41.775   6.942  61.074  1.00  0.00              
ATOM   3156  CE2 PHE B  31      41.254   7.498  58.817  1.00  0.00              
ATOM   3157  CZ  PHE B  31      42.121   7.546  59.885  1.00  0.00              
ATOM   3158  C   PHE B  31      35.915   5.440  60.796  1.00  0.00              
ATOM   3159  O   PHE B  31      36.055   4.219  60.922  1.00  0.00              
ATOM   3160  N   PRO B  32      34.672   5.948  60.696  1.00  0.00              
ATOM   3161  CD  PRO B  32      34.354   7.312  60.278  1.00  0.00              
ATOM   3162  CA  PRO B  32      33.447   5.166  60.883  1.00  0.00              
ATOM   3163  CB  PRO B  32      32.361   6.216  60.753  1.00  0.00              
ATOM   3164  CG  PRO B  32      32.933   7.197  59.764  1.00  0.00              
ATOM   3165  C   PRO B  32      33.252   4.012  59.899  1.00  0.00              
ATOM   3166  O   PRO B  32      32.560   3.034  60.183  1.00  0.00              
ATOM   3167  N   SER B  33      33.864   4.130  58.720  1.00  0.00              
ATOM   3168  CA  SER B  33      33.831   3.097  57.700  1.00  0.00              
ATOM   3169  CB  SER B  33      33.951   3.782  56.346  1.00  0.00              
ATOM   3170  OG  SER B  33      33.077   4.903  56.271  1.00  0.00              
ATOM   3171  C   SER B  33      34.938   2.055  57.844  1.00  0.00              
ATOM   3172  O   SER B  33      34.947   1.058  57.119  1.00  0.00              
ATOM   3173  N   GLY B  34      35.888   2.250  58.766  1.00  0.00              
ATOM   3174  CA  GLY B  34      37.035   1.365  58.886  1.00  0.00              
ATOM   3175  C   GLY B  34      36.649   0.049  59.538  1.00  0.00              
ATOM   3176  O   GLY B  34      36.077   0.036  60.631  1.00  0.00              
ATOM   3177  N   THR B  35      36.945  -1.070  58.874  1.00  0.00              
ATOM   3178  CA  THR B  35      36.607  -2.373  59.426  1.00  0.00              
ATOM   3179  CB  THR B  35      36.552  -3.480  58.348  1.00  0.00              
ATOM   3180  OG1 THR B  35      37.832  -3.582  57.740  1.00  0.00              
ATOM   3181  CG2 THR B  35      35.474  -3.204  57.310  1.00  0.00              
ATOM   3182  C   THR B  35      37.538  -2.760  60.569  1.00  0.00              
ATOM   3183  O   THR B  35      38.668  -2.265  60.662  1.00  0.00              
ATOM   3184  N   PHE B  36      37.047  -3.666  61.424  1.00  0.00              
ATOM   3185  CA  PHE B  36      37.730  -4.111  62.632  1.00  0.00              
ATOM   3186  CB  PHE B  36      37.033  -5.367  63.173  1.00  0.00              
ATOM   3187  CG  PHE B  36      37.616  -5.916  64.470  1.00  0.00              
ATOM   3188  CD1 PHE B  36      38.119  -7.203  64.496  1.00  0.00              
ATOM   3189  CD2 PHE B  36      37.673  -5.126  65.603  1.00  0.00              
ATOM   3190  CE1 PHE B  36      38.695  -7.689  65.651  1.00  0.00              
ATOM   3191  CE2 PHE B  36      38.257  -5.620  66.749  1.00  0.00              
ATOM   3192  CZ  PHE B  36      38.768  -6.898  66.775  1.00  0.00              
ATOM   3193  C   PHE B  36      39.229  -4.334  62.489  1.00  0.00              
ATOM   3194  O   PHE B  36      40.004  -3.608  63.106  1.00  0.00              
ATOM   3195  N   GLU B  37      39.657  -5.263  61.627  1.00  0.00              
ATOM   3196  CA  GLU B  37      41.073  -5.561  61.490  1.00  0.00              
ATOM   3197  CB  GLU B  37      41.283  -6.841  60.679  1.00  0.00              
ATOM   3198  CG  GLU B  37      42.706  -7.417  60.727  1.00  0.00              
ATOM   3199  CD  GLU B  37      43.247  -7.694  62.128  1.00  0.00              
ATOM   3200  OE1 GLU B  37      44.215  -7.043  62.533  1.00  0.00              
ATOM   3201  OE2 GLU B  37      42.709  -8.561  62.814  1.00  0.00              
ATOM   3202  C   GLU B  37      41.886  -4.398  60.930  1.00  0.00              
ATOM   3203  O   GLU B  37      43.058  -4.270  61.283  1.00  0.00              
ATOM   3204  N   GLN B  38      41.287  -3.516  60.117  1.00  0.00              
ATOM   3205  CA  GLN B  38      41.977  -2.322  59.643  1.00  0.00              
ATOM   3206  CB  GLN B  38      41.117  -1.516  58.680  1.00  0.00              
ATOM   3207  CG  GLN B  38      40.919  -2.088  57.291  1.00  0.00              
ATOM   3208  CD  GLN B  38      39.999  -1.211  56.456  1.00  0.00              
ATOM   3209  OE1 GLN B  38      38.777  -1.243  56.611  1.00  0.00              
ATOM   3210  NE2 GLN B  38      40.511  -0.371  55.569  1.00  0.00              
ATOM   3211  C   GLN B  38      42.333  -1.423  60.817  1.00  0.00              
ATOM   3212  O   GLN B  38      43.477  -0.987  60.979  1.00  0.00              
ATOM   3213  N   VAL B  39      41.329  -1.187  61.672  1.00  0.00              
ATOM   3214  CA  VAL B  39      41.508  -0.370  62.862  1.00  0.00              
ATOM   3215  CB  VAL B  39      40.155  -0.106  63.570  1.00  0.00              
ATOM   3216  CG1 VAL B  39      40.327   0.821  64.763  1.00  0.00              
ATOM   3217  CG2 VAL B  39      39.157   0.536  62.615  1.00  0.00              
ATOM   3218  C   VAL B  39      42.519  -1.053  63.779  1.00  0.00              
ATOM   3219  O   VAL B  39      43.496  -0.425  64.181  1.00  0.00              
ATOM   3220  N   SER B  40      42.354  -2.351  64.057  1.00  0.00              
ATOM   3221  CA  SER B  40      43.304  -3.126  64.842  1.00  0.00              
ATOM   3222  CB  SER B  40      42.822  -4.565  64.960  1.00  0.00              
ATOM   3223  OG  SER B  40      41.499  -4.631  65.473  1.00  0.00              
ATOM   3224  C   SER B  40      44.732  -3.117  64.309  1.00  0.00              
ATOM   3225  O   SER B  40      45.670  -3.166  65.108  1.00  0.00              
ATOM   3226  N   GLN B  41      44.953  -3.067  62.988  1.00  0.00              
ATOM   3227  CA  GLN B  41      46.294  -2.903  62.442  1.00  0.00              
ATOM   3228  CB  GLN B  41      46.340  -3.157  60.938  1.00  0.00              
ATOM   3229  CG  GLN B  41      46.245  -4.626  60.544  1.00  0.00              
ATOM   3230  CD  GLN B  41      47.369  -5.486  61.104  1.00  0.00              
ATOM   3231  OE1 GLN B  41      48.533  -5.363  60.733  1.00  0.00              
ATOM   3232  NE2 GLN B  41      47.070  -6.393  62.024  1.00  0.00              
ATOM   3233  C   GLN B  41      46.876  -1.533  62.744  1.00  0.00              
ATOM   3234  O   GLN B  41      47.996  -1.435  63.253  1.00  0.00              
ATOM   3235  N   LEU B  42      46.101  -0.471  62.483  1.00  0.00              
ATOM   3236  CA  LEU B  42      46.558   0.887  62.742  1.00  0.00              
ATOM   3237  CB  LEU B  42      45.537   1.910  62.246  1.00  0.00              
ATOM   3238  CG  LEU B  42      45.920   3.391  62.254  1.00  0.00              
ATOM   3239  CD1 LEU B  42      47.149   3.659  61.396  1.00  0.00              
ATOM   3240  CD2 LEU B  42      44.761   4.230  61.754  1.00  0.00              
ATOM   3241  C   LEU B  42      46.867   1.106  64.216  1.00  0.00              
ATOM   3242  O   LEU B  42      47.943   1.594  64.556  1.00  0.00              
ATOM   3243  N   VAL B  43      45.954   0.680  65.091  1.00  0.00              
ATOM   3244  CA  VAL B  43      46.124   0.770  66.536  1.00  0.00              
ATOM   3245  CB  VAL B  43      44.853   0.246  67.241  1.00  0.00              
ATOM   3246  CG1 VAL B  43      44.981   0.217  68.755  1.00  0.00              
ATOM   3247  CG2 VAL B  43      43.684   1.142  66.888  1.00  0.00              
ATOM   3248  C   VAL B  43      47.368   0.024  67.002  1.00  0.00              
ATOM   3249  O   VAL B  43      48.197   0.598  67.707  1.00  0.00              
ATOM   3250  N   LYS B  44      47.529  -1.233  66.569  1.00  0.00              
ATOM   3251  CA  LYS B  44      48.679  -2.066  66.908  1.00  0.00              
ATOM   3252  CB  LYS B  44      48.552  -3.351  66.108  1.00  0.00              
ATOM   3253  CG  LYS B  44      49.405  -4.543  66.490  1.00  0.00              
ATOM   3254  CD  LYS B  44      49.180  -5.715  65.528  1.00  0.00              
ATOM   3255  CE  LYS B  44      47.777  -6.337  65.545  1.00  0.00              
ATOM   3256  NZ  LYS B  44      46.814  -5.621  64.723  1.00  0.00              
ATOM   3257  C   LYS B  44      49.991  -1.375  66.548  1.00  0.00              
ATOM   3258  O   LYS B  44      50.927  -1.283  67.349  1.00  0.00              
ATOM   3259  N   GLU B  45      50.031  -0.831  65.330  1.00  0.00              
ATOM   3260  CA  GLU B  45      51.212  -0.135  64.865  1.00  0.00              
ATOM   3261  CB  GLU B  45      51.216  -0.068  63.346  1.00  0.00              
ATOM   3262  CG  GLU B  45      51.400  -1.500  62.844  1.00  0.00              
ATOM   3263  CD  GLU B  45      51.378  -1.695  61.340  1.00  0.00              
ATOM   3264  OE1 GLU B  45      52.410  -1.503  60.695  1.00  0.00              
ATOM   3265  OE2 GLU B  45      50.341  -2.074  60.795  1.00  0.00              
ATOM   3266  C   GLU B  45      51.445   1.205  65.551  1.00  0.00              
ATOM   3267  O   GLU B  45      52.598   1.518  65.851  1.00  0.00              
ATOM   3268  N   VAL B  46      50.402   1.969  65.897  1.00  0.00              
ATOM   3269  CA  VAL B  46      50.545   3.178  66.708  1.00  0.00              
ATOM   3270  CB  VAL B  46      49.210   3.965  66.746  1.00  0.00              
ATOM   3271  CG1 VAL B  46      49.216   5.142  67.718  1.00  0.00              
ATOM   3272  CG2 VAL B  46      48.942   4.525  65.358  1.00  0.00              
ATOM   3273  C   VAL B  46      51.079   2.855  68.103  1.00  0.00              
ATOM   3274  O   VAL B  46      51.920   3.579  68.650  1.00  0.00              
ATOM   3275  N   VAL B  47      50.635   1.731  68.676  1.00  0.00              
ATOM   3276  CA  VAL B  47      51.195   1.228  69.921  1.00  0.00              
ATOM   3277  CB  VAL B  47      50.401   0.008  70.449  1.00  0.00              
ATOM   3278  CG1 VAL B  47      51.010  -0.593  71.708  1.00  0.00              
ATOM   3279  CG2 VAL B  47      48.983   0.439  70.787  1.00  0.00              
ATOM   3280  C   VAL B  47      52.680   0.928  69.741  1.00  0.00              
ATOM   3281  O   VAL B  47      53.469   1.343  70.587  1.00  0.00              
ATOM   3282  N   SER B  48      53.117   0.287  68.647  1.00  0.00              
ATOM   3283  CA  SER B  48      54.545   0.083  68.416  1.00  0.00              
ATOM   3284  CB  SER B  48      54.795  -0.910  67.279  1.00  0.00              
ATOM   3285  OG  SER B  48      54.650  -0.366  65.971  1.00  0.00              
ATOM   3286  C   SER B  48      55.325   1.376  68.171  1.00  0.00              
ATOM   3287  O   SER B  48      56.515   1.455  68.498  1.00  0.00              
ATOM   3288  N   LEU B  49      54.694   2.405  67.583  1.00  0.00              
ATOM   3289  CA  LEU B  49      55.310   3.724  67.438  1.00  0.00              
ATOM   3290  CB  LEU B  49      54.407   4.727  66.720  1.00  0.00              
ATOM   3291  CG  LEU B  49      53.833   4.479  65.336  1.00  0.00              
ATOM   3292  CD1 LEU B  49      52.933   5.640  64.958  1.00  0.00              
ATOM   3293  CD2 LEU B  49      54.913   4.294  64.295  1.00  0.00              
ATOM   3294  C   LEU B  49      55.606   4.322  68.802  1.00  0.00              
ATOM   3295  O   LEU B  49      56.642   4.951  69.032  1.00  0.00              
ATOM   3296  N   THR B  50      54.669   4.126  69.727  1.00  0.00              
ATOM   3297  CA  THR B  50      54.813   4.655  71.069  1.00  0.00              
ATOM   3298  CB  THR B  50      53.442   4.688  71.755  1.00  0.00              
ATOM   3299  OG1 THR B  50      52.539   5.284  70.827  1.00  0.00              
ATOM   3300  CG2 THR B  50      53.489   5.555  72.994  1.00  0.00              
ATOM   3301  C   THR B  50      55.843   3.838  71.846  1.00  0.00              
ATOM   3302  O   THR B  50      56.856   4.372  72.295  1.00  0.00              
ATOM   3303  N   GLU B  51      55.632   2.521  71.924  1.00  0.00              
ATOM   3304  CA  GLU B  51      56.494   1.588  72.636  1.00  0.00              
ATOM   3305  CB  GLU B  51      55.953   0.181  72.396  1.00  0.00              
ATOM   3306  CG  GLU B  51      56.645  -0.953  73.144  1.00  0.00              
ATOM   3307  CD  GLU B  51      56.055  -2.324  72.850  1.00  0.00              
ATOM   3308  OE1 GLU B  51      56.038  -2.739  71.691  1.00  0.00              
ATOM   3309  OE2 GLU B  51      55.607  -2.988  73.787  1.00  0.00              
ATOM   3310  C   GLU B  51      57.961   1.678  72.231  1.00  0.00              
ATOM   3311  O   GLU B  51      58.841   1.670  73.092  1.00  0.00              
ATOM   3312  N   ALA B  52      58.242   1.766  70.926  1.00  0.00              
ATOM   3313  CA  ALA B  52      59.609   1.959  70.476  1.00  0.00              
ATOM   3314  CB  ALA B  52      59.740   1.587  69.007  1.00  0.00              
ATOM   3315  C   ALA B  52      60.069   3.400  70.643  1.00  0.00              
ATOM   3316  O   ALA B  52      61.047   3.667  71.342  1.00  0.00              
ATOM   3317  N   CYS B  53      59.355   4.375  70.076  1.00  0.00              
ATOM   3318  CA  CYS B  53      59.908   5.715  69.966  1.00  0.00              
ATOM   3319  CB  CYS B  53      59.407   6.357  68.690  1.00  0.00              
ATOM   3320  SG  CYS B  53      59.862   5.277  67.309  1.00  0.00              
ATOM   3321  C   CYS B  53      59.762   6.614  71.186  1.00  0.00              
ATOM   3322  O   CYS B  53      60.258   7.740  71.199  1.00  0.00              
ATOM   3323  N   CYS B  54      59.101   6.126  72.239  1.00  0.00              
ATOM   3324  CA  CYS B  54      59.173   6.770  73.542  1.00  0.00              
ATOM   3325  CB  CYS B  54      57.855   6.625  74.288  1.00  0.00              
ATOM   3326  SG  CYS B  54      56.419   7.262  73.389  1.00  0.00              
ATOM   3327  C   CYS B  54      60.289   6.196  74.410  1.00  0.00              
ATOM   3328  O   CYS B  54      60.519   6.687  75.519  1.00  0.00              
ATOM   3329  N   ALA B  55      61.001   5.154  73.958  1.00  0.00              
ATOM   3330  CA  ALA B  55      62.024   4.518  74.777  1.00  0.00              
ATOM   3331  CB  ALA B  55      62.422   3.179  74.176  1.00  0.00              
ATOM   3332  C   ALA B  55      63.294   5.342  74.939  1.00  0.00              
ATOM   3333  O   ALA B  55      63.661   6.162  74.091  1.00  0.00              
ATOM   3334  N   GLU B  56      63.982   5.102  76.059  1.00  0.00              
ATOM   3335  CA  GLU B  56      65.218   5.793  76.386  1.00  0.00              
ATOM   3336  CB  GLU B  56      65.663   5.381  77.788  1.00  0.00              
ATOM   3337  CG  GLU B  56      66.834   6.180  78.348  1.00  0.00              
ATOM   3338  CD  GLU B  56      67.273   5.715  79.728  1.00  0.00              
ATOM   3339  OE1 GLU B  56      68.191   4.901  79.813  1.00  0.00              
ATOM   3340  OE2 GLU B  56      66.696   6.170  80.715  1.00  0.00              
ATOM   3341  C   GLU B  56      66.293   5.477  75.349  1.00  0.00              
ATOM   3342  O   GLU B  56      66.825   4.369  75.276  1.00  0.00              
ATOM   3343  N   GLY B  57      66.553   6.475  74.507  1.00  0.00              
ATOM   3344  CA  GLY B  57      67.554   6.355  73.461  1.00  0.00              
ATOM   3345  C   GLY B  57      66.950   6.071  72.092  1.00  0.00              
ATOM   3346  O   GLY B  57      67.670   5.700  71.163  1.00  0.00              
ATOM   3347  N   ALA B  58      65.630   6.221  71.934  1.00  0.00              
ATOM   3348  CA  ALA B  58      64.999   6.112  70.627  1.00  0.00              
ATOM   3349  CB  ALA B  58      63.494   6.087  70.789  1.00  0.00              
ATOM   3350  C   ALA B  58      65.341   7.288  69.720  1.00  0.00              
ATOM   3351  O   ALA B  58      65.524   8.420  70.176  1.00  0.00              
ATOM   3352  N   ASP B  59      65.424   7.020  68.415  1.00  0.00              
ATOM   3353  CA  ASP B  59      65.833   8.026  67.445  1.00  0.00              
ATOM   3354  CB  ASP B  59      66.252   7.352  66.135  1.00  0.00              
ATOM   3355  CG  ASP B  59      66.792   8.335  65.104  1.00  0.00              
ATOM   3356  OD1 ASP B  59      66.001   8.902  64.351  1.00  0.00              
ATOM   3357  OD2 ASP B  59      68.001   8.548  65.071  1.00  0.00              
ATOM   3358  C   ASP B  59      64.745   9.068  67.178  1.00  0.00              
ATOM   3359  O   ASP B  59      63.677   8.707  66.678  1.00  0.00              
ATOM   3360  N   PRO B  60      64.990  10.369  67.415  1.00  0.00              
ATOM   3361  CD  PRO B  60      66.257  10.894  67.918  1.00  0.00              
ATOM   3362  CA  PRO B  60      64.016  11.452  67.259  1.00  0.00              
ATOM   3363  CB  PRO B  60      64.843  12.690  67.529  1.00  0.00              
ATOM   3364  CG  PRO B  60      65.843  12.210  68.546  1.00  0.00              
ATOM   3365  C   PRO B  60      63.301  11.558  65.917  1.00  0.00              
ATOM   3366  O   PRO B  60      62.165  12.026  65.858  1.00  0.00              
ATOM   3367  N   ASP B  61      63.910  11.103  64.815  1.00  0.00              
ATOM   3368  CA  ASP B  61      63.270  11.174  63.504  1.00  0.00              
ATOM   3369  CB  ASP B  61      64.217  10.781  62.373  1.00  0.00              
ATOM   3370  CG  ASP B  61      65.376  11.742  62.173  1.00  0.00              
ATOM   3371  OD1 ASP B  61      65.435  12.387  61.128  1.00  0.00              
ATOM   3372  OD2 ASP B  61      66.218  11.847  63.068  1.00  0.00              
ATOM   3373  C   ASP B  61      62.023  10.312  63.407  1.00  0.00              
ATOM   3374  O   ASP B  61      61.116  10.639  62.642  1.00  0.00              
ATOM   3375  N   CYS B  62      61.940   9.254  64.229  1.00  0.00              
ATOM   3376  CA  CYS B  62      60.844   8.290  64.219  1.00  0.00              
ATOM   3377  CB  CYS B  62      60.917   7.416  65.463  1.00  0.00              
ATOM   3378  SG  CYS B  62      59.450   6.378  65.673  1.00  0.00              
ATOM   3379  C   CYS B  62      59.434   8.851  64.093  1.00  0.00              
ATOM   3380  O   CYS B  62      58.663   8.383  63.252  1.00  0.00              
ATOM   3381  N   TYR B  63      59.098   9.891  64.865  1.00  0.00              
ATOM   3382  CA  TYR B  63      57.763  10.475  64.807  1.00  0.00              
ATOM   3383  CB  TYR B  63      57.457  11.352  66.029  1.00  0.00              
ATOM   3384  CG  TYR B  63      58.520  12.359  66.449  1.00  0.00              
ATOM   3385  CD1 TYR B  63      58.664  13.559  65.779  1.00  0.00              
ATOM   3386  CE1 TYR B  63      59.562  14.499  66.238  1.00  0.00              
ATOM   3387  CD2 TYR B  63      59.298  12.084  67.557  1.00  0.00              
ATOM   3388  CE2 TYR B  63      60.196  13.022  68.020  1.00  0.00              
ATOM   3389  CZ  TYR B  63      60.310  14.229  67.365  1.00  0.00              
ATOM   3390  OH  TYR B  63      61.164  15.193  67.864  1.00  0.00              
ATOM   3391  C   TYR B  63      57.401  11.172  63.497  1.00  0.00              
ATOM   3392  O   TYR B  63      56.248  11.554  63.279  1.00  0.00              
ATOM   3393  N   ASP B  64      58.378  11.355  62.606  1.00  0.00              
ATOM   3394  CA  ASP B  64      58.089  11.669  61.215  1.00  0.00              
ATOM   3395  CB  ASP B  64      58.901  12.862  60.722  1.00  0.00              
ATOM   3396  CG  ASP B  64      58.600  13.227  59.271  1.00  0.00              
ATOM   3397  OD1 ASP B  64      57.541  13.805  59.009  1.00  0.00              
ATOM   3398  OD2 ASP B  64      59.437  12.951  58.413  1.00  0.00              
ATOM   3399  C   ASP B  64      58.337  10.471  60.305  1.00  0.00              
ATOM   3400  O   ASP B  64      57.550  10.220  59.395  1.00  0.00              
ATOM   3401  N   THR B  65      59.433   9.737  60.510  1.00  0.00              
ATOM   3402  CA  THR B  65      59.812   8.622  59.653  1.00  0.00              
ATOM   3403  CB  THR B  65      61.257   8.196  59.984  1.00  0.00              
ATOM   3404  OG1 THR B  65      62.021   9.397  59.996  1.00  0.00              
ATOM   3405  CG2 THR B  65      61.843   7.225  58.967  1.00  0.00              
ATOM   3406  C   THR B  65      58.854   7.435  59.735  1.00  0.00              
ATOM   3407  O   THR B  65      58.265   7.054  58.722  1.00  0.00              
ATOM   3408  N   ARG B  66      58.645   6.855  60.923  1.00  0.00              
ATOM   3409  CA  ARG B  66      57.793   5.683  61.074  1.00  0.00              
ATOM   3410  CB  ARG B  66      57.929   5.053  62.453  1.00  0.00              
ATOM   3411  CG  ARG B  66      59.217   4.272  62.677  1.00  0.00              
ATOM   3412  CD  ARG B  66      59.125   3.441  63.956  1.00  0.00              
ATOM   3413  NE  ARG B  66      58.104   2.407  63.853  1.00  0.00              
ATOM   3414  CZ  ARG B  66      57.539   1.821  64.912  1.00  0.00              
ATOM   3415  NH1 ARG B  66      56.599   0.912  64.679  1.00  0.00              
ATOM   3416  NH2 ARG B  66      57.889   2.132  66.159  1.00  0.00              
ATOM   3417  C   ARG B  66      56.329   5.995  60.803  1.00  0.00              
ATOM   3418  O   ARG B  66      55.603   5.168  60.248  1.00  0.00              
ATOM   3419  N   THR B  67      55.888   7.206  61.147  1.00  0.00              
ATOM   3420  CA  THR B  67      54.554   7.663  60.795  1.00  0.00              
ATOM   3421  CB  THR B  67      54.241   8.980  61.514  1.00  0.00              
ATOM   3422  OG1 THR B  67      55.422   9.757  61.390  1.00  0.00              
ATOM   3423  CG2 THR B  67      53.878   8.775  62.976  1.00  0.00              
ATOM   3424  C   THR B  67      54.391   7.792  59.285  1.00  0.00              
ATOM   3425  O   THR B  67      53.415   7.279  58.737  1.00  0.00              
ATOM   3426  N   SER B  68      55.352   8.411  58.582  1.00  0.00              
ATOM   3427  CA  SER B  68      55.326   8.450  57.124  1.00  0.00              
ATOM   3428  CB  SER B  68      56.412   9.370  56.570  1.00  0.00              
ATOM   3429  OG  SER B  68      56.239   9.643  55.183  1.00  0.00              
ATOM   3430  C   SER B  68      55.462   7.065  56.495  1.00  0.00              
ATOM   3431  O   SER B  68      54.989   6.855  55.373  1.00  0.00              
ATOM   3432  N   ALA B  69      56.116   6.111  57.166  1.00  0.00              
ATOM   3433  CA  ALA B  69      56.110   4.723  56.727  1.00  0.00              
ATOM   3434  CB  ALA B  69      57.058   3.887  57.573  1.00  0.00              
ATOM   3435  C   ALA B  69      54.715   4.122  56.841  1.00  0.00              
ATOM   3436  O   ALA B  69      54.268   3.415  55.936  1.00  0.00              
ATOM   3437  N   LEU B  70      53.987   4.424  57.924  1.00  0.00              
ATOM   3438  CA  LEU B  70      52.588   4.033  58.029  1.00  0.00              
ATOM   3439  CB  LEU B  70      52.020   4.275  59.425  1.00  0.00              
ATOM   3440  CG  LEU B  70      52.628   3.568  60.632  1.00  0.00              
ATOM   3441  CD1 LEU B  70      51.726   3.791  61.832  1.00  0.00              
ATOM   3442  CD2 LEU B  70      52.786   2.074  60.402  1.00  0.00              
ATOM   3443  C   LEU B  70      51.715   4.731  56.994  1.00  0.00              
ATOM   3444  O   LEU B  70      50.744   4.145  56.514  1.00  0.00              
ATOM   3445  N   SER B  71      52.029   5.976  56.615  1.00  0.00              
ATOM   3446  CA  SER B  71      51.388   6.631  55.483  1.00  0.00              
ATOM   3447  CB  SER B  71      51.910   8.050  55.339  1.00  0.00              
ATOM   3448  OG  SER B  71      51.840   8.743  56.577  1.00  0.00              
ATOM   3449  C   SER B  71      51.628   5.866  54.186  1.00  0.00              
ATOM   3450  O   SER B  71      50.681   5.582  53.451  1.00  0.00              
ATOM   3451  N   ALA B  72      52.876   5.465  53.916  1.00  0.00              
ATOM   3452  CA  ALA B  72      53.192   4.638  52.757  1.00  0.00              
ATOM   3453  CB  ALA B  72      54.685   4.355  52.718  1.00  0.00              
ATOM   3454  C   ALA B  72      52.460   3.299  52.774  1.00  0.00              
ATOM   3455  O   ALA B  72      51.978   2.833  51.740  1.00  0.00              
ATOM   3456  N   LYS B  73      52.325   2.689  53.957  1.00  0.00              
ATOM   3457  CA  LYS B  73      51.543   1.472  54.121  1.00  0.00              
ATOM   3458  CB  LYS B  73      51.803   0.888  55.501  1.00  0.00              
ATOM   3459  CG  LYS B  73      51.532  -0.604  55.584  1.00  0.00              
ATOM   3460  CD  LYS B  73      51.725  -1.085  57.010  1.00  0.00              
ATOM   3461  CE  LYS B  73      51.568  -2.593  57.080  1.00  0.00              
ATOM   3462  NZ  LYS B  73      51.572  -3.036  58.460  1.00  0.00              
ATOM   3463  C   LYS B  73      50.051   1.734  53.911  1.00  0.00              
ATOM   3464  O   LYS B  73      49.350   0.903  53.333  1.00  0.00              
ATOM   3465  N   SER B  74      49.543   2.904  54.322  1.00  0.00              
ATOM   3466  CA  SER B  74      48.169   3.313  54.033  1.00  0.00              
ATOM   3467  CB  SER B  74      47.841   4.655  54.682  1.00  0.00              
ATOM   3468  OG  SER B  74      48.016   4.658  56.091  1.00  0.00              
ATOM   3469  C   SER B  74      47.949   3.443  52.531  1.00  0.00              
ATOM   3470  O   SER B  74      46.880   3.116  52.012  1.00  0.00              
ATOM   3471  N   CYS B  75      48.991   3.896  51.828  1.00  0.00              
ATOM   3472  CA  CYS B  75      48.990   3.990  50.379  1.00  0.00              
ATOM   3473  CB  CYS B  75      50.044   5.000  49.955  1.00  0.00              
ATOM   3474  SG  CYS B  75      49.671   6.644  50.607  1.00  0.00              
ATOM   3475  C   CYS B  75      49.188   2.679  49.623  1.00  0.00              
ATOM   3476  O   CYS B  75      49.338   2.687  48.398  1.00  0.00              
ATOM   3477  N   GLU B  76      49.205   1.528  50.306  1.00  0.00              
ATOM   3478  CA  GLU B  76      49.229   0.239  49.629  1.00  0.00              
ATOM   3479  CB  GLU B  76      49.482  -0.863  50.653  1.00  0.00              
ATOM   3480  CG  GLU B  76      49.834  -2.227  50.062  1.00  0.00              
ATOM   3481  CD  GLU B  76      49.986  -3.374  51.060  1.00  0.00              
ATOM   3482  OE1 GLU B  76      50.364  -3.151  52.212  1.00  0.00              
ATOM   3483  OE2 GLU B  76      49.755  -4.511  50.652  1.00  0.00              
ATOM   3484  C   GLU B  76      47.881   0.015  48.948  1.00  0.00              
ATOM   3485  O   GLU B  76      46.840   0.415  49.472  1.00  0.00              
ATOM   3486  N   SER B  77      47.884  -0.631  47.776  1.00  0.00              
ATOM   3487  CA  SER B  77      46.667  -0.971  47.047  1.00  0.00              
ATOM   3488  CB  SER B  77      47.069  -1.738  45.790  1.00  0.00              
ATOM   3489  OG  SER B  77      47.906  -2.848  46.117  1.00  0.00              
ATOM   3490  C   SER B  77      45.738  -1.823  47.907  1.00  0.00              
ATOM   3491  O   SER B  77      44.560  -1.536  48.123  1.00  0.00              
ATOM   3492  N   ASN B  78      46.340  -2.882  48.445  1.00  0.00              
ATOM   3493  CA  ASN B  78      45.693  -3.726  49.429  1.00  0.00              
ATOM   3494  CB  ASN B  78      46.248  -5.149  49.327  1.00  0.00              
ATOM   3495  CG  ASN B  78      45.938  -5.840  48.005  1.00  0.00              
ATOM   3496  OD1 ASN B  78      45.208  -6.825  47.961  1.00  0.00              
ATOM   3497  ND2 ASN B  78      46.453  -5.382  46.869  1.00  0.00              
ATOM   3498  C   ASN B  78      46.018  -3.084  50.771  1.00  0.00              
ATOM   3499  O   ASN B  78      46.927  -3.500  51.491  1.00  0.00              
ATOM   3500  N   SER B  79      45.325  -1.981  51.061  1.00  0.00              
ATOM   3501  CA  SER B  79      45.594  -1.205  52.261  1.00  0.00              
ATOM   3502  CB  SER B  79      44.931   0.166  52.177  1.00  0.00              
ATOM   3503  OG  SER B  79      45.390   1.033  53.206  1.00  0.00              
ATOM   3504  C   SER B  79      45.152  -1.916  53.535  1.00  0.00              
ATOM   3505  O   SER B  79      43.993  -2.322  53.652  1.00  0.00              
ATOM   3506  N   PRO B  80      46.048  -2.106  54.514  1.00  0.00              
ATOM   3507  CD  PRO B  80      47.494  -1.943  54.364  1.00  0.00              
ATOM   3508  CA  PRO B  80      45.710  -2.655  55.822  1.00  0.00              
ATOM   3509  CB  PRO B  80      47.061  -3.105  56.339  1.00  0.00              
ATOM   3510  CG  PRO B  80      48.000  -2.065  55.787  1.00  0.00              
ATOM   3511  C   PRO B  80      45.057  -1.645  56.760  1.00  0.00              
ATOM   3512  O   PRO B  80      44.551  -2.019  57.817  1.00  0.00              
ATOM   3513  N   PHE B  81      45.046  -0.358  56.401  1.00  0.00              
ATOM   3514  CA  PHE B  81      44.625   0.691  57.314  1.00  0.00              
ATOM   3515  CB  PHE B  81      45.693   1.787  57.351  1.00  0.00              
ATOM   3516  CG  PHE B  81      47.003   1.378  58.016  1.00  0.00              
ATOM   3517  CD1 PHE B  81      48.169   2.010  57.643  1.00  0.00              
ATOM   3518  CD2 PHE B  81      47.036   0.412  59.006  1.00  0.00              
ATOM   3519  CE1 PHE B  81      49.355   1.697  58.267  1.00  0.00              
ATOM   3520  CE2 PHE B  81      48.229   0.098  59.617  1.00  0.00              
ATOM   3521  CZ  PHE B  81      49.387   0.744  59.256  1.00  0.00              
ATOM   3522  C   PHE B  81      43.267   1.278  56.952  1.00  0.00              
ATOM   3523  O   PHE B  81      42.838   1.136  55.803  1.00  0.00              
ATOM   3524  N   PRO B  82      42.512   1.889  57.879  1.00  0.00              
ATOM   3525  CD  PRO B  82      42.725   1.810  59.323  1.00  0.00              
ATOM   3526  CA  PRO B  82      41.280   2.601  57.565  1.00  0.00              
ATOM   3527  CB  PRO B  82      40.614   2.726  58.919  1.00  0.00              
ATOM   3528  CG  PRO B  82      41.758   2.829  59.891  1.00  0.00              
ATOM   3529  C   PRO B  82      41.565   3.939  56.890  1.00  0.00              
ATOM   3530  O   PRO B  82      42.403   4.727  57.333  1.00  0.00              
ATOM   3531  N   VAL B  83      40.874   4.181  55.779  1.00  0.00              
ATOM   3532  CA  VAL B  83      41.145   5.345  54.949  1.00  0.00              
ATOM   3533  CB  VAL B  83      41.376   4.925  53.472  1.00  0.00              
ATOM   3534  CG1 VAL B  83      42.638   4.082  53.343  1.00  0.00              
ATOM   3535  CG2 VAL B  83      40.181   4.184  52.881  1.00  0.00              
ATOM   3536  C   VAL B  83      40.075   6.427  55.061  1.00  0.00              
ATOM   3537  O   VAL B  83      39.080   6.286  55.781  1.00  0.00              
ATOM   3538  N   HIS B  84      40.279   7.541  54.357  1.00  0.00              
ATOM   3539  CA  HIS B  84      39.294   8.602  54.284  1.00  0.00              
ATOM   3540  CB  HIS B  84      39.742   9.786  55.137  1.00  0.00              
ATOM   3541  CG  HIS B  84      39.049   9.813  56.491  1.00  0.00              
ATOM   3542  ND1 HIS B  84      38.297   8.865  57.033  1.00  0.00              
ATOM   3543  CD2 HIS B  84      39.043  10.903  57.328  1.00  0.00              
ATOM   3544  NE2 HIS B  84      38.255  10.561  58.314  1.00  0.00              
ATOM   3545  CE1 HIS B  84      37.798   9.347  58.139  1.00  0.00              
ATOM   3546  C   HIS B  84      39.048   9.021  52.840  1.00  0.00              
ATOM   3547  O   HIS B  84      39.913   8.776  51.991  1.00  0.00              
ATOM   3548  N   PRO B  85      37.891   9.606  52.479  1.00  0.00              
ATOM   3549  CD  PRO B  85      36.684   9.640  53.302  1.00  0.00              
ATOM   3550  CA  PRO B  85      37.608  10.114  51.136  1.00  0.00              
ATOM   3551  CB  PRO B  85      36.196  10.654  51.276  1.00  0.00              
ATOM   3552  CG  PRO B  85      35.576   9.711  52.270  1.00  0.00              
ATOM   3553  C   PRO B  85      38.604  11.174  50.670  1.00  0.00              
ATOM   3554  O   PRO B  85      38.408  12.383  50.800  1.00  0.00              
ATOM   3555  N   GLY B  86      39.724  10.667  50.158  1.00  0.00              
ATOM   3556  CA  GLY B  86      40.805  11.501  49.673  1.00  0.00              
ATOM   3557  C   GLY B  86      42.161  10.820  49.790  1.00  0.00              
ATOM   3558  O   GLY B  86      43.052  11.128  48.995  1.00  0.00              
ATOM   3559  N   THR B  87      42.335   9.866  50.722  1.00  0.00              
ATOM   3560  CA  THR B  87      43.616   9.213  50.993  1.00  0.00              
ATOM   3561  CB  THR B  87      43.413   8.056  51.998  1.00  0.00              
ATOM   3562  OG1 THR B  87      42.648   8.597  53.071  1.00  0.00              
ATOM   3563  CG2 THR B  87      44.722   7.505  52.553  1.00  0.00              
ATOM   3564  C   THR B  87      44.364   8.722  49.754  1.00  0.00              
ATOM   3565  O   THR B  87      45.573   8.924  49.647  1.00  0.00              
ATOM   3566  N   ALA B  88      43.654   8.138  48.782  1.00  0.00              
ATOM   3567  CA  ALA B  88      44.247   7.732  47.513  1.00  0.00              
ATOM   3568  CB  ALA B  88      43.173   7.119  46.629  1.00  0.00              
ATOM   3569  C   ALA B  88      44.877   8.891  46.743  1.00  0.00              
ATOM   3570  O   ALA B  88      46.006   8.785  46.259  1.00  0.00              
ATOM   3571  N   GLU B  89      44.185  10.035  46.688  1.00  0.00              
ATOM   3572  CA  GLU B  89      44.698  11.203  45.990  1.00  0.00              
ATOM   3573  CB  GLU B  89      43.579  12.208  45.709  1.00  0.00              
ATOM   3574  CG  GLU B  89      43.976  13.435  44.876  1.00  0.00              
ATOM   3575  CD  GLU B  89      44.614  13.126  43.524  1.00  0.00              
ATOM   3576  OE1 GLU B  89      43.905  12.681  42.623  1.00  0.00              
ATOM   3577  OE2 GLU B  89      45.817  13.342  43.377  1.00  0.00              
ATOM   3578  C   GLU B  89      45.837  11.835  46.782  1.00  0.00              
ATOM   3579  O   GLU B  89      46.782  12.368  46.193  1.00  0.00              
ATOM   3580  N   CYS B  90      45.768  11.758  48.116  1.00  0.00              
ATOM   3581  CA  CYS B  90      46.899  12.111  48.959  1.00  0.00              
ATOM   3582  CB  CYS B  90      46.569  11.937  50.435  1.00  0.00              
ATOM   3583  SG  CYS B  90      45.103  12.839  51.000  1.00  0.00              
ATOM   3584  C   CYS B  90      48.106  11.248  48.615  1.00  0.00              
ATOM   3585  O   CYS B  90      49.202  11.770  48.432  1.00  0.00              
ATOM   3586  N   CYS B  91      47.917   9.935  48.446  1.00  0.00              
ATOM   3587  CA  CYS B  91      48.990   9.027  48.068  1.00  0.00              
ATOM   3588  CB  CYS B  91      48.487   7.599  48.038  1.00  0.00              
ATOM   3589  SG  CYS B  91      47.932   7.061  49.672  1.00  0.00              
ATOM   3590  C   CYS B  91      49.669   9.362  46.748  1.00  0.00              
ATOM   3591  O   CYS B  91      50.886   9.209  46.625  1.00  0.00              
ATOM   3592  N   THR B  92      48.918   9.843  45.753  1.00  0.00              
ATOM   3593  CA  THR B  92      49.514  10.339  44.521  1.00  0.00              
ATOM   3594  CB  THR B  92      48.450  10.436  43.411  1.00  0.00              
ATOM   3595  OG1 THR B  92      47.227  10.852  44.008  1.00  0.00              
ATOM   3596  CG2 THR B  92      48.267   9.103  42.706  1.00  0.00              
ATOM   3597  C   THR B  92      50.308  11.637  44.643  1.00  0.00              
ATOM   3598  O   THR B  92      51.041  12.009  43.725  1.00  0.00              
ATOM   3599  N   LYS B  93      50.185  12.355  45.763  1.00  0.00              
ATOM   3600  CA  LYS B  93      50.941  13.575  45.980  1.00  0.00              
ATOM   3601  CB  LYS B  93      49.996  14.704  46.397  1.00  0.00              
ATOM   3602  CG  LYS B  93      48.932  15.084  45.372  1.00  0.00              
ATOM   3603  CD  LYS B  93      49.560  15.599  44.086  1.00  0.00              
ATOM   3604  CE  LYS B  93      48.476  15.916  43.071  1.00  0.00              
ATOM   3605  NZ  LYS B  93      49.072  16.336  41.818  1.00  0.00              
ATOM   3606  C   LYS B  93      51.988  13.304  47.052  1.00  0.00              
ATOM   3607  O   LYS B  93      51.684  13.222  48.237  1.00  0.00              
ATOM   3608  N   GLU B  94      53.264  13.235  46.680  1.00  0.00              
ATOM   3609  CA  GLU B  94      54.267  12.578  47.510  1.00  0.00              
ATOM   3610  CB  GLU B  94      55.529  12.318  46.693  1.00  0.00              
ATOM   3611  CG  GLU B  94      55.463  11.089  45.781  1.00  0.00              
ATOM   3612  CD  GLU B  94      54.327  11.068  44.764  1.00  0.00              
ATOM   3613  OE1 GLU B  94      54.252  11.980  43.941  1.00  0.00              
ATOM   3614  OE2 GLU B  94      53.530  10.133  44.811  1.00  0.00              
ATOM   3615  C   GLU B  94      54.645  13.172  48.863  1.00  0.00              
ATOM   3616  O   GLU B  94      54.775  14.387  49.053  1.00  0.00              
ATOM   3617  N   GLY B  95      54.769  12.248  49.821  1.00  0.00              
ATOM   3618  CA  GLY B  95      55.411  12.488  51.106  1.00  0.00              
ATOM   3619  C   GLY B  95      54.760  13.576  51.942  1.00  0.00              
ATOM   3620  O   GLY B  95      53.769  13.359  52.640  1.00  0.00              
ATOM   3621  N   LEU B  96      55.321  14.779  51.822  1.00  0.00              
ATOM   3622  CA  LEU B  96      54.859  15.931  52.581  1.00  0.00              
ATOM   3623  CB  LEU B  96      55.854  17.078  52.461  1.00  0.00              
ATOM   3624  CG  LEU B  96      57.265  16.870  53.003  1.00  0.00              
ATOM   3625  CD1 LEU B  96      58.140  18.057  52.641  1.00  0.00              
ATOM   3626  CD2 LEU B  96      57.251  16.649  54.509  1.00  0.00              
ATOM   3627  C   LEU B  96      53.486  16.391  52.115  1.00  0.00              
ATOM   3628  O   LEU B  96      52.642  16.787  52.921  1.00  0.00              
ATOM   3629  N   GLU B  97      53.247  16.278  50.803  1.00  0.00              
ATOM   3630  CA  GLU B  97      51.972  16.663  50.215  1.00  0.00              
ATOM   3631  CB  GLU B  97      52.045  16.598  48.699  1.00  0.00              
ATOM   3632  CG  GLU B  97      53.186  17.358  48.033  1.00  0.00              
ATOM   3633  CD  GLU B  97      53.250  17.113  46.532  1.00  0.00              
ATOM   3634  OE1 GLU B  97      52.820  17.980  45.774  1.00  0.00              
ATOM   3635  OE2 GLU B  97      53.721  16.051  46.118  1.00  0.00              
ATOM   3636  C   GLU B  97      50.895  15.704  50.711  1.00  0.00              
ATOM   3637  O   GLU B  97      49.830  16.127  51.157  1.00  0.00              
ATOM   3638  N   ARG B  98      51.197  14.403  50.642  1.00  0.00              
ATOM   3639  CA  ARG B  98      50.423  13.329  51.250  1.00  0.00              
ATOM   3640  CB  ARG B  98      51.265  12.067  51.120  1.00  0.00              
ATOM   3641  CG  ARG B  98      50.678  10.720  51.496  1.00  0.00              
ATOM   3642  CD  ARG B  98      51.718   9.660  51.158  1.00  0.00              
ATOM   3643  NE  ARG B  98      51.981   9.613  49.725  1.00  0.00              
ATOM   3644  CZ  ARG B  98      53.174   9.334  49.202  1.00  0.00              
ATOM   3645  NH1 ARG B  98      53.265   9.189  47.887  1.00  0.00              
ATOM   3646  NH2 ARG B  98      54.267   9.265  49.958  1.00  0.00              
ATOM   3647  C   ARG B  98      50.070  13.584  52.708  1.00  0.00              
ATOM   3648  O   ARG B  98      48.899  13.506  53.085  1.00  0.00              
ATOM   3649  N   LYS B  99      51.076  13.922  53.521  1.00  0.00              
ATOM   3650  CA  LYS B  99      50.898  14.217  54.937  1.00  0.00              
ATOM   3651  CB  LYS B  99      52.268  14.524  55.537  1.00  0.00              
ATOM   3652  CG  LYS B  99      52.332  14.597  57.054  1.00  0.00              
ATOM   3653  CD  LYS B  99      53.760  14.911  57.472  1.00  0.00              
ATOM   3654  CE  LYS B  99      53.864  14.949  58.988  1.00  0.00              
ATOM   3655  NZ  LYS B  99      55.202  15.328  59.402  1.00  0.00              
ATOM   3656  C   LYS B  99      49.925  15.373  55.160  1.00  0.00              
ATOM   3657  O   LYS B  99      48.967  15.248  55.927  1.00  0.00              
ATOM   3658  N   LEU B 100      50.132  16.483  54.442  1.00  0.00              
ATOM   3659  CA  LEU B 100      49.261  17.652  54.518  1.00  0.00              
ATOM   3660  CB  LEU B 100      49.881  18.759  53.657  1.00  0.00              
ATOM   3661  CG  LEU B 100      49.401  20.212  53.700  1.00  0.00              
ATOM   3662  CD1 LEU B 100      50.541  21.125  53.284  1.00  0.00              
ATOM   3663  CD2 LEU B 100      48.176  20.467  52.830  1.00  0.00              
ATOM   3664  C   LEU B 100      47.837  17.317  54.076  1.00  0.00              
ATOM   3665  O   LEU B 100      46.862  17.684  54.734  1.00  0.00              
ATOM   3666  N   CYS B 101      47.723  16.578  52.970  1.00  0.00              
ATOM   3667  CA  CYS B 101      46.449  16.139  52.419  1.00  0.00              
ATOM   3668  CB  CYS B 101      46.730  15.367  51.138  1.00  0.00              
ATOM   3669  SG  CYS B 101      45.313  14.695  50.234  1.00  0.00              
ATOM   3670  C   CYS B 101      45.674  15.289  53.417  1.00  0.00              
ATOM   3671  O   CYS B 101      44.496  15.551  53.663  1.00  0.00              
ATOM   3672  N   MET B 102      46.331  14.313  54.057  1.00  0.00              
ATOM   3673  CA  MET B 102      45.696  13.513  55.095  1.00  0.00              
ATOM   3674  CB  MET B 102      46.567  12.349  55.536  1.00  0.00              
ATOM   3675  CG  MET B 102      46.741  11.284  54.465  1.00  0.00              
ATOM   3676  SD  MET B 102      47.694   9.870  55.070  1.00  0.00              
ATOM   3677  CE  MET B 102      49.289  10.632  55.124  1.00  0.00              
ATOM   3678  C   MET B 102      45.303  14.340  56.308  1.00  0.00              
ATOM   3679  O   MET B 102      44.209  14.163  56.845  1.00  0.00              
ATOM   3680  N   ALA B 103      46.156  15.282  56.725  1.00  0.00              
ATOM   3681  CA  ALA B 103      45.820  16.209  57.800  1.00  0.00              
ATOM   3682  CB  ALA B 103      47.008  17.116  58.084  1.00  0.00              
ATOM   3683  C   ALA B 103      44.622  17.101  57.480  1.00  0.00              
ATOM   3684  O   ALA B 103      43.917  17.558  58.379  1.00  0.00              
ATOM   3685  N   ALA B 104      44.383  17.363  56.191  1.00  0.00              
ATOM   3686  CA  ALA B 104      43.192  18.075  55.755  1.00  0.00              
ATOM   3687  CB  ALA B 104      43.477  18.736  54.414  1.00  0.00              
ATOM   3688  C   ALA B 104      41.944  17.206  55.596  1.00  0.00              
ATOM   3689  O   ALA B 104      40.851  17.738  55.382  1.00  0.00              
ATOM   3690  N   LEU B 105      42.046  15.875  55.696  1.00  0.00              
ATOM   3691  CA  LEU B 105      40.896  15.008  55.483  1.00  0.00              
ATOM   3692  CB  LEU B 105      41.318  13.594  55.107  1.00  0.00              
ATOM   3693  CG  LEU B 105      42.001  13.409  53.759  1.00  0.00              
ATOM   3694  CD1 LEU B 105      42.459  11.975  53.597  1.00  0.00              
ATOM   3695  CD2 LEU B 105      41.085  13.818  52.618  1.00  0.00              
ATOM   3696  C   LEU B 105      39.913  14.974  56.642  1.00  0.00              
ATOM   3697  O   LEU B 105      40.254  14.723  57.799  1.00  0.00              
ATOM   3698  N   LYS B 106      38.657  15.237  56.288  1.00  0.00              
ATOM   3699  CA  LYS B 106      37.587  15.369  57.260  1.00  0.00              
ATOM   3700  CB  LYS B 106      36.466  16.226  56.685  1.00  0.00              
ATOM   3701  CG  LYS B 106      36.875  17.646  56.330  1.00  0.00              
ATOM   3702  CD  LYS B 106      35.693  18.351  55.692  1.00  0.00              
ATOM   3703  CE  LYS B 106      36.080  19.764  55.293  1.00  0.00              
ATOM   3704  NZ  LYS B 106      34.957  20.428  54.661  1.00  0.00              
ATOM   3705  C   LYS B 106      36.993  14.039  57.694  1.00  0.00              
ATOM   3706  O   LYS B 106      36.725  13.156  56.871  1.00  0.00              
ATOM   3707  N   HIS B 107      36.787  13.912  59.008  1.00  0.00              
ATOM   3708  CA  HIS B 107      35.959  12.858  59.582  1.00  0.00              
ATOM   3709  CB  HIS B 107      35.903  13.020  61.112  1.00  0.00              
ATOM   3710  CG  HIS B 107      34.821  12.205  61.817  1.00  0.00              
ATOM   3711  ND1 HIS B 107      34.688  10.888  61.865  1.00  0.00              
ATOM   3712  CD2 HIS B 107      33.734  12.770  62.448  1.00  0.00              
ATOM   3713  NE2 HIS B 107      32.988  11.759  62.810  1.00  0.00              
ATOM   3714  CE1 HIS B 107      33.558  10.630  62.466  1.00  0.00              
ATOM   3715  C   HIS B 107      34.555  12.916  58.990  1.00  0.00              
ATOM   3716  O   HIS B 107      33.976  13.992  58.827  1.00  0.00              
ATOM   3717  N   GLN B 108      34.011  11.748  58.655  1.00  0.00              
ATOM   3718  CA  GLN B 108      32.662  11.666  58.123  1.00  0.00              
ATOM   3719  CB  GLN B 108      32.576  10.555  57.074  1.00  0.00              
ATOM   3720  CG  GLN B 108      33.586  10.670  55.931  1.00  0.00              
ATOM   3721  CD  GLN B 108      33.481  11.954  55.119  1.00  0.00              
ATOM   3722  OE1 GLN B 108      32.530  12.168  54.372  1.00  0.00              
ATOM   3723  NE2 GLN B 108      34.443  12.859  55.223  1.00  0.00              
ATOM   3724  C   GLN B 108      31.713  11.394  59.287  1.00  0.00              
ATOM   3725  O   GLN B 108      31.777  10.307  59.866  1.00  0.00              
ATOM   3726  N   PRO B 109      30.853  12.339  59.706  1.00  0.00              
ATOM   3727  CD  PRO B 109      30.768  13.688  59.157  1.00  0.00              
ATOM   3728  CA  PRO B 109      29.927  12.181  60.826  1.00  0.00              
ATOM   3729  CB  PRO B 109      29.178  13.499  60.832  1.00  0.00              
ATOM   3730  CG  PRO B 109      30.201  14.476  60.321  1.00  0.00              
ATOM   3731  C   PRO B 109      28.980  11.001  60.664  1.00  0.00              
ATOM   3732  O   PRO B 109      28.254  10.886  59.671  1.00  0.00              
ATOM   3733  N   GLN B 110      28.989  10.104  61.653  1.00  0.00              
ATOM   3734  CA  GLN B 110      28.190   8.895  61.573  1.00  0.00              
ATOM   3735  CB  GLN B 110      28.683   7.833  62.556  1.00  0.00              
ATOM   3736  CG  GLN B 110      27.970   6.488  62.409  1.00  0.00              
ATOM   3737  CD  GLN B 110      28.104   5.830  61.045  1.00  0.00              
ATOM   3738  OE1 GLN B 110      27.376   6.154  60.106  1.00  0.00              
ATOM   3739  NE2 GLN B 110      29.040   4.902  60.903  1.00  0.00              
ATOM   3740  C   GLN B 110      26.695   9.148  61.720  1.00  0.00              
ATOM   3741  O   GLN B 110      26.119   9.239  62.811  1.00  0.00              
ATOM   3742  N   GLU B 111      26.097   9.302  60.541  1.00  0.00              
ATOM   3743  CA  GLU B 111      24.661   9.461  60.414  1.00  0.00              
ATOM   3744  CB  GLU B 111      24.335  10.243  59.145  1.00  0.00              
ATOM   3745  CG  GLU B 111      24.972  11.635  59.153  1.00  0.00              
ATOM   3746  CD  GLU B 111      24.659  12.535  57.964  1.00  0.00              
ATOM   3747  OE1 GLU B 111      24.564  12.071  56.827  1.00  0.00              
ATOM   3748  OE2 GLU B 111      24.509  13.740  58.164  1.00  0.00              
ATOM   3749  C   GLU B 111      23.892   8.146  60.450  1.00  0.00              
ATOM   3750  O   GLU B 111      22.683   8.153  60.673  1.00  0.00              
ATOM   3751  N   PHE B 112      24.524   6.982  60.237  1.00  0.00              
ATOM   3752  CA  PHE B 112      23.792   5.724  60.299  1.00  0.00              
ATOM   3753  CB  PHE B 112      23.590   5.122  58.904  1.00  0.00              
ATOM   3754  CG  PHE B 112      22.601   5.925  58.068  1.00  0.00              
ATOM   3755  CD1 PHE B 112      23.062   6.758  57.066  1.00  0.00              
ATOM   3756  CD2 PHE B 112      21.248   5.858  58.348  1.00  0.00              
ATOM   3757  CE1 PHE B 112      22.168   7.540  56.365  1.00  0.00              
ATOM   3758  CE2 PHE B 112      20.363   6.644  57.640  1.00  0.00              
ATOM   3759  CZ  PHE B 112      20.821   7.487  56.652  1.00  0.00              
ATOM   3760  C   PHE B 112      24.382   4.712  61.278  1.00  0.00              
ATOM   3761  O   PHE B 112      25.241   3.902  60.920  1.00  0.00              
ATOM   3762  N   PRO B 113      23.960   4.732  62.552  1.00  0.00              
ATOM   3763  CD  PRO B 113      23.029   5.705  63.114  1.00  0.00              
ATOM   3764  CA  PRO B 113      24.431   3.810  63.573  1.00  0.00              
ATOM   3765  CB  PRO B 113      23.918   4.438  64.855  1.00  0.00              
ATOM   3766  CG  PRO B 113      22.631   5.105  64.449  1.00  0.00              
ATOM   3767  C   PRO B 113      23.956   2.376  63.362  1.00  0.00              
ATOM   3768  O   PRO B 113      22.880   1.959  63.789  1.00  0.00              
ATOM   3769  N   THR B 114      24.802   1.576  62.717  1.00  0.00              
ATOM   3770  CA  THR B 114      24.524   0.166  62.466  1.00  0.00              
ATOM   3771  CB  THR B 114      25.448  -0.353  61.335  1.00  0.00              
ATOM   3772  OG1 THR B 114      26.806  -0.187  61.735  1.00  0.00              
ATOM   3773  CG2 THR B 114      25.172   0.349  60.014  1.00  0.00              
ATOM   3774  C   THR B 114      24.576  -0.756  63.692  1.00  0.00              
ATOM   3775  O   THR B 114      24.725  -1.977  63.572  1.00  0.00              
ATOM   3776  N   TYR B 115      24.355  -0.196  64.885  1.00  0.00              
ATOM   3777  CA  TYR B 115      24.671  -0.854  66.136  1.00  0.00              
ATOM   3778  CB  TYR B 115      24.947   0.219  67.202  1.00  0.00              
ATOM   3779  CG  TYR B 115      25.192  -0.292  68.620  1.00  0.00              
ATOM   3780  CD1 TYR B 115      26.304  -1.060  68.913  1.00  0.00              
ATOM   3781  CE1 TYR B 115      26.474  -1.571  70.183  1.00  0.00              
ATOM   3782  CD2 TYR B 115      24.269  -0.006  69.607  1.00  0.00              
ATOM   3783  CE2 TYR B 115      24.439  -0.507  70.881  1.00  0.00              
ATOM   3784  CZ  TYR B 115      25.537  -1.292  71.157  1.00  0.00              
ATOM   3785  OH  TYR B 115      25.705  -1.797  72.432  1.00  0.00              
ATOM   3786  C   TYR B 115      23.558  -1.793  66.572  1.00  0.00              
ATOM   3787  O   TYR B 115      22.367  -1.470  66.531  1.00  0.00              
ATOM   3788  N   VAL B 116      23.995  -2.972  67.002  1.00  0.00              
ATOM   3789  CA  VAL B 116      23.121  -3.939  67.634  1.00  0.00              
ATOM   3790  CB  VAL B 116      22.562  -4.952  66.592  1.00  0.00              
ATOM   3791  CG1 VAL B 116      23.642  -5.772  65.892  1.00  0.00              
ATOM   3792  CG2 VAL B 116      21.501  -5.846  67.220  1.00  0.00              
ATOM   3793  C   VAL B 116      23.920  -4.593  68.756  1.00  0.00              
ATOM   3794  O   VAL B 116      25.106  -4.891  68.606  1.00  0.00              
ATOM   3795  N   GLU B 117      23.291  -4.754  69.919  1.00  0.00              
ATOM   3796  CA  GLU B 117      23.925  -5.438  71.031  1.00  0.00              
ATOM   3797  CB  GLU B 117      23.407  -4.877  72.356  1.00  0.00              
ATOM   3798  CG  GLU B 117      24.198  -5.383  73.565  1.00  0.00              
ATOM   3799  CD  GLU B 117      23.706  -4.991  74.955  1.00  0.00              
ATOM   3800  OE1 GLU B 117      24.276  -5.510  75.922  1.00  0.00              
ATOM   3801  OE2 GLU B 117      22.794  -4.175  75.095  1.00  0.00              
ATOM   3802  C   GLU B 117      23.588  -6.923  70.915  1.00  0.00              
ATOM   3803  O   GLU B 117      22.434  -7.253  70.625  1.00  0.00              
ATOM   3804  N   PRO B 118      24.540  -7.854  71.075  1.00  0.00              
ATOM   3805  CD  PRO B 118      25.972  -7.607  70.941  1.00  0.00              
ATOM   3806  CA  PRO B 118      24.264  -9.284  71.196  1.00  0.00              
ATOM   3807  CB  PRO B 118      25.652  -9.881  71.298  1.00  0.00              
ATOM   3808  CG  PRO B 118      26.485  -8.950  70.458  1.00  0.00              
ATOM   3809  C   PRO B 118      23.438  -9.600  72.440  1.00  0.00              
ATOM   3810  O   PRO B 118      23.388  -8.810  73.389  1.00  0.00              
ATOM   3811  N   THR B 119      22.773 -10.756  72.458  1.00  0.00              
ATOM   3812  CA  THR B 119      22.002 -11.152  73.628  1.00  0.00              
ATOM   3813  CB  THR B 119      20.966 -12.250  73.310  1.00  0.00              
ATOM   3814  OG1 THR B 119      21.653 -13.346  72.721  1.00  0.00              
ATOM   3815  CG2 THR B 119      19.882 -11.739  72.379  1.00  0.00              
ATOM   3816  C   THR B 119      22.914 -11.575  74.772  1.00  0.00              
ATOM   3817  O   THR B 119      24.034 -12.045  74.554  1.00  0.00              
ATOM   3818  N   ASN B 120      22.407 -11.412  75.996  1.00  0.00              
ATOM   3819  CA  ASN B 120      23.117 -11.673  77.249  1.00  0.00              
ATOM   3820  CB  ASN B 120      22.109 -11.710  78.405  1.00  0.00              
ATOM   3821  CG  ASN B 120      21.289 -10.431  78.538  1.00  0.00              
ATOM   3822  OD1 ASN B 120      20.745  -9.917  77.559  1.00  0.00              
ATOM   3823  ND2 ASN B 120      21.142  -9.850  79.716  1.00  0.00              
ATOM   3824  C   ASN B 120      23.982 -12.929  77.274  1.00  0.00              
ATOM   3825  O   ASN B 120      25.147 -12.896  77.679  1.00  0.00              
ATOM   3826  N   ASP B 121      23.423 -14.037  76.772  1.00  0.00              
ATOM   3827  CA  ASP B 121      24.166 -15.282  76.635  1.00  0.00              
ATOM   3828  CB  ASP B 121      23.256 -16.437  76.218  1.00  0.00              
ATOM   3829  CG  ASP B 121      24.008 -17.748  75.991  1.00  0.00              
ATOM   3830  OD1 ASP B 121      24.419 -18.378  76.964  1.00  0.00              
ATOM   3831  OD2 ASP B 121      24.174 -18.133  74.835  1.00  0.00              
ATOM   3832  C   ASP B 121      25.321 -15.172  75.650  1.00  0.00              
ATOM   3833  O   ASP B 121      26.407 -15.656  75.954  1.00  0.00              
ATOM   3834  N   GLU B 122      25.121 -14.543  74.486  1.00  0.00              
ATOM   3835  CA  GLU B 122      26.169 -14.421  73.477  1.00  0.00              
ATOM   3836  CB  GLU B 122      25.639 -13.795  72.198  1.00  0.00              
ATOM   3837  CG  GLU B 122      24.588 -14.609  71.464  1.00  0.00              
ATOM   3838  CD  GLU B 122      24.047 -13.880  70.245  1.00  0.00              
ATOM   3839  OE1 GLU B 122      23.235 -12.964  70.419  1.00  0.00              
ATOM   3840  OE2 GLU B 122      24.431 -14.218  69.128  1.00  0.00              
ATOM   3841  C   GLU B 122      27.314 -13.558  73.982  1.00  0.00              
ATOM   3842  O   GLU B 122      28.483 -13.867  73.743  1.00  0.00              
ATOM   3843  N   ILE B 123      26.956 -12.489  74.706  1.00  0.00              
ATOM   3844  CA  ILE B 123      27.913 -11.601  75.356  1.00  0.00              
ATOM   3845  CB  ILE B 123      27.161 -10.510  76.158  1.00  0.00              
ATOM   3846  CG2 ILE B 123      28.144  -9.587  76.857  1.00  0.00              
ATOM   3847  CG1 ILE B 123      26.233  -9.678  75.289  1.00  0.00              
ATOM   3848  CD1 ILE B 123      25.314  -8.751  76.102  1.00  0.00              
ATOM   3849  C   ILE B 123      28.820 -12.414  76.276  1.00  0.00              
ATOM   3850  O   ILE B 123      30.044 -12.425  76.107  1.00  0.00              
ATOM   3851  N   CYS B 124      28.203 -13.143  77.216  1.00  0.00              
ATOM   3852  CA  CYS B 124      28.951 -14.002  78.119  1.00  0.00              
ATOM   3853  CB  CYS B 124      28.053 -14.617  79.180  1.00  0.00              
ATOM   3854  SG  CYS B 124      27.426 -13.381  80.343  1.00  0.00              
ATOM   3855  C   CYS B 124      29.744 -15.093  77.423  1.00  0.00              
ATOM   3856  O   CYS B 124      30.902 -15.305  77.774  1.00  0.00              
ATOM   3857  N   GLU B 125      29.181 -15.763  76.411  1.00  0.00              
ATOM   3858  CA  GLU B 125      29.890 -16.809  75.688  1.00  0.00              
ATOM   3859  CB  GLU B 125      28.972 -17.559  74.728  1.00  0.00              
ATOM   3860  CG  GLU B 125      27.947 -18.452  75.426  1.00  0.00              
ATOM   3861  CD  GLU B 125      28.560 -19.514  76.328  1.00  0.00              
ATOM   3862  OE1 GLU B 125      29.133 -20.475  75.810  1.00  0.00              
ATOM   3863  OE2 GLU B 125      28.481 -19.377  77.547  1.00  0.00              
ATOM   3864  C   GLU B 125      31.120 -16.316  74.949  1.00  0.00              
ATOM   3865  O   GLU B 125      32.190 -16.900  75.107  1.00  0.00              
ATOM   3866  N   ALA B 126      31.008 -15.222  74.189  1.00  0.00              
ATOM   3867  CA  ALA B 126      32.149 -14.655  73.481  1.00  0.00              
ATOM   3868  CB  ALA B 126      31.704 -13.428  72.703  1.00  0.00              
ATOM   3869  C   ALA B 126      33.253 -14.234  74.445  1.00  0.00              
ATOM   3870  O   ALA B 126      34.420 -14.592  74.270  1.00  0.00              
ATOM   3871  N   PHE B 127      32.854 -13.547  75.521  1.00  0.00              
ATOM   3872  CA  PHE B 127      33.779 -13.115  76.557  1.00  0.00              
ATOM   3873  CB  PHE B 127      33.032 -12.211  77.526  1.00  0.00              
ATOM   3874  CG  PHE B 127      33.869 -11.087  78.118  1.00  0.00              
ATOM   3875  CD1 PHE B 127      34.123  -9.955  77.365  1.00  0.00              
ATOM   3876  CD2 PHE B 127      34.316 -11.166  79.423  1.00  0.00              
ATOM   3877  CE1 PHE B 127      34.801  -8.894  77.929  1.00  0.00              
ATOM   3878  CE2 PHE B 127      34.993 -10.099  79.979  1.00  0.00              
ATOM   3879  CZ  PHE B 127      35.232  -8.963  79.236  1.00  0.00              
ATOM   3880  C   PHE B 127      34.402 -14.291  77.309  1.00  0.00              
ATOM   3881  O   PHE B 127      35.553 -14.213  77.736  1.00  0.00              
ATOM   3882  N   ARG B 128      33.663 -15.392  77.481  1.00  0.00              
ATOM   3883  CA  ARG B 128      34.180 -16.604  78.105  1.00  0.00              
ATOM   3884  CB  ARG B 128      33.024 -17.556  78.416  1.00  0.00              
ATOM   3885  CG  ARG B 128      33.424 -18.837  79.137  1.00  0.00              
ATOM   3886  CD  ARG B 128      32.287 -19.857  79.199  1.00  0.00              
ATOM   3887  NE  ARG B 128      31.759 -20.264  77.899  1.00  0.00              
ATOM   3888  CZ  ARG B 128      32.446 -20.957  76.982  1.00  0.00              
ATOM   3889  NH1 ARG B 128      31.824 -21.309  75.866  1.00  0.00              
ATOM   3890  NH2 ARG B 128      33.719 -21.302  77.155  1.00  0.00              
ATOM   3891  C   ARG B 128      35.197 -17.302  77.207  1.00  0.00              
ATOM   3892  O   ARG B 128      36.240 -17.757  77.679  1.00  0.00              
ATOM   3893  N   LYS B 129      34.897 -17.398  75.907  1.00  0.00              
ATOM   3894  CA  LYS B 129      35.795 -18.020  74.943  1.00  0.00              
ATOM   3895  CB  LYS B 129      35.099 -18.181  73.597  1.00  0.00              
ATOM   3896  CG  LYS B 129      33.958 -19.184  73.664  1.00  0.00              
ATOM   3897  CD  LYS B 129      33.164 -19.187  72.372  1.00  0.00              
ATOM   3898  CE  LYS B 129      31.970 -20.115  72.521  1.00  0.00              
ATOM   3899  NZ  LYS B 129      31.189 -20.134  71.301  1.00  0.00              
ATOM   3900  C   LYS B 129      37.091 -17.239  74.781  1.00  0.00              
ATOM   3901  O   LYS B 129      38.173 -17.825  74.717  1.00  0.00              
ATOM   3902  N   ASP B 130      36.983 -15.909  74.700  1.00  0.00              
ATOM   3903  CA  ASP B 130      38.129 -15.017  74.788  1.00  0.00              
ATOM   3904  CB  ASP B 130      39.003 -15.039  73.520  1.00  0.00              
ATOM   3905  CG  ASP B 130      40.103 -13.986  73.545  1.00  0.00              
ATOM   3906  OD1 ASP B 130      40.033 -13.044  72.756  1.00  0.00              
ATOM   3907  OD2 ASP B 130      41.002 -14.068  74.380  1.00  0.00              
ATOM   3908  C   ASP B 130      37.656 -13.592  75.050  1.00  0.00              
ATOM   3909  O   ASP B 130      37.080 -12.984  74.149  1.00  0.00              
ATOM   3910  N   PRO B 131      37.933 -12.986  76.214  1.00  0.00              
ATOM   3911  CD  PRO B 131      38.732 -13.573  77.286  1.00  0.00              
ATOM   3912  CA  PRO B 131      37.490 -11.637  76.563  1.00  0.00              
ATOM   3913  CB  PRO B 131      38.091 -11.435  77.944  1.00  0.00              
ATOM   3914  CG  PRO B 131      39.294 -12.346  77.974  1.00  0.00              
ATOM   3915  C   PRO B 131      37.894 -10.536  75.589  1.00  0.00              
ATOM   3916  O   PRO B 131      37.102  -9.646  75.264  1.00  0.00              
ATOM   3917  N   LYS B 132      39.126 -10.652  75.079  1.00  0.00              
ATOM   3918  CA  LYS B 132      39.733  -9.646  74.220  1.00  0.00              
ATOM   3919  CB  LYS B 132      41.171 -10.024  73.855  1.00  0.00              
ATOM   3920  CG  LYS B 132      42.071 -10.445  75.015  1.00  0.00              
ATOM   3921  CD  LYS B 132      42.250  -9.356  76.062  1.00  0.00              
ATOM   3922  CE  LYS B 132      43.032  -9.934  77.230  1.00  0.00              
ATOM   3923  NZ  LYS B 132      43.222  -8.937  78.263  1.00  0.00              
ATOM   3924  C   LYS B 132      38.934  -9.416  72.947  1.00  0.00              
ATOM   3925  O   LYS B 132      38.636  -8.266  72.630  1.00  0.00              
ATOM   3926  N   GLU B 133      38.524 -10.479  72.237  1.00  0.00              
ATOM   3927  CA  GLU B 133      37.736 -10.323  71.021  1.00  0.00              
ATOM   3928  CB  GLU B 133      37.542 -11.647  70.253  1.00  0.00              
ATOM   3929  CG  GLU B 133      37.158 -12.940  70.984  1.00  0.00              
ATOM   3930  CD  GLU B 133      35.678 -13.235  71.200  1.00  0.00              
ATOM   3931  OE1 GLU B 133      35.175 -14.176  70.592  1.00  0.00              
ATOM   3932  OE2 GLU B 133      35.024 -12.529  71.965  1.00  0.00              
ATOM   3933  C   GLU B 133      36.432  -9.556  71.189  1.00  0.00              
ATOM   3934  O   GLU B 133      36.159  -8.650  70.401  1.00  0.00              
ATOM   3935  N   TYR B 134      35.649  -9.852  72.232  1.00  0.00              
ATOM   3936  CA  TYR B 134      34.405  -9.138  72.476  1.00  0.00              
ATOM   3937  CB  TYR B 134      33.565  -9.828  73.554  1.00  0.00              
ATOM   3938  CG  TYR B 134      32.129  -9.319  73.587  1.00  0.00              
ATOM   3939  CD1 TYR B 134      31.261  -9.662  72.568  1.00  0.00              
ATOM   3940  CE1 TYR B 134      29.988  -9.134  72.535  1.00  0.00              
ATOM   3941  CD2 TYR B 134      31.712  -8.472  74.596  1.00  0.00              
ATOM   3942  CE2 TYR B 134      30.441  -7.938  74.562  1.00  0.00              
ATOM   3943  CZ  TYR B 134      29.590  -8.267  73.528  1.00  0.00              
ATOM   3944  OH  TYR B 134      28.319  -7.730  73.472  1.00  0.00              
ATOM   3945  C   TYR B 134      34.684  -7.696  72.868  1.00  0.00              
ATOM   3946  O   TYR B 134      34.044  -6.780  72.348  1.00  0.00              
ATOM   3947  N   ALA B 135      35.663  -7.491  73.757  1.00  0.00              
ATOM   3948  CA  ALA B 135      36.060  -6.157  74.184  1.00  0.00              
ATOM   3949  CB  ALA B 135      37.251  -6.263  75.126  1.00  0.00              
ATOM   3950  C   ALA B 135      36.465  -5.268  73.016  1.00  0.00              
ATOM   3951  O   ALA B 135      35.937  -4.169  72.831  1.00  0.00              
ATOM   3952  N   ASN B 136      37.366  -5.787  72.180  1.00  0.00              
ATOM   3953  CA  ASN B 136      37.865  -5.064  71.024  1.00  0.00              
ATOM   3954  CB  ASN B 136      39.062  -5.776  70.394  1.00  0.00              
ATOM   3955  CG  ASN B 136      40.327  -5.795  71.245  1.00  0.00              
ATOM   3956  OD1 ASN B 136      41.075  -6.768  71.240  1.00  0.00              
ATOM   3957  ND2 ASN B 136      40.662  -4.755  71.999  1.00  0.00              
ATOM   3958  C   ASN B 136      36.792  -4.828  69.977  1.00  0.00              
ATOM   3959  O   ASN B 136      36.665  -3.711  69.470  1.00  0.00              
ATOM   3960  N   GLN B 137      35.979  -5.847  69.670  1.00  0.00              
ATOM   3961  CA  GLN B 137      34.910  -5.709  68.692  1.00  0.00              
ATOM   3962  CB  GLN B 137      34.314  -7.079  68.367  1.00  0.00              
ATOM   3963  CG  GLN B 137      33.497  -7.173  67.080  1.00  0.00              
ATOM   3964  CD  GLN B 137      31.988  -7.078  67.264  1.00  0.00              
ATOM   3965  OE1 GLN B 137      31.297  -8.086  67.373  1.00  0.00              
ATOM   3966  NE2 GLN B 137      31.413  -5.886  67.315  1.00  0.00              
ATOM   3967  C   GLN B 137      33.839  -4.733  69.164  1.00  0.00              
ATOM   3968  O   GLN B 137      33.254  -4.032  68.335  1.00  0.00              
ATOM   3969  N   PHE B 138      33.563  -4.658  70.472  1.00  0.00              
ATOM   3970  CA  PHE B 138      32.650  -3.656  70.999  1.00  0.00              
ATOM   3971  CB  PHE B 138      32.284  -3.950  72.457  1.00  0.00              
ATOM   3972  CG  PHE B 138      31.184  -3.037  72.985  1.00  0.00              
ATOM   3973  CD1 PHE B 138      29.878  -3.237  72.582  1.00  0.00              
ATOM   3974  CD2 PHE B 138      31.501  -1.981  73.821  1.00  0.00              
ATOM   3975  CE1 PHE B 138      28.896  -2.362  72.993  1.00  0.00              
ATOM   3976  CE2 PHE B 138      30.511  -1.108  74.220  1.00  0.00              
ATOM   3977  CZ  PHE B 138      29.212  -1.296  73.805  1.00  0.00              
ATOM   3978  C   PHE B 138      33.246  -2.258  70.873  1.00  0.00              
ATOM   3979  O   PHE B 138      32.594  -1.360  70.332  1.00  0.00              
ATOM   3980  N   MET B 139      34.490  -2.072  71.341  1.00  0.00              
ATOM   3981  CA  MET B 139      35.170  -0.782  71.262  1.00  0.00              
ATOM   3982  CB  MET B 139      36.536  -0.819  71.933  1.00  0.00              
ATOM   3983  CG  MET B 139      36.489  -0.975  73.444  1.00  0.00              
ATOM   3984  SD  MET B 139      38.114  -0.766  74.210  1.00  0.00              
ATOM   3985  CE  MET B 139      38.686  -2.440  74.179  1.00  0.00              
ATOM   3986  C   MET B 139      35.335  -0.261  69.841  1.00  0.00              
ATOM   3987  O   MET B 139      35.425   0.945  69.615  1.00  0.00              
ATOM   3988  N   TRP B 140      35.413  -1.183  68.880  1.00  0.00              
ATOM   3989  CA  TRP B 140      35.222  -0.852  67.481  1.00  0.00              
ATOM   3990  CB  TRP B 140      35.662  -2.050  66.628  1.00  0.00              
ATOM   3991  CG  TRP B 140      35.368  -1.933  65.139  1.00  0.00              
ATOM   3992  CD2 TRP B 140      34.403  -2.610  64.446  1.00  0.00              
ATOM   3993  CE2 TRP B 140      34.518  -2.090  63.200  1.00  0.00              
ATOM   3994  CE3 TRP B 140      33.638  -3.717  64.719  1.00  0.00              
ATOM   3995  CD1 TRP B 140      36.037  -1.048  64.318  1.00  0.00              
ATOM   3996  NE1 TRP B 140      35.487  -1.172  63.125  1.00  0.00              
ATOM   3997  CZ2 TRP B 140      33.874  -2.606  62.105  1.00  0.00              
ATOM   3998  CZ3 TRP B 140      32.960  -4.255  63.635  1.00  0.00              
ATOM   3999  CH2 TRP B 140      33.074  -3.711  62.357  1.00  0.00              
ATOM   4000  C   TRP B 140      33.768  -0.446  67.230  1.00  0.00              
ATOM   4001  O   TRP B 140      33.487   0.748  67.116  1.00  0.00              
ATOM   4002  N   GLU B 141      32.831  -1.410  67.260  1.00  0.00              
ATOM   4003  CA  GLU B 141      31.470  -1.252  66.747  1.00  0.00              
ATOM   4004  CB  GLU B 141      30.619  -2.488  67.053  1.00  0.00              
ATOM   4005  CG  GLU B 141      29.294  -2.543  66.276  1.00  0.00              
ATOM   4006  CD  GLU B 141      28.307  -3.636  66.680  1.00  0.00              
ATOM   4007  OE1 GLU B 141      28.732  -4.746  67.006  1.00  0.00              
ATOM   4008  OE2 GLU B 141      27.105  -3.363  66.655  1.00  0.00              
ATOM   4009  C   GLU B 141      30.741  -0.020  67.259  1.00  0.00              
ATOM   4010  O   GLU B 141      30.146   0.729  66.473  1.00  0.00              
ATOM   4011  N   TYR B 142      30.835   0.199  68.574  1.00  0.00              
ATOM   4012  CA  TYR B 142      30.171   1.318  69.215  1.00  0.00              
ATOM   4013  CB  TYR B 142      30.300   1.200  70.734  1.00  0.00              
ATOM   4014  CG  TYR B 142      29.264   2.017  71.495  1.00  0.00              
ATOM   4015  CD1 TYR B 142      27.961   1.565  71.579  1.00  0.00              
ATOM   4016  CE1 TYR B 142      27.005   2.317  72.229  1.00  0.00              
ATOM   4017  CD2 TYR B 142      29.618   3.216  72.080  1.00  0.00              
ATOM   4018  CE2 TYR B 142      28.665   3.973  72.728  1.00  0.00              
ATOM   4019  CZ  TYR B 142      27.364   3.522  72.794  1.00  0.00              
ATOM   4020  OH  TYR B 142      26.412   4.289  73.436  1.00  0.00              
ATOM   4021  C   TYR B 142      30.771   2.624  68.710  1.00  0.00              
ATOM   4022  O   TYR B 142      30.040   3.484  68.219  1.00  0.00              
ATOM   4023  N   SER B 143      32.098   2.772  68.730  1.00  0.00              
ATOM   4024  CA  SER B 143      32.726   4.009  68.299  1.00  0.00              
ATOM   4025  CB  SER B 143      34.159   4.048  68.789  1.00  0.00              
ATOM   4026  OG  SER B 143      34.158   3.970  70.209  1.00  0.00              
ATOM   4027  C   SER B 143      32.623   4.265  66.799  1.00  0.00              
ATOM   4028  O   SER B 143      32.435   5.414  66.405  1.00  0.00              
ATOM   4029  N   THR B 144      32.676   3.239  65.937  1.00  0.00              
ATOM   4030  CA  THR B 144      32.382   3.408  64.515  1.00  0.00              
ATOM   4031  CB  THR B 144      32.646   2.114  63.722  1.00  0.00              
ATOM   4032  OG1 THR B 144      32.242   1.018  64.537  1.00  0.00              
ATOM   4033  CG2 THR B 144      34.096   1.989  63.297  1.00  0.00              
ATOM   4034  C   THR B 144      30.959   3.876  64.244  1.00  0.00              
ATOM   4035  O   THR B 144      30.675   4.556  63.257  1.00  0.00              
ATOM   4036  N   ASN B 145      30.042   3.493  65.135  1.00  0.00              
ATOM   4037  CA  ASN B 145      28.654   3.881  64.994  1.00  0.00              
ATOM   4038  CB  ASN B 145      27.751   2.725  65.367  1.00  0.00              
ATOM   4039  CG  ASN B 145      27.748   1.696  64.253  1.00  0.00              
ATOM   4040  OD1 ASN B 145      27.423   2.009  63.110  1.00  0.00              
ATOM   4041  ND2 ASN B 145      28.137   0.454  64.494  1.00  0.00              
ATOM   4042  C   ASN B 145      28.269   5.143  65.739  1.00  0.00              
ATOM   4043  O   ASN B 145      27.240   5.755  65.451  1.00  0.00              
ATOM   4044  N   TYR B 146      29.084   5.552  66.711  1.00  0.00              
ATOM   4045  CA  TYR B 146      28.857   6.792  67.427  1.00  0.00              
ATOM   4046  CB  TYR B 146      28.381   6.510  68.862  1.00  0.00              
ATOM   4047  CG  TYR B 146      27.079   5.719  68.879  1.00  0.00              
ATOM   4048  CD1 TYR B 146      27.112   4.369  69.158  1.00  0.00              
ATOM   4049  CE1 TYR B 146      25.982   3.599  68.991  1.00  0.00              
ATOM   4050  CD2 TYR B 146      25.895   6.315  68.489  1.00  0.00              
ATOM   4051  CE2 TYR B 146      24.762   5.549  68.316  1.00  0.00              
ATOM   4052  CZ  TYR B 146      24.818   4.193  68.561  1.00  0.00              
ATOM   4053  OH  TYR B 146      23.697   3.409  68.378  1.00  0.00              
ATOM   4054  C   TYR B 146      30.101   7.671  67.362  1.00  0.00              
ATOM   4055  O   TYR B 146      30.641   8.152  68.358  1.00  0.00              
ATOM   4056  N   GLY B 147      30.506   7.916  66.110  1.00  0.00              
ATOM   4057  CA  GLY B 147      31.718   8.655  65.783  1.00  0.00              
ATOM   4058  C   GLY B 147      31.738  10.080  66.317  1.00  0.00              
ATOM   4059  O   GLY B 147      32.749  10.551  66.832  1.00  0.00              
ATOM   4060  N   GLN B 148      30.599  10.769  66.225  1.00  0.00              
ATOM   4061  CA  GLN B 148      30.482  12.127  66.729  1.00  0.00              
ATOM   4062  CB  GLN B 148      29.589  12.954  65.809  1.00  0.00              
ATOM   4063  CG  GLN B 148      30.357  13.665  64.702  1.00  0.00              
ATOM   4064  CD  GLN B 148      31.253  14.788  65.209  1.00  0.00              
ATOM   4065  OE1 GLN B 148      32.470  14.660  65.300  1.00  0.00              
ATOM   4066  NE2 GLN B 148      30.705  15.948  65.544  1.00  0.00              
ATOM   4067  C   GLN B 148      30.003  12.216  68.172  1.00  0.00              
ATOM   4068  O   GLN B 148      29.680  13.301  68.662  1.00  0.00              
ATOM   4069  N   ALA B 149      29.922  11.088  68.885  1.00  0.00              
ATOM   4070  CA  ALA B 149      29.661  11.123  70.315  1.00  0.00              
ATOM   4071  CB  ALA B 149      29.195   9.760  70.795  1.00  0.00              
ATOM   4072  C   ALA B 149      30.974  11.448  71.020  1.00  0.00              
ATOM   4073  O   ALA B 149      32.023  10.994  70.552  1.00  0.00              
ATOM   4074  N   PRO B 150      31.001  12.235  72.108  1.00  0.00              
ATOM   4075  CD  PRO B 150      29.830  12.879  72.693  1.00  0.00              
ATOM   4076  CA  PRO B 150      32.216  12.607  72.828  1.00  0.00              
ATOM   4077  CB  PRO B 150      31.672  13.318  74.047  1.00  0.00              
ATOM   4078  CG  PRO B 150      30.422  13.983  73.544  1.00  0.00              
ATOM   4079  C   PRO B 150      33.087  11.427  73.232  1.00  0.00              
ATOM   4080  O   PRO B 150      32.606  10.448  73.813  1.00  0.00              
ATOM   4081  N   LEU B 151      34.376  11.527  72.882  1.00  0.00              
ATOM   4082  CA  LEU B 151      35.409  10.579  73.288  1.00  0.00              
ATOM   4083  CB  LEU B 151      36.783  11.180  72.981  1.00  0.00              
ATOM   4084  CG  LEU B 151      38.067  10.404  73.277  1.00  0.00              
ATOM   4085  CD1 LEU B 151      38.142   9.104  72.490  1.00  0.00              
ATOM   4086  CD2 LEU B 151      39.270  11.269  72.950  1.00  0.00              
ATOM   4087  C   LEU B 151      35.321  10.172  74.756  1.00  0.00              
ATOM   4088  O   LEU B 151      35.423   8.988  75.081  1.00  0.00              
ATOM   4089  N   SER B 152      35.074  11.160  75.624  1.00  0.00              
ATOM   4090  CA  SER B 152      34.775  10.946  77.032  1.00  0.00              
ATOM   4091  CB  SER B 152      34.339  12.281  77.620  1.00  0.00              
ATOM   4092  OG  SER B 152      33.295  12.858  76.836  1.00  0.00              
ATOM   4093  C   SER B 152      33.686   9.902  77.250  1.00  0.00              
ATOM   4094  O   SER B 152      33.936   8.841  77.825  1.00  0.00              
ATOM   4095  N   LEU B 153      32.496  10.193  76.706  1.00  0.00              
ATOM   4096  CA  LEU B 153      31.341   9.315  76.793  1.00  0.00              
ATOM   4097  CB  LEU B 153      30.131   9.919  76.096  1.00  0.00              
ATOM   4098  CG  LEU B 153      29.426  11.065  76.796  1.00  0.00              
ATOM   4099  CD1 LEU B 153      28.298  11.600  75.936  1.00  0.00              
ATOM   4100  CD2 LEU B 153      28.894  10.613  78.145  1.00  0.00              
ATOM   4101  C   LEU B 153      31.590   7.922  76.253  1.00  0.00              
ATOM   4102  O   LEU B 153      31.269   6.941  76.929  1.00  0.00              
ATOM   4103  N   LEU B 154      32.218   7.837  75.076  1.00  0.00              
ATOM   4104  CA  LEU B 154      32.575   6.562  74.474  1.00  0.00              
ATOM   4105  CB  LEU B 154      33.251   6.774  73.124  1.00  0.00              
ATOM   4106  CG  LEU B 154      32.438   7.383  71.990  1.00  0.00              
ATOM   4107  CD1 LEU B 154      33.336   7.673  70.808  1.00  0.00              
ATOM   4108  CD2 LEU B 154      31.312   6.461  71.564  1.00  0.00              
ATOM   4109  C   LEU B 154      33.472   5.727  75.377  1.00  0.00              
ATOM   4110  O   LEU B 154      33.112   4.599  75.715  1.00  0.00              
ATOM   4111  N   VAL B 155      34.591   6.293  75.847  1.00  0.00              
ATOM   4112  CA  VAL B 155      35.527   5.571  76.703  1.00  0.00              
ATOM   4113  CB  VAL B 155      36.856   6.362  76.841  1.00  0.00              
ATOM   4114  CG1 VAL B 155      37.876   5.670  77.736  1.00  0.00              
ATOM   4115  CG2 VAL B 155      37.507   6.525  75.477  1.00  0.00              
ATOM   4116  C   VAL B 155      34.906   5.232  78.059  1.00  0.00              
ATOM   4117  O   VAL B 155      35.223   4.191  78.645  1.00  0.00              
ATOM   4118  N   SER B 156      34.016   6.074  78.602  1.00  0.00              
ATOM   4119  CA  SER B 156      33.270   5.703  79.794  1.00  0.00              
ATOM   4120  CB  SER B 156      32.579   6.902  80.438  1.00  0.00              
ATOM   4121  OG  SER B 156      31.841   7.721  79.542  1.00  0.00              
ATOM   4122  C   SER B 156      32.267   4.586  79.548  1.00  0.00              
ATOM   4123  O   SER B 156      32.115   3.693  80.384  1.00  0.00              
ATOM   4124  N   TYR B 157      31.611   4.601  78.380  1.00  0.00              
ATOM   4125  CA  TYR B 157      30.595   3.614  78.058  1.00  0.00              
ATOM   4126  CB  TYR B 157      29.826   3.988  76.790  1.00  0.00              
ATOM   4127  CG  TYR B 157      28.571   3.149  76.581  1.00  0.00              
ATOM   4128  CD1 TYR B 157      27.378   3.577  77.125  1.00  0.00              
ATOM   4129  CE1 TYR B 157      26.236   2.829  76.943  1.00  0.00              
ATOM   4130  CD2 TYR B 157      28.618   1.966  75.864  1.00  0.00              
ATOM   4131  CE2 TYR B 157      27.475   1.215  75.686  1.00  0.00              
ATOM   4132  CZ  TYR B 157      26.286   1.663  76.212  1.00  0.00              
ATOM   4133  OH  TYR B 157      25.128   0.945  75.986  1.00  0.00              
ATOM   4134  C   TYR B 157      31.242   2.253  77.880  1.00  0.00              
ATOM   4135  O   TYR B 157      30.792   1.291  78.498  1.00  0.00              
ATOM   4136  N   THR B 158      32.305   2.157  77.075  1.00  0.00              
ATOM   4137  CA  THR B 158      32.981   0.893  76.822  1.00  0.00              
ATOM   4138  CB  THR B 158      34.101   1.100  75.788  1.00  0.00              
ATOM   4139  OG1 THR B 158      34.895   2.180  76.265  1.00  0.00              
ATOM   4140  CG2 THR B 158      33.552   1.405  74.400  1.00  0.00              
ATOM   4141  C   THR B 158      33.515   0.274  78.107  1.00  0.00              
ATOM   4142  O   THR B 158      33.335  -0.916  78.361  1.00  0.00              
ATOM   4143  N   LYS B 159      34.118   1.124  78.946  1.00  0.00              
ATOM   4144  CA  LYS B 159      34.604   0.742  80.265  1.00  0.00              
ATOM   4145  CB  LYS B 159      35.184   1.985  80.913  1.00  0.00              
ATOM   4146  CG  LYS B 159      36.103   1.778  82.102  1.00  0.00              
ATOM   4147  CD  LYS B 159      36.587   3.107  82.684  1.00  0.00              
ATOM   4148  CE  LYS B 159      37.444   3.961  81.744  1.00  0.00              
ATOM   4149  NZ  LYS B 159      36.654   4.796  80.858  1.00  0.00              
ATOM   4150  C   LYS B 159      33.482   0.176  81.133  1.00  0.00              
ATOM   4151  O   LYS B 159      33.589  -0.939  81.649  1.00  0.00              
ATOM   4152  N   SER B 160      32.370   0.917  81.242  1.00  0.00              
ATOM   4153  CA  SER B 160      31.225   0.497  82.040  1.00  0.00              
ATOM   4154  CB  SER B 160      30.163   1.590  82.075  1.00  0.00              
ATOM   4155  OG  SER B 160      30.670   2.812  82.594  1.00  0.00              
ATOM   4156  C   SER B 160      30.601  -0.791  81.517  1.00  0.00              
ATOM   4157  O   SER B 160      30.266  -1.688  82.290  1.00  0.00              
ATOM   4158  N   TYR B 161      30.502  -0.908  80.189  1.00  0.00              
ATOM   4159  CA  TYR B 161      29.948  -2.077  79.532  1.00  0.00              
ATOM   4160  CB  TYR B 161      29.854  -1.826  78.025  1.00  0.00              
ATOM   4161  CG  TYR B 161      29.143  -2.933  77.260  1.00  0.00              
ATOM   4162  CD1 TYR B 161      27.765  -2.981  77.258  1.00  0.00              
ATOM   4163  CE1 TYR B 161      27.118  -4.023  76.631  1.00  0.00              
ATOM   4164  CD2 TYR B 161      29.877  -3.902  76.603  1.00  0.00              
ATOM   4165  CE2 TYR B 161      29.232  -4.944  75.974  1.00  0.00              
ATOM   4166  CZ  TYR B 161      27.858  -5.005  76.009  1.00  0.00              
ATOM   4167  OH  TYR B 161      27.215  -6.076  75.421  1.00  0.00              
ATOM   4168  C   TYR B 161      30.806  -3.303  79.812  1.00  0.00              
ATOM   4169  O   TYR B 161      30.284  -4.339  80.220  1.00  0.00              
ATOM   4170  N   LEU B 162      32.124  -3.205  79.626  1.00  0.00              
ATOM   4171  CA  LEU B 162      33.006  -4.336  79.867  1.00  0.00              
ATOM   4172  CB  LEU B 162      34.389  -4.075  79.289  1.00  0.00              
ATOM   4173  CG  LEU B 162      34.456  -3.870  77.778  1.00  0.00              
ATOM   4174  CD1 LEU B 162      35.861  -3.483  77.360  1.00  0.00              
ATOM   4175  CD2 LEU B 162      33.953  -5.095  77.030  1.00  0.00              
ATOM   4176  C   LEU B 162      33.083  -4.721  81.336  1.00  0.00              
ATOM   4177  O   LEU B 162      33.193  -5.905  81.662  1.00  0.00              
ATOM   4178  N   SER B 163      32.974  -3.736  82.235  1.00  0.00              
ATOM   4179  CA  SER B 163      32.827  -4.007  83.658  1.00  0.00              
ATOM   4180  CB  SER B 163      32.849  -2.701  84.449  1.00  0.00              
ATOM   4181  OG  SER B 163      33.039  -2.895  85.845  1.00  0.00              
ATOM   4182  C   SER B 163      31.527  -4.764  83.922  1.00  0.00              
ATOM   4183  O   SER B 163      31.526  -5.725  84.691  1.00  0.00              
ATOM   4184  N   MET B 164      30.430  -4.358  83.269  1.00  0.00              
ATOM   4185  CA  MET B 164      29.142  -5.034  83.355  1.00  0.00              
ATOM   4186  CB  MET B 164      28.107  -4.229  82.563  1.00  0.00              
ATOM   4187  CG  MET B 164      26.700  -4.800  82.483  1.00  0.00              
ATOM   4188  SD  MET B 164      25.537  -3.657  81.696  1.00  0.00              
ATOM   4189  CE  MET B 164      25.527  -4.293  80.046  1.00  0.00              
ATOM   4190  C   MET B 164      29.215  -6.471  82.856  1.00  0.00              
ATOM   4191  O   MET B 164      28.647  -7.373  83.468  1.00  0.00              
ATOM   4192  N   VAL B 165      29.926  -6.720  81.752  1.00  0.00              
ATOM   4193  CA  VAL B 165      30.127  -8.079  81.262  1.00  0.00              
ATOM   4194  CB  VAL B 165      30.833  -8.098  79.887  1.00  0.00              
ATOM   4195  CG1 VAL B 165      30.864  -9.513  79.340  1.00  0.00              
ATOM   4196  CG2 VAL B 165      30.132  -7.212  78.874  1.00  0.00              
ATOM   4197  C   VAL B 165      30.923  -8.887  82.284  1.00  0.00              
ATOM   4198  O   VAL B 165      30.531  -9.997  82.650  1.00  0.00              
ATOM   4199  N   GLY B 166      32.015  -8.294  82.782  1.00  0.00              
ATOM   4200  CA  GLY B 166      32.879  -8.914  83.776  1.00  0.00              
ATOM   4201  C   GLY B 166      32.136  -9.343  85.033  1.00  0.00              
ATOM   4202  O   GLY B 166      32.274 -10.487  85.472  1.00  0.00              
ATOM   4203  N   SER B 167      31.322  -8.452  85.609  1.00  0.00              
ATOM   4204  CA  SER B 167      30.525  -8.782  86.779  1.00  0.00              
ATOM   4205  CB  SER B 167      29.887  -7.515  87.348  1.00  0.00              
ATOM   4206  OG  SER B 167      29.214  -6.794  86.325  1.00  0.00              
ATOM   4207  C   SER B 167      29.447  -9.801  86.436  1.00  0.00              
ATOM   4208  O   SER B 167      29.429 -10.917  86.961  1.00  0.00              
ATOM   4209  N   CYS B 168      28.576  -9.446  85.489  1.00  0.00              
ATOM   4210  CA  CYS B 168      27.420 -10.261  85.173  1.00  0.00              
ATOM   4211  CB  CYS B 168      26.532  -9.558  84.177  1.00  0.00              
ATOM   4212  SG  CYS B 168      26.029  -7.937  84.806  1.00  0.00              
ATOM   4213  C   CYS B 168      27.721 -11.677  84.726  1.00  0.00              
ATOM   4214  O   CYS B 168      27.122 -12.612  85.261  1.00  0.00              
ATOM   4215  N   CYS B 169      28.698 -11.881  83.841  1.00  0.00              
ATOM   4216  CA  CYS B 169      29.056 -13.226  83.420  1.00  0.00              
ATOM   4217  CB  CYS B 169      29.890 -13.181  82.150  1.00  0.00              
ATOM   4218  SG  CYS B 169      29.050 -12.278  80.823  1.00  0.00              
ATOM   4219  C   CYS B 169      29.756 -14.053  84.497  1.00  0.00              
ATOM   4220  O   CYS B 169      29.956 -15.254  84.313  1.00  0.00              
ATOM   4221  N   THR B 170      30.155 -13.453  85.626  1.00  0.00              
ATOM   4222  CA  THR B 170      30.638 -14.228  86.760  1.00  0.00              
ATOM   4223  CB  THR B 170      32.018 -13.732  87.248  1.00  0.00              
ATOM   4224  OG1 THR B 170      31.922 -12.341  87.525  1.00  0.00              
ATOM   4225  CG2 THR B 170      33.120 -14.010  86.236  1.00  0.00              
ATOM   4226  C   THR B 170      29.636 -14.287  87.912  1.00  0.00              
ATOM   4227  O   THR B 170      29.816 -15.048  88.866  1.00  0.00              
ATOM   4228  N   SER B 171      28.565 -13.488  87.847  1.00  0.00              
ATOM   4229  CA  SER B 171      27.572 -13.434  88.909  1.00  0.00              
ATOM   4230  CB  SER B 171      26.723 -12.171  88.758  1.00  0.00              
ATOM   4231  OG  SER B 171      25.786 -12.236  87.688  1.00  0.00              
ATOM   4232  C   SER B 171      26.662 -14.659  88.969  1.00  0.00              
ATOM   4233  O   SER B 171      26.572 -15.448  88.026  1.00  0.00              
ATOM   4234  N   ALA B 172      25.937 -14.781  90.086  1.00  0.00              
ATOM   4235  CA  ALA B 172      24.941 -15.828  90.272  1.00  0.00              
ATOM   4236  CB  ALA B 172      24.359 -15.714  91.672  1.00  0.00              
ATOM   4237  C   ALA B 172      23.774 -15.785  89.287  1.00  0.00              
ATOM   4238  O   ALA B 172      23.116 -16.800  89.058  1.00  0.00              
ATOM   4239  N   SER B 173      23.490 -14.619  88.697  1.00  0.00              
ATOM   4240  CA  SER B 173      22.459 -14.509  87.681  1.00  0.00              
ATOM   4241  CB  SER B 173      21.092 -14.230  88.307  1.00  0.00              
ATOM   4242  OG  SER B 173      20.050 -14.198  87.337  1.00  0.00              
ATOM   4243  C   SER B 173      22.843 -13.430  86.674  1.00  0.00              
ATOM   4244  O   SER B 173      22.605 -12.236  86.901  1.00  0.00              
ATOM   4245  N   PRO B 174      23.449 -13.819  85.536  1.00  0.00              
ATOM   4246  CD  PRO B 174      23.875 -15.186  85.243  1.00  0.00              
ATOM   4247  CA  PRO B 174      23.842 -12.919  84.457  1.00  0.00              
ATOM   4248  CB  PRO B 174      24.330 -13.869  83.382  1.00  0.00              
ATOM   4249  CG  PRO B 174      24.943 -14.985  84.185  1.00  0.00              
ATOM   4250  C   PRO B 174      22.701 -12.049  83.956  1.00  0.00              
ATOM   4251  O   PRO B 174      22.881 -10.847  83.781  1.00  0.00              
ATOM   4252  N   THR B 175      21.513 -12.630  83.761  1.00  0.00              
ATOM   4253  CA  THR B 175      20.325 -11.908  83.328  1.00  0.00              
ATOM   4254  CB  THR B 175      19.165 -12.914  83.221  1.00  0.00              
ATOM   4255  OG1 THR B 175      19.700 -14.040  82.531  1.00  0.00              
ATOM   4256  CG2 THR B 175      17.966 -12.355  82.465  1.00  0.00              
ATOM   4257  C   THR B 175      19.964 -10.766  84.275  1.00  0.00              
ATOM   4258  O   THR B 175      19.809  -9.625  83.836  1.00  0.00              
ATOM   4259  N   VAL B 176      19.889 -11.055  85.582  1.00  0.00              
ATOM   4260  CA  VAL B 176      19.540 -10.058  86.589  1.00  0.00              
ATOM   4261  CB  VAL B 176      19.333 -10.767  87.953  1.00  0.00              
ATOM   4262  CG1 VAL B 176      19.241  -9.825  89.148  1.00  0.00              
ATOM   4263  CG2 VAL B 176      18.040 -11.566  87.892  1.00  0.00              
ATOM   4264  C   VAL B 176      20.591  -8.954  86.649  1.00  0.00              
ATOM   4265  O   VAL B 176      20.261  -7.768  86.579  1.00  0.00              
ATOM   4266  N   CYS B 177      21.864  -9.354  86.716  1.00  0.00              
ATOM   4267  CA  CYS B 177      22.978  -8.419  86.747  1.00  0.00              
ATOM   4268  CB  CYS B 177      24.266  -9.211  86.875  1.00  0.00              
ATOM   4269  SG  CYS B 177      25.784  -8.231  86.791  1.00  0.00              
ATOM   4270  C   CYS B 177      23.018  -7.504  85.527  1.00  0.00              
ATOM   4271  O   CYS B 177      23.077  -6.279  85.671  1.00  0.00              
ATOM   4272  N   PHE B 178      22.941  -8.075  84.317  1.00  0.00              
ATOM   4273  CA  PHE B 178      22.878  -7.290  83.093  1.00  0.00              
ATOM   4274  CB  PHE B 178      22.802  -8.153  81.837  1.00  0.00              
ATOM   4275  CG  PHE B 178      24.123  -8.693  81.303  1.00  0.00              
ATOM   4276  CD1 PHE B 178      24.289 -10.053  81.126  1.00  0.00              
ATOM   4277  CD2 PHE B 178      25.138  -7.827  80.946  1.00  0.00              
ATOM   4278  CE1 PHE B 178      25.462 -10.540  80.589  1.00  0.00              
ATOM   4279  CE2 PHE B 178      26.308  -8.321  80.409  1.00  0.00              
ATOM   4280  CZ  PHE B 178      26.473  -9.676  80.230  1.00  0.00              
ATOM   4281  C   PHE B 178      21.684  -6.356  83.086  1.00  0.00              
ATOM   4282  O   PHE B 178      21.847  -5.184  82.766  1.00  0.00              
ATOM   4283  N   LEU B 179      20.497  -6.826  83.485  1.00  0.00              
ATOM   4284  CA  LEU B 179      19.303  -5.998  83.448  1.00  0.00              
ATOM   4285  CB  LEU B 179      18.062  -6.839  83.704  1.00  0.00              
ATOM   4286  CG  LEU B 179      16.851  -6.526  82.838  1.00  0.00              
ATOM   4287  CD1 LEU B 179      17.135  -6.880  81.385  1.00  0.00              
ATOM   4288  CD2 LEU B 179      15.633  -7.289  83.322  1.00  0.00              
ATOM   4289  C   LEU B 179      19.360  -4.820  84.414  1.00  0.00              
ATOM   4290  O   LEU B 179      19.049  -3.694  84.014  1.00  0.00              
ATOM   4291  N   LYS B 180      19.796  -5.027  85.667  1.00  0.00              
ATOM   4292  CA  LYS B 180      19.944  -3.918  86.606  1.00  0.00              
ATOM   4293  CB  LYS B 180      20.274  -4.361  88.038  1.00  0.00              
ATOM   4294  CG  LYS B 180      21.625  -5.030  88.264  1.00  0.00              
ATOM   4295  CD  LYS B 180      21.974  -5.153  89.737  1.00  0.00              
ATOM   4296  CE  LYS B 180      22.238  -3.811  90.420  1.00  0.00              
ATOM   4297  NZ  LYS B 180      23.414  -3.127  89.915  1.00  0.00              
ATOM   4298  C   LYS B 180      20.978  -2.906  86.133  1.00  0.00              
ATOM   4299  O   LYS B 180      20.771  -1.692  86.243  1.00  0.00              
ATOM   4300  N   GLU B 181      22.073  -3.420  85.563  1.00  0.00              
ATOM   4301  CA  GLU B 181      23.097  -2.561  85.011  1.00  0.00              
ATOM   4302  CB  GLU B 181      24.431  -3.277  84.891  1.00  0.00              
ATOM   4303  CG  GLU B 181      25.016  -3.608  86.264  1.00  0.00              
ATOM   4304  CD  GLU B 181      26.483  -4.008  86.256  1.00  0.00              
ATOM   4305  OE1 GLU B 181      27.321  -3.182  85.897  1.00  0.00              
ATOM   4306  OE2 GLU B 181      26.805  -5.136  86.633  1.00  0.00              
ATOM   4307  C   GLU B 181      22.685  -1.874  83.719  1.00  0.00              
ATOM   4308  O   GLU B 181      23.128  -0.757  83.469  1.00  0.00              
ATOM   4309  N   ARG B 182      21.804  -2.465  82.906  1.00  0.00              
ATOM   4310  CA  ARG B 182      21.219  -1.777  81.763  1.00  0.00              
ATOM   4311  CB  ARG B 182      20.463  -2.740  80.845  1.00  0.00              
ATOM   4312  CG  ARG B 182      21.427  -3.569  80.002  1.00  0.00              
ATOM   4313  CD  ARG B 182      20.743  -4.647  79.169  1.00  0.00              
ATOM   4314  NE  ARG B 182      21.749  -5.370  78.405  1.00  0.00              
ATOM   4315  CZ  ARG B 182      21.606  -6.633  78.002  1.00  0.00              
ATOM   4316  NH1 ARG B 182      22.631  -7.226  77.411  1.00  0.00              
ATOM   4317  NH2 ARG B 182      20.453  -7.289  78.067  1.00  0.00              
ATOM   4318  C   ARG B 182      20.320  -0.639  82.224  1.00  0.00              
ATOM   4319  O   ARG B 182      20.347   0.441  81.632  1.00  0.00              
ATOM   4320  N   LEU B 183      19.560  -0.842  83.309  1.00  0.00              
ATOM   4321  CA  LEU B 183      18.810   0.243  83.933  1.00  0.00              
ATOM   4322  CB  LEU B 183      17.965  -0.239  85.106  1.00  0.00              
ATOM   4323  CG  LEU B 183      16.738  -1.102  84.866  1.00  0.00              
ATOM   4324  CD1 LEU B 183      16.093  -1.416  86.202  1.00  0.00              
ATOM   4325  CD2 LEU B 183      15.730  -0.395  83.972  1.00  0.00              
ATOM   4326  C   LEU B 183      19.688   1.390  84.417  1.00  0.00              
ATOM   4327  O   LEU B 183      19.396   2.549  84.123  1.00  0.00              
ATOM   4328  N   GLN B 184      20.775   1.111  85.146  1.00  0.00              
ATOM   4329  CA  GLN B 184      21.661   2.182  85.587  1.00  0.00              
ATOM   4330  CB  GLN B 184      22.520   1.744  86.778  1.00  0.00              
ATOM   4331  CG  GLN B 184      23.503   0.613  86.531  1.00  0.00              
ATOM   4332  CD  GLN B 184      24.032  -0.033  87.802  1.00  0.00              
ATOM   4333  OE1 GLN B 184      23.645  -1.141  88.173  1.00  0.00              
ATOM   4334  NE2 GLN B 184      24.942   0.616  88.515  1.00  0.00              
ATOM   4335  C   GLN B 184      22.492   2.804  84.464  1.00  0.00              
ATOM   4336  O   GLN B 184      22.815   3.991  84.510  1.00  0.00              
ATOM   4337  N   LEU B 185      22.839   2.029  83.430  1.00  0.00              
ATOM   4338  CA  LEU B 185      23.508   2.569  82.255  1.00  0.00              
ATOM   4339  CB  LEU B 185      24.281   1.495  81.486  1.00  0.00              
ATOM   4340  CG  LEU B 185      25.758   1.241  81.796  1.00  0.00              
ATOM   4341  CD1 LEU B 185      25.998   0.822  83.239  1.00  0.00              
ATOM   4342  CD2 LEU B 185      26.296   0.179  80.851  1.00  0.00              
ATOM   4343  C   LEU B 185      22.594   3.311  81.292  1.00  0.00              
ATOM   4344  O   LEU B 185      23.097   4.121  80.513  1.00  0.00              
ATOM   4345  N   LYS B 186      21.271   3.079  81.328  1.00  0.00              
ATOM   4346  CA  LYS B 186      20.277   3.731  80.471  1.00  0.00              
ATOM   4347  CB  LYS B 186      18.889   3.551  81.094  1.00  0.00              
ATOM   4348  CG  LYS B 186      17.712   4.181  80.358  1.00  0.00              
ATOM   4349  CD  LYS B 186      16.458   4.080  81.217  1.00  0.00              
ATOM   4350  CE  LYS B 186      15.293   4.878  80.637  1.00  0.00              
ATOM   4351  NZ  LYS B 186      15.603   6.295  80.581  1.00  0.00              
ATOM   4352  C   LYS B 186      20.524   5.206  80.168  1.00  0.00              
ATOM   4353  O   LYS B 186      20.594   5.595  79.001  1.00  0.00              
ATOM   4354  N   HIS B 187      20.729   6.021  81.208  1.00  0.00              
ATOM   4355  CA  HIS B 187      20.976   7.448  81.044  1.00  0.00              
ATOM   4356  CB  HIS B 187      20.985   8.128  82.413  1.00  0.00              
ATOM   4357  CG  HIS B 187      20.979   9.654  82.388  1.00  0.00              
ATOM   4358  ND1 HIS B 187      21.633  10.480  81.580  1.00  0.00              
ATOM   4359  CD2 HIS B 187      20.284  10.415  83.300  1.00  0.00              
ATOM   4360  NE2 HIS B 187      20.577  11.653  83.002  1.00  0.00              
ATOM   4361  CE1 HIS B 187      21.395  11.699  81.980  1.00  0.00              
ATOM   4362  C   HIS B 187      22.282   7.725  80.303  1.00  0.00              
ATOM   4363  O   HIS B 187      22.336   8.643  79.482  1.00  0.00              
ATOM   4364  N   LEU B 188      23.333   6.939  80.564  1.00  0.00              
ATOM   4365  CA  LEU B 188      24.625   7.108  79.907  1.00  0.00              
ATOM   4366  CB  LEU B 188      25.680   6.256  80.622  1.00  0.00              
ATOM   4367  CG  LEU B 188      27.128   6.232  80.128  1.00  0.00              
ATOM   4368  CD1 LEU B 188      27.793   7.589  80.293  1.00  0.00              
ATOM   4369  CD2 LEU B 188      27.917   5.177  80.883  1.00  0.00              
ATOM   4370  C   LEU B 188      24.521   6.689  78.446  1.00  0.00              
ATOM   4371  O   LEU B 188      25.082   7.327  77.552  1.00  0.00              
ATOM   4372  N   SER B 189      23.759   5.616  78.215  1.00  0.00              
ATOM   4373  CA  SER B 189      23.533   5.064  76.894  1.00  0.00              
ATOM   4374  CB  SER B 189      22.744   3.763  77.041  1.00  0.00              
ATOM   4375  OG  SER B 189      23.044   2.819  76.020  1.00  0.00              
ATOM   4376  C   SER B 189      22.799   6.085  76.035  1.00  0.00              
ATOM   4377  O   SER B 189      23.349   6.532  75.026  1.00  0.00              
ATOM   4378  N   LEU B 190      21.609   6.513  76.488  1.00  0.00              
ATOM   4379  CA  LEU B 190      20.809   7.532  75.819  1.00  0.00              
ATOM   4380  CB  LEU B 190      19.592   7.915  76.655  1.00  0.00              
ATOM   4381  CG  LEU B 190      18.392   6.983  76.719  1.00  0.00              
ATOM   4382  CD1 LEU B 190      17.438   7.436  77.808  1.00  0.00              
ATOM   4383  CD2 LEU B 190      17.678   6.933  75.378  1.00  0.00              
ATOM   4384  C   LEU B 190      21.598   8.792  75.509  1.00  0.00              
ATOM   4385  O   LEU B 190      21.577   9.265  74.370  1.00  0.00              
ATOM   4386  N   LEU B 191      22.331   9.287  76.516  1.00  0.00              
ATOM   4387  CA  LEU B 191      23.234  10.417  76.360  1.00  0.00              
ATOM   4388  CB  LEU B 191      23.955  10.652  77.686  1.00  0.00              
ATOM   4389  CG  LEU B 191      25.028  11.713  77.886  1.00  0.00              
ATOM   4390  CD1 LEU B 191      24.551  13.113  77.537  1.00  0.00              
ATOM   4391  CD2 LEU B 191      25.481  11.660  79.332  1.00  0.00              
ATOM   4392  C   LEU B 191      24.224  10.207  75.223  1.00  0.00              
ATOM   4393  O   LEU B 191      24.203  10.983  74.272  1.00  0.00              
ATOM   4394  N   THR B 192      25.013   9.128  75.241  1.00  0.00              
ATOM   4395  CA  THR B 192      26.046   8.899  74.234  1.00  0.00              
ATOM   4396  CB  THR B 192      26.868   7.645  74.602  1.00  0.00              
ATOM   4397  OG1 THR B 192      27.312   7.846  75.940  1.00  0.00              
ATOM   4398  CG2 THR B 192      28.087   7.457  73.712  1.00  0.00              
ATOM   4399  C   THR B 192      25.463   8.805  72.822  1.00  0.00              
ATOM   4400  O   THR B 192      25.959   9.440  71.884  1.00  0.00              
ATOM   4401  N   THR B 193      24.354   8.074  72.675  1.00  0.00              
ATOM   4402  CA  THR B 193      23.675   7.957  71.393  1.00  0.00              
ATOM   4403  CB  THR B 193      22.578   6.885  71.487  1.00  0.00              
ATOM   4404  OG1 THR B 193      21.839   7.109  72.682  1.00  0.00              
ATOM   4405  CG2 THR B 193      23.174   5.489  71.532  1.00  0.00              
ATOM   4406  C   THR B 193      23.108   9.273  70.870  1.00  0.00              
ATOM   4407  O   THR B 193      23.265   9.621  69.696  1.00  0.00              
ATOM   4408  N   LEU B 194      22.488  10.040  71.772  1.00  0.00              
ATOM   4409  CA  LEU B 194      21.814  11.273  71.403  1.00  0.00              
ATOM   4410  CB  LEU B 194      20.926  11.713  72.557  1.00  0.00              
ATOM   4411  CG  LEU B 194      19.910  12.831  72.411  1.00  0.00              
ATOM   4412  CD1 LEU B 194      18.931  12.561  71.280  1.00  0.00              
ATOM   4413  CD2 LEU B 194      19.157  12.951  73.721  1.00  0.00              
ATOM   4414  C   LEU B 194      22.842  12.339  71.057  1.00  0.00              
ATOM   4415  O   LEU B 194      22.679  13.071  70.078  1.00  0.00              
ATOM   4416  N   SER B 195      23.930  12.391  71.836  1.00  0.00              
ATOM   4417  CA  SER B 195      25.069  13.238  71.542  1.00  0.00              
ATOM   4418  CB  SER B 195      26.138  13.099  72.609  1.00  0.00              
ATOM   4419  OG  SER B 195      25.654  13.543  73.869  1.00  0.00              
ATOM   4420  C   SER B 195      25.658  12.970  70.168  1.00  0.00              
ATOM   4421  O   SER B 195      25.935  13.938  69.464  1.00  0.00              
ATOM   4422  N   ASN B 196      25.805  11.711  69.722  1.00  0.00              
ATOM   4423  CA  ASN B 196      26.220  11.447  68.345  1.00  0.00              
ATOM   4424  CB  ASN B 196      26.298   9.958  68.020  1.00  0.00              
ATOM   4425  CG  ASN B 196      26.814   9.690  66.608  1.00  0.00              
ATOM   4426  OD1 ASN B 196      28.014   9.747  66.349  1.00  0.00              
ATOM   4427  ND2 ASN B 196      25.974   9.407  65.623  1.00  0.00              
ATOM   4428  C   ASN B 196      25.283  12.099  67.341  1.00  0.00              
ATOM   4429  O   ASN B 196      25.737  12.730  66.384  1.00  0.00              
ATOM   4430  N   ARG B 197      23.971  11.991  67.564  1.00  0.00              
ATOM   4431  CA  ARG B 197      23.027  12.556  66.623  1.00  0.00              
ATOM   4432  CB  ARG B 197      21.621  12.017  66.853  1.00  0.00              
ATOM   4433  CG  ARG B 197      20.741  12.126  65.607  1.00  0.00              
ATOM   4434  CD  ARG B 197      21.429  11.629  64.331  1.00  0.00              
ATOM   4435  NE  ARG B 197      21.930  10.268  64.460  1.00  0.00              
ATOM   4436  CZ  ARG B 197      23.154   9.914  64.056  1.00  0.00              
ATOM   4437  NH1 ARG B 197      23.551   8.662  64.196  1.00  0.00              
ATOM   4438  NH2 ARG B 197      24.041  10.771  63.570  1.00  0.00              
ATOM   4439  C   ARG B 197      23.076  14.075  66.578  1.00  0.00              
ATOM   4440  O   ARG B 197      23.364  14.634  65.517  1.00  0.00              
ATOM   4441  N   VAL B 198      22.906  14.757  67.712  1.00  0.00              
ATOM   4442  CA  VAL B 198      22.967  16.213  67.727  1.00  0.00              
ATOM   4443  CB  VAL B 198      22.452  16.817  69.058  1.00  0.00              
ATOM   4444  CG1 VAL B 198      20.960  16.551  69.190  1.00  0.00              
ATOM   4445  CG2 VAL B 198      23.175  16.284  70.287  1.00  0.00              
ATOM   4446  C   VAL B 198      24.334  16.769  67.324  1.00  0.00              
ATOM   4447  O   VAL B 198      24.406  17.754  66.586  1.00  0.00              
ATOM   4448  N   CYS B 199      25.436  16.128  67.730  1.00  0.00              
ATOM   4449  CA  CYS B 199      26.765  16.552  67.309  1.00  0.00              
ATOM   4450  CB  CYS B 199      27.853  16.000  68.218  1.00  0.00              
ATOM   4451  SG  CYS B 199      27.644  16.444  69.962  1.00  0.00              
ATOM   4452  C   CYS B 199      27.094  16.199  65.863  1.00  0.00              
ATOM   4453  O   CYS B 199      27.950  16.855  65.264  1.00  0.00              
ATOM   4454  N   SER B 200      26.477  15.176  65.256  1.00  0.00              
ATOM   4455  CA  SER B 200      26.640  14.945  63.824  1.00  0.00              
ATOM   4456  CB  SER B 200      26.208  13.548  63.382  1.00  0.00              
ATOM   4457  OG  SER B 200      24.874  13.224  63.747  1.00  0.00              
ATOM   4458  C   SER B 200      25.910  16.004  63.018  1.00  0.00              
ATOM   4459  O   SER B 200      26.469  16.535  62.059  1.00  0.00              
ATOM   4460  N   GLN B 201      24.680  16.347  63.428  1.00  0.00              
ATOM   4461  CA  GLN B 201      23.938  17.459  62.842  1.00  0.00              
ATOM   4462  CB  GLN B 201      22.564  17.596  63.508  1.00  0.00              
ATOM   4463  CG  GLN B 201      21.657  16.404  63.198  1.00  0.00              
ATOM   4464  CD  GLN B 201      20.302  16.362  63.899  1.00  0.00              
ATOM   4465  OE1 GLN B 201      19.991  17.103  64.833  1.00  0.00              
ATOM   4466  NE2 GLN B 201      19.414  15.491  63.437  1.00  0.00              
ATOM   4467  C   GLN B 201      24.722  18.766  62.929  1.00  0.00              
ATOM   4468  O   GLN B 201      24.880  19.482  61.936  1.00  0.00              
ATOM   4469  N   TYR B 202      25.281  19.024  64.119  1.00  0.00              
ATOM   4470  CA  TYR B 202      26.186  20.141  64.348  1.00  0.00              
ATOM   4471  CB  TYR B 202      26.649  20.132  65.809  1.00  0.00              
ATOM   4472  CG  TYR B 202      27.507  21.321  66.221  1.00  0.00              
ATOM   4473  CD1 TYR B 202      26.916  22.548  66.443  1.00  0.00              
ATOM   4474  CE1 TYR B 202      27.691  23.634  66.786  1.00  0.00              
ATOM   4475  CD2 TYR B 202      28.875  21.172  66.356  1.00  0.00              
ATOM   4476  CE2 TYR B 202      29.655  22.260  66.685  1.00  0.00              
ATOM   4477  CZ  TYR B 202      29.055  23.483  66.889  1.00  0.00              
ATOM   4478  OH  TYR B 202      29.835  24.584  67.173  1.00  0.00              
ATOM   4479  C   TYR B 202      27.391  20.140  63.414  1.00  0.00              
ATOM   4480  O   TYR B 202      27.645  21.138  62.738  1.00  0.00              
ATOM   4481  N   ALA B 203      28.138  19.033  63.357  1.00  0.00              
ATOM   4482  CA  ALA B 203      29.337  18.948  62.531  1.00  0.00              
ATOM   4483  CB  ALA B 203      30.030  17.618  62.763  1.00  0.00              
ATOM   4484  C   ALA B 203      29.066  19.054  61.038  1.00  0.00              
ATOM   4485  O   ALA B 203      29.831  19.674  60.300  1.00  0.00              
ATOM   4486  N   ALA B 204      27.959  18.457  60.592  1.00  0.00              
ATOM   4487  CA  ALA B 204      27.568  18.491  59.194  1.00  0.00              
ATOM   4488  CB  ALA B 204      26.409  17.538  58.981  1.00  0.00              
ATOM   4489  C   ALA B 204      27.122  19.870  58.728  1.00  0.00              
ATOM   4490  O   ALA B 204      27.336  20.236  57.572  1.00  0.00              
ATOM   4491  N   TYR B 205      26.478  20.640  59.609  1.00  0.00              
ATOM   4492  CA  TYR B 205      26.070  21.990  59.262  1.00  0.00              
ATOM   4493  CB  TYR B 205      24.729  22.312  59.905  1.00  0.00              
ATOM   4494  CG  TYR B 205      23.518  21.735  59.182  1.00  0.00              
ATOM   4495  CD1 TYR B 205      22.389  21.422  59.910  1.00  0.00              
ATOM   4496  CE1 TYR B 205      21.246  21.006  59.261  1.00  0.00              
ATOM   4497  CD2 TYR B 205      23.514  21.591  57.805  1.00  0.00              
ATOM   4498  CE2 TYR B 205      22.375  21.174  57.152  1.00  0.00              
ATOM   4499  CZ  TYR B 205      21.245  20.897  57.887  1.00  0.00              
ATOM   4500  OH  TYR B 205      20.097  20.504  57.235  1.00  0.00              
ATOM   4501  C   TYR B 205      27.062  23.104  59.558  1.00  0.00              
ATOM   4502  O   TYR B 205      27.190  24.050  58.779  1.00  0.00              
ATOM   4503  N   GLY B 206      27.788  23.013  60.672  1.00  0.00              
ATOM   4504  CA  GLY B 206      28.600  24.120  61.153  1.00  0.00              
ATOM   4505  C   GLY B 206      27.765  25.044  62.030  1.00  0.00              
ATOM   4506  O   GLY B 206      26.581  25.265  61.762  1.00  0.00              
ATOM   4507  N   GLU B 207      28.395  25.632  63.056  1.00  0.00              
ATOM   4508  CA  GLU B 207      27.712  26.326  64.146  1.00  0.00              
ATOM   4509  CB  GLU B 207      28.731  27.086  65.002  1.00  0.00              
ATOM   4510  CG  GLU B 207      28.132  27.760  66.237  1.00  0.00              
ATOM   4511  CD  GLU B 207      29.124  28.038  67.352  1.00  0.00              
ATOM   4512  OE1 GLU B 207      29.190  27.223  68.277  1.00  0.00              
ATOM   4513  OE2 GLU B 207      29.820  29.049  67.299  1.00  0.00              
ATOM   4514  C   GLU B 207      26.512  27.205  63.806  1.00  0.00              
ATOM   4515  O   GLU B 207      25.425  26.945  64.322  1.00  0.00              
ATOM   4516  N   LYS B 208      26.653  28.199  62.921  1.00  0.00              
ATOM   4517  CA  LYS B 208      25.543  29.076  62.565  1.00  0.00              
ATOM   4518  CB  LYS B 208      26.014  30.203  61.644  1.00  0.00              
ATOM   4519  CG  LYS B 208      24.939  31.258  61.396  1.00  0.00              
ATOM   4520  CD  LYS B 208      25.396  32.316  60.408  1.00  0.00              
ATOM   4521  CE  LYS B 208      24.255  33.294  60.174  1.00  0.00              
ATOM   4522  NZ  LYS B 208      24.645  34.329  59.238  1.00  0.00              
ATOM   4523  C   LYS B 208      24.398  28.310  61.908  1.00  0.00              
ATOM   4524  O   LYS B 208      23.231  28.508  62.250  1.00  0.00              
ATOM   4525  N   LYS B 209      24.719  27.372  61.014  1.00  0.00              
ATOM   4526  CA  LYS B 209      23.697  26.648  60.278  1.00  0.00              
ATOM   4527  CB  LYS B 209      24.318  26.023  59.041  1.00  0.00              
ATOM   4528  CG  LYS B 209      23.312  25.608  57.981  1.00  0.00              
ATOM   4529  CD  LYS B 209      24.084  25.144  56.763  1.00  0.00              
ATOM   4530  CE  LYS B 209      23.155  24.933  55.584  1.00  0.00              
ATOM   4531  NZ  LYS B 209      23.934  24.772  54.373  1.00  0.00              
ATOM   4532  C   LYS B 209      23.045  25.601  61.176  1.00  0.00              
ATOM   4533  O   LYS B 209      21.862  25.302  61.029  1.00  0.00              
ATOM   4534  N   SER B 210      23.787  25.057  62.146  1.00  0.00              
ATOM   4535  CA  SER B 210      23.221  24.172  63.152  1.00  0.00              
ATOM   4536  CB  SER B 210      24.323  23.464  63.926  1.00  0.00              
ATOM   4537  OG  SER B 210      23.824  22.412  64.746  1.00  0.00              
ATOM   4538  C   SER B 210      22.339  24.949  64.122  1.00  0.00              
ATOM   4539  O   SER B 210      21.325  24.422  64.579  1.00  0.00              
ATOM   4540  N   ARG B 211      22.710  26.188  64.456  1.00  0.00              
ATOM   4541  CA  ARG B 211      21.898  27.079  65.274  1.00  0.00              
ATOM   4542  CB  ARG B 211      22.703  28.353  65.495  1.00  0.00              
ATOM   4543  CG  ARG B 211      22.095  29.471  66.314  1.00  0.00              
ATOM   4544  CD  ARG B 211      23.087  30.621  66.220  1.00  0.00              
ATOM   4545  NE  ARG B 211      22.544  31.865  66.738  1.00  0.00              
ATOM   4546  CZ  ARG B 211      21.696  32.628  66.046  1.00  0.00              
ATOM   4547  NH1 ARG B 211      21.198  33.703  66.639  1.00  0.00              
ATOM   4548  NH2 ARG B 211      21.378  32.361  64.783  1.00  0.00              
ATOM   4549  C   ARG B 211      20.576  27.369  64.572  1.00  0.00              
ATOM   4550  O   ARG B 211      19.503  27.240  65.167  1.00  0.00              
ATOM   4551  N   LEU B 212      20.657  27.712  63.281  1.00  0.00              
ATOM   4552  CA  LEU B 212      19.482  27.852  62.436  1.00  0.00              
ATOM   4553  CB  LEU B 212      19.859  28.327  61.036  1.00  0.00              
ATOM   4554  CG  LEU B 212      19.862  29.823  60.721  1.00  0.00              
ATOM   4555  CD1 LEU B 212      20.751  30.631  61.655  1.00  0.00              
ATOM   4556  CD2 LEU B 212      20.287  30.026  59.278  1.00  0.00              
ATOM   4557  C   LEU B 212      18.664  26.574  62.351  1.00  0.00              
ATOM   4558  O   LEU B 212      17.452  26.636  62.533  1.00  0.00              
ATOM   4559  N   SER B 213      19.283  25.407  62.137  1.00  0.00              
ATOM   4560  CA  SER B 213      18.589  24.123  62.140  1.00  0.00              
ATOM   4561  CB  SER B 213      19.573  22.989  61.862  1.00  0.00              
ATOM   4562  OG  SER B 213      18.987  21.691  61.801  1.00  0.00              
ATOM   4563  C   SER B 213      17.869  23.868  63.457  1.00  0.00              
ATOM   4564  O   SER B 213      16.716  23.439  63.450  1.00  0.00              
ATOM   4565  N   ASN B 214      18.519  24.153  64.591  1.00  0.00              
ATOM   4566  CA  ASN B 214      17.901  24.017  65.903  1.00  0.00              
ATOM   4567  CB  ASN B 214      18.907  24.305  67.022  1.00  0.00              
ATOM   4568  CG  ASN B 214      19.933  23.197  67.236  1.00  0.00              
ATOM   4569  OD1 ASN B 214      19.618  22.011  67.191  1.00  0.00              
ATOM   4570  ND2 ASN B 214      21.200  23.497  67.492  1.00  0.00              
ATOM   4571  C   ASN B 214      16.688  24.926  66.036  1.00  0.00              
ATOM   4572  O   ASN B 214      15.624  24.494  66.481  1.00  0.00              
ATOM   4573  N   LEU B 215      16.826  26.176  65.578  1.00  0.00              
ATOM   4574  CA  LEU B 215      15.724  27.127  65.524  1.00  0.00              
ATOM   4575  CB  LEU B 215      16.258  28.463  65.013  1.00  0.00              
ATOM   4576  CG  LEU B 215      15.374  29.700  64.983  1.00  0.00              
ATOM   4577  CD1 LEU B 215      15.008  30.139  66.389  1.00  0.00              
ATOM   4578  CD2 LEU B 215      16.113  30.824  64.286  1.00  0.00              
ATOM   4579  C   LEU B 215      14.579  26.634  64.642  1.00  0.00              
ATOM   4580  O   LEU B 215      13.416  26.747  65.028  1.00  0.00              
ATOM   4581  N   ILE B 216      14.888  26.050  63.476  1.00  0.00              
ATOM   4582  CA  ILE B 216      13.891  25.483  62.573  1.00  0.00              
ATOM   4583  CB  ILE B 216      14.537  25.045  61.231  1.00  0.00              
ATOM   4584  CG2 ILE B 216      13.519  24.354  60.330  1.00  0.00              
ATOM   4585  CG1 ILE B 216      15.139  26.229  60.485  1.00  0.00              
ATOM   4586  CD1 ILE B 216      15.999  25.860  59.261  1.00  0.00              
ATOM   4587  C   ILE B 216      13.166  24.318  63.239  1.00  0.00              
ATOM   4588  O   ILE B 216      11.935  24.265  63.209  1.00  0.00              
ATOM   4589  N   LYS B 217      13.906  23.400  63.873  1.00  0.00              
ATOM   4590  CA  LYS B 217      13.315  22.277  64.591  1.00  0.00              
ATOM   4591  CB  LYS B 217      14.380  21.378  65.215  1.00  0.00              
ATOM   4592  CG  LYS B 217      15.219  20.651  64.180  1.00  0.00              
ATOM   4593  CD  LYS B 217      16.160  19.652  64.828  1.00  0.00              
ATOM   4594  CE  LYS B 217      16.893  18.938  63.709  1.00  0.00              
ATOM   4595  NZ  LYS B 217      17.407  17.653  64.138  1.00  0.00              
ATOM   4596  C   LYS B 217      12.356  22.752  65.669  1.00  0.00              
ATOM   4597  O   LYS B 217      11.203  22.323  65.709  1.00  0.00              
ATOM   4598  N   LEU B 218      12.803  23.704  66.495  1.00  0.00              
ATOM   4599  CA  LEU B 218      11.956  24.306  67.514  1.00  0.00              
ATOM   4600  CB  LEU B 218      12.765  25.270  68.371  1.00  0.00              
ATOM   4601  CG  LEU B 218      13.902  24.703  69.213  1.00  0.00              
ATOM   4602  CD1 LEU B 218      14.740  25.828  69.788  1.00  0.00              
ATOM   4603  CD2 LEU B 218      13.381  23.783  70.303  1.00  0.00              
ATOM   4604  C   LEU B 218      10.741  25.020  66.934  1.00  0.00              
ATOM   4605  O   LEU B 218       9.646  24.910  67.482  1.00  0.00              
ATOM   4606  N   ALA B 219      10.903  25.718  65.805  1.00  0.00              
ATOM   4607  CA  ALA B 219       9.802  26.384  65.122  1.00  0.00              
ATOM   4608  CB  ALA B 219      10.334  27.173  63.938  1.00  0.00              
ATOM   4609  C   ALA B 219       8.762  25.427  64.562  1.00  0.00              
ATOM   4610  O   ALA B 219       7.562  25.683  64.645  1.00  0.00              
ATOM   4611  N   GLN B 220       9.200  24.310  63.979  1.00  0.00              
ATOM   4612  CA  GLN B 220       8.271  23.359  63.391  1.00  0.00              
ATOM   4613  CB  GLN B 220       8.930  22.559  62.268  1.00  0.00              
ATOM   4614  CG  GLN B 220       9.425  23.504  61.179  1.00  0.00              
ATOM   4615  CD  GLN B 220       9.788  22.883  59.840  1.00  0.00              
ATOM   4616  OE1 GLN B 220      10.532  21.907  59.721  1.00  0.00              
ATOM   4617  NE2 GLN B 220       9.263  23.483  58.781  1.00  0.00              
ATOM   4618  C   GLN B 220       7.628  22.457  64.435  1.00  0.00              
ATOM   4619  O   GLN B 220       6.471  22.059  64.293  1.00  0.00              
ATOM   4620  N   LYS B 221       8.358  22.128  65.504  1.00  0.00              
ATOM   4621  CA  LYS B 221       7.790  21.410  66.636  1.00  0.00              
ATOM   4622  CB  LYS B 221       8.892  20.788  67.484  1.00  0.00              
ATOM   4623  CG  LYS B 221       9.559  19.602  66.802  1.00  0.00              
ATOM   4624  CD  LYS B 221      10.786  19.157  67.580  1.00  0.00              
ATOM   4625  CE  LYS B 221      11.363  17.895  66.961  1.00  0.00              
ATOM   4626  NZ  LYS B 221      12.502  17.436  67.730  1.00  0.00              
ATOM   4627  C   LYS B 221       6.892  22.287  67.499  1.00  0.00              
ATOM   4628  O   LYS B 221       5.909  21.802  68.064  1.00  0.00              
ATOM   4629  N   VAL B 222       7.202  23.582  67.644  1.00  0.00              
ATOM   4630  CA  VAL B 222       6.327  24.518  68.341  1.00  0.00              
ATOM   4631  CB  VAL B 222       6.866  24.930  69.740  1.00  0.00              
ATOM   4632  CG1 VAL B 222       5.785  25.683  70.490  1.00  0.00              
ATOM   4633  CG2 VAL B 222       7.314  23.771  70.603  1.00  0.00              
ATOM   4634  C   VAL B 222       6.087  25.769  67.487  1.00  0.00              
ATOM   4635  O   VAL B 222       6.765  26.789  67.659  1.00  0.00              
ATOM   4636  N   PRO B 223       5.118  25.771  66.559  1.00  0.00              
ATOM   4637  CD  PRO B 223       4.405  24.590  66.084  1.00  0.00              
ATOM   4638  CA  PRO B 223       4.733  26.957  65.797  1.00  0.00              
ATOM   4639  CB  PRO B 223       3.798  26.388  64.751  1.00  0.00              
ATOM   4640  CG  PRO B 223       3.183  25.184  65.415  1.00  0.00              
ATOM   4641  C   PRO B 223       4.078  28.039  66.650  1.00  0.00              
ATOM   4642  O   PRO B 223       4.180  29.229  66.357  1.00  0.00              
ATOM   4643  N   THR B 224       3.447  27.636  67.754  1.00  0.00              
ATOM   4644  CA  THR B 224       2.738  28.520  68.667  1.00  0.00              
ATOM   4645  CB  THR B 224       1.830  27.642  69.553  1.00  0.00              
ATOM   4646  OG1 THR B 224       2.569  26.460  69.863  1.00  0.00              
ATOM   4647  CG2 THR B 224       0.527  27.289  68.854  1.00  0.00              
ATOM   4648  C   THR B 224       3.597  29.446  69.526  1.00  0.00              
ATOM   4649  O   THR B 224       3.072  30.270  70.278  1.00  0.00              
ATOM   4650  N   ALA B 225       4.924  29.327  69.439  1.00  0.00              
ATOM   4651  CA  ALA B 225       5.830  30.141  70.231  1.00  0.00              
ATOM   4652  CB  ALA B 225       7.139  29.376  70.360  1.00  0.00              
ATOM   4653  C   ALA B 225       6.132  31.501  69.601  1.00  0.00              
ATOM   4654  O   ALA B 225       5.516  31.913  68.612  1.00  0.00              
ATOM   4655  N   ASP B 226       7.069  32.245  70.192  1.00  0.00              
ATOM   4656  CA  ASP B 226       7.658  33.398  69.527  1.00  0.00              
ATOM   4657  CB  ASP B 226       7.187  34.713  70.158  1.00  0.00              
ATOM   4658  CG  ASP B 226       7.218  35.937  69.237  1.00  0.00              
ATOM   4659  OD1 ASP B 226       8.001  35.986  68.279  1.00  0.00              
ATOM   4660  OD2 ASP B 226       6.440  36.857  69.477  1.00  0.00              
ATOM   4661  C   ASP B 226       9.172  33.268  69.650  1.00  0.00              
ATOM   4662  O   ASP B 226       9.662  32.504  70.489  1.00  0.00              
ATOM   4663  N   LEU B 227       9.931  34.017  68.840  1.00  0.00              
ATOM   4664  CA  LEU B 227      11.391  34.007  68.826  1.00  0.00              
ATOM   4665  CB  LEU B 227      11.892  35.145  67.940  1.00  0.00              
ATOM   4666  CG  LEU B 227      13.368  35.164  67.560  1.00  0.00              
ATOM   4667  CD1 LEU B 227      13.672  34.047  66.574  1.00  0.00              
ATOM   4668  CD2 LEU B 227      13.752  36.506  66.966  1.00  0.00              
ATOM   4669  C   LEU B 227      12.041  34.117  70.203  1.00  0.00              
ATOM   4670  O   LEU B 227      13.038  33.460  70.493  1.00  0.00              
ATOM   4671  N   GLU B 228      11.407  34.890  71.088  1.00  0.00              
ATOM   4672  CA  GLU B 228      11.884  35.114  72.448  1.00  0.00              
ATOM   4673  CB  GLU B 228      11.027  36.182  73.133  1.00  0.00              
ATOM   4674  CG  GLU B 228      11.141  37.620  72.595  1.00  0.00              
ATOM   4675  CD  GLU B 228      10.704  37.862  71.151  1.00  0.00              
ATOM   4676  OE1 GLU B 228      11.329  38.674  70.475  1.00  0.00              
ATOM   4677  OE2 GLU B 228       9.754  37.218  70.690  1.00  0.00              
ATOM   4678  C   GLU B 228      11.894  33.844  73.296  1.00  0.00              
ATOM   4679  O   GLU B 228      12.590  33.762  74.306  1.00  0.00              
ATOM   4680  N   ASP B 229      11.107  32.841  72.895  1.00  0.00              
ATOM   4681  CA  ASP B 229      11.146  31.532  73.529  1.00  0.00              
ATOM   4682  CB  ASP B 229       9.837  30.757  73.391  1.00  0.00              
ATOM   4683  CG  ASP B 229       8.602  31.412  73.978  1.00  0.00              
ATOM   4684  OD1 ASP B 229       8.606  31.797  75.147  1.00  0.00              
ATOM   4685  OD2 ASP B 229       7.613  31.531  73.247  1.00  0.00              
ATOM   4686  C   ASP B 229      12.220  30.695  72.862  1.00  0.00              
ATOM   4687  O   ASP B 229      13.148  30.217  73.514  1.00  0.00              
ATOM   4688  N   VAL B 230      12.104  30.542  71.539  1.00  0.00              
ATOM   4689  CA  VAL B 230      12.908  29.577  70.803  1.00  0.00              
ATOM   4690  CB  VAL B 230      12.249  29.184  69.459  1.00  0.00              
ATOM   4691  CG1 VAL B 230      10.949  28.438  69.712  1.00  0.00              
ATOM   4692  CG2 VAL B 230      11.980  30.382  68.566  1.00  0.00              
ATOM   4693  C   VAL B 230      14.376  29.938  70.610  1.00  0.00              
ATOM   4694  O   VAL B 230      15.245  29.087  70.808  1.00  0.00              
ATOM   4695  N   LEU B 231      14.696  31.191  70.268  1.00  0.00              
ATOM   4696  CA  LEU B 231      16.073  31.594  70.014  1.00  0.00              
ATOM   4697  CB  LEU B 231      16.155  33.001  69.413  1.00  0.00              
ATOM   4698  CG  LEU B 231      17.512  33.531  68.956  1.00  0.00              
ATOM   4699  CD1 LEU B 231      18.092  32.654  67.855  1.00  0.00              
ATOM   4700  CD2 LEU B 231      17.385  34.970  68.492  1.00  0.00              
ATOM   4701  C   LEU B 231      17.010  31.445  71.213  1.00  0.00              
ATOM   4702  O   LEU B 231      18.107  30.932  70.985  1.00  0.00              
ATOM   4703  N   PRO B 232      16.707  31.807  72.478  1.00  0.00              
ATOM   4704  CD  PRO B 232      15.603  32.678  72.880  1.00  0.00              
ATOM   4705  CA  PRO B 232      17.545  31.500  73.637  1.00  0.00              
ATOM   4706  CB  PRO B 232      16.692  31.956  74.799  1.00  0.00              
ATOM   4707  CG  PRO B 232      16.037  33.187  74.240  1.00  0.00              
ATOM   4708  C   PRO B 232      17.889  30.020  73.746  1.00  0.00              
ATOM   4709  O   PRO B 232      19.024  29.658  74.058  1.00  0.00              
ATOM   4710  N   LEU B 233      16.921  29.156  73.418  1.00  0.00              
ATOM   4711  CA  LEU B 233      17.126  27.716  73.447  1.00  0.00              
ATOM   4712  CB  LEU B 233      15.801  26.979  73.309  1.00  0.00              
ATOM   4713  CG  LEU B 233      14.648  27.416  74.194  1.00  0.00              
ATOM   4714  CD1 LEU B 233      13.412  26.606  73.883  1.00  0.00              
ATOM   4715  CD2 LEU B 233      15.012  27.310  75.655  1.00  0.00              
ATOM   4716  C   LEU B 233      18.053  27.295  72.320  1.00  0.00              
ATOM   4717  O   LEU B 233      18.999  26.541  72.551  1.00  0.00              
ATOM   4718  N   ALA B 234      17.814  27.816  71.109  1.00  0.00              
ATOM   4719  CA  ALA B 234      18.666  27.564  69.955  1.00  0.00              
ATOM   4720  CB  ALA B 234      18.133  28.309  68.741  1.00  0.00              
ATOM   4721  C   ALA B 234      20.108  28.006  70.174  1.00  0.00              
ATOM   4722  O   ALA B 234      21.037  27.318  69.748  1.00  0.00              
ATOM   4723  N   GLU B 235      20.317  29.136  70.860  1.00  0.00              
ATOM   4724  CA  GLU B 235      21.646  29.558  71.283  1.00  0.00              
ATOM   4725  CB  GLU B 235      21.605  30.914  71.991  1.00  0.00              
ATOM   4726  CG  GLU B 235      21.089  32.115  71.198  1.00  0.00              
ATOM   4727  CD  GLU B 235      21.951  32.652  70.060  1.00  0.00              
ATOM   4728  OE1 GLU B 235      21.495  33.578  69.388  1.00  0.00              
ATOM   4729  OE2 GLU B 235      23.068  32.187  69.831  1.00  0.00              
ATOM   4730  C   GLU B 235      22.236  28.544  72.254  1.00  0.00              
ATOM   4731  O   GLU B 235      23.307  27.981  72.017  1.00  0.00              
ATOM   4732  N   ASP B 236      21.493  28.293  73.338  1.00  0.00              
ATOM   4733  CA  ASP B 236      21.912  27.412  74.420  1.00  0.00              
ATOM   4734  CB  ASP B 236      20.782  27.334  75.448  1.00  0.00              
ATOM   4735  CG  ASP B 236      20.954  26.321  76.568  1.00  0.00              
ATOM   4736  OD1 ASP B 236      21.627  26.606  77.560  1.00  0.00              
ATOM   4737  OD2 ASP B 236      20.363  25.249  76.458  1.00  0.00              
ATOM   4738  C   ASP B 236      22.343  26.030  73.950  1.00  0.00              
ATOM   4739  O   ASP B 236      23.463  25.627  74.253  1.00  0.00              
ATOM   4740  N   ILE B 237      21.512  25.324  73.176  1.00  0.00              
ATOM   4741  CA  ILE B 237      21.860  23.998  72.676  1.00  0.00              
ATOM   4742  CB  ILE B 237      20.636  23.287  72.032  1.00  0.00              
ATOM   4743  CG2 ILE B 237      20.081  24.059  70.840  1.00  0.00              
ATOM   4744  CG1 ILE B 237      20.951  21.835  71.667  1.00  0.00              
ATOM   4745  CD1 ILE B 237      19.775  21.037  71.068  1.00  0.00              
ATOM   4746  C   ILE B 237      23.076  24.014  71.752  1.00  0.00              
ATOM   4747  O   ILE B 237      23.973  23.185  71.911  1.00  0.00              
ATOM   4748  N   THR B 238      23.175  24.974  70.824  1.00  0.00              
ATOM   4749  CA  THR B 238      24.300  25.033  69.899  1.00  0.00              
ATOM   4750  CB  THR B 238      24.017  26.070  68.797  1.00  0.00              
ATOM   4751  OG1 THR B 238      22.732  25.740  68.278  1.00  0.00              
ATOM   4752  CG2 THR B 238      25.030  26.033  67.667  1.00  0.00              
ATOM   4753  C   THR B 238      25.614  25.313  70.630  1.00  0.00              
ATOM   4754  O   THR B 238      26.654  24.735  70.303  1.00  0.00              
ATOM   4755  N   ASN B 239      25.558  26.162  71.663  1.00  0.00              
ATOM   4756  CA  ASN B 239      26.710  26.415  72.521  1.00  0.00              
ATOM   4757  CB  ASN B 239      26.470  27.604  73.446  1.00  0.00              
ATOM   4758  CG  ASN B 239      26.401  28.942  72.724  1.00  0.00              
ATOM   4759  OD1 ASN B 239      27.258  29.305  71.923  1.00  0.00              
ATOM   4760  ND2 ASN B 239      25.368  29.732  72.973  1.00  0.00              
ATOM   4761  C   ASN B 239      27.092  25.198  73.353  1.00  0.00              
ATOM   4762  O   ASN B 239      28.274  24.916  73.544  1.00  0.00              
ATOM   4763  N   ILE B 240      26.096  24.452  73.850  1.00  0.00              
ATOM   4764  CA  ILE B 240      26.315  23.168  74.513  1.00  0.00              
ATOM   4765  CB  ILE B 240      24.934  22.630  74.979  1.00  0.00              
ATOM   4766  CG2 ILE B 240      24.864  21.114  75.151  1.00  0.00              
ATOM   4767  CG1 ILE B 240      24.498  23.385  76.228  1.00  0.00              
ATOM   4768  CD1 ILE B 240      23.066  23.082  76.701  1.00  0.00              
ATOM   4769  C   ILE B 240      27.060  22.193  73.603  1.00  0.00              
ATOM   4770  O   ILE B 240      28.001  21.516  74.027  1.00  0.00              
ATOM   4771  N   LEU B 241      26.648  22.152  72.333  1.00  0.00              
ATOM   4772  CA  LEU B 241      27.307  21.338  71.328  1.00  0.00              
ATOM   4773  CB  LEU B 241      26.537  21.403  70.013  1.00  0.00              
ATOM   4774  CG  LEU B 241      25.128  20.819  70.016  1.00  0.00              
ATOM   4775  CD1 LEU B 241      24.360  21.183  68.758  1.00  0.00              
ATOM   4776  CD2 LEU B 241      25.185  19.320  70.212  1.00  0.00              
ATOM   4777  C   LEU B 241      28.770  21.715  71.133  1.00  0.00              
ATOM   4778  O   LEU B 241      29.640  20.859  71.307  1.00  0.00              
ATOM   4779  N   SER B 242      29.087  22.985  70.851  1.00  0.00              
ATOM   4780  CA  SER B 242      30.475  23.406  70.705  1.00  0.00              
ATOM   4781  CB  SER B 242      30.545  24.841  70.215  1.00  0.00              
ATOM   4782  OG  SER B 242      29.500  25.646  70.740  1.00  0.00              
ATOM   4783  C   SER B 242      31.332  23.239  71.951  1.00  0.00              
ATOM   4784  O   SER B 242      32.521  22.932  71.858  1.00  0.00              
ATOM   4785  N   LYS B 243      30.729  23.430  73.127  1.00  0.00              
ATOM   4786  CA  LYS B 243      31.413  23.210  74.389  1.00  0.00              
ATOM   4787  CB  LYS B 243      30.565  23.803  75.515  1.00  0.00              
ATOM   4788  CG  LYS B 243      31.196  23.811  76.898  1.00  0.00              
ATOM   4789  CD  LYS B 243      30.293  24.565  77.863  1.00  0.00              
ATOM   4790  CE  LYS B 243      30.902  24.587  79.258  1.00  0.00              
ATOM   4791  NZ  LYS B 243      30.806  23.287  79.894  1.00  0.00              
ATOM   4792  C   LYS B 243      31.709  21.735  74.647  1.00  0.00              
ATOM   4793  O   LYS B 243      32.825  21.385  75.036  1.00  0.00              
ATOM   4794  N   CYS B 244      30.748  20.836  74.411  1.00  0.00              
ATOM   4795  CA  CYS B 244      30.889  19.480  74.913  1.00  0.00              
ATOM   4796  CB  CYS B 244      29.765  19.207  75.900  1.00  0.00              
ATOM   4797  SG  CYS B 244      29.678  20.516  77.149  1.00  0.00              
ATOM   4798  C   CYS B 244      31.033  18.335  73.919  1.00  0.00              
ATOM   4799  O   CYS B 244      31.523  17.270  74.313  1.00  0.00              
ATOM   4800  N   CYS B 245      30.675  18.507  72.635  1.00  0.00              
ATOM   4801  CA  CYS B 245      30.737  17.426  71.648  1.00  0.00              
ATOM   4802  CB  CYS B 245      30.287  17.878  70.266  1.00  0.00              
ATOM   4803  SG  CYS B 245      28.523  18.253  70.135  1.00  0.00              
ATOM   4804  C   CYS B 245      32.092  16.751  71.489  1.00  0.00              
ATOM   4805  O   CYS B 245      32.169  15.546  71.261  1.00  0.00              
ATOM   4806  N   GLU B 246      33.189  17.501  71.602  1.00  0.00              
ATOM   4807  CA  GLU B 246      34.507  16.893  71.574  1.00  0.00              
ATOM   4808  CB  GLU B 246      35.355  17.491  70.446  1.00  0.00              
ATOM   4809  CG  GLU B 246      34.920  17.049  69.045  1.00  0.00              
ATOM   4810  CD  GLU B 246      34.994  15.543  68.815  1.00  0.00              
ATOM   4811  OE1 GLU B 246      36.095  15.000  68.700  1.00  0.00              
ATOM   4812  OE2 GLU B 246      33.952  14.891  68.770  1.00  0.00              
ATOM   4813  C   GLU B 246      35.208  16.924  72.926  1.00  0.00              
ATOM   4814  O   GLU B 246      36.402  17.215  73.041  1.00  0.00              
ATOM   4815  N   SER B 247      34.454  16.621  73.985  1.00  0.00              
ATOM   4816  CA  SER B 247      35.052  16.455  75.296  1.00  0.00              
ATOM   4817  CB  SER B 247      33.993  16.515  76.393  1.00  0.00              
ATOM   4818  OG  SER B 247      32.912  15.617  76.178  1.00  0.00              
ATOM   4819  C   SER B 247      35.849  15.157  75.351  1.00  0.00              
ATOM   4820  O   SER B 247      35.317  14.054  75.189  1.00  0.00              
ATOM   4821  N   ALA B 248      37.164  15.314  75.501  1.00  0.00              
ATOM   4822  CA  ALA B 248      38.066  14.182  75.636  1.00  0.00              
ATOM   4823  CB  ALA B 248      39.501  14.658  75.471  1.00  0.00              
ATOM   4824  C   ALA B 248      37.962  13.469  76.978  1.00  0.00              
ATOM   4825  O   ALA B 248      37.933  12.240  77.033  1.00  0.00              
ATOM   4826  N   SER B 249      37.900  14.229  78.073  1.00  0.00              
ATOM   4827  CA  SER B 249      37.840  13.658  79.406  1.00  0.00              
ATOM   4828  CB  SER B 249      39.122  14.044  80.139  1.00  0.00              
ATOM   4829  OG  SER B 249      39.318  15.455  80.065  1.00  0.00              
ATOM   4830  C   SER B 249      36.601  14.107  80.174  1.00  0.00              
ATOM   4831  O   SER B 249      35.656  13.338  80.362  1.00  0.00              
ATOM   4832  N   GLU B 250      36.562  15.368  80.615  1.00  0.00              
ATOM   4833  CA  GLU B 250      35.432  15.878  81.372  1.00  0.00              
ATOM   4834  CB  GLU B 250      35.857  17.117  82.168  1.00  0.00              
ATOM   4835  CG  GLU B 250      34.838  17.647  83.183  1.00  0.00              
ATOM   4836  CD  GLU B 250      34.458  16.667  84.286  1.00  0.00              
ATOM   4837  OE1 GLU B 250      35.279  16.407  85.164  1.00  0.00              
ATOM   4838  OE2 GLU B 250      33.332  16.165  84.257  1.00  0.00              
ATOM   4839  C   GLU B 250      34.247  16.160  80.454  1.00  0.00              
ATOM   4840  O   GLU B 250      34.111  17.232  79.857  1.00  0.00              
ATOM   4841  N   ASP B 251      33.393  15.145  80.303  1.00  0.00              
ATOM   4842  CA  ASP B 251      32.155  15.316  79.562  1.00  0.00              
ATOM   4843  CB  ASP B 251      31.444  13.993  79.276  1.00  0.00              
ATOM   4844  CG  ASP B 251      30.175  14.215  78.461  1.00  0.00              
ATOM   4845  OD1 ASP B 251      29.078  14.067  79.001  1.00  0.00              
ATOM   4846  OD2 ASP B 251      30.268  14.603  77.298  1.00  0.00              
ATOM   4847  C   ASP B 251      31.184  16.261  80.251  1.00  0.00              
ATOM   4848  O   ASP B 251      30.463  15.884  81.177  1.00  0.00              
ATOM   4849  N   CYS B 252      31.164  17.509  79.795  1.00  0.00              
ATOM   4850  CA  CYS B 252      30.163  18.451  80.263  1.00  0.00              
ATOM   4851  CB  CYS B 252      30.597  19.884  80.005  1.00  0.00              
ATOM   4852  SG  CYS B 252      31.269  20.225  78.359  1.00  0.00              
ATOM   4853  C   CYS B 252      28.741  18.213  79.771  1.00  0.00              
ATOM   4854  O   CYS B 252      27.790  18.631  80.435  1.00  0.00              
ATOM   4855  N   MET B 253      28.560  17.500  78.648  1.00  0.00              
ATOM   4856  CA  MET B 253      27.250  17.252  78.043  1.00  0.00              
ATOM   4857  CB  MET B 253      27.427  16.332  76.837  1.00  0.00              
ATOM   4858  CG  MET B 253      26.249  16.254  75.883  1.00  0.00              
ATOM   4859  SD  MET B 253      25.937  17.814  75.021  1.00  0.00              
ATOM   4860  CE  MET B 253      26.873  17.530  73.545  1.00  0.00              
ATOM   4861  C   MET B 253      26.225  16.664  79.011  1.00  0.00              
ATOM   4862  O   MET B 253      25.060  17.069  79.019  1.00  0.00              
ATOM   4863  N   ALA B 254      26.693  15.751  79.870  1.00  0.00              
ATOM   4864  CA  ALA B 254      25.908  15.189  80.962  1.00  0.00              
ATOM   4865  CB  ALA B 254      26.815  14.316  81.814  1.00  0.00              
ATOM   4866  C   ALA B 254      25.257  16.200  81.901  1.00  0.00              
ATOM   4867  O   ALA B 254      24.189  15.937  82.452  1.00  0.00              
ATOM   4868  N   LYS B 255      25.891  17.357  82.110  1.00  0.00              
ATOM   4869  CA  LYS B 255      25.310  18.420  82.919  1.00  0.00              
ATOM   4870  CB  LYS B 255      26.377  19.209  83.690  1.00  0.00              
ATOM   4871  CG  LYS B 255      27.368  18.416  84.542  1.00  0.00              
ATOM   4872  CD  LYS B 255      28.580  18.036  83.704  1.00  0.00              
ATOM   4873  CE  LYS B 255      29.618  17.245  84.477  1.00  0.00              
ATOM   4874  NZ  LYS B 255      30.754  16.999  83.612  1.00  0.00              
ATOM   4875  C   LYS B 255      24.545  19.389  82.024  1.00  0.00              
ATOM   4876  O   LYS B 255      23.471  19.885  82.374  1.00  0.00              
ATOM   4877  N   GLU B 256      25.104  19.640  80.834  1.00  0.00              
ATOM   4878  CA  GLU B 256      24.556  20.601  79.890  1.00  0.00              
ATOM   4879  CB  GLU B 256      25.451  20.737  78.669  1.00  0.00              
ATOM   4880  CG  GLU B 256      26.883  21.224  78.856  1.00  0.00              
ATOM   4881  CD  GLU B 256      27.098  22.575  79.522  1.00  0.00              
ATOM   4882  OE1 GLU B 256      26.365  23.525  79.247  1.00  0.00              
ATOM   4883  OE2 GLU B 256      28.039  22.673  80.313  1.00  0.00              
ATOM   4884  C   GLU B 256      23.152  20.277  79.403  1.00  0.00              
ATOM   4885  O   GLU B 256      22.275  21.140  79.461  1.00  0.00              
ATOM   4886  N   LEU B 257      22.901  19.049  78.932  1.00  0.00              
ATOM   4887  CA  LEU B 257      21.582  18.694  78.421  1.00  0.00              
ATOM   4888  CB  LEU B 257      21.582  17.355  77.680  1.00  0.00              
ATOM   4889  CG  LEU B 257      22.428  17.234  76.416  1.00  0.00              
ATOM   4890  CD1 LEU B 257      22.282  15.842  75.828  1.00  0.00              
ATOM   4891  CD2 LEU B 257      22.037  18.281  75.382  1.00  0.00              
ATOM   4892  C   LEU B 257      20.453  18.776  79.449  1.00  0.00              
ATOM   4893  O   LEU B 257      19.386  19.266  79.075  1.00  0.00              
ATOM   4894  N   PRO B 258      20.592  18.372  80.728  1.00  0.00              
ATOM   4895  CD  PRO B 258      21.493  17.317  81.189  1.00  0.00              
ATOM   4896  CA  PRO B 258      19.656  18.712  81.797  1.00  0.00              
ATOM   4897  CB  PRO B 258      20.345  18.170  83.028  1.00  0.00              
ATOM   4898  CG  PRO B 258      20.884  16.869  82.506  1.00  0.00              
ATOM   4899  C   PRO B 258      19.354  20.200  81.912  1.00  0.00              
ATOM   4900  O   PRO B 258      18.183  20.596  81.967  1.00  0.00              
ATOM   4901  N   GLU B 259      20.399  21.037  81.894  1.00  0.00              
ATOM   4902  CA  GLU B 259      20.233  22.483  81.891  1.00  0.00              
ATOM   4903  CB  GLU B 259      21.610  23.148  82.014  1.00  0.00              
ATOM   4904  CG  GLU B 259      21.691  24.676  81.925  1.00  0.00              
ATOM   4905  CD  GLU B 259      20.763  25.457  82.850  1.00  0.00              
ATOM   4906  OE1 GLU B 259      20.781  25.236  84.061  1.00  0.00              
ATOM   4907  OE2 GLU B 259      20.030  26.306  82.339  1.00  0.00              
ATOM   4908  C   GLU B 259      19.460  22.972  80.668  1.00  0.00              
ATOM   4909  O   GLU B 259      18.615  23.863  80.792  1.00  0.00              
ATOM   4910  N   HIS B 260      19.718  22.377  79.497  1.00  0.00              
ATOM   4911  CA  HIS B 260      18.943  22.664  78.301  1.00  0.00              
ATOM   4912  CB  HIS B 260      19.477  21.909  77.081  1.00  0.00              
ATOM   4913  CG  HIS B 260      18.718  22.240  75.802  1.00  0.00              
ATOM   4914  ND1 HIS B 260      18.421  23.442  75.335  1.00  0.00              
ATOM   4915  CD2 HIS B 260      18.148  21.305  74.972  1.00  0.00              
ATOM   4916  NE2 HIS B 260      17.522  22.005  74.061  1.00  0.00              
ATOM   4917  CE1 HIS B 260      17.679  23.289  74.275  1.00  0.00              
ATOM   4918  C   HIS B 260      17.474  22.336  78.512  1.00  0.00              
ATOM   4919  O   HIS B 260      16.630  23.196  78.268  1.00  0.00              
ATOM   4920  N   THR B 261      17.137  21.136  78.997  1.00  0.00              
ATOM   4921  CA  THR B 261      15.748  20.774  79.241  1.00  0.00              
ATOM   4922  CB  THR B 261      15.603  19.289  79.578  1.00  0.00              
ATOM   4923  OG1 THR B 261      16.709  18.914  80.387  1.00  0.00              
ATOM   4924  CG2 THR B 261      15.557  18.466  78.309  1.00  0.00              
ATOM   4925  C   THR B 261      14.999  21.634  80.247  1.00  0.00              
ATOM   4926  O   THR B 261      13.790  21.820  80.101  1.00  0.00              
ATOM   4927  N   VAL B 262      15.697  22.190  81.247  1.00  0.00              
ATOM   4928  CA  VAL B 262      15.097  23.160  82.161  1.00  0.00              
ATOM   4929  CB  VAL B 262      16.102  23.585  83.264  1.00  0.00              
ATOM   4930  CG1 VAL B 262      15.524  24.647  84.192  1.00  0.00              
ATOM   4931  CG2 VAL B 262      16.500  22.386  84.110  1.00  0.00              
ATOM   4932  C   VAL B 262      14.602  24.364  81.364  1.00  0.00              
ATOM   4933  O   VAL B 262      13.414  24.701  81.408  1.00  0.00              
ATOM   4934  N   LYS B 263      15.495  24.963  80.566  1.00  0.00              
ATOM   4935  CA  LYS B 263      15.135  26.093  79.719  1.00  0.00              
ATOM   4936  CB  LYS B 263      16.350  26.629  78.971  1.00  0.00              
ATOM   4937  CG  LYS B 263      17.452  27.269  79.797  1.00  0.00              
ATOM   4938  CD  LYS B 263      18.366  27.982  78.811  1.00  0.00
[truncated: 120,880 more chars]
