# Supplementary material for: RaTrav: a tool for calculating mean first-passage times on biochemical networks
Source: BMC Syst Biol. 2013 Nov 21;7:130. doi: 10.1186/1752-0509-7-130 (PMC4222613; doi:10.1186/1752-0509-7-130)
Supplement: Additional file 1 — RaTrav examples file. File containing RaTrav input and output data for the two case studies presented. [file 1752-0509-7-130-S1.zip › SupplementaryFiles/Example1/81a.pdb]

ATOM      1  N   GLU A   1      11.454  -6.479 102.379  1.00  0.00              
ATOM      2  CA  GLU A   1      11.790  -7.854 102.701  1.00  0.00              
ATOM      3  CB  GLU A   1      11.887  -7.981 104.221  1.00  0.00              
ATOM      4  CG  GLU A   1      12.483  -9.285 104.755  1.00  0.00              
ATOM      5  CD  GLU A   1      13.929  -9.542 104.348  1.00  0.00              
ATOM      6  OE1 GLU A   1      14.809  -8.788 104.766  1.00  0.00              
ATOM      7  OE2 GLU A   1      14.182 -10.506 103.627  1.00  0.00              
ATOM      8  C   GLU A   1      10.745  -8.815 102.141  1.00  0.00              
ATOM      9  O   GLU A   1      11.010  -9.987 101.881  1.00  0.00              
ATOM     10  N   THR A   2       9.550  -8.275 101.936  1.00  0.00              
ATOM     11  CA  THR A   2       8.438  -9.017 101.378  1.00  0.00              
ATOM     12  CB  THR A   2       7.125  -8.317 101.774  1.00  0.00              
ATOM     13  OG1 THR A   2       7.371  -6.912 101.808  1.00  0.00              
ATOM     14  CG2 THR A   2       6.610  -8.815 103.115  1.00  0.00              
ATOM     15  C   THR A   2       8.554  -9.209  99.871  1.00  0.00              
ATOM     16  O   THR A   2       9.058  -8.350  99.141  1.00  0.00              
ATOM     17  N   THR A   3       8.090 -10.365  99.398  1.00  0.00              
ATOM     18  CA  THR A   3       8.167 -10.731  97.993  1.00  0.00              
ATOM     19  CB  THR A   3       7.788 -12.217  97.858  1.00  0.00              
ATOM     20  OG1 THR A   3       6.610 -12.393  98.642  1.00  0.00              
ATOM     21  CG2 THR A   3       8.898 -13.148  98.318  1.00  0.00              
ATOM     22  C   THR A   3       7.270  -9.853  97.130  1.00  0.00              
ATOM     23  O   THR A   3       6.044  -9.978  97.176  1.00  0.00              
ATOM     24  N   ALA A   4       7.892  -8.943  96.379  1.00  0.00              
ATOM     25  CA  ALA A   4       7.185  -8.014  95.510  1.00  0.00              
ATOM     26  CB  ALA A   4       8.195  -7.233  94.682  1.00  0.00              
ATOM     27  C   ALA A   4       6.182  -8.643  94.550  1.00  0.00              
ATOM     28  O   ALA A   4       6.497  -9.581  93.815  1.00  0.00              
ATOM     29  N   LEU A   5       4.955  -8.124  94.575  1.00  0.00              
ATOM     30  CA  LEU A   5       3.867  -8.646  93.764  1.00  0.00              
ATOM     31  CB  LEU A   5       2.527  -8.141  94.285  1.00  0.00              
ATOM     32  CG  LEU A   5       2.035  -8.623  95.637  1.00  0.00              
ATOM     33  CD1 LEU A   5       0.850  -7.801  96.104  1.00  0.00              
ATOM     34  CD2 LEU A   5       1.671 -10.089  95.574  1.00  0.00              
ATOM     35  C   LEU A   5       4.015  -8.203  92.321  1.00  0.00              
ATOM     36  O   LEU A   5       4.276  -7.031  92.053  1.00  0.00              
ATOM     37  N   VAL A   6       3.871  -9.124  91.371  1.00  0.00              
ATOM     38  CA  VAL A   6       3.881  -8.767  89.962  1.00  0.00              
ATOM     39  CB  VAL A   6       5.021  -9.471  89.190  1.00  0.00              
ATOM     40  CG1 VAL A   6       5.076  -8.979  87.750  1.00  0.00              
ATOM     41  CG2 VAL A   6       6.370  -9.229  89.846  1.00  0.00              
ATOM     42  C   VAL A   6       2.519  -9.164  89.415  1.00  0.00              
ATOM     43  O   VAL A   6       2.140 -10.342  89.437  1.00  0.00              
ATOM     44  N   CYS A   7       1.765  -8.171  88.943  1.00  0.00              
ATOM     45  CA  CYS A   7       0.427  -8.411  88.438  1.00  0.00              
ATOM     46  CB  CYS A   7      -0.582  -7.813  89.410  1.00  0.00              
ATOM     47  SG  CYS A   7      -2.308  -8.153  88.985  1.00  0.00              
ATOM     48  C   CYS A   7       0.248  -7.860  87.028  1.00  0.00              
ATOM     49  O   CYS A   7       0.100  -6.655  86.788  1.00  0.00              
ATOM     50  N   ASP A   8       0.277  -8.788  86.073  1.00  0.00              
ATOM     51  CA  ASP A   8       0.095  -8.468  84.669  1.00  0.00              
ATOM     52  CB  ASP A   8       0.870  -9.438  83.780  1.00  0.00              
ATOM     53  CG  ASP A   8       0.824  -9.182  82.274  1.00  0.00              
ATOM     54  OD1 ASP A   8       1.211 -10.088  81.537  1.00  0.00              
ATOM     55  OD2 ASP A   8       0.463  -8.092  81.824  1.00  0.00              
ATOM     56  C   ASP A   8      -1.375  -8.460  84.292  1.00  0.00              
ATOM     57  O   ASP A   8      -1.994  -9.486  84.012  1.00  0.00              
ATOM     58  N   ASN A   9      -1.895  -7.241  84.266  1.00  0.00              
ATOM     59  CA  ASN A   9      -3.293  -6.977  83.979  1.00  0.00              
ATOM     60  CB  ASN A   9      -3.739  -5.715  84.720  1.00  0.00              
ATOM     61  CG  ASN A   9      -3.726  -5.817  86.240  1.00  0.00              
ATOM     62  OD1 ASN A   9      -4.757  -5.708  86.894  1.00  0.00              
ATOM     63  ND2 ASN A   9      -2.592  -6.001  86.901  1.00  0.00              
ATOM     64  C   ASN A   9      -3.455  -6.755  82.482  1.00  0.00              
ATOM     65  O   ASN A   9      -2.751  -5.925  81.902  1.00  0.00              
ATOM     66  N   GLY A  10      -4.343  -7.499  81.822  1.00  0.00              
ATOM     67  CA  GLY A  10      -4.666  -7.250  80.425  1.00  0.00              
ATOM     68  C   GLY A  10      -6.139  -7.514  80.159  1.00  0.00              
ATOM     69  O   GLY A  10      -6.786  -8.241  80.916  1.00  0.00              
ATOM     70  N   SER A  11      -6.672  -6.965  79.060  1.00  0.00              
ATOM     71  CA  SER A  11      -8.087  -7.028  78.694  1.00  0.00              
ATOM     72  CB  SER A  11      -8.239  -6.570  77.249  1.00  0.00              
ATOM     73  OG  SER A  11      -7.463  -5.413  76.958  1.00  0.00              
ATOM     74  C   SER A  11      -8.792  -8.374  78.834  1.00  0.00              
ATOM     75  O   SER A  11      -9.997  -8.444  79.087  1.00  0.00              
ATOM     76  N   GLY A  12      -8.056  -9.467  78.633  1.00  0.00              
ATOM     77  CA  GLY A  12      -8.623 -10.798  78.736  1.00  0.00              
ATOM     78  C   GLY A  12      -8.224 -11.524  80.007  1.00  0.00              
ATOM     79  O   GLY A  12      -9.008 -12.312  80.535  1.00  0.00              
ATOM     80  N   LEU A  13      -7.034 -11.253  80.548  1.00  0.00              
ATOM     81  CA  LEU A  13      -6.432 -12.110  81.558  1.00  0.00              
ATOM     82  CB  LEU A  13      -5.516 -13.158  80.922  1.00  0.00              
ATOM     83  CG  LEU A  13      -6.087 -14.318  80.113  1.00  0.00              
ATOM     84  CD1 LEU A  13      -4.981 -15.012  79.344  1.00  0.00              
ATOM     85  CD2 LEU A  13      -6.822 -15.302  81.006  1.00  0.00              
ATOM     86  C   LEU A  13      -5.599 -11.296  82.530  1.00  0.00              
ATOM     87  O   LEU A  13      -4.984 -10.287  82.170  1.00  0.00              
ATOM     88  N   VAL A  14      -5.621 -11.731  83.787  1.00  0.00              
ATOM     89  CA  VAL A  14      -4.707 -11.232  84.794  1.00  0.00              
ATOM     90  CB  VAL A  14      -5.459 -10.721  86.047  1.00  0.00              
ATOM     91  CG1 VAL A  14      -4.493 -10.225  87.115  1.00  0.00              
ATOM     92  CG2 VAL A  14      -6.392  -9.576  85.684  1.00  0.00              
ATOM     93  C   VAL A  14      -3.776 -12.389  85.134  1.00  0.00              
ATOM     94  O   VAL A  14      -4.211 -13.468  85.550  1.00  0.00              
ATOM     95  N   LYS A  15      -2.489 -12.161  84.880  1.00  0.00              
ATOM     96  CA  LYS A  15      -1.435 -13.075  85.288  1.00  0.00              
ATOM     97  CB  LYS A  15      -0.343 -13.209  84.222  1.00  0.00              
ATOM     98  CG  LYS A  15      -0.781 -13.742  82.861  1.00  0.00              
ATOM     99  CD  LYS A  15      -1.108 -12.617  81.887  1.00  0.00              
ATOM    100  CE  LYS A  15      -1.648 -13.141  80.562  1.00  0.00              
ATOM    101  NZ  LYS A  15      -0.699 -13.974  79.844  1.00  0.00              
ATOM    102  C   LYS A  15      -0.819 -12.509  86.559  1.00  0.00              
ATOM    103  O   LYS A  15      -0.594 -11.300  86.649  1.00  0.00              
ATOM    104  N   ALA A  16      -0.518 -13.332  87.561  1.00  0.00              
ATOM    105  CA  ALA A  16      -0.075 -12.837  88.851  1.00  0.00              
ATOM    106  CB  ALA A  16      -1.279 -12.702  89.763  1.00  0.00              
ATOM    107  C   ALA A  16       0.905 -13.768  89.542  1.00  0.00              
ATOM    108  O   ALA A  16       0.853 -14.993  89.383  1.00  0.00              
ATOM    109  N   GLY A  17       1.817 -13.172  90.308  1.00  0.00              
ATOM    110  CA  GLY A  17       2.776 -13.923  91.100  1.00  0.00              
ATOM    111  C   GLY A  17       3.721 -12.976  91.817  1.00  0.00              
ATOM    112  O   GLY A  17       3.360 -11.843  92.142  1.00  0.00              
ATOM    113  N   PHE A  18       4.953 -13.431  92.034  1.00  0.00              
ATOM    114  CA  PHE A  18       5.933 -12.686  92.805  1.00  0.00              
ATOM    115  CB  PHE A  18       6.268 -13.409  94.112  1.00  0.00              
ATOM    116  CG  PHE A  18       5.081 -13.659  95.033  1.00  0.00              
ATOM    117  CD1 PHE A  18       4.480 -14.902  95.050  1.00  0.00              
ATOM    118  CD2 PHE A  18       4.614 -12.655  95.858  1.00  0.00              
ATOM    119  CE1 PHE A  18       3.413 -15.140  95.891  1.00  0.00              
ATOM    120  CE2 PHE A  18       3.554 -12.906  96.705  1.00  0.00              
ATOM    121  CZ  PHE A  18       2.950 -14.144  96.720  1.00  0.00              
ATOM    122  C   PHE A  18       7.217 -12.522  92.005  1.00  0.00              
ATOM    123  O   PHE A  18       7.541 -13.329  91.124  1.00  0.00              
ATOM    124  N   ALA A  19       7.953 -11.460  92.337  1.00  0.00              
ATOM    125  CA  ALA A  19       9.241 -11.151  91.737  1.00  0.00              
ATOM    126  CB  ALA A  19       9.843  -9.945  92.434  1.00  0.00              
ATOM    127  C   ALA A  19      10.239 -12.289  91.875  1.00  0.00              
ATOM    128  O   ALA A  19      10.465 -12.827  92.961  1.00  0.00              
ATOM    129  N   GLY A  20      10.792 -12.687  90.734  1.00  0.00              
ATOM    130  CA  GLY A  20      11.733 -13.789  90.694  1.00  0.00              
ATOM    131  C   GLY A  20      11.081 -15.075  90.207  1.00  0.00              
ATOM    132  O   GLY A  20      11.784 -16.043  89.913  1.00  0.00              
ATOM    133  N   ASP A  21       9.745 -15.139  90.104  1.00  0.00              
ATOM    134  CA  ASP A  21       9.101 -16.315  89.527  1.00  0.00              
ATOM    135  CB  ASP A  21       7.598 -16.383  89.773  1.00  0.00              
ATOM    136  CG  ASP A  21       7.139 -16.727  91.178  1.00  0.00              
ATOM    137  OD1 ASP A  21       7.614 -17.702  91.764  1.00  0.00              
ATOM    138  OD2 ASP A  21       6.260 -16.038  91.701  1.00  0.00              
ATOM    139  C   ASP A  21       9.301 -16.317  88.023  1.00  0.00              
ATOM    140  O   ASP A  21       9.165 -15.284  87.365  1.00  0.00              
ATOM    141  N   ASP A  22       9.620 -17.485  87.467  1.00  0.00              
ATOM    142  CA  ASP A  22       9.781 -17.636  86.023  1.00  0.00              
ATOM    143  CB  ASP A  22      10.653 -18.859  85.695  1.00  0.00              
ATOM    144  CG  ASP A  22       9.966 -20.205  85.903  1.00  0.00              
ATOM    145  OD1 ASP A  22       9.490 -20.452  87.014  1.00  0.00              
ATOM    146  OD2 ASP A  22       9.905 -20.995  84.964  1.00  0.00              
ATOM    147  C   ASP A  22       8.449 -17.773  85.289  1.00  0.00              
ATOM    148  O   ASP A  22       8.405 -17.747  84.062  1.00  0.00              
ATOM    149  N   ALA A  23       7.360 -17.967  86.033  1.00  0.00              
ATOM    150  CA  ALA A  23       6.042 -18.196  85.470  1.00  0.00              
ATOM    151  CB  ALA A  23       5.811 -19.698  85.340  1.00  0.00              
ATOM    152  C   ALA A  23       5.014 -17.658  86.461  1.00  0.00              
ATOM    153  O   ALA A  23       5.291 -17.666  87.666  1.00  0.00              
ATOM    154  N   PRO A  24       3.857 -17.131  86.031  1.00  0.00              
ATOM    155  CD  PRO A  24       3.546 -16.820  84.639  1.00  0.00              
ATOM    156  CA  PRO A  24       2.789 -16.689  86.923  1.00  0.00              
ATOM    157  CB  PRO A  24       1.823 -15.993  85.985  1.00  0.00              
ATOM    158  CG  PRO A  24       2.038 -16.688  84.666  1.00  0.00              
ATOM    159  C   PRO A  24       2.128 -17.824  87.693  1.00  0.00              
ATOM    160  O   PRO A  24       1.907 -18.920  87.175  1.00  0.00              
ATOM    161  N   ARG A  25       1.811 -17.539  88.954  1.00  0.00              
ATOM    162  CA  ARG A  25       1.204 -18.520  89.836  1.00  0.00              
ATOM    163  CB  ARG A  25       1.583 -18.174  91.269  1.00  0.00              
ATOM    164  CG  ARG A  25       1.196 -19.201  92.327  1.00  0.00              
ATOM    165  CD  ARG A  25       2.011 -19.015  93.606  1.00  0.00              
ATOM    166  NE  ARG A  25       3.377 -19.508  93.459  1.00  0.00              
ATOM    167  CZ  ARG A  25       4.425 -18.722  93.197  1.00  0.00              
ATOM    168  NH1 ARG A  25       5.617 -19.279  93.031  1.00  0.00              
ATOM    169  NH2 ARG A  25       4.291 -17.403  93.113  1.00  0.00              
ATOM    170  C   ARG A  25      -0.307 -18.544  89.640  1.00  0.00              
ATOM    171  O   ARG A  25      -0.940 -19.600  89.676  1.00  0.00              
ATOM    172  N   ALA A  26      -0.900 -17.371  89.416  1.00  0.00              
ATOM    173  CA  ALA A  26      -2.323 -17.278  89.149  1.00  0.00              
ATOM    174  CB  ALA A  26      -2.970 -16.352  90.165  1.00  0.00              
ATOM    175  C   ALA A  26      -2.526 -16.670  87.773  1.00  0.00              
ATOM    176  O   ALA A  26      -1.911 -15.656  87.441  1.00  0.00              
ATOM    177  N   VAL A  27      -3.333 -17.313  86.930  1.00  0.00              
ATOM    178  CA  VAL A  27      -3.745 -16.738  85.657  1.00  0.00              
ATOM    179  CB  VAL A  27      -3.133 -17.456  84.423  1.00  0.00              
ATOM    180  CG1 VAL A  27      -3.504 -16.714  83.144  1.00  0.00              
ATOM    181  CG2 VAL A  27      -1.620 -17.587  84.495  1.00  0.00              
ATOM    182  C   VAL A  27      -5.252 -16.932  85.655  1.00  0.00              
ATOM    183  O   VAL A  27      -5.723 -18.064  85.787  1.00  0.00              
ATOM    184  N   PHE A  28      -6.023 -15.850  85.548  1.00  0.00              
ATOM    185  CA  PHE A  28      -7.473 -15.960  85.495  1.00  0.00              
ATOM    186  CB  PHE A  28      -8.090 -15.942  86.911  1.00  0.00              
ATOM    187  CG  PHE A  28      -7.956 -14.657  87.714  1.00  0.00              
ATOM    188  CD1 PHE A  28      -9.041 -13.807  87.812  1.00  0.00              
ATOM    189  CD2 PHE A  28      -6.777 -14.362  88.371  1.00  0.00              
ATOM    190  CE1 PHE A  28      -8.951 -12.665  88.575  1.00  0.00              
ATOM    191  CE2 PHE A  28      -6.698 -13.218  89.134  1.00  0.00              
ATOM    192  CZ  PHE A  28      -7.782 -12.374  89.238  1.00  0.00              
ATOM    193  C   PHE A  28      -8.067 -14.875  84.601  1.00  0.00              
ATOM    194  O   PHE A  28      -7.444 -13.818  84.466  1.00  0.00              
ATOM    195  N   PRO A  29      -9.218 -15.070  83.938  1.00  0.00              
ATOM    196  CD  PRO A  29      -9.925 -16.343  83.837  1.00  0.00              
ATOM    197  CA  PRO A  29      -9.859 -14.062  83.098  1.00  0.00              
ATOM    198  CB  PRO A  29     -11.040 -14.808  82.501  1.00  0.00              
ATOM    199  CG  PRO A  29     -11.334 -15.899  83.500  1.00  0.00              
ATOM    200  C   PRO A  29     -10.282 -12.779  83.801  1.00  0.00              
ATOM    201  O   PRO A  29     -10.794 -12.790  84.925  1.00  0.00              
ATOM    202  N   SER A  30     -10.079 -11.654  83.116  1.00  0.00              
ATOM    203  CA  SER A  30     -10.424 -10.334  83.624  1.00  0.00              
ATOM    204  CB  SER A  30      -9.630  -9.293  82.840  1.00  0.00              
ATOM    205  OG  SER A  30      -8.244  -9.598  82.866  1.00  0.00              
ATOM    206  C   SER A  30     -11.923 -10.046  83.549  1.00  0.00              
ATOM    207  O   SER A  30     -12.385  -9.096  82.911  1.00  0.00              
ATOM    208  N   ILE A  31     -12.708 -10.882  84.229  1.00  0.00              
ATOM    209  CA  ILE A  31     -14.154 -10.757  84.236  1.00  0.00              
ATOM    210  CB  ILE A  31     -14.887 -11.931  83.534  1.00  0.00              
ATOM    211  CG2 ILE A  31     -14.771 -11.788  82.025  1.00  0.00              
ATOM    212  CG1 ILE A  31     -14.460 -13.309  84.038  1.00  0.00              
ATOM    213  CD1 ILE A  31     -15.289 -14.490  83.493  1.00  0.00              
ATOM    214  C   ILE A  31     -14.663 -10.642  85.659  1.00  0.00              
ATOM    215  O   ILE A  31     -14.060 -11.144  86.610  1.00  0.00              
ATOM    216  N   VAL A  32     -15.775  -9.934  85.796  1.00  0.00              
ATOM    217  CA  VAL A  32     -16.587  -9.986  87.000  1.00  0.00              
ATOM    218  CB  VAL A  32     -16.623  -8.649  87.774  1.00  0.00              
ATOM    219  CG1 VAL A  32     -15.295  -8.371  88.462  1.00  0.00              
ATOM    220  CG2 VAL A  32     -16.975  -7.496  86.853  1.00  0.00              
ATOM    221  C   VAL A  32     -17.985 -10.383  86.554  1.00  0.00              
ATOM    222  O   VAL A  32     -18.364 -10.121  85.410  1.00  0.00              
ATOM    223  N   GLY A  33     -18.772 -11.016  87.417  1.00  0.00              
ATOM    224  CA  GLY A  33     -20.100 -11.452  87.040  1.00  0.00              
ATOM    225  C   GLY A  33     -21.098 -11.188  88.144  1.00  0.00              
ATOM    226  O   GLY A  33     -21.012 -11.757  89.234  1.00  0.00              
ATOM    227  N   ARG A  34     -22.029 -10.283  87.860  1.00  0.00              
ATOM    228  CA  ARG A  34     -23.154 -10.046  88.750  1.00  0.00              
ATOM    229  CB  ARG A  34     -23.635  -8.602  88.641  1.00  0.00              
ATOM    230  CG  ARG A  34     -22.690  -7.633  89.319  1.00  0.00              
ATOM    231  CD  ARG A  34     -23.134  -6.185  89.177  1.00  0.00              
ATOM    232  NE  ARG A  34     -22.275  -5.317  89.970  1.00  0.00              
ATOM    233  CZ  ARG A  34     -21.047  -4.952  89.590  1.00  0.00              
ATOM    234  NH1 ARG A  34     -20.293  -4.289  90.458  1.00  0.00              
ATOM    235  NH2 ARG A  34     -20.599  -5.183  88.357  1.00  0.00              
ATOM    236  C   ARG A  34     -24.276 -10.977  88.320  1.00  0.00              
ATOM    237  O   ARG A  34     -24.443 -11.151  87.110  1.00  0.00              
ATOM    238  N   PRO A  35     -25.051 -11.623  89.203  1.00  0.00              
ATOM    239  CD  PRO A  35     -24.787 -11.719  90.634  1.00  0.00              
ATOM    240  CA  PRO A  35     -26.240 -12.388  88.826  1.00  0.00              
ATOM    241  CB  PRO A  35     -26.785 -12.854  90.166  1.00  0.00              
ATOM    242  CG  PRO A  35     -26.185 -11.913  91.186  1.00  0.00              
ATOM    243  C   PRO A  35     -27.229 -11.539  88.033  1.00  0.00              
ATOM    244  O   PRO A  35     -27.360 -10.341  88.294  1.00  0.00              
ATOM    245  N   ARG A  36     -27.889 -12.139  87.038  1.00  0.00              
ATOM    246  CA  ARG A  36     -28.771 -11.428  86.113  1.00  0.00              
ATOM    247  CB  ARG A  36     -29.661 -12.407  85.357  1.00  0.00              
ATOM    248  CG  ARG A  36     -28.923 -13.327  84.406  1.00  0.00              
ATOM    249  CD  ARG A  36     -29.913 -14.298  83.791  1.00  0.00              
ATOM    250  NE  ARG A  36     -29.228 -15.373  83.093  1.00  0.00              
ATOM    251  CZ  ARG A  36     -29.868 -16.266  82.337  1.00  0.00              
ATOM    252  NH1 ARG A  36     -29.167 -17.258  81.809  1.00  0.00              
ATOM    253  NH2 ARG A  36     -31.174 -16.179  82.099  1.00  0.00              
ATOM    254  C   ARG A  36     -29.668 -10.318  86.655  1.00  0.00              
ATOM    255  O   ARG A  36     -30.238 -10.404  87.744  1.00  0.00              
ATOM    256  N   HIS A  37     -29.707  -9.230  85.880  1.00  0.00              
ATOM    257  CA  HIS A  37     -30.681  -8.150  86.019  1.00  0.00              
ATOM    258  CB  HIS A  37     -32.076  -8.628  85.585  1.00  0.00              
ATOM    259  CG  HIS A  37     -32.139  -9.071  84.132  1.00  0.00              
ATOM    260  ND1 HIS A  37     -32.225 -10.314  83.687  1.00  0.00              
ATOM    261  CD2 HIS A  37     -32.089  -8.222  83.051  1.00  0.00              
ATOM    262  NE2 HIS A  37     -32.139  -9.012  82.010  1.00  0.00              
ATOM    263  CE1 HIS A  37     -32.221 -10.266  82.383  1.00  0.00              
ATOM    264  C   HIS A  37     -30.756  -7.412  87.355  1.00  0.00              
ATOM    265  O   HIS A  37     -31.810  -6.897  87.741  1.00  0.00              
ATOM    266  N   GLN A  38     -29.620  -7.281  88.051  1.00  0.00              
ATOM    267  CA  GLN A  38     -29.546  -6.568  89.328  1.00  0.00              
ATOM    268  CB  GLN A  38     -28.110  -6.524  89.840  1.00  0.00              
ATOM    269  CG  GLN A  38     -27.460  -7.872  90.114  1.00  0.00              
ATOM    270  CD  GLN A  38     -28.247  -8.768  91.058  1.00  0.00              
ATOM    271  OE1 GLN A  38     -28.192  -8.621  92.276  1.00  0.00              
ATOM    272  NE2 GLN A  38     -28.989  -9.737  90.537  1.00  0.00              
ATOM    273  C   GLN A  38     -30.092  -5.144  89.315  1.00  0.00              
ATOM    274  O   GLN A  38     -30.762  -4.708  90.249  1.00  0.00              
ATOM    275  N   GLY A  39     -29.840  -4.425  88.216  1.00  0.00              
ATOM    276  CA  GLY A  39     -30.350  -3.072  88.028  1.00  0.00              
ATOM    277  C   GLY A  39     -31.867  -3.003  87.889  1.00  0.00              
ATOM    278  O   GLY A  39     -32.460  -1.939  88.062  1.00  0.00              
ATOM    279  N   VAL A  40     -32.512  -4.122  87.546  1.00  0.00              
ATOM    280  CA  VAL A  40     -33.964  -4.195  87.488  1.00  0.00              
ATOM    281  CB  VAL A  40     -34.421  -5.183  86.385  1.00  0.00              
ATOM    282  CG1 VAL A  40     -35.939  -5.226  86.267  1.00  0.00              
ATOM    283  CG2 VAL A  40     -33.820  -4.819  85.034  1.00  0.00              
ATOM    284  C   VAL A  40     -34.450  -4.641  88.863  1.00  0.00              
ATOM    285  O   VAL A  40     -35.324  -4.017  89.467  1.00  0.00              
ATOM    286  N   MET A  41     -33.862  -5.716  89.398  1.00  0.00              
ATOM    287  CA  MET A  41     -34.250  -6.249  90.694  1.00  0.00              
ATOM    288  CB  MET A  41     -33.958  -7.746  90.749  1.00  0.00              
ATOM    289  CG  MET A  41     -34.831  -8.569  89.815  1.00  0.00              
ATOM    290  SD  MET A  41     -34.607 -10.349  90.054  1.00  0.00              
ATOM    291  CE  MET A  41     -33.288 -10.633  88.910  1.00  0.00              
ATOM    292  C   MET A  41     -33.598  -5.500  91.856  1.00  0.00              
ATOM    293  O   MET A  41     -32.820  -6.035  92.654  1.00  0.00              
ATOM    294  N   VAL A  42     -33.975  -4.223  91.958  1.00  0.00              
ATOM    295  CA  VAL A  42     -33.415  -3.308  92.942  1.00  0.00              
ATOM    296  CB  VAL A  42     -33.907  -1.858  92.690  1.00  0.00              
ATOM    297  CG1 VAL A  42     -33.285  -0.874  93.674  1.00  0.00              
ATOM    298  CG2 VAL A  42     -33.572  -1.408  91.275  1.00  0.00              
ATOM    299  C   VAL A  42     -33.750  -3.773  94.355  1.00  0.00              
ATOM    300  O   VAL A  42     -34.895  -3.745  94.808  1.00  0.00              
ATOM    301  N   GLY A  43     -32.709  -4.276  95.016  1.00  0.00              
ATOM    302  CA  GLY A  43     -32.815  -4.711  96.397  1.00  0.00              
ATOM    303  C   GLY A  43     -33.138  -6.192  96.534  1.00  0.00              
ATOM    304  O   GLY A  43     -33.420  -6.658  97.640  1.00  0.00              
ATOM    305  N   MET A  44     -33.099  -6.979  95.451  1.00  0.00              
ATOM    306  CA  MET A  44     -33.297  -8.418  95.559  1.00  0.00              
ATOM    307  CB  MET A  44     -33.741  -8.997  94.216  1.00  0.00              
ATOM    308  CG  MET A  44     -34.177 -10.461  94.231  1.00  0.00              
ATOM    309  SD  MET A  44     -35.610 -10.785  95.291  1.00  0.00              
ATOM    310  CE  MET A  44     -34.850 -11.757  96.561  1.00  0.00              
ATOM    311  C   MET A  44     -32.010  -9.062  96.069  1.00  0.00              
ATOM    312  O   MET A  44     -31.177  -9.590  95.329  1.00  0.00              
ATOM    313  N   GLY A  45     -31.842  -8.964  97.387  1.00  0.00              
ATOM    314  CA  GLY A  45     -30.658  -9.475  98.051  1.00  0.00              
ATOM    315  C   GLY A  45     -29.507  -8.495  97.893  1.00  0.00              
ATOM    316  O   GLY A  45     -29.628  -7.315  98.228  1.00  0.00              
ATOM    317  N   GLN A  46     -28.386  -8.971  97.353  1.00  0.00              
ATOM    318  CA  GLN A  46     -27.178  -8.172  97.222  1.00  0.00              
ATOM    319  CB  GLN A  46     -26.151  -8.527  98.299  1.00  0.00              
ATOM    320  CG  GLN A  46     -26.529  -8.166  99.730  1.00  0.00              
ATOM    321  CD  GLN A  46     -25.491  -8.605 100.749  1.00  0.00              
ATOM    322  OE1 GLN A  46     -25.296  -9.790 101.006  1.00  0.00              
ATOM    323  NE2 GLN A  46     -24.781  -7.676 101.372  1.00  0.00              
ATOM    324  C   GLN A  46     -26.549  -8.463  95.871  1.00  0.00              
ATOM    325  O   GLN A  46     -26.601  -9.598  95.388  1.00  0.00              
ATOM    326  N   LYS A  47     -25.923  -7.450  95.266  1.00  0.00              
ATOM    327  CA  LYS A  47     -25.200  -7.614  94.010  1.00  0.00              
ATOM    328  CB  LYS A  47     -24.953  -6.254  93.356  1.00  0.00              
ATOM    329  CG  LYS A  47     -26.220  -5.484  93.032  1.00  0.00              
ATOM    330  CD  LYS A  47     -25.866  -4.169  92.364  1.00  0.00              
ATOM    331  CE  LYS A  47     -27.140  -3.417  92.026  1.00  0.00              
ATOM    332  NZ  LYS A  47     -26.829  -2.157  91.381  1.00  0.00              
ATOM    333  C   LYS A  47     -23.881  -8.344  94.255  1.00  0.00              
ATOM    334  O   LYS A  47     -22.784  -7.778  94.242  1.00  0.00              
ATOM    335  N   ASP A  48     -23.999  -9.646  94.510  1.00  0.00              
ATOM    336  CA  ASP A  48     -22.865 -10.476  94.879  1.00  0.00              
ATOM    337  CB  ASP A  48     -23.384 -11.698  95.652  1.00  0.00              
ATOM    338  CG  ASP A  48     -22.329 -12.689  96.135  1.00  0.00              
ATOM    339  OD1 ASP A  48     -21.223 -12.281  96.503  1.00  0.00              
ATOM    340  OD2 ASP A  48     -22.629 -13.881  96.177  1.00  0.00              
ATOM    341  C   ASP A  48     -22.019 -10.868  93.672  1.00  0.00              
ATOM    342  O   ASP A  48     -22.045 -12.008  93.206  1.00  0.00              
ATOM    343  N   SER A  49     -21.275  -9.892  93.149  1.00  0.00              
ATOM    344  CA  SER A  49     -20.409 -10.103  92.005  1.00  0.00              
ATOM    345  CB  SER A  49     -19.967  -8.765  91.418  1.00  0.00              
ATOM    346  OG  SER A  49     -19.861  -7.724  92.384  1.00  0.00              
ATOM    347  C   SER A  49     -19.223 -11.022  92.245  1.00  0.00              
ATOM    348  O   SER A  49     -18.371 -10.801  93.110  1.00  0.00              
ATOM    349  N   TYR A  50     -19.228 -12.089  91.449  1.00  0.00              
ATOM    350  CA  TYR A  50     -18.189 -13.104  91.483  1.00  0.00              
ATOM    351  CB  TYR A  50     -18.764 -14.448  91.040  1.00  0.00              
ATOM    352  CG  TYR A  50     -20.008 -14.862  91.810  1.00  0.00              
ATOM    353  CD1 TYR A  50     -21.243 -14.754  91.205  1.00  0.00              
ATOM    354  CE1 TYR A  50     -22.391 -15.020  91.919  1.00  0.00              
ATOM    355  CD2 TYR A  50     -19.907 -15.279  93.122  1.00  0.00              
ATOM    356  CE2 TYR A  50     -21.052 -15.545  93.841  1.00  0.00              
ATOM    357  CZ  TYR A  50     -22.285 -15.394  93.240  1.00  0.00              
ATOM    358  OH  TYR A  50     -23.432 -15.576  93.986  1.00  0.00              
ATOM    359  C   TYR A  50     -17.058 -12.698  90.550  1.00  0.00              
ATOM    360  O   TYR A  50     -17.303 -12.031  89.542  1.00  0.00              
ATOM    361  N   VAL A  51     -15.809 -13.070  90.837  1.00  0.00              
ATOM    362  CA  VAL A  51     -14.682 -12.599  90.039  1.00  0.00              
ATOM    363  CB  VAL A  51     -13.681 -11.810  90.923  1.00  0.00              
ATOM    364  CG1 VAL A  51     -12.636 -11.119  90.065  1.00  0.00              
ATOM    365  CG2 VAL A  51     -14.358 -10.766  91.802  1.00  0.00              
ATOM    366  C   VAL A  51     -13.976 -13.744  89.314  1.00  0.00              
ATOM    367  O   VAL A  51     -13.914 -14.872  89.808  1.00  0.00              
ATOM    368  N   GLY A  52     -13.495 -13.473  88.098  1.00  0.00              
ATOM    369  CA  GLY A  52     -12.604 -14.351  87.350  1.00  0.00              
ATOM    370  C   GLY A  52     -13.146 -15.752  87.131  1.00  0.00              
ATOM    371  O   GLY A  52     -14.248 -15.945  86.616  1.00  0.00              
ATOM    372  N   ASP A  53     -12.373 -16.742  87.581  1.00  0.00              
ATOM    373  CA  ASP A  53     -12.788 -18.139  87.518  1.00  0.00              
ATOM    374  CB  ASP A  53     -11.669 -19.082  87.936  1.00  0.00              
ATOM    375  CG  ASP A  53     -10.818 -19.536  86.763  1.00  0.00              
ATOM    376  OD1 ASP A  53     -10.022 -18.734  86.277  1.00  0.00              
ATOM    377  OD2 ASP A  53     -10.948 -20.685  86.347  1.00  0.00              
ATOM    378  C   ASP A  53     -14.027 -18.456  88.337  1.00  0.00              
ATOM    379  O   ASP A  53     -14.827 -19.308  87.954  1.00  0.00              
ATOM    380  N   GLU A  54     -14.221 -17.733  89.444  1.00  0.00              
ATOM    381  CA  GLU A  54     -15.393 -17.888  90.292  1.00  0.00              
ATOM    382  CB  GLU A  54     -15.135 -17.095  91.567  1.00  0.00              
ATOM    383  CG  GLU A  54     -16.219 -17.036  92.631  1.00  0.00              
ATOM    384  CD  GLU A  54     -15.913 -15.987  93.689  1.00  0.00              
ATOM    385  OE1 GLU A  54     -15.880 -14.801  93.347  1.00  0.00              
ATOM    386  OE2 GLU A  54     -15.709 -16.353  94.844  1.00  0.00              
ATOM    387  C   GLU A  54     -16.629 -17.382  89.548  1.00  0.00              
ATOM    388  O   GLU A  54     -17.713 -17.958  89.663  1.00  0.00              
ATOM    389  N   ALA A  55     -16.462 -16.312  88.760  1.00  0.00              
ATOM    390  CA  ALA A  55     -17.516 -15.830  87.878  1.00  0.00              
ATOM    391  CB  ALA A  55     -17.120 -14.506  87.239  1.00  0.00              
ATOM    392  C   ALA A  55     -17.791 -16.818  86.754  1.00  0.00              
ATOM    393  O   ALA A  55     -18.934 -17.215  86.526  1.00  0.00              
ATOM    394  N   GLN A  56     -16.730 -17.275  86.083  1.00  0.00              
ATOM    395  CA  GLN A  56     -16.835 -18.242  85.000  1.00  0.00              
ATOM    396  CB  GLN A  56     -15.444 -18.480  84.425  1.00  0.00              
ATOM    397  CG  GLN A  56     -15.412 -19.328  83.163  1.00  0.00              
ATOM    398  CD  GLN A  56     -14.107 -19.235  82.388  1.00  0.00              
ATOM    399  OE1 GLN A  56     -13.010 -19.123  82.931  1.00  0.00              
ATOM    400  NE2 GLN A  56     -14.210 -19.278  81.068  1.00  0.00              
ATOM    401  C   GLN A  56     -17.507 -19.542  85.435  1.00  0.00              
ATOM    402  O   GLN A  56     -18.313 -20.108  84.695  1.00  0.00              
ATOM    403  N   SER A  57     -17.256 -19.987  86.670  1.00  0.00              
ATOM    404  CA  SER A  57     -17.919 -21.155  87.232  1.00  0.00              
ATOM    405  CB  SER A  57     -17.308 -21.493  88.591  1.00  0.00              
ATOM    406  OG  SER A  57     -17.743 -22.752  89.092  1.00  0.00              
ATOM    407  C   SER A  57     -19.433 -21.002  87.382  1.00  0.00              
ATOM    408  O   SER A  57     -20.117 -22.005  87.596  1.00  0.00              
ATOM    409  N   LYS A  58     -19.984 -19.784  87.328  1.00  0.00              
ATOM    410  CA  LYS A  58     -21.426 -19.584  87.374  1.00  0.00              
ATOM    411  CB  LYS A  58     -21.811 -18.816  88.639  1.00  0.00              
ATOM    412  CG  LYS A  58     -21.436 -19.513  89.936  1.00  0.00              
ATOM    413  CD  LYS A  58     -21.890 -18.687  91.124  1.00  0.00              
ATOM    414  CE  LYS A  58     -21.353 -19.269  92.423  1.00  0.00              
ATOM    415  NZ  LYS A  58     -19.908 -19.145  92.486  1.00  0.00              
ATOM    416  C   LYS A  58     -21.938 -18.836  86.145  1.00  0.00              
ATOM    417  O   LYS A  58     -23.108 -18.446  86.086  1.00  0.00              
ATOM    418  N   ARG A  59     -21.080 -18.706  85.120  1.00  0.00              
ATOM    419  CA  ARG A  59     -21.274 -17.841  83.956  1.00  0.00              
ATOM    420  CB  ARG A  59     -20.295 -18.274  82.868  1.00  0.00              
ATOM    421  CG  ARG A  59     -20.236 -17.327  81.678  1.00  0.00              
ATOM    422  CD  ARG A  59     -19.870 -18.034  80.375  1.00  0.00              
ATOM    423  NE  ARG A  59     -20.744 -19.154  80.027  1.00  0.00              
ATOM    424  CZ  ARG A  59     -22.049 -19.056  79.748  1.00  0.00              
ATOM    425  NH1 ARG A  59     -22.686 -20.145  79.347  1.00  0.00              
ATOM    426  NH2 ARG A  59     -22.732 -17.917  79.879  1.00  0.00              
ATOM    427  C   ARG A  59     -22.680 -17.764  83.361  1.00  0.00              
ATOM    428  O   ARG A  59     -23.167 -16.682  83.028  1.00  0.00              
ATOM    429  N   GLY A  60     -23.356 -18.915  83.274  1.00  0.00              
ATOM    430  CA  GLY A  60     -24.680 -19.028  82.677  1.00  0.00              
ATOM    431  C   GLY A  60     -25.730 -18.105  83.284  1.00  0.00              
ATOM    432  O   GLY A  60     -26.630 -17.648  82.578  1.00  0.00              
ATOM    433  N   ILE A  61     -25.632 -17.806  84.582  1.00  0.00              
ATOM    434  CA  ILE A  61     -26.595 -16.927  85.236  1.00  0.00              
ATOM    435  CB  ILE A  61     -27.149 -17.557  86.540  1.00  0.00              
ATOM    436  CG2 ILE A  61     -28.061 -18.725  86.184  1.00  0.00              
ATOM    437  CG1 ILE A  61     -26.055 -17.941  87.537  1.00  0.00              
ATOM    438  CD1 ILE A  61     -26.560 -18.389  88.923  1.00  0.00              
ATOM    439  C   ILE A  61     -26.042 -15.530  85.509  1.00  0.00              
ATOM    440  O   ILE A  61     -26.654 -14.729  86.227  1.00  0.00              
ATOM    441  N   LEU A  62     -24.884 -15.195  84.933  1.00  0.00              
ATOM    442  CA  LEU A  62     -24.209 -13.967  85.305  1.00  0.00              
ATOM    443  CB  LEU A  62     -22.819 -14.243  85.865  1.00  0.00              
ATOM    444  CG  LEU A  62     -22.636 -15.169  87.059  1.00  0.00              
ATOM    445  CD1 LEU A  62     -21.188 -15.132  87.481  1.00  0.00              
ATOM    446  CD2 LEU A  62     -23.498 -14.776  88.241  1.00  0.00              
ATOM    447  C   LEU A  62     -24.083 -12.944  84.194  1.00  0.00              
ATOM    448  O   LEU A  62     -23.574 -13.206  83.101  1.00  0.00              
ATOM    449  N   THR A  63     -24.561 -11.741  84.495  1.00  0.00              
ATOM    450  CA  THR A  63     -24.225 -10.566  83.715  1.00  0.00              
ATOM    451  CB  THR A  63     -25.199  -9.402  84.013  1.00  0.00              
ATOM    452  OG1 THR A  63     -25.733  -9.575  85.324  1.00  0.00              
ATOM    453  CG2 THR A  63     -26.326  -9.366  82.997  1.00  0.00              
ATOM    454  C   THR A  63     -22.764 -10.204  83.974  1.00  0.00              
ATOM    455  O   THR A  63     -22.392  -9.596  84.985  1.00  0.00              
ATOM    456  N   LEU A  64     -21.936 -10.735  83.073  1.00  0.00              
ATOM    457  CA  LEU A  64     -20.501 -10.501  83.083  1.00  0.00              
ATOM    458  CB  LEU A  64     -19.777 -11.535  82.225  1.00  0.00              
ATOM    459  CG  LEU A  64     -19.845 -13.022  82.545  1.00  0.00              
ATOM    460  CD1 LEU A  64     -19.104 -13.784  81.462  1.00  0.00              
ATOM    461  CD2 LEU A  64     -19.245 -13.344  83.904  1.00  0.00              
ATOM    462  C   LEU A  64     -20.093  -9.122  82.586  1.00  0.00              
ATOM    463  O   LEU A  64     -20.773  -8.504  81.764  1.00  0.00              
ATOM    464  N   LYS A  65     -18.954  -8.647  83.090  1.00  0.00              
ATOM    465  CA  LYS A  65     -18.330  -7.413  82.641  1.00  0.00              
ATOM    466  CB  LYS A  65     -18.516  -6.290  83.653  1.00  0.00              
ATOM    467  CG  LYS A  65     -19.903  -5.722  83.883  1.00  0.00              
ATOM    468  CD  LYS A  65     -19.730  -4.740  85.024  1.00  0.00              
ATOM    469  CE  LYS A  65     -20.973  -3.928  85.322  1.00  0.00              
ATOM    470  NZ  LYS A  65     -20.721  -3.097  86.485  1.00  0.00              
ATOM    471  C   LYS A  65     -16.829  -7.643  82.547  1.00  0.00              
ATOM    472  O   LYS A  65     -16.254  -8.366  83.365  1.00  0.00              
ATOM    473  N   TYR A  66     -16.188  -7.040  81.542  1.00  0.00              
ATOM    474  CA  TYR A  66     -14.738  -6.909  81.521  1.00  0.00              
ATOM    475  CB  TYR A  66     -14.165  -7.010  80.106  1.00  0.00              
ATOM    476  CG  TYR A  66     -14.316  -8.345  79.397  1.00  0.00              
ATOM    477  CD1 TYR A  66     -15.364  -8.537  78.518  1.00  0.00              
ATOM    478  CE1 TYR A  66     -15.417  -9.682  77.750  1.00  0.00              
ATOM    479  CD2 TYR A  66     -13.352  -9.321  79.558  1.00  0.00              
ATOM    480  CE2 TYR A  66     -13.404 -10.469  78.795  1.00  0.00              
ATOM    481  CZ  TYR A  66     -14.421 -10.627  77.875  1.00  0.00              
ATOM    482  OH  TYR A  66     -14.418 -11.727  77.039  1.00  0.00              
ATOM    483  C   TYR A  66     -14.405  -5.518  82.056  1.00  0.00              
ATOM    484  O   TYR A  66     -14.790  -4.528  81.428  1.00  0.00              
ATOM    485  N   PRO A  67     -13.749  -5.354  83.213  1.00  0.00              
ATOM    486  CD  PRO A  67     -13.693  -6.352  84.272  1.00  0.00              
ATOM    487  CA  PRO A  67     -13.294  -4.056  83.713  1.00  0.00              
ATOM    488  CB  PRO A  67     -12.922  -4.352  85.150  1.00  0.00              
ATOM    489  CG  PRO A  67     -13.842  -5.488  85.505  1.00  0.00              
ATOM    490  C   PRO A  67     -12.114  -3.467  82.949  1.00  0.00              
ATOM    491  O   PRO A  67     -11.928  -2.249  82.926  1.00  0.00              
ATOM    492  N   ILE A  68     -11.284  -4.321  82.342  1.00  0.00              
ATOM    493  CA  ILE A  68     -10.167  -3.865  81.531  1.00  0.00              
ATOM    494  CB  ILE A  68      -8.894  -4.708  81.777  1.00  0.00              
ATOM    495  CG2 ILE A  68      -7.715  -4.003  81.110  1.00  0.00              
ATOM    496  CG1 ILE A  68      -8.597  -4.929  83.256  1.00  0.00              
ATOM    497  CD1 ILE A  68      -7.476  -5.949  83.534  1.00  0.00              
ATOM    498  C   ILE A  68     -10.628  -4.029  80.090  1.00  0.00              
ATOM    499  O   ILE A  68     -10.782  -5.150  79.598  1.00  0.00              
ATOM    500  N   GLU A  69     -10.895  -2.923  79.400  1.00  0.00              
ATOM    501  CA  GLU A  69     -11.383  -2.984  78.034  1.00  0.00              
ATOM    502  CB  GLU A  69     -12.779  -2.379  77.939  1.00  0.00              
ATOM    503  CG  GLU A  69     -13.782  -3.273  78.660  1.00  0.00              
ATOM    504  CD  GLU A  69     -15.187  -2.715  78.803  1.00  0.00              
ATOM    505  OE1 GLU A  69     -16.109  -3.294  78.231  1.00  0.00              
ATOM    506  OE2 GLU A  69     -15.360  -1.698  79.480  1.00  0.00              
ATOM    507  C   GLU A  69     -10.407  -2.308  77.091  1.00  0.00              
ATOM    508  O   GLU A  69     -10.088  -1.124  77.217  1.00  0.00              
ATOM    509  N   HIS A  70      -9.892  -3.118  76.160  1.00  0.00              
ATOM    510  CA  HIS A  70      -8.896  -2.696  75.180  1.00  0.00              
ATOM    511  CB  HIS A  70      -9.530  -1.844  74.078  1.00  0.00              
ATOM    512  CG  HIS A  70     -10.471  -2.623  73.173  1.00  0.00              
ATOM    513  ND1 HIS A  70     -11.776  -2.445  73.046  1.00  0.00              
ATOM    514  CD2 HIS A  70     -10.085  -3.641  72.332  1.00  0.00              
ATOM    515  NE2 HIS A  70     -11.190  -4.020  71.745  1.00  0.00              
ATOM    516  CE1 HIS A  70     -12.206  -3.309  72.167  1.00  0.00              
ATOM    517  C   HIS A  70      -7.664  -2.027  75.785  1.00  0.00              
ATOM    518  O   HIS A  70      -7.161  -0.996  75.327  1.00  0.00              
ATOM    519  N   GLY A  71      -7.186  -2.628  76.876  1.00  0.00              
ATOM    520  CA  GLY A  71      -6.068  -2.089  77.628  1.00  0.00              
ATOM    521  C   GLY A  71      -6.492  -1.100  78.705  1.00  0.00              
ATOM    522  O   GLY A  71      -5.905  -1.083  79.788  1.00  0.00              
ATOM    523  N   ILE A  72      -7.526  -0.292  78.458  1.00  0.00              
ATOM    524  CA  ILE A  72      -7.886   0.793  79.356  1.00  0.00              
ATOM    525  CB  ILE A  72      -8.485   1.971  78.549  1.00  0.00              
ATOM    526  CG2 ILE A  72      -8.830   3.138  79.474  1.00  0.00              
ATOM    527  CG1 ILE A  72      -7.510   2.431  77.463  1.00  0.00              
ATOM    528  CD1 ILE A  72      -8.075   3.457  76.461  1.00  0.00              
ATOM    529  C   ILE A  72      -8.846   0.275  80.419  1.00  0.00              
ATOM    530  O   ILE A  72      -9.839  -0.395  80.122  1.00  0.00              
ATOM    531  N   ILE A  73      -8.542   0.556  81.685  1.00  0.00              
ATOM    532  CA  ILE A  73      -9.403   0.114  82.770  1.00  0.00              
ATOM    533  CB  ILE A  73      -8.599  -0.115  84.060  1.00  0.00              
ATOM    534  CG2 ILE A  73      -9.544  -0.617  85.143  1.00  0.00              
ATOM    535  CG1 ILE A  73      -7.460  -1.107  83.836  1.00  0.00              
ATOM    536  CD1 ILE A  73      -6.516  -1.311  85.035  1.00  0.00              
ATOM    537  C   ILE A  73     -10.550   1.097  82.978  1.00  0.00              
ATOM    538  O   ILE A  73     -10.345   2.270  83.309  1.00  0.00              
ATOM    539  N   THR A  74     -11.762   0.585  82.765  1.00  0.00              
ATOM    540  CA  THR A  74     -12.977   1.375  82.836  1.00  0.00              
ATOM    541  CB  THR A  74     -13.883   0.986  81.651  1.00  0.00              
ATOM    542  OG1 THR A  74     -14.034  -0.428  81.733  1.00  0.00              
ATOM    543  CG2 THR A  74     -13.303   1.388  80.301  1.00  0.00              
ATOM    544  C   THR A  74     -13.717   1.225  84.163  1.00  0.00              
ATOM    545  O   THR A  74     -13.811   2.175  84.942  1.00  0.00              
ATOM    546  N   ASN A  75     -14.248   0.034  84.468  1.00  0.00              
ATOM    547  CA  ASN A  75     -15.072  -0.162  85.658  1.00  0.00              
ATOM    548  CB  ASN A  75     -16.071  -1.317  85.430  1.00  0.00              
ATOM    549  CG  ASN A  75     -17.250  -1.386  86.405  1.00  0.00              
ATOM    550  OD1 ASN A  75     -18.393  -1.615  86.014  1.00  0.00              
ATOM    551  ND2 ASN A  75     -17.093  -1.250  87.716  1.00  0.00              
ATOM    552  C   ASN A  75     -14.216  -0.370  86.910  1.00  0.00              
ATOM    553  O   ASN A  75     -14.210  -1.438  87.534  1.00  0.00              
ATOM    554  N   TRP A  76     -13.549   0.708  87.330  1.00  0.00              
ATOM    555  CA  TRP A  76     -12.601   0.707  88.441  1.00  0.00              
ATOM    556  CB  TRP A  76     -12.147   2.127  88.751  1.00  0.00              
ATOM    557  CG  TRP A  76     -11.032   2.566  87.816  1.00  0.00              
ATOM    558  CD2 TRP A  76      -9.690   2.420  88.028  1.00  0.00              
ATOM    559  CE2 TRP A  76      -9.166   2.897  86.866  1.00  0.00              
ATOM    560  CE3 TRP A  76      -8.976   1.592  88.861  1.00  0.00              
ATOM    561  CD1 TRP A  76     -11.287   3.121  86.582  1.00  0.00              
ATOM    562  NE1 TRP A  76     -10.116   3.288  86.006  1.00  0.00              
ATOM    563  CZ2 TRP A  76      -7.893   2.607  86.451  1.00  0.00              
ATOM    564  CZ3 TRP A  76      -7.681   1.300  88.472  1.00  0.00              
ATOM    565  CH2 TRP A  76      -7.148   1.801  87.291  1.00  0.00              
ATOM    566  C   TRP A  76     -12.940  -0.015  89.736  1.00  0.00              
ATOM    567  O   TRP A  76     -12.090  -0.726  90.270  1.00  0.00              
ATOM    568  N   ASP A  77     -14.169   0.093  90.253  1.00  0.00              
ATOM    569  CA  ASP A  77     -14.567  -0.668  91.437  1.00  0.00              
ATOM    570  CB  ASP A  77     -15.932  -0.244  91.956  1.00  0.00              
ATOM    571  CG  ASP A  77     -15.860   1.030  92.781  1.00  0.00              
ATOM    572  OD1 ASP A  77     -15.922   0.948  94.006  1.00  0.00              
ATOM    573  OD2 ASP A  77     -15.754   2.101  92.182  1.00  0.00              
ATOM    574  C   ASP A  77     -14.531  -2.177  91.269  1.00  0.00              
ATOM    575  O   ASP A  77     -14.218  -2.933  92.190  1.00  0.00              
ATOM    576  N   ASP A  78     -14.783  -2.618  90.039  1.00  0.00              
ATOM    577  CA  ASP A  78     -14.762  -4.034  89.720  1.00  0.00              
ATOM    578  CB  ASP A  78     -15.663  -4.344  88.537  1.00  0.00              
ATOM    579  CG  ASP A  78     -17.159  -4.190  88.775  1.00  0.00              
ATOM    580  OD1 ASP A  78     -17.601  -3.651  89.795  1.00  0.00              
ATOM    581  OD2 ASP A  78     -17.927  -4.584  87.906  1.00  0.00              
ATOM    582  C   ASP A  78     -13.342  -4.474  89.423  1.00  0.00              
ATOM    583  O   ASP A  78     -12.988  -5.630  89.647  1.00  0.00              
ATOM    584  N   MET A  79     -12.508  -3.550  88.931  1.00  0.00              
ATOM    585  CA  MET A  79     -11.068  -3.764  88.864  1.00  0.00              
ATOM    586  CB  MET A  79     -10.390  -2.561  88.229  1.00  0.00              
ATOM    587  CG  MET A  79      -8.915  -2.751  87.917  1.00  0.00              
ATOM    588  SD  MET A  79      -8.648  -3.863  86.515  1.00  0.00              
ATOM    589  CE  MET A  79      -7.931  -5.245  87.351  1.00  0.00              
ATOM    590  C   MET A  79     -10.501  -3.980  90.265  1.00  0.00              
ATOM    591  O   MET A  79      -9.658  -4.854  90.471  1.00  0.00              
ATOM    592  N   GLU A  80     -10.975  -3.195  91.241  1.00  0.00              
ATOM    593  CA  GLU A  80     -10.663  -3.415  92.647  1.00  0.00              
ATOM    594  CB  GLU A  80     -11.346  -2.382  93.532  1.00  0.00              
ATOM    595  CG  GLU A  80     -10.883  -0.958  93.273  1.00  0.00              
ATOM    596  CD  GLU A  80     -11.627   0.091  94.084  1.00  0.00              
ATOM    597  OE1 GLU A  80     -11.359   0.219  95.276  1.00  0.00              
ATOM    598  OE2 GLU A  80     -12.470   0.787  93.517  1.00  0.00              
ATOM    599  C   GLU A  80     -11.075  -4.808  93.101  1.00  0.00              
ATOM    600  O   GLU A  80     -10.296  -5.491  93.766  1.00  0.00              
ATOM    601  N   LYS A  81     -12.283  -5.259  92.739  1.00  0.00              
ATOM    602  CA  LYS A  81     -12.674  -6.644  92.981  1.00  0.00              
ATOM    603  CB  LYS A  81     -14.123  -6.908  92.608  1.00  0.00              
ATOM    604  CG  LYS A  81     -15.103  -6.402  93.650  1.00  0.00              
ATOM    605  CD  LYS A  81     -16.377  -7.217  93.523  1.00  0.00              
ATOM    606  CE  LYS A  81     -17.307  -6.938  94.692  1.00  0.00              
ATOM    607  NZ  LYS A  81     -18.417  -7.870  94.664  1.00  0.00              
ATOM    608  C   LYS A  81     -11.780  -7.688  92.323  1.00  0.00              
ATOM    609  O   LYS A  81     -11.485  -8.719  92.936  1.00  0.00              
ATOM    610  N   ILE A  82     -11.311  -7.438  91.093  1.00  0.00              
ATOM    611  CA  ILE A  82     -10.320  -8.303  90.461  1.00  0.00              
ATOM    612  CB  ILE A  82     -10.027  -7.930  88.987  1.00  0.00              
ATOM    613  CG2 ILE A  82      -8.914  -8.810  88.418  1.00  0.00              
ATOM    614  CG1 ILE A  82     -11.275  -8.058  88.122  1.00  0.00              
ATOM    615  CD1 ILE A  82     -11.063  -7.687  86.643  1.00  0.00              
ATOM    616  C   ILE A  82      -9.046  -8.329  91.293  1.00  0.00              
ATOM    617  O   ILE A  82      -8.616  -9.414  91.674  1.00  0.00              
ATOM    618  N   TRP A  83      -8.468  -7.177  91.651  1.00  0.00              
ATOM    619  CA  TRP A  83      -7.273  -7.134  92.487  1.00  0.00              
ATOM    620  CB  TRP A  83      -6.800  -5.701  92.700  1.00  0.00              
ATOM    621  CG  TRP A  83      -6.279  -5.004  91.449  1.00  0.00              
ATOM    622  CD2 TRP A  83      -6.387  -3.674  91.158  1.00  0.00              
ATOM    623  CE2 TRP A  83      -5.745  -3.583  89.966  1.00  0.00              
ATOM    624  CE3 TRP A  83      -6.749  -2.569  91.888  1.00  0.00              
ATOM    625  CD1 TRP A  83      -5.600  -5.673  90.447  1.00  0.00              
ATOM    626  NE1 TRP A  83      -5.286  -4.767  89.543  1.00  0.00              
ATOM    627  CZ2 TRP A  83      -5.397  -2.391  89.386  1.00  0.00              
ATOM    628  CZ3 TRP A  83      -6.432  -1.346  91.318  1.00  0.00              
ATOM    629  CH2 TRP A  83      -5.770  -1.260  90.096  1.00  0.00              
ATOM    630  C   TRP A  83      -7.446  -7.814  93.839  1.00  0.00              
ATOM    631  O   TRP A  83      -6.529  -8.473  94.334  1.00  0.00              
ATOM    632  N   HIS A  84      -8.642  -7.692  94.424  1.00  0.00              
ATOM    633  CA  HIS A  84      -9.000  -8.404  95.641  1.00  0.00              
ATOM    634  CB  HIS A  84     -10.415  -8.011  96.062  1.00  0.00              
ATOM    635  CG  HIS A  84     -10.811  -8.479  97.455  1.00  0.00              
ATOM    636  ND1 HIS A  84     -10.448  -7.940  98.609  1.00  0.00              
ATOM    637  CD2 HIS A  84     -11.639  -9.546  97.715  1.00  0.00              
ATOM    638  NE2 HIS A  84     -11.724  -9.589  99.020  1.00  0.00              
ATOM    639  CE1 HIS A  84     -11.014  -8.630  99.561  1.00  0.00              
ATOM    640  C   HIS A  84      -8.893  -9.913  95.440  1.00  0.00              
ATOM    641  O   HIS A  84      -8.327 -10.612  96.281  1.00  0.00              
ATOM    642  N   HIS A  85      -9.392 -10.421  94.307  1.00  0.00              
ATOM    643  CA  HIS A  85      -9.261 -11.829  93.954  1.00  0.00              
ATOM    644  CB  HIS A  85     -10.036 -12.062  92.656  1.00  0.00              
ATOM    645  CG  HIS A  85     -10.463 -13.491  92.357  1.00  0.00              
ATOM    646  ND1 HIS A  85      -9.970 -14.308  91.439  1.00  0.00              
ATOM    647  CD2 HIS A  85     -11.523 -14.120  92.969  1.00  0.00              
ATOM    648  NE2 HIS A  85     -11.607 -15.288  92.383  1.00  0.00              
ATOM    649  CE1 HIS A  85     -10.683 -15.401  91.460  1.00  0.00              
ATOM    650  C   HIS A  85      -7.775 -12.169  93.796  1.00  0.00              
ATOM    651  O   HIS A  85      -7.243 -12.992  94.548  1.00  0.00              
ATOM    652  N   THR A  86      -7.086 -11.456  92.888  1.00  0.00              
ATOM    653  CA  THR A  86      -5.664 -11.607  92.590  1.00  0.00              
ATOM    654  CB  THR A  86      -5.183 -10.369  91.795  1.00  0.00              
ATOM    655  OG1 THR A  86      -6.062 -10.220  90.691  1.00  0.00              
ATOM    656  CG2 THR A  86      -3.755 -10.484  91.289  1.00  0.00              
ATOM    657  C   THR A  86      -4.792 -11.771  93.829  1.00  0.00              
ATOM    658  O   THR A  86      -4.068 -12.759  93.964  1.00  0.00              
ATOM    659  N   PHE A  87      -4.892 -10.819  94.755  1.00  0.00              
ATOM    660  CA  PHE A  87      -4.042 -10.830  95.927  1.00  0.00              
ATOM    661  CB  PHE A  87      -3.856  -9.415  96.473  1.00  0.00              
ATOM    662  CG  PHE A  87      -3.341  -8.403  95.452  1.00  0.00              
ATOM    663  CD1 PHE A  87      -3.903  -7.142  95.417  1.00  0.00              
ATOM    664  CD2 PHE A  87      -2.352  -8.740  94.544  1.00  0.00              
ATOM    665  CE1 PHE A  87      -3.493  -6.234  94.464  1.00  0.00              
ATOM    666  CE2 PHE A  87      -1.951  -7.826  93.592  1.00  0.00              
ATOM    667  CZ  PHE A  87      -2.523  -6.575  93.548  1.00  0.00              
ATOM    668  C   PHE A  87      -4.590 -11.754  97.000  1.00  0.00              
ATOM    669  O   PHE A  87      -3.913 -12.704  97.395  1.00  0.00              
ATOM    670  N   TYR A  88      -5.840 -11.556  97.424  1.00  0.00              
ATOM    671  CA  TYR A  88      -6.322 -12.190  98.639  1.00  0.00              
ATOM    672  CB  TYR A  88      -7.455 -11.388  99.279  1.00  0.00              
ATOM    673  CG  TYR A  88      -7.062  -9.972  99.683  1.00  0.00              
ATOM    674  CD1 TYR A  88      -7.280  -8.932  98.804  1.00  0.00              
ATOM    675  CE1 TYR A  88      -6.990  -7.637  99.169  1.00  0.00              
ATOM    676  CD2 TYR A  88      -6.525  -9.718 100.931  1.00  0.00              
ATOM    677  CE2 TYR A  88      -6.227  -8.421 101.303  1.00  0.00              
ATOM    678  CZ  TYR A  88      -6.468  -7.391 100.417  1.00  0.00              
ATOM    679  OH  TYR A  88      -6.172  -6.088 100.759  1.00  0.00              
ATOM    680  C   TYR A  88      -6.724 -13.650  98.502  1.00  0.00              
ATOM    681  O   TYR A  88      -6.492 -14.406  99.446  1.00  0.00              
ATOM    682  N   ASN A  89      -7.310 -14.116  97.389  1.00  0.00              
ATOM    683  CA  ASN A  89      -7.649 -15.534  97.305  1.00  0.00              
ATOM    684  CB  ASN A  89      -9.134 -15.796  96.981  1.00  0.00              
ATOM    685  CG  ASN A  89      -9.556 -15.762  95.516  1.00  0.00              
ATOM    686  OD1 ASN A  89      -8.957 -15.097  94.681  1.00  0.00              
ATOM    687  ND2 ASN A  89     -10.603 -16.472  95.126  1.00  0.00              
ATOM    688  C   ASN A  89      -6.735 -16.331  96.386  1.00  0.00              
ATOM    689  O   ASN A  89      -6.467 -17.505  96.658  1.00  0.00              
ATOM    690  N   GLU A  90      -6.272 -15.711  95.293  1.00  0.00              
ATOM    691  CA  GLU A  90      -5.350 -16.352  94.367  1.00  0.00              
ATOM    692  CB  GLU A  90      -5.361 -15.643  93.015  1.00  0.00              
ATOM    693  CG  GLU A  90      -6.714 -15.519  92.322  1.00  0.00              
ATOM    694  CD  GLU A  90      -7.328 -16.823  91.839  1.00  0.00              
ATOM    695  OE1 GLU A  90      -7.073 -17.187  90.691  1.00  0.00              
ATOM    696  OE2 GLU A  90      -8.082 -17.452  92.579  1.00  0.00              
ATOM    697  C   GLU A  90      -3.922 -16.413  94.897  1.00  0.00              
ATOM    698  O   GLU A  90      -3.379 -17.501  95.081  1.00  0.00              
ATOM    699  N   LEU A  91      -3.281 -15.264  95.139  1.00  0.00              
ATOM    700  CA  LEU A  91      -1.935 -15.246  95.698  1.00  0.00              
ATOM    701  CB  LEU A  91      -1.184 -13.998  95.250  1.00  0.00              
ATOM    702  CG  LEU A  91      -0.894 -13.857  93.762  1.00  0.00              
ATOM    703  CD1 LEU A  91      -0.254 -12.511  93.479  1.00  0.00              
ATOM    704  CD2 LEU A  91      -0.016 -14.995  93.269  1.00  0.00              
ATOM    705  C   LEU A  91      -1.894 -15.375  97.215  1.00  0.00              
ATOM    706  O   LEU A  91      -0.839 -15.599  97.810  1.00  0.00              
ATOM    707  N   ARG A  92      -3.064 -15.190  97.839  1.00  0.00              
ATOM    708  CA  ARG A  92      -3.331 -15.465  99.249  1.00  0.00              
ATOM    709  CB  ARG A  92      -3.157 -16.956  99.584  1.00  0.00              
ATOM    710  CG  ARG A  92      -3.943 -17.833  98.619  1.00  0.00              
ATOM    711  CD  ARG A  92      -4.102 -19.277  99.055  1.00  0.00              
ATOM    712  NE  ARG A  92      -4.992 -19.411 100.198  1.00  0.00              
ATOM    713  CZ  ARG A  92      -6.321 -19.272 100.124  1.00  0.00              
ATOM    714  NH1 ARG A  92      -7.027 -19.515 101.221  1.00  0.00              
ATOM    715  NH2 ARG A  92      -6.948 -18.860  99.018  1.00  0.00              
ATOM    716  C   ARG A  92      -2.561 -14.565 100.210  1.00  0.00              
ATOM    717  O   ARG A  92      -2.256 -14.910 101.354  1.00  0.00              
ATOM    718  N   VAL A  93      -2.284 -13.348  99.737  1.00  0.00              
ATOM    719  CA  VAL A  93      -1.465 -12.389 100.462  1.00  0.00              
ATOM    720  CB  VAL A  93      -0.050 -12.237  99.844  1.00  0.00              
ATOM    721  CG1 VAL A  93       0.797 -13.482 100.062  1.00  0.00              
ATOM    722  CG2 VAL A  93      -0.102 -11.886  98.362  1.00  0.00              
ATOM    723  C   VAL A  93      -2.144 -11.029 100.511  1.00  0.00              
ATOM    724  O   VAL A  93      -3.020 -10.720  99.699  1.00  0.00              
ATOM    725  N   ALA A  94      -1.740 -10.192 101.466  1.00  0.00              
ATOM    726  CA  ALA A  94      -2.257  -8.839 101.534  1.00  0.00              
ATOM    727  CB  ALA A  94      -2.409  -8.410 102.987  1.00  0.00              
ATOM    728  C   ALA A  94      -1.295  -7.876 100.848  1.00  0.00              
ATOM    729  O   ALA A  94      -0.099  -7.872 101.165  1.00  0.00              
ATOM    730  N   PRO A  95      -1.747  -7.038  99.900  1.00  0.00              
ATOM    731  CD  PRO A  95      -3.078  -7.085  99.314  1.00  0.00              
ATOM    732  CA  PRO A  95      -0.945  -5.992  99.268  1.00  0.00              
ATOM    733  CB  PRO A  95      -1.912  -5.370  98.281  1.00  0.00              
ATOM    734  CG  PRO A  95      -3.270  -5.654  98.859  1.00  0.00              
ATOM    735  C   PRO A  95      -0.387  -4.983 100.265  1.00  0.00              
ATOM    736  O   PRO A  95       0.672  -4.401 100.043  1.00  0.00              
ATOM    737  N   GLU A  96      -1.058  -4.839 101.416  1.00  0.00              
ATOM    738  CA  GLU A  96      -0.557  -4.079 102.556  1.00  0.00              
ATOM    739  CB  GLU A  96      -1.517  -4.180 103.744  1.00  0.00              
ATOM    740  CG  GLU A  96      -2.868  -3.460 103.634  1.00  0.00              
ATOM    741  CD  GLU A  96      -3.995  -4.124 102.843  1.00  0.00              
ATOM    742  OE1 GLU A  96      -5.084  -3.552 102.793  1.00  0.00              
ATOM    743  OE2 GLU A  96      -3.826  -5.225 102.308  1.00  0.00              
ATOM    744  C   GLU A  96       0.833  -4.493 103.036  1.00  0.00              
ATOM    745  O   GLU A  96       1.537  -3.718 103.683  1.00  0.00              
ATOM    746  N   GLU A  97       1.246  -5.727 102.736  1.00  0.00              
ATOM    747  CA  GLU A  97       2.573  -6.202 103.091  1.00  0.00              
ATOM    748  CB  GLU A  97       2.517  -7.694 103.389  1.00  0.00              
ATOM    749  CG  GLU A  97       1.449  -8.158 104.372  1.00  0.00              
ATOM    750  CD  GLU A  97       1.254  -9.667 104.345  1.00  0.00              
ATOM    751  OE1 GLU A  97       0.539 -10.157 103.465  1.00  0.00              
ATOM    752  OE2 GLU A  97       1.812 -10.352 105.198  1.00  0.00              
ATOM    753  C   GLU A  97       3.570  -5.999 101.953  1.00  0.00              
ATOM    754  O   GLU A  97       4.778  -5.933 102.187  1.00  0.00              
ATOM    755  N   HIS A  98       3.109  -5.865 100.705  1.00  0.00              
ATOM    756  CA  HIS A  98       3.947  -6.181  99.558  1.00  0.00              
ATOM    757  CB  HIS A  98       3.374  -7.385  98.817  1.00  0.00              
ATOM    758  CG  HIS A  98       3.352  -8.677  99.618  1.00  0.00              
ATOM    759  ND1 HIS A  98       2.359  -9.165 100.345  1.00  0.00              
ATOM    760  CD2 HIS A  98       4.413  -9.544  99.700  1.00  0.00              
ATOM    761  NE2 HIS A  98       4.005 -10.509 100.477  1.00  0.00              
ATOM    762  CE1 HIS A  98       2.774 -10.290 100.862  1.00  0.00              
ATOM    763  C   HIS A  98       4.150  -5.054  98.552  1.00  0.00              
ATOM    764  O   HIS A  98       3.180  -4.413  98.132  1.00  0.00              
ATOM    765  N   PRO A  99       5.393  -4.769  98.127  1.00  0.00              
ATOM    766  CD  PRO A  99       6.620  -5.230  98.771  1.00  0.00              
ATOM    767  CA  PRO A  99       5.696  -3.853  97.028  1.00  0.00              
ATOM    768  CB  PRO A  99       7.208  -3.902  96.953  1.00  0.00              
ATOM    769  CG  PRO A  99       7.612  -4.149  98.382  1.00  0.00              
ATOM    770  C   PRO A  99       5.046  -4.356  95.744  1.00  0.00              
ATOM    771  O   PRO A  99       5.337  -5.458  95.278  1.00  0.00              
ATOM    772  N   THR A 100       4.124  -3.583  95.178  1.00  0.00              
ATOM    773  CA  THR A 100       3.305  -4.088  94.089  1.00  0.00              
ATOM    774  CB  THR A 100       1.825  -3.890  94.469  1.00  0.00              
ATOM    775  OG1 THR A 100       1.641  -4.563  95.713  1.00  0.00              
ATOM    776  CG2 THR A 100       0.865  -4.477  93.442  1.00  0.00              
ATOM    777  C   THR A 100       3.654  -3.473  92.737  1.00  0.00              
ATOM    778  O   THR A 100       3.821  -2.260  92.605  1.00  0.00              
ATOM    779  N   LEU A 101       3.794  -4.319  91.719  1.00  0.00              
ATOM    780  CA  LEU A 101       4.017  -3.872  90.357  1.00  0.00              
ATOM    781  CB  LEU A 101       5.274  -4.519  89.779  1.00  0.00              
ATOM    782  CG  LEU A 101       5.743  -4.097  88.389  1.00  0.00              
ATOM    783  CD1 LEU A 101       6.047  -2.611  88.342  1.00  0.00              
ATOM    784  CD2 LEU A 101       6.978  -4.882  87.998  1.00  0.00              
ATOM    785  C   LEU A 101       2.806  -4.225  89.509  1.00  0.00              
ATOM    786  O   LEU A 101       2.396  -5.387  89.408  1.00  0.00              
ATOM    787  N   LEU A 102       2.223  -3.189  88.909  1.00  0.00              
ATOM    788  CA  LEU A 102       1.074  -3.354  88.037  1.00  0.00              
ATOM    789  CB  LEU A 102      -0.088  -2.509  88.538  1.00  0.00              
ATOM    790  CG  LEU A 102      -0.717  -2.902  89.867  1.00  0.00              
ATOM    791  CD1 LEU A 102      -1.588  -1.783  90.378  1.00  0.00              
ATOM    792  CD2 LEU A 102      -1.517  -4.187  89.745  1.00  0.00              
ATOM    793  C   LEU A 102       1.438  -2.959  86.617  1.00  0.00              
ATOM    794  O   LEU A 102       2.197  -2.012  86.395  1.00  0.00              
ATOM    795  N   THR A 103       0.927  -3.695  85.635  1.00  0.00              
ATOM    796  CA  THR A 103       1.283  -3.444  84.249  1.00  0.00              
ATOM    797  CB  THR A 103       1.321  -4.782  83.501  1.00  0.00              
ATOM    798  OG1 THR A 103       0.018  -5.349  83.615  1.00  0.00              
ATOM    799  CG2 THR A 103       2.380  -5.719  84.059  1.00  0.00              
ATOM    800  C   THR A 103       0.386  -2.446  83.527  1.00  0.00              
ATOM    801  O   THR A 103      -0.795  -2.728  83.300  1.00  0.00              
ATOM    802  N   GLU A 104       0.922  -1.287  83.146  1.00  0.00              
ATOM    803  CA  GLU A 104       0.199  -0.358  82.295  1.00  0.00              
ATOM    804  CB  GLU A 104       0.728   1.073  82.452  1.00  0.00              
ATOM    805  CG  GLU A 104       0.040   2.076  81.528  1.00  0.00              
ATOM    806  CD  GLU A 104       0.052   3.524  81.978  1.00  0.00              
ATOM    807  OE1 GLU A 104       1.096   4.179  81.917  1.00  0.00              
ATOM    808  OE2 GLU A 104      -1.007   3.989  82.397  1.00  0.00              
ATOM    809  C   GLU A 104       0.289  -0.805  80.843  1.00  0.00              
ATOM    810  O   GLU A 104       1.374  -1.022  80.297  1.00  0.00              
ATOM    811  N   ALA A 105      -0.880  -0.972  80.228  1.00  0.00              
ATOM    812  CA  ALA A 105      -0.966  -1.138  78.786  1.00  0.00              
ATOM    813  CB  ALA A 105      -2.419  -1.358  78.395  1.00  0.00              
ATOM    814  C   ALA A 105      -0.482   0.123  78.075  1.00  0.00              
ATOM    815  O   ALA A 105      -0.771   1.228  78.550  1.00  0.00              
ATOM    816  N   PRO A 106       0.279   0.045  76.971  1.00  0.00              
ATOM    817  CD  PRO A 106       0.828  -1.189  76.419  1.00  0.00              
ATOM    818  CA  PRO A 106       0.709   1.211  76.200  1.00  0.00              
ATOM    819  CB  PRO A 106       1.392   0.585  75.008  1.00  0.00              
ATOM    820  CG  PRO A 106       1.982  -0.680  75.579  1.00  0.00              
ATOM    821  C   PRO A 106      -0.479   2.079  75.799  1.00  0.00              
ATOM    822  O   PRO A 106      -1.579   1.581  75.560  1.00  0.00              
ATOM    823  N   LEU A 107      -0.281   3.399  75.822  1.00  0.00              
ATOM    824  CA  LEU A 107      -1.330   4.387  75.585  1.00  0.00              
ATOM    825  CB  LEU A 107      -1.868   4.321  74.146  1.00  0.00              
ATOM    826  CG  LEU A 107      -0.909   4.598  72.994  1.00  0.00              
ATOM    827  CD1 LEU A 107      -1.602   4.342  71.672  1.00  0.00              
ATOM    828  CD2 LEU A 107      -0.370   6.019  73.048  1.00  0.00              
ATOM    829  C   LEU A 107      -2.485   4.439  76.591  1.00  0.00              
ATOM    830  O   LEU A 107      -3.419   5.221  76.401  1.00  0.00              
ATOM    831  N   ASN A 108      -2.472   3.651  77.679  1.00  0.00              
ATOM    832  CA  ASN A 108      -3.432   3.830  78.765  1.00  0.00              
ATOM    833  CB  ASN A 108      -3.318   2.696  79.785  1.00  0.00              
ATOM    834  CG  ASN A 108      -4.318   2.786  80.929  1.00  0.00              
ATOM    835  OD1 ASN A 108      -5.505   2.517  80.765  1.00  0.00              
ATOM    836  ND2 ASN A 108      -3.903   3.195  82.119  1.00  0.00              
ATOM    837  C   ASN A 108      -3.177   5.179  79.439  1.00  0.00              
ATOM    838  O   ASN A 108      -2.032   5.456  79.809  1.00  0.00              
ATOM    839  N   PRO A 109      -4.185   6.054  79.591  1.00  0.00              
ATOM    840  CD  PRO A 109      -5.569   5.800  79.198  1.00  0.00              
ATOM    841  CA  PRO A 109      -4.034   7.421  80.082  1.00  0.00              
ATOM    842  CB  PRO A 109      -5.462   7.926  80.118  1.00  0.00              
ATOM    843  CG  PRO A 109      -6.109   7.198  78.971  1.00  0.00              
ATOM    844  C   PRO A 109      -3.355   7.621  81.430  1.00  0.00              
ATOM    845  O   PRO A 109      -3.609   6.916  82.410  1.00  0.00              
ATOM    846  N   LYS A 110      -2.536   8.677  81.465  1.00  0.00              
ATOM    847  CA  LYS A 110      -1.792   9.088  82.652  1.00  0.00              
ATOM    848  CB  LYS A 110      -1.021  10.377  82.358  1.00  0.00              
ATOM    849  CG  LYS A 110      -0.023  10.280  81.202  1.00  0.00              
ATOM    850  CD  LYS A 110       0.843  11.531  81.162  1.00  0.00              
ATOM    851  CE  LYS A 110       1.933  11.468  80.099  1.00  0.00              
ATOM    852  NZ  LYS A 110       2.863  12.562  80.315  1.00  0.00              
ATOM    853  C   LYS A 110      -2.676   9.281  83.884  1.00  0.00              
ATOM    854  O   LYS A 110      -2.336   8.864  84.992  1.00  0.00              
ATOM    855  N   ALA A 111      -3.859   9.874  83.683  1.00  0.00              
ATOM    856  CA  ALA A 111      -4.860  10.012  84.734  1.00  0.00              
ATOM    857  CB  ALA A 111      -6.034  10.818  84.204  1.00  0.00              
ATOM    858  C   ALA A 111      -5.407   8.682  85.246  1.00  0.00              
ATOM    859  O   ALA A 111      -5.654   8.516  86.441  1.00  0.00              
ATOM    860  N   ASN A 112      -5.550   7.699  84.350  1.00  0.00              
ATOM    861  CA  ASN A 112      -6.048   6.372  84.697  1.00  0.00              
ATOM    862  CB  ASN A 112      -6.336   5.619  83.397  1.00  0.00              
ATOM    863  CG  ASN A 112      -6.936   4.230  83.545  1.00  0.00              
ATOM    864  OD1 ASN A 112      -6.235   3.247  83.770  1.00  0.00              
ATOM    865  ND2 ASN A 112      -8.247   4.098  83.400  1.00  0.00              
ATOM    866  C   ASN A 112      -5.004   5.659  85.554  1.00  0.00              
ATOM    867  O   ASN A 112      -5.324   5.047  86.575  1.00  0.00              
ATOM    868  N   ARG A 113      -3.732   5.814  85.166  1.00  0.00              
ATOM    869  CA  ARG A 113      -2.591   5.381  85.966  1.00  0.00              
ATOM    870  CB  ARG A 113      -1.323   5.725  85.199  1.00  0.00              
ATOM    871  CG  ARG A 113      -0.010   5.329  85.854  1.00  0.00              
ATOM    872  CD  ARG A 113       1.154   5.672  84.942  1.00  0.00              
ATOM    873  NE  ARG A 113       1.286   7.103  84.712  1.00  0.00              
ATOM    874  CZ  ARG A 113       1.756   7.598  83.566  1.00  0.00              
ATOM    875  NH1 ARG A 113       1.944   8.906  83.465  1.00  0.00              
ATOM    876  NH2 ARG A 113       1.975   6.825  82.504  1.00  0.00              
ATOM    877  C   ARG A 113      -2.566   6.033  87.349  1.00  0.00              
ATOM    878  O   ARG A 113      -2.306   5.372  88.361  1.00  0.00              
ATOM    879  N   GLU A 114      -2.840   7.339  87.414  1.00  0.00              
ATOM    880  CA  GLU A 114      -2.970   8.035  88.686  1.00  0.00              
ATOM    881  CB  GLU A 114      -3.158   9.525  88.472  1.00  0.00              
ATOM    882  CG  GLU A 114      -1.907  10.178  87.908  1.00  0.00              
ATOM    883  CD  GLU A 114      -2.068  11.664  87.649  1.00  0.00              
ATOM    884  OE1 GLU A 114      -1.903  12.449  88.584  1.00  0.00              
ATOM    885  OE2 GLU A 114      -2.347  12.039  86.511  1.00  0.00              
ATOM    886  C   GLU A 114      -4.094   7.488  89.554  1.00  0.00              
ATOM    887  O   GLU A 114      -3.899   7.310  90.757  1.00  0.00              
ATOM    888  N   LYS A 115      -5.257   7.179  88.969  1.00  0.00              
ATOM    889  CA  LYS A 115      -6.338   6.527  89.700  1.00  0.00              
ATOM    890  CB  LYS A 115      -7.616   6.476  88.868  1.00  0.00              
ATOM    891  CG  LYS A 115      -8.317   7.828  88.800  1.00  0.00              
ATOM    892  CD  LYS A 115      -8.790   8.223  90.194  1.00  0.00              
ATOM    893  CE  LYS A 115      -9.329   9.640  90.222  1.00  0.00              
ATOM    894  NZ  LYS A 115      -9.695   9.985  91.582  1.00  0.00              
ATOM    895  C   LYS A 115      -5.984   5.140  90.217  1.00  0.00              
ATOM    896  O   LYS A 115      -6.326   4.790  91.348  1.00  0.00              
ATOM    897  N   MET A 116      -5.264   4.361  89.402  1.00  0.00              
ATOM    898  CA  MET A 116      -4.687   3.088  89.821  1.00  0.00              
ATOM    899  CB  MET A 116      -3.850   2.531  88.670  1.00  0.00              
ATOM    900  CG  MET A 116      -3.211   1.177  88.919  1.00  0.00              
ATOM    901  SD  MET A 116      -2.127   0.664  87.565  1.00  0.00              
ATOM    902  CE  MET A 116      -3.227  -0.385  86.661  1.00  0.00              
ATOM    903  C   MET A 116      -3.825   3.257  91.069  1.00  0.00              
ATOM    904  O   MET A 116      -4.019   2.578  92.078  1.00  0.00              
ATOM    905  N   THR A 117      -2.912   4.230  91.001  1.00  0.00              
ATOM    906  CA  THR A 117      -2.010   4.557  92.096  1.00  0.00              
ATOM    907  CB  THR A 117      -1.051   5.664  91.605  1.00  0.00              
ATOM    908  OG1 THR A 117      -0.421   5.129  90.444  1.00  0.00              
ATOM    909  CG2 THR A 117       0.012   6.071  92.611  1.00  0.00              
ATOM    910  C   THR A 117      -2.780   4.959  93.355  1.00  0.00              
ATOM    911  O   THR A 117      -2.552   4.418  94.441  1.00  0.00              
ATOM    912  N   GLN A 118      -3.759   5.853  93.184  1.00  0.00              
ATOM    913  CA  GLN A 118      -4.612   6.320  94.266  1.00  0.00              
ATOM    914  CB  GLN A 118      -5.574   7.379  93.721  1.00  0.00              
ATOM    915  CG  GLN A 118      -6.591   7.909  94.720  1.00  0.00              
ATOM    916  CD  GLN A 118      -7.066   9.321  94.427  1.00  0.00              
ATOM    917  OE1 GLN A 118      -7.771   9.597  93.458  1.00  0.00              
ATOM    918  NE2 GLN A 118      -6.696  10.267  95.278  1.00  0.00              
ATOM    919  C   GLN A 118      -5.350   5.191  94.976  1.00  0.00              
ATOM    920  O   GLN A 118      -5.342   5.124  96.206  1.00  0.00              
ATOM    921  N   ILE A 119      -5.958   4.278  94.215  1.00  0.00              
ATOM    922  CA  ILE A 119      -6.641   3.128  94.789  1.00  0.00              
ATOM    923  CB  ILE A 119      -7.494   2.450  93.688  1.00  0.00              
ATOM    924  CG2 ILE A 119      -7.953   1.048  94.069  1.00  0.00              
ATOM    925  CG1 ILE A 119      -8.681   3.355  93.360  1.00  0.00              
ATOM    926  CD1 ILE A 119      -9.571   2.895  92.191  1.00  0.00              
ATOM    927  C   ILE A 119      -5.675   2.173  95.487  1.00  0.00              
ATOM    928  O   ILE A 119      -5.945   1.718  96.603  1.00  0.00              
ATOM    929  N   MET A 120      -4.521   1.882  94.882  1.00  0.00              
ATOM    930  CA  MET A 120      -3.562   0.974  95.494  1.00  0.00              
ATOM    931  CB  MET A 120      -2.434   0.631  94.539  1.00  0.00              
ATOM    932  CG  MET A 120      -2.922  -0.196  93.362  1.00  0.00              
ATOM    933  SD  MET A 120      -3.824  -1.684  93.861  1.00  0.00              
ATOM    934  CE  MET A 120      -2.450  -2.734  94.226  1.00  0.00              
ATOM    935  C   MET A 120      -2.997   1.466  96.816  1.00  0.00              
ATOM    936  O   MET A 120      -2.802   0.679  97.746  1.00  0.00              
ATOM    937  N   PHE A 121      -2.746   2.770  96.928  1.00  0.00              
ATOM    938  CA  PHE A 121      -2.313   3.328  98.196  1.00  0.00              
ATOM    939  CB  PHE A 121      -1.493   4.585  97.982  1.00  0.00              
ATOM    940  CG  PHE A 121      -0.135   4.276  97.373  1.00  0.00              
ATOM    941  CD1 PHE A 121       0.086   4.495  96.030  1.00  0.00              
ATOM    942  CD2 PHE A 121       0.874   3.772  98.167  1.00  0.00              
ATOM    943  CE1 PHE A 121       1.319   4.215  95.483  1.00  0.00              
ATOM    944  CE2 PHE A 121       2.103   3.491  97.611  1.00  0.00              
ATOM    945  CZ  PHE A 121       2.325   3.717  96.274  1.00  0.00              
ATOM    946  C   PHE A 121      -3.438   3.577  99.186  1.00  0.00              
ATOM    947  O   PHE A 121      -3.336   3.155 100.334  1.00  0.00              
ATOM    948  N   GLU A 122      -4.538   4.215  98.783  1.00  0.00              
ATOM    949  CA  GLU A 122      -5.608   4.539  99.717  1.00  0.00              
ATOM    950  CB  GLU A 122      -6.420   5.717  99.204  1.00  0.00              
ATOM    951  CG  GLU A 122      -5.612   7.011  99.245  1.00  0.00              
ATOM    952  CD  GLU A 122      -6.281   8.211  98.591  1.00  0.00              
ATOM    953  OE1 GLU A 122      -7.447   8.492  98.864  1.00  0.00              
ATOM    954  OE2 GLU A 122      -5.619   8.883  97.795  1.00  0.00              
ATOM    955  C   GLU A 122      -6.522   3.376 100.075  1.00  0.00              
ATOM    956  O   GLU A 122      -6.913   3.231 101.234  1.00  0.00              
ATOM    957  N   THR A 123      -6.887   2.536  99.104  1.00  0.00              
ATOM    958  CA  THR A 123      -7.739   1.389  99.372  1.00  0.00              
ATOM    959  CB  THR A 123      -8.656   1.118  98.161  1.00  0.00              
ATOM    960  OG1 THR A 123      -9.227   2.376  97.818  1.00  0.00              
ATOM    961  CG2 THR A 123      -9.750   0.104  98.462  1.00  0.00              
ATOM    962  C   THR A 123      -6.882   0.174  99.713  1.00  0.00              
ATOM    963  O   THR A 123      -6.940  -0.324 100.838  1.00  0.00              
ATOM    964  N   PHE A 124      -6.032  -0.292  98.791  1.00  0.00              
ATOM    965  CA  PHE A 124      -5.259  -1.511  99.017  1.00  0.00              
ATOM    966  CB  PHE A 124      -4.821  -2.124  97.690  1.00  0.00              
ATOM    967  CG  PHE A 124      -5.978  -2.784  96.956  1.00  0.00              
ATOM    968  CD1 PHE A 124      -6.287  -4.105  97.217  1.00  0.00              
ATOM    969  CD2 PHE A 124      -6.742  -2.054  96.065  1.00  0.00              
ATOM    970  CE1 PHE A 124      -7.374  -4.689  96.602  1.00  0.00              
ATOM    971  CE2 PHE A 124      -7.829  -2.646  95.458  1.00  0.00              
ATOM    972  CZ  PHE A 124      -8.148  -3.959  95.729  1.00  0.00              
ATOM    973  C   PHE A 124      -4.071  -1.370  99.961  1.00  0.00              
ATOM    974  O   PHE A 124      -3.504  -2.362 100.425  1.00  0.00              
ATOM    975  N   ASN A 125      -3.674  -0.117 100.213  1.00  0.00              
ATOM    976  CA  ASN A 125      -2.690   0.252 101.223  1.00  0.00              
ATOM    977  CB  ASN A 125      -3.272   0.170 102.635  1.00  0.00              
ATOM    978  CG  ASN A 125      -4.161   1.363 102.936  1.00  0.00              
ATOM    979  OD1 ASN A 125      -3.720   2.360 103.507  1.00  0.00              
ATOM    980  ND2 ASN A 125      -5.434   1.309 102.573  1.00  0.00              
ATOM    981  C   ASN A 125      -1.333  -0.418 101.109  1.00  0.00              
ATOM    982  O   ASN A 125      -0.730  -0.888 102.076  1.00  0.00              
ATOM    983  N   VAL A 126      -0.861  -0.445  99.863  1.00  0.00              
ATOM    984  CA  VAL A 126       0.459  -0.976  99.558  1.00  0.00              
ATOM    985  CB  VAL A 126       0.668  -1.155  98.033  1.00  0.00              
ATOM    986  CG1 VAL A 126      -0.286  -2.196  97.487  1.00  0.00              
ATOM    987  CG2 VAL A 126       0.466   0.135  97.262  1.00  0.00              
ATOM    988  C   VAL A 126       1.568  -0.113 100.161  1.00  0.00              
ATOM    989  O   VAL A 126       1.473   1.116 100.116  1.00  0.00              
ATOM    990  N   PRO A 127       2.632  -0.680 100.750  1.00  0.00              
ATOM    991  CD  PRO A 127       2.775  -2.103 101.036  1.00  0.00              
ATOM    992  CA  PRO A 127       3.765   0.079 101.271  1.00  0.00              
ATOM    993  CB  PRO A 127       4.569  -0.977 102.008  1.00  0.00              
ATOM    994  CG  PRO A 127       4.266  -2.255 101.268  1.00  0.00              
ATOM    995  C   PRO A 127       4.567   0.762 100.168  1.00  0.00              
ATOM    996  O   PRO A 127       5.102   1.855 100.363  1.00  0.00              
ATOM    997  N   ALA A 128       4.623   0.117  98.999  1.00  0.00              
ATOM    998  CA  ALA A 128       5.345   0.604  97.841  1.00  0.00              
ATOM    999  CB  ALA A 128       6.770   0.079  97.878  1.00  0.00              
ATOM   1000  C   ALA A 128       4.675   0.042  96.594  1.00  0.00              
ATOM   1001  O   ALA A 128       4.180  -1.090  96.621  1.00  0.00              
ATOM   1002  N   MET A 129       4.623   0.802  95.498  1.00  0.00              
ATOM   1003  CA  MET A 129       3.972   0.354  94.276  1.00  0.00              
ATOM   1004  CB  MET A 129       2.481   0.675  94.372  1.00  0.00              
ATOM   1005  CG  MET A 129       1.501  -0.114  93.511  1.00  0.00              
ATOM   1006  SD  MET A 129       1.484   0.333  91.760  1.00  0.00              
ATOM   1007  CE  MET A 129       0.387   1.715  91.870  1.00  0.00              
ATOM   1008  C   MET A 129       4.582   1.061  93.074  1.00  0.00              
ATOM   1009  O   MET A 129       5.191   2.124  93.218  1.00  0.00              
ATOM   1010  N   TYR A 130       4.469   0.459  91.888  1.00  0.00              
ATOM   1011  CA  TYR A 130       4.811   1.120  90.639  1.00  0.00              
ATOM   1012  CB  TYR A 130       6.315   1.011  90.343  1.00  0.00              
ATOM   1013  CG  TYR A 130       6.772   1.804  89.124  1.00  0.00              
ATOM   1014  CD1 TYR A 130       7.383   1.144  88.078  1.00  0.00              
ATOM   1015  CE1 TYR A 130       7.733   1.826  86.933  1.00  0.00              
ATOM   1016  CD2 TYR A 130       6.532   3.163  89.037  1.00  0.00              
ATOM   1017  CE2 TYR A 130       6.868   3.847  87.889  1.00  0.00              
ATOM   1018  CZ  TYR A 130       7.461   3.173  86.844  1.00  0.00              
ATOM   1019  OH  TYR A 130       7.790   3.850  85.688  1.00  0.00              
ATOM   1020  C   TYR A 130       3.993   0.517  89.501  1.00  0.00              
ATOM   1021  O   TYR A 130       3.617  -0.658  89.521  1.00  0.00              
ATOM   1022  N   VAL A 131       3.694   1.354  88.507  1.00  0.00              
ATOM   1023  CA  VAL A 131       2.955   0.933  87.330  1.00  0.00              
ATOM   1024  CB  VAL A 131       1.782   1.899  87.034  1.00  0.00              
ATOM   1025  CG1 VAL A 131       0.858   1.277  86.008  1.00  0.00              
ATOM   1026  CG2 VAL A 131       0.979   2.276  88.269  1.00  0.00              
ATOM   1027  C   VAL A 131       3.951   0.948  86.175  1.00  0.00              
ATOM   1028  O   VAL A 131       4.510   2.002  85.867  1.00  0.00              
ATOM   1029  N   ALA A 132       4.209  -0.191  85.530  1.00  0.00              
ATOM   1030  CA  ALA A 132       5.202  -0.263  84.465  1.00  0.00              
ATOM   1031  CB  ALA A 132       6.275  -1.272  84.833  1.00  0.00              
ATOM   1032  C   ALA A 132       4.600  -0.692  83.135  1.00  0.00              
ATOM   1033  O   ALA A 132       3.667  -1.496  83.097  1.00  0.00              
ATOM   1034  N   ILE A 133       5.132  -0.169  82.028  1.00  0.00              
ATOM   1035  CA  ILE A 133       4.546  -0.381  80.710  1.00  0.00              
ATOM   1036  CB  ILE A 133       4.929   0.785  79.761  1.00  0.00              
ATOM   1037  CG2 ILE A 133       4.382   0.571  78.350  1.00  0.00              
ATOM   1038  CG1 ILE A 133       4.418   2.112  80.324  1.00  0.00              
ATOM   1039  CD1 ILE A 133       4.870   3.371  79.555  1.00  0.00              
ATOM   1040  C   ILE A 133       4.876  -1.750  80.119  1.00  0.00              
ATOM   1041  O   ILE A 133       6.039  -2.130  79.946  1.00  0.00              
ATOM   1042  N   GLN A 134       3.796  -2.450  79.757  1.00  0.00              
ATOM   1043  CA  GLN A 134       3.821  -3.821  79.259  1.00  0.00              
ATOM   1044  CB  GLN A 134       2.432  -4.226  78.760  1.00  0.00              
ATOM   1045  CG  GLN A 134       1.452  -4.325  79.920  1.00  0.00              
ATOM   1046  CD  GLN A 134       0.051  -4.815  79.591  1.00  0.00              
ATOM   1047  OE1 GLN A 134      -0.580  -4.407  78.619  1.00  0.00              
ATOM   1048  NE2 GLN A 134      -0.476  -5.717  80.406  1.00  0.00              
ATOM   1049  C   GLN A 134       4.864  -4.150  78.200  1.00  0.00              
ATOM   1050  O   GLN A 134       5.641  -5.094  78.351  1.00  0.00              
ATOM   1051  N   ALA A 135       4.920  -3.328  77.149  1.00  0.00              
ATOM   1052  CA  ALA A 135       5.889  -3.497  76.075  1.00  0.00              
ATOM   1053  CB  ALA A 135       5.679  -2.398  75.053  1.00  0.00              
ATOM   1054  C   ALA A 135       7.341  -3.425  76.536  1.00  0.00              
ATOM   1055  O   ALA A 135       8.190  -4.205  76.093  1.00  0.00              
ATOM   1056  N   VAL A 136       7.620  -2.517  77.481  1.00  0.00              
ATOM   1057  CA  VAL A 136       8.969  -2.325  78.000  1.00  0.00              
ATOM   1058  CB  VAL A 136       9.061  -1.043  78.866  1.00  0.00              
ATOM   1059  CG1 VAL A 136      10.486  -0.789  79.341  1.00  0.00              
ATOM   1060  CG2 VAL A 136       8.578   0.178  78.094  1.00  0.00              
ATOM   1061  C   VAL A 136       9.351  -3.565  78.800  1.00  0.00              
ATOM   1062  O   VAL A 136      10.456  -4.090  78.664  1.00  0.00              
ATOM   1063  N   LEU A 137       8.397  -4.073  79.588  1.00  0.00              
ATOM   1064  CA  LEU A 137       8.589  -5.300  80.347  1.00  0.00              
ATOM   1065  CB  LEU A 137       7.378  -5.571  81.228  1.00  0.00              
ATOM   1066  CG  LEU A 137       7.004  -4.513  82.256  1.00  0.00              
ATOM   1067  CD1 LEU A 137       5.726  -4.897  82.964  1.00  0.00              
ATOM   1068  CD2 LEU A 137       8.116  -4.310  83.264  1.00  0.00              
ATOM   1069  C   LEU A 137       8.871  -6.501  79.454  1.00  0.00              
ATOM   1070  O   LEU A 137       9.783  -7.275  79.743  1.00  0.00              
ATOM   1071  N   SER A 138       8.134  -6.663  78.349  1.00  0.00              
ATOM   1072  CA  SER A 138       8.451  -7.674  77.349  1.00  0.00              
ATOM   1073  CB  SER A 138       7.416  -7.643  76.247  1.00  0.00              
ATOM   1074  OG  SER A 138       6.162  -8.088  76.737  1.00  0.00              
ATOM   1075  C   SER A 138       9.843  -7.558  76.741  1.00  0.00              
ATOM   1076  O   SER A 138      10.545  -8.565  76.615  1.00  0.00              
ATOM   1077  N   LEU A 139      10.281  -6.343  76.390  1.00  0.00              
ATOM   1078  CA  LEU A 139      11.620  -6.139  75.850  1.00  0.00              
ATOM   1079  CB  LEU A 139      11.761  -4.698  75.381  1.00  0.00              
ATOM   1080  CG  LEU A 139      12.923  -4.337  74.471  1.00  0.00              
ATOM   1081  CD1 LEU A 139      12.831  -5.047  73.130  1.00  0.00              
ATOM   1082  CD2 LEU A 139      12.944  -2.844  74.251  1.00  0.00              
ATOM   1083  C   LEU A 139      12.698  -6.469  76.880  1.00  0.00              
ATOM   1084  O   LEU A 139      13.722  -7.088  76.577  1.00  0.00              
ATOM   1085  N   TYR A 140      12.451  -6.090  78.135  1.00  0.00              
ATOM   1086  CA  TYR A 140      13.330  -6.456  79.232  1.00  0.00              
ATOM   1087  CB  TYR A 140      13.111  -5.521  80.421  1.00  0.00              
ATOM   1088  CG  TYR A 140      13.855  -4.195  80.269  1.00  0.00              
ATOM   1089  CD1 TYR A 140      13.587  -3.334  79.218  1.00  0.00              
ATOM   1090  CE1 TYR A 140      14.333  -2.184  79.053  1.00  0.00              
ATOM   1091  CD2 TYR A 140      14.848  -3.877  81.173  1.00  0.00              
ATOM   1092  CE2 TYR A 140      15.595  -2.729  81.016  1.00  0.00              
ATOM   1093  CZ  TYR A 140      15.340  -1.896  79.950  1.00  0.00              
ATOM   1094  OH  TYR A 140      16.110  -0.761  79.790  1.00  0.00              
ATOM   1095  C   TYR A 140      13.251  -7.929  79.620  1.00  0.00              
ATOM   1096  O   TYR A 140      14.193  -8.462  80.206  1.00  0.00              
ATOM   1097  N   ALA A 141      12.161  -8.628  79.280  1.00  0.00              
ATOM   1098  CA  ALA A 141      12.111 -10.084  79.370  1.00  0.00              
ATOM   1099  CB  ALA A 141      10.698 -10.594  79.152  1.00  0.00              
ATOM   1100  C   ALA A 141      12.979 -10.749  78.312  1.00  0.00              
ATOM   1101  O   ALA A 141      13.627 -11.759  78.588  1.00  0.00              
ATOM   1102  N   SER A 142      13.001 -10.218  77.084  1.00  0.00              
ATOM   1103  CA  SER A 142      13.965 -10.672  76.094  1.00  0.00              
ATOM   1104  CB  SER A 142      13.457 -10.371  74.687  1.00  0.00              
ATOM   1105  OG  SER A 142      12.990  -9.038  74.549  1.00  0.00              
ATOM   1106  C   SER A 142      15.364 -10.102  76.328  1.00  0.00              
ATOM   1107  O   SER A 142      16.337 -10.504  75.685  1.00  0.00              
ATOM   1108  N   GLY A 143      15.473  -9.118  77.223  1.00  0.00              
ATOM   1109  CA  GLY A 143      16.753  -8.649  77.723  1.00  0.00              
ATOM   1110  C   GLY A 143      17.132  -7.285  77.172  1.00  0.00              
ATOM   1111  O   GLY A 143      17.952  -6.578  77.764  1.00  0.00              
ATOM   1112  N   ARG A 144      16.505  -6.875  76.068  1.00  0.00              
ATOM   1113  CA  ARG A 144      16.958  -5.716  75.320  1.00  0.00              
ATOM   1114  CB  ARG A 144      16.473  -5.738  73.871  1.00  0.00              
ATOM   1115  CG  ARG A 144      17.013  -6.784  72.902  1.00  0.00              
ATOM   1116  CD  ARG A 144      16.429  -8.171  73.113  1.00  0.00              
ATOM   1117  NE  ARG A 144      16.654  -8.994  71.937  1.00  0.00              
ATOM   1118  CZ  ARG A 144      16.620 -10.327  71.959  1.00  0.00              
ATOM   1119  NH1 ARG A 144      16.733 -10.972  70.807  1.00  0.00              
ATOM   1120  NH2 ARG A 144      16.534 -11.024  73.088  1.00  0.00              
ATOM   1121  C   ARG A 144      16.479  -4.415  75.944  1.00  0.00              
ATOM   1122  O   ARG A 144      15.443  -4.353  76.606  1.00  0.00              
ATOM   1123  N   THR A 145      17.256  -3.355  75.731  1.00  0.00              
ATOM   1124  CA  THR A 145      16.816  -2.019  76.094  1.00  0.00              
ATOM   1125  CB  THR A 145      17.993  -1.298  76.799  1.00  0.00              
ATOM   1126  OG1 THR A 145      17.438  -0.185  77.489  1.00  0.00              
ATOM   1127  CG2 THR A 145      19.124  -0.873  75.870  1.00  0.00              
ATOM   1128  C   THR A 145      16.235  -1.270  74.888  1.00  0.00              
ATOM   1129  O   THR A 145      15.482  -0.305  75.039  1.00  0.00              
ATOM   1130  N   THR A 146      16.520  -1.739  73.669  1.00  0.00              
ATOM   1131  CA  THR A 146      16.099  -1.073  72.446  1.00  0.00              
ATOM   1132  CB  THR A 146      17.324  -0.437  71.760  1.00  0.00              
ATOM   1133  OG1 THR A 146      17.841   0.501  72.694  1.00  0.00              
ATOM   1134  CG2 THR A 146      17.002   0.271  70.451  1.00  0.00              
ATOM   1135  C   THR A 146      15.459  -2.104  71.529  1.00  0.00              
ATOM   1136  O   THR A 146      15.934  -3.239  71.437  1.00  0.00              
ATOM   1137  N   GLY A 147      14.365  -1.720  70.875  1.00  0.00              
ATOM   1138  CA  GLY A 147      13.727  -2.557  69.878  1.00  0.00              
ATOM   1139  C   GLY A 147      12.279  -2.154  69.679  1.00  0.00              
ATOM   1140  O   GLY A 147      11.761  -1.303  70.404  1.00  0.00              
ATOM   1141  N   ILE A 148      11.604  -2.736  68.690  1.00  0.00              
ATOM   1142  CA  ILE A 148      10.191  -2.461  68.515  1.00  0.00              
ATOM   1143  CB  ILE A 148       9.812  -1.937  67.101  1.00  0.00              
ATOM   1144  CG2 ILE A 148      10.371  -2.801  65.978  1.00  0.00              
ATOM   1145  CG1 ILE A 148       8.301  -1.734  66.996  1.00  0.00              
ATOM   1146  CD1 ILE A 148       7.820  -0.985  65.749  1.00  0.00              
ATOM   1147  C   ILE A 148       9.376  -3.662  68.964  1.00  0.00              
ATOM   1148  O   ILE A 148       9.438  -4.759  68.401  1.00  0.00              
ATOM   1149  N   VAL A 149       8.619  -3.426  70.029  1.00  0.00              
ATOM   1150  CA  VAL A 149       7.813  -4.466  70.632  1.00  0.00              
ATOM   1151  CB  VAL A 149       7.762  -4.297  72.163  1.00  0.00              
ATOM   1152  CG1 VAL A 149       6.986  -5.422  72.822  1.00  0.00              
ATOM   1153  CG2 VAL A 149       9.164  -4.303  72.734  1.00  0.00              
ATOM   1154  C   VAL A 149       6.421  -4.463  70.022  1.00  0.00              
ATOM   1155  O   VAL A 149       5.691  -3.471  70.066  1.00  0.00              
ATOM   1156  N   LEU A 150       6.077  -5.587  69.401  1.00  0.00              
ATOM   1157  CA  LEU A 150       4.720  -5.826  68.953  1.00  0.00              
ATOM   1158  CB  LEU A 150       4.730  -6.723  67.722  1.00  0.00              
ATOM   1159  CG  LEU A 150       3.398  -7.116  67.097  1.00  0.00              
ATOM   1160  CD1 LEU A 150       2.658  -5.902  66.560  1.00  0.00              
ATOM   1161  CD2 LEU A 150       3.641  -8.120  65.991  1.00  0.00              
ATOM   1162  C   LEU A 150       4.010  -6.505  70.115  1.00  0.00              
ATOM   1163  O   LEU A 150       4.318  -7.642  70.477  1.00  0.00              
ATOM   1164  N   ASP A 151       3.099  -5.779  70.754  1.00  0.00              
ATOM   1165  CA  ASP A 151       2.369  -6.286  71.901  1.00  0.00              
ATOM   1166  CB  ASP A 151       2.528  -5.316  73.077  1.00  0.00              
ATOM   1167  CG  ASP A 151       1.711  -5.657  74.321  1.00  0.00              
ATOM   1168  OD1 ASP A 151       1.669  -6.815  74.738  1.00  0.00              
ATOM   1169  OD2 ASP A 151       1.121  -4.733  74.883  1.00  0.00              
ATOM   1170  C   ASP A 151       0.907  -6.547  71.572  1.00  0.00              
ATOM   1171  O   ASP A 151       0.053  -5.666  71.699  1.00  0.00              
ATOM   1172  N   SER A 152       0.629  -7.777  71.152  1.00  0.00              
ATOM   1173  CA  SER A 152      -0.706  -8.193  70.766  1.00  0.00              
ATOM   1174  CB  SER A 152      -0.638  -8.858  69.402  1.00  0.00              
ATOM   1175  OG  SER A 152      -0.334  -7.915  68.388  1.00  0.00              
ATOM   1176  C   SER A 152      -1.328  -9.129  71.793  1.00  0.00              
ATOM   1177  O   SER A 152      -1.019 -10.322  71.868  1.00  0.00              
ATOM   1178  N   GLY A 153      -2.223  -8.590  72.619  1.00  0.00              
ATOM   1179  CA  GLY A 153      -2.839  -9.355  73.692  1.00  0.00              
ATOM   1180  C   GLY A 153      -4.100 -10.088  73.254  1.00  0.00              
ATOM   1181  O   GLY A 153      -4.259 -10.507  72.102  1.00  0.00              
ATOM   1182  N   ASP A 154      -5.009 -10.286  74.213  1.00  0.00              
ATOM   1183  CA  ASP A 154      -6.336 -10.789  73.887  1.00  0.00              
ATOM   1184  CB  ASP A 154      -7.055 -11.385  75.098  1.00  0.00              
ATOM   1185  CG  ASP A 154      -8.488 -11.834  74.801  1.00  0.00              
ATOM   1186  OD1 ASP A 154      -8.687 -12.693  73.943  1.00  0.00              
ATOM   1187  OD2 ASP A 154      -9.398 -11.310  75.446  1.00  0.00              
ATOM   1188  C   ASP A 154      -7.195  -9.698  73.272  1.00  0.00              
ATOM   1189  O   ASP A 154      -7.881  -9.949  72.288  1.00  0.00              
ATOM   1190  N   GLY A 155      -7.169  -8.485  73.812  1.00  0.00              
ATOM   1191  CA  GLY A 155      -7.992  -7.417  73.278  1.00  0.00              
ATOM   1192  C   GLY A 155      -7.239  -6.104  73.286  1.00  0.00              
ATOM   1193  O   GLY A 155      -7.508  -5.257  74.136  1.00  0.00              
ATOM   1194  N   VAL A 156      -6.194  -6.063  72.447  1.00  0.00              
ATOM   1195  CA  VAL A 156      -5.527  -4.870  71.927  1.00  0.00              
ATOM   1196  CB  VAL A 156      -5.314  -3.703  72.943  1.00  0.00              
ATOM   1197  CG1 VAL A 156      -4.239  -3.963  73.998  1.00  0.00              
ATOM   1198  CG2 VAL A 156      -5.128  -2.394  72.199  1.00  0.00              
ATOM   1199  C   VAL A 156      -4.192  -5.294  71.308  1.00  0.00              
ATOM   1200  O   VAL A 156      -3.593  -6.288  71.727  1.00  0.00              
ATOM   1201  N   THR A 157      -3.753  -4.573  70.279  1.00  0.00              
ATOM   1202  CA  THR A 157      -2.404  -4.649  69.748  1.00  0.00              
ATOM   1203  CB  THR A 157      -2.429  -5.090  68.265  1.00  0.00              
ATOM   1204  OG1 THR A 157      -2.795  -6.464  68.271  1.00  0.00              
ATOM   1205  CG2 THR A 157      -1.122  -4.881  67.504  1.00  0.00              
ATOM   1206  C   THR A 157      -1.779  -3.264  69.879  1.00  0.00              
ATOM   1207  O   THR A 157      -2.392  -2.244  69.552  1.00  0.00              
ATOM   1208  N   HIS A 158      -0.549  -3.206  70.378  1.00  0.00              
ATOM   1209  CA  HIS A 158       0.224  -1.978  70.369  1.00  0.00              
ATOM   1210  CB  HIS A 158       0.473  -1.479  71.784  1.00  0.00              
ATOM   1211  CG  HIS A 158      -0.781  -0.980  72.483  1.00  0.00              
ATOM   1212  ND1 HIS A 158      -1.378  -1.525  73.530  1.00  0.00              
ATOM   1213  CD2 HIS A 158      -1.475   0.152  72.124  1.00  0.00              
ATOM   1214  NE2 HIS A 158      -2.464   0.224  72.977  1.00  0.00              
ATOM   1215  CE1 HIS A 158      -2.404  -0.775  73.825  1.00  0.00              
ATOM   1216  C   HIS A 158       1.548  -2.243  69.680  1.00  0.00              
ATOM   1217  O   HIS A 158       2.204  -3.250  69.944  1.00  0.00              
ATOM   1218  N   ASN A 159       1.943  -1.362  68.765  1.00  0.00              
ATOM   1219  CA  ASN A 159       3.213  -1.493  68.068  1.00  0.00              
ATOM   1220  CB  ASN A 159       3.041  -1.276  66.560  1.00  0.00              
ATOM   1221  CG  ASN A 159       2.006  -2.166  65.876  1.00  0.00              
ATOM   1222  OD1 ASN A 159       2.303  -2.909  64.942  1.00  0.00              
ATOM   1223  ND2 ASN A 159       0.725  -2.115  66.213  1.00  0.00              
ATOM   1224  C   ASN A 159       4.059  -0.384  68.674  1.00  0.00              
ATOM   1225  O   ASN A 159       3.810   0.800  68.438  1.00  0.00              
ATOM   1226  N   VAL A 160       5.018  -0.755  69.525  1.00  0.00              
ATOM   1227  CA  VAL A 160       5.723   0.209  70.360  1.00  0.00              
ATOM   1228  CB  VAL A 160       5.518  -0.110  71.867  1.00  0.00              
ATOM   1229  CG1 VAL A 160       6.052   1.017  72.738  1.00  0.00              
ATOM   1230  CG2 VAL A 160       4.070  -0.388  72.227  1.00  0.00              
ATOM   1231  C   VAL A 160       7.220   0.235  70.055  1.00  0.00              
ATOM   1232  O   VAL A 160       7.915  -0.743  70.338  1.00  0.00              
ATOM   1233  N   PRO A 161       7.774   1.297  69.458  1.00  0.00              
ATOM   1234  CD  PRO A 161       7.034   2.273  68.664  1.00  0.00              
ATOM   1235  CA  PRO A 161       9.216   1.495  69.339  1.00  0.00              
ATOM   1236  CB  PRO A 161       9.318   2.525  68.234  1.00  0.00              
ATOM   1237  CG  PRO A 161       8.069   3.349  68.405  1.00  0.00              
ATOM   1238  C   PRO A 161       9.848   1.965  70.647  1.00  0.00              
ATOM   1239  O   PRO A 161       9.402   2.934  71.266  1.00  0.00              
ATOM   1240  N   ILE A 162      10.879   1.265  71.117  1.00  0.00              
ATOM   1241  CA  ILE A 162      11.542   1.607  72.366  1.00  0.00              
ATOM   1242  CB  ILE A 162      11.337   0.479  73.410  1.00  0.00              
ATOM   1243  CG2 ILE A 162      12.030   0.825  74.725  1.00  0.00              
ATOM   1244  CG1 ILE A 162       9.855   0.210  73.657  1.00  0.00              
ATOM   1245  CD1 ILE A 162       9.545  -1.026  74.511  1.00  0.00              
ATOM   1246  C   ILE A 162      13.020   1.828  72.076  1.00  0.00              
ATOM   1247  O   ILE A 162      13.670   1.014  71.414  1.00  0.00              
ATOM   1248  N   TYR A 163      13.558   2.945  72.561  1.00  0.00              
ATOM   1249  CA  TYR A 163      14.959   3.265  72.377  1.00  0.00              
ATOM   1250  CB  TYR A 163      15.079   4.539  71.536  1.00  0.00              
ATOM   1251  CG  TYR A 163      16.475   4.868  71.016  1.00  0.00              
ATOM   1252  CD1 TYR A 163      17.240   3.898  70.395  1.00  0.00              
ATOM   1253  CE1 TYR A 163      18.457   4.222  69.832  1.00  0.00              
ATOM   1254  CD2 TYR A 163      16.946   6.164  71.104  1.00  0.00              
ATOM   1255  CE2 TYR A 163      18.161   6.496  70.538  1.00  0.00              
ATOM   1256  CZ  TYR A 163      18.902   5.524  69.896  1.00  0.00              
ATOM   1257  OH  TYR A 163      20.097   5.860  69.289  1.00  0.00              
ATOM   1258  C   TYR A 163      15.559   3.456  73.761  1.00  0.00              
ATOM   1259  O   TYR A 163      15.262   4.431  74.454  1.00  0.00              
ATOM   1260  N   GLU A 164      16.369   2.471  74.170  1.00  0.00              
ATOM   1261  CA  GLU A 164      17.104   2.475  75.431  1.00  0.00              
ATOM   1262  CB  GLU A 164      18.314   3.397  75.336  1.00  0.00              
ATOM   1263  CG  GLU A 164      19.244   2.998  74.203  1.00  0.00              
ATOM   1264  CD  GLU A 164      20.124   4.134  73.726  1.00  0.00              
ATOM   1265  OE1 GLU A 164      19.598   5.095  73.179  1.00  0.00              
ATOM   1266  OE2 GLU A 164      21.338   4.028  73.905  1.00  0.00              
ATOM   1267  C   GLU A 164      16.243   2.771  76.654  1.00  0.00              
ATOM   1268  O   GLU A 164      16.336   3.814  77.306  1.00  0.00              
ATOM   1269  N   GLY A 165      15.331   1.840  76.933  1.00  0.00              
ATOM   1270  CA  GLY A 165      14.389   1.982  78.030  1.00  0.00              
ATOM   1271  C   GLY A 165      13.190   2.847  77.665  1.00  0.00              
ATOM   1272  O   GLY A 165      12.045   2.434  77.867  1.00  0.00              
ATOM   1273  N   TYR A 166      13.411   4.043  77.110  1.00  0.00              
ATOM   1274  CA  TYR A 166      12.317   4.952  76.819  1.00  0.00              
ATOM   1275  CB  TYR A 166      12.828   6.392  76.719  1.00  0.00              
ATOM   1276  CG  TYR A 166      11.710   7.427  76.787  1.00  0.00              
ATOM   1277  CD1 TYR A 166      10.990   7.580  77.957  1.00  0.00              
ATOM   1278  CE1 TYR A 166       9.943   8.475  78.012  1.00  0.00              
ATOM   1279  CD2 TYR A 166      11.397   8.186  75.677  1.00  0.00              
ATOM   1280  CE2 TYR A 166      10.351   9.084  75.729  1.00  0.00              
ATOM   1281  CZ  TYR A 166       9.625   9.214  76.894  1.00  0.00              
ATOM   1282  OH  TYR A 166       8.556  10.087  76.949  1.00  0.00              
ATOM   1283  C   TYR A 166      11.544   4.557  75.565  1.00  0.00              
ATOM   1284  O   TYR A 166      12.076   4.492  74.454  1.00  0.00              
ATOM   1285  N   ALA A 167      10.264   4.243  75.768  1.00  0.00              
ATOM   1286  CA  ALA A 167       9.336   4.037  74.666  1.00  0.00              
ATOM   1287  CB  ALA A 167       8.024   3.483  75.202  1.00  0.00              
ATOM   1288  C   ALA A 167       9.040   5.360  73.974  1.00  0.00              
ATOM   1289  O   ALA A 167       8.700   6.348  74.628  1.00  0.00              
ATOM   1290  N   LEU A 168       9.187   5.397  72.649  1.00  0.00              
ATOM   1291  CA  LEU A 168       9.044   6.625  71.882  1.00  0.00              
ATOM   1292  CB  LEU A 168       9.825   6.517  70.571  1.00  0.00              
ATOM   1293  CG  LEU A 168      11.322   6.224  70.637  1.00  0.00              
ATOM   1294  CD1 LEU A 168      11.890   6.104  69.235  1.00  0.00              
ATOM   1295  CD2 LEU A 168      12.065   7.292  71.426  1.00  0.00              
ATOM   1296  C   LEU A 168       7.576   6.966  71.631  1.00  0.00              
ATOM   1297  O   LEU A 168       6.949   6.432  70.709  1.00  0.00              
ATOM   1298  N   PRO A 169       7.006   7.910  72.400  1.00  0.00              
ATOM   1299  CD  PRO A 169       7.746   8.982  73.065  1.00  0.00              
ATOM   1300  CA  PRO A 169       5.564   8.124  72.518  1.00  0.00              
ATOM   1301  CB  PRO A 169       5.478   9.285  73.493  1.00  0.00              
ATOM   1302  CG  PRO A 169       6.720  10.089  73.204  1.00  0.00              
ATOM   1303  C   PRO A 169       4.803   8.397  71.227  1.00  0.00              
ATOM   1304  O   PRO A 169       3.677   7.935  71.044  1.00  0.00              
ATOM   1305  N   HIS A 170       5.455   9.103  70.300  1.00  0.00              
ATOM   1306  CA  HIS A 170       4.840   9.521  69.053  1.00  0.00              
ATOM   1307  CB  HIS A 170       5.775  10.480  68.304  1.00  0.00              
ATOM   1308  CG  HIS A 170       7.127   9.905  67.891  1.00  0.00              
ATOM   1309  ND1 HIS A 170       8.202   9.744  68.651  1.00  0.00              
ATOM   1310  CD2 HIS A 170       7.401   9.404  66.639  1.00  0.00              
ATOM   1311  NE2 HIS A 170       8.607   8.913  66.731  1.00  0.00              
ATOM   1312  CE1 HIS A 170       9.086   9.106  67.931  1.00  0.00              
ATOM   1313  C   HIS A 170       4.428   8.367  68.148  1.00  0.00              
ATOM   1314  O   HIS A 170       3.392   8.424  67.483  1.00  0.00              
ATOM   1315  N   ALA A 171       5.218   7.293  68.141  1.00  0.00              
ATOM   1316  CA  ALA A 171       5.032   6.248  67.153  1.00  0.00              
ATOM   1317  CB  ALA A 171       6.384   5.912  66.541  1.00  0.00              
ATOM   1318  C   ALA A 171       4.384   4.982  67.693  1.00  0.00              
ATOM   1319  O   ALA A 171       4.439   3.930  67.055  1.00  0.00              
ATOM   1320  N   ILE A 172       3.732   5.044  68.859  1.00  0.00              
ATOM   1321  CA  ILE A 172       3.061   3.872  69.406  1.00  0.00              
ATOM   1322  CB  ILE A 172       2.808   4.013  70.928  1.00  0.00              
ATOM   1323  CG2 ILE A 172       2.163   2.736  71.469  1.00  0.00              
ATOM   1324  CG1 ILE A 172       4.108   4.295  71.681  1.00  0.00              
ATOM   1325  CD1 ILE A 172       3.938   4.580  73.188  1.00  0.00              
ATOM   1326  C   ILE A 172       1.776   3.623  68.619  1.00  0.00              
ATOM   1327  O   ILE A 172       0.706   4.171  68.904  1.00  0.00              
ATOM   1328  N   MET A 173       1.898   2.807  67.571  1.00  0.00              
ATOM   1329  CA  MET A 173       0.759   2.501  66.722  1.00  0.00              
ATOM   1330  CB  MET A 173       1.197   2.031  65.340  1.00  0.00              
ATOM   1331  CG  MET A 173       1.833   3.110  64.470  1.00  0.00              
ATOM   1332  SD  MET A 173       0.733   4.497  64.090  1.00  0.00              
ATOM   1333  CE  MET A 173       1.551   5.789  64.983  1.00  0.00              
ATOM   1334  C   MET A 173      -0.184   1.498  67.364  1.00  0.00              
ATOM   1335  O   MET A 173       0.099   0.302  67.484  1.00  0.00              
ATOM   1336  N   ARG A 174      -1.299   2.030  67.857  1.00  0.00              
ATOM   1337  CA  ARG A 174      -2.372   1.209  68.389  1.00  0.00              
ATOM   1338  CB  ARG A 174      -3.244   2.057  69.307  1.00  0.00              
ATOM   1339  CG  ARG A 174      -4.360   1.303  70.012  1.00  0.00              
ATOM   1340  CD  ARG A 174      -5.104   2.243  70.938  1.00  0.00              
ATOM   1341  NE  ARG A 174      -6.283   1.595  71.481  1.00  0.00              
ATOM   1342  CZ  ARG A 174      -6.301   0.994  72.671  1.00  0.00              
ATOM   1343  NH1 ARG A 174      -7.435   0.455  73.084  1.00  0.00              
ATOM   1344  NH2 ARG A 174      -5.217   0.840  73.424  1.00  0.00              
ATOM   1345  C   ARG A 174      -3.218   0.592  67.282  1.00  0.00              
ATOM   1346  O   ARG A 174      -3.496   1.210  66.253  1.00  0.00              
ATOM   1347  N   LEU A 175      -3.611  -0.657  67.513  1.00  0.00              
ATOM   1348  CA  LEU A 175      -4.574  -1.354  66.685  1.00  0.00              
ATOM   1349  CB  LEU A 175      -3.835  -2.280  65.713  1.00  0.00              
ATOM   1350  CG  LEU A 175      -4.617  -3.214  64.795  1.00  0.00              
ATOM   1351  CD1 LEU A 175      -5.550  -2.448  63.876  1.00  0.00              
ATOM   1352  CD2 LEU A 175      -3.656  -4.054  63.977  1.00  0.00              
ATOM   1353  C   LEU A 175      -5.420  -2.149  67.669  1.00  0.00              
ATOM   1354  O   LEU A 175      -4.926  -3.078  68.301  1.00  0.00              
ATOM   1355  N   ASP A 176      -6.700  -1.817  67.852  1.00  0.00              
ATOM   1356  CA  ASP A 176      -7.533  -2.493  68.852  1.00  0.00              
ATOM   1357  CB  ASP A 176      -8.854  -1.758  69.069  1.00  0.00              
ATOM   1358  CG  ASP A 176      -8.688  -0.426  69.787  1.00  0.00              
ATOM   1359  OD1 ASP A 176      -9.092  -0.304  70.944  1.00  0.00              
ATOM   1360  OD2 ASP A 176      -8.153   0.500  69.177  1.00  0.00              
ATOM   1361  C   ASP A 176      -7.799  -3.972  68.591  1.00  0.00              
ATOM   1362  O   ASP A 176      -8.144  -4.730  69.496  1.00  0.00              
ATOM   1363  N   LEU A 177      -7.610  -4.381  67.334  1.00  0.00              
ATOM   1364  CA  LEU A 177      -7.727  -5.763  66.897  1.00  0.00              
ATOM   1365  CB  LEU A 177      -7.512  -5.773  65.385  1.00  0.00              
ATOM   1366  CG  LEU A 177      -7.389  -7.057  64.576  1.00  0.00              
ATOM   1367  CD1 LEU A 177      -8.687  -7.839  64.542  1.00  0.00              
ATOM   1368  CD2 LEU A 177      -6.985  -6.694  63.164  1.00  0.00              
ATOM   1369  C   LEU A 177      -6.737  -6.703  67.580  1.00  0.00              
ATOM   1370  O   LEU A 177      -5.523  -6.474  67.573  1.00  0.00              
ATOM   1371  N   ALA A 178      -7.278  -7.758  68.194  1.00  0.00              
ATOM   1372  CA  ALA A 178      -6.494  -8.857  68.734  1.00  0.00              
ATOM   1373  CB  ALA A 178      -5.863  -8.419  70.048  1.00  0.00              
ATOM   1374  C   ALA A 178      -7.357 -10.104  68.958  1.00  0.00              
ATOM   1375  O   ALA A 178      -8.432 -10.223  68.358  1.00  0.00              
ATOM   1376  N   GLY A 179      -6.952 -11.023  69.849  1.00  0.00              
ATOM   1377  CA  GLY A 179      -7.480 -12.380  69.938  1.00  0.00              
ATOM   1378  C   GLY A 179      -8.985 -12.523  70.104  1.00  0.00              
ATOM   1379  O   GLY A 179      -9.583 -13.444  69.537  1.00  0.00              
ATOM   1380  N   ARG A 180      -9.600 -11.616  70.863  1.00  0.00              
ATOM   1381  CA  ARG A 180     -11.036 -11.577  71.093  1.00  0.00              
ATOM   1382  CB  ARG A 180     -11.319 -10.472  72.098  1.00  0.00              
ATOM   1383  CG  ARG A 180     -12.759 -10.353  72.584  1.00  0.00              
ATOM   1384  CD  ARG A 180     -12.849  -9.298  73.679  1.00  0.00              
ATOM   1385  NE  ARG A 180     -11.974  -9.651  74.784  1.00  0.00              
ATOM   1386  CZ  ARG A 180     -11.874  -8.952  75.909  1.00  0.00              
ATOM   1387  NH1 ARG A 180     -10.997  -9.386  76.795  1.00  0.00              
ATOM   1388  NH2 ARG A 180     -12.614  -7.878  76.162  1.00  0.00              
ATOM   1389  C   ARG A 180     -11.772 -11.292  69.794  1.00  0.00              
ATOM   1390  O   ARG A 180     -12.748 -11.961  69.443  1.00  0.00              
ATOM   1391  N   ASP A 181     -11.237 -10.331  69.035  1.00  0.00              
ATOM   1392  CA  ASP A 181     -11.835  -9.915  67.773  1.00  0.00              
ATOM   1393  CB  ASP A 181     -11.136  -8.705  67.166  1.00  0.00              
ATOM   1394  CG  ASP A 181     -11.069  -7.486  68.067  1.00  0.00              
ATOM   1395  OD1 ASP A 181     -10.201  -7.479  68.942  1.00  0.00              
ATOM   1396  OD2 ASP A 181     -11.851  -6.558  67.882  1.00  0.00              
ATOM   1397  C   ASP A 181     -11.719 -11.071  66.796  1.00  0.00              
ATOM   1398  O   ASP A 181     -12.679 -11.390  66.097  1.00  0.00              
ATOM   1399  N   LEU A 182     -10.559 -11.741  66.796  1.00  0.00              
ATOM   1400  CA  LEU A 182     -10.372 -12.960  66.020  1.00  0.00              
ATOM   1401  CB  LEU A 182      -8.946 -13.479  66.114  1.00  0.00              
ATOM   1402  CG  LEU A 182      -7.781 -12.625  65.649  1.00  0.00              
ATOM   1403  CD1 LEU A 182      -6.537 -13.485  65.656  1.00  0.00              
ATOM   1404  CD2 LEU A 182      -7.994 -12.088  64.247  1.00  0.00              
ATOM   1405  C   LEU A 182     -11.315 -14.082  66.428  1.00  0.00              
ATOM   1406  O   LEU A 182     -11.829 -14.783  65.563  1.00  0.00              
ATOM   1407  N   THR A 183     -11.589 -14.250  67.727  1.00  0.00              
ATOM   1408  CA  THR A 183     -12.551 -15.235  68.215  1.00  0.00              
ATOM   1409  CB  THR A 183     -12.545 -15.236  69.760  1.00  0.00              
ATOM   1410  OG1 THR A 183     -11.241 -15.633  70.154  1.00  0.00              
ATOM   1411  CG2 THR A 183     -13.560 -16.173  70.381  1.00  0.00              
ATOM   1412  C   THR A 183     -13.951 -14.931  67.683  1.00  0.00              
ATOM   1413  O   THR A 183     -14.660 -15.809  67.185  1.00  0.00              
ATOM   1414  N   ASP A 184     -14.321 -13.647  67.732  1.00  0.00              
ATOM   1415  CA  ASP A 184     -15.630 -13.189  67.281  1.00  0.00              
ATOM   1416  CB  ASP A 184     -15.854 -11.708  67.616  1.00  0.00              
ATOM   1417  CG  ASP A 184     -15.740 -11.305  69.087  1.00  0.00              
ATOM   1418  OD1 ASP A 184     -15.283 -10.191  69.344  1.00  0.00              
ATOM   1419  OD2 ASP A 184     -16.096 -12.078  69.983  1.00  0.00              
ATOM   1420  C   ASP A 184     -15.784 -13.407  65.779  1.00  0.00              
ATOM   1421  O   ASP A 184     -16.809 -13.888  65.291  1.00  0.00              
ATOM   1422  N   TYR A 185     -14.718 -13.087  65.042  1.00  0.00              
ATOM   1423  CA  TYR A 185     -14.615 -13.378  63.622  1.00  0.00              
ATOM   1424  CB  TYR A 185     -13.371 -12.667  63.085  1.00  0.00              
ATOM   1425  CG  TYR A 185     -12.939 -13.036  61.674  1.00  0.00              
ATOM   1426  CD1 TYR A 185     -13.630 -12.584  60.566  1.00  0.00              
ATOM   1427  CE1 TYR A 185     -13.210 -12.946  59.301  1.00  0.00              
ATOM   1428  CD2 TYR A 185     -11.837 -13.846  61.526  1.00  0.00              
ATOM   1429  CE2 TYR A 185     -11.424 -14.206  60.268  1.00  0.00              
ATOM   1430  CZ  TYR A 185     -12.095 -13.746  59.164  1.00  0.00              
ATOM   1431  OH  TYR A 185     -11.604 -14.071  57.916  1.00  0.00              
ATOM   1432  C   TYR A 185     -14.593 -14.878  63.328  1.00  0.00              
ATOM   1433  O   TYR A 185     -15.133 -15.309  62.308  1.00  0.00              
ATOM   1434  N   LEU A 186     -13.991 -15.703  64.189  1.00  0.00              
ATOM   1435  CA  LEU A 186     -13.985 -17.144  63.996  1.00  0.00              
ATOM   1436  CB  LEU A 186     -13.000 -17.825  64.944  1.00  0.00              
ATOM   1437  CG  LEU A 186     -12.647 -19.293  64.721  1.00  0.00              
ATOM   1438  CD1 LEU A 186     -12.007 -19.526  63.363  1.00  0.00              
ATOM   1439  CD2 LEU A 186     -11.692 -19.756  65.798  1.00  0.00              
ATOM   1440  C   LEU A 186     -15.392 -17.703  64.158  1.00  0.00              
ATOM   1441  O   LEU A 186     -15.771 -18.612  63.418  1.00  0.00              
ATOM   1442  N   MET A 187     -16.191 -17.142  65.079  1.00  0.00              
ATOM   1443  CA  MET A 187     -17.621 -17.433  65.127  1.00  0.00              
ATOM   1444  CB  MET A 187     -18.367 -16.680  66.225  1.00  0.00              
ATOM   1445  CG  MET A 187     -17.941 -16.946  67.656  1.00  0.00              
ATOM   1446  SD  MET A 187     -19.139 -16.291  68.845  1.00  0.00              
ATOM   1447  CE  MET A 187     -18.884 -14.551  68.648  1.00  0.00              
ATOM   1448  C   MET A 187     -18.282 -17.077  63.803  1.00  0.00              
ATOM   1449  O   MET A 187     -18.954 -17.923  63.222  1.00  0.00              
ATOM   1450  N   LYS A 188     -18.049 -15.852  63.304  1.00  0.00              
ATOM   1451  CA  LYS A 188     -18.557 -15.382  62.015  1.00  0.00              
ATOM   1452  CB  LYS A 188     -17.973 -13.986  61.746  1.00  0.00              
ATOM   1453  CG  LYS A 188     -18.255 -13.320  60.401  1.00  0.00              
ATOM   1454  CD  LYS A 188     -17.409 -12.056  60.273  1.00  0.00              
ATOM   1455  CE  LYS A 188     -17.629 -11.405  58.915  1.00  0.00              
ATOM   1456  NZ  LYS A 188     -16.827 -10.204  58.750  1.00  0.00              
ATOM   1457  C   LYS A 188     -18.258 -16.331  60.853  1.00  0.00              
ATOM   1458  O   LYS A 188     -19.168 -16.749  60.131  1.00  0.00              
ATOM   1459  N   ILE A 189     -16.996 -16.720  60.655  1.00  0.00              
ATOM   1460  CA  ILE A 189     -16.656 -17.621  59.562  1.00  0.00              
ATOM   1461  CB  ILE A 189     -15.164 -17.550  59.174  1.00  0.00              
ATOM   1462  CG2 ILE A 189     -14.930 -16.191  58.528  1.00  0.00              
ATOM   1463  CG1 ILE A 189     -14.196 -17.824  60.320  1.00  0.00              
ATOM   1464  CD1 ILE A 189     -12.702 -17.713  59.954  1.00  0.00              
ATOM   1465  C   ILE A 189     -17.151 -19.047  59.777  1.00  0.00              
ATOM   1466  O   ILE A 189     -17.610 -19.695  58.831  1.00  0.00              
ATOM   1467  N   LEU A 190     -17.140 -19.540  61.021  1.00  0.00              
ATOM   1468  CA  LEU A 190     -17.729 -20.837  61.310  1.00  0.00              
ATOM   1469  CB  LEU A 190     -17.278 -21.396  62.655  1.00  0.00              
ATOM   1470  CG  LEU A 190     -16.058 -22.322  62.643  1.00  0.00              
ATOM   1471  CD1 LEU A 190     -14.825 -21.666  62.050  1.00  0.00              
ATOM   1472  CD2 LEU A 190     -15.751 -22.812  64.042  1.00  0.00              
ATOM   1473  C   LEU A 190     -19.242 -20.876  61.165  1.00  0.00              
ATOM   1474  O   LEU A 190     -19.763 -21.914  60.759  1.00  0.00              
ATOM   1475  N   THR A 191     -19.977 -19.782  61.409  1.00  0.00              
ATOM   1476  CA  THR A 191     -21.394 -19.729  61.075  1.00  0.00              
ATOM   1477  CB  THR A 191     -22.119 -18.509  61.684  1.00  0.00              
ATOM   1478  OG1 THR A 191     -21.320 -17.347  61.511  1.00  0.00              
ATOM   1479  CG2 THR A 191     -22.394 -18.720  63.160  1.00  0.00              
ATOM   1480  C   THR A 191     -21.623 -19.811  59.574  1.00  0.00              
ATOM   1481  O   THR A 191     -22.585 -20.431  59.119  1.00  0.00              
ATOM   1482  N   GLU A 192     -20.706 -19.245  58.777  1.00  0.00              
ATOM   1483  CA  GLU A 192     -20.791 -19.368  57.326  1.00  0.00              
ATOM   1484  CB  GLU A 192     -19.861 -18.385  56.608  1.00  0.00              
ATOM   1485  CG  GLU A 192     -19.865 -16.934  57.108  1.00  0.00              
ATOM   1486  CD  GLU A 192     -21.228 -16.325  57.419  1.00  0.00              
ATOM   1487  OE1 GLU A 192     -21.866 -15.806  56.505  1.00  0.00              
ATOM   1488  OE2 GLU A 192     -21.648 -16.369  58.580  1.00  0.00              
ATOM   1489  C   GLU A 192     -20.499 -20.797  56.881  1.00  0.00              
ATOM   1490  O   GLU A 192     -21.011 -21.258  55.862  1.00  0.00              
ATOM   1491  N   ARG A 193     -19.689 -21.525  57.657  1.00  0.00              
ATOM   1492  CA  ARG A 193     -19.548 -22.963  57.486  1.00  0.00              
ATOM   1493  CB  ARG A 193     -18.074 -23.324  57.721  1.00  0.00              
ATOM   1494  CG  ARG A 193     -17.654 -24.703  57.223  1.00  0.00              
ATOM   1495  CD  ARG A 193     -16.172 -24.928  57.462  1.00  0.00              
ATOM   1496  NE  ARG A 193     -15.812 -26.314  57.218  1.00  0.00              
ATOM   1497  CZ  ARG A 193     -14.706 -26.688  56.573  1.00  0.00              
ATOM   1498  NH1 ARG A 193     -14.461 -27.989  56.470  1.00  0.00              
ATOM   1499  NH2 ARG A 193     -13.845 -25.805  56.073  1.00  0.00              
ATOM   1500  C   ARG A 193     -20.517 -23.722  58.413  1.00  0.00              
ATOM   1501  O   ARG A 193     -20.219 -24.798  58.936  1.00  0.00              
ATOM   1502  N   GLY A 194     -21.697 -23.157  58.701  1.00  0.00              
ATOM   1503  CA  GLY A 194     -22.762 -23.855  59.414  1.00  0.00              
ATOM   1504  C   GLY A 194     -22.636 -23.864  60.934  1.00  0.00              
ATOM   1505  O   GLY A 194     -23.641 -23.769  61.649  1.00  0.00              
ATOM   1506  N   TYR A 195     -21.413 -23.947  61.463  1.00  0.00              
ATOM   1507  CA  TYR A 195     -21.175 -24.201  62.877  1.00  0.00              
ATOM   1508  CB  TYR A 195     -19.720 -24.601  63.118  1.00  0.00              
ATOM   1509  CG  TYR A 195     -19.142 -25.640  62.165  1.00  0.00              
ATOM   1510  CD1 TYR A 195     -17.910 -25.389  61.605  1.00  0.00              
ATOM   1511  CE1 TYR A 195     -17.342 -26.306  60.753  1.00  0.00              
ATOM   1512  CD2 TYR A 195     -19.817 -26.810  61.861  1.00  0.00              
ATOM   1513  CE2 TYR A 195     -19.251 -27.732  61.000  1.00  0.00              
ATOM   1514  CZ  TYR A 195     -18.007 -27.477  60.462  1.00  0.00              
ATOM   1515  OH  TYR A 195     -17.391 -28.409  59.647  1.00  0.00              
ATOM   1516  C   TYR A 195     -21.533 -22.974  63.709  1.00  0.00              
ATOM   1517  O   TYR A 195     -20.755 -22.042  63.931  1.00  0.00              
ATOM   1518  N   SER A 196     -22.779 -22.993  64.167  1.00  0.00              
ATOM   1519  CA  SER A 196     -23.373 -21.852  64.834  1.00  0.00              
ATOM   1520  CB  SER A 196     -24.882 -21.940  64.647  1.00  0.00              
ATOM   1521  OG  SER A 196     -25.197 -21.928  63.257  1.00  0.00              
ATOM   1522  C   SER A 196     -22.957 -21.652  66.290  1.00  0.00              
ATOM   1523  O   SER A 196     -23.696 -21.924  67.239  1.00  0.00              
ATOM   1524  N   PHE A 197     -21.741 -21.132  66.471  1.00  0.00              
ATOM   1525  CA  PHE A 197     -21.193 -20.817  67.788  1.00  0.00              
ATOM   1526  CB  PHE A 197     -19.668 -20.704  67.685  1.00  0.00              
ATOM   1527  CG  PHE A 197     -18.961 -22.048  67.620  1.00  0.00              
ATOM   1528  CD1 PHE A 197     -18.914 -22.763  66.440  1.00  0.00              
ATOM   1529  CD2 PHE A 197     -18.372 -22.561  68.757  1.00  0.00              
ATOM   1530  CE1 PHE A 197     -18.295 -23.993  66.412  1.00  0.00              
ATOM   1531  CE2 PHE A 197     -17.750 -23.789  68.720  1.00  0.00              
ATOM   1532  CZ  PHE A 197     -17.715 -24.506  67.547  1.00  0.00              
ATOM   1533  C   PHE A 197     -21.783 -19.586  68.484  1.00  0.00              
ATOM   1534  O   PHE A 197     -21.096 -18.815  69.158  1.00  0.00              
ATOM   1535  N   VAL A 198     -23.105 -19.427  68.432  1.00  0.00              
ATOM   1536  CA  VAL A 198     -23.752 -18.165  68.768  1.00  0.00              
ATOM   1537  CB  VAL A 198     -24.987 -17.942  67.848  1.00  0.00              
ATOM   1538  CG1 VAL A 198     -24.530 -17.716  66.415  1.00  0.00              
ATOM   1539  CG2 VAL A 198     -25.988 -19.095  67.900  1.00  0.00              
ATOM   1540  C   VAL A 198     -24.069 -17.908  70.245  1.00  0.00              
ATOM   1541  O   VAL A 198     -25.159 -17.446  70.594  1.00  0.00              
ATOM   1542  N   THR A 199     -23.120 -18.171  71.151  1.00  0.00              
ATOM   1543  CA  THR A 199     -23.303 -17.893  72.572  1.00  0.00              
ATOM   1544  CB  THR A 199     -24.310 -18.876  73.239  1.00  0.00              
ATOM   1545  OG1 THR A 199     -24.652 -18.273  74.480  1.00  0.00              
ATOM   1546  CG2 THR A 199     -23.798 -20.293  73.460  1.00  0.00              
ATOM   1547  C   THR A 199     -21.957 -17.883  73.293  1.00  0.00              
ATOM   1548  O   THR A 199     -20.943 -18.306  72.738  1.00  0.00              
ATOM   1549  N   THR A 200     -21.958 -17.460  74.558  1.00  0.00              
ATOM   1550  CA  THR A 200     -20.760 -17.219  75.355  1.00  0.00              
ATOM   1551  CB  THR A 200     -21.197 -16.636  76.707  1.00  0.00              
ATOM   1552  OG1 THR A 200     -22.326 -17.414  77.093  1.00  0.00              
ATOM   1553  CG2 THR A 200     -21.551 -15.160  76.630  1.00  0.00              
ATOM   1554  C   THR A 200     -19.885 -18.447  75.573  1.00  0.00              
ATOM   1555  O   THR A 200     -18.681 -18.428  75.302  1.00  0.00              
ATOM   1556  N   ALA A 201     -20.501 -19.532  76.056  1.00  0.00              
ATOM   1557  CA  ALA A 201     -19.826 -20.815  76.214  1.00  0.00              
ATOM   1558  CB  ALA A 201     -20.827 -21.855  76.693  1.00  0.00              
ATOM   1559  C   ALA A 201     -19.220 -21.315  74.906  1.00  0.00              
ATOM   1560  O   ALA A 201     -18.063 -21.736  74.854  1.00  0.00              
ATOM   1561  N   GLU A 202     -19.994 -21.198  73.822  1.00  0.00              
ATOM   1562  CA  GLU A 202     -19.519 -21.528  72.490  1.00  0.00              
ATOM   1563  CB  GLU A 202     -20.669 -21.476  71.498  1.00  0.00              
ATOM   1564  CG  GLU A 202     -21.620 -22.668  71.546  1.00  0.00              
ATOM   1565  CD  GLU A 202     -21.067 -23.941  70.918  1.00  0.00              
ATOM   1566  OE1 GLU A 202     -21.209 -24.109  69.709  1.00  0.00              
ATOM   1567  OE2 GLU A 202     -20.505 -24.763  71.640  1.00  0.00              
ATOM   1568  C   GLU A 202     -18.389 -20.617  72.031  1.00  0.00              
ATOM   1569  O   GLU A 202     -17.468 -21.082  71.363  1.00  0.00              
ATOM   1570  N   ARG A 203     -18.409 -19.335  72.409  1.00  0.00              
ATOM   1571  CA  ARG A 203     -17.331 -18.412  72.090  1.00  0.00              
ATOM   1572  CB  ARG A 203     -17.716 -16.991  72.480  1.00  0.00              
ATOM   1573  CG  ARG A 203     -16.894 -15.956  71.732  1.00  0.00              
ATOM   1574  CD  ARG A 203     -17.193 -14.532  72.167  1.00  0.00              
ATOM   1575  NE  ARG A 203     -16.669 -14.253  73.494  1.00  0.00              
ATOM   1576  CZ  ARG A 203     -16.009 -13.129  73.790  1.00  0.00              
ATOM   1577  NH1 ARG A 203     -15.625 -12.955  75.053  1.00  0.00              
ATOM   1578  NH2 ARG A 203     -15.714 -12.222  72.858  1.00  0.00              
ATOM   1579  C   ARG A 203     -16.050 -18.832  72.803  1.00  0.00              
ATOM   1580  O   ARG A 203     -14.973 -18.815  72.208  1.00  0.00              
ATOM   1581  N   GLU A 204     -16.150 -19.258  74.068  1.00  0.00              
ATOM   1582  CA  GLU A 204     -15.018 -19.842  74.776  1.00  0.00              
ATOM   1583  CB  GLU A 204     -15.389 -20.131  76.226  1.00  0.00              
ATOM   1584  CG  GLU A 204     -15.495 -18.884  77.099  1.00  0.00              
ATOM   1585  CD  GLU A 204     -14.152 -18.241  77.419  1.00  0.00              
ATOM   1586  OE1 GLU A 204     -13.492 -18.689  78.362  1.00  0.00              
ATOM   1587  OE2 GLU A 204     -13.757 -17.289  76.744  1.00  0.00              
ATOM   1588  C   GLU A 204     -14.483 -21.104  74.109  1.00  0.00              
ATOM   1589  O   GLU A 204     -13.268 -21.269  73.977  1.00  0.00              
ATOM   1590  N   ILE A 205     -15.374 -21.991  73.651  1.00  0.00              
ATOM   1591  CA  ILE A 205     -14.963 -23.176  72.905  1.00  0.00              
ATOM   1592  CB  ILE A 205     -16.152 -24.147  72.688  1.00  0.00              
ATOM   1593  CG2 ILE A 205     -15.734 -25.361  71.858  1.00  0.00              
ATOM   1594  CG1 ILE A 205     -16.704 -24.620  74.031  1.00  0.00              
ATOM   1595  CD1 ILE A 205     -17.993 -25.464  73.954  1.00  0.00              
ATOM   1596  C   ILE A 205     -14.281 -22.793  71.592  1.00  0.00              
ATOM   1597  O   ILE A 205     -13.211 -23.321  71.291  1.00  0.00              
ATOM   1598  N   VAL A 206     -14.825 -21.845  70.821  1.00  0.00              
ATOM   1599  CA  VAL A 206     -14.218 -21.443  69.559  1.00  0.00              
ATOM   1600  CB  VAL A 206     -15.230 -20.652  68.689  1.00  0.00              
ATOM   1601  CG1 VAL A 206     -15.317 -19.168  68.984  1.00  0.00              
ATOM   1602  CG2 VAL A 206     -14.976 -20.913  67.221  1.00  0.00              
ATOM   1603  C   VAL A 206     -12.882 -20.729  69.767  1.00  0.00              
ATOM   1604  O   VAL A 206     -11.960 -20.876  68.963  1.00  0.00              
ATOM   1605  N   ARG A 207     -12.742 -19.996  70.878  1.00  0.00              
ATOM   1606  CA  ARG A 207     -11.467 -19.422  71.284  1.00  0.00              
ATOM   1607  CB  ARG A 207     -11.658 -18.571  72.527  1.00  0.00              
ATOM   1608  CG  ARG A 207     -10.493 -17.640  72.828  1.00  0.00              
ATOM   1609  CD  ARG A 207     -10.350 -17.488  74.330  1.00  0.00              
ATOM   1610  NE  ARG A 207      -9.903 -18.753  74.889  1.00  0.00              
ATOM   1611  CZ  ARG A 207     -10.253 -19.192  76.095  1.00  0.00              
ATOM   1612  NH1 ARG A 207      -9.744 -20.349  76.492  1.00  0.00              
ATOM   1613  NH2 ARG A 207     -11.091 -18.515  76.871  1.00  0.00              
ATOM   1614  C   ARG A 207     -10.470 -20.537  71.587  1.00  0.00              
ATOM   1615  O   ARG A 207      -9.308 -20.462  71.186  1.00  0.00              
ATOM   1616  N   ASP A 208     -10.906 -21.601  72.274  1.00  0.00              
ATOM   1617  CA  ASP A 208     -10.068 -22.774  72.495  1.00  0.00              
ATOM   1618  CB  ASP A 208     -10.747 -23.765  73.434  1.00  0.00              
ATOM   1619  CG  ASP A 208      -9.902 -24.997  73.727  1.00  0.00              
ATOM   1620  OD1 ASP A 208     -10.217 -26.074  73.208  1.00  0.00              
ATOM   1621  OD2 ASP A 208      -8.943 -24.892  74.489  1.00  0.00              
ATOM   1622  C   ASP A 208      -9.671 -23.473  71.200  1.00  0.00              
ATOM   1623  O   ASP A 208      -8.537 -23.937  71.080  1.00  0.00              
ATOM   1624  N   ILE A 209     -10.592 -23.552  70.229  1.00  0.00              
ATOM   1625  CA  ILE A 209     -10.296 -24.057  68.890  1.00  0.00              
ATOM   1626  CB  ILE A 209     -11.542 -24.013  67.968  1.00  0.00              
ATOM   1627  CG2 ILE A 209     -11.181 -24.461  66.558  1.00  0.00              
ATOM   1628  CG1 ILE A 209     -12.694 -24.846  68.505  1.00  0.00              
ATOM   1629  CD1 ILE A 209     -13.991 -24.795  67.673  1.00  0.00              
ATOM   1630  C   ILE A 209      -9.177 -23.233  68.266  1.00  0.00              
ATOM   1631  O   ILE A 209      -8.196 -23.784  67.769  1.00  0.00              
ATOM   1632  N   LYS A 210      -9.323 -21.905  68.320  1.00  0.00              
ATOM   1633  CA  LYS A 210      -8.329 -20.976  67.809  1.00  0.00              
ATOM   1634  CB  LYS A 210      -8.815 -19.561  68.087  1.00  0.00              
ATOM   1635  CG  LYS A 210      -8.041 -18.456  67.392  1.00  0.00              
ATOM   1636  CD  LYS A 210      -8.508 -17.077  67.829  1.00  0.00              
ATOM   1637  CE  LYS A 210      -8.276 -16.886  69.319  1.00  0.00              
ATOM   1638  NZ  LYS A 210      -7.817 -15.538  69.572  1.00  0.00              
ATOM   1639  C   LYS A 210      -6.968 -21.230  68.452  1.00  0.00              
ATOM   1640  O   LYS A 210      -5.994 -21.488  67.745  1.00  0.00              
ATOM   1641  N   GLU A 211      -6.919 -21.258  69.790  1.00  0.00              
ATOM   1642  CA  GLU A 211      -5.701 -21.543  70.543  1.00  0.00              
ATOM   1643  CB  GLU A 211      -5.995 -21.589  72.039  1.00  0.00              
ATOM   1644  CG  GLU A 211      -6.466 -20.277  72.649  1.00  0.00              
ATOM   1645  CD  GLU A 211      -6.817 -20.396  74.124  1.00  0.00              
ATOM   1646  OE1 GLU A 211      -6.050 -19.908  74.952  1.00  0.00              
ATOM   1647  OE2 GLU A 211      -7.856 -20.975  74.456  1.00  0.00              
ATOM   1648  C   GLU A 211      -5.015 -22.850  70.161  1.00  0.00              
ATOM   1649  O   GLU A 211      -3.787 -22.923  70.123  1.00  0.00              
ATOM   1650  N   LYS A 212      -5.801 -23.897  69.896  1.00  0.00              
ATOM   1651  CA  LYS A 212      -5.252 -25.180  69.487  1.00  0.00              
ATOM   1652  CB  LYS A 212      -6.231 -26.292  69.831  1.00  0.00              
ATOM   1653  CG  LYS A 212      -6.250 -26.609  71.314  1.00  0.00              
ATOM   1654  CD  LYS A 212      -7.411 -27.533  71.616  1.00  0.00              
ATOM   1655  CE  LYS A 212      -7.353 -27.966  73.069  1.00  0.00              
ATOM   1656  NZ  LYS A 212      -8.645 -28.474  73.482  1.00  0.00              
ATOM   1657  C   LYS A 212      -4.868 -25.289  68.018  1.00  0.00              
ATOM   1658  O   LYS A 212      -3.848 -25.893  67.685  1.00  0.00              
ATOM   1659  N   LEU A 213      -5.668 -24.717  67.118  1.00  0.00              
ATOM   1660  CA  LEU A 213      -5.521 -24.993  65.699  1.00  0.00              
ATOM   1661  CB  LEU A 213      -6.838 -25.491  65.105  1.00  0.00              
ATOM   1662  CG  LEU A 213      -7.448 -26.800  65.593  1.00  0.00              
ATOM   1663  CD1 LEU A 213      -8.730 -27.081  64.830  1.00  0.00              
ATOM   1664  CD2 LEU A 213      -6.479 -27.959  65.418  1.00  0.00              
ATOM   1665  C   LEU A 213      -5.002 -23.865  64.828  1.00  0.00              
ATOM   1666  O   LEU A 213      -4.353 -24.141  63.814  1.00  0.00              
ATOM   1667  N   CYS A 214      -5.250 -22.600  65.178  1.00  0.00              
ATOM   1668  CA  CYS A 214      -5.049 -21.520  64.226  1.00  0.00              
ATOM   1669  CB  CYS A 214      -5.867 -20.292  64.599  1.00  0.00              
ATOM   1670  SG  CYS A 214      -5.177 -19.306  65.951  1.00  0.00              
ATOM   1671  C   CYS A 214      -3.591 -21.135  64.032  1.00  0.00              
ATOM   1672  O   CYS A 214      -2.773 -21.194  64.954  1.00  0.00              
ATOM   1673  N   TYR A 215      -3.271 -20.726  62.807  1.00  0.00              
ATOM   1674  CA  TYR A 215      -1.911 -20.368  62.448  1.00  0.00              
ATOM   1675  CB  TYR A 215      -1.141 -21.574  61.878  1.00  0.00              
ATOM   1676  CG  TYR A 215      -1.777 -22.290  60.691  1.00  0.00              
ATOM   1677  CD1 TYR A 215      -1.369 -22.001  59.402  1.00  0.00              
ATOM   1678  CE1 TYR A 215      -1.928 -22.673  58.335  1.00  0.00              
ATOM   1679  CD2 TYR A 215      -2.743 -23.252  60.912  1.00  0.00              
ATOM   1680  CE2 TYR A 215      -3.302 -23.925  59.849  1.00  0.00              
ATOM   1681  CZ  TYR A 215      -2.893 -23.629  58.569  1.00  0.00              
ATOM   1682  OH  TYR A 215      -3.463 -24.302  57.507  1.00  0.00              
ATOM   1683  C   TYR A 215      -1.932 -19.222  61.454  1.00  0.00              
ATOM   1684  O   TYR A 215      -2.907 -19.041  60.723  1.00  0.00              
ATOM   1685  N   VAL A 216      -0.870 -18.424  61.422  1.00  0.00              
ATOM   1686  CA  VAL A 216      -0.791 -17.325  60.480  1.00  0.00              
ATOM   1687  CB  VAL A 216       0.083 -16.179  61.023  1.00  0.00              
ATOM   1688  CG1 VAL A 216       0.115 -15.019  60.043  1.00  0.00              
ATOM   1689  CG2 VAL A 216      -0.452 -15.678  62.355  1.00  0.00              
ATOM   1690  C   VAL A 216      -0.242 -17.882  59.176  1.00  0.00              
ATOM   1691  O   VAL A 216       0.818 -18.512  59.132  1.00  0.00              
ATOM   1692  N   ALA A 217      -1.015 -17.668  58.112  1.00  0.00              
ATOM   1693  CA  ALA A 217      -0.633 -18.101  56.781  1.00  0.00              
ATOM   1694  CB  ALA A 217      -1.742 -17.748  55.804  1.00  0.00              
ATOM   1695  C   ALA A 217       0.633 -17.416  56.290  1.00  0.00              
ATOM   1696  O   ALA A 217       0.727 -16.189  56.315  1.00  0.00              
ATOM   1697  N   LEU A 218       1.621 -18.197  55.847  1.00  0.00              
ATOM   1698  CA  LEU A 218       2.835 -17.649  55.255  1.00  0.00              
ATOM   1699  CB  LEU A 218       3.887 -18.749  55.114  1.00  0.00              
ATOM   1700  CG  LEU A 218       5.251 -18.430  54.501  1.00  0.00              
ATOM   1701  CD1 LEU A 218       5.976 -17.337  55.271  1.00  0.00              
ATOM   1702  CD2 LEU A 218       6.098 -19.689  54.453  1.00  0.00              
ATOM   1703  C   LEU A 218       2.507 -17.037  53.899  1.00  0.00              
ATOM   1704  O   LEU A 218       2.989 -15.960  53.541  1.00  0.00              
ATOM   1705  N   ASP A 219       1.684 -17.727  53.111  1.00  0.00              
ATOM   1706  CA  ASP A 219       1.119 -17.125  51.923  1.00  0.00              
ATOM   1707  CB  ASP A 219       1.811 -17.577  50.645  1.00  0.00              
ATOM   1708  CG  ASP A 219       1.441 -16.655  49.494  1.00  0.00              
ATOM   1709  OD1 ASP A 219       0.394 -16.858  48.868  1.00  0.00              
ATOM   1710  OD2 ASP A 219       2.196 -15.711  49.255  1.00  0.00              
ATOM   1711  C   ASP A 219      -0.348 -17.492  51.864  1.00  0.00              
ATOM   1712  O   ASP A 219      -0.718 -18.619  51.527  1.00  0.00              
ATOM   1713  N   PHE A 220      -1.167 -16.492  52.193  1.00  0.00              
ATOM   1714  CA  PHE A 220      -2.612 -16.639  52.255  1.00  0.00              
ATOM   1715  CB  PHE A 220      -3.244 -15.281  52.564  1.00  0.00              
ATOM   1716  CG  PHE A 220      -4.753 -15.309  52.776  1.00  0.00              
ATOM   1717  CD1 PHE A 220      -5.317 -16.157  53.714  1.00  0.00              
ATOM   1718  CD2 PHE A 220      -5.558 -14.475  52.024  1.00  0.00              
ATOM   1719  CE1 PHE A 220      -6.684 -16.169  53.893  1.00  0.00              
ATOM   1720  CE2 PHE A 220      -6.924 -14.495  52.212  1.00  0.00              
ATOM   1721  CZ  PHE A 220      -7.487 -15.339  53.144  1.00  0.00              
ATOM   1722  C   PHE A 220      -3.241 -17.247  51.009  1.00  0.00              
ATOM   1723  O   PHE A 220      -3.936 -18.256  51.114  1.00  0.00              
ATOM   1724  N   GLU A 221      -2.974 -16.686  49.826  1.00  0.00              
ATOM   1725  CA  GLU A 221      -3.645 -17.127  48.615  1.00  0.00              
ATOM   1726  CB  GLU A 221      -3.427 -16.116  47.492  1.00  0.00              
ATOM   1727  CG  GLU A 221      -4.397 -16.263  46.316  1.00  0.00              
ATOM   1728  CD  GLU A 221      -5.870 -16.115  46.687  1.00  0.00              
ATOM   1729  OE1 GLU A 221      -6.283 -15.011  47.042  1.00  0.00              
ATOM   1730  OE2 GLU A 221      -6.599 -17.103  46.621  1.00  0.00              
ATOM   1731  C   GLU A 221      -3.223 -18.527  48.187  1.00  0.00              
ATOM   1732  O   GLU A 221      -4.071 -19.332  47.799  1.00  0.00              
ATOM   1733  N   ASN A 222      -1.925 -18.840  48.281  1.00  0.00              
ATOM   1734  CA  ASN A 222      -1.430 -20.184  48.002  1.00  0.00              
ATOM   1735  CB  ASN A 222       0.093 -20.214  48.122  1.00  0.00              
ATOM   1736  CG  ASN A 222       0.727 -21.595  48.007  1.00  0.00              
ATOM   1737  OD1 ASN A 222       1.471 -22.014  48.887  1.00  0.00              
ATOM   1738  ND2 ASN A 222       0.483 -22.360  46.951  1.00  0.00              
ATOM   1739  C   ASN A 222      -2.065 -21.221  48.921  1.00  0.00              
ATOM   1740  O   ASN A 222      -2.589 -22.234  48.453  1.00  0.00              
ATOM   1741  N   GLU A 223      -2.068 -20.935  50.227  1.00  0.00              
ATOM   1742  CA  GLU A 223      -2.698 -21.817  51.194  1.00  0.00              
ATOM   1743  CB  GLU A 223      -2.378 -21.365  52.603  1.00  0.00              
ATOM   1744  CG  GLU A 223      -0.934 -21.688  52.954  1.00  0.00              
ATOM   1745  CD  GLU A 223      -0.456 -21.046  54.243  1.00  0.00              
ATOM   1746  OE1 GLU A 223      -1.010 -21.322  55.306  1.00  0.00              
ATOM   1747  OE2 GLU A 223       0.484 -20.249  54.190  1.00  0.00              
ATOM   1748  C   GLU A 223      -4.200 -21.956  50.993  1.00  0.00              
ATOM   1749  O   GLU A 223      -4.735 -23.063  51.101  1.00  0.00              
ATOM   1750  N   MET A 224      -4.883 -20.857  50.654  1.00  0.00              
ATOM   1751  CA  MET A 224      -6.303 -20.879  50.334  1.00  0.00              
ATOM   1752  CB  MET A 224      -6.825 -19.457  50.124  1.00  0.00              
ATOM   1753  CG  MET A 224      -8.327 -19.368  49.887  1.00  0.00              
ATOM   1754  SD  MET A 224      -8.942 -17.668  49.840  1.00  0.00              
ATOM   1755  CE  MET A 224      -9.782 -17.640  51.398  1.00  0.00              
ATOM   1756  C   MET A 224      -6.578 -21.752  49.118  1.00  0.00              
ATOM   1757  O   MET A 224      -7.538 -22.524  49.129  1.00  0.00              
ATOM   1758  N   ALA A 225      -5.726 -21.689  48.089  1.00  0.00              
ATOM   1759  CA  ALA A 225      -5.831 -22.579  46.940  1.00  0.00              
ATOM   1760  CB  ALA A 225      -4.728 -22.274  45.939  1.00  0.00              
ATOM   1761  C   ALA A 225      -5.721 -24.049  47.332  1.00  0.00              
ATOM   1762  O   ALA A 225      -6.527 -24.868  46.880  1.00  0.00              
ATOM   1763  N   THR A 226      -4.766 -24.410  48.196  1.00  0.00              
ATOM   1764  CA  THR A 226      -4.684 -25.768  48.721  1.00  0.00              
ATOM   1765  CB  THR A 226      -3.302 -26.032  49.342  1.00  0.00              
ATOM   1766  OG1 THR A 226      -2.922 -24.868  50.066  1.00  0.00              
ATOM   1767  CG2 THR A 226      -2.268 -26.354  48.275  1.00  0.00              
ATOM   1768  C   THR A 226      -5.801 -26.163  49.685  1.00  0.00              
ATOM   1769  O   THR A 226      -6.145 -27.339  49.796  1.00  0.00              
ATOM   1770  N   ALA A 227      -6.387 -25.198  50.399  1.00  0.00              
ATOM   1771  CA  ALA A 227      -7.524 -25.469  51.267  1.00  0.00              
ATOM   1772  CB  ALA A 227      -7.712 -24.320  52.238  1.00  0.00              
ATOM   1773  C   ALA A 227      -8.821 -25.636  50.486  1.00  0.00              
ATOM   1774  O   ALA A 227      -9.727 -26.351  50.913  1.00  0.00              
ATOM   1775  N   ALA A 228      -8.932 -24.954  49.341  1.00  0.00              
ATOM   1776  CA  ALA A 228     -10.029 -25.166  48.409  1.00  0.00              
ATOM   1777  CB  ALA A 228     -10.041 -24.054  47.370  1.00  0.00              
ATOM   1778  C   ALA A 228      -9.848 -26.487  47.673  1.00  0.00              
ATOM   1779  O   ALA A 228     -10.792 -27.257  47.497  1.00  0.00              
ATOM   1780  N   SER A 229      -8.613 -26.787  47.263  1.00  0.00              
ATOM   1781  CA  SER A 229      -8.293 -28.065  46.646  1.00  0.00              
ATOM   1782  CB  SER A 229      -7.098 -27.884  45.709  1.00  0.00              
ATOM   1783  OG  SER A 229      -7.235 -26.732  44.885  1.00  0.00              
ATOM   1784  C   SER A 229      -7.977 -29.062  47.762  1.00  0.00              
ATOM   1785  O   SER A 229      -6.893 -29.646  47.837  1.00  0.00              
ATOM   1786  N   SER A 230      -8.957 -29.274  48.642  1.00  0.00              
ATOM   1787  CA  SER A 230      -8.762 -29.955  49.909  1.00  0.00              
ATOM   1788  CB  SER A 230      -9.971 -29.667  50.796  1.00  0.00              
ATOM   1789  OG  SER A 230     -11.181 -29.647  50.046  1.00  0.00              
ATOM   1790  C   SER A 230      -8.408 -31.440  49.878  1.00  0.00              
ATOM   1791  O   SER A 230      -9.226 -32.336  50.089  1.00  0.00              
ATOM   1792  N   SER A 231      -7.132 -31.694  49.590  1.00  0.00              
ATOM   1793  CA  SER A 231      -6.544 -33.015  49.725  1.00  0.00              
ATOM   1794  CB  SER A 231      -5.203 -33.006  48.997  1.00  0.00              
ATOM   1795  OG  SER A 231      -4.377 -31.933  49.450  1.00  0.00              
ATOM   1796  C   SER A 231      -6.325 -33.360  51.192  1.00  0.00              
ATOM   1797  O   SER A 231      -6.581 -34.467  51.665  1.00  0.00              
ATOM   1798  N   SER A 232      -5.832 -32.345  51.903  1.00  0.00              
ATOM   1799  CA  SER A 232      -5.309 -32.517  53.244  1.00  0.00              
ATOM   1800  CB  SER A 232      -3.855 -32.979  53.126  1.00  0.00              
ATOM   1801  OG  SER A 232      -3.181 -32.348  52.035  1.00  0.00              
ATOM   1802  C   SER A 232      -5.400 -31.297  54.151  1.00  0.00              
ATOM   1803  O   SER A 232      -5.450 -31.448  55.372  1.00  0.00              
ATOM   1804  N   LEU A 233      -5.448 -30.070  53.617  1.00  0.00              
ATOM   1805  CA  LEU A 233      -5.369 -28.879  54.451  1.00  0.00              
ATOM   1806  CB  LEU A 233      -4.772 -27.723  53.640  1.00  0.00              
ATOM   1807  CG  LEU A 233      -4.273 -26.487  54.387  1.00  0.00              
ATOM   1808  CD1 LEU A 233      -3.106 -26.840  55.297  1.00  0.00              
ATOM   1809  CD2 LEU A 233      -3.842 -25.416  53.404  1.00  0.00              
ATOM   1810  C   LEU A 233      -6.692 -28.495  55.116  1.00  0.00              
ATOM   1811  O   LEU A 233      -7.391 -27.562  54.709  1.00  0.00              
ATOM   1812  N   GLU A 234      -7.051 -29.280  56.137  1.00  0.00              
ATOM   1813  CA  GLU A 234      -8.139 -28.978  57.056  1.00  0.00              
ATOM   1814  CB  GLU A 234      -9.518 -29.065  56.395  1.00  0.00              
ATOM   1815  CG  GLU A 234     -10.033 -30.356  55.774  1.00  0.00              
ATOM   1816  CD  GLU A 234     -11.350 -30.141  55.038  1.00  0.00              
ATOM   1817  OE1 GLU A 234     -11.428 -30.492  53.863  1.00  0.00              
ATOM   1818  OE2 GLU A 234     -12.298 -29.606  55.626  1.00  0.00              
ATOM   1819  C   GLU A 234      -8.074 -29.899  58.264  1.00  0.00              
ATOM   1820  O   GLU A 234      -7.545 -31.007  58.160  1.00  0.00              
ATOM   1821  N   LYS A 235      -8.588 -29.474  59.421  1.00  0.00              
ATOM   1822  CA  LYS A 235      -8.521 -30.307  60.607  1.00  0.00              
ATOM   1823  CB  LYS A 235      -7.487 -29.758  61.601  1.00  0.00              
ATOM   1824  CG  LYS A 235      -7.167 -30.668  62.791  1.00  0.00              
ATOM   1825  CD  LYS A 235      -6.739 -32.058  62.331  1.00  0.00              
ATOM   1826  CE  LYS A 235      -6.865 -33.047  63.475  1.00  0.00              
ATOM   1827  NZ  LYS A 235      -7.182 -34.367  62.960  1.00  0.00              
ATOM   1828  C   LYS A 235      -9.876 -30.534  61.264  1.00  0.00              
ATOM   1829  O   LYS A 235     -10.758 -29.675  61.303  1.00  0.00              
ATOM   1830  N   SER A 236     -10.008 -31.767  61.742  1.00  0.00              
ATOM   1831  CA  SER A 236     -11.174 -32.262  62.441  1.00  0.00              
ATOM   1832  CB  SER A 236     -11.153 -33.776  62.237  1.00  0.00              
ATOM   1833  OG  SER A 236      -9.874 -34.295  62.611  1.00  0.00              
ATOM   1834  C   SER A 236     -11.123 -31.915  63.929  1.00  0.00              
ATOM   1835  O   SER A 236     -10.386 -32.562  64.682  1.00  0.00              
ATOM   1836  N   TYR A 237     -11.867 -30.913  64.398  1.00  0.00              
ATOM   1837  CA  TYR A 237     -11.917 -30.626  65.823  1.00  0.00              
ATOM   1838  CB  TYR A 237     -11.997 -29.115  66.086  1.00  0.00              
ATOM   1839  CG  TYR A 237     -11.973 -28.719  67.563  1.00  0.00              
ATOM   1840  CD1 TYR A 237     -10.771 -28.490  68.207  1.00  0.00              
ATOM   1841  CE1 TYR A 237     -10.756 -28.136  69.543  1.00  0.00              
ATOM   1842  CD2 TYR A 237     -13.159 -28.592  68.261  1.00  0.00              
ATOM   1843  CE2 TYR A 237     -13.149 -28.255  69.597  1.00  0.00              
ATOM   1844  CZ  TYR A 237     -11.949 -28.018  70.227  1.00  0.00              
ATOM   1845  OH  TYR A 237     -11.964 -27.649  71.557  1.00  0.00              
ATOM   1846  C   TYR A 237     -13.136 -31.336  66.391  1.00  0.00              
ATOM   1847  O   TYR A 237     -14.255 -31.121  65.925  1.00  0.00              
ATOM   1848  N   GLU A 238     -12.959 -32.196  67.393  1.00  0.00              
ATOM   1849  CA  GLU A 238     -14.109 -32.774  68.061  1.00  0.00              
ATOM   1850  CB  GLU A 238     -13.817 -34.162  68.616  1.00  0.00              
ATOM   1851  CG  GLU A 238     -15.112 -34.849  69.047  1.00  0.00              
ATOM   1852  CD  GLU A 238     -14.943 -36.216  69.687  1.00  0.00              
ATOM   1853  OE1 GLU A 238     -14.469 -37.136  69.021  1.00  0.00              
ATOM   1854  OE2 GLU A 238     -15.298 -36.358  70.856  1.00  0.00              
ATOM   1855  C   GLU A 238     -14.563 -31.843  69.174  1.00  0.00              
ATOM   1856  O   GLU A 238     -13.844 -31.603  70.147  1.00  0.00              
ATOM   1857  N   LEU A 239     -15.751 -31.268  68.993  1.00  0.00              
ATOM   1858  CA  LEU A 239     -16.430 -30.549  70.058  1.00  0.00              
ATOM   1859  CB  LEU A 239     -17.706 -29.894  69.536  1.00  0.00              
ATOM   1860  CG  LEU A 239     -17.613 -28.793  68.493  1.00  0.00              
ATOM   1861  CD1 LEU A 239     -19.005 -28.322  68.111  1.00  0.00              
ATOM   1862  CD2 LEU A 239     -16.801 -27.629  69.022  1.00  0.00              
ATOM   1863  C   LEU A 239     -16.792 -31.508  71.188  1.00  0.00              
ATOM   1864  O   LEU A 239     -17.236 -32.624  70.897  1.00  0.00              
ATOM   1865  N   PRO A 240     -16.667 -31.137  72.476  1.00  0.00              
ATOM   1866  CD  PRO A 240     -16.204 -29.820  72.907  1.00  0.00              
ATOM   1867  CA  PRO A 240     -16.911 -32.001  73.637  1.00  0.00              
ATOM   1868  CB  PRO A 240     -16.846 -31.022  74.789  1.00  0.00              
ATOM   1869  CG  PRO A 240     -15.776 -30.063  74.341  1.00  0.00              
ATOM   1870  C   PRO A 240     -18.201 -32.818  73.677  1.00  0.00              
ATOM   1871  O   PRO A 240     -18.292 -33.818  74.387  1.00  0.00              
ATOM   1872  N   ASP A 241     -19.210 -32.423  72.897  1.00  0.00              
ATOM   1873  CA  ASP A 241     -20.456 -33.173  72.783  1.00  0.00              
ATOM   1874  CB  ASP A 241     -21.627 -32.201  72.543  1.00  0.00              
ATOM   1875  CG  ASP A 241     -21.720 -31.633  71.128  1.00  0.00              
ATOM   1876  OD1 ASP A 241     -20.689 -31.247  70.568  1.00  0.00              
ATOM   1877  OD2 ASP A 241     -22.819 -31.564  70.581  1.00  0.00              
ATOM   1878  C   ASP A 241     -20.401 -34.211  71.657  1.00  0.00              
ATOM   1879  O   ASP A 241     -21.440 -34.680  71.194  1.00  0.00              
ATOM   1880  N   GLY A 242     -19.213 -34.530  71.139  1.00  0.00              
ATOM   1881  CA  GLY A 242     -19.061 -35.543  70.109  1.00  0.00              
ATOM   1882  C   GLY A 242     -18.958 -34.974  68.700  1.00  0.00              
ATOM   1883  O   GLY A 242     -18.521 -35.682  67.789  1.00  0.00              
ATOM   1884  N   GLN A 243     -19.306 -33.702  68.469  1.00  0.00              
ATOM   1885  CA  GLN A 243     -19.347 -33.165  67.115  1.00  0.00              
ATOM   1886  CB  GLN A 243     -20.170 -31.886  67.036  1.00  0.00              
ATOM   1887  CG  GLN A 243     -21.670 -32.086  67.173  1.00  0.00              
ATOM   1888  CD  GLN A 243     -22.453 -30.799  66.963  1.00  0.00              
ATOM   1889  OE1 GLN A 243     -22.366 -30.150  65.924  1.00  0.00              
ATOM   1890  NE2 GLN A 243     -23.254 -30.367  67.925  1.00  0.00              
ATOM   1891  C   GLN A 243     -17.972 -32.930  66.505  1.00  0.00              
ATOM   1892  O   GLN A 243     -17.315 -31.914  66.743  1.00  0.00              
ATOM   1893  N   VAL A 244     -17.507 -33.916  65.737  1.00  0.00              
ATOM   1894  CA  VAL A 244     -16.277 -33.781  64.968  1.00  0.00              
ATOM   1895  CB  VAL A 244     -15.764 -35.155  64.462  1.00  0.00              
ATOM   1896  CG1 VAL A 244     -14.369 -35.012  63.872  1.00  0.00              
ATOM   1897  CG2 VAL A 244     -15.735 -36.211  65.558  1.00  0.00              
ATOM   1898  C   VAL A 244     -16.512 -32.814  63.807  1.00  0.00              
ATOM   1899  O   VAL A 244     -16.982 -33.189  62.730  1.00  0.00              
ATOM   1900  N   ILE A 245     -16.230 -31.536  64.052  1.00  0.00              
ATOM   1901  CA  ILE A 245     -16.398 -30.506  63.040  1.00  0.00              
ATOM   1902  CB  ILE A 245     -16.816 -29.146  63.653  1.00  0.00              
ATOM   1903  CG2 ILE A 245     -18.187 -29.311  64.299  1.00  0.00              
ATOM   1904  CG1 ILE A 245     -15.804 -28.545  64.624  1.00  0.00              
ATOM   1905  CD1 ILE A 245     -16.120 -27.099  65.050  1.00  0.00              
ATOM   1906  C   ILE A 245     -15.159 -30.361  62.166  1.00  0.00              
ATOM   1907  O   ILE A 245     -14.026 -30.545  62.620  1.00  0.00              
ATOM   1908  N   THR A 246     -15.362 -30.031  60.891  1.00  0.00              
ATOM   1909  CA  THR A 246     -14.252 -29.897  59.960  1.00  0.00              
ATOM   1910  CB  THR A 246     -14.587 -30.518  58.581  1.00  0.00              
ATOM   1911  OG1 THR A 246     -15.712 -29.837  58.017  1.00  0.00              
ATOM   1912  CG2 THR A 246     -14.842 -32.014  58.677  1.00  0.00              
ATOM   1913  C   THR A 246     -13.906 -28.420  59.842  1.00  0.00              
ATOM   1914  O   THR A 246     -14.809 -27.600  59.676  1.00  0.00              
ATOM   1915  N   ILE A 247     -12.648 -28.013  59.992  1.00  0.00              
ATOM   1916  CA  ILE A 247     -12.287 -26.610  59.857  1.00  0.00              
ATOM   1917  CB  ILE A 247     -11.870 -26.032  61.232  1.00  0.00              
ATOM   1918  CG2 ILE A 247     -11.496 -24.561  61.102  1.00  0.00              
ATOM   1919  CG1 ILE A 247     -13.004 -26.166  62.244  1.00  0.00              
ATOM   1920  CD1 ILE A 247     -12.602 -25.935  63.703  1.00  0.00              
ATOM   1921  C   ILE A 247     -11.174 -26.527  58.824  1.00  0.00              
ATOM   1922  O   ILE A 247     -10.083 -27.069  59.017  1.00  0.00              
ATOM   1923  N   GLY A 248     -11.484 -25.894  57.692  1.00  0.00              
ATOM   1924  CA  GLY A 248     -10.539 -25.763  56.597  1.00  0.00              
ATOM   1925  C   GLY A 248      -9.748 -24.473  56.649  1.00  0.00              
ATOM   1926  O   GLY A 248      -9.055 -24.169  57.624  1.00  0.00              
ATOM   1927  N   ASN A 249      -9.938 -23.673  55.593  1.00  0.00              
ATOM   1928  CA  ASN A 249      -9.209 -22.424  55.388  1.00  0.00              
ATOM   1929  CB  ASN A 249      -9.694 -21.699  54.119  1.00  0.00              
ATOM   1930  CG  ASN A 249     -11.118 -21.151  54.148  1.00  0.00              
ATOM   1931  OD1 ASN A 249     -11.902 -21.407  55.061  1.00  0.00              
ATOM   1932  ND2 ASN A 249     -11.522 -20.356  53.170  1.00  0.00              
ATOM   1933  C   ASN A 249      -9.244 -21.472  56.577  1.00  0.00              
ATOM   1934  O   ASN A 249      -8.283 -20.752  56.854  1.00  0.00              
ATOM   1935  N   GLU A 250     -10.365 -21.549  57.305  1.00  0.00              
ATOM   1936  CA  GLU A 250     -10.623 -20.822  58.540  1.00  0.00              
ATOM   1937  CB  GLU A 250     -11.852 -21.393  59.250  1.00  0.00              
ATOM   1938  CG  GLU A 250     -13.227 -21.259  58.574  1.00  0.00              
ATOM   1939  CD  GLU A 250     -13.595 -22.227  57.451  1.00  0.00              
ATOM   1940  OE1 GLU A 250     -12.952 -23.273  57.290  1.00  0.00              
ATOM   1941  OE2 GLU A 250     -14.547 -21.945  56.723  1.00  0.00              
ATOM   1942  C   GLU A 250      -9.455 -20.799  59.523  1.00  0.00              
ATOM   1943  O   GLU A 250      -9.210 -19.779  60.171  1.00  0.00              
ATOM   1944  N   ARG A 251      -8.693 -21.899  59.587  1.00  0.00              
ATOM   1945  CA  ARG A 251      -7.528 -22.012  60.458  1.00  0.00              
ATOM   1946  CB  ARG A 251      -6.899 -23.387  60.314  1.00  0.00              
ATOM   1947  CG  ARG A 251      -7.754 -24.540  60.820  1.00  0.00              
ATOM   1948  CD  ARG A 251      -6.965 -25.839  60.767  1.00  0.00              
ATOM   1949  NE  ARG A 251      -5.806 -25.758  61.642  1.00  0.00              
ATOM   1950  CZ  ARG A 251      -4.833 -26.665  61.672  1.00  0.00              
ATOM   1951  NH1 ARG A 251      -3.822 -26.437  62.495  1.00  0.00              
ATOM   1952  NH2 ARG A 251      -4.856 -27.754  60.910  1.00  0.00              
ATOM   1953  C   ARG A 251      -6.444 -20.962  60.238  1.00  0.00              
ATOM   1954  O   ARG A 251      -5.741 -20.584  61.178  1.00  0.00              
ATOM   1955  N   PHE A 252      -6.279 -20.499  58.997  1.00  0.00              
ATOM   1956  CA  PHE A 252      -5.378 -19.390  58.715  1.00  0.00              
ATOM   1957  CB  PHE A 252      -4.352 -19.742  57.632  1.00  0.00              
ATOM   1958  CG  PHE A 252      -4.906 -20.322  56.339  1.00  0.00              
ATOM   1959  CD1 PHE A 252      -5.304 -19.488  55.313  1.00  0.00              
ATOM   1960  CD2 PHE A 252      -5.000 -21.692  56.196  1.00  0.00              
ATOM   1961  CE1 PHE A 252      -5.810 -20.029  54.152  1.00  0.00              
ATOM   1962  CE2 PHE A 252      -5.501 -22.225  55.030  1.00  0.00              
ATOM   1963  CZ  PHE A 252      -5.910 -21.394  54.013  1.00  0.00              
ATOM   1964  C   PHE A 252      -6.111 -18.094  58.400  1.00  0.00              
ATOM   1965  O   PHE A 252      -5.654 -16.998  58.728  1.00  0.00              
ATOM   1966  N   ARG A 253      -7.291 -18.232  57.788  1.00  0.00              
ATOM   1967  CA  ARG A 253      -8.194 -17.131  57.476  1.00  0.00              
ATOM   1968  CB  ARG A 253      -9.381 -17.741  56.738  1.00  0.00              
ATOM   1969  CG  ARG A 253     -10.598 -16.918  56.360  1.00  0.00              
ATOM   1970  CD  ARG A 253     -11.542 -17.918  55.719  1.00  0.00              
ATOM   1971  NE  ARG A 253     -12.904 -17.433  55.594  1.00  0.00              
ATOM   1972  CZ  ARG A 253     -13.947 -18.264  55.517  1.00  0.00              
ATOM   1973  NH1 ARG A 253     -15.167 -17.749  55.472  1.00  0.00              
ATOM   1974  NH2 ARG A 253     -13.796 -19.585  55.453  1.00  0.00              
ATOM   1975  C   ARG A 253      -8.634 -16.339  58.705  1.00  0.00              
ATOM   1976  O   ARG A 253      -8.962 -15.155  58.590  1.00  0.00              
ATOM   1977  N   CYS A 254      -8.663 -16.972  59.885  1.00  0.00              
ATOM   1978  CA  CYS A 254      -8.855 -16.245  61.129  1.00  0.00              
ATOM   1979  CB  CYS A 254      -9.355 -17.159  62.252  1.00  0.00              
ATOM   1980  SG  CYS A 254      -9.576 -16.319  63.839  1.00  0.00              
ATOM   1981  C   CYS A 254      -7.656 -15.378  61.523  1.00  0.00              
ATOM   1982  O   CYS A 254      -7.840 -14.156  61.493  1.00  0.00              
ATOM   1983  N   PRO A 255      -6.423 -15.838  61.841  1.00  0.00              
ATOM   1984  CD  PRO A 255      -6.030 -17.237  61.994  1.00  0.00              
ATOM   1985  CA  PRO A 255      -5.281 -14.978  62.162  1.00  0.00              
ATOM   1986  CB  PRO A 255      -4.160 -15.958  62.402  1.00  0.00              
ATOM   1987  CG  PRO A 255      -4.873 -17.149  62.963  1.00  0.00              
ATOM   1988  C   PRO A 255      -4.904 -13.995  61.063  1.00  0.00              
ATOM   1989  O   PRO A 255      -4.371 -12.921  61.344  1.00  0.00              
ATOM   1990  N   GLU A 256      -5.209 -14.333  59.803  1.00  0.00              
ATOM   1991  CA  GLU A 256      -5.032 -13.429  58.676  1.00  0.00              
ATOM   1992  CB  GLU A 256      -5.587 -14.077  57.415  1.00  0.00              
ATOM   1993  CG  GLU A 256      -5.262 -13.358  56.108  1.00  0.00              
ATOM   1994  CD  GLU A 256      -3.786 -13.256  55.762  1.00  0.00              
ATOM   1995  OE1 GLU A 256      -3.059 -14.241  55.900  1.00  0.00              
ATOM   1996  OE2 GLU A 256      -3.350 -12.194  55.311  1.00  0.00              
ATOM   1997  C   GLU A 256      -5.672 -12.060  58.875  1.00  0.00              
ATOM   1998  O   GLU A 256      -5.155 -11.071  58.354  1.00  0.00              
ATOM   1999  N   THR A 257      -6.754 -11.967  59.655  1.00  0.00              
ATOM   2000  CA  THR A 257      -7.393 -10.695  59.974  1.00  0.00              
ATOM   2001  CB  THR A 257      -8.623 -10.922  60.862  1.00  0.00              
ATOM   2002  OG1 THR A 257      -9.295 -12.048  60.320  1.00  0.00              
ATOM   2003  CG2 THR A 257      -9.561  -9.727  60.869  1.00  0.00              
ATOM   2004  C   THR A 257      -6.442  -9.704  60.644  1.00  0.00              
ATOM   2005  O   THR A 257      -6.573  -8.497  60.453  1.00  0.00              
ATOM   2006  N   LEU A 258      -5.431 -10.184  61.380  1.00  0.00              
ATOM   2007  CA  LEU A 258      -4.411  -9.315  61.959  1.00  0.00              
ATOM   2008  CB  LEU A 258      -3.463 -10.126  62.833  1.00  0.00              
ATOM   2009  CG  LEU A 258      -4.016 -10.869  64.043  1.00  0.00              
ATOM   2010  CD1 LEU A 258      -2.942 -11.776  64.619  1.00  0.00              
ATOM   2011  CD2 LEU A 258      -4.555  -9.909  65.093  1.00  0.00              
ATOM   2012  C   LEU A 258      -3.598  -8.588  60.891  1.00  0.00              
ATOM   2013  O   LEU A 258      -3.032  -7.519  61.125  1.00  0.00              
ATOM   2014  N   PHE A 259      -3.521  -9.189  59.703  1.00  0.00              
ATOM   2015  CA  PHE A 259      -2.869  -8.586  58.555  1.00  0.00              
ATOM   2016  CB  PHE A 259      -2.090  -9.655  57.780  1.00  0.00              
ATOM   2017  CG  PHE A 259      -0.893 -10.199  58.554  1.00  0.00              
ATOM   2018  CD1 PHE A 259       0.379  -9.766  58.236  1.00  0.00              
ATOM   2019  CD2 PHE A 259      -1.075 -11.071  59.613  1.00  0.00              
ATOM   2020  CE1 PHE A 259       1.455 -10.164  59.002  1.00  0.00              
ATOM   2021  CE2 PHE A 259       0.005 -11.457  60.378  1.00  0.00              
ATOM   2022  CZ  PHE A 259       1.269 -11.002  60.078  1.00  0.00              
ATOM   2023  C   PHE A 259      -3.879  -7.881  57.657  1.00  0.00              
ATOM   2024  O   PHE A 259      -3.563  -6.856  57.055  1.00  0.00              
ATOM   2025  N   GLN A 260      -5.108  -8.406  57.567  1.00  0.00              
ATOM   2026  CA  GLN A 260      -6.174  -7.824  56.763  1.00  0.00              
ATOM   2027  CB  GLN A 260      -6.524  -8.757  55.600  1.00  0.00              
ATOM   2028  CG  GLN A 260      -5.426  -8.940  54.561  1.00  0.00              
ATOM   2029  CD  GLN A 260      -5.808  -9.899  53.444  1.00  0.00              
ATOM   2030  OE1 GLN A 260      -6.786  -9.709  52.726  1.00  0.00              
ATOM   2031  NE2 GLN A 260      -5.050 -10.967  53.243  1.00  0.00              
ATOM   2032  C   GLN A 260      -7.422  -7.535  57.611  1.00  0.00              
ATOM   2033  O   GLN A 260      -8.374  -8.325  57.617  1.00  0.00              
ATOM   2034  N   PRO A 261      -7.499  -6.406  58.340  1.00  0.00              
ATOM   2035  CD  PRO A 261      -6.453  -5.391  58.406  1.00  0.00              
ATOM   2036  CA  PRO A 261      -8.613  -6.051  59.230  1.00  0.00              
ATOM   2037  CB  PRO A 261      -8.148  -4.740  59.825  1.00  0.00              
ATOM   2038  CG  PRO A 261      -6.649  -4.846  59.802  1.00  0.00              
ATOM   2039  C   PRO A 261      -9.978  -5.918  58.554  1.00  0.00              
ATOM   2040  O   PRO A 261     -11.045  -5.996  59.181  1.00  0.00              
ATOM   2041  N   SER A 262      -9.931  -5.756  57.231  1.00  0.00              
ATOM   2042  CA  SER A 262     -11.086  -5.781  56.351  1.00  0.00              
ATOM   2043  CB  SER A 262     -10.576  -5.638  54.924  1.00  0.00              
ATOM   2044  OG  SER A 262      -9.368  -6.374  54.751  1.00  0.00              
ATOM   2045  C   SER A 262     -11.957  -7.025  56.481  1.00  0.00              
ATOM   2046  O   SER A 262     -13.162  -6.961  56.239  1.00  0.00              
ATOM   2047  N   PHE A 263     -11.374  -8.152  56.911  1.00  0.00              
ATOM   2048  CA  PHE A 263     -12.137  -9.363  57.183  1.00  0.00              
ATOM   2049  CB  PHE A 263     -11.190 -10.508  57.512  1.00  0.00              
ATOM   2050  CG  PHE A 263     -10.359 -11.037  56.350  1.00  0.00              
ATOM   2051  CD1 PHE A 263      -9.297 -11.875  56.622  1.00  0.00              
ATOM   2052  CD2 PHE A 263     -10.669 -10.718  55.038  1.00  0.00              
ATOM   2053  CE1 PHE A 263      -8.562 -12.396  55.582  1.00  0.00              
ATOM   2054  CE2 PHE A 263      -9.922 -11.239  54.006  1.00  0.00              
ATOM   2055  CZ  PHE A 263      -8.869 -12.080  54.278  1.00  0.00              
ATOM   2056  C   PHE A 263     -13.182  -9.227  58.285  1.00  0.00              
ATOM   2057  O   PHE A 263     -14.189  -9.940  58.292  1.00  0.00              
ATOM   2058  N   ILE A 264     -12.956  -8.334  59.254  1.00  0.00              
ATOM   2059  CA  ILE A 264     -14.015  -7.935  60.173  1.00  0.00              
ATOM   2060  CB  ILE A 264     -13.447  -7.629  61.584  1.00  0.00              
ATOM   2061  CG2 ILE A 264     -14.480  -6.992  62.517  1.00  0.00              
ATOM   2062  CG1 ILE A 264     -12.917  -8.918  62.196  1.00  0.00              
ATOM   2063  CD1 ILE A 264     -12.227  -8.768  63.563  1.00  0.00              
ATOM   2064  C   ILE A 264     -14.747  -6.739  59.574  1.00  0.00              
ATOM   2065  O   ILE A 264     -15.976  -6.669  59.592  1.00  0.00              
ATOM   2066  N   GLY A 265     -13.976  -5.806  59.012  1.00  0.00              
ATOM   2067  CA  GLY A 265     -14.519  -4.572  58.472  1.00  0.00              
ATOM   2068  C   GLY A 265     -13.733  -3.351  58.925  1.00  0.00              
ATOM   2069  O   GLY A 265     -14.129  -2.214  58.664  1.00  0.00              
ATOM   2070  N   MET A 266     -12.599  -3.550  59.604  1.00  0.00              
ATOM   2071  CA  MET A 266     -11.806  -2.436  60.092  1.00  0.00              
ATOM   2072  CB  MET A 266     -10.890  -2.870  61.229  1.00  0.00              
ATOM   2073  CG  MET A 266     -11.592  -3.368  62.483  1.00  0.00              
ATOM   2074  SD  MET A 266     -10.421  -3.999  63.712  1.00  0.00              
ATOM   2075  CE  MET A 266      -9.967  -2.489  64.516  1.00  0.00              
ATOM   2076  C   MET A 266     -10.969  -1.867  58.958  1.00  0.00              
ATOM   2077  O   MET A 266     -10.265  -2.588  58.249  1.00  0.00              
ATOM   2078  N   GLU A 267     -11.069  -0.549  58.779  1.00  0.00              
ATOM   2079  CA  GLU A 267     -10.255   0.168  57.805  1.00  0.00              
ATOM   2080  CB  GLU A 267     -10.939   1.478  57.432  1.00  0.00              
ATOM   2081  CG  GLU A 267     -12.296   1.293  56.763  1.00  0.00              
ATOM   2082  CD  GLU A 267     -12.979   2.605  56.413  1.00  0.00              
ATOM   2083  OE1 GLU A 267     -13.614   3.191  57.289  1.00  0.00              
ATOM   2084  OE2 GLU A 267     -12.875   3.039  55.267  1.00  0.00              
ATOM   2085  C   GLU A 267      -8.833   0.453  58.287  1.00  0.00              
ATOM   2086  O   GLU A 267      -8.018   1.037  57.571  1.00  0.00              
ATOM   2087  N   SER A 268      -8.539   0.073  59.532  1.00  0.00              
ATOM   2088  CA  SER A 268      -7.230   0.233  60.137  1.00  0.00              
ATOM   2089  CB  SER A 268      -7.363  -0.158  61.598  1.00  0.00              
ATOM   2090  OG  SER A 268      -8.517   0.441  62.180  1.00  0.00              
ATOM   2091  C   SER A 268      -6.158  -0.627  59.473  1.00  0.00              
ATOM   2092  O   SER A 268      -6.442  -1.683  58.905  1.00  0.00              
ATOM   2093  N   ALA A 269      -4.907  -0.166  59.540  1.00  0.00              
ATOM   2094  CA  ALA A 269      -3.781  -0.906  58.993  1.00  0.00              
ATOM   2095  CB  ALA A 269      -2.556  -0.007  58.998  1.00  0.00              
ATOM   2096  C   ALA A 269      -3.458  -2.148  59.818  1.00  0.00              
ATOM   2097  O   ALA A 269      -3.546  -2.128  61.047  1.00  0.00              
ATOM   2098  N   GLY A 270      -3.103  -3.242  59.141  1.00  0.00              
ATOM   2099  CA  GLY A 270      -2.759  -4.489  59.809  1.00  0.00              
ATOM   2100  C   GLY A 270      -1.405  -4.445  60.503  1.00  0.00              
ATOM   2101  O   GLY A 270      -0.537  -3.645  60.146  1.00  0.00              
ATOM   2102  N   ILE A 271      -1.216  -5.378  61.445  1.00  0.00              
ATOM   2103  CA  ILE A 271      -0.045  -5.495  62.315  1.00  0.00              
ATOM   2104  CB  ILE A 271      -0.114  -6.897  62.994  1.00  0.00              
ATOM   2105  CG2 ILE A 271       1.229  -7.536  63.337  1.00  0.00              
ATOM   2106  CG1 ILE A 271      -1.040  -6.806  64.202  1.00  0.00              
ATOM   2107  CD1 ILE A 271      -1.180  -8.083  65.055  1.00  0.00              
ATOM   2108  C   ILE A 271       1.319  -5.169  61.706  1.00  0.00              
ATOM   2109  O   ILE A 271       2.082  -4.357  62.241  1.00  0.00              
ATOM   2110  N   HIS A 272       1.593  -5.793  60.557  1.00  0.00              
ATOM   2111  CA  HIS A 272       2.812  -5.564  59.795  1.00  0.00              
ATOM   2112  CB  HIS A 272       2.859  -6.502  58.583  1.00  0.00              
ATOM   2113  CG  HIS A 272       1.717  -6.348  57.583  1.00  0.00              
ATOM   2114  ND1 HIS A 272       0.422  -6.585  57.756  1.00  0.00              
ATOM   2115  CD2 HIS A 272       1.902  -5.907  56.294  1.00  0.00              
ATOM   2116  NE2 HIS A 272       0.708  -5.899  55.767  1.00  0.00              
ATOM   2117  CE1 HIS A 272      -0.185  -6.299  56.636  1.00  0.00              
ATOM   2118  C   HIS A 272       2.982  -4.111  59.368  1.00  0.00              
ATOM   2119  O   HIS A 272       4.048  -3.515  59.542  1.00  0.00              
ATOM   2120  N   GLU A 273       1.887  -3.523  58.872  1.00  0.00              
ATOM   2121  CA  GLU A 273       1.881  -2.146  58.415  1.00  0.00              
ATOM   2122  CB  GLU A 273       0.569  -1.769  57.764  1.00  0.00              
ATOM   2123  CG  GLU A 273       0.180  -2.509  56.504  1.00  0.00              
ATOM   2124  CD  GLU A 273      -1.194  -2.069  56.036  1.00  0.00              
ATOM   2125  OE1 GLU A 273      -2.164  -2.770  56.326  1.00  0.00              
ATOM   2126  OE2 GLU A 273      -1.294  -0.999  55.432  1.00  0.00              
ATOM   2127  C   GLU A 273       2.051  -1.230  59.607  1.00  0.00              
ATOM   2128  O   GLU A 273       2.843  -0.295  59.526  1.00  0.00              
ATOM   2129  N   THR A 274       1.349  -1.472  60.720  1.00  0.00              
ATOM   2130  CA  THR A 274       1.494  -0.636  61.901  1.00  0.00              
ATOM   2131  CB  THR A 274       0.408  -0.964  62.941  1.00  0.00              
ATOM   2132  OG1 THR A 274       0.293  -2.380  63.027  1.00  0.00              
ATOM   2133  CG2 THR A 274      -0.925  -0.329  62.589  1.00  0.00              
ATOM   2134  C   THR A 274       2.898  -0.682  62.492  1.00  0.00              
ATOM   2135  O   THR A 274       3.438   0.359  62.878  1.00  0.00              
ATOM   2136  N   THR A 275       3.530  -1.865  62.509  1.00  0.00              
ATOM   2137  CA  THR A 275       4.919  -2.010  62.940  1.00  0.00              
ATOM   2138  CB  THR A 275       5.317  -3.507  62.944  1.00  0.00              
ATOM   2139  OG1 THR A 275       4.473  -4.147  63.894  1.00  0.00              
ATOM   2140  CG2 THR A 275       6.761  -3.753  63.358  1.00  0.00              
ATOM   2141  C   THR A 275       5.840  -1.177  62.050  1.00  0.00              
ATOM   2142  O   THR A 275       6.592  -0.326  62.536  1.00  0.00              
ATOM   2143  N   TYR A 276       5.712  -1.364  60.731  1.00  0.00              
ATOM   2144  CA  TYR A 276       6.491  -0.609  59.759  1.00  0.00              
ATOM   2145  CB  TYR A 276       6.146  -1.106  58.356  1.00  0.00              
ATOM   2146  CG  TYR A 276       6.970  -0.497  57.230  1.00  0.00              
ATOM   2147  CD1 TYR A 276       8.346  -0.409  57.335  1.00  0.00              
ATOM   2148  CE1 TYR A 276       9.074   0.130  56.300  1.00  0.00              
ATOM   2149  CD2 TYR A 276       6.326  -0.046  56.096  1.00  0.00              
ATOM   2150  CE2 TYR A 276       7.058   0.474  55.049  1.00  0.00              
ATOM   2151  CZ  TYR A 276       8.429   0.550  55.160  1.00  0.00              
ATOM   2152  OH  TYR A 276       9.182   1.007  54.098  1.00  0.00              
ATOM   2153  C   TYR A 276       6.283   0.901  59.876  1.00  0.00              
ATOM   2154  O   TYR A 276       7.246   1.667  59.896  1.00  0.00              
ATOM   2155  N   ASN A 277       5.025   1.326  60.019  1.00  0.00              
ATOM   2156  CA  ASN A 277       4.666   2.730  60.176  1.00  0.00              
ATOM   2157  CB  ASN A 277       3.152   2.926  60.218  1.00  0.00              
ATOM   2158  CG  ASN A 277       2.486   3.061  58.854  1.00  0.00              
ATOM   2159  OD1 ASN A 277       2.102   4.156  58.456  1.00  0.00              
ATOM   2160  ND2 ASN A 277       2.302   2.007  58.070  1.00  0.00              
ATOM   2161  C   ASN A 277       5.283   3.350  61.419  1.00  0.00              
ATOM   2162  O   ASN A 277       5.741   4.492  61.370  1.00  0.00              
ATOM   2163  N   SER A 278       5.349   2.586  62.518  1.00  0.00              
ATOM   2164  CA  SER A 278       6.019   3.030  63.736  1.00  0.00              
ATOM   2165  CB  SER A 278       5.930   1.970  64.828  1.00  0.00              
ATOM   2166  OG  SER A 278       4.609   1.533  65.113  1.00  0.00              
ATOM   2167  C   SER A 278       7.492   3.322  63.470  1.00  0.00              
ATOM   2168  O   SER A 278       7.990   4.408  63.775  1.00  0.00              
ATOM   2169  N   ILE A 279       8.178   2.370  62.821  1.00  0.00              
ATOM   2170  CA  ILE A 279       9.599   2.505  62.514  1.00  0.00              
ATOM   2171  CB  ILE A 279      10.155   1.187  61.921  1.00  0.00              
ATOM   2172  CG2 ILE A 279      11.663   1.296  61.742  1.00  0.00              
ATOM   2173  CG1 ILE A 279       9.871   0.003  62.836  1.00  0.00              
ATOM   2174  CD1 ILE A 279      10.107  -1.383  62.208  1.00  0.00              
ATOM   2175  C   ILE A 279       9.838   3.690  61.579  1.00  0.00              
ATOM   2176  O   ILE A 279      10.738   4.496  61.811  1.00  0.00              
ATOM   2177  N   MET A 280       8.993   3.838  60.553  1.00  0.00              
ATOM   2178  CA  MET A 280       9.047   4.973  59.640  1.00  0.00              
ATOM   2179  CB  MET A 280       8.022   4.804  58.527  1.00  0.00              
ATOM   2180  CG  MET A 280       8.353   3.714  57.520  1.00  0.00              
ATOM   2181  SD  MET A 280       9.663   4.167  56.355  1.00  0.00              
ATOM   2182  CE  MET A 280      11.035   3.256  57.001  1.00  0.00              
ATOM   2183  C   MET A 280       8.835   6.323  60.311  1.00  0.00              
ATOM   2184  O   MET A 280       9.490   7.303  59.953  1.00  0.00              
ATOM   2185  N   LYS A 281       7.928   6.389  61.290  1.00  0.00              
ATOM   2186  CA  LYS A 281       7.680   7.617  62.032  1.00  0.00              
ATOM   2187  CB  LYS A 281       6.365   7.477  62.793  1.00  0.00              
ATOM   2188  CG  LYS A 281       5.740   8.799  63.209  1.00  0.00              
ATOM   2189  CD  LYS A 281       4.448   8.526  63.955  1.00  0.00              
ATOM   2190  CE  LYS A 281       3.784   9.834  64.344  1.00  0.00              
ATOM   2191  NZ  LYS A 281       2.609   9.575  65.153  1.00  0.00              
ATOM   2192  C   LYS A 281       8.828   7.964  62.982  1.00  0.00              
ATOM   2193  O   LYS A 281       9.032   9.132  63.320  1.00  0.00              
ATOM   2194  N   CYS A 282       9.582   6.957  63.435  1.00  0.00              
ATOM   2195  CA  CYS A 282      10.785   7.186  64.226  1.00  0.00              
ATOM   2196  CB  CYS A 282      11.249   5.874  64.838  1.00  0.00              
ATOM   2197  SG  CYS A 282      10.050   5.195  66.009  1.00  0.00              
ATOM   2198  C   CYS A 282      11.934   7.821  63.442  1.00  0.00              
ATOM   2199  O   CYS A 282      11.899   7.945  62.215  1.00  0.00              
ATOM   2200  N   ASP A 283      13.000   8.230  64.141  1.00  0.00              
ATOM   2201  CA  ASP A 283      14.126   8.894  63.500  1.00  0.00              
ATOM   2202  CB  ASP A 283      15.065   9.515  64.540  1.00  0.00              
ATOM   2203  CG  ASP A 283      16.222  10.361  63.997  1.00  0.00              
ATOM   2204  OD1 ASP A 283      16.318  11.516  64.418  1.00  0.00              
ATOM   2205  OD2 ASP A 283      17.043   9.898  63.212  1.00  0.00              
ATOM   2206  C   ASP A 283      14.905   7.938  62.611  1.00  0.00              
ATOM   2207  O   ASP A 283      15.659   7.089  63.087  1.00  0.00              
ATOM   2208  N   ILE A 284      14.634   8.089  61.316  1.00  0.00              
ATOM   2209  CA  ILE A 284      15.495   7.709  60.194  1.00  0.00              
ATOM   2210  CB  ILE A 284      15.747   8.942  59.268  1.00  0.00              
ATOM   2211  CG2 ILE A 284      16.443   8.494  57.988  1.00  0.00              
ATOM   2212  CG1 ILE A 284      14.496   9.709  58.850  1.00  0.00              
ATOM   2213  CD1 ILE A 284      13.888  10.703  59.857  1.00  0.00              
ATOM   2214  C   ILE A 284      16.823   7.022  60.516  1.00  0.00              
ATOM   2215  O   ILE A 284      17.027   5.838  60.240  1.00  0.00              
ATOM   2216  N   ASP A 285      17.702   7.777  61.176  1.00  0.00              
ATOM   2217  CA  ASP A 285      19.079   7.383  61.438  1.00  0.00              
ATOM   2218  CB  ASP A 285      19.847   8.536  62.104  1.00  0.00              
ATOM   2219  CG  ASP A 285      19.907   9.848  61.316  1.00  0.00              
ATOM   2220  OD1 ASP A 285      20.935  10.519  61.308  1.00  0.00              
ATOM   2221  OD2 ASP A 285      18.898  10.232  60.722  1.00  0.00              
ATOM   2222  C   ASP A 285      19.165   6.155  62.327  1.00  0.00              
ATOM   2223  O   ASP A 285      19.982   5.267  62.088  1.00  0.00              
ATOM   2224  N   ILE A 286      18.290   6.063  63.334  1.00  0.00              
ATOM   2225  CA  ILE A 286      18.364   4.985  64.311  1.00  0.00              
ATOM   2226  CB  ILE A 286      17.945   5.447  65.734  1.00  0.00              
ATOM   2227  CG2 ILE A 286      18.841   6.599  66.179  1.00  0.00              
ATOM   2228  CG1 ILE A 286      16.466   5.818  65.837  1.00  0.00              
ATOM   2229  CD1 ILE A 286      15.900   5.898  67.265  1.00  0.00              
ATOM   2230  C   ILE A 286      17.562   3.746  63.921  1.00  0.00              
ATOM   2231  O   ILE A 286      17.699   2.702  64.566  1.00  0.00              
ATOM   2232  N   ARG A 287      16.749   3.827  62.855  1.00  0.00              
ATOM   2233  CA  ARG A 287      15.768   2.801  62.503  1.00  0.00              
ATOM   2234  CB  ARG A 287      15.134   3.092  61.144  1.00  0.00              
ATOM   2235  CG  ARG A 287      14.139   4.245  61.128  1.00  0.00              
ATOM   2236  CD  ARG A 287      13.573   4.398  59.721  1.00  0.00              
ATOM   2237  NE  ARG A 287      12.632   5.507  59.624  1.00  0.00              
ATOM   2238  CZ  ARG A 287      12.679   6.412  58.640  1.00  0.00              
ATOM   2239  NH1 ARG A 287      11.804   7.409  58.628  1.00  0.00              
ATOM   2240  NH2 ARG A 287      13.586   6.339  57.669  1.00  0.00              
ATOM   2241  C   ARG A 287      16.223   1.346  62.533  1.00  0.00              
ATOM   2242  O   ARG A 287      15.460   0.472  62.955  1.00  0.00              
ATOM   2243  N   LYS A 288      17.478   1.072  62.151  1.00  0.00              
ATOM   2244  CA  LYS A 288      18.026  -0.280  62.163  1.00  0.00              
ATOM   2245  CB  LYS A 288      19.455  -0.299  61.626  1.00  0.00              
ATOM   2246  CG  LYS A 288      19.968  -1.722  61.428  1.00  0.00              
ATOM   2247  CD  LYS A 288      21.473  -1.747  61.287  1.00  0.00              
ATOM   2248  CE  LYS A 288      21.957  -3.182  61.388  1.00  0.00              
ATOM   2249  NZ  LYS A 288      23.404  -3.249  61.453  1.00  0.00              
ATOM   2250  C   LYS A 288      18.001  -0.904  63.557  1.00  0.00              
ATOM   2251  O   LYS A 288      17.682  -2.084  63.699  1.00  0.00              
ATOM   2252  N   ASP A 289      18.267  -0.111  64.604  1.00  0.00              
ATOM   2253  CA  ASP A 289      18.233  -0.591  65.986  1.00  0.00              
ATOM   2254  CB  ASP A 289      18.592   0.520  66.970  1.00  0.00              
ATOM   2255  CG  ASP A 289      20.073   0.861  67.065  1.00  0.00              
ATOM   2256  OD1 ASP A 289      20.643   0.668  68.139  1.00  0.00              
ATOM   2257  OD2 ASP A 289      20.636   1.354  66.087  1.00  0.00              
ATOM   2258  C   ASP A 289      16.871  -1.155  66.376  1.00  0.00              
ATOM   2259  O   ASP A 289      16.770  -2.093  67.171  1.00  0.00              
ATOM   2260  N   LEU A 290      15.817  -0.578  65.788  1.00  0.00              
ATOM   2261  CA  LEU A 290      14.461  -1.065  65.971  1.00  0.00              
ATOM   2262  CB  LEU A 290      13.450   0.032  65.651  1.00  0.00              
ATOM   2263  CG  LEU A 290      13.521   1.347  66.417  1.00  0.00              
ATOM   2264  CD1 LEU A 290      12.554   2.342  65.807  1.00  0.00              
ATOM   2265  CD2 LEU A 290      13.237   1.151  67.898  1.00  0.00              
ATOM   2266  C   LEU A 290      14.211  -2.272  65.076  1.00  0.00              
ATOM   2267  O   LEU A 290      13.759  -3.309  65.564  1.00  0.00              
ATOM   2268  N   TYR A 291      14.539  -2.162  63.778  1.00  0.00              
ATOM   2269  CA  TYR A 291      14.384  -3.245  62.807  1.00  0.00              
ATOM   2270  CB  TYR A 291      15.010  -2.878  61.463  1.00  0.00              
ATOM   2271  CG  TYR A 291      14.148  -2.053  60.521  1.00  0.00              
ATOM   2272  CD1 TYR A 291      12.944  -2.552  60.063  1.00  0.00              
ATOM   2273  CE1 TYR A 291      12.222  -1.853  59.118  1.00  0.00              
ATOM   2274  CD2 TYR A 291      14.616  -0.840  60.059  1.00  0.00              
ATOM   2275  CE2 TYR A 291      13.898  -0.136  59.116  1.00  0.00              
ATOM   2276  CZ  TYR A 291      12.709  -0.653  58.649  1.00  0.00              
ATOM   2277  OH  TYR A 291      11.996   0.039  57.694  1.00  0.00              
ATOM   2278  C   TYR A 291      14.988  -4.575  63.233  1.00  0.00              
ATOM   2279  O   TYR A 291      14.368  -5.628  63.083  1.00  0.00              
ATOM   2280  N   ALA A 292      16.199  -4.520  63.790  1.00  0.00              
ATOM   2281  CA  ALA A 292      16.903  -5.700  64.265  1.00  0.00              
ATOM   2282  CB  ALA A 292      18.343  -5.321  64.578  1.00  0.00              
ATOM   2283  C   ALA A 292      16.311  -6.336  65.515  1.00  0.00              
ATOM   2284  O   ALA A 292      16.675  -7.455  65.875  1.00  0.00              
ATOM   2285  N   ASN A 293      15.399  -5.646  66.207  1.00  0.00              
ATOM   2286  CA  ASN A 293      14.829  -6.167  67.437  1.00  0.00              
ATOM   2287  CB  ASN A 293      15.426  -5.468  68.669  1.00  0.00              
ATOM   2288  CG  ASN A 293      16.932  -5.583  68.831  1.00  0.00              
ATOM   2289  OD1 ASN A 293      17.462  -6.567  69.342  1.00  0.00              
ATOM   2290  ND2 ASN A 293      17.678  -4.572  68.403  1.00  0.00              
ATOM   2291  C   ASN A 293      13.316  -5.994  67.410  1.00  0.00              
ATOM   2292  O   ASN A 293      12.727  -5.294  68.243  1.00  0.00              
ATOM   2293  N   ASN A 294      12.634  -6.607  66.436  1.00  0.00              
ATOM   2294  CA  ASN A 294      11.180  -6.560  66.442  1.00  0.00              
ATOM   2295  CB  ASN A 294      10.578  -6.549  65.037  1.00  0.00              
ATOM   2296  CG  ASN A 294       9.056  -6.409  64.999  1.00  0.00              
ATOM   2297  OD1 ASN A 294       8.408  -6.914  64.087  1.00  0.00              
ATOM   2298  ND2 ASN A 294       8.375  -5.738  65.923  1.00  0.00              
ATOM   2299  C   ASN A 294      10.634  -7.696  67.293  1.00  0.00              
ATOM   2300  O   ASN A 294      10.318  -8.787  66.819  1.00  0.00              
ATOM   2301  N   VAL A 295      10.550  -7.413  68.591  1.00  0.00              
ATOM   2302  CA  VAL A 295      10.200  -8.421  69.578  1.00  0.00              
ATOM   2303  CB  VAL A 295      10.860  -8.090  70.940  1.00  0.00              
ATOM   2304  CG1 VAL A 295      10.478  -9.090  72.025  1.00  0.00              
ATOM   2305  CG2 VAL A 295      12.377  -8.085  70.802  1.00  0.00              
ATOM   2306  C   VAL A 295       8.686  -8.525  69.691  1.00  0.00              
ATOM   2307  O   VAL A 295       8.000  -7.543  69.978  1.00  0.00              
ATOM   2308  N   MET A 296       8.144  -9.710  69.427  1.00  0.00              
ATOM   2309  CA  MET A 296       6.720  -9.946  69.597  1.00  0.00              
ATOM   2310  CB  MET A 296       6.238 -11.008  68.628  1.00  0.00              
ATOM   2311  CG  MET A 296       6.280 -10.518  67.192  1.00  0.00              
ATOM   2312  SD  MET A 296       5.447 -11.654  66.060  1.00  0.00              
ATOM   2313  CE  MET A 296       6.823 -12.722  65.770  1.00  0.00              
ATOM   2314  C   MET A 296       6.360 -10.326  71.025  1.00  0.00              
ATOM   2315  O   MET A 296       7.170 -10.915  71.742  1.00  0.00              
ATOM   2316  N   SER A 297       5.142  -9.994  71.456  1.00  0.00              
ATOM   2317  CA  SER A 297       4.707 -10.215  72.824  1.00  0.00              
ATOM   2318  CB  SER A 297       5.277  -9.117  73.709  1.00  0.00              
ATOM   2319  OG  SER A 297       4.959  -7.820  73.226  1.00  0.00              
ATOM   2320  C   SER A 297       3.191 -10.216  72.925  1.00  0.00              
ATOM   2321  O   SER A 297       2.501  -9.566  72.135  1.00  0.00              
ATOM   2322  N   GLY A 298       2.669 -10.945  73.907  1.00  0.00              
ATOM   2323  CA  GLY A 298       1.239 -11.062  74.106  1.00  0.00              
ATOM   2324  C   GLY A 298       0.688 -12.371  73.559  1.00  0.00              
ATOM   2325  O   GLY A 298       1.415 -13.286  73.155  1.00  0.00              
ATOM   2326  N   GLY A 299      -0.641 -12.405  73.501  1.00  0.00              
ATOM   2327  CA  GLY A 299      -1.390 -13.617  73.227  1.00  0.00              
ATOM   2328  C   GLY A 299      -1.475 -13.918  71.740  1.00  0.00              
ATOM   2329  O   GLY A 299      -1.124 -15.017  71.307  1.00  0.00              
ATOM   2330  N   THR A 300      -1.886 -12.939  70.925  1.00  0.00              
ATOM   2331  CA  THR A 300      -2.124 -13.176  69.504  1.00  0.00              
ATOM   2332  CB  THR A 300      -2.825 -11.988  68.816  1.00  0.00              
ATOM   2333  OG1 THR A 300      -2.954 -10.913  69.740  1.00  0.00              
ATOM   2334  CG2 THR A 300      -4.185 -12.392  68.304  1.00  0.00              
ATOM   2335  C   THR A 300      -0.841 -13.532  68.760  1.00  0.00              
ATOM   2336  O   THR A 300      -0.817 -14.331  67.823  1.00  0.00              
ATOM   2337  N   THR A 301       0.264 -12.981  69.258  1.00  0.00              
ATOM   2338  CA  THR A 301       1.599 -13.278  68.773  1.00  0.00              
ATOM   2339  CB  THR A 301       2.565 -12.287  69.433  1.00  0.00              
ATOM   2340  OG1 THR A 301       2.142 -12.138  70.784  1.00  0.00              
ATOM   2341  CG2 THR A 301       2.530 -10.939  68.733  1.00  0.00              
ATOM   2342  C   THR A 301       2.082 -14.713  68.952  1.00  0.00              
ATOM   2343  O   THR A 301       3.123 -15.082  68.406  1.00  0.00              
ATOM   2344  N   MET A 302       1.362 -15.552  69.709  1.00  0.00              
ATOM   2345  CA  MET A 302       1.747 -16.944  69.894  1.00  0.00              
ATOM   2346  CB  MET A 302       1.021 -17.556  71.088  1.00  0.00              
ATOM   2347  CG  MET A 302       1.449 -16.992  72.437  1.00  0.00              
ATOM   2348  SD  MET A 302       3.175 -17.352  72.849  1.00  0.00              
ATOM   2349  CE  MET A 302       2.966 -18.775  73.879  1.00  0.00              
ATOM   2350  C   MET A 302       1.543 -17.833  68.671  1.00  0.00              
ATOM   2351  O   MET A 302       2.182 -18.882  68.559  1.00  0.00              
ATOM   2352  N   TYR A 303       0.689 -17.419  67.725  1.00  0.00              
ATOM   2353  CA  TYR A 303       0.269 -18.280  66.623  1.00  0.00              
ATOM   2354  CB  TYR A 303      -0.850 -17.627  65.804  1.00  0.00              
ATOM   2355  CG  TYR A 303      -2.102 -17.239  66.583  1.00  0.00              
ATOM   2356  CD1 TYR A 303      -2.838 -16.158  66.146  1.00  0.00              
ATOM   2357  CE1 TYR A 303      -3.920 -15.721  66.877  1.00  0.00              
ATOM   2358  CD2 TYR A 303      -2.478 -17.914  67.732  1.00  0.00              
ATOM   2359  CE2 TYR A 303      -3.558 -17.477  68.469  1.00  0.00              
ATOM   2360  CZ  TYR A 303      -4.259 -16.370  68.043  1.00  0.00              
ATOM   2361  OH  TYR A 303      -5.307 -15.895  68.807  1.00  0.00              
ATOM   2362  C   TYR A 303       1.387 -18.710  65.675  1.00  0.00              
ATOM   2363  O   TYR A 303       2.167 -17.867  65.221  1.00  0.00              
ATOM   2364  N   PRO A 304       1.511 -20.007  65.343  1.00  0.00              
ATOM   2365  CD  PRO A 304       0.684 -21.086  65.877  1.00  0.00              
ATOM   2366  CA  PRO A 304       2.528 -20.532  64.433  1.00  0.00              
ATOM   2367  CB  PRO A 304       2.134 -21.988  64.299  1.00  0.00              
ATOM   2368  CG  PRO A 304       1.554 -22.307  65.651  1.00  0.00              
ATOM   2369  C   PRO A 304       2.532 -19.833  63.080  1.00  0.00              
ATOM   2370  O   PRO A 304       1.480 -19.530  62.513  1.00  0.00              
ATOM   2371  N   GLY A 305       3.727 -19.519  62.582  1.00  0.00              
ATOM   2372  CA  GLY A 305       3.860 -18.858  61.295  1.00  0.00              
ATOM   2373  C   GLY A 305       4.042 -17.351  61.405  1.00  0.00              
ATOM   2374  O   GLY A 305       4.701 -16.768  60.538  1.00  0.00              
ATOM   2375  N   ILE A 306       3.537 -16.705  62.472  1.00  0.00              
ATOM   2376  CA  ILE A 306       3.524 -15.246  62.578  1.00  0.00              
ATOM   2377  CB  ILE A 306       2.832 -14.772  63.890  1.00  0.00              
ATOM   2378  CG2 ILE A 306       3.663 -15.081  65.134  1.00  0.00              
ATOM   2379  CG1 ILE A 306       2.474 -13.288  63.816  1.00  0.00              
ATOM   2380  CD1 ILE A 306       1.558 -12.777  64.946  1.00  0.00              
ATOM   2381  C   ILE A 306       4.876 -14.571  62.363  1.00  0.00              
ATOM   2382  O   ILE A 306       4.954 -13.579  61.642  1.00  0.00              
ATOM   2383  N   ALA A 307       5.956 -15.136  62.916  1.00  0.00              
ATOM   2384  CA  ALA A 307       7.303 -14.617  62.716  1.00  0.00              
ATOM   2385  CB  ALA A 307       8.295 -15.484  63.478  1.00  0.00              
ATOM   2386  C   ALA A 307       7.722 -14.621  61.254  1.00  0.00              
ATOM   2387  O   ALA A 307       8.250 -13.638  60.737  1.00  0.00              
ATOM   2388  N   ASP A 308       7.386 -15.718  60.569  1.00  0.00              
ATOM   2389  CA  ASP A 308       7.808 -15.954  59.194  1.00  0.00              
ATOM   2390  CB  ASP A 308       7.480 -17.380  58.744  1.00  0.00              
ATOM   2391  CG  ASP A 308       8.054 -18.478  59.624  1.00  0.00              
ATOM   2392  OD1 ASP A 308       8.997 -19.145  59.205  1.00  0.00              
ATOM   2393  OD2 ASP A 308       7.546 -18.659  60.734  1.00  0.00              
ATOM   2394  C   ASP A 308       7.071 -14.991  58.281  1.00  0.00              
ATOM   2395  O   ASP A 308       7.670 -14.319  57.439  1.00  0.00              
ATOM   2396  N   ARG A 309       5.754 -14.907  58.492  1.00  0.00              
ATOM   2397  CA  ARG A 309       4.903 -14.007  57.736  1.00  0.00              
ATOM   2398  CB  ARG A 309       3.443 -14.311  58.058  1.00  0.00              
ATOM   2399  CG  ARG A 309       2.422 -13.408  57.381  1.00  0.00              
ATOM   2400  CD  ARG A 309       2.455 -13.471  55.858  1.00  0.00              
ATOM   2401  NE  ARG A 309       1.522 -12.499  55.314  1.00  0.00              
ATOM   2402  CZ  ARG A 309       0.204 -12.691  55.292  1.00  0.00              
ATOM   2403  NH1 ARG A 309      -0.569 -11.663  54.970  1.00  0.00              
ATOM   2404  NH2 ARG A 309      -0.325 -13.879  55.561  1.00  0.00              
ATOM   2405  C   ARG A 309       5.243 -12.542  57.987  1.00  0.00              
ATOM   2406  O   ARG A 309       5.389 -11.786  57.026  1.00  0.00              
ATOM   2407  N   MET A 310       5.398 -12.121  59.248  1.00  0.00              
ATOM   2408  CA  MET A 310       5.817 -10.763  59.577  1.00  0.00              
ATOM   2409  CB  MET A 310       5.959 -10.578  61.083  1.00  0.00              
ATOM   2410  CG  MET A 310       4.667 -10.258  61.814  1.00  0.00              
ATOM   2411  SD  MET A 310       4.015  -8.635  61.352  1.00  0.00              
ATOM   2412  CE  MET A 310       5.046  -7.615  62.368  1.00  0.00              
ATOM   2413  C   MET A 310       7.130 -10.382  58.916  1.00  0.00              
ATOM   2414  O   MET A 310       7.238  -9.312  58.312  1.00  0.00              
ATOM   2415  N   GLN A 311       8.116 -11.286  59.005  1.00  0.00              
ATOM   2416  CA  GLN A 311       9.413 -11.106  58.370  1.00  0.00              
ATOM   2417  CB  GLN A 311      10.297 -12.315  58.667  1.00  0.00              
ATOM   2418  CG  GLN A 311      11.768 -12.203  58.285  1.00  0.00              
ATOM   2419  CD  GLN A 311      12.572 -11.179  59.077  1.00  0.00              
ATOM   2420  OE1 GLN A 311      12.576 -11.135  60.308  1.00  0.00              
ATOM   2421  NE2 GLN A 311      13.289 -10.318  58.373  1.00  0.00              
ATOM   2422  C   GLN A 311       9.249 -10.898  56.870  1.00  0.00              
ATOM   2423  O   GLN A 311       9.729  -9.892  56.352  1.00  0.00              
ATOM   2424  N   LYS A 312       8.512 -11.796  56.198  1.00  0.00              
ATOM   2425  CA  LYS A 312       8.202 -11.691  54.775  1.00  0.00              
ATOM   2426  CB  LYS A 312       7.284 -12.855  54.380  1.00  0.00              
ATOM   2427  CG  LYS A 312       6.745 -12.860  52.953  1.00  0.00              
ATOM   2428  CD  LYS A 312       5.824 -14.053  52.765  1.00  0.00              
ATOM   2429  CE  LYS A 312       5.066 -13.959  51.449  1.00  0.00              
ATOM   2430  NZ  LYS A 312       4.230 -15.131  51.279  1.00  0.00              
ATOM   2431  C   LYS A 312       7.572 -10.350  54.400  1.00  0.00              
ATOM   2432  O   LYS A 312       8.085  -9.637  53.528  1.00  0.00              
ATOM   2433  N   GLU A 313       6.493  -9.987  55.104  1.00  0.00              
ATOM   2434  CA  GLU A 313       5.776  -8.741  54.876  1.00  0.00              
ATOM   2435  CB  GLU A 313       4.611  -8.600  55.852  1.00  0.00              
ATOM   2436  CG  GLU A 313       3.433  -9.548  55.625  1.00  0.00              
ATOM   2437  CD  GLU A 313       2.392  -9.145  54.581  1.00  0.00              
ATOM   2438  OE1 GLU A 313       2.735  -8.575  53.546  1.00  0.00              
ATOM   2439  OE2 GLU A 313       1.213  -9.430  54.808  1.00  0.00              
ATOM   2440  C   GLU A 313       6.677  -7.525  54.999  1.00  0.00              
ATOM   2441  O   GLU A 313       6.743  -6.713  54.075  1.00  0.00              
ATOM   2442  N   ILE A 314       7.431  -7.406  56.095  1.00  0.00              
ATOM   2443  CA  ILE A 314       8.297  -6.252  56.269  1.00  0.00              
ATOM   2444  CB  ILE A 314       8.655  -6.023  57.759  1.00  0.00              
ATOM   2445  CG2 ILE A 314       9.585  -4.826  57.957  1.00  0.00              
ATOM   2446  CG1 ILE A 314       7.353  -5.782  58.528  1.00  0.00              
ATOM   2447  CD1 ILE A 314       7.485  -5.516  60.040  1.00  0.00              
ATOM   2448  C   ILE A 314       9.483  -6.281  55.307  1.00  0.00              
ATOM   2449  O   ILE A 314       9.875  -5.217  54.831  1.00  0.00              
ATOM   2450  N   THR A 315      10.039  -7.436  54.911  1.00  0.00              
ATOM   2451  CA  THR A 315      11.030  -7.461  53.838  1.00  0.00              
ATOM   2452  CB  THR A 315      11.778  -8.808  53.739  1.00  0.00              
ATOM   2453  OG1 THR A 315      10.837  -9.873  53.786  1.00  0.00              
ATOM   2454  CG2 THR A 315      12.798  -8.954  54.857  1.00  0.00              
ATOM   2455  C   THR A 315      10.488  -7.049  52.471  1.00  0.00              
ATOM   2456  O   THR A 315      11.251  -6.675  51.581  1.00  0.00              
ATOM   2457  N   ALA A 316       9.168  -7.144  52.273  1.00  0.00              
ATOM   2458  CA  ALA A 316       8.536  -6.587  51.087  1.00  0.00              
ATOM   2459  CB  ALA A 316       7.229  -7.316  50.817  1.00  0.00              
ATOM   2460  C   ALA A 316       8.223  -5.101  51.242  1.00  0.00              
ATOM   2461  O   ALA A 316       8.292  -4.338  50.278  1.00  0.00              
ATOM   2462  N   LEU A 317       7.862  -4.671  52.455  1.00  0.00              
ATOM   2463  CA  LEU A 317       7.533  -3.279  52.729  1.00  0.00              
ATOM   2464  CB  LEU A 317       6.711  -3.179  54.010  1.00  0.00              
ATOM   2465  CG  LEU A 317       5.290  -3.724  54.061  1.00  0.00              
ATOM   2466  CD1 LEU A 317       4.787  -3.709  55.493  1.00  0.00              
ATOM   2467  CD2 LEU A 317       4.361  -2.932  53.155  1.00  0.00              
ATOM   2468  C   LEU A 317       8.727  -2.341  52.855  1.00  0.00              
ATOM   2469  O   LEU A 317       8.651  -1.168  52.476  1.00  0.00              
ATOM   2470  N   ALA A 318       9.827  -2.843  53.415  1.00  0.00              
ATOM   2471  CA  ALA A 318      10.977  -2.027  53.765  1.00  0.00              
ATOM   2472  CB  ALA A 318      11.375  -2.346  55.199  1.00  0.00              
ATOM   2473  C   ALA A 318      12.188  -2.324  52.891  1.00  0.00              
ATOM   2474  O   ALA A 318      12.291  -3.434  52.363  1.00  0.00              
ATOM   2475  N   PRO A 319      13.130  -1.387  52.690  1.00  0.00              
ATOM   2476  CD  PRO A 319      12.991   0.030  53.017  1.00  0.00              
ATOM   2477  CA  PRO A 319      14.389  -1.639  51.996  1.00  0.00              
ATOM   2478  CB  PRO A 319      15.062  -0.275  51.995  1.00  0.00              
ATOM   2479  CG  PRO A 319      14.438   0.459  53.159  1.00  0.00              
ATOM   2480  C   PRO A 319      15.237  -2.723  52.656  1.00  0.00              
ATOM   2481  O   PRO A 319      15.733  -2.588  53.779  1.00  0.00              
ATOM   2482  N   SER A 320      15.437  -3.805  51.902  1.00  0.00              
ATOM   2483  CA  SER A 320      16.108  -5.015  52.360  1.00  0.00              
ATOM   2484  CB  SER A 320      16.004  -6.047  51.243  1.00  0.00              
ATOM   2485  OG  SER A 320      16.190  -5.436  49.969  1.00  0.00              
ATOM   2486  C   SER A 320      17.552  -4.881  52.838  1.00  0.00              
ATOM   2487  O   SER A 320      18.136  -5.823  53.374  1.00  0.00              
ATOM   2488  N   THR A 321      18.147  -3.703  52.643  1.00  0.00              
ATOM   2489  CA  THR A 321      19.438  -3.348  53.208  1.00  0.00              
ATOM   2490  CB  THR A 321      19.900  -2.037  52.543  1.00  0.00              
ATOM   2491  OG1 THR A 321      18.754  -1.190  52.446  1.00  0.00              
ATOM   2492  CG2 THR A 321      20.506  -2.279  51.170  1.00  0.00              
ATOM   2493  C   THR A 321      19.416  -3.215  54.728  1.00  0.00              
ATOM   2494  O   THR A 321      20.445  -3.356  55.392  1.00  0.00              
ATOM   2495  N   MET A 322      18.243  -2.920  55.296  1.00  0.00              
ATOM   2496  CA  MET A 322      18.099  -2.798  56.737  1.00  0.00              
ATOM   2497  CB  MET A 322      16.872  -1.962  57.090  1.00  0.00              
ATOM   2498  CG  MET A 322      16.896  -0.547  56.525  1.00  0.00              
ATOM   2499  SD  MET A 322      18.316   0.427  57.085  1.00  0.00              
ATOM   2500  CE  MET A 322      17.544   1.377  58.362  1.00  0.00              
ATOM   2501  C   MET A 322      17.964  -4.185  57.347  1.00  0.00              
ATOM   2502  O   MET A 322      17.170  -5.006  56.878  1.00  0.00              
ATOM   2503  N   LYS A 323      18.741  -4.475  58.393  1.00  0.00              
ATOM   2504  CA  LYS A 323      18.672  -5.769  59.053  1.00  0.00              
ATOM   2505  CB  LYS A 323      19.910  -5.989  59.921  1.00  0.00              
ATOM   2506  CG  LYS A 323      20.028  -7.403  60.486  1.00  0.00              
ATOM   2507  CD  LYS A 323      21.312  -7.609  61.282  1.00  0.00              
ATOM   2508  CE  LYS A 323      22.547  -7.525  60.393  1.00  0.00              
ATOM   2509  NZ  LYS A 323      23.740  -7.864  61.144  1.00  0.00              
ATOM   2510  C   LYS A 323      17.384  -5.882  59.863  1.00  0.00              
ATOM   2511  O   LYS A 323      17.281  -5.464  61.016  1.00  0.00              
ATOM   2512  N   ILE A 324      16.360  -6.383  59.177  1.00  0.00              
ATOM   2513  CA  ILE A 324      15.071  -6.666  59.786  1.00  0.00              
ATOM   2514  CB  ILE A 324      13.968  -6.651  58.700  1.00  0.00              
ATOM   2515  CG2 ILE A 324      12.599  -6.846  59.345  1.00  0.00              
ATOM   2516  CG1 ILE A 324      13.985  -5.355  57.894  1.00  0.00              
ATOM   2517  CD1 ILE A 324      13.189  -5.404  56.578  1.00  0.00              
ATOM   2518  C   ILE A 324      15.154  -8.032  60.458  1.00  0.00              
ATOM   2519  O   ILE A 324      15.411  -9.037  59.791  1.00  0.00              
ATOM   2520  N   LYS A 325      14.946  -8.087  61.772  1.00  0.00              
ATOM   2521  CA  LYS A 325      14.936  -9.340  62.503  1.00  0.00              
ATOM   2522  CB  LYS A 325      16.239  -9.499  63.281  1.00  0.00              
ATOM   2523  CG  LYS A 325      16.385 -10.821  64.019  1.00  0.00              
ATOM   2524  CD  LYS A 325      17.668 -10.800  64.830  1.00  0.00              
ATOM   2525  CE  LYS A 325      17.798 -12.078  65.641  1.00  0.00              
ATOM   2526  NZ  LYS A 325      19.004 -12.036  66.444  1.00  0.00              
ATOM   2527  C   LYS A 325      13.730  -9.330  63.432  1.00  0.00              
ATOM   2528  O   LYS A 325      13.651  -8.579  64.413  1.00  0.00              
ATOM   2529  N   ILE A 326      12.744 -10.145  63.060  1.00  0.00              
ATOM   2530  CA  ILE A 326      11.521 -10.253  63.835  1.00  0.00              
ATOM   2531  CB  ILE A 326      10.295 -10.217  62.897  1.00  0.00              
ATOM   2532  CG2 ILE A 326       8.987 -10.346  63.672  1.00  0.00              
ATOM   2533  CG1 ILE A 326      10.347  -8.900  62.120  1.00  0.00              
ATOM   2534  CD1 ILE A 326       9.219  -8.610  61.129  1.00  0.00              
ATOM   2535  C   ILE A 326      11.584 -11.469  64.749  1.00  0.00              
ATOM   2536  O   ILE A 326      11.612 -12.628  64.334  1.00  0.00              
ATOM   2537  N   ILE A 327      11.620 -11.146  66.037  1.00  0.00              
ATOM   2538  CA  ILE A 327      11.941 -12.095  67.087  1.00  0.00              
ATOM   2539  CB  ILE A 327      12.917 -11.416  68.084  1.00  0.00              
ATOM   2540  CG2 ILE A 327      13.342 -12.392  69.179  1.00  0.00              
ATOM   2541  CG1 ILE A 327      14.147 -10.861  67.368  1.00  0.00              
ATOM   2542  CD1 ILE A 327      14.997  -9.886  68.201  1.00  0.00              
ATOM   2543  C   ILE A 327      10.657 -12.519  67.788  1.00  0.00              
ATOM   2544  O   ILE A 327       9.887 -11.684  68.272  1.00  0.00              
ATOM   2545  N   ALA A 328      10.410 -13.827  67.841  1.00  0.00              
ATOM   2546  CA  ALA A 328       9.322 -14.367  68.638  1.00  0.00              
ATOM   2547  CB  ALA A 328       8.510 -15.348  67.800  1.00  0.00              
ATOM   2548  C   ALA A 328       9.893 -15.109  69.844  1.00  0.00              
ATOM   2549  O   ALA A 328      10.418 -16.215  69.689  1.00  0.00              
ATOM   2550  N   PRO A 329       9.898 -14.537  71.058  1.00  0.00              
ATOM   2551  CD  PRO A 329       9.675 -13.116  71.316  1.00  0.00              
ATOM   2552  CA  PRO A 329      10.320 -15.236  72.267  1.00  0.00              
ATOM   2553  CB  PRO A 329      10.500 -14.102  73.264  1.00  0.00              
ATOM   2554  CG  PRO A 329       9.512 -13.055  72.824  1.00  0.00              
ATOM   2555  C   PRO A 329       9.299 -16.284  72.713  1.00  0.00              
ATOM   2556  O   PRO A 329       8.124 -15.953  72.884  1.00  0.00              
ATOM   2557  N   PRO A 330       9.666 -17.554  72.958  1.00  0.00              
ATOM   2558  CD  PRO A 330      11.042 -18.035  72.884  1.00  0.00              
ATOM   2559  CA  PRO A 330       8.751 -18.648  73.308  1.00  0.00              
ATOM   2560  CB  PRO A 330       9.705 -19.756  73.696  1.00  0.00              
ATOM   2561  CG  PRO A 330      10.862 -19.536  72.759  1.00  0.00              
ATOM   2562  C   PRO A 330       7.716 -18.403  74.406  1.00  0.00              
ATOM   2563  O   PRO A 330       6.699 -19.090  74.485  1.00  0.00              
ATOM   2564  N   GLU A 331       7.951 -17.394  75.245  1.00  0.00              
ATOM   2565  CA  GLU A 331       7.054 -17.052  76.332  1.00  0.00              
ATOM   2566  CB  GLU A 331       7.831 -16.928  77.658  1.00  0.00              
ATOM   2567  CG  GLU A 331       8.979 -15.912  77.752  1.00  0.00              
ATOM   2568  CD  GLU A 331      10.307 -16.384  77.178  1.00  0.00              
ATOM   2569  OE1 GLU A 331      10.489 -16.277  75.963  1.00  0.00              
ATOM   2570  OE2 GLU A 331      11.147 -16.865  77.934  1.00  0.00              
ATOM   2571  C   GLU A 331       6.216 -15.804  76.057  1.00  0.00              
ATOM   2572  O   GLU A 331       5.732 -15.173  76.999  1.00  0.00              
ATOM   2573  N   ARG A 332       6.018 -15.433  74.780  1.00  0.00              
ATOM   2574  CA  ARG A 332       5.212 -14.283  74.356  1.00  0.00              
ATOM   2575  CB  ARG A 332       4.761 -14.465  72.911  1.00  0.00              
ATOM   2576  CG  ARG A 332       5.779 -14.017  71.878  1.00  0.00              
ATOM   2577  CD  ARG A 332       5.614 -14.787  70.578  1.00  0.00              
ATOM   2578  NE  ARG A 332       6.102 -16.148  70.734  1.00  0.00              
ATOM   2579  CZ  ARG A 332       5.734 -17.160  69.948  1.00  0.00              
ATOM   2580  NH1 ARG A 332       6.250 -18.357  70.187  1.00  0.00              
ATOM   2581  NH2 ARG A 332       4.869 -17.010  68.949  1.00  0.00              
ATOM   2582  C   ARG A 332       4.005 -13.899  75.204  1.00  0.00              
ATOM   2583  O   ARG A 332       3.930 -12.761  75.676  1.00  0.00              
ATOM   2584  N   LYS A 333       3.105 -14.849  75.474  1.00  0.00              
ATOM   2585  CA  LYS A 333       1.921 -14.630  76.300  1.00  0.00              
ATOM   2586  CB  LYS A 333       1.144 -15.942  76.362  1.00  0.00              
ATOM   2587  CG  LYS A 333      -0.240 -15.837  76.979  1.00  0.00              
ATOM   2588  CD  LYS A 333      -0.725 -17.217  77.376  1.00  0.00              
ATOM   2589  CE  LYS A 333      -1.982 -17.072  78.213  1.00  0.00              
ATOM   2590  NZ  LYS A 333      -2.270 -18.304  78.921  1.00  0.00              
ATOM   2591  C   LYS A 333       2.219 -14.139  77.721  1.00  0.00              
ATOM   2592  O   LYS A 333       1.451 -13.376  78.315  1.00  0.00              
ATOM   2593  N   TYR A 334       3.341 -14.586  78.287  1.00  0.00              
ATOM   2594  CA  TYR A 334       3.712 -14.233  79.648  1.00  0.00              
ATOM   2595  CB  TYR A 334       4.030 -15.496  80.452  1.00  0.00              
ATOM   2596  CG  TYR A 334       2.884 -16.496  80.529  1.00  0.00              
ATOM   2597  CD1 TYR A 334       1.654 -16.113  81.028  1.00  0.00              
ATOM   2598  CE1 TYR A 334       0.608 -17.011  81.054  1.00  0.00              
ATOM   2599  CD2 TYR A 334       3.078 -17.787  80.078  1.00  0.00              
ATOM   2600  CE2 TYR A 334       2.036 -18.690  80.105  1.00  0.00              
ATOM   2601  CZ  TYR A 334       0.804 -18.290  80.579  1.00  0.00              
ATOM   2602  OH  TYR A 334      -0.258 -19.175  80.559  1.00  0.00              
ATOM   2603  C   TYR A 334       4.890 -13.270  79.725  1.00  0.00              
ATOM   2604  O   TYR A 334       5.232 -12.813  80.818  1.00  0.00              
ATOM   2605  N   SER A 335       5.508 -12.931  78.584  1.00  0.00              
ATOM   2606  CA  SER A 335       6.692 -12.074  78.508  1.00  0.00              
ATOM   2607  CB  SER A 335       6.951 -11.670  77.059  1.00  0.00              
ATOM   2608  OG  SER A 335       5.864 -10.921  76.521  1.00  0.00              
ATOM   2609  C   SER A 335       6.657 -10.818  79.369  1.00  0.00              
ATOM   2610  O   SER A 335       7.599 -10.525  80.103  1.00  0.00              
ATOM   2611  N   VAL A 336       5.527 -10.107  79.293  1.00  0.00              
ATOM   2612  CA  VAL A 336       5.249  -8.936  80.117  1.00  0.00              
ATOM   2613  CB  VAL A 336       3.804  -8.444  79.871  1.00  0.00              
ATOM   2614  CG1 VAL A 336       3.546  -7.194  80.684  1.00  0.00              
ATOM   2615  CG2 VAL A 336       3.487  -8.175  78.409  1.00  0.00              
ATOM   2616  C   VAL A 336       5.428  -9.245  81.602  1.00  0.00              
ATOM   2617  O   VAL A 336       6.149  -8.547  82.318  1.00  0.00              
ATOM   2618  N   TRP A 337       4.794 -10.334  82.052  1.00  0.00              
ATOM   2619  CA  TRP A 337       4.814 -10.715  83.451  1.00  0.00              
ATOM   2620  CB  TRP A 337       3.841 -11.878  83.695  1.00  0.00              
ATOM   2621  CG  TRP A 337       3.657 -12.200  85.172  1.00  0.00              
ATOM   2622  CD2 TRP A 337       4.322 -13.148  85.904  1.00  0.00              
ATOM   2623  CE2 TRP A 337       3.885 -12.882  87.164  1.00  0.00              
ATOM   2624  CE3 TRP A 337       5.486 -13.841  85.670  1.00  0.00              
ATOM   2625  CD1 TRP A 337       2.835 -11.437  85.971  1.00  0.00              
ATOM   2626  NE1 TRP A 337       3.010 -11.873  87.197  1.00  0.00              
ATOM   2627  CZ2 TRP A 337       4.584 -13.253  88.281  1.00  0.00              
ATOM   2628  CZ3 TRP A 337       6.187 -14.260  86.784  1.00  0.00              
ATOM   2629  CH2 TRP A 337       5.746 -13.966  88.067  1.00  0.00              
ATOM   2630  C   TRP A 337       6.227 -11.108  83.863  1.00  0.00              
ATOM   2631  O   TRP A 337       6.708 -10.678  84.910  1.00  0.00              
ATOM   2632  N   ILE A 338       6.904 -11.915  83.039  1.00  0.00              
ATOM   2633  CA  ILE A 338       8.243 -12.403  83.348  1.00  0.00              
ATOM   2634  CB  ILE A 338       8.649 -13.507  82.341  1.00  0.00              
ATOM   2635  CG2 ILE A 338      10.071 -14.007  82.592  1.00  0.00              
ATOM   2636  CG1 ILE A 338       7.664 -14.670  82.436  1.00  0.00              
ATOM   2637  CD1 ILE A 338       7.841 -15.774  81.378  1.00  0.00              
ATOM   2638  C   ILE A 338       9.247 -11.256  83.416  1.00  0.00              
ATOM   2639  O   ILE A 338      10.021 -11.163  84.371  1.00  0.00              
ATOM   2640  N   GLY A 339       9.195 -10.338  82.447  1.00  0.00              
ATOM   2641  CA  GLY A 339      10.009  -9.131  82.462  1.00  0.00              
ATOM   2642  C   GLY A 339       9.734  -8.289  83.695  1.00  0.00              
ATOM   2643  O   GLY A 339      10.660  -7.818  84.355  1.00  0.00              
ATOM   2644  N   GLY A 340       8.448  -8.148  84.031  1.00  0.00              
ATOM   2645  CA  GLY A 340       8.022  -7.509  85.265  1.00  0.00              
ATOM   2646  C   GLY A 340       8.596  -8.181  86.505  1.00  0.00              
ATOM   2647  O   GLY A 340       9.050  -7.498  87.420  1.00  0.00              
ATOM   2648  N   SER A 341       8.615  -9.515  86.533  1.00  0.00              
ATOM   2649  CA  SER A 341       9.155 -10.291  87.640  1.00  0.00              
ATOM   2650  CB  SER A 341       8.889 -11.769  87.371  1.00  0.00              
ATOM   2651  OG  SER A 341       9.316 -12.663  88.389  1.00  0.00              
ATOM   2652  C   SER A 341      10.643 -10.029  87.837  1.00  0.00              
ATOM   2653  O   SER A 341      11.070  -9.662  88.935  1.00  0.00              
ATOM   2654  N   ILE A 342      11.423 -10.155  86.754  1.00  0.00              
ATOM   2655  CA  ILE A 342      12.867  -9.945  86.803  1.00  0.00              
ATOM   2656  CB  ILE A 342      13.540 -10.311  85.455  1.00  0.00              
ATOM   2657  CG2 ILE A 342      15.059 -10.228  85.598  1.00  0.00              
ATOM   2658  CG1 ILE A 342      13.173 -11.717  84.987  1.00  0.00              
ATOM   2659  CD1 ILE A 342      13.591 -12.029  83.535  1.00  0.00              
ATOM   2660  C   ILE A 342      13.172  -8.500  87.187  1.00  0.00              
ATOM   2661  O   ILE A 342      14.028  -8.247  88.040  1.00  0.00              
ATOM   2662  N   LEU A 343      12.434  -7.550  86.600  1.00  0.00              
ATOM   2663  CA  LEU A 343      12.601  -6.139  86.905  1.00  0.00              
ATOM   2664  CB  LEU A 343      11.736  -5.290  85.980  1.00  0.00              
ATOM   2665  CG  LEU A 343      12.250  -3.914  85.581  1.00  0.00              
ATOM   2666  CD1 LEU A 343      13.460  -4.044  84.675  1.00  0.00              
ATOM   2667  CD2 LEU A 343      11.180  -3.145  84.836  1.00  0.00              
ATOM   2668  C   LEU A 343      12.264  -5.836  88.359  1.00  0.00              
ATOM   2669  O   LEU A 343      13.033  -5.157  89.038  1.00  0.00              
ATOM   2670  N   ALA A 344      11.163  -6.384  88.885  1.00  0.00              
ATOM   2671  CA  ALA A 344      10.755  -6.149  90.264  1.00  0.00              
ATOM   2672  CB  ALA A 344       9.405  -6.790  90.532  1.00  0.00              
ATOM   2673  C   ALA A 344      11.732  -6.669  91.309  1.00  0.00              
ATOM   2674  O   ALA A 344      11.734  -6.191  92.443  1.00  0.00              
ATOM   2675  N   SER A 345      12.567  -7.654  90.967  1.00  0.00              
ATOM   2676  CA  SER A 345      13.676  -8.038  91.826  1.00  0.00              
ATOM   2677  CB  SER A 345      14.044  -9.497  91.563  1.00  0.00              
ATOM   2678  OG  SER A 345      13.900  -9.887  90.203  1.00  0.00              
ATOM   2679  C   SER A 345      14.920  -7.150  91.784  1.00  0.00              
ATOM   2680  O   SER A 345      15.809  -7.298  92.625  1.00  0.00              
ATOM   2681  N   LEU A 346      15.031  -6.207  90.841  1.00  0.00              
ATOM   2682  CA  LEU A 346      16.256  -5.435  90.675  1.00  0.00              
ATOM   2683  CB  LEU A 346      16.370  -4.889  89.256  1.00  0.00              
ATOM   2684  CG  LEU A 346      16.305  -5.867  88.092  1.00  0.00              
ATOM   2685  CD1 LEU A 346      16.336  -5.119  86.781  1.00  0.00              
ATOM   2686  CD2 LEU A 346      17.427  -6.880  88.144  1.00  0.00              
ATOM   2687  C   LEU A 346      16.395  -4.286  91.661  1.00  0.00              
ATOM   2688  O   LEU A 346      15.487  -3.469  91.840  1.00  0.00              
ATOM   2689  N   SER A 347      17.571  -4.201  92.284  1.00  0.00              
ATOM   2690  CA  SER A 347      17.888  -3.180  93.273  1.00  0.00              
ATOM   2691  CB  SER A 347      19.254  -3.493  93.865  1.00  0.00              
ATOM   2692  OG  SER A 347      20.105  -4.032  92.861  1.00  0.00              
ATOM   2693  C   SER A 347      17.826  -1.745  92.762  1.00  0.00              
ATOM   2694  O   SER A 347      17.423  -0.829  93.486  1.00  0.00              
ATOM   2695  N   THR A 348      18.196  -1.543  91.496  1.00  0.00              
ATOM   2696  CA  THR A 348      18.008  -0.267  90.823  1.00  0.00              
ATOM   2697  CB  THR A 348      18.710  -0.300  89.454  1.00  0.00              
ATOM   2698  OG1 THR A 348      18.383  -1.550  88.854  1.00  0.00              
ATOM   2699  CG2 THR A 348      20.218  -0.145  89.580  1.00  0.00              
ATOM   2700  C   THR A 348      16.525   0.061  90.689  1.00  0.00              
ATOM   2701  O   THR A 348      16.068   1.132  91.093  1.00  0.00              
ATOM   2702  N   PHE A 349      15.750  -0.911  90.196  1.00  0.00              
ATOM   2703  CA  PHE A 349      14.308  -0.766  90.059  1.00  0.00              
ATOM   2704  CB  PHE A 349      13.718  -1.981  89.346  1.00  0.00              
ATOM   2705  CG  PHE A 349      12.240  -1.840  89.007  1.00  0.00              
ATOM   2706  CD1 PHE A 349      11.845  -0.995  87.988  1.00  0.00              
ATOM   2707  CD2 PHE A 349      11.297  -2.542  89.735  1.00  0.00              
ATOM   2708  CE1 PHE A 349      10.504  -0.855  87.704  1.00  0.00              
ATOM   2709  CE2 PHE A 349       9.959  -2.396  89.442  1.00  0.00              
ATOM   2710  CZ  PHE A 349       9.564  -1.556  88.427  1.00  0.00              
ATOM   2711  C   PHE A 349      13.596  -0.529  91.388  1.00  0.00              
ATOM   2712  O   PHE A 349      12.541   0.108  91.407  1.00  0.00              
ATOM   2713  N   GLN A 350      14.152  -0.985  92.518  1.00  0.00              
ATOM   2714  CA  GLN A 350      13.577  -0.690  93.829  1.00  0.00              
ATOM   2715  CB  GLN A 350      14.389  -1.283  94.981  1.00  0.00              
ATOM   2716  CG  GLN A 350      14.650  -2.787  94.946  1.00  0.00              
ATOM   2717  CD  GLN A 350      13.430  -3.660  94.697  1.00  0.00              
ATOM   2718  OE1 GLN A 350      12.635  -3.946  95.589  1.00  0.00              
ATOM   2719  NE2 GLN A 350      13.233  -4.106  93.467  1.00  0.00              
ATOM   2720  C   GLN A 350      13.379   0.799  94.090  1.00  0.00              
ATOM   2721  O   GLN A 350      12.440   1.192  94.781  1.00  0.00              
ATOM   2722  N   GLN A 351      14.203   1.657  93.474  1.00  0.00              
ATOM   2723  CA  GLN A 351      14.076   3.099  93.650  1.00  0.00              
ATOM   2724  CB  GLN A 351      15.333   3.828  93.163  1.00  0.00              
ATOM   2725  CG  GLN A 351      16.693   3.206  93.510  1.00  0.00              
ATOM   2726  CD  GLN A 351      16.876   2.767  94.957  1.00  0.00              
ATOM   2727  OE1 GLN A 351      16.852   3.564  95.890  1.00  0.00              
ATOM   2728  NE2 GLN A 351      17.073   1.477  95.197  1.00  0.00              
ATOM   2729  C   GLN A 351      12.843   3.653  92.929  1.00  0.00              
ATOM   2730  O   GLN A 351      12.363   4.750  93.225  1.00  0.00              
ATOM   2731  N   MET A 352      12.311   2.888  91.967  1.00  0.00              
ATOM   2732  CA  MET A 352      11.074   3.233  91.282  1.00  0.00              
ATOM   2733  CB  MET A 352      10.972   2.534  89.929  1.00  0.00              
ATOM   2734  CG  MET A 352      11.981   2.956  88.875  1.00  0.00              
ATOM   2735  SD  MET A 352      13.702   2.544  89.255  1.00  0.00              
ATOM   2736  CE  MET A 352      14.389   4.171  89.359  1.00  0.00              
ATOM   2737  C   MET A 352       9.835   2.886  92.095  1.00  0.00              
ATOM   2738  O   MET A 352       8.728   3.284  91.721  1.00  0.00              
ATOM   2739  N   TRP A 353       9.971   2.134  93.196  1.00  0.00              
ATOM   2740  CA  TRP A 353       8.832   1.866  94.058  1.00  0.00              
ATOM   2741  CB  TRP A 353       9.115   0.805  95.119  1.00  0.00              
ATOM   2742  CG  TRP A 353       9.406  -0.618  94.658  1.00  0.00              
ATOM   2743  CD2 TRP A 353       8.853  -1.337  93.629  1.00  0.00              
ATOM   2744  CE2 TRP A 353       9.480  -2.542  93.757  1.00  0.00              
ATOM   2745  CE3 TRP A 353       7.664  -1.224  92.947  1.00  0.00              
ATOM   2746  CD1 TRP A 353      10.323  -1.372  95.353  1.00  0.00              
ATOM   2747  NE1 TRP A 353      10.337  -2.554  94.782  1.00  0.00              
ATOM   2748  CZ2 TRP A 353       9.000  -3.709  93.219  1.00  0.00              
ATOM   2749  CZ3 TRP A 353       7.171  -2.380  92.366  1.00  0.00              
ATOM   2750  CH2 TRP A 353       7.824  -3.600  92.498  1.00  0.00              
ATOM   2751  C   TRP A 353       8.428   3.142  94.772  1.00  0.00              
ATOM   2752  O   TRP A 353       9.151   3.673  95.619  1.00  0.00              
ATOM   2753  N   ILE A 354       7.259   3.652  94.398  1.00  0.00              
ATOM   2754  CA  ILE A 354       6.668   4.789  95.082  1.00  0.00              
ATOM   2755  CB  ILE A 354       5.459   5.317  94.281  1.00  0.00              
ATOM   2756  CG2 ILE A 354       4.847   6.513  95.000  1.00  0.00              
ATOM   2757  CG1 ILE A 354       5.838   5.674  92.849  1.00  0.00              
ATOM   2758  CD1 ILE A 354       4.633   5.832  91.906  1.00  0.00              
ATOM   2759  C   ILE A 354       6.210   4.238  96.425  1.00  0.00              
ATOM   2760  O   ILE A 354       5.358   3.350  96.464  1.00  0.00              
ATOM   2761  N   THR A 355       6.817   4.671  97.528  1.00  0.00              
ATOM   2762  CA  THR A 355       6.322   4.311  98.847  1.00  0.00              
ATOM   2763  CB  THR A 355       7.391   4.600  99.918  1.00  0.00              
ATOM   2764  OG1 THR A 355       7.725   5.980  99.790  1.00  0.00              
ATOM   2765  CG2 THR A 355       8.612   3.705  99.774  1.00  0.00              
ATOM   2766  C   THR A 355       5.028   5.051  99.164  1.00  0.00              
ATOM   2767  O   THR A 355       4.731   6.072  98.533  1.00  0.00              
ATOM   2768  N   LYS A 356       4.238   4.584 100.139  1.00  0.00              
ATOM   2769  CA  LYS A 356       3.092   5.354 100.617  1.00  0.00              
ATOM   2770  CB  LYS A 356       2.281   4.575 101.654  1.00  0.00              
ATOM   2771  CG  LYS A 356       0.902   5.196 101.861  1.00  0.00              
ATOM   2772  CD  LYS A 356       0.013   4.394 102.796  1.00  0.00              
ATOM   2773  CE  LYS A 356      -1.279   5.174 102.992  1.00  0.00              
ATOM   2774  NZ  LYS A 356      -2.178   4.507 103.916  1.00  0.00              
ATOM   2775  C   LYS A 356       3.539   6.710 101.160  1.00  0.00              
ATOM   2776  O   LYS A 356       2.848   7.714 101.006  1.00  0.00              
ATOM   2777  N   GLN A 357       4.739   6.741 101.747  1.00  0.00              
ATOM   2778  CA  GLN A 357       5.455   7.963 102.089  1.00  0.00              
ATOM   2779  CB  GLN A 357       6.805   7.508 102.671  1.00  0.00              
ATOM   2780  CG  GLN A 357       7.938   8.497 102.937  1.00  0.00              
ATOM   2781  CD  GLN A 357       8.858   8.729 101.746  1.00  0.00              
ATOM   2782  OE1 GLN A 357       9.335   7.795 101.099  1.00  0.00              
ATOM   2783  NE2 GLN A 357       9.108   9.982 101.397  1.00  0.00              
ATOM   2784  C   GLN A 357       5.578   8.906 100.888  1.00  0.00              
ATOM   2785  O   GLN A 357       5.020  10.008 100.902  1.00  0.00              
ATOM   2786  N   GLU A 358       6.243   8.472  99.809  1.00  0.00              
ATOM   2787  CA  GLU A 358       6.401   9.277  98.602  1.00  0.00              
ATOM   2788  CB  GLU A 358       7.231   8.511  97.582  1.00  0.00              
ATOM   2789  CG  GLU A 358       8.722   8.506  97.903  1.00  0.00              
ATOM   2790  CD  GLU A 358       9.519   7.465  97.131  1.00  0.00              
ATOM   2791  OE1 GLU A 358      10.242   7.826  96.201  1.00  0.00              
ATOM   2792  OE2 GLU A 358       9.422   6.285  97.461  1.00  0.00              
ATOM   2793  C   GLU A 358       5.072   9.713  97.995  1.00  0.00              
ATOM   2794  O   GLU A 358       4.911  10.868  97.596  1.00  0.00              
ATOM   2795  N   TYR A 359       4.095   8.802  97.985  1.00  0.00              
ATOM   2796  CA  TYR A 359       2.734   9.109  97.571  1.00  0.00              
ATOM   2797  CB  TYR A 359       1.880   7.838  97.627  1.00  0.00              
ATOM   2798  CG  TYR A 359       0.438   8.037  97.179  1.00  0.00              
ATOM   2799  CD1 TYR A 359       0.152   8.136  95.833  1.00  0.00              
ATOM   2800  CE1 TYR A 359      -1.139   8.392  95.427  1.00  0.00              
ATOM   2801  CD2 TYR A 359      -0.570   8.161  98.119  1.00  0.00              
ATOM   2802  CE2 TYR A 359      -1.861   8.429  97.713  1.00  0.00              
ATOM   2803  CZ  TYR A 359      -2.128   8.559  96.368  1.00  0.00              
ATOM   2804  OH  TYR A 359      -3.398   8.892  95.949  1.00  0.00              
ATOM   2805  C   TYR A 359       2.110  10.194  98.442  1.00  0.00              
ATOM   2806  O   TYR A 359       1.527  11.144  97.925  1.00  0.00              
ATOM   2807  N   ASP A 360       2.246  10.090  99.766  1.00  0.00              
ATOM   2808  CA  ASP A 360       1.599  11.018 100.687  1.00  0.00              
ATOM   2809  CB  ASP A 360       1.674  10.549 102.143  1.00  0.00              
ATOM   2810  CG  ASP A 360       0.850   9.316 102.503  1.00  0.00              
ATOM   2811  OD1 ASP A 360       1.215   8.639 103.465  1.00  0.00              
ATOM   2812  OD2 ASP A 360      -0.158   9.031 101.851  1.00  0.00              
ATOM   2813  C   ASP A 360       2.183  12.414 100.593  1.00  0.00              
ATOM   2814  O   ASP A 360       1.483  13.402 100.808  1.00  0.00              
ATOM   2815  N   GLU A 361       3.478  12.497 100.274  1.00  0.00              
ATOM   2816  CA  GLU A 361       4.102  13.783 100.015  1.00  0.00              
ATOM   2817  CB  GLU A 361       5.599  13.756 100.313  1.00  0.00              
ATOM   2818  CG  GLU A 361       5.960  13.772 101.799  1.00  0.00              
ATOM   2819  CD  GLU A 361       5.943  12.423 102.504  1.00  0.00              
ATOM   2820  OE1 GLU A 361       6.966  11.734 102.462  1.00  0.00              
ATOM   2821  OE2 GLU A 361       4.932  12.074 103.112  1.00  0.00              
ATOM   2822  C   GLU A 361       3.866  14.350  98.619  1.00  0.00              
ATOM   2823  O   GLU A 361       3.689  15.561  98.483  1.00  0.00              
ATOM   2824  N   ALA A 362       3.854  13.530  97.562  1.00  0.00              
ATOM   2825  CA  ALA A 362       3.786  14.057  96.203  1.00  0.00              
ATOM   2826  CB  ALA A 362       4.950  13.494  95.405  1.00  0.00              
ATOM   2827  C   ALA A 362       2.503  13.817  95.411  1.00  0.00              
ATOM   2828  O   ALA A 362       2.359  14.292  94.279  1.00  0.00              
ATOM   2829  N   GLY A 363       1.549  13.081  95.988  1.00  0.00              
ATOM   2830  CA  GLY A 363       0.267  12.804  95.353  1.00  0.00              
ATOM   2831  C   GLY A 363       0.349  11.784  94.216  1.00  0.00              
ATOM   2832  O   GLY A 363       1.446  11.357  93.847  1.00  0.00              
ATOM   2833  N   PRO A 364      -0.769  11.371  93.589  1.00  0.00              
ATOM   2834  CD  PRO A 364      -2.119  11.813  93.927  1.00  0.00              
ATOM   2835  CA  PRO A 364      -0.790  10.433  92.460  1.00  0.00              
ATOM   2836  CB  PRO A 364      -2.273  10.295  92.167  1.00  0.00              
ATOM   2837  CG  PRO A 364      -2.867  11.604  92.624  1.00  0.00              
ATOM   2838  C   PRO A 364       0.014  10.887  91.243  1.00  0.00              
ATOM   2839  O   PRO A 364       0.444  10.094  90.404  1.00  0.00              
ATOM   2840  N   SER A 365       0.242  12.199  91.178  1.00  0.00              
ATOM   2841  CA  SER A 365       1.151  12.843  90.249  1.00  0.00              
ATOM   2842  CB  SER A 365       1.207  14.326  90.620  1.00  0.00              
ATOM   2843  OG  SER A 365       0.822  14.557  91.977  1.00  0.00              
ATOM   2844  C   SER A 365       2.553  12.250  90.170  1.00  0.00              
ATOM   2845  O   SER A 365       3.139  12.213  89.084  1.00  0.00              
ATOM   2846  N   ILE A 366       3.073  11.717  91.285  1.00  0.00              
ATOM   2847  CA  ILE A 366       4.446  11.227  91.368  1.00  0.00              
ATOM   2848  CB  ILE A 366       4.745  10.732  92.807  1.00  0.00              
ATOM   2849  CG2 ILE A 366       3.904   9.505  93.151  1.00  0.00              
ATOM   2850  CG1 ILE A 366       6.239  10.482  93.012  1.00  0.00              
ATOM   2851  CD1 ILE A 366       6.671  10.109  94.435  1.00  0.00              
ATOM   2852  C   ILE A 366       4.860  10.190  90.320  1.00  0.00              
ATOM   2853  O   ILE A 366       6.036  10.132  89.956  1.00  0.00              
ATOM   2854  N   VAL A 367       3.921   9.413  89.761  1.00  0.00              
ATOM   2855  CA  VAL A 367       4.248   8.354  88.802  1.00  0.00              
ATOM   2856  CB  VAL A 367       3.006   7.555  88.336  1.00  0.00              
ATOM   2857  CG1 VAL A 367       3.454   6.227  87.741  1.00  0.00              
ATOM   2858  CG2 VAL A 367       2.007   7.284  89.448  1.00  0.00              
ATOM   2859  C   VAL A 367       4.989   8.905  87.583  1.00  0.00              
ATOM   2860  O   VAL A 367       5.893   8.266  87.047  1.00  0.00              
ATOM   2861  N   HIS A 368       4.673  10.148  87.202  1.00  0.00              
ATOM   2862  CA  HIS A 368       5.340  10.842  86.103  1.00  0.00              
ATOM   2863  CB  HIS A 368       4.702  12.212  85.915  1.00  0.00              
ATOM   2864  CG  HIS A 368       3.226  12.093  85.580  1.00  0.00              
ATOM   2865  ND1 HIS A 368       2.219  12.115  86.436  1.00  0.00              
ATOM   2866  CD2 HIS A 368       2.733  11.814  84.331  1.00  0.00              
ATOM   2867  NE2 HIS A 368       1.449  11.640  84.517  1.00  0.00              
ATOM   2868  CE1 HIS A 368       1.133  11.829  85.774  1.00  0.00              
ATOM   2869  C   HIS A 368       6.839  11.011  86.325  1.00  0.00              
ATOM   2870  O   HIS A 368       7.650  10.948  85.403  1.00  0.00              
ATOM   2871  N   ARG A 369       7.203  11.159  87.601  1.00  0.00              
ATOM   2872  CA  ARG A 369       8.583  11.335  88.012  1.00  0.00              
ATOM   2873  CB  ARG A 369       8.613  12.214  89.263  1.00  0.00              
ATOM   2874  CG  ARG A 369       7.972  13.598  89.156  1.00  0.00              
ATOM   2875  CD  ARG A 369       8.850  14.644  88.475  1.00  0.00              
ATOM   2876  NE  ARG A 369       8.927  14.529  87.025  1.00  0.00              
ATOM   2877  CZ  ARG A 369       8.322  15.395  86.205  1.00  0.00              
ATOM   2878  NH1 ARG A 369       8.571  15.326  84.906  1.00  0.00              
ATOM   2879  NH2 ARG A 369       7.466  16.308  86.653  1.00  0.00              
ATOM   2880  C   ARG A 369       9.267   9.996  88.295  1.00  0.00              
ATOM   2881  O   ARG A 369      10.377   9.968  88.831  1.00  0.00              
ATOM   2882  N   LYS A 370       8.656   8.858  87.941  1.00  0.00              
ATOM   2883  CA  LYS A 370       9.255   7.551  88.169  1.00  0.00              
ATOM   2884  CB  LYS A 370       8.472   6.774  89.227  1.00  0.00              
ATOM   2885  CG  LYS A 370       8.507   7.272  90.663  1.00  0.00              
ATOM   2886  CD  LYS A 370       9.854   7.019  91.319  1.00  0.00              
ATOM   2887  CE  LYS A 370       9.708   7.271  92.808  1.00  0.00              
ATOM   2888  NZ  LYS A 370      10.962   7.082  93.512  1.00  0.00              
ATOM   2889  C   LYS A 370       9.262   6.734  86.884  1.00  0.00              
ATOM   2890  O   LYS A 370       8.213   6.483  86.289  1.00  0.00              
ATOM   2891  N   CYS A 371      10.435   6.302  86.422  1.00  0.00              
ATOM   2892  CA  CYS A 371      10.537   5.405  85.274  1.00  0.00              
ATOM   2893  CB  CYS A 371      10.822   6.153  83.969  1.00  0.00              
ATOM   2894  SG  CYS A 371       9.557   7.357  83.489  1.00  0.00              
ATOM   2895  C   CYS A 371      11.629   4.370  85.505  1.00  0.00              
ATOM   2896  O   CYS A 371      12.709   4.751  85.975  1.00  0.00              
ATOM   2897  OXT CYS A 371      11.395   3.194  85.248  1.00  0.00              
TER    2898      CYS A 371
ATOM   2899  N   ASP B   1      55.532  19.427  68.181  1.00  0.00              
ATOM   2900  CA  ASP B   1      55.904  18.221  68.920  1.00  0.00              
ATOM   2901  CB  ASP B   1      57.413  18.238  69.235  1.00  0.00              
ATOM   2902  CG  ASP B   1      57.958  17.071  70.071  1.00  0.00              
ATOM   2903  OD1 ASP B   1      57.725  15.913  69.729  1.00  0.00              
ATOM   2904  OD2 ASP B   1      58.602  17.339  71.085  1.00  0.00              
ATOM   2905  C   ASP B   1      55.088  18.014  70.191  1.00  0.00              
ATOM   2906  O   ASP B   1      55.119  16.953  70.815  1.00  0.00              
ATOM   2907  N   TYR B   2      54.305  19.037  70.537  1.00  0.00              
ATOM   2908  CA  TYR B   2      53.426  19.001  71.702  1.00  0.00              
ATOM   2909  CB  TYR B   2      52.663  20.325  71.828  1.00  0.00              
ATOM   2910  CG  TYR B   2      51.761  20.415  73.056  1.00  0.00              
ATOM   2911  CD1 TYR B   2      52.315  20.469  74.322  1.00  0.00              
ATOM   2912  CE1 TYR B   2      51.496  20.491  75.432  1.00  0.00              
ATOM   2913  CD2 TYR B   2      50.388  20.406  72.898  1.00  0.00              
ATOM   2914  CE2 TYR B   2      49.566  20.427  74.006  1.00  0.00              
ATOM   2915  CZ  TYR B   2      50.128  20.466  75.265  1.00  0.00              
ATOM   2916  OH  TYR B   2      49.311  20.478  76.377  1.00  0.00              
ATOM   2917  C   TYR B   2      52.454  17.825  71.647  1.00  0.00              
ATOM   2918  O   TYR B   2      52.229  17.147  72.649  1.00  0.00              
ATOM   2919  N   GLU B   3      51.914  17.564  70.451  1.00  0.00              
ATOM   2920  CA  GLU B   3      51.043  16.425  70.206  1.00  0.00              
ATOM   2921  CB  GLU B   3      50.614  16.423  68.742  1.00  0.00              
ATOM   2922  CG  GLU B   3      49.540  15.393  68.405  1.00  0.00              
ATOM   2923  CD  GLU B   3      49.179  15.351  66.929  1.00  0.00              
ATOM   2924  OE1 GLU B   3      49.867  14.665  66.174  1.00  0.00              
ATOM   2925  OE2 GLU B   3      48.215  16.007  66.538  1.00  0.00              
ATOM   2926  C   GLU B   3      51.731  15.110  70.560  1.00  0.00              
ATOM   2927  O   GLU B   3      51.148  14.285  71.262  1.00  0.00              
ATOM   2928  N   LYS B   4      52.991  14.926  70.142  1.00  0.00              
ATOM   2929  CA  LYS B   4      53.724  13.700  70.429  1.00  0.00              
ATOM   2930  CB  LYS B   4      55.029  13.657  69.629  1.00  0.00              
ATOM   2931  CG  LYS B   4      55.877  12.388  69.754  1.00  0.00              
ATOM   2932  CD  LYS B   4      55.125  11.140  69.305  1.00  0.00              
ATOM   2933  CE  LYS B   4      56.032   9.921  69.362  1.00  0.00              
ATOM   2934  NZ  LYS B   4      55.268   8.718  69.095  1.00  0.00              
ATOM   2935  C   LYS B   4      53.979  13.578  71.926  1.00  0.00              
ATOM   2936  O   LYS B   4      53.799  12.501  72.491  1.00  0.00              
ATOM   2937  N   ASN B   5      54.324  14.687  72.593  1.00  0.00              
ATOM   2938  CA  ASN B   5      54.464  14.704  74.048  1.00  0.00              
ATOM   2939  CB  ASN B   5      54.894  16.072  74.566  1.00  0.00              
ATOM   2940  CG  ASN B   5      56.367  16.368  74.346  1.00  0.00              
ATOM   2941  OD1 ASN B   5      57.194  16.242  75.244  1.00  0.00              
ATOM   2942  ND2 ASN B   5      56.752  16.779  73.150  1.00  0.00              
ATOM   2943  C   ASN B   5      53.186  14.294  74.764  1.00  0.00              
ATOM   2944  O   ASN B   5      53.221  13.484  75.691  1.00  0.00              
ATOM   2945  N   LYS B   6      52.042  14.814  74.304  1.00  0.00              
ATOM   2946  CA  LYS B   6      50.738  14.453  74.843  1.00  0.00              
ATOM   2947  CB  LYS B   6      49.666  15.322  74.192  1.00  0.00              
ATOM   2948  CG  LYS B   6      48.276  15.168  74.789  1.00  0.00              
ATOM   2949  CD  LYS B   6      47.295  16.038  74.026  1.00  0.00              
ATOM   2950  CE  LYS B   6      45.903  15.866  74.607  1.00  0.00              
ATOM   2951  NZ  LYS B   6      44.947  16.672  73.875  1.00  0.00              
ATOM   2952  C   LYS B   6      50.439  12.972  74.622  1.00  0.00              
ATOM   2953  O   LYS B   6      49.980  12.289  75.536  1.00  0.00              
ATOM   2954  N   VAL B   7      50.732  12.448  73.427  1.00  0.00              
ATOM   2955  CA  VAL B   7      50.569  11.031  73.115  1.00  0.00              
ATOM   2956  CB  VAL B   7      50.863  10.830  71.604  1.00  0.00              
ATOM   2957  CG1 VAL B   7      50.968   9.380  71.179  1.00  0.00              
ATOM   2958  CG2 VAL B   7      49.733  11.447  70.793  1.00  0.00              
ATOM   2959  C   VAL B   7      51.424  10.149  74.028  1.00  0.00              
ATOM   2960  O   VAL B   7      50.930   9.174  74.602  1.00  0.00              
ATOM   2961  N   CYS B   8      52.697  10.518  74.219  1.00  0.00              
ATOM   2962  CA  CYS B   8      53.584   9.841  75.157  1.00  0.00              
ATOM   2963  CB  CYS B   8      54.976  10.460  75.132  1.00  0.00              
ATOM   2964  SG  CYS B   8      55.764  10.486  73.503  1.00  0.00              
ATOM   2965  C   CYS B   8      53.063   9.893  76.588  1.00  0.00              
ATOM   2966  O   CYS B   8      53.137   8.906  77.329  1.00  0.00              
ATOM   2967  N   LYS B   9      52.511  11.047  76.982  1.00  0.00              
ATOM   2968  CA  LYS B   9      51.898  11.221  78.290  1.00  0.00              
ATOM   2969  CB  LYS B   9      51.484  12.677  78.480  1.00  0.00              
ATOM   2970  CG  LYS B   9      50.989  13.024  79.875  1.00  0.00              
ATOM   2971  CD  LYS B   9      50.631  14.498  79.931  1.00  0.00              
ATOM   2972  CE  LYS B   9      50.172  14.861  81.333  1.00  0.00              
ATOM   2973  NZ  LYS B   9      49.856  16.274  81.408  1.00  0.00              
ATOM   2974  C   LYS B   9      50.700  10.295  78.451  1.00  0.00              
ATOM   2975  O   LYS B   9      50.585   9.625  79.474  1.00  0.00              
ATOM   2976  N   GLU B  10      49.826  10.189  77.443  1.00  0.00              
ATOM   2977  CA  GLU B  10      48.692   9.276  77.502  1.00  0.00              
ATOM   2978  CB  GLU B  10      47.776   9.435  76.290  1.00  0.00              
ATOM   2979  CG  GLU B  10      47.183  10.830  76.088  1.00  0.00              
ATOM   2980  CD  GLU B  10      46.451  11.401  77.295  1.00  0.00              
ATOM   2981  OE1 GLU B  10      45.346  10.945  77.588  1.00  0.00              
ATOM   2982  OE2 GLU B  10      46.988  12.305  77.935  1.00  0.00              
ATOM   2983  C   GLU B  10      49.132   7.825  77.625  1.00  0.00              
ATOM   2984  O   GLU B  10      48.611   7.092  78.464  1.00  0.00              
ATOM   2985  N   PHE B  11      50.128   7.416  76.833  1.00  0.00              
ATOM   2986  CA  PHE B  11      50.693   6.074  76.907  1.00  0.00              
ATOM   2987  CB  PHE B  11      51.820   5.970  75.888  1.00  0.00              
ATOM   2988  CG  PHE B  11      52.388   4.577  75.649  1.00  0.00              
ATOM   2989  CD1 PHE B  11      51.713   3.691  74.832  1.00  0.00              
ATOM   2990  CD2 PHE B  11      53.602   4.219  76.205  1.00  0.00              
ATOM   2991  CE1 PHE B  11      52.263   2.457  74.560  1.00  0.00              
ATOM   2992  CE2 PHE B  11      54.140   2.979  75.933  1.00  0.00              
ATOM   2993  CZ  PHE B  11      53.473   2.098  75.109  1.00  0.00              
ATOM   2994  C   PHE B  11      51.213   5.739  78.301  1.00  0.00              
ATOM   2995  O   PHE B  11      50.848   4.712  78.875  1.00  0.00              
ATOM   2996  N   SER B  12      52.042   6.619  78.867  1.00  0.00              
ATOM   2997  CA  SER B  12      52.638   6.376  80.171  1.00  0.00              
ATOM   2998  CB  SER B  12      53.833   7.301  80.386  1.00  0.00              
ATOM   2999  OG  SER B  12      53.539   8.660  80.092  1.00  0.00              
ATOM   3000  C   SER B  12      51.658   6.472  81.334  1.00  0.00              
ATOM   3001  O   SER B  12      51.628   5.596  82.199  1.00  0.00              
ATOM   3002  N   HIS B  13      50.833   7.522  81.354  1.00  0.00              
ATOM   3003  CA  HIS B  13      49.862   7.737  82.417  1.00  0.00              
ATOM   3004  CB  HIS B  13      49.291   9.155  82.316  1.00  0.00              
ATOM   3005  CG  HIS B  13      48.432   9.622  83.487  1.00  0.00              
ATOM   3006  ND1 HIS B  13      47.790   8.903  84.399  1.00  0.00              
ATOM   3007  CD2 HIS B  13      48.191  10.950  83.751  1.00  0.00              
ATOM   3008  NE2 HIS B  13      47.417  10.952  84.806  1.00  0.00              
ATOM   3009  CE1 HIS B  13      47.173   9.726  85.200  1.00  0.00              
ATOM   3010  C   HIS B  13      48.730   6.716  82.400  1.00  0.00              
ATOM   3011  O   HIS B  13      48.260   6.310  83.466  1.00  0.00              
ATOM   3012  N   LEU B  14      48.242   6.320  81.222  1.00  0.00              
ATOM   3013  CA  LEU B  14      47.156   5.356  81.154  1.00  0.00              
ATOM   3014  CB  LEU B  14      46.255   5.632  79.956  1.00  0.00              
ATOM   3015  CG  LEU B  14      45.514   6.961  79.876  1.00  0.00              
ATOM   3016  CD1 LEU B  14      44.833   7.085  78.526  1.00  0.00              
ATOM   3017  CD2 LEU B  14      44.509   7.105  81.007  1.00  0.00              
ATOM   3018  C   LEU B  14      47.625   3.911  81.110  1.00  0.00              
ATOM   3019  O   LEU B  14      46.920   3.020  81.588  1.00  0.00              
ATOM   3020  N   GLY B  15      48.804   3.645  80.544  1.00  0.00              
ATOM   3021  CA  GLY B  15      49.263   2.280  80.355  1.00  0.00              
ATOM   3022  C   GLY B  15      48.937   1.814  78.945  1.00  0.00              
ATOM   3023  O   GLY B  15      47.885   2.148  78.392  1.00  0.00              
ATOM   3024  N   LYS B  16      49.836   0.996  78.383  1.00  0.00              
ATOM   3025  CA  LYS B  16      49.795   0.562  76.989  1.00  0.00              
ATOM   3026  CB  LYS B  16      50.830  -0.545  76.772  1.00  0.00              
ATOM   3027  CG  LYS B  16      50.950  -1.034  75.333  1.00  0.00              
ATOM   3028  CD  LYS B  16      52.084  -2.031  75.198  1.00  0.00              
ATOM   3029  CE  LYS B  16      52.135  -2.540  73.769  1.00  0.00              
ATOM   3030  NZ  LYS B  16      53.288  -3.397  73.582  1.00  0.00              
ATOM   3031  C   LYS B  16      48.428   0.139  76.461  1.00  0.00              
ATOM   3032  O   LYS B  16      47.903   0.790  75.560  1.00  0.00              
ATOM   3033  N   GLU B  17      47.807  -0.883  77.063  1.00  0.00              
ATOM   3034  CA  GLU B  17      46.505  -1.384  76.631  1.00  0.00              
ATOM   3035  CB  GLU B  17      46.135  -2.605  77.470  1.00  0.00              
ATOM   3036  CG  GLU B  17      44.895  -3.354  76.984  1.00  0.00              
ATOM   3037  CD  GLU B  17      44.449  -4.486  77.895  1.00  0.00              
ATOM   3038  OE1 GLU B  17      43.968  -4.214  78.993  1.00  0.00              
ATOM   3039  OE2 GLU B  17      44.576  -5.648  77.504  1.00  0.00              
ATOM   3040  C   GLU B  17      45.404  -0.328  76.725  1.00  0.00              
ATOM   3041  O   GLU B  17      44.470  -0.295  75.917  1.00  0.00              
ATOM   3042  N   ASP B  18      45.519   0.577  77.700  1.00  0.00              
ATOM   3043  CA  ASP B  18      44.534   1.631  77.902  1.00  0.00              
ATOM   3044  CB  ASP B  18      44.709   2.319  79.253  1.00  0.00              
ATOM   3045  CG  ASP B  18      44.576   1.403  80.461  1.00  0.00              
ATOM   3046  OD1 ASP B  18      43.675   1.621  81.268  1.00  0.00              
ATOM   3047  OD2 ASP B  18      45.362   0.457  80.577  1.00  0.00              
ATOM   3048  C   ASP B  18      44.681   2.656  76.792  1.00  0.00              
ATOM   3049  O   ASP B  18      43.686   3.130  76.242  1.00  0.00              
ATOM   3050  N   PHE B  19      45.929   2.962  76.417  1.00  0.00              
ATOM   3051  CA  PHE B  19      46.212   3.798  75.261  1.00  0.00              
ATOM   3052  CB  PHE B  19      47.712   4.102  75.183  1.00  0.00              
ATOM   3053  CG  PHE B  19      48.107   5.011  74.024  1.00  0.00              
ATOM   3054  CD1 PHE B  19      47.770   6.351  74.049  1.00  0.00              
ATOM   3055  CD2 PHE B  19      48.772   4.482  72.934  1.00  0.00              
ATOM   3056  CE1 PHE B  19      48.083   7.152  72.971  1.00  0.00              
ATOM   3057  CE2 PHE B  19      49.079   5.291  71.861  1.00  0.00              
ATOM   3058  CZ  PHE B  19      48.731   6.622  71.877  1.00  0.00              
ATOM   3059  C   PHE B  19      45.723   3.137  73.974  1.00  0.00              
ATOM   3060  O   PHE B  19      45.167   3.824  73.115  1.00  0.00              
ATOM   3061  N   THR B  20      45.907   1.820  73.814  1.00  0.00              
ATOM   3062  CA  THR B  20      45.360   1.069  72.688  1.00  0.00              
ATOM   3063  CB  THR B  20      45.733  -0.424  72.816  1.00  0.00              
ATOM   3064  OG1 THR B  20      47.119  -0.468  73.126  1.00  0.00              
ATOM   3065  CG2 THR B  20      45.467  -1.224  71.550  1.00  0.00              
ATOM   3066  C   THR B  20      43.843   1.223  72.624  1.00  0.00              
ATOM   3067  O   THR B  20      43.291   1.522  71.565  1.00  0.00              
ATOM   3068  N   SER B  21      43.171   1.086  73.771  1.00  0.00              
ATOM   3069  CA  SER B  21      41.724   1.225  73.856  1.00  0.00              
ATOM   3070  CB  SER B  21      41.261   0.871  75.264  1.00  0.00              
ATOM   3071  OG  SER B  21      41.668  -0.444  75.627  1.00  0.00              
ATOM   3072  C   SER B  21      41.257   2.628  73.480  1.00  0.00              
ATOM   3073  O   SER B  21      40.346   2.789  72.664  1.00  0.00              
ATOM   3074  N   LEU B  22      41.927   3.652  74.027  1.00  0.00              
ATOM   3075  CA  LEU B  22      41.659   5.047  73.700  1.00  0.00              
ATOM   3076  CB  LEU B  22      42.605   5.950  74.493  1.00  0.00              
ATOM   3077  CG  LEU B  22      42.490   7.467  74.359  1.00  0.00              
ATOM   3078  CD1 LEU B  22      41.197   7.974  74.979  1.00  0.00              
ATOM   3079  CD2 LEU B  22      43.680   8.140  75.020  1.00  0.00              
ATOM   3080  C   LEU B  22      41.832   5.311  72.209  1.00  0.00              
ATOM   3081  O   LEU B  22      40.955   5.891  71.567  1.00  0.00              
ATOM   3082  N   SER B  23      42.944   4.833  71.644  1.00  0.00              
ATOM   3083  CA  SER B  23      43.235   5.009  70.231  1.00  0.00              
ATOM   3084  CB  SER B  23      44.657   4.561  69.920  1.00  0.00              
ATOM   3085  OG  SER B  23      45.613   5.225  70.737  1.00  0.00              
ATOM   3086  C   SER B  23      42.244   4.258  69.350  1.00  0.00              
ATOM   3087  O   SER B  23      41.870   4.749  68.286  1.00  0.00              
ATOM   3088  N   LEU B  24      41.773   3.085  69.792  1.00  0.00              
ATOM   3089  CA  LEU B  24      40.767   2.319  69.069  1.00  0.00              
ATOM   3090  CB  LEU B  24      40.557   0.969  69.745  1.00  0.00              
ATOM   3091  CG  LEU B  24      39.712  -0.102  69.070  1.00  0.00              
ATOM   3092  CD1 LEU B  24      40.357  -0.605  67.789  1.00  0.00              
ATOM   3093  CD2 LEU B  24      39.554  -1.263  70.024  1.00  0.00              
ATOM   3094  C   LEU B  24      39.457   3.086  68.979  1.00  0.00              
ATOM   3095  O   LEU B  24      38.915   3.249  67.884  1.00  0.00              
ATOM   3096  N   VAL B  25      38.981   3.603  70.120  1.00  0.00              
ATOM   3097  CA  VAL B  25      37.789   4.446  70.168  1.00  0.00              
ATOM   3098  CB  VAL B  25      37.482   4.840  71.637  1.00  0.00              
ATOM   3099  CG1 VAL B  25      36.343   5.844  71.759  1.00  0.00              
ATOM   3100  CG2 VAL B  25      37.104   3.606  72.440  1.00  0.00              
ATOM   3101  C   VAL B  25      37.964   5.678  69.281  1.00  0.00              
ATOM   3102  O   VAL B  25      37.106   5.983  68.451  1.00  0.00              
ATOM   3103  N   LEU B  26      39.113   6.348  69.420  1.00  0.00              
ATOM   3104  CA  LEU B  26      39.446   7.537  68.650  1.00  0.00              
ATOM   3105  CB  LEU B  26      40.822   8.040  69.077  1.00  0.00              
ATOM   3106  CG  LEU B  26      41.339   9.375  68.564  1.00  0.00              
ATOM   3107  CD1 LEU B  26      40.501  10.524  69.104  1.00  0.00              
ATOM   3108  CD2 LEU B  26      42.791   9.552  68.972  1.00  0.00              
ATOM   3109  C   LEU B  26      39.416   7.296  67.145  1.00  0.00              
ATOM   3110  O   LEU B  26      38.684   7.978  66.428  1.00  0.00              
ATOM   3111  N   TYR B  27      40.154   6.309  66.634  1.00  0.00              
ATOM   3112  CA  TYR B  27      40.162   6.042  65.205  1.00  0.00              
ATOM   3113  CB  TYR B  27      41.345   5.168  64.806  1.00  0.00              
ATOM   3114  CG  TYR B  27      42.672   5.904  64.946  1.00  0.00              
ATOM   3115  CD1 TYR B  27      43.659   5.392  65.762  1.00  0.00              
ATOM   3116  CE1 TYR B  27      44.845   6.076  65.928  1.00  0.00              
ATOM   3117  CD2 TYR B  27      42.879   7.096  64.275  1.00  0.00              
ATOM   3118  CE2 TYR B  27      44.064   7.782  64.434  1.00  0.00              
ATOM   3119  CZ  TYR B  27      45.035   7.269  65.265  1.00  0.00              
ATOM   3120  OH  TYR B  27      46.217   7.959  65.438  1.00  0.00              
ATOM   3121  C   TYR B  27      38.849   5.486  64.678  1.00  0.00              
ATOM   3122  O   TYR B  27      38.479   5.772  63.539  1.00  0.00              
ATOM   3123  N   SER B  28      38.102   4.740  65.499  1.00  0.00              
ATOM   3124  CA  SER B  28      36.768   4.311  65.111  1.00  0.00              
ATOM   3125  CB  SER B  28      36.231   3.255  66.064  1.00  0.00              
ATOM   3126  OG  SER B  28      37.091   2.126  66.122  1.00  0.00              
ATOM   3127  C   SER B  28      35.795   5.483  65.016  1.00  0.00              
ATOM   3128  O   SER B  28      34.995   5.532  64.081  1.00  0.00              
ATOM   3129  N   ARG B  29      35.855   6.458  65.935  1.00  0.00              
ATOM   3130  CA  ARG B  29      34.991   7.630  65.848  1.00  0.00              
ATOM   3131  CB  ARG B  29      34.909   8.397  67.181  1.00  0.00              
ATOM   3132  CG  ARG B  29      36.081   9.295  67.575  1.00  0.00              
ATOM   3133  CD  ARG B  29      35.995   9.817  69.005  1.00  0.00              
ATOM   3134  NE  ARG B  29      34.819  10.639  69.251  1.00  0.00              
ATOM   3135  CZ  ARG B  29      34.804  11.967  69.130  1.00  0.00              
ATOM   3136  NH1 ARG B  29      33.663  12.591  69.376  1.00  0.00              
ATOM   3137  NH2 ARG B  29      35.890  12.660  68.798  1.00  0.00              
ATOM   3138  C   ARG B  29      35.402   8.537  64.692  1.00  0.00              
ATOM   3139  O   ARG B  29      34.548   9.097  64.009  1.00  0.00              
ATOM   3140  N   LYS B  30      36.711   8.666  64.435  1.00  0.00              
ATOM   3141  CA  LYS B  30      37.213   9.421  63.295  1.00  0.00              
ATOM   3142  CB  LYS B  30      38.729   9.536  63.331  1.00  0.00              
ATOM   3143  CG  LYS B  30      39.288  10.482  64.375  1.00  0.00              
ATOM   3144  CD  LYS B  30      40.800  10.387  64.312  1.00  0.00              
ATOM   3145  CE  LYS B  30      41.441  11.356  65.286  1.00  0.00              
ATOM   3146  NZ  LYS B  30      42.879  11.176  65.293  1.00  0.00              
ATOM   3147  C   LYS B  30      36.821   8.819  61.956  1.00  0.00              
ATOM   3148  O   LYS B  30      36.346   9.535  61.071  1.00  0.00              
ATOM   3149  N   PHE B  31      37.001   7.505  61.794  1.00  0.00              
ATOM   3150  CA  PHE B  31      36.727   6.836  60.533  1.00  0.00              
ATOM   3151  CB  PHE B  31      37.956   6.023  60.088  1.00  0.00              
ATOM   3152  CG  PHE B  31      39.257   6.800  59.934  1.00  0.00              
ATOM   3153  CD1 PHE B  31      40.142   6.888  60.992  1.00  0.00              
ATOM   3154  CD2 PHE B  31      39.568   7.391  58.727  1.00  0.00              
ATOM   3155  CE1 PHE B  31      41.330   7.571  60.837  1.00  0.00              
ATOM   3156  CE2 PHE B  31      40.757   8.075  58.581  1.00  0.00              
ATOM   3157  CZ  PHE B  31      41.639   8.166  59.634  1.00  0.00              
ATOM   3158  C   PHE B  31      35.505   5.920  60.656  1.00  0.00              
ATOM   3159  O   PHE B  31      35.666   4.702  60.788  1.00  0.00              
ATOM   3160  N   PRO B  32      34.255   6.408  60.559  1.00  0.00              
ATOM   3161  CD  PRO B  32      33.914   7.760  60.120  1.00  0.00              
ATOM   3162  CA  PRO B  32      33.043   5.611  60.765  1.00  0.00              
ATOM   3163  CB  PRO B  32      31.944   6.648  60.644  1.00  0.00              
ATOM   3164  CG  PRO B  32      32.486   7.620  59.630  1.00  0.00              
ATOM   3165  C   PRO B  32      32.850   4.448  59.792  1.00  0.00              
ATOM   3166  O   PRO B  32      32.144   3.481  60.077  1.00  0.00              
ATOM   3167  N   SER B  33      33.478   4.547  58.618  1.00  0.00              
ATOM   3168  CA  SER B  33      33.448   3.503  57.609  1.00  0.00              
ATOM   3169  CB  SER B  33      33.534   4.175  56.246  1.00  0.00              
ATOM   3170  OG  SER B  33      32.632   5.273  56.168  1.00  0.00              
ATOM   3171  C   SER B  33      34.580   2.486  57.747  1.00  0.00              
ATOM   3172  O   SER B  33      34.599   1.483  57.031  1.00  0.00              
ATOM   3173  N   GLY B  34      35.538   2.709  58.654  1.00  0.00              
ATOM   3174  CA  GLY B  34      36.709   1.853  58.760  1.00  0.00              
ATOM   3175  C   GLY B  34      36.367   0.534  59.430  1.00  0.00              
ATOM   3176  O   GLY B  34      35.801   0.516  60.525  1.00  0.00              
ATOM   3177  N   THR B  35      36.696  -0.584  58.779  1.00  0.00              
ATOM   3178  CA  THR B  35      36.397  -1.890  59.347  1.00  0.00              
ATOM   3179  CB  THR B  35      36.355  -3.009  58.281  1.00  0.00              
ATOM   3180  OG1 THR B  35      37.630  -3.089  57.660  1.00  0.00              
ATOM   3181  CG2 THR B  35      35.260  -2.769  57.253  1.00  0.00              
ATOM   3182  C   THR B  35      37.348  -2.244  60.484  1.00  0.00              
ATOM   3183  O   THR B  35      38.465  -1.719  60.563  1.00  0.00              
ATOM   3184  N   PHE B  36      36.886  -3.155  61.350  1.00  0.00              
ATOM   3185  CA  PHE B  36      37.589  -3.579  62.554  1.00  0.00              
ATOM   3186  CB  PHE B  36      36.928  -4.853  63.098  1.00  0.00              
ATOM   3187  CG  PHE B  36      37.539  -5.392  64.387  1.00  0.00              
ATOM   3188  CD1 PHE B  36      38.085  -6.662  64.399  1.00  0.00              
ATOM   3189  CD2 PHE B  36      37.578  -4.608  65.525  1.00  0.00              
ATOM   3190  CE1 PHE B  36      38.685  -7.137  65.546  1.00  0.00              
ATOM   3191  CE2 PHE B  36      38.186  -5.092  66.663  1.00  0.00              
ATOM   3192  CZ  PHE B  36      38.740  -6.353  66.676  1.00  0.00              
ATOM   3193  C   PHE B  36      39.093  -3.760  62.402  1.00  0.00              
ATOM   3194  O   PHE B  36      39.852  -3.006  63.007  1.00  0.00              
ATOM   3195  N   GLU B  37      39.542  -4.686  61.548  1.00  0.00              
ATOM   3196  CA  GLU B  37      40.965  -4.949  61.406  1.00  0.00              
ATOM   3197  CB  GLU B  37      41.203  -6.232  60.608  1.00  0.00              
ATOM   3198  CG  GLU B  37      42.642  -6.770  60.649  1.00  0.00              
ATOM   3199  CD  GLU B  37      43.203  -7.015  62.049  1.00  0.00              
ATOM   3200  OE1 GLU B  37      44.159  -6.336  62.435  1.00  0.00              
ATOM   3201  OE2 GLU B  37      42.692  -7.884  62.752  1.00  0.00              
ATOM   3202  C   GLU B  37      41.743  -3.772  60.828  1.00  0.00              
ATOM   3203  O   GLU B  37      42.915  -3.610  61.170  1.00  0.00              
ATOM   3204  N   GLN B  38      41.115  -2.915  60.010  1.00  0.00              
ATOM   3205  CA  GLN B  38      41.769  -1.708  59.518  1.00  0.00              
ATOM   3206  CB  GLN B  38      40.879  -0.935  58.554  1.00  0.00              
ATOM   3207  CG  GLN B  38      40.683  -1.530  57.174  1.00  0.00              
ATOM   3208  CD  GLN B  38      39.735  -0.686  56.336  1.00  0.00              
ATOM   3209  OE1 GLN B  38      38.516  -0.741  56.503  1.00  0.00              
ATOM   3210  NE2 GLN B  38      40.221   0.152  55.432  1.00  0.00              
ATOM   3211  C   GLN B  38      42.109  -0.788  60.681  1.00  0.00              
ATOM   3212  O   GLN B  38      43.243  -0.319  60.828  1.00  0.00              
ATOM   3213  N   VAL B  39      41.107  -0.573  61.542  1.00  0.00              
ATOM   3214  CA  VAL B  39      41.274   0.258  62.725  1.00  0.00              
ATOM   3215  CB  VAL B  39      39.922   0.491  63.443  1.00  0.00              
ATOM   3216  CG1 VAL B  39      40.079   1.429  64.629  1.00  0.00              
ATOM   3217  CG2 VAL B  39      38.900   1.102  62.493  1.00  0.00              
ATOM   3218  C   VAL B  39      42.311  -0.391  63.638  1.00  0.00              
ATOM   3219  O   VAL B  39      43.273   0.268  64.029  1.00  0.00              
ATOM   3220  N   SER B  40      42.187  -1.691  63.925  1.00  0.00              
ATOM   3221  CA  SER B  40      43.164  -2.433  64.710  1.00  0.00              
ATOM   3222  CB  SER B  40      42.729  -3.886  64.836  1.00  0.00              
ATOM   3223  OG  SER B  40      41.407  -3.991  65.347  1.00  0.00              
ATOM   3224  C   SER B  40      44.589  -2.381  64.168  1.00  0.00              
ATOM   3225  O   SER B  40      45.533  -2.388  64.962  1.00  0.00              
ATOM   3226  N   GLN B  41      44.798  -2.339  62.846  1.00  0.00              
ATOM   3227  CA  GLN B  41      46.129  -2.140  62.288  1.00  0.00              
ATOM   3228  CB  GLN B  41      46.172  -2.412  60.786  1.00  0.00              
ATOM   3229  CG  GLN B  41      46.110  -3.887  60.411  1.00  0.00              
ATOM   3230  CD  GLN B  41      47.260  -4.711  60.974  1.00  0.00              
ATOM   3231  OE1 GLN B  41      48.417  -4.568  60.590  1.00  0.00              
ATOM   3232  NE2 GLN B  41      46.990  -5.611  61.910  1.00  0.00              
ATOM   3233  C   GLN B  41      46.671  -0.749  62.568  1.00  0.00              
ATOM   3234  O   GLN B  41      47.791  -0.609  63.067  1.00  0.00              
ATOM   3235  N   LEU B  42      45.862   0.286  62.300  1.00  0.00              
ATOM   3236  CA  LEU B  42      46.280   1.661  62.537  1.00  0.00              
ATOM   3237  CB  LEU B  42      45.227   2.647  62.035  1.00  0.00              
ATOM   3238  CG  LEU B  42      45.570   4.138  62.022  1.00  0.00              
ATOM   3239  CD1 LEU B  42      46.782   4.428  61.147  1.00  0.00              
ATOM   3240  CD2 LEU B  42      44.385   4.941  61.526  1.00  0.00              
ATOM   3241  C   LEU B  42      46.594   1.909  64.005  1.00  0.00              
ATOM   3242  O   LEU B  42      47.658   2.433  64.330  1.00  0.00              
ATOM   3243  N   VAL B  43      45.700   1.470  64.894  1.00  0.00              
ATOM   3244  CA  VAL B  43      45.878   1.586  66.336  1.00  0.00              
ATOM   3245  CB  VAL B  43      44.630   1.032  67.057  1.00  0.00              
ATOM   3246  CG1 VAL B  43      44.770   1.019  68.570  1.00  0.00              
ATOM   3247  CG2 VAL B  43      43.432   1.890  66.705  1.00  0.00              
ATOM   3248  C   VAL B  43      47.149   0.887  66.803  1.00  0.00              
ATOM   3249  O   VAL B  43      47.964   1.498  67.493  1.00  0.00              
ATOM   3250  N   LYS B  44      47.346  -0.370  66.386  1.00  0.00              
ATOM   3251  CA  LYS B  44      48.526  -1.160  66.725  1.00  0.00              
ATOM   3252  CB  LYS B  44      48.433  -2.457  65.941  1.00  0.00              
ATOM   3253  CG  LYS B  44      49.335  -3.614  66.321  1.00  0.00              
ATOM   3254  CD  LYS B  44      49.138  -4.803  65.374  1.00  0.00              
ATOM   3255  CE  LYS B  44      47.759  -5.475  65.420  1.00  0.00              
ATOM   3256  NZ  LYS B  44      46.759  -4.806  64.603  1.00  0.00              
ATOM   3257  C   LYS B  44      49.812  -0.431  66.347  1.00  0.00              
ATOM   3258  O   LYS B  44      50.750  -0.295  67.140  1.00  0.00              
ATOM   3259  N   GLU B  45      49.827   0.095  65.121  1.00  0.00              
ATOM   3260  CA  GLU B  45      50.982   0.822  64.637  1.00  0.00              
ATOM   3261  CB  GLU B  45      50.973   0.862  63.117  1.00  0.00              
ATOM   3262  CG  GLU B  45      51.202  -0.572  62.637  1.00  0.00              
ATOM   3263  CD  GLU B  45      51.175  -0.790  61.136  1.00  0.00              
ATOM   3264  OE1 GLU B  45      52.194  -0.571  60.479  1.00  0.00              
ATOM   3265  OE2 GLU B  45      50.147  -1.216  60.606  1.00  0.00              
ATOM   3266  C   GLU B  45      51.178   2.179  65.301  1.00  0.00              
ATOM   3267  O   GLU B  45      52.322   2.535  65.587  1.00  0.00              
ATOM   3268  N   VAL B  46      50.112   2.912  65.642  1.00  0.00              
ATOM   3269  CA  VAL B  46      50.217   4.139  66.432  1.00  0.00              
ATOM   3270  CB  VAL B  46      48.857   4.881  66.468  1.00  0.00              
ATOM   3271  CG1 VAL B  46      48.831   6.071  67.422  1.00  0.00              
ATOM   3272  CG2 VAL B  46      48.558   5.410  65.073  1.00  0.00              
ATOM   3273  C   VAL B  46      50.771   3.856  67.828  1.00  0.00              
ATOM   3274  O   VAL B  46      51.593   4.616  68.356  1.00  0.00              
ATOM   3275  N   VAL B  47      50.370   2.728  68.423  1.00  0.00              
ATOM   3276  CA  VAL B  47      50.957   2.266  69.673  1.00  0.00              
ATOM   3277  CB  VAL B  47      50.209   1.028  70.227  1.00  0.00              
ATOM   3278  CG1 VAL B  47      50.847   0.472  71.494  1.00  0.00              
ATOM   3279  CG2 VAL B  47      48.779   1.414  70.566  1.00  0.00              
ATOM   3280  C   VAL B  47      52.451   2.016  69.486  1.00  0.00              
ATOM   3281  O   VAL B  47      53.228   2.466  70.326  1.00  0.00              
ATOM   3282  N   SER B  48      52.904   1.379  68.397  1.00  0.00              
ATOM   3283  CA  SER B  48      54.338   1.225  68.161  1.00  0.00              
ATOM   3284  CB  SER B  48      54.618   0.224  67.039  1.00  0.00              
ATOM   3285  OG  SER B  48      54.448   0.741  65.724  1.00  0.00              
ATOM   3286  C   SER B  48      55.069   2.543  67.892  1.00  0.00              
ATOM   3287  O   SER B  48      56.255   2.672  68.212  1.00  0.00              
ATOM   3288  N   LEU B  49      54.397   3.538  67.289  1.00  0.00              
ATOM   3289  CA  LEU B  49      54.962   4.876  67.119  1.00  0.00              
ATOM   3290  CB  LEU B  49      54.017   5.829  66.391  1.00  0.00              
ATOM   3291  CG  LEU B  49      53.438   5.534  65.018  1.00  0.00              
ATOM   3292  CD1 LEU B  49      52.500   6.660  64.627  1.00  0.00              
ATOM   3293  CD2 LEU B  49      54.514   5.362  63.970  1.00  0.00              
ATOM   3294  C   LEU B  49      55.241   5.508  68.473  1.00  0.00              
ATOM   3295  O   LEU B  49      56.252   6.182  68.686  1.00  0.00              
ATOM   3296  N   THR B  50      54.316   5.288  69.406  1.00  0.00              
ATOM   3297  CA  THR B  50      54.446   5.838  70.740  1.00  0.00              
ATOM   3298  CB  THR B  50      53.078   5.821  71.436  1.00  0.00              
ATOM   3299  OG1 THR B  50      52.145   6.370  70.510  1.00  0.00              
ATOM   3300  CG2 THR B  50      53.095   6.699  72.668  1.00  0.00              
ATOM   3301  C   THR B  50      55.513   5.074  71.520  1.00  0.00              
ATOM   3302  O   THR B  50      56.508   5.655  71.951  1.00  0.00              
ATOM   3303  N   GLU B  51      55.355   3.752  71.620  1.00  0.00              
ATOM   3304  CA  GLU B  51      56.257   2.863  72.340  1.00  0.00              
ATOM   3305  CB  GLU B  51      55.774   1.432  72.119  1.00  0.00              
ATOM   3306  CG  GLU B  51      56.517   0.333  72.872  1.00  0.00              
ATOM   3307  CD  GLU B  51      55.981  -1.063  72.593  1.00  0.00              
ATOM   3308  OE1 GLU B  51      55.964  -1.484  71.436  1.00  0.00              
ATOM   3309  OE2 GLU B  51      55.576  -1.740  73.539  1.00  0.00              
ATOM   3310  C   GLU B  51      57.718   3.007  71.927  1.00  0.00              
ATOM   3311  O   GLU B  51      58.601   3.041  72.784  1.00  0.00              
ATOM   3312  N   ALA B  52      57.988   3.093  70.620  1.00  0.00              
ATOM   3313  CA  ALA B  52      59.344   3.336  70.162  1.00  0.00              
ATOM   3314  CB  ALA B  52      59.484   2.952  68.697  1.00  0.00              
ATOM   3315  C   ALA B  52      59.746   4.797  70.310  1.00  0.00              
ATOM   3316  O   ALA B  52      60.707   5.113  71.012  1.00  0.00              
ATOM   3317  N   CYS B  53      58.997   5.733  69.724  1.00  0.00              
ATOM   3318  CA  CYS B  53      59.497   7.090  69.591  1.00  0.00              
ATOM   3319  CB  CYS B  53      58.967   7.693  68.307  1.00  0.00              
ATOM   3320  SG  CYS B  53      59.464   6.616  66.938  1.00  0.00              
ATOM   3321  C   CYS B  53      59.320   8.002  70.797  1.00  0.00              
ATOM   3322  O   CYS B  53      59.779   9.145  70.794  1.00  0.00              
ATOM   3323  N   CYS B  54      58.675   7.509  71.856  1.00  0.00              
ATOM   3324  CA  CYS B  54      58.717   8.179  73.147  1.00  0.00              
ATOM   3325  CB  CYS B  54      57.412   7.976  73.903  1.00  0.00              
ATOM   3326  SG  CYS B  54      55.946   8.539  73.004  1.00  0.00              
ATOM   3327  C   CYS B  54      59.868   7.689  74.022  1.00  0.00              
ATOM   3328  O   CYS B  54      60.070   8.212  75.120  1.00  0.00              
ATOM   3329  N   ALA B  55      60.639   6.683  73.585  1.00  0.00              
ATOM   3330  CA  ALA B  55      61.712   6.137  74.404  1.00  0.00              
ATOM   3331  CB  ALA B  55      62.216   4.829  73.811  1.00  0.00              
ATOM   3332  C   ALA B  55      62.912   7.064  74.548  1.00  0.00              
ATOM   3333  O   ALA B  55      63.233   7.866  73.665  1.00  0.00              
ATOM   3334  N   GLU B  56      63.592   6.936  75.690  1.00  0.00              
ATOM   3335  CA  GLU B  56      64.766   7.737  75.997  1.00  0.00              
ATOM   3336  CB  GLU B  56      65.205   7.450  77.432  1.00  0.00              
ATOM   3337  CG  GLU B  56      66.296   8.373  77.961  1.00  0.00              
ATOM   3338  CD  GLU B  56      66.731   8.038  79.379  1.00  0.00              
ATOM   3339  OE1 GLU B  56      67.707   7.308  79.542  1.00  0.00              
ATOM   3340  OE2 GLU B  56      66.093   8.511  80.319  1.00  0.00              
ATOM   3341  C   GLU B  56      65.884   7.433  75.003  1.00  0.00              
ATOM   3342  O   GLU B  56      66.514   6.375  75.029  1.00  0.00              
ATOM   3343  N   GLY B  57      66.070   8.376  74.082  1.00  0.00              
ATOM   3344  CA  GLY B  57      67.093   8.259  73.058  1.00  0.00              
ATOM   3345  C   GLY B  57      66.525   7.894  71.692  1.00  0.00              
ATOM   3346  O   GLY B  57      67.280   7.549  70.782  1.00  0.00              
ATOM   3347  N   ALA B  58      65.200   7.944  71.518  1.00  0.00              
ATOM   3348  CA  ALA B  58      64.592   7.752  70.209  1.00  0.00              
ATOM   3349  CB  ALA B  58      63.091   7.613  70.360  1.00  0.00              
ATOM   3350  C   ALA B  58      64.853   8.929  69.277  1.00  0.00              
ATOM   3351  O   ALA B  58      64.957  10.080  69.707  1.00  0.00              
ATOM   3352  N   ASP B  59      64.956   8.638  67.978  1.00  0.00              
ATOM   3353  CA  ASP B  59      65.304   9.646  66.987  1.00  0.00              
ATOM   3354  CB  ASP B  59      65.751   8.970  65.687  1.00  0.00              
ATOM   3355  CG  ASP B  59      66.234   9.960  64.635  1.00  0.00              
ATOM   3356  OD1 ASP B  59      65.410  10.468  63.874  1.00  0.00              
ATOM   3357  OD2 ASP B  59      67.428  10.238  64.590  1.00  0.00              
ATOM   3358  C   ASP B  59      64.164  10.627  66.707  1.00  0.00              
ATOM   3359  O   ASP B  59      63.114  10.205  66.216  1.00  0.00              
ATOM   3360  N   PRO B  60      64.344  11.943  66.922  1.00  0.00              
ATOM   3361  CD  PRO B  60      65.586  12.540  67.408  1.00  0.00              
ATOM   3362  CA  PRO B  60      63.315  12.972  66.755  1.00  0.00              
ATOM   3363  CB  PRO B  60      64.078  14.255  67.002  1.00  0.00              
ATOM   3364  CG  PRO B  60      65.105  13.841  68.020  1.00  0.00              
ATOM   3365  C   PRO B  60      62.591  13.021  65.415  1.00  0.00              
ATOM   3366  O   PRO B  60      61.433  13.431  65.351  1.00  0.00              
ATOM   3367  N   ASP B  61      63.219  12.579  64.318  1.00  0.00              
ATOM   3368  CA  ASP B  61      62.572  12.596  63.008  1.00  0.00              
ATOM   3369  CB  ASP B  61      63.532  12.231  61.879  1.00  0.00              
ATOM   3370  CG  ASP B  61      64.645  13.241  61.659  1.00  0.00              
ATOM   3371  OD1 ASP B  61      64.673  13.871  60.604  1.00  0.00              
ATOM   3372  OD2 ASP B  61      65.481  13.399  62.551  1.00  0.00              
ATOM   3373  C   ASP B  61      61.368  11.673  62.930  1.00  0.00              
ATOM   3374  O   ASP B  61      60.447  11.942  62.159  1.00  0.00              
ATOM   3375  N   CYS B  62      61.335  10.629  63.773  1.00  0.00              
ATOM   3376  CA  CYS B  62      60.284   9.617  63.790  1.00  0.00              
ATOM   3377  CB  CYS B  62      60.401   8.773  65.052  1.00  0.00              
ATOM   3378  SG  CYS B  62      58.985   7.671  65.289  1.00  0.00              
ATOM   3379  C   CYS B  62      58.850  10.114  63.660  1.00  0.00              
ATOM   3380  O   CYS B  62      58.098   9.596  62.832  1.00  0.00              
ATOM   3381  N   TYR B  63      58.469  11.152  64.412  1.00  0.00              
ATOM   3382  CA  TYR B  63      57.110  11.673  64.348  1.00  0.00              
ATOM   3383  CB  TYR B  63      56.771  12.555  65.559  1.00  0.00              
ATOM   3384  CG  TYR B  63      57.789  13.615  65.961  1.00  0.00              
ATOM   3385  CD1 TYR B  63      57.873  14.811  65.274  1.00  0.00              
ATOM   3386  CE1 TYR B  63      58.727  15.800  65.717  1.00  0.00              
ATOM   3387  CD2 TYR B  63      58.582  13.393  67.070  1.00  0.00              
ATOM   3388  CE2 TYR B  63      59.436  14.379  67.516  1.00  0.00              
ATOM   3389  CZ  TYR B  63      59.492  15.580  66.843  1.00  0.00              
ATOM   3390  OH  TYR B  63      60.308  16.588  67.321  1.00  0.00              
ATOM   3391  C   TYR B  63      56.717  12.333  63.028  1.00  0.00              
ATOM   3392  O   TYR B  63      55.548  12.664  62.810  1.00  0.00              
ATOM   3393  N   ASP B  64      57.682  12.542  62.129  1.00  0.00              
ATOM   3394  CA  ASP B  64      57.379  12.823  60.736  1.00  0.00              
ATOM   3395  CB  ASP B  64      58.157  14.030  60.222  1.00  0.00              
ATOM   3396  CG  ASP B  64      57.854  14.351  58.762  1.00  0.00              
ATOM   3397  OD1 ASP B  64      56.782  14.895  58.481  1.00  0.00              
ATOM   3398  OD2 ASP B  64      58.701  14.072  57.915  1.00  0.00              
ATOM   3399  C   ASP B  64      57.668  11.617  59.850  1.00  0.00              
ATOM   3400  O   ASP B  64      56.883  11.318  58.953  1.00  0.00              
ATOM   3401  N   THR B  65      58.793  10.928  60.060  1.00  0.00              
ATOM   3402  CA  THR B  65      59.208   9.814  59.218  1.00  0.00              
ATOM   3403  CB  THR B  65      60.670   9.451  59.547  1.00  0.00              
ATOM   3404  OG1 THR B  65      61.384  10.682  59.537  1.00  0.00              
ATOM   3405  CG2 THR B  65      61.289   8.489  58.542  1.00  0.00              
ATOM   3406  C   THR B  65      58.299   8.594  59.333  1.00  0.00              
ATOM   3407  O   THR B  65      57.721   8.164  58.333  1.00  0.00              
ATOM   3408  N   ARG B  66      58.120   8.032  60.534  1.00  0.00              
ATOM   3409  CA  ARG B  66      57.315   6.829  60.708  1.00  0.00              
ATOM   3410  CB  ARG B  66      57.486   6.224  62.093  1.00  0.00              
ATOM   3411  CG  ARG B  66      58.806   5.500  62.329  1.00  0.00              
ATOM   3412  CD  ARG B  66      58.755   4.692  63.626  1.00  0.00              
ATOM   3413  NE  ARG B  66      57.778   3.613  63.545  1.00  0.00              
ATOM   3414  CZ  ARG B  66      57.242   3.020  64.615  1.00  0.00              
ATOM   3415  NH1 ARG B  66      56.336   2.072  64.402  1.00  0.00              
ATOM   3416  NH2 ARG B  66      57.590   3.362  65.855  1.00  0.00              
ATOM   3417  C   ARG B  66      55.838   7.071  60.438  1.00  0.00              
ATOM   3418  O   ARG B  66      55.141   6.205  59.904  1.00  0.00              
ATOM   3419  N   THR B  67      55.354   8.272  60.762  1.00  0.00              
ATOM   3420  CA  THR B  67      54.001   8.672  60.410  1.00  0.00              
ATOM   3421  CB  THR B  67      53.639   9.988  61.113  1.00  0.00              
ATOM   3422  OG1 THR B  67      54.788  10.807  60.974  1.00  0.00              
ATOM   3423  CG2 THR B  67      53.308   9.803  62.584  1.00  0.00              
ATOM   3424  C   THR B  67      53.820   8.767  58.898  1.00  0.00              
ATOM   3425  O   THR B  67      52.864   8.204  58.365  1.00  0.00              
ATOM   3426  N   SER B  68      54.751   9.411  58.181  1.00  0.00              
ATOM   3427  CA  SER B  68      54.721   9.427  56.722  1.00  0.00              
ATOM   3428  CB  SER B  68      55.770  10.377  56.147  1.00  0.00              
ATOM   3429  OG  SER B  68      55.575  10.617  54.757  1.00  0.00              
ATOM   3430  C   SER B  68      54.906   8.036  56.117  1.00  0.00              
ATOM   3431  O   SER B  68      54.428   7.789  55.006  1.00  0.00              
ATOM   3432  N   ALA B  69      55.601   7.116  56.797  1.00  0.00              
ATOM   3433  CA  ALA B  69      55.644   5.720  56.383  1.00  0.00              
ATOM   3434  CB  ALA B  69      56.622   4.940  57.246  1.00  0.00              
ATOM   3435  C   ALA B  69      54.272   5.072  56.521  1.00  0.00              
ATOM   3436  O   ALA B  69      53.843   4.334  55.632  1.00  0.00              
ATOM   3437  N   LEU B  70      53.541   5.363  57.605  1.00  0.00              
ATOM   3438  CA  LEU B  70      52.158   4.922  57.726  1.00  0.00              
ATOM   3439  CB  LEU B  70      51.585   5.168  59.119  1.00  0.00              
ATOM   3440  CG  LEU B  70      52.226   4.510  60.336  1.00  0.00              
ATOM   3441  CD1 LEU B  70      51.327   4.721  61.540  1.00  0.00              
ATOM   3442  CD2 LEU B  70      52.445   3.019  60.131  1.00  0.00              
ATOM   3443  C   LEU B  70      51.254   5.570  56.685  1.00  0.00              
ATOM   3444  O   LEU B  70      50.302   4.940  56.222  1.00  0.00              
ATOM   3445  N   SER B  71      51.516   6.819  56.283  1.00  0.00              
ATOM   3446  CA  SER B  71      50.845   7.430  55.143  1.00  0.00              
ATOM   3447  CB  SER B  71      51.311   8.865  54.974  1.00  0.00              
ATOM   3448  OG  SER B  71      51.213   9.578  56.199  1.00  0.00              
ATOM   3449  C   SER B  71      51.105   6.655  53.857  1.00  0.00              
ATOM   3450  O   SER B  71      50.165   6.326  53.132  1.00  0.00              
ATOM   3451  N   ALA B  72      52.366   6.295  53.586  1.00  0.00              
ATOM   3452  CA  ALA B  72      52.705   5.461  52.438  1.00  0.00              
ATOM   3453  CB  ALA B  72      54.208   5.233  52.394  1.00  0.00              
ATOM   3454  C   ALA B  72      52.022   4.097  52.481  1.00  0.00              
ATOM   3455  O   ALA B  72      51.552   3.597  51.458  1.00  0.00              
ATOM   3456  N   LYS B  73      51.916   3.503  53.675  1.00  0.00              
ATOM   3457  CA  LYS B  73      51.178   2.262  53.863  1.00  0.00              
ATOM   3458  CB  LYS B  73      51.467   1.708  55.250  1.00  0.00              
ATOM   3459  CG  LYS B  73      51.248   0.209  55.359  1.00  0.00              
ATOM   3460  CD  LYS B  73      51.470  -0.242  56.791  1.00  0.00              
ATOM   3461  CE  LYS B  73      51.359  -1.753  56.888  1.00  0.00              
ATOM   3462  NZ  LYS B  73      51.390  -2.171  58.274  1.00  0.00              
ATOM   3463  C   LYS B  73      49.676   2.469  53.662  1.00  0.00              
ATOM   3464  O   LYS B  73      49.000   1.604  53.105  1.00  0.00              
ATOM   3465  N   SER B  74      49.131   3.628  54.057  1.00  0.00              
ATOM   3466  CA  SER B  74      47.741   3.982  53.771  1.00  0.00              
ATOM   3467  CB  SER B  74      47.370   5.323  54.399  1.00  0.00              
ATOM   3468  OG  SER B  74      47.554   5.356  55.807  1.00  0.00              
ATOM   3469  C   SER B  74      47.506   4.079  52.269  1.00  0.00              
ATOM   3470  O   SER B  74      46.444   3.710  51.764  1.00  0.00              
ATOM   3471  N   CYS B  75      48.527   4.552  51.549  1.00  0.00              
ATOM   3472  CA  CYS B  75      48.511   4.619  50.099  1.00  0.00              
ATOM   3473  CB  CYS B  75      49.529   5.653  49.646  1.00  0.00              
ATOM   3474  SG  CYS B  75      49.113   7.296  50.277  1.00  0.00              
ATOM   3475  C   CYS B  75      48.745   3.300  49.366  1.00  0.00              
ATOM   3476  O   CYS B  75      48.887   3.290  48.140  1.00  0.00              
ATOM   3477  N   GLU B  76      48.801   2.163  50.070  1.00  0.00              
ATOM   3478  CA  GLU B  76      48.857   0.863  49.418  1.00  0.00              
ATOM   3479  CB  GLU B  76      49.152  -0.211  50.460  1.00  0.00              
ATOM   3480  CG  GLU B  76      49.540  -1.575  49.894  1.00  0.00              
ATOM   3481  CD  GLU B  76      49.730  -2.698  50.913  1.00  0.00              
ATOM   3482  OE1 GLU B  76      50.110  -2.442  52.057  1.00  0.00              
ATOM   3483  OE2 GLU B  76      49.528  -3.850  50.528  1.00  0.00              
ATOM   3484  C   GLU B  76      47.511   0.585  48.753  1.00  0.00              
ATOM   3485  O   GLU B  76      46.464   0.965  49.278  1.00  0.00              
ATOM   3486  N   SER B  77      47.525  -0.084  47.595  1.00  0.00              
ATOM   3487  CA  SER B  77      46.311  -0.476  46.883  1.00  0.00              
ATOM   3488  CB  SER B  77      46.725  -1.256  45.639  1.00  0.00              
ATOM   3489  OG  SER B  77      47.596  -2.336  45.980  1.00  0.00              
ATOM   3490  C   SER B  77      45.416  -1.336  47.769  1.00  0.00              
ATOM   3491  O   SER B  77      44.231  -1.080  47.987  1.00  0.00              
ATOM   3492  N   ASN B  78      46.053  -2.365  48.324  1.00  0.00              
ATOM   3493  CA  ASN B  78      45.439  -3.207  49.331  1.00  0.00              
ATOM   3494  CB  ASN B  78      46.035  -4.615  49.254  1.00  0.00              
ATOM   3495  CG  ASN B  78      45.734  -5.343  47.951  1.00  0.00              
ATOM   3496  OD1 ASN B  78      45.035  -6.351  47.934  1.00  0.00              
ATOM   3497  ND2 ASN B  78      46.225  -4.893  46.800  1.00  0.00              
ATOM   3498  C   ASN B  78      45.754  -2.527  50.657  1.00  0.00              
ATOM   3499  O   ASN B  78      46.682  -2.899  51.378  1.00  0.00              
ATOM   3500  N   SER B  79      45.029  -1.441  50.930  1.00  0.00              
ATOM   3501  CA  SER B  79      45.283  -0.630  52.110  1.00  0.00              
ATOM   3502  CB  SER B  79      44.572   0.715  52.004  1.00  0.00              
ATOM   3503  OG  SER B  79      45.012   1.619  53.009  1.00  0.00              
ATOM   3504  C   SER B  79      44.880  -1.328  53.404  1.00  0.00              
ATOM   3505  O   SER B  79      43.736  -1.769  53.544  1.00  0.00              
ATOM   3506  N   PRO B  80      45.793  -1.467  54.376  1.00  0.00              
ATOM   3507  CD  PRO B  80      47.231  -1.259  54.206  1.00  0.00              
ATOM   3508  CA  PRO B  80      45.488  -2.002  55.698  1.00  0.00              
ATOM   3509  CB  PRO B  80      46.859  -2.400  56.206  1.00  0.00              
ATOM   3510  CG  PRO B  80      47.758  -1.341  55.624  1.00  0.00              
ATOM   3511  C   PRO B  80      44.816  -0.995  56.627  1.00  0.00              
ATOM   3512  O   PRO B  80      44.339  -1.365  57.698  1.00  0.00              
ATOM   3513  N   PHE B  81      44.756   0.284  56.243  1.00  0.00              
ATOM   3514  CA  PHE B  81      44.316   1.336  57.143  1.00  0.00              
ATOM   3515  CB  PHE B  81      45.354   2.460  57.153  1.00  0.00              
ATOM   3516  CG  PHE B  81      46.682   2.095  57.809  1.00  0.00              
ATOM   3517  CD1 PHE B  81      47.828   2.749  57.409  1.00  0.00              
ATOM   3518  CD2 PHE B  81      46.752   1.149  58.815  1.00  0.00              
ATOM   3519  CE1 PHE B  81      49.029   2.476  58.024  1.00  0.00              
ATOM   3520  CE2 PHE B  81      47.959   0.876  59.417  1.00  0.00              
ATOM   3521  CZ  PHE B  81      49.096   1.543  59.030  1.00  0.00              
ATOM   3522  C   PHE B  81      42.940   1.882  56.785  1.00  0.00              
ATOM   3523  O   PHE B  81      42.507   1.716  55.641  1.00  0.00              
ATOM   3524  N   PRO B  82      42.175   2.484  57.710  1.00  0.00              
ATOM   3525  CD  PRO B  82      42.405   2.437  59.153  1.00  0.00              
ATOM   3526  CA  PRO B  82      40.919   3.153  57.397  1.00  0.00              
ATOM   3527  CB  PRO B  82      40.261   3.279  58.756  1.00  0.00              
ATOM   3528  CG  PRO B  82      41.411   3.434  59.715  1.00  0.00              
ATOM   3529  C   PRO B  82      41.155   4.488  56.700  1.00  0.00              
ATOM   3530  O   PRO B  82      41.960   5.317  57.129  1.00  0.00              
ATOM   3531  N   VAL B  83      40.460   4.680  55.582  1.00  0.00              
ATOM   3532  CA  VAL B  83      40.679   5.844  54.737  1.00  0.00              
ATOM   3533  CB  VAL B  83      40.888   5.417  53.258  1.00  0.00              
ATOM   3534  CG1 VAL B  83      42.169   4.604  53.110  1.00  0.00              
ATOM   3535  CG2 VAL B  83      39.701   4.642  52.697  1.00  0.00              
ATOM   3536  C   VAL B  83      39.582   6.898  54.864  1.00  0.00              
ATOM   3537  O   VAL B  83      38.599   6.731  55.595  1.00  0.00              
ATOM   3538  N   HIS B  84      39.750   8.016  54.160  1.00  0.00              
ATOM   3539  CA  HIS B  84      38.734   9.050  54.094  1.00  0.00              
ATOM   3540  CB  HIS B  84      39.177  10.263  54.906  1.00  0.00              
ATOM   3541  CG  HIS B  84      38.502  10.320  56.269  1.00  0.00              
ATOM   3542  ND1 HIS B  84      37.767   9.380  56.849  1.00  0.00              
ATOM   3543  CD2 HIS B  84      38.503  11.430  57.078  1.00  0.00              
ATOM   3544  NE2 HIS B  84      37.739  11.107  58.089  1.00  0.00              
ATOM   3545  CE1 HIS B  84      37.287   9.885  57.954  1.00  0.00              
ATOM   3546  C   HIS B  84      38.444   9.427  52.647  1.00  0.00              
ATOM   3547  O   HIS B  84      39.296   9.184  51.784  1.00  0.00              
ATOM   3548  N   PRO B  85      37.265   9.973  52.298  1.00  0.00              
ATOM   3549  CD  PRO B  85      36.078  10.005  53.151  1.00  0.00              
ATOM   3550  CA  PRO B  85      36.936  10.434  50.948  1.00  0.00              
ATOM   3551  CB  PRO B  85      35.514  10.942  51.107  1.00  0.00              
ATOM   3552  CG  PRO B  85      34.943  10.017  52.146  1.00  0.00              
ATOM   3553  C   PRO B  85      37.892  11.502  50.421  1.00  0.00              
ATOM   3554  O   PRO B  85      37.665  12.709  50.513  1.00  0.00              
ATOM   3555  N   GLY B  86      39.015  11.009  49.900  1.00  0.00              
ATOM   3556  CA  GLY B  86      40.060  11.855  49.359  1.00  0.00              
ATOM   3557  C   GLY B  86      41.438  11.220  49.469  1.00  0.00              
ATOM   3558  O   GLY B  86      42.303  11.529  48.646  1.00  0.00              
ATOM   3559  N   THR B  87      41.660  10.301  50.426  1.00  0.00              
ATOM   3560  CA  THR B  87      42.967   9.697  50.692  1.00  0.00              
ATOM   3561  CB  THR B  87      42.820   8.569  51.737  1.00  0.00              
ATOM   3562  OG1 THR B  87      42.060   9.121  52.808  1.00  0.00              
ATOM   3563  CG2 THR B  87      44.156   8.075  52.282  1.00  0.00              
ATOM   3564  C   THR B  87      43.709   9.192  49.455  1.00  0.00              
ATOM   3565  O   THR B  87      44.909   9.424  49.323  1.00  0.00              
ATOM   3566  N   ALA B  88      43.001   8.560  48.511  1.00  0.00              
ATOM   3567  CA  ALA B  88      43.588   8.135  47.245  1.00  0.00              
ATOM   3568  CB  ALA B  88      42.520   7.464  46.396  1.00  0.00              
ATOM   3569  C   ALA B  88      44.170   9.289  46.432  1.00  0.00              
ATOM   3570  O   ALA B  88      45.296   9.204  45.935  1.00  0.00              
ATOM   3571  N   GLU B  89      43.442  10.410  46.354  1.00  0.00              
ATOM   3572  CA  GLU B  89      43.908  11.572  45.615  1.00  0.00              
ATOM   3573  CB  GLU B  89      42.754  12.533  45.321  1.00  0.00              
ATOM   3574  CG  GLU B  89      43.100  13.745  44.446  1.00  0.00              
ATOM   3575  CD  GLU B  89      43.729  13.416  43.095  1.00  0.00              
ATOM   3576  OE1 GLU B  89      43.022  12.920  42.218  1.00  0.00              
ATOM   3577  OE2 GLU B  89      44.922  13.667  42.922  1.00  0.00              
ATOM   3578  C   GLU B  89      45.037  12.263  46.371  1.00  0.00              
ATOM   3579  O   GLU B  89      45.955  12.811  45.754  1.00  0.00              
ATOM   3580  N   CYS B  90      44.991  12.220  47.708  1.00  0.00              
ATOM   3581  CA  CYS B  90      46.123  12.631  48.522  1.00  0.00              
ATOM   3582  CB  CYS B  90      45.821  12.490  50.007  1.00  0.00              
ATOM   3583  SG  CYS B  90      44.336  13.359  50.571  1.00  0.00              
ATOM   3584  C   CYS B  90      47.350  11.796  48.182  1.00  0.00              
ATOM   3585  O   CYS B  90      48.425  12.345  47.960  1.00  0.00              
ATOM   3586  N   CYS B  91      47.200  10.473  48.059  1.00  0.00              
ATOM   3587  CA  CYS B  91      48.295   9.586  47.694  1.00  0.00              
ATOM   3588  CB  CYS B  91      47.836   8.143  47.718  1.00  0.00              
ATOM   3589  SG  CYS B  91      47.338   7.635  49.380  1.00  0.00              
ATOM   3590  C   CYS B  91      48.947   9.897  46.355  1.00  0.00              
ATOM   3591  O   CYS B  91      50.165   9.770  46.219  1.00  0.00              
ATOM   3592  N   THR B  92      48.170  10.326  45.356  1.00  0.00              
ATOM   3593  CA  THR B  92      48.736  10.801  44.101  1.00  0.00              
ATOM   3594  CB  THR B  92      47.653  10.847  43.006  1.00  0.00              
ATOM   3595  OG1 THR B  92      46.430  11.243  43.614  1.00  0.00              
ATOM   3596  CG2 THR B  92      47.495   9.496  42.329  1.00  0.00              
ATOM   3597  C   THR B  92      49.498  12.122  44.175  1.00  0.00              
ATOM   3598  O   THR B  92      50.222  12.478  43.244  1.00  0.00              
ATOM   3599  N   LYS B  93      49.356  12.877  45.267  1.00  0.00              
ATOM   3600  CA  LYS B  93      50.082  14.122  45.439  1.00  0.00              
ATOM   3601  CB  LYS B  93      49.112  15.238  45.830  1.00  0.00              
ATOM   3602  CG  LYS B  93      48.025  15.554  44.807  1.00  0.00              
ATOM   3603  CD  LYS B  93      48.619  16.043  43.494  1.00  0.00              
ATOM   3604  CE  LYS B  93      47.510  16.300  42.489  1.00  0.00              
ATOM   3605  NZ  LYS B  93      48.074  16.702  41.216  1.00  0.00              
ATOM   3606  C   LYS B  93      51.146  13.910  46.508  1.00  0.00              
ATOM   3607  O   LYS B  93      50.854  13.861  47.699  1.00  0.00              
ATOM   3608  N   GLU B  94      52.419  13.857  46.126  1.00  0.00              
ATOM   3609  CA  GLU B  94      53.443  13.244  46.963  1.00  0.00              
ATOM   3610  CB  GLU B  94      54.700  12.981  46.140  1.00  0.00              
ATOM   3611  CG  GLU B  94      54.649  11.730  45.257  1.00  0.00              
ATOM   3612  CD  GLU B  94      53.519  11.676  44.235  1.00  0.00              
ATOM   3613  OE1 GLU B  94      53.442  12.567  43.389  1.00  0.00              
ATOM   3614  OE2 GLU B  94      52.730  10.736  44.301  1.00  0.00              
ATOM   3615  C   GLU B  94      53.826  13.890  48.290  1.00  0.00              
ATOM   3616  O   GLU B  94      53.921  15.113  48.442  1.00  0.00              
ATOM   3617  N   GLY B  95      53.996  12.998  49.272  1.00  0.00              
ATOM   3618  CA  GLY B  95      54.648  13.296  50.540  1.00  0.00              
ATOM   3619  C   GLY B  95      53.976  14.388  51.353  1.00  0.00              
ATOM   3620  O   GLY B  95      53.002  14.163  52.072  1.00  0.00              
ATOM   3621  N   LEU B  96      54.499  15.602  51.186  1.00  0.00              
ATOM   3622  CA  LEU B  96      54.018  16.763  51.918  1.00  0.00              
ATOM   3623  CB  LEU B  96      54.980  17.932  51.743  1.00  0.00              
ATOM   3624  CG  LEU B  96      56.406  17.776  52.260  1.00  0.00              
ATOM   3625  CD1 LEU B  96      57.243  18.971  51.841  1.00  0.00              
ATOM   3626  CD2 LEU B  96      56.429  17.603  53.772  1.00  0.00              
ATOM   3627  C   LEU B  96      52.625  17.171  51.463  1.00  0.00              
ATOM   3628  O   LEU B  96      51.782  17.564  52.272  1.00  0.00              
ATOM   3629  N   GLU B  97      52.369  17.017  50.159  1.00  0.00              
ATOM   3630  CA  GLU B  97      51.077  17.354  49.580  1.00  0.00              
ATOM   3631  CB  GLU B  97      51.129  17.249  48.065  1.00  0.00              
ATOM   3632  CG  GLU B  97      52.244  18.014  47.362  1.00  0.00              
ATOM   3633  CD  GLU B  97      52.296  17.726  45.869  1.00  0.00              
ATOM   3634  OE1 GLU B  97      51.829  18.555  45.091  1.00  0.00              
ATOM   3635  OE2 GLU B  97      52.793  16.666  45.480  1.00  0.00              
ATOM   3636  C   GLU B  97      50.032  16.382  50.119  1.00  0.00              
ATOM   3637  O   GLU B  97      48.964  16.787  50.571  1.00  0.00              
ATOM   3638  N   ARG B  98      50.370  15.089  50.078  1.00  0.00              
ATOM   3639  CA  ARG B  98      49.638  14.009  50.726  1.00  0.00              
ATOM   3640  CB  ARG B  98      50.516  12.770  50.616  1.00  0.00              
ATOM   3641  CG  ARG B  98      49.976  11.417  51.037  1.00  0.00              
ATOM   3642  CD  ARG B  98      51.046  10.380  50.714  1.00  0.00              
ATOM   3643  NE  ARG B  98      51.292  10.299  49.280  1.00  0.00              
ATOM   3644  CZ  ARG B  98      52.486  10.032  48.750  1.00  0.00              
ATOM   3645  NH1 ARG B  98      52.564   9.843  47.441  1.00  0.00              
ATOM   3646  NH2 ARG B  98      53.591  10.020  49.493  1.00  0.00              
ATOM   3647  C   ARG B  98      49.298  14.292  52.183  1.00  0.00              
ATOM   3648  O   ARG B  98      48.136  14.191  52.578  1.00  0.00              
ATOM   3649  N   LYS B  99      50.305  14.681  52.973  1.00  0.00              
ATOM   3650  CA  LYS B  99      50.135  15.009  54.382  1.00  0.00              
ATOM   3651  CB  LYS B  99      51.502  15.369  54.960  1.00  0.00              
ATOM   3652  CG  LYS B  99      51.571  15.498  56.473  1.00  0.00              
ATOM   3653  CD  LYS B  99      52.991  15.866  56.877  1.00  0.00              
ATOM   3654  CE  LYS B  99      53.091  15.974  58.389  1.00  0.00              
ATOM   3655  NZ  LYS B  99      54.418  16.402  58.787  1.00  0.00              
ATOM   3656  C   LYS B  99      49.134  16.144  54.587  1.00  0.00              
ATOM   3657  O   LYS B  99      48.190  16.013  55.370  1.00  0.00              
ATOM   3658  N   LEU B 100      49.300  17.240  53.836  1.00  0.00              
ATOM   3659  CA  LEU B 100      48.399  18.386  53.894  1.00  0.00              
ATOM   3660  CB  LEU B 100      48.974  19.485  52.993  1.00  0.00              
ATOM   3661  CG  LEU B 100      48.454  20.925  53.002  1.00  0.00              
ATOM   3662  CD1 LEU B 100      49.562  21.856  52.544  1.00  0.00              
ATOM   3663  CD2 LEU B 100      47.211  21.120  52.143  1.00  0.00              
ATOM   3664  C   LEU B 100      46.978  18.000  53.484  1.00  0.00              
ATOM   3665  O   LEU B 100      46.002  18.358  54.146  1.00  0.00              
ATOM   3666  N   CYS B 101      46.869  17.228  52.401  1.00  0.00              
ATOM   3667  CA  CYS B 101      45.600  16.736  51.882  1.00  0.00              
ATOM   3668  CB  CYS B 101      45.884  15.938  50.618  1.00  0.00              
ATOM   3669  SG  CYS B 101      44.476  15.201  49.755  1.00  0.00              
ATOM   3670  C   CYS B 101      44.866  15.892  52.915  1.00  0.00              
ATOM   3671  O   CYS B 101      43.685  16.128  53.175  1.00  0.00              
ATOM   3672  N   MET B 102      45.560  14.952  53.569  1.00  0.00              
ATOM   3673  CA  MET B 102      44.964  14.162  54.638  1.00  0.00              
ATOM   3674  CB  MET B 102      45.876  13.036  55.095  1.00  0.00              
ATOM   3675  CG  MET B 102      46.063  11.947  54.051  1.00  0.00              
ATOM   3676  SD  MET B 102      47.068  10.579  54.678  1.00  0.00              
ATOM   3677  CE  MET B 102      48.640  11.388  54.681  1.00  0.00              
ATOM   3678  C   MET B 102      44.566  15.009  55.836  1.00  0.00              
ATOM   3679  O   MET B 102      43.488  14.814  56.396  1.00  0.00              
ATOM   3680  N   ALA B 103      45.397  15.988  56.213  1.00  0.00              
ATOM   3681  CA  ALA B 103      45.050  16.933  57.269  1.00  0.00              
ATOM   3682  CB  ALA B 103      46.215  17.881  57.509  1.00  0.00              
ATOM   3683  C   ALA B 103      43.821  17.780  56.944  1.00  0.00              
ATOM   3684  O   ALA B 103      43.117  18.240  57.843  1.00  0.00              
ATOM   3685  N   ALA B 104      43.554  18.001  55.654  1.00  0.00              
ATOM   3686  CA  ALA B 104      42.334  18.664  55.219  1.00  0.00              
ATOM   3687  CB  ALA B 104      42.575  19.293  53.854  1.00  0.00              
ATOM   3688  C   ALA B 104      41.112  17.753  55.109  1.00  0.00              
ATOM   3689  O   ALA B 104      39.998  18.244  54.907  1.00  0.00              
ATOM   3690  N   LEU B 105      41.260  16.428  55.238  1.00  0.00              
ATOM   3691  CA  LEU B 105      40.133  15.520  55.074  1.00  0.00              
ATOM   3692  CB  LEU B 105      40.593  14.115  54.711  1.00  0.00              
ATOM   3693  CG  LEU B 105      41.253  13.927  53.353  1.00  0.00              
ATOM   3694  CD1 LEU B 105      41.751  12.505  53.207  1.00  0.00              
ATOM   3695  CD2 LEU B 105      40.305  14.290  52.224  1.00  0.00              
ATOM   3696  C   LEU B 105      39.190  15.476  56.264  1.00  0.00              
ATOM   3697  O   LEU B 105      39.575  15.251  57.413  1.00  0.00              
ATOM   3698  N   LYS B 106      37.916  15.699  55.949  1.00  0.00              
ATOM   3699  CA  LYS B 106      36.876  15.820  56.954  1.00  0.00              
ATOM   3700  CB  LYS B 106      35.724  16.655  56.412  1.00  0.00              
ATOM   3701  CG  LYS B 106      36.100  18.079  56.036  1.00  0.00              
ATOM   3702  CD  LYS B 106      34.888  18.763  55.432  1.00  0.00              
ATOM   3703  CE  LYS B 106      35.242  20.177  55.011  1.00  0.00              
ATOM   3704  NZ  LYS B 106      34.091  20.821  54.411  1.00  0.00              
ATOM   3705  C   LYS B 106      36.318  14.484  57.417  1.00  0.00              
ATOM   3706  O   LYS B 106      36.051  13.584  56.614  1.00  0.00              
ATOM   3707  N   HIS B 107      36.140  14.373  58.738  1.00  0.00              
ATOM   3708  CA  HIS B 107      35.341  13.315  59.342  1.00  0.00              
ATOM   3709  CB  HIS B 107      35.321  13.492  60.871  1.00  0.00              
ATOM   3710  CG  HIS B 107      34.274  12.661  61.610  1.00  0.00              
ATOM   3711  ND1 HIS B 107      34.175  11.342  61.680  1.00  0.00              
ATOM   3712  CD2 HIS B 107      33.187  13.207  62.258  1.00  0.00              
ATOM   3713  NE2 HIS B 107      32.476  12.183  62.652  1.00  0.00              
ATOM   3714  CE1 HIS B 107      33.066  11.064  62.311  1.00  0.00              
ATOM   3715  C   HIS B 107      33.922  13.351  58.784  1.00  0.00              
ATOM   3716  O   HIS B 107      33.323  14.418  58.636  1.00  0.00              
ATOM   3717  N   GLN B 108      33.389  12.175  58.462  1.00  0.00              
ATOM   3718  CA  GLN B 108      32.027  12.071  57.969  1.00  0.00              
ATOM   3719  CB  GLN B 108      31.928  10.953  56.928  1.00  0.00              
ATOM   3720  CG  GLN B 108      32.910  11.070  55.761  1.00  0.00              
ATOM   3721  CD  GLN B 108      32.775  12.349  54.945  1.00  0.00              
ATOM   3722  OE1 GLN B 108      31.805  12.553  54.221  1.00  0.00              
ATOM   3723  NE2 GLN B 108      33.734  13.260  55.020  1.00  0.00              
ATOM   3724  C   GLN B 108      31.122  11.791  59.165  1.00  0.00              
ATOM   3725  O   GLN B 108      31.231  10.711  59.751  1.00  0.00              
ATOM   3726  N   PRO B 109      30.255  12.720  59.603  1.00  0.00              
ATOM   3727  CD  PRO B 109      30.102  14.052  59.026  1.00  0.00              
ATOM   3728  CA  PRO B 109      29.371  12.556  60.757  1.00  0.00              
ATOM   3729  CB  PRO B 109      28.575  13.846  60.758  1.00  0.00              
ATOM   3730  CG  PRO B 109      29.543  14.847  60.190  1.00  0.00              
ATOM   3731  C   PRO B 109      28.459  11.344  60.636  1.00  0.00              
ATOM   3732  O   PRO B 109      27.756  11.171  59.635  1.00  0.00              
ATOM   3733  N   GLN B 110      28.467  10.487  61.660  1.00  0.00              
ATOM   3734  CA  GLN B 110      27.709   9.251  61.594  1.00  0.00              
ATOM   3735  CB  GLN B 110      28.217   8.216  62.597  1.00  0.00              
ATOM   3736  CG  GLN B 110      27.580   6.839  62.408  1.00  0.00              
ATOM   3737  CD  GLN B 110      27.769   6.218  61.033  1.00  0.00              
ATOM   3738  OE1 GLN B 110      27.035   6.526  60.092  1.00  0.00              
ATOM   3739  NE2 GLN B 110      28.749   5.339  60.873  1.00  0.00              
ATOM   3740  C   GLN B 110      26.201   9.450  61.691  1.00  0.00              
ATOM   3741  O   GLN B 110      25.581   9.544  62.760  1.00  0.00              
ATOM   3742  N   GLU B 111      25.650   9.552  60.486  1.00  0.00              
ATOM   3743  CA  GLU B 111      24.217   9.650  60.290  1.00  0.00              
ATOM   3744  CB  GLU B 111      23.917  10.489  59.051  1.00  0.00              
ATOM   3745  CG  GLU B 111      24.442  11.922  59.158  1.00  0.00              
ATOM   3746  CD  GLU B 111      24.095  12.857  58.004  1.00  0.00              
ATOM   3747  OE1 GLU B 111      23.934  12.425  56.860  1.00  0.00              
ATOM   3748  OE2 GLU B 111      23.975  14.059  58.238  1.00  0.00              
ATOM   3749  C   GLU B 111      23.507   8.304  60.199  1.00  0.00              
ATOM   3750  O   GLU B 111      22.278   8.274  60.148  1.00  0.00              
ATOM   3751  N   PHE B 112      24.202   7.160  60.145  1.00  0.00              
ATOM   3752  CA  PHE B 112      23.525   5.867  60.177  1.00  0.00              
ATOM   3753  CB  PHE B 112      23.373   5.267  58.770  1.00  0.00              
ATOM   3754  CG  PHE B 112      22.298   5.961  57.944  1.00  0.00              
ATOM   3755  CD1 PHE B 112      22.659   6.819  56.921  1.00  0.00              
ATOM   3756  CD2 PHE B 112      20.963   5.774  58.255  1.00  0.00              
ATOM   3757  CE1 PHE B 112      21.682   7.509  56.233  1.00  0.00              
ATOM   3758  CE2 PHE B 112      19.995   6.469  57.560  1.00  0.00              
ATOM   3759  CZ  PHE B 112      20.353   7.338  56.553  1.00  0.00              
ATOM   3760  C   PHE B 112      24.143   4.864  61.148  1.00  0.00              
ATOM   3761  O   PHE B 112      24.995   4.053  60.769  1.00  0.00              
ATOM   3762  N   PRO B 113      23.770   4.890  62.436  1.00  0.00              
ATOM   3763  CD  PRO B 113      22.996   5.953  63.064  1.00  0.00              
ATOM   3764  CA  PRO B 113      24.212   3.923  63.428  1.00  0.00              
ATOM   3765  CB  PRO B 113      23.723   4.513  64.737  1.00  0.00              
ATOM   3766  CG  PRO B 113      22.513   5.320  64.354  1.00  0.00              
ATOM   3767  C   PRO B 113      23.702   2.509  63.178  1.00  0.00              
ATOM   3768  O   PRO B 113      22.579   2.127  63.510  1.00  0.00              
ATOM   3769  N   THR B 114      24.573   1.694  62.595  1.00  0.00              
ATOM   3770  CA  THR B 114      24.302   0.282  62.354  1.00  0.00              
ATOM   3771  CB  THR B 114      25.280  -0.255  61.277  1.00  0.00              
ATOM   3772  OG1 THR B 114      26.617  -0.077  61.738  1.00  0.00              
ATOM   3773  CG2 THR B 114      25.070   0.417  59.928  1.00  0.00              
ATOM   3774  C   THR B 114      24.313  -0.606  63.606  1.00  0.00              
ATOM   3775  O   THR B 114      24.520  -1.823  63.530  1.00  0.00              
ATOM   3776  N   TYR B 115      23.995  -0.027  64.766  1.00  0.00              
ATOM   3777  CA  TYR B 115      24.315  -0.623  66.047  1.00  0.00              
ATOM   3778  CB  TYR B 115      24.453   0.489  67.100  1.00  0.00              
ATOM   3779  CG  TYR B 115      24.767   0.019  68.518  1.00  0.00              
ATOM   3780  CD1 TYR B 115      25.946  -0.650  68.795  1.00  0.00              
ATOM   3781  CE1 TYR B 115      26.188  -1.132  70.065  1.00  0.00              
ATOM   3782  CD2 TYR B 115      23.843   0.237  69.521  1.00  0.00              
ATOM   3783  CE2 TYR B 115      24.084  -0.235  70.793  1.00  0.00              
ATOM   3784  CZ  TYR B 115      25.252  -0.920  71.055  1.00  0.00              
ATOM   3785  OH  TYR B 115      25.493  -1.389  72.332  1.00  0.00              
ATOM   3786  C   TYR B 115      23.284  -1.660  66.465  1.00  0.00              
ATOM   3787  O   TYR B 115      22.070  -1.466  66.360  1.00  0.00              
ATOM   3788  N   VAL B 116      23.815  -2.782  66.943  1.00  0.00              
ATOM   3789  CA  VAL B 116      23.012  -3.816  67.562  1.00  0.00              
ATOM   3790  CB  VAL B 116      22.551  -4.869  66.511  1.00  0.00              
ATOM   3791  CG1 VAL B 116      23.698  -5.604  65.823  1.00  0.00              
ATOM   3792  CG2 VAL B 116      21.551  -5.839  67.125  1.00  0.00              
ATOM   3793  C   VAL B 116      23.839  -4.408  68.696  1.00  0.00              
ATOM   3794  O   VAL B 116      25.045  -4.628  68.565  1.00  0.00              
ATOM   3795  N   GLU B 117      23.203  -4.603  69.849  1.00  0.00              
ATOM   3796  CA  GLU B 117      23.856  -5.262  70.964  1.00  0.00              
ATOM   3797  CB  GLU B 117      23.312  -4.722  72.287  1.00  0.00              
ATOM   3798  CG  GLU B 117      24.111  -5.212  73.497  1.00  0.00              
ATOM   3799  CD  GLU B 117      23.606  -4.838  74.888  1.00  0.00              
ATOM   3800  OE1 GLU B 117      24.216  -5.309  75.854  1.00  0.00              
ATOM   3801  OE2 GLU B 117      22.643  -4.082  75.027  1.00  0.00              
ATOM   3802  C   GLU B 117      23.566  -6.756  70.837  1.00  0.00              
ATOM   3803  O   GLU B 117      22.423  -7.118  70.543  1.00  0.00              
ATOM   3804  N   PRO B 118      24.545  -7.659  70.989  1.00  0.00              
ATOM   3805  CD  PRO B 118      25.970  -7.368  70.863  1.00  0.00              
ATOM   3806  CA  PRO B 118      24.311  -9.098  71.094  1.00  0.00              
ATOM   3807  CB  PRO B 118      25.715  -9.655  71.198  1.00  0.00              
ATOM   3808  CG  PRO B 118      26.527  -8.691  70.373  1.00  0.00              
ATOM   3809  C   PRO B 118      23.489  -9.445  72.332  1.00  0.00              
ATOM   3810  O   PRO B 118      23.411  -8.663  73.285  1.00  0.00              
ATOM   3811  N   THR B 119      22.855 -10.620  72.340  1.00  0.00              
ATOM   3812  CA  THR B 119      22.097 -11.045  73.508  1.00  0.00              
ATOM   3813  CB  THR B 119      21.102 -12.180  73.187  1.00  0.00              
ATOM   3814  OG1 THR B 119      21.828 -13.249  72.596  1.00  0.00              
ATOM   3815  CG2 THR B 119      20.000 -11.708  72.256  1.00  0.00              
ATOM   3816  C   THR B 119      23.025 -11.438  74.649  1.00  0.00              
ATOM   3817  O   THR B 119      24.160 -11.873  74.428  1.00  0.00              
ATOM   3818  N   ASN B 120      22.522 -11.284  75.876  1.00  0.00              
ATOM   3819  CA  ASN B 120      23.248 -11.524  77.124  1.00  0.00              
ATOM   3820  CB  ASN B 120      22.252 -11.576  78.289  1.00  0.00              
ATOM   3821  CG  ASN B 120      21.416 -10.308  78.427  1.00  0.00              
ATOM   3822  OD1 ASN B 120      20.861  -9.798  77.452  1.00  0.00              
ATOM   3823  ND2 ASN B 120      21.268  -9.729  79.606  1.00  0.00              
ATOM   3824  C   ASN B 120      24.143 -12.759  77.148  1.00  0.00              
ATOM   3825  O   ASN B 120      25.306 -12.698  77.554  1.00  0.00              
ATOM   3826  N   ASP B 121      23.612 -13.878  76.641  1.00  0.00              
ATOM   3827  CA  ASP B 121      24.387 -15.102  76.495  1.00  0.00              
ATOM   3828  CB  ASP B 121      23.508 -16.278  76.068  1.00  0.00              
ATOM   3829  CG  ASP B 121      24.295 -17.566  75.828  1.00  0.00              
ATOM   3830  OD1 ASP B 121      24.722 -18.196  76.794  1.00  0.00              
ATOM   3831  OD2 ASP B 121      24.472 -17.933  74.667  1.00  0.00              
ATOM   3832  C   ASP B 121      25.540 -14.956  75.513  1.00  0.00              
ATOM   3833  O   ASP B 121      26.641 -15.405  75.818  1.00  0.00              
ATOM   3834  N   GLU B 122      25.324 -14.331  74.350  1.00  0.00              
ATOM   3835  CA  GLU B 122      26.369 -14.176  73.342  1.00  0.00              
ATOM   3836  CB  GLU B 122      25.822 -13.563  72.064  1.00  0.00              
ATOM   3837  CG  GLU B 122      24.798 -14.406  71.325  1.00  0.00              
ATOM   3838  CD  GLU B 122      24.235 -13.688  70.110  1.00  0.00              
ATOM   3839  OE1 GLU B 122      23.391 -12.803  70.290  1.00  0.00              
ATOM   3840  OE2 GLU B 122      24.632 -14.004  68.991  1.00  0.00              
ATOM   3841  C   GLU B 122      27.487 -13.279  73.849  1.00  0.00              
ATOM   3842  O   GLU B 122      28.664 -13.553  73.612  1.00  0.00              
ATOM   3843  N   ILE B 123      27.095 -12.223  74.575  1.00  0.00              
ATOM   3844  CA  ILE B 123      28.024 -11.307  75.228  1.00  0.00              
ATOM   3845  CB  ILE B 123      27.237 -10.242  76.034  1.00  0.00              
ATOM   3846  CG2 ILE B 123      28.189  -9.295  76.743  1.00  0.00              
ATOM   3847  CG1 ILE B 123      26.288  -9.434  75.165  1.00  0.00              
ATOM   3848  CD1 ILE B 123      25.343  -8.531  75.977  1.00  0.00              
ATOM   3849  C   ILE B 123      28.956 -12.095  76.146  1.00  0.00              
ATOM   3850  O   ILE B 123      30.180 -12.066  75.979  1.00  0.00              
ATOM   3851  N   CYS B 124      28.361 -12.847  77.081  1.00  0.00              
ATOM   3852  CA  CYS B 124      29.133 -13.686  77.982  1.00  0.00              
ATOM   3853  CB  CYS B 124      28.252 -14.330  79.040  1.00  0.00              
ATOM   3854  SG  CYS B 124      27.581 -13.113  80.199  1.00  0.00              
ATOM   3855  C   CYS B 124      29.959 -14.751  77.282  1.00  0.00              
ATOM   3856  O   CYS B 124      31.122 -14.930  77.635  1.00  0.00              
ATOM   3857  N   GLU B 125      29.417 -15.432  76.267  1.00  0.00              
ATOM   3858  CA  GLU B 125      30.157 -16.454  75.541  1.00  0.00              
ATOM   3859  CB  GLU B 125      29.261 -17.224  74.574  1.00  0.00              
ATOM   3860  CG  GLU B 125      28.262 -18.150  75.265  1.00  0.00              
ATOM   3861  CD  GLU B 125      28.904 -19.201  76.159  1.00  0.00              
ATOM   3862  OE1 GLU B 125      29.505 -20.142  75.635  1.00  0.00              
ATOM   3863  OE2 GLU B 125      28.819 -19.076  77.379  1.00  0.00              
ATOM   3864  C   GLU B 125      31.374 -15.923  74.807  1.00  0.00              
ATOM   3865  O   GLU B 125      32.459 -16.478  74.963  1.00  0.00              
ATOM   3866  N   ALA B 126      31.232 -14.829  74.052  1.00  0.00              
ATOM   3867  CA  ALA B 126      32.358 -14.226  73.350  1.00  0.00              
ATOM   3868  CB  ALA B 126      31.880 -13.007  72.578  1.00  0.00              
ATOM   3869  C   ALA B 126      33.448 -13.780  74.318  1.00  0.00              
ATOM   3870  O   ALA B 126      34.625 -14.106  74.145  1.00  0.00              
ATOM   3871  N   PHE B 127      33.028 -13.108  75.396  1.00  0.00              
ATOM   3872  CA  PHE B 127      33.938 -12.654  76.436  1.00  0.00              
ATOM   3873  CB  PHE B 127      33.162 -11.776  77.406  1.00  0.00              
ATOM   3874  CG  PHE B 127      33.968 -10.639  78.016  1.00  0.00              
ATOM   3875  CD1 PHE B 127      34.200  -9.493  77.278  1.00  0.00              
ATOM   3876  CD2 PHE B 127      34.405 -10.721  79.325  1.00  0.00              
ATOM   3877  CE1 PHE B 127      34.848  -8.423  77.858  1.00  0.00              
ATOM   3878  CE2 PHE B 127      35.051  -9.644  79.897  1.00  0.00              
ATOM   3879  CZ  PHE B 127      35.270  -8.495  79.168  1.00  0.00              
ATOM   3880  C   PHE B 127      34.592 -13.815  77.184  1.00  0.00              
ATOM   3881  O   PHE B 127      35.738 -13.707  77.616  1.00  0.00              
ATOM   3882  N   ARG B 128      33.884 -14.939  77.347  1.00  0.00              
ATOM   3883  CA  ARG B 128      34.434 -16.139  77.965  1.00  0.00              
ATOM   3884  CB  ARG B 128      33.305 -17.126  78.267  1.00  0.00              
ATOM   3885  CG  ARG B 128      33.740 -18.400  78.980  1.00  0.00              
ATOM   3886  CD  ARG B 128      32.634 -19.453  79.032  1.00  0.00              
ATOM   3887  NE  ARG B 128      32.121 -19.867  77.728  1.00  0.00              
ATOM   3888  CZ  ARG B 128      32.829 -20.532  76.807  1.00  0.00              
ATOM   3889  NH1 ARG B 128      32.221 -20.895  75.687  1.00  0.00              
ATOM   3890  NH2 ARG B 128      34.112 -20.839  76.980  1.00  0.00              
ATOM   3891  C   ARG B 128      35.473 -16.802  77.067  1.00  0.00              
ATOM   3892  O   ARG B 128      36.528 -17.228  77.539  1.00  0.00              
ATOM   3893  N   LYS B 129      35.180 -16.901  75.766  1.00  0.00              
ATOM   3894  CA  LYS B 129      36.098 -17.491  74.801  1.00  0.00              
ATOM   3895  CB  LYS B 129      35.412 -17.663  73.451  1.00  0.00              
ATOM   3896  CG  LYS B 129      34.298 -18.698  73.508  1.00  0.00              
ATOM   3897  CD  LYS B 129      33.510 -18.714  72.212  1.00  0.00              
ATOM   3898  CE  LYS B 129      32.342 -19.676  72.350  1.00  0.00              
ATOM   3899  NZ  LYS B 129      31.566 -19.709  71.127  1.00  0.00              
ATOM   3900  C   LYS B 129      37.372 -16.674  74.649  1.00  0.00              
ATOM   3901  O   LYS B 129      38.470 -17.230  74.583  1.00  0.00              
ATOM   3902  N   ASP B 130      37.228 -15.347  74.576  1.00  0.00              
ATOM   3903  CA  ASP B 130      38.348 -14.424  74.673  1.00  0.00              
ATOM   3904  CB  ASP B 130      39.228 -14.416  73.408  1.00  0.00              
ATOM   3905  CG  ASP B 130      40.290 -13.324  73.433  1.00  0.00              
ATOM   3906  OD1 ASP B 130      40.204 -12.403  72.623  1.00  0.00              
ATOM   3907  OD2 ASP B 130      41.172 -13.355  74.289  1.00  0.00              
ATOM   3908  C   ASP B 130      37.836 -13.013  74.940  1.00  0.00              
ATOM   3909  O   ASP B 130      37.250 -12.415  74.038  1.00  0.00              
ATOM   3910  N   PRO B 131      38.089 -12.407  76.109  1.00  0.00              
ATOM   3911  CD  PRO B 131      38.898 -12.979  77.182  1.00  0.00              
ATOM   3912  CA  PRO B 131      37.610 -11.072  76.463  1.00  0.00              
ATOM   3913  CB  PRO B 131      38.202 -10.860  77.846  1.00  0.00              
ATOM   3914  CG  PRO B 131      39.427 -11.740  77.877  1.00  0.00              
ATOM   3915  C   PRO B 131      37.990  -9.956  75.494  1.00  0.00              
ATOM   3916  O   PRO B 131      37.176  -9.087  75.169  1.00  0.00              
ATOM   3917  N   LYS B 132      39.226 -10.039  74.987  1.00  0.00              
ATOM   3918  CA  LYS B 132      39.806  -9.019  74.126  1.00  0.00              
ATOM   3919  CB  LYS B 132      41.253  -9.360  73.763  1.00  0.00              
ATOM   3920  CG  LYS B 132      42.168  -9.728  74.930  1.00  0.00              
ATOM   3921  CD  LYS B 132      42.326  -8.604  75.944  1.00  0.00              
ATOM   3922  CE  LYS B 132      43.133  -9.126  77.120  1.00  0.00              
ATOM   3923  NZ  LYS B 132      43.309  -8.092  78.120  1.00  0.00              
ATOM   3924  C   LYS B 132      39.003  -8.809  72.853  1.00  0.00              
ATOM   3925  O   LYS B 132      38.679  -7.665  72.535  1.00  0.00              
ATOM   3926  N   GLU B 133      38.618  -9.880  72.142  1.00  0.00              
ATOM   3927  CA  GLU B 133      37.827  -9.740  70.926  1.00  0.00              
ATOM   3928  CB  GLU B 133      37.670 -11.065  70.152  1.00  0.00              
ATOM   3929  CG  GLU B 133      37.311 -12.371  70.874  1.00  0.00              
ATOM   3930  CD  GLU B 133      35.836 -12.693  71.088  1.00  0.00              
ATOM   3931  OE1 GLU B 133      35.348 -13.630  70.460  1.00  0.00              
ATOM   3932  OE2 GLU B 133      35.173 -12.015  71.867  1.00  0.00              
ATOM   3933  C   GLU B 133      36.503  -9.009  71.096  1.00  0.00              
ATOM   3934  O   GLU B 133      36.203  -8.112  70.307  1.00  0.00              
ATOM   3935  N   TYR B 134      35.730  -9.323  72.141  1.00  0.00              
ATOM   3936  CA  TYR B 134      34.468  -8.642  72.386  1.00  0.00              
ATOM   3937  CB  TYR B 134      33.645  -9.356  73.461  1.00  0.00              
ATOM   3938  CG  TYR B 134      32.195  -8.890  73.492  1.00  0.00              
ATOM   3939  CD1 TYR B 134      31.342  -9.251  72.466  1.00  0.00              
ATOM   3940  CE1 TYR B 134      30.053  -8.763  72.433  1.00  0.00              
ATOM   3941  CD2 TYR B 134      31.748  -8.066  74.507  1.00  0.00              
ATOM   3942  CE2 TYR B 134      30.460  -7.572  74.473  1.00  0.00              
ATOM   3943  CZ  TYR B 134      29.624  -7.919  73.433  1.00  0.00              
ATOM   3944  OH  TYR B 134      28.337  -7.422  73.378  1.00  0.00              
ATOM   3945  C   TYR B 134      34.709  -7.194  72.782  1.00  0.00              
ATOM   3946  O   TYR B 134      34.041  -6.293  72.270  1.00  0.00              
ATOM   3947  N   ALA B 135      35.689  -6.967  73.665  1.00  0.00              
ATOM   3948  CA  ALA B 135      36.057  -5.624  74.090  1.00  0.00              
ATOM   3949  CB  ALA B 135      37.258  -5.702  75.024  1.00  0.00              
ATOM   3950  C   ALA B 135      36.433  -4.724  72.920  1.00  0.00              
ATOM   3951  O   ALA B 135      35.876  -3.638  72.739  1.00  0.00              
ATOM   3952  N   ASN B 136      37.340  -5.221  72.078  1.00  0.00              
ATOM   3953  CA  ASN B 136      37.810  -4.488  70.918  1.00  0.00              
ATOM   3954  CB  ASN B 136      39.017  -5.172  70.278  1.00  0.00              
ATOM   3955  CG  ASN B 136      40.290  -5.161  71.118  1.00  0.00              
ATOM   3956  OD1 ASN B 136      41.067  -6.112  71.099  1.00  0.00              
ATOM   3957  ND2 ASN B 136      40.603  -4.116  71.875  1.00  0.00              
ATOM   3958  C   ASN B 136      36.720  -4.282  69.880  1.00  0.00              
ATOM   3959  O   ASN B 136      36.564  -3.172  69.369  1.00  0.00              
ATOM   3960  N   GLN B 137      35.927  -5.320  69.589  1.00  0.00              
ATOM   3961  CA  GLN B 137      34.842  -5.212  68.625  1.00  0.00              
ATOM   3962  CB  GLN B 137      34.265  -6.597  68.322  1.00  0.00              
ATOM   3963  CG  GLN B 137      33.416  -6.718  67.057  1.00  0.00              
ATOM   3964  CD  GLN B 137      31.911  -6.645  67.279  1.00  0.00              
ATOM   3965  OE1 GLN B 137      31.241  -7.663  67.425  1.00  0.00              
ATOM   3966  NE2 GLN B 137      31.316  -5.463  67.320  1.00  0.00              
ATOM   3967  C   GLN B 137      33.759  -4.252  69.100  1.00  0.00              
ATOM   3968  O   GLN B 137      33.154  -3.568  68.271  1.00  0.00              
ATOM   3969  N   PHE B 138      33.491  -4.170  70.409  1.00  0.00              
ATOM   3970  CA  PHE B 138      32.556  -3.185  70.930  1.00  0.00              
ATOM   3971  CB  PHE B 138      32.185  -3.485  72.385  1.00  0.00              
ATOM   3972  CG  PHE B 138      31.036  -2.618  72.887  1.00  0.00              
ATOM   3973  CD1 PHE B 138      29.746  -2.884  72.466  1.00  0.00              
ATOM   3974  CD2 PHE B 138      31.290  -1.541  73.716  1.00  0.00              
ATOM   3975  CE1 PHE B 138      28.718  -2.054  72.857  1.00  0.00              
ATOM   3976  CE2 PHE B 138      30.253  -0.714  74.095  1.00  0.00              
ATOM   3977  CZ  PHE B 138      28.970  -0.968  73.665  1.00  0.00              
ATOM   3978  C   PHE B 138      33.124  -1.776  70.806  1.00  0.00              
ATOM   3979  O   PHE B 138      32.450  -0.887  70.276  1.00  0.00              
ATOM   3980  N   MET B 139      34.369  -1.568  71.262  1.00  0.00              
ATOM   3981  CA  MET B 139      35.025  -0.265  71.176  1.00  0.00              
ATOM   3982  CB  MET B 139      36.390  -0.273  71.850  1.00  0.00              
ATOM   3983  CG  MET B 139      36.342  -0.427  73.361  1.00  0.00              
ATOM   3984  SD  MET B 139      37.957  -0.171  74.136  1.00  0.00              
ATOM   3985  CE  MET B 139      38.583  -1.825  74.092  1.00  0.00              
ATOM   3986  C   MET B 139      35.183   0.249  69.751  1.00  0.00              
ATOM   3987  O   MET B 139      35.273   1.453  69.519  1.00  0.00              
ATOM   3988  N   TRP B 140      35.257  -0.678  68.794  1.00  0.00              
ATOM   3989  CA  TRP B 140      35.048  -0.353  67.397  1.00  0.00              
ATOM   3990  CB  TRP B 140      35.508  -1.542  66.542  1.00  0.00              
ATOM   3991  CG  TRP B 140      35.193  -1.439  65.055  1.00  0.00              
ATOM   3992  CD2 TRP B 140      34.237  -2.144  64.378  1.00  0.00              
ATOM   3993  CE2 TRP B 140      34.325  -1.629  63.127  1.00  0.00              
ATOM   3994  CE3 TRP B 140      33.506  -3.270  64.665  1.00  0.00              
ATOM   3995  CD1 TRP B 140      35.829  -0.542  64.221  1.00  0.00              
ATOM   3996  NE1 TRP B 140      35.270  -0.687  63.035  1.00  0.00              
ATOM   3997  CZ2 TRP B 140      33.684  -2.171  62.043  1.00  0.00              
ATOM   3998  CZ3 TRP B 140      32.832  -3.834  63.593  1.00  0.00              
ATOM   3999  CH2 TRP B 140      32.917  -3.295  62.310  1.00  0.00              
ATOM   4000  C   TRP B 140      33.582   0.021  67.162  1.00  0.00              
ATOM   4001  O   TRP B 140      33.271   1.208  67.056  1.00  0.00              
ATOM   4002  N   GLU B 141      32.666  -0.964  67.202  1.00  0.00              
ATOM   4003  CA  GLU B 141      31.297  -0.838  66.703  1.00  0.00              
ATOM   4004  CB  GLU B 141      30.474  -2.088  67.028  1.00  0.00              
ATOM   4005  CG  GLU B 141      29.149  -2.177  66.255  1.00  0.00              
ATOM   4006  CD  GLU B 141      28.170  -3.265  66.690  1.00  0.00              
ATOM   4007  OE1 GLU B 141      28.604  -4.365  67.041  1.00  0.00              
ATOM   4008  OE2 GLU B 141      26.967  -2.998  66.664  1.00  0.00              
ATOM   4009  C   GLU B 141      30.545   0.382  67.209  1.00  0.00              
ATOM   4010  O   GLU B 141      29.940   1.116  66.417  1.00  0.00              
ATOM   4011  N   TYR B 142      30.623   0.609  68.524  1.00  0.00              
ATOM   4012  CA  TYR B 142      29.917   1.709  69.153  1.00  0.00              
ATOM   4013  CB  TYR B 142      30.022   1.597  70.674  1.00  0.00              
ATOM   4014  CG  TYR B 142      28.964   2.405  71.414  1.00  0.00              
ATOM   4015  CD1 TYR B 142      27.665   1.939  71.475  1.00  0.00              
ATOM   4016  CE1 TYR B 142      26.690   2.681  72.109  1.00  0.00              
ATOM   4017  CD2 TYR B 142      29.296   3.606  72.006  1.00  0.00              
ATOM   4018  CE2 TYR B 142      28.324   4.354  72.637  1.00  0.00              
ATOM   4019  CZ  TYR B 142      27.027   3.889  72.680  1.00  0.00              
ATOM   4020  OH  TYR B 142      26.057   4.647  73.306  1.00  0.00              
ATOM   4021  C   TYR B 142      30.486   3.034  68.662  1.00  0.00              
ATOM   4022  O   TYR B 142      29.731   3.902  68.225  1.00  0.00              
ATOM   4023  N   SER B 143      31.812   3.189  68.644  1.00  0.00              
ATOM   4024  CA  SER B 143      32.421   4.434  68.216  1.00  0.00              
ATOM   4025  CB  SER B 143      33.860   4.489  68.687  1.00  0.00              
ATOM   4026  OG  SER B 143      33.871   4.425  70.107  1.00  0.00              
ATOM   4027  C   SER B 143      32.299   4.684  66.718  1.00  0.00              
ATOM   4028  O   SER B 143      32.080   5.828  66.326  1.00  0.00              
ATOM   4029  N   THR B 144      32.376   3.659  65.858  1.00  0.00              
ATOM   4030  CA  THR B 144      32.064   3.815  64.439  1.00  0.00              
ATOM   4031  CB  THR B 144      32.345   2.522  63.644  1.00  0.00              
ATOM   4032  OG1 THR B 144      31.989   1.416  64.468  1.00  0.00              
ATOM   4033  CG2 THR B 144      33.786   2.432  63.182  1.00  0.00              
ATOM   4034  C   THR B 144      30.627   4.255  64.195  1.00  0.00              
ATOM   4035  O   THR B 144      30.322   5.002  63.264  1.00  0.00              
ATOM   4036  N   ASN B 145      29.725   3.778  65.056  1.00  0.00              
ATOM   4037  CA  ASN B 145      28.320   4.111  64.930  1.00  0.00              
ATOM   4038  CB  ASN B 145      27.458   2.931  65.330  1.00  0.00              
ATOM   4039  CG  ASN B 145      27.481   1.875  64.240  1.00  0.00              
ATOM   4040  OD1 ASN B 145      27.179   2.155  63.082  1.00  0.00              
ATOM   4041  ND2 ASN B 145      27.872   0.642  64.515  1.00  0.00              
ATOM   4042  C   ASN B 145      27.889   5.368  65.655  1.00  0.00              
ATOM   4043  O   ASN B 145      26.826   5.921  65.367  1.00  0.00              
ATOM   4044  N   TYR B 146      28.692   5.839  66.607  1.00  0.00              
ATOM   4045  CA  TYR B 146      28.416   7.088  67.292  1.00  0.00              
ATOM   4046  CB  TYR B 146      27.916   6.819  68.722  1.00  0.00              
ATOM   4047  CG  TYR B 146      26.607   6.037  68.734  1.00  0.00              
ATOM   4048  CD1 TYR B 146      26.622   4.685  69.012  1.00  0.00              
ATOM   4049  CE1 TYR B 146      25.473   3.937  68.874  1.00  0.00              
ATOM   4050  CD2 TYR B 146      25.427   6.652  68.362  1.00  0.00              
ATOM   4051  CE2 TYR B 146      24.275   5.908  68.219  1.00  0.00              
ATOM   4052  CZ  TYR B 146      24.308   4.553  68.476  1.00  0.00              
ATOM   4053  OH  TYR B 146      23.157   3.800  68.350  1.00  0.00              
ATOM   4054  C   TYR B 146      29.639   7.998  67.240  1.00  0.00              
ATOM   4055  O   TYR B 146      30.156   8.492  68.243  1.00  0.00              
ATOM   4056  N   GLY B 147      30.058   8.252  65.995  1.00  0.00              
ATOM   4057  CA  GLY B 147      31.257   9.022  65.684  1.00  0.00              
ATOM   4058  C   GLY B 147      31.254  10.443  66.232  1.00  0.00              
ATOM   4059  O   GLY B 147      32.255  10.920  66.760  1.00  0.00              
ATOM   4060  N   GLN B 148      30.109  11.120  66.134  1.00  0.00              
ATOM   4061  CA  GLN B 148      29.967  12.474  66.644  1.00  0.00              
ATOM   4062  CB  GLN B 148      29.044  13.282  65.736  1.00  0.00              
ATOM   4063  CG  GLN B 148      29.774  13.995  64.606  1.00  0.00              
ATOM   4064  CD  GLN B 148      30.666  15.133  65.085  1.00  0.00              
ATOM   4065  OE1 GLN B 148      31.886  15.020  65.151  1.00  0.00              
ATOM   4066  NE2 GLN B 148      30.112  16.289  65.423  1.00  0.00              
ATOM   4067  C   GLN B 148      29.496  12.549  68.092  1.00  0.00              
ATOM   4068  O   GLN B 148      29.146  13.624  68.585  1.00  0.00              
ATOM   4069  N   ALA B 149      29.450  11.419  68.805  1.00  0.00              
ATOM   4070  CA  ALA B 149      29.204  11.448  70.238  1.00  0.00              
ATOM   4071  CB  ALA B 149      28.773  10.074  70.721  1.00  0.00              
ATOM   4072  C   ALA B 149      30.518  11.801  70.928  1.00  0.00              
ATOM   4073  O   ALA B 149      31.569  11.361  70.454  1.00  0.00              
ATOM   4074  N   PRO B 150      30.543  12.598  72.008  1.00  0.00              
ATOM   4075  CD  PRO B 150      29.367  13.221  72.605  1.00  0.00              
ATOM   4076  CA  PRO B 150      31.758  13.002  72.711  1.00  0.00              
ATOM   4077  CB  PRO B 150      31.215  13.713  73.930  1.00  0.00              
ATOM   4078  CG  PRO B 150      29.946  14.347  73.436  1.00  0.00              
ATOM   4079  C   PRO B 150      32.656  11.841  73.116  1.00  0.00              
ATOM   4080  O   PRO B 150      32.199  10.859  73.710  1.00  0.00              
ATOM   4081  N   LEU B 151      33.938  11.964  72.752  1.00  0.00              
ATOM   4082  CA  LEU B 151      34.994  11.040  73.156  1.00  0.00              
ATOM   4083  CB  LEU B 151      36.353  11.667  72.835  1.00  0.00              
ATOM   4084  CG  LEU B 151      37.654  10.915  73.118  1.00  0.00              
ATOM   4085  CD1 LEU B 151      37.750   9.623  72.320  1.00  0.00              
ATOM   4086  CD2 LEU B 151      38.838  11.806  72.792  1.00  0.00              
ATOM   4087  C   LEU B 151      34.926  10.640  74.627  1.00  0.00              
ATOM   4088  O   LEU B 151      35.055   9.460  74.956  1.00  0.00              
ATOM   4089  N   SER B 152      34.663  11.626  75.491  1.00  0.00              
ATOM   4090  CA  SER B 152      34.380  11.414  76.903  1.00  0.00              
ATOM   4091  CB  SER B 152      33.919  12.743  77.486  1.00  0.00              
ATOM   4092  OG  SER B 152      32.851  13.288  76.712  1.00  0.00              
ATOM   4093  C   SER B 152      33.317  10.347  77.137  1.00  0.00              
ATOM   4094  O   SER B 152      33.593   9.295  77.720  1.00  0.00              
ATOM   4095  N   LEU B 153      32.119  10.608  76.598  1.00  0.00              
ATOM   4096  CA  LEU B 153      30.984   9.708  76.703  1.00  0.00              
ATOM   4097  CB  LEU B 153      29.753  10.291  76.026  1.00  0.00              
ATOM   4098  CG  LEU B 153      29.042  11.426  76.736  1.00  0.00              
ATOM   4099  CD1 LEU B 153      27.898  11.947  75.890  1.00  0.00              
ATOM   4100  CD2 LEU B 153      28.533  10.966  78.091  1.00  0.00              
ATOM   4101  C   LEU B 153      31.251   8.318  76.161  1.00  0.00              
ATOM   4102  O   LEU B 153      30.951   7.332  76.838  1.00  0.00              
ATOM   4103  N   LEU B 154      31.871   8.245  74.979  1.00  0.00              
ATOM   4104  CA  LEU B 154      32.246   6.975  74.375  1.00  0.00              
ATOM   4105  CB  LEU B 154      32.905   7.197  73.018  1.00  0.00              
ATOM   4106  CG  LEU B 154      32.078   7.791  71.887  1.00  0.00              
ATOM   4107  CD1 LEU B 154      32.968   8.093  70.703  1.00  0.00              
ATOM   4108  CD2 LEU B 154      30.964   6.851  71.464  1.00  0.00              
ATOM   4109  C   LEU B 154      33.170   6.161  75.272  1.00  0.00              
ATOM   4110  O   LEU B 154      32.842   5.023  75.611  1.00  0.00              
ATOM   4111  N   VAL B 155      34.280   6.752  75.732  1.00  0.00              
ATOM   4112  CA  VAL B 155      35.237   6.055  76.588  1.00  0.00              
ATOM   4113  CB  VAL B 155      36.554   6.872  76.709  1.00  0.00              
ATOM   4114  CG1 VAL B 155      37.599   6.204  77.594  1.00  0.00              
ATOM   4115  CG2 VAL B 155      37.187   7.044  75.336  1.00  0.00              
ATOM   4116  C   VAL B 155      34.637   5.710  77.952  1.00  0.00              
ATOM   4117  O   VAL B 155      34.993   4.688  78.549  1.00  0.00              
ATOM   4118  N   SER B 156      33.727   6.530  78.493  1.00  0.00              
ATOM   4119  CA  SER B 156      33.000   6.143  79.691  1.00  0.00              
ATOM   4120  CB  SER B 156      32.278   7.324  80.335  1.00  0.00              
ATOM   4121  OG  SER B 156      31.509   8.118  79.444  1.00  0.00              
ATOM   4122  C   SER B 156      32.030   4.999  79.445  1.00  0.00              
ATOM   4123  O   SER B 156      31.919   4.093  80.275  1.00  0.00              
ATOM   4124  N   TYR B 157      31.356   5.001  78.288  1.00  0.00              
ATOM   4125  CA  TYR B 157      30.354   3.994  77.984  1.00  0.00              
ATOM   4126  CB  TYR B 157      29.541   4.365  76.744  1.00  0.00              
ATOM   4127  CG  TYR B 157      28.317   3.479  76.543  1.00  0.00              
ATOM   4128  CD1 TYR B 157      27.142   3.800  77.190  1.00  0.00              
ATOM   4129  CE1 TYR B 157      26.030   3.007  77.021  1.00  0.00              
ATOM   4130  CD2 TYR B 157      28.380   2.360  75.733  1.00  0.00              
ATOM   4131  CE2 TYR B 157      27.267   1.563  75.565  1.00  0.00              
ATOM   4132  CZ  TYR B 157      26.093   1.905  76.197  1.00  0.00              
ATOM   4133  OH  TYR B 157      24.962   1.143  75.983  1.00  0.00              
ATOM   4134  C   TYR B 157      31.010   2.641  77.781  1.00  0.00              
ATOM   4135  O   TYR B 157      30.574   1.669  78.395  1.00  0.00              
ATOM   4136  N   THR B 158      32.063   2.560  76.960  1.00  0.00              
ATOM   4137  CA  THR B 158      32.734   1.299  76.678  1.00  0.00              
ATOM   4138  CB  THR B 158      33.851   1.513  75.646  1.00  0.00              
ATOM   4139  OG1 THR B 158      34.695   2.526  76.185  1.00  0.00              
ATOM   4140  CG2 THR B 158      33.307   1.907  74.276  1.00  0.00              
ATOM   4141  C   THR B 158      33.290   0.677  77.952  1.00  0.00              
ATOM   4142  O   THR B 158      33.101  -0.509  78.218  1.00  0.00              
ATOM   4143  N   LYS B 159      33.935   1.524  78.762  1.00  0.00              
ATOM   4144  CA  LYS B 159      34.440   1.156  80.077  1.00  0.00              
ATOM   4145  CB  LYS B 159      35.013   2.410  80.712  1.00  0.00              
ATOM   4146  CG  LYS B 159      35.917   2.220  81.915  1.00  0.00              
ATOM   4147  CD  LYS B 159      36.341   3.552  82.539  1.00  0.00              
ATOM   4148  CE  LYS B 159      37.186   4.473  81.652  1.00  0.00              
ATOM   4149  NZ  LYS B 159      36.384   5.317  80.782  1.00  0.00              
ATOM   4150  C   LYS B 159      33.344   0.575  80.967  1.00  0.00              
ATOM   4151  O   LYS B 159      33.476  -0.540  81.480  1.00  0.00              
ATOM   4152  N   SER B 160      32.227   1.302  81.101  1.00  0.00              
ATOM   4153  CA  SER B 160      31.101   0.861  81.916  1.00  0.00              
ATOM   4154  CB  SER B 160      30.025   1.938  81.975  1.00  0.00              
ATOM   4155  OG  SER B 160      30.527   3.157  82.503  1.00  0.00              
ATOM   4156  C   SER B 160      30.487  -0.434  81.402  1.00  0.00              
ATOM   4157  O   SER B 160      30.174  -1.335  82.181  1.00  0.00              
ATOM   4158  N   TYR B 161      30.368  -0.553  80.076  1.00  0.00              
ATOM   4159  CA  TYR B 161      29.825  -1.734  79.427  1.00  0.00              
ATOM   4160  CB  TYR B 161      29.712  -1.485  77.921  1.00  0.00              
ATOM   4161  CG  TYR B 161      29.026  -2.608  77.156  1.00  0.00              
ATOM   4162  CD1 TYR B 161      27.649  -2.693  77.161  1.00  0.00              
ATOM   4163  CE1 TYR B 161      27.027  -3.749  76.531  1.00  0.00              
ATOM   4164  CD2 TYR B 161      29.781  -3.554  76.491  1.00  0.00              
ATOM   4165  CE2 TYR B 161      29.161  -4.609  75.859  1.00  0.00              
ATOM   4166  CZ  TYR B 161      27.788  -4.708  75.900  1.00  0.00              
ATOM   4167  OH  TYR B 161      27.170  -5.793  75.314  1.00  0.00              
ATOM   4168  C   TYR B 161      30.702  -2.947  79.701  1.00  0.00              
ATOM   4169  O   TYR B 161      30.200  -3.993  80.109  1.00  0.00              
ATOM   4170  N   LEU B 162      32.017  -2.824  79.513  1.00  0.00              
ATOM   4171  CA  LEU B 162      32.926  -3.935  79.746  1.00  0.00              
ATOM   4172  CB  LEU B 162      34.299  -3.637  79.164  1.00  0.00              
ATOM   4173  CG  LEU B 162      34.354  -3.426  77.654  1.00  0.00              
ATOM   4174  CD1 LEU B 162      35.743  -2.988  77.231  1.00  0.00              
ATOM   4175  CD2 LEU B 162      33.889  -4.666  76.905  1.00  0.00              
ATOM   4176  C   LEU B 162      33.022  -4.319  81.214  1.00  0.00              
ATOM   4177  O   LEU B 162      33.164  -5.500  81.539  1.00  0.00              
ATOM   4178  N   SER B 163      32.899  -3.336  82.114  1.00  0.00              
ATOM   4179  CA  SER B 163      32.767  -3.609  83.537  1.00  0.00              
ATOM   4180  CB  SER B 163      32.758  -2.301  84.324  1.00  0.00              
ATOM   4181  OG  SER B 163      32.958  -2.485  85.720  1.00  0.00              
ATOM   4182  C   SER B 163      31.487  -4.399  83.806  1.00  0.00              
ATOM   4183  O   SER B 163      31.516  -5.368  84.564  1.00  0.00              
ATOM   4184  N   MET B 164      30.376  -4.011  83.166  1.00  0.00              
ATOM   4185  CA  MET B 164      29.104  -4.717  83.256  1.00  0.00              
ATOM   4186  CB  MET B 164      28.048  -3.931  82.473  1.00  0.00              
ATOM   4187  CG  MET B 164      26.655  -4.536  82.389  1.00  0.00              
ATOM   4188  SD  MET B 164      25.464  -3.415  81.613  1.00  0.00              
ATOM   4189  CE  MET B 164      25.463  -4.043  79.959  1.00  0.00              
ATOM   4190  C   MET B 164      29.205  -6.152  82.752  1.00  0.00              
ATOM   4191  O   MET B 164      28.660  -7.068  83.365  1.00  0.00              
ATOM   4192  N   VAL B 165      29.914  -6.381  81.642  1.00  0.00              
ATOM   4193  CA  VAL B 165      30.143  -7.733  81.144  1.00  0.00              
ATOM   4194  CB  VAL B 165      30.839  -7.728  79.764  1.00  0.00              
ATOM   4195  CG1 VAL B 165      30.912  -9.140  79.213  1.00  0.00              
ATOM   4196  CG2 VAL B 165      30.104  -6.863  78.757  1.00  0.00              
ATOM   4197  C   VAL B 165      30.962  -8.528  82.157  1.00  0.00              
ATOM   4198  O   VAL B 165      30.596  -9.648  82.520  1.00  0.00              
ATOM   4199  N   GLY B 166      32.045  -7.917  82.651  1.00  0.00              
ATOM   4200  CA  GLY B 166      32.932  -8.527  83.631  1.00  0.00              
ATOM   4201  C   GLY B 166      32.209  -8.981  84.891  1.00  0.00              
ATOM   4202  O   GLY B 166      32.376 -10.125  85.320  1.00  0.00              
ATOM   4203  N   SER B 167      31.382  -8.112  85.481  1.00  0.00              
ATOM   4204  CA  SER B 167      30.600  -8.468  86.653  1.00  0.00              
ATOM   4205  CB  SER B 167      29.945  -7.218  87.237  1.00  0.00              
ATOM   4206  OG  SER B 167      29.256  -6.499  86.222  1.00  0.00              
ATOM   4207  C   SER B 167      29.539  -9.504  86.310  1.00  0.00              
ATOM   4208  O   SER B 167      29.543 -10.623  86.831  1.00  0.00              
ATOM   4209  N   CYS B 168      28.656  -9.162  85.370  1.00  0.00              
ATOM   4210  CA  CYS B 168      27.513  -9.999  85.057  1.00  0.00              
ATOM   4211  CB  CYS B 168      26.602  -9.307  84.074  1.00  0.00              
ATOM   4212  SG  CYS B 168      26.060  -7.709  84.724  1.00  0.00              
ATOM   4213  C   CYS B 168      27.840 -11.405  84.598  1.00  0.00              
ATOM   4214  O   CYS B 168      27.263 -12.356  85.128  1.00  0.00              
ATOM   4215  N   CYS B 169      28.817 -11.583  83.707  1.00  0.00              
ATOM   4216  CA  CYS B 169      29.203 -12.917  83.278  1.00  0.00              
ATOM   4217  CB  CYS B 169      30.035 -12.845  82.007  1.00  0.00              
ATOM   4218  SG  CYS B 169      29.170 -11.961  80.684  1.00  0.00              
ATOM   4219  C   CYS B 169      29.923 -13.736  84.347  1.00  0.00              
ATOM   4220  O   CYS B 169      30.144 -14.932  84.156  1.00  0.00              
ATOM   4221  N   THR B 170      30.313 -13.135  85.479  1.00  0.00              
ATOM   4222  CA  THR B 170      30.817 -13.907  86.606  1.00  0.00              
ATOM   4223  CB  THR B 170      32.189 -13.385  87.089  1.00  0.00              
ATOM   4224  OG1 THR B 170      32.069 -11.995  87.366  1.00  0.00              
ATOM   4225  CG2 THR B 170      33.292 -13.643  86.073  1.00  0.00              
ATOM   4226  C   THR B 170      29.821 -13.992  87.762  1.00  0.00              
ATOM   4227  O   THR B 170      30.030 -14.741  88.720  1.00  0.00              
ATOM   4228  N   SER B 171      28.722 -13.231  87.696  1.00  0.00              
ATOM   4229  CA  SER B 171      27.733 -13.206  88.763  1.00  0.00              
ATOM   4230  CB  SER B 171      26.851 -11.965  88.620  1.00  0.00              
ATOM   4231  OG  SER B 171      25.910 -12.051  87.555  1.00  0.00              
ATOM   4232  C   SER B 171      26.857 -14.455  88.821  1.00  0.00              
ATOM   4233  O   SER B 171      26.791 -15.246  87.878  1.00  0.00              
ATOM   4234  N   ALA B 172      26.134 -14.600  89.938  1.00  0.00              
ATOM   4235  CA  ALA B 172      25.167 -15.674  90.120  1.00  0.00              
ATOM   4236  CB  ALA B 172      24.581 -15.578  91.520  1.00  0.00              
ATOM   4237  C   ALA B 172      24.001 -15.660  89.134  1.00  0.00              
ATOM   4238  O   ALA B 172      23.374 -16.693  88.899  1.00  0.00              
ATOM   4239  N   SER B 173      23.683 -14.500  88.550  1.00  0.00              
ATOM   4240  CA  SER B 173      22.651 -14.415  87.533  1.00  0.00              
ATOM   4241  CB  SER B 173      21.274 -14.185  88.158  1.00  0.00              
ATOM   4242  OG  SER B 173      20.235 -14.180  87.185  1.00  0.00              
ATOM   4243  C   SER B 173      23.004 -13.315  86.536  1.00  0.00              
ATOM   4244  O   SER B 173      22.731 -12.131  86.775  1.00  0.00              
ATOM   4245  N   PRO B 174      23.621 -13.676  85.396  1.00  0.00              
ATOM   4246  CD  PRO B 174      24.080 -15.029  85.087  1.00  0.00              
ATOM   4247  CA  PRO B 174      23.994 -12.755  84.326  1.00  0.00              
ATOM   4248  CB  PRO B 174      24.505 -13.680  83.241  1.00  0.00              
ATOM   4249  CG  PRO B 174      25.143 -14.790  84.032  1.00  0.00              
ATOM   4250  C   PRO B 174      22.835 -11.903  83.835  1.00  0.00              
ATOM   4251  O   PRO B 174      22.990 -10.695  83.679  1.00  0.00              
ATOM   4252  N   THR B 175      21.660 -12.506  83.625  1.00  0.00              
ATOM   4253  CA  THR B 175      20.459 -11.802  83.198  1.00  0.00              
ATOM   4254  CB  THR B 175      19.321 -12.830  83.069  1.00  0.00              
ATOM   4255  OG1 THR B 175      19.883 -13.932  82.362  1.00  0.00              
ATOM   4256  CG2 THR B 175      18.114 -12.283  82.315  1.00  0.00              
ATOM   4257  C   THR B 175      20.069 -10.683  84.161  1.00  0.00              
ATOM   4258  O   THR B 175      19.883  -9.541  83.739  1.00  0.00              
ATOM   4259  N   VAL B 176      20.005 -10.993  85.463  1.00  0.00              
ATOM   4260  CA  VAL B 176      19.630 -10.022  86.486  1.00  0.00              
ATOM   4261  CB  VAL B 176      19.447 -10.764  87.837  1.00  0.00              
ATOM   4262  CG1 VAL B 176      19.346  -9.853  89.054  1.00  0.00              
ATOM   4263  CG2 VAL B 176      18.171 -11.589  87.766  1.00  0.00              
ATOM   4264  C   VAL B 176      20.649  -8.890  86.563  1.00  0.00              
ATOM   4265  O   VAL B 176      20.288  -7.711  86.517  1.00  0.00              
ATOM   4266  N   CYS B 177      21.933  -9.258  86.620  1.00  0.00              
ATOM   4267  CA  CYS B 177      23.023  -8.295  86.662  1.00  0.00              
ATOM   4268  CB  CYS B 177      24.331  -9.057  86.778  1.00  0.00              
ATOM   4269  SG  CYS B 177      25.823  -8.036  86.705  1.00  0.00              
ATOM   4270  C   CYS B 177      23.036  -7.367  85.452  1.00  0.00              
ATOM   4271  O   CYS B 177      23.060  -6.143  85.608  1.00  0.00              
ATOM   4272  N   PHE B 178      22.974  -7.928  84.237  1.00  0.00              
ATOM   4273  CA  PHE B 178      22.889  -7.135  83.020  1.00  0.00              
ATOM   4274  CB  PHE B 178      22.832  -7.988  81.757  1.00  0.00              
ATOM   4275  CG  PHE B 178      24.165  -8.488  81.215  1.00  0.00              
ATOM   4276  CD1 PHE B 178      24.371  -9.841  81.032  1.00  0.00              
ATOM   4277  CD2 PHE B 178      25.152  -7.591  80.855  1.00  0.00              
ATOM   4278  CE1 PHE B 178      25.554 -10.292  80.487  1.00  0.00              
ATOM   4279  CE2 PHE B 178      26.334  -8.049  80.309  1.00  0.00              
ATOM   4280  CZ  PHE B 178      26.537  -9.398  80.125  1.00  0.00              
ATOM   4281  C   PHE B 178      21.671  -6.232  83.024  1.00  0.00              
ATOM   4282  O   PHE B 178      21.803  -5.056  82.705  1.00  0.00              
ATOM   4283  N   LEU B 179      20.499  -6.731  83.431  1.00  0.00              
ATOM   4284  CA  LEU B 179      19.287  -5.929  83.415  1.00  0.00              
ATOM   4285  CB  LEU B 179      18.069  -6.797  83.693  1.00  0.00              
ATOM   4286  CG  LEU B 179      16.842  -6.524  82.836  1.00  0.00              
ATOM   4287  CD1 LEU B 179      17.121  -6.890  81.385  1.00  0.00              
ATOM   4288  CD2 LEU B 179      15.647  -7.310  83.340  1.00  0.00              
ATOM   4289  C   LEU B 179      19.332  -4.753  84.382  1.00  0.00              
ATOM   4290  O   LEU B 179      19.000  -3.630  83.988  1.00  0.00              
ATOM   4291  N   LYS B 180      19.781  -4.958  85.631  1.00  0.00              
ATOM   4292  CA  LYS B 180      19.915  -3.848  86.571  1.00  0.00              
ATOM   4293  CB  LYS B 180      20.258  -4.289  88.001  1.00  0.00              
ATOM   4294  CG  LYS B 180      21.625  -4.926  88.229  1.00  0.00              
ATOM   4295  CD  LYS B 180      21.962  -5.059  89.704  1.00  0.00              
ATOM   4296  CE  LYS B 180      22.169  -3.718  90.409  1.00  0.00              
ATOM   4297  NZ  LYS B 180      23.330  -2.988  89.933  1.00  0.00              
ATOM   4298  C   LYS B 180      20.931  -2.820  86.095  1.00  0.00              
ATOM   4299  O   LYS B 180      20.707  -1.609  86.208  1.00  0.00              
ATOM   4300  N   GLU B 181      22.031  -3.313  85.517  1.00  0.00              
ATOM   4301  CA  GLU B 181      23.036  -2.434  84.962  1.00  0.00              
ATOM   4302  CB  GLU B 181      24.382  -3.125  84.835  1.00  0.00              
ATOM   4303  CG  GLU B 181      24.976  -3.445  86.205  1.00  0.00              
ATOM   4304  CD  GLU B 181      26.452  -3.807  86.193  1.00  0.00              
ATOM   4305  OE1 GLU B 181      27.270  -2.959  85.838  1.00  0.00              
ATOM   4306  OE2 GLU B 181      26.802  -4.930  86.562  1.00  0.00              
ATOM   4307  C   GLU B 181      22.608  -1.748  83.675  1.00  0.00              
ATOM   4308  O   GLU B 181      23.039  -0.627  83.423  1.00  0.00              
ATOM   4309  N   ARG B 182      21.726  -2.345  82.868  1.00  0.00              
ATOM   4310  CA  ARG B 182      21.125  -1.661  81.731  1.00  0.00              
ATOM   4311  CB  ARG B 182      20.380  -2.632  80.811  1.00  0.00              
ATOM   4312  CG  ARG B 182      21.357  -3.439  79.961  1.00  0.00              
ATOM   4313  CD  ARG B 182      20.702  -4.548  79.147  1.00  0.00              
ATOM   4314  NE  ARG B 182      21.726  -5.248  78.384  1.00  0.00              
ATOM   4315  CZ  ARG B 182      21.609  -6.510  77.970  1.00  0.00              
ATOM   4316  NH1 ARG B 182      22.645  -7.073  77.369  1.00  0.00              
ATOM   4317  NH2 ARG B 182      20.476  -7.197  78.041  1.00  0.00              
ATOM   4318  C   ARG B 182      20.211  -0.541  82.206  1.00  0.00              
ATOM   4319  O   ARG B 182      20.220   0.544  81.623  1.00  0.00              
ATOM   4320  N   LEU B 183      19.460  -0.763  83.295  1.00  0.00              
ATOM   4321  CA  LEU B 183      18.698   0.305  83.933  1.00  0.00              
ATOM   4322  CB  LEU B 183      17.868  -0.206  85.104  1.00  0.00              
ATOM   4323  CG  LEU B 183      16.650  -1.081  84.857  1.00  0.00              
ATOM   4324  CD1 LEU B 183      16.039  -1.459  86.192  1.00  0.00              
ATOM   4325  CD2 LEU B 183      15.614  -0.359  84.009  1.00  0.00              
ATOM   4326  C   LEU B 183      19.560   1.460  84.428  1.00  0.00              
ATOM   4327  O   LEU B 183      19.234   2.619  84.170  1.00  0.00              
ATOM   4328  N   GLN B 184      20.666   1.191  85.131  1.00  0.00              
ATOM   4329  CA  GLN B 184      21.537   2.273  85.577  1.00  0.00              
ATOM   4330  CB  GLN B 184      22.405   1.842  86.764  1.00  0.00              
ATOM   4331  CG  GLN B 184      23.400   0.723  86.513  1.00  0.00              
ATOM   4332  CD  GLN B 184      23.940   0.080  87.781  1.00  0.00              
ATOM   4333  OE1 GLN B 184      23.559  -1.030  88.156  1.00  0.00              
ATOM   4334  NE2 GLN B 184      24.852   0.733  88.487  1.00  0.00              
ATOM   4335  C   GLN B 184      22.354   2.918  84.458  1.00  0.00              
ATOM   4336  O   GLN B 184      22.648   4.113  84.511  1.00  0.00              
ATOM   4337  N   LEU B 185      22.722   2.159  83.419  1.00  0.00              
ATOM   4338  CA  LEU B 185      23.382   2.720  82.249  1.00  0.00              
ATOM   4339  CB  LEU B 185      24.165   1.665  81.465  1.00  0.00              
ATOM   4340  CG  LEU B 185      25.645   1.420  81.769  1.00  0.00              
ATOM   4341  CD1 LEU B 185      25.891   0.974  83.203  1.00  0.00              
ATOM   4342  CD2 LEU B 185      26.193   0.383  80.803  1.00  0.00              
ATOM   4343  C   LEU B 185      22.454   3.461  81.298  1.00  0.00              
ATOM   4344  O   LEU B 185      22.935   4.304  80.540  1.00  0.00              
ATOM   4345  N   LYS B 186      21.141   3.185  81.327  1.00  0.00              
ATOM   4346  CA  LYS B 186      20.122   3.825  80.490  1.00  0.00              
ATOM   4347  CB  LYS B 186      18.749   3.604  81.132  1.00  0.00              
ATOM   4348  CG  LYS B 186      17.544   4.197  80.412  1.00  0.00              
ATOM   4349  CD  LYS B 186      16.311   4.082  81.299  1.00  0.00              
ATOM   4350  CE  LYS B 186      15.116   4.841  80.729  1.00  0.00              
ATOM   4351  NZ  LYS B 186      15.410   6.257  80.605  1.00  0.00              
ATOM   4352  C   LYS B 186      20.324   5.308  80.195  1.00  0.00              
ATOM   4353  O   LYS B 186      20.369   5.707  79.031  1.00  0.00              
ATOM   4354  N   HIS B 187      20.520   6.121  81.238  1.00  0.00              
ATOM   4355  CA  HIS B 187      20.720   7.555  81.082  1.00  0.00              
ATOM   4356  CB  HIS B 187      20.719   8.216  82.460  1.00  0.00              
ATOM   4357  CG  HIS B 187      20.679   9.744  82.459  1.00  0.00              
ATOM   4358  ND1 HIS B 187      21.257  10.603  81.627  1.00  0.00              
ATOM   4359  CD2 HIS B 187      20.043  10.475  83.432  1.00  0.00              
ATOM   4360  NE2 HIS B 187      20.298  11.728  83.143  1.00  0.00              
ATOM   4361  CE1 HIS B 187      21.036  11.812  82.067  1.00  0.00              
ATOM   4362  C   HIS B 187      22.012   7.872  80.331  1.00  0.00              
ATOM   4363  O   HIS B 187      22.025   8.785  79.502  1.00  0.00              
ATOM   4364  N   LEU B 188      23.093   7.122  80.583  1.00  0.00              
ATOM   4365  CA  LEU B 188      24.374   7.331  79.915  1.00  0.00              
ATOM   4366  CB  LEU B 188      25.463   6.511  80.617  1.00  0.00              
ATOM   4367  CG  LEU B 188      26.909   6.537  80.114  1.00  0.00              
ATOM   4368  CD1 LEU B 188      27.529   7.916  80.272  1.00  0.00              
ATOM   4369  CD2 LEU B 188      27.744   5.511  80.862  1.00  0.00              
ATOM   4370  C   LEU B 188      24.271   6.912  78.453  1.00  0.00              
ATOM   4371  O   LEU B 188      24.807   7.569  77.556  1.00  0.00              
ATOM   4372  N   SER B 189      23.541   5.817  78.227  1.00  0.00              
ATOM   4373  CA  SER B 189      23.309   5.264  76.907  1.00  0.00              
ATOM   4374  CB  SER B 189      22.536   3.954  77.068  1.00  0.00              
ATOM   4375  OG  SER B 189      22.873   2.987  76.081  1.00  0.00              
ATOM   4376  C   SER B 189      22.548   6.274  76.058  1.00  0.00              
ATOM   4377  O   SER B 189      23.081   6.739  75.047  1.00  0.00              
ATOM   4378  N   LEU B 190      21.353   6.675  76.521  1.00  0.00              
ATOM   4379  CA  LEU B 190      20.528   7.679  75.859  1.00  0.00              
ATOM   4380  CB  LEU B 190      19.295   8.018  76.690  1.00  0.00              
ATOM   4381  CG  LEU B 190      18.125   7.048  76.721  1.00  0.00              
ATOM   4382  CD1 LEU B 190      17.134   7.457  77.795  1.00  0.00              
ATOM   4383  CD2 LEU B 190      17.444   6.988  75.362  1.00  0.00              
ATOM   4384  C   LEU B 190      21.280   8.964  75.560  1.00  0.00              
ATOM   4385  O   LEU B 190      21.235   9.449  74.428  1.00  0.00              
ATOM   4386  N   LEU B 191      22.007   9.471  76.565  1.00  0.00              
ATOM   4387  CA  LEU B 191      22.876  10.629  76.413  1.00  0.00              
ATOM   4388  CB  LEU B 191      23.604  10.870  77.735  1.00  0.00              
ATOM   4389  CG  LEU B 191      24.665  11.944  77.932  1.00  0.00              
ATOM   4390  CD1 LEU B 191      24.173  13.339  77.585  1.00  0.00              
ATOM   4391  CD2 LEU B 191      25.125  11.894  79.376  1.00  0.00              
ATOM   4392  C   LEU B 191      23.859  10.463  75.262  1.00  0.00              
ATOM   4393  O   LEU B 191      23.809  11.252  74.322  1.00  0.00              
ATOM   4394  N   THR B 192      24.676   9.404  75.263  1.00  0.00              
ATOM   4395  CA  THR B 192      25.703   9.208  74.245  1.00  0.00              
ATOM   4396  CB  THR B 192      26.549   7.962  74.588  1.00  0.00              
ATOM   4397  OG1 THR B 192      27.002   8.150  75.925  1.00  0.00              
ATOM   4398  CG2 THR B 192      27.761   7.804  73.685  1.00  0.00              
ATOM   4399  C   THR B 192      25.109   9.122  72.839  1.00  0.00              
ATOM   4400  O   THR B 192      25.580   9.779  71.903  1.00  0.00              
ATOM   4401  N   THR B 193      24.016   8.367  72.695  1.00  0.00              
ATOM   4402  CA  THR B 193      23.328   8.248  71.419  1.00  0.00              
ATOM   4403  CB  THR B 193      22.271   7.139  71.514  1.00  0.00              
ATOM   4404  OG1 THR B 193      21.533   7.324  72.715  1.00  0.00              
ATOM   4405  CG2 THR B 193      22.926   5.770  71.545  1.00  0.00              
ATOM   4406  C   THR B 193      22.716   9.552  70.917  1.00  0.00              
ATOM   4407  O   THR B 193      22.844   9.916  69.743  1.00  0.00              
ATOM   4408  N   LEU B 194      22.090  10.291  71.839  1.00  0.00              
ATOM   4409  CA  LEU B 194      21.387  11.517  71.502  1.00  0.00              
ATOM   4410  CB  LEU B 194      20.536  11.936  72.693  1.00  0.00              
ATOM   4411  CG  LEU B 194      19.519  13.059  72.608  1.00  0.00              
ATOM   4412  CD1 LEU B 194      18.502  12.822  71.502  1.00  0.00              
ATOM   4413  CD2 LEU B 194      18.813  13.147  73.946  1.00  0.00              
ATOM   4414  C   LEU B 194      22.391  12.598  71.133  1.00  0.00              
ATOM   4415  O   LEU B 194      22.188  13.337  70.167  1.00  0.00              
ATOM   4416  N   SER B 195      23.502  12.656  71.875  1.00  0.00              
ATOM   4417  CA  SER B 195      24.619  13.521  71.550  1.00  0.00              
ATOM   4418  CB  SER B 195      25.712  13.399  72.593  1.00  0.00              
ATOM   4419  OG  SER B 195      25.234  13.819  73.862  1.00  0.00              
ATOM   4420  C   SER B 195      25.183  13.264  70.164  1.00  0.00              
ATOM   4421  O   SER B 195      25.436  14.238  69.459  1.00  0.00              
ATOM   4422  N   ASN B 196      25.341  12.010  69.708  1.00  0.00              
ATOM   4423  CA  ASN B 196      25.730  11.766  68.319  1.00  0.00              
ATOM   4424  CB  ASN B 196      25.853  10.283  67.981  1.00  0.00              
ATOM   4425  CG  ASN B 196      26.366  10.043  66.562  1.00  0.00              
ATOM   4426  OD1 ASN B 196      27.567  10.094  66.306  1.00  0.00              
ATOM   4427  ND2 ASN B 196      25.527   9.788  65.569  1.00  0.00              
ATOM   4428  C   ASN B 196      24.737  12.385  67.350  1.00  0.00              
ATOM   4429  O   ASN B 196      25.131  13.037  66.380  1.00  0.00              
ATOM   4430  N   ARG B 197      23.440  12.226  67.622  1.00  0.00              
ATOM   4431  CA  ARG B 197      22.440  12.751  66.718  1.00  0.00              
ATOM   4432  CB  ARG B 197      21.073  12.144  67.013  1.00  0.00              
ATOM   4433  CG  ARG B 197      20.138  12.145  65.802  1.00  0.00              
ATOM   4434  CD  ARG B 197      20.810  11.692  64.502  1.00  0.00              
ATOM   4435  NE  ARG B 197      21.439  10.383  64.611  1.00  0.00              
ATOM   4436  CZ  ARG B 197      22.666  10.132  64.142  1.00  0.00              
ATOM   4437  NH1 ARG B 197      23.161   8.911  64.242  1.00  0.00              
ATOM   4438  NH2 ARG B 197      23.472  11.055  63.632  1.00  0.00              
ATOM   4439  C   ARG B 197      22.426  14.272  66.657  1.00  0.00              
ATOM   4440  O   ARG B 197      22.542  14.825  65.560  1.00  0.00              
ATOM   4441  N   VAL B 198      22.366  14.974  67.790  1.00  0.00              
ATOM   4442  CA  VAL B 198      22.412  16.431  67.772  1.00  0.00              
ATOM   4443  CB  VAL B 198      21.920  17.059  69.101  1.00  0.00              
ATOM   4444  CG1 VAL B 198      20.436  16.776  69.278  1.00  0.00              
ATOM   4445  CG2 VAL B 198      22.683  16.569  70.324  1.00  0.00              
ATOM   4446  C   VAL B 198      23.757  17.001  67.320  1.00  0.00              
ATOM   4447  O   VAL B 198      23.794  17.967  66.554  1.00  0.00              
ATOM   4448  N   CYS B 199      24.884  16.400  67.720  1.00  0.00              
ATOM   4449  CA  CYS B 199      26.195  16.861  67.281  1.00  0.00              
ATOM   4450  CB  CYS B 199      27.307  16.343  68.182  1.00  0.00              
ATOM   4451  SG  CYS B 199      27.100  16.801  69.922  1.00  0.00              
ATOM   4452  C   CYS B 199      26.516  16.517  65.832  1.00  0.00              
ATOM   4453  O   CYS B 199      27.349  17.190  65.218  1.00  0.00              
ATOM   4454  N   SER B 200      25.910  15.476  65.244  1.00  0.00              
ATOM   4455  CA  SER B 200      26.020  15.254  63.806  1.00  0.00              
ATOM   4456  CB  SER B 200      25.526  13.873  63.370  1.00  0.00              
ATOM   4457  OG  SER B 200      24.197  13.575  63.777  1.00  0.00              
ATOM   4458  C   SER B 200      25.298  16.345  63.034  1.00  0.00              
ATOM   4459  O   SER B 200      25.850  16.881  62.076  1.00  0.00              
ATOM   4460  N   GLN B 201      24.088  16.710  63.479  1.00  0.00              
ATOM   4461  CA  GLN B 201      23.355  17.849  62.932  1.00  0.00              
ATOM   4462  CB  GLN B 201      22.013  17.989  63.653  1.00  0.00              
ATOM   4463  CG  GLN B 201      21.057  16.877  63.248  1.00  0.00              
ATOM   4464  CD  GLN B 201      19.907  16.615  64.210  1.00  0.00              
ATOM   4465  OE1 GLN B 201      19.033  17.441  64.468  1.00  0.00              
ATOM   4466  NE2 GLN B 201      19.909  15.422  64.780  1.00  0.00              
ATOM   4467  C   GLN B 201      24.158  19.145  63.009  1.00  0.00              
ATOM   4468  O   GLN B 201      24.306  19.855  62.010  1.00  0.00              
ATOM   4469  N   TYR B 202      24.736  19.410  64.188  1.00  0.00              
ATOM   4470  CA  TYR B 202      25.659  20.519  64.394  1.00  0.00              
ATOM   4471  CB  TYR B 202      26.149  20.497  65.849  1.00  0.00              
ATOM   4472  CG  TYR B 202      27.169  21.562  66.235  1.00  0.00              
ATOM   4473  CD1 TYR B 202      26.808  22.896  66.304  1.00  0.00              
ATOM   4474  CE1 TYR B 202      27.752  23.848  66.632  1.00  0.00              
ATOM   4475  CD2 TYR B 202      28.469  21.180  66.510  1.00  0.00              
ATOM   4476  CE2 TYR B 202      29.415  22.130  66.831  1.00  0.00              
ATOM   4477  CZ  TYR B 202      29.051  23.458  66.880  1.00  0.00              
ATOM   4478  OH  TYR B 202      30.020  24.400  67.164  1.00  0.00              
ATOM   4479  C   TYR B 202      26.836  20.521  63.424  1.00  0.00              
ATOM   4480  O   TYR B 202      27.086  21.527  62.758  1.00  0.00              
ATOM   4481  N   ALA B 203      27.559  19.401  63.322  1.00  0.00              
ATOM   4482  CA  ALA B 203      28.725  19.310  62.454  1.00  0.00              
ATOM   4483  CB  ALA B 203      29.426  17.982  62.671  1.00  0.00              
ATOM   4484  C   ALA B 203      28.399  19.406  60.970  1.00  0.00              
ATOM   4485  O   ALA B 203      29.116  20.054  60.208  1.00  0.00              
ATOM   4486  N   ALA B 204      27.300  18.770  60.558  1.00  0.00              
ATOM   4487  CA  ALA B 204      26.884  18.760  59.165  1.00  0.00              
ATOM   4488  CB  ALA B 204      25.762  17.755  58.986  1.00  0.00              
ATOM   4489  C   ALA B 204      26.374  20.109  58.680  1.00  0.00              
ATOM   4490  O   ALA B 204      26.572  20.469  57.520  1.00  0.00              
ATOM   4491  N   TYR B 205      25.692  20.857  59.551  1.00  0.00              
ATOM   4492  CA  TYR B 205      25.229  22.184  59.191  1.00  0.00              
ATOM   4493  CB  TYR B 205      23.892  22.477  59.858  1.00  0.00              
ATOM   4494  CG  TYR B 205      22.682  21.874  59.156  1.00  0.00              
ATOM   4495  CD1 TYR B 205      21.560  21.574  59.899  1.00  0.00              
ATOM   4496  CE1 TYR B 205      20.416  21.136  59.268  1.00  0.00              
ATOM   4497  CD2 TYR B 205      22.670  21.697  57.782  1.00  0.00              
ATOM   4498  CE2 TYR B 205      21.529  21.258  57.147  1.00  0.00              
ATOM   4499  CZ  TYR B 205      20.406  20.994  57.897  1.00  0.00              
ATOM   4500  OH  TYR B 205      19.253  20.583  57.264  1.00  0.00              
ATOM   4501  C   TYR B 205      26.193  23.329  59.456  1.00  0.00              
ATOM   4502  O   TYR B 205      26.279  24.269  58.665  1.00  0.00              
ATOM   4503  N   GLY B 206      26.940  23.269  60.558  1.00  0.00              
ATOM   4504  CA  GLY B 206      27.725  24.407  61.005  1.00  0.00              
ATOM   4505  C   GLY B 206      26.883  25.292  61.912  1.00  0.00              
ATOM   4506  O   GLY B 206      25.688  25.487  61.678  1.00  0.00              
ATOM   4507  N   GLU B 207      27.525  25.879  62.927  1.00  0.00              
ATOM   4508  CA  GLU B 207      26.862  26.522  64.058  1.00  0.00              
ATOM   4509  CB  GLU B 207      27.902  27.296  64.862  1.00  0.00              
ATOM   4510  CG  GLU B 207      27.429  27.735  66.246  1.00  0.00              
ATOM   4511  CD  GLU B 207      28.567  28.130  67.174  1.00  0.00              
ATOM   4512  OE1 GLU B 207      29.369  27.255  67.504  1.00  0.00              
ATOM   4513  OE2 GLU B 207      28.652  29.297  67.546  1.00  0.00              
ATOM   4514  C   GLU B 207      25.635  27.386  63.779  1.00  0.00              
ATOM   4515  O   GLU B 207      24.574  27.115  64.341  1.00  0.00              
ATOM   4516  N   LYS B 208      25.728  28.380  62.887  1.00  0.00              
ATOM   4517  CA  LYS B 208      24.591  29.236  62.564  1.00  0.00              
ATOM   4518  CB  LYS B 208      25.017  30.375  61.636  1.00  0.00              
ATOM   4519  CG  LYS B 208      23.914  31.407  61.412  1.00  0.00              
ATOM   4520  CD  LYS B 208      24.323  32.468  60.407  1.00  0.00              
ATOM   4521  CE  LYS B 208      23.155  33.420  60.196  1.00  0.00              
ATOM   4522  NZ  LYS B 208      23.498  34.454  59.238  1.00  0.00              
ATOM   4523  C   LYS B 208      23.449  28.448  61.930  1.00  0.00              
ATOM   4524  O   LYS B 208      22.285  28.628  62.290  1.00  0.00              
ATOM   4525  N   LYS B 209      23.768  27.514  61.031  1.00  0.00              
ATOM   4526  CA  LYS B 209      22.744  26.767  60.321  1.00  0.00              
ATOM   4527  CB  LYS B 209      23.349  26.168  59.062  1.00  0.00              
ATOM   4528  CG  LYS B 209      22.330  25.738  58.020  1.00  0.00              
ATOM   4529  CD  LYS B 209      23.088  25.311  56.780  1.00  0.00              
ATOM   4530  CE  LYS B 209      22.141  25.084  55.619  1.00  0.00              
ATOM   4531  NZ  LYS B 209      22.900  24.955  54.390  1.00  0.00              
ATOM   4532  C   LYS B 209      22.150  25.697  61.233  1.00  0.00              
ATOM   4533  O   LYS B 209      20.978  25.346  61.104  1.00  0.00              
ATOM   4534  N   SER B 210      22.929  25.189  62.194  1.00  0.00              
ATOM   4535  CA  SER B 210      22.418  24.299  63.226  1.00  0.00              
ATOM   4536  CB  SER B 210      23.565  23.679  64.015  1.00  0.00              
ATOM   4537  OG  SER B 210      23.142  22.616  64.861  1.00  0.00              
ATOM   4538  C   SER B 210      21.500  25.061  64.174  1.00  0.00              
ATOM   4539  O   SER B 210      20.477  24.526  64.598  1.00  0.00              
ATOM   4540  N   ARG B 211      21.850  26.305  64.519  1.00  0.00              
ATOM   4541  CA  ARG B 211      21.011  27.188  65.319  1.00  0.00              
ATOM   4542  CB  ARG B 211      21.785  28.485  65.524  1.00  0.00              
ATOM   4543  CG  ARG B 211      21.141  29.606  66.312  1.00  0.00              
ATOM   4544  CD  ARG B 211      22.092  30.789  66.187  1.00  0.00              
ATOM   4545  NE  ARG B 211      21.522  32.019  66.709  1.00  0.00              
ATOM   4546  CZ  ARG B 211      20.644  32.758  66.029  1.00  0.00              
ATOM   4547  NH1 ARG B 211      20.129  33.824  66.625  1.00  0.00              
ATOM   4548  NH2 ARG B 211      20.309  32.476  64.773  1.00  0.00              
ATOM   4549  C   ARG B 211      19.680  27.437  64.619  1.00  0.00              
ATOM   4550  O   ARG B 211      18.613  27.295  65.221  1.00  0.00              
ATOM   4551  N   LEU B 212      19.743  27.763  63.322  1.00  0.00              
ATOM   4552  CA  LEU B 212      18.558  27.872  62.486  1.00  0.00              
ATOM   4553  CB  LEU B 212      18.910  28.347  61.080  1.00  0.00              
ATOM   4554  CG  LEU B 212      18.864  29.841  60.757  1.00  0.00              
ATOM   4555  CD1 LEU B 212      19.742  30.679  61.676  1.00  0.00              
ATOM   4556  CD2 LEU B 212      19.264  30.050  59.307  1.00  0.00              
ATOM   4557  C   LEU B 212      17.760  26.579  62.418  1.00  0.00              
ATOM   4558  O   LEU B 212      16.549  26.625  62.606  1.00  0.00              
ATOM   4559  N   SER B 213      18.394  25.419  62.210  1.00  0.00              
ATOM   4560  CA  SER B 213      17.716  24.126  62.225  1.00  0.00              
ATOM   4561  CB  SER B 213      18.713  23.004  61.941  1.00  0.00              
ATOM   4562  OG  SER B 213      18.143  21.699  61.882  1.00  0.00              
ATOM   4563  C   SER B 213      17.015  23.867  63.551  1.00  0.00              
ATOM   4564  O   SER B 213      15.877  23.399  63.566  1.00  0.00              
ATOM   4565  N   ASN B 214      17.671  24.190  64.670  1.00  0.00              
ATOM   4566  CA  ASN B 214      17.074  24.061  65.993  1.00  0.00              
ATOM   4567  CB  ASN B 214      18.090  24.385  67.091  1.00  0.00              
ATOM   4568  CG  ASN B 214      19.156  23.311  67.290  1.00  0.00              
ATOM   4569  OD1 ASN B 214      18.883  22.115  67.235  1.00  0.00              
ATOM   4570  ND2 ASN B 214      20.412  23.655  67.545  1.00  0.00              
ATOM   4571  C   ASN B 214      15.846  24.949  66.127  1.00  0.00              
ATOM   4572  O   ASN B 214      14.793  24.500  66.582  1.00  0.00              
ATOM   4573  N   LEU B 215      15.956  26.199  65.661  1.00  0.00              
ATOM   4574  CA  LEU B 215      14.837  27.130  65.615  1.00  0.00              
ATOM   4575  CB  LEU B 215      15.339  28.474  65.093  1.00  0.00              
ATOM   4576  CG  LEU B 215      14.428  29.693  65.065  1.00  0.00              
ATOM   4577  CD1 LEU B 215      14.046  30.123  66.470  1.00  0.00              
ATOM   4578  CD2 LEU B 215      15.143  30.833  64.368  1.00  0.00              
ATOM   4579  C   LEU B 215      13.689  26.613  64.748  1.00  0.00              
ATOM   4580  O   LEU B 215      12.529  26.706  65.148  1.00  0.00              
ATOM   4581  N   ILE B 216      13.998  26.034  63.581  1.00  0.00              
ATOM   4582  CA  ILE B 216      13.006  25.442  62.688  1.00  0.00              
ATOM   4583  CB  ILE B 216      13.660  25.002  61.349  1.00  0.00              
ATOM   4584  CG2 ILE B 216      12.677  24.237  60.468  1.00  0.00              
ATOM   4585  CG1 ILE B 216      14.201  26.202  60.581  1.00  0.00              
ATOM   4586  CD1 ILE B 216      15.066  25.855  59.353  1.00  0.00              
ATOM   4587  C   ILE B 216      12.301  24.275  63.370  1.00  0.00              
ATOM   4588  O   ILE B 216      11.070  24.216  63.362  1.00  0.00              
ATOM   4589  N   LYS B 217      13.057  23.364  63.994  1.00  0.00              
ATOM   4590  CA  LYS B 217      12.479  22.242  64.721  1.00  0.00              
ATOM   4591  CB  LYS B 217      13.550  21.321  65.299  1.00  0.00              
ATOM   4592  CG  LYS B 217      14.282  20.561  64.208  1.00  0.00              
ATOM   4593  CD  LYS B 217      15.198  19.489  64.770  1.00  0.00              
ATOM   4594  CE  LYS B 217      15.758  18.740  63.577  1.00  0.00              
ATOM   4595  NZ  LYS B 217      16.415  17.507  63.957  1.00  0.00              
ATOM   4596  C   LYS B 217      11.546  22.707  65.826  1.00  0.00              
ATOM   4597  O   LYS B 217      10.404  22.256  65.897  1.00  0.00              
ATOM   4598  N   LEU B 218      11.992  23.668  66.641  1.00  0.00              
ATOM   4599  CA  LEU B 218      11.152  24.255  67.675  1.00  0.00              
ATOM   4600  CB  LEU B 218      11.958  25.234  68.519  1.00  0.00              
ATOM   4601  CG  LEU B 218      13.116  24.687  69.345  1.00  0.00              
ATOM   4602  CD1 LEU B 218      13.939  25.829  69.907  1.00  0.00              
ATOM   4603  CD2 LEU B 218      12.628  23.760  70.445  1.00  0.00              
ATOM   4604  C   LEU B 218       9.913  24.946  67.118  1.00  0.00              
ATOM   4605  O   LEU B 218       8.829  24.814  67.683  1.00  0.00              
ATOM   4606  N   ALA B 219      10.046  25.647  65.987  1.00  0.00              
ATOM   4607  CA  ALA B 219       8.922  26.291  65.319  1.00  0.00              
ATOM   4608  CB  ALA B 219       9.422  27.084  64.124  1.00  0.00              
ATOM   4609  C   ALA B 219       7.894  25.310  64.777  1.00  0.00              
ATOM   4610  O   ALA B 219       6.690  25.539  64.881  1.00  0.00              
ATOM   4611  N   GLN B 220       8.350  24.204  64.187  1.00  0.00              
ATOM   4612  CA  GLN B 220       7.436  23.229  63.616  1.00  0.00              
ATOM   4613  CB  GLN B 220       8.103  22.428  62.498  1.00  0.00              
ATOM   4614  CG  GLN B 220       8.551  23.370  61.386  1.00  0.00              
ATOM   4615  CD  GLN B 220       8.903  22.736  60.049  1.00  0.00              
ATOM   4616  OE1 GLN B 220       9.666  21.776  59.934  1.00  0.00              
ATOM   4617  NE2 GLN B 220       8.344  23.305  58.990  1.00  0.00              
ATOM   4618  C   GLN B 220       6.818  22.325  64.672  1.00  0.00              
ATOM   4619  O   GLN B 220       5.658  21.928  64.557  1.00  0.00              
ATOM   4620  N   LYS B 221       7.573  21.996  65.723  1.00  0.00              
ATOM   4621  CA  LYS B 221       7.039  21.260  66.860  1.00  0.00              
ATOM   4622  CB  LYS B 221       8.166  20.671  67.699  1.00  0.00              
ATOM   4623  CG  LYS B 221       8.882  19.517  67.010  1.00  0.00              
ATOM   4624  CD  LYS B 221      10.108  19.107  67.808  1.00  0.00              
ATOM   4625  CE  LYS B 221      10.748  17.877  67.186  1.00  0.00              
ATOM   4626  NZ  LYS B 221      11.884  17.450  67.979  1.00  0.00              
ATOM   4627  C   LYS B 221       6.129  22.114  67.733  1.00  0.00              
ATOM   4628  O   LYS B 221       5.158  21.606  68.297  1.00  0.00              
ATOM   4629  N   VAL B 222       6.417  23.413  67.889  1.00  0.00              
ATOM   4630  CA  VAL B 222       5.524  24.323  68.596  1.00  0.00              
ATOM   4631  CB  VAL B 222       6.067  24.746  69.990  1.00  0.00              
ATOM   4632  CG1 VAL B 222       4.972  25.460  70.757  1.00  0.00              
ATOM   4633  CG2 VAL B 222       6.562  23.596  70.841  1.00  0.00              
ATOM   4634  C   VAL B 222       5.234  25.567  67.747  1.00  0.00              
ATOM   4635  O   VAL B 222       5.875  26.610  67.920  1.00  0.00              
ATOM   4636  N   PRO B 223       4.258  25.538  66.827  1.00  0.00              
ATOM   4637  CD  PRO B 223       3.568  24.336  66.368  1.00  0.00              
ATOM   4638  CA  PRO B 223       3.833  26.709  66.064  1.00  0.00              
ATOM   4639  CB  PRO B 223       2.906  26.109  65.028  1.00  0.00              
ATOM   4640  CG  PRO B 223       2.326  24.895  65.705  1.00  0.00              
ATOM   4641  C   PRO B 223       3.154  27.778  66.917  1.00  0.00              
ATOM   4642  O   PRO B 223       3.210  28.968  66.612  1.00  0.00              
ATOM   4643  N   THR B 224       2.552  27.364  68.034  1.00  0.00              
ATOM   4644  CA  THR B 224       1.830  28.233  68.952  1.00  0.00              
ATOM   4645  CB  THR B 224       0.952  27.338  69.852  1.00  0.00              
ATOM   4646  OG1 THR B 224       1.724  26.178  70.160  1.00  0.00              
ATOM   4647  CG2 THR B 224      -0.349  26.949  69.167  1.00  0.00              
ATOM   4648  C   THR B 224       2.678  29.184  69.796  1.00  0.00              
ATOM   4649  O   THR B 224       2.144  30.005  70.545  1.00  0.00              
ATOM   4650  N   ALA B 225       4.006  29.088  69.698  1.00  0.00              
ATOM   4651  CA  ALA B 225       4.903  29.930  70.471  1.00  0.00              
ATOM   4652  CB  ALA B 225       6.229  29.196  70.592  1.00  0.00              
ATOM   4653  C   ALA B 225       5.165  31.292  69.829  1.00  0.00              
ATOM   4654  O   ALA B 225       4.532  31.682  68.843  1.00  0.00              
ATOM   4655  N   ASP B 226       6.087  32.064  70.409  1.00  0.00              
ATOM   4656  CA  ASP B 226       6.640  33.228  69.732  1.00  0.00              
ATOM   4657  CB  ASP B 226       6.148  34.533  70.368  1.00  0.00              
ATOM   4658  CG  ASP B 226       6.140  35.751  69.439  1.00  0.00              
ATOM   4659  OD1 ASP B 226       6.905  35.814  68.473  1.00  0.00              
ATOM   4660  OD2 ASP B 226       5.340  36.655  69.686  1.00  0.00              
ATOM   4661  C   ASP B 226       8.158  33.132  69.832  1.00  0.00              
ATOM   4662  O   ASP B 226       8.679  32.380  70.664  1.00  0.00              
ATOM   4663  N   LEU B 227       8.888  33.896  69.009  1.00  0.00              
ATOM   4664  CA  LEU B 227      10.348  33.920  68.973  1.00  0.00              
ATOM   4665  CB  LEU B 227      10.810  35.065  68.076  1.00  0.00              
ATOM   4666  CG  LEU B 227      12.279  35.117  67.674  1.00  0.00              
ATOM   4667  CD1 LEU B 227      12.594  34.003  66.688  1.00  0.00              
ATOM   4668  CD2 LEU B 227      12.624  36.464  67.067  1.00  0.00              
ATOM   4669  C   LEU B 227      11.014  34.052  70.340  1.00  0.00              
ATOM   4670  O   LEU B 227      12.031  33.421  70.617  1.00  0.00              
ATOM   4671  N   GLU B 228      10.375  34.813  71.232  1.00  0.00              
ATOM   4672  CA  GLU B 228      10.867  35.051  72.584  1.00  0.00              
ATOM   4673  CB  GLU B 228       9.995  36.101  73.280  1.00  0.00              
ATOM   4674  CG  GLU B 228      10.067  37.540  72.737  1.00  0.00              
ATOM   4675  CD  GLU B 228       9.602  37.769  71.300  1.00  0.00              
ATOM   4676  OE1 GLU B 228      10.195  38.596  70.614  1.00  0.00              
ATOM   4677  OE2 GLU B 228       8.663  37.100  70.853  1.00  0.00              
ATOM   4678  C   GLU B 228      10.919  33.784  73.435  1.00  0.00              
ATOM   4679  O   GLU B 228      11.632  33.721  74.435  1.00  0.00              
ATOM   4680  N   ASP B 229      10.151  32.762  73.046  1.00  0.00              
ATOM   4681  CA  ASP B 229      10.227  31.457  73.684  1.00  0.00              
ATOM   4682  CB  ASP B 229       8.930  30.657  73.573  1.00  0.00              
ATOM   4683  CG  ASP B 229       7.694  31.291  74.181  1.00  0.00              
ATOM   4684  OD1 ASP B 229       7.714  31.682  75.347  1.00  0.00              
ATOM   4685  OD2 ASP B 229       6.690  31.388  73.468  1.00  0.00              
ATOM   4686  C   ASP B 229      11.304  30.636  73.001  1.00  0.00              
ATOM   4687  O   ASP B 229      12.249  30.174  73.640  1.00  0.00              
ATOM   4688  N   VAL B 230      11.170  30.479  71.680  1.00  0.00              
ATOM   4689  CA  VAL B 230      11.987  29.532  70.933  1.00  0.00              
ATOM   4690  CB  VAL B 230      11.324  29.123  69.596  1.00  0.00              
ATOM   4691  CG1 VAL B 230      10.040  28.354  69.860  1.00  0.00              
ATOM   4692  CG2 VAL B 230      11.027  30.313  68.701  1.00  0.00              
ATOM   4693  C   VAL B 230      13.443  29.928  70.725  1.00  0.00              
ATOM   4694  O   VAL B 230      14.335  29.100  70.919  1.00  0.00              
ATOM   4695  N   LEU B 231      13.729  31.187  70.373  1.00  0.00              
ATOM   4696  CA  LEU B 231      15.092  31.621  70.097  1.00  0.00              
ATOM   4697  CB  LEU B 231      15.134  33.029  69.494  1.00  0.00              
ATOM   4698  CG  LEU B 231      16.471  33.588  69.014  1.00  0.00              
ATOM   4699  CD1 LEU B 231      17.053  32.722  67.905  1.00  0.00              
ATOM   4700  CD2 LEU B 231      16.306  35.023  68.550  1.00  0.00              
ATOM   4701  C   LEU B 231      16.053  31.495  71.278  1.00  0.00              
ATOM   4702  O   LEU B 231      17.155  31.005  71.028  1.00  0.00              
ATOM   4703  N   PRO B 232      15.767  31.850  72.549  1.00  0.00              
ATOM   4704  CD  PRO B 232      14.648  32.689  72.974  1.00  0.00              
ATOM   4705  CA  PRO B 232      16.638  31.565  73.691  1.00  0.00              
ATOM   4706  CB  PRO B 232      15.796  31.997  74.871  1.00  0.00              
ATOM   4707  CG  PRO B 232      15.095  33.209  74.326  1.00  0.00              
ATOM   4708  C   PRO B 232      17.025  30.094  73.794  1.00  0.00              
ATOM   4709  O   PRO B 232      18.173  29.762  74.090  1.00  0.00              
ATOM   4710  N   LEU B 233      16.076  29.206  73.479  1.00  0.00              
ATOM   4711  CA  LEU B 233      16.319  27.773  73.504  1.00  0.00              
ATOM   4712  CB  LEU B 233      15.009  27.004  73.401  1.00  0.00              
ATOM   4713  CG  LEU B 233      13.867  27.418  74.313  1.00  0.00              
ATOM   4714  CD1 LEU B 233      12.641  26.584  74.030  1.00  0.00              
ATOM   4715  CD2 LEU B 233      14.266  27.319  75.766  1.00  0.00              
ATOM   4716  C   LEU B 233      17.229  27.379  72.352  1.00  0.00              
ATOM   4717  O   LEU B 233      18.213  26.670  72.560  1.00  0.00              
ATOM   4718  N   ALA B 234      16.932  27.881  71.146  1.00  0.00              
ATOM   4719  CA  ALA B 234      17.750  27.649  69.962  1.00  0.00              
ATOM   4720  CB  ALA B 234      17.147  28.369  68.766  1.00  0.00              
ATOM   4721  C   ALA B 234      19.184  28.137  70.118  1.00  0.00              
ATOM   4722  O   ALA B 234      20.114  27.506  69.614  1.00  0.00              
ATOM   4723  N   GLU B 235      19.382  29.255  70.827  1.00  0.00              
ATOM   4724  CA  GLU B 235      20.711  29.699  71.223  1.00  0.00              
ATOM   4725  CB  GLU B 235      20.663  31.046  71.950  1.00  0.00              
ATOM   4726  CG  GLU B 235      20.103  32.249  71.189  1.00  0.00              
ATOM   4727  CD  GLU B 235      20.922  32.818  70.034  1.00  0.00              
ATOM   4728  OE1 GLU B 235      20.421  33.730  69.376  1.00  0.00              
ATOM   4729  OE2 GLU B 235      22.049  32.391  69.780  1.00  0.00              
ATOM   4730  C   GLU B 235      21.331  28.679  72.170  1.00  0.00              
ATOM   4731  O   GLU B 235      22.364  28.082  71.867  1.00  0.00              
ATOM   4732  N   ASP B 236      20.649  28.441  73.298  1.00  0.00              
ATOM   4733  CA  ASP B 236      21.141  27.597  74.378  1.00  0.00              
ATOM   4734  CB  ASP B 236      20.090  27.536  75.486  1.00  0.00              
ATOM   4735  CG  ASP B 236      20.361  26.560  76.622  1.00  0.00              
ATOM   4736  OD1 ASP B 236      21.146  26.858  77.523  1.00  0.00              
ATOM   4737  OD2 ASP B 236      19.738  25.502  76.623  1.00  0.00              
ATOM   4738  C   ASP B 236      21.569  26.204  73.940  1.00  0.00              
ATOM   4739  O   ASP B 236      22.682  25.802  74.269  1.00  0.00              
ATOM   4740  N   ILE B 237      20.743  25.481  73.177  1.00  0.00              
ATOM   4741  CA  ILE B 237      21.107  24.156  72.684  1.00  0.00              
ATOM   4742  CB  ILE B 237      19.894  23.429  72.033  1.00  0.00              
ATOM   4743  CG2 ILE B 237      19.323  24.208  70.854  1.00  0.00              
ATOM   4744  CG1 ILE B 237      20.233  21.988  71.650  1.00  0.00              
ATOM   4745  CD1 ILE B 237      19.070  21.178  71.040  1.00  0.00              
ATOM   4746  C   ILE B 237      22.325  24.191  71.762  1.00  0.00              
ATOM   4747  O   ILE B 237      23.234  23.374  71.919  1.00  0.00              
ATOM   4748  N   THR B 238      22.410  25.158  70.842  1.00  0.00              
ATOM   4749  CA  THR B 238      23.538  25.236  69.922  1.00  0.00              
ATOM   4750  CB  THR B 238      23.241  26.222  68.779  1.00  0.00              
ATOM   4751  OG1 THR B 238      21.934  25.900  68.312  1.00  0.00              
ATOM   4752  CG2 THR B 238      24.223  26.072  67.627  1.00  0.00              
ATOM   4753  C   THR B 238      24.824  25.592  70.667  1.00  0.00              
ATOM   4754  O   THR B 238      25.893  25.059  70.363  1.00  0.00              
ATOM   4755  N   ASN B 239      24.708  26.448  71.691  1.00  0.00              
ATOM   4756  CA  ASN B 239      25.819  26.767  72.581  1.00  0.00              
ATOM   4757  CB  ASN B 239      25.439  27.831  73.611  1.00  0.00              
ATOM   4758  CG  ASN B 239      25.172  29.213  73.032  1.00  0.00              
ATOM   4759  OD1 ASN B 239      25.841  29.689  72.120  1.00  0.00              
ATOM   4760  ND2 ASN B 239      24.179  29.924  73.547  1.00  0.00              
ATOM   4761  C   ASN B 239      26.321  25.531  73.314  1.00  0.00              
ATOM   4762  O   ASN B 239      27.527  25.272  73.352  1.00  0.00              
ATOM   4763  N   ILE B 240      25.381  24.743  73.854  1.00  0.00              
ATOM   4764  CA  ILE B 240      25.659  23.451  74.474  1.00  0.00              
ATOM   4765  CB  ILE B 240      24.307  22.859  74.959  1.00  0.00              
ATOM   4766  CG2 ILE B 240      24.312  21.344  75.149  1.00  0.00              
ATOM   4767  CG1 ILE B 240      23.847  23.600  76.208  1.00  0.00              
ATOM   4768  CD1 ILE B 240      22.422  23.254  76.675  1.00  0.00              
ATOM   4769  C   ILE B 240      26.412  22.518  73.529  1.00  0.00              
ATOM   4770  O   ILE B 240      27.395  21.884  73.924  1.00  0.00              
ATOM   4771  N   LEU B 241      25.972  22.460  72.267  1.00  0.00              
ATOM   4772  CA  LEU B 241      26.655  21.695  71.234  1.00  0.00              
ATOM   4773  CB  LEU B 241      25.901  21.795  69.911  1.00  0.00              
ATOM   4774  CG  LEU B 241      24.499  21.202  69.851  1.00  0.00              
ATOM   4775  CD1 LEU B 241      23.780  21.595  68.573  1.00  0.00              
ATOM   4776  CD2 LEU B 241      24.562  19.699  70.008  1.00  0.00              
ATOM   4777  C   LEU B 241      28.104  22.129  71.059  1.00  0.00              
ATOM   4778  O   LEU B 241      29.012  21.311  71.228  1.00  0.00              
ATOM   4779  N   SER B 242      28.348  23.421  70.808  1.00  0.00              
ATOM   4780  CA  SER B 242      29.705  23.941  70.696  1.00  0.00              
ATOM   4781  CB  SER B 242      29.674  25.416  70.319  1.00  0.00              
ATOM   4782  OG  SER B 242      28.622  26.137  70.946  1.00  0.00              
ATOM   4783  C   SER B 242      30.581  23.745  71.927  1.00  0.00              
ATOM   4784  O   SER B 242      31.791  23.549  71.818  1.00  0.00              
ATOM   4785  N   LYS B 243      29.963  23.785  73.110  1.00  0.00              
ATOM   4786  CA  LYS B 243      30.680  23.604  74.358  1.00  0.00              
ATOM   4787  CB  LYS B 243      29.820  24.157  75.494  1.00  0.00              
ATOM   4788  CG  LYS B 243      30.478  24.203  76.864  1.00  0.00              
ATOM   4789  CD  LYS B 243      29.565  24.926  77.843  1.00  0.00              
ATOM   4790  CE  LYS B 243      30.200  24.983  79.225  1.00  0.00              
ATOM   4791  NZ  LYS B 243      30.170  23.685  79.872  1.00  0.00              
ATOM   4792  C   LYS B 243      31.043  22.142  74.601  1.00  0.00              
ATOM   4793  O   LYS B 243      32.173  21.835  74.983  1.00  0.00              
ATOM   4794  N   CYS B 244      30.119  21.210  74.352  1.00  0.00              
ATOM   4795  CA  CYS B 244      30.305  19.857  74.844  1.00  0.00              
ATOM   4796  CB  CYS B 244      29.200  19.545  75.841  1.00  0.00              
ATOM   4797  SG  CYS B 244      29.077  20.849  77.094  1.00  0.00              
ATOM   4798  C   CYS B 244      30.457  18.730  73.831  1.00  0.00              
ATOM   4799  O   CYS B 244      30.966  17.666  74.205  1.00  0.00              
ATOM   4800  N   CYS B 245      30.086  18.919  72.553  1.00  0.00              
ATOM   4801  CA  CYS B 245      30.154  17.853  71.550  1.00  0.00              
ATOM   4802  CB  CYS B 245      29.691  18.324  70.178  1.00  0.00              
ATOM   4803  SG  CYS B 245      27.914  18.643  70.064  1.00  0.00              
ATOM   4804  C   CYS B 245      31.511  17.188  71.374  1.00  0.00              
ATOM   4805  O   CYS B 245      31.595  15.984  71.138  1.00  0.00              
ATOM   4806  N   GLU B 246      32.603  17.945  71.485  1.00  0.00              
ATOM   4807  CA  GLU B 246      33.926  17.349  71.443  1.00  0.00              
ATOM   4808  CB  GLU B 246      34.756  17.952  70.305  1.00  0.00              
ATOM   4809  CG  GLU B 246      34.314  17.498  68.911  1.00  0.00              
ATOM   4810  CD  GLU B 246      34.415  15.993  68.685  1.00  0.00              
ATOM   4811  OE1 GLU B 246      35.526  15.473  68.558  1.00  0.00              
ATOM   4812  OE2 GLU B 246      33.387  15.319  68.655  1.00  0.00              
ATOM   4813  C   GLU B 246      34.641  17.394  72.788  1.00  0.00              
ATOM   4814  O   GLU B 246      35.827  17.717  72.892  1.00  0.00              
ATOM   4815  N   SER B 247      33.905  17.068  73.853  1.00  0.00              
ATOM   4816  CA  SER B 247      34.521  16.915  75.158  1.00  0.00              
ATOM   4817  CB  SER B 247      33.473  16.950  76.266  1.00  0.00              
ATOM   4818  OG  SER B 247      32.406  16.033  76.058  1.00  0.00              
ATOM   4819  C   SER B 247      35.350  15.637  75.204  1.00  0.00              
ATOM   4820  O   SER B 247      34.847  14.522  75.036  1.00  0.00              
ATOM   4821  N   ALA B 248      36.662  15.826  75.351  1.00  0.00              
ATOM   4822  CA  ALA B 248      37.593  14.716  75.475  1.00  0.00              
ATOM   4823  CB  ALA B 248      39.015  15.228  75.303  1.00  0.00              
ATOM   4824  C   ALA B 248      37.515  13.995  76.815  1.00  0.00              
ATOM   4825  O   ALA B 248      37.513  12.766  76.864  1.00  0.00              
ATOM   4826  N   SER B 249      37.447  14.749  77.913  1.00  0.00              
ATOM   4827  CA  SER B 249      37.410  14.170  79.245  1.00  0.00              
ATOM   4828  CB  SER B 249      38.693  14.571  79.966  1.00  0.00              
ATOM   4829  OG  SER B 249      38.869  15.985  79.897  1.00  0.00              
ATOM   4830  C   SER B 249      36.172  14.598  80.028  1.00  0.00              
ATOM   4831  O   SER B 249      35.241  13.814  80.223  1.00  0.00              
ATOM   4832  N   GLU B 250      36.119  15.857  80.474  1.00  0.00              
ATOM   4833  CA  GLU B 250      34.990  16.347  81.244  1.00  0.00              
ATOM   4834  CB  GLU B 250      35.404  17.591  82.038  1.00  0.00              
ATOM   4835  CG  GLU B 250      34.390  18.101  83.068  1.00  0.00              
ATOM   4836  CD  GLU B 250      34.047  17.113  84.176  1.00  0.00              
ATOM   4837  OE1 GLU B 250      34.883  16.875  85.045  1.00  0.00              
ATOM   4838  OE2 GLU B 250      32.934  16.584  84.160  1.00  0.00              
ATOM   4839  C   GLU B 250      33.789  16.611  80.341  1.00  0.00              
ATOM   4840  O   GLU B 250      33.626  17.682  79.749  1.00  0.00              
ATOM   4841  N   ASP B 251      32.954  15.580  80.196  1.00  0.00              
ATOM   4842  CA  ASP B 251      31.703  15.730  79.470  1.00  0.00              
ATOM   4843  CB  ASP B 251      31.016  14.393  79.188  1.00  0.00              
ATOM   4844  CG  ASP B 251      29.732  14.591  78.392  1.00  0.00              
ATOM   4845  OD1 ASP B 251      28.645  14.423  78.947  1.00  0.00              
ATOM   4846  OD2 ASP B 251      29.802  14.980  77.227  1.00  0.00              
ATOM   4847  C   ASP B 251      30.723  16.653  80.175  1.00  0.00              
ATOM   4848  O   ASP B 251      30.023  16.259  81.109  1.00  0.00              
ATOM   4849  N   CYS B 252      30.669  17.901  79.721  1.00  0.00              
ATOM   4850  CA  CYS B 252      29.656  18.822  80.205  1.00  0.00              
ATOM   4851  CB  CYS B 252      30.057  20.263  79.940  1.00  0.00              
ATOM   4852  SG  CYS B 252      30.694  20.618  78.283  1.00  0.00              
ATOM   4853  C   CYS B 252      28.232  18.556  79.734  1.00  0.00              
ATOM   4854  O   CYS B 252      27.283  18.956  80.412  1.00  0.00              
ATOM   4855  N   MET B 253      28.049  17.841  78.614  1.00  0.00              
ATOM   4856  CA  MET B 253      26.736  17.566  78.027  1.00  0.00              
ATOM   4857  CB  MET B 253      26.914  16.647  76.821  1.00  0.00              
ATOM   4858  CG  MET B 253      25.725  16.538  75.883  1.00  0.00              
ATOM   4859  SD  MET B 253      25.370  18.083  75.012  1.00  0.00              
ATOM   4860  CE  MET B 253      26.281  17.807  73.520  1.00  0.00              
ATOM   4861  C   MET B 253      25.736  16.961  79.011  1.00  0.00              
ATOM   4862  O   MET B 253      24.565  17.347  79.040  1.00  0.00              
ATOM   4863  N   ALA B 254      26.234  16.053  79.859  1.00  0.00              
ATOM   4864  CA  ALA B 254      25.477  15.476  80.963  1.00  0.00              
ATOM   4865  CB  ALA B 254      26.415  14.619  81.798  1.00  0.00              
ATOM   4866  C   ALA B 254      24.823  16.474  81.915  1.00  0.00              
ATOM   4867  O   ALA B 254      23.770  16.190  82.483  1.00  0.00              
ATOM   4868  N   LYS B 255      25.439  17.642  82.115  1.00  0.00              
ATOM   4869  CA  LYS B 255      24.853  18.693  82.936  1.00  0.00              
ATOM   4870  CB  LYS B 255      25.919  19.498  83.691  1.00  0.00              
ATOM   4871  CG  LYS B 255      26.935  18.719  84.527  1.00  0.00              
ATOM   4872  CD  LYS B 255      28.141  18.364  83.670  1.00  0.00              
ATOM   4873  CE  LYS B 255      29.203  17.590  84.427  1.00  0.00              
ATOM   4874  NZ  LYS B 255      30.333  17.367  83.545  1.00  0.00              
ATOM   4875  C   LYS B 255      24.056  19.651  82.058  1.00  0.00              
ATOM   4876  O   LYS B 255      22.981  20.130  82.432  1.00  0.00              
ATOM   4877  N   GLU B 256      24.584  19.913  80.856  1.00  0.00              
ATOM   4878  CA  GLU B 256      24.001  20.867  79.927  1.00  0.00              
ATOM   4879  CB  GLU B 256      24.867  21.021  78.687  1.00  0.00              
ATOM   4880  CG  GLU B 256      26.294  21.529  78.848  1.00  0.00              
ATOM   4881  CD  GLU B 256      26.496  22.880  79.518  1.00  0.00              
ATOM   4882  OE1 GLU B 256      25.761  23.825  79.236  1.00  0.00              
ATOM   4883  OE2 GLU B 256      27.429  22.981  80.319  1.00  0.00              
ATOM   4884  C   GLU B 256      22.593  20.519  79.467  1.00  0.00              
ATOM   4885  O   GLU B 256      21.699  21.363  79.549  1.00  0.00              
ATOM   4886  N   LEU B 257      22.361  19.287  78.995  1.00  0.00              
ATOM   4887  CA  LEU B 257      21.041  18.905  78.506  1.00  0.00              
ATOM   4888  CB  LEU B 257      21.057  17.562  77.770  1.00  0.00              
ATOM   4889  CG  LEU B 257      21.892  17.448  76.499  1.00  0.00              
ATOM   4890  CD1 LEU B 257      21.767  16.049  75.923  1.00  0.00              
ATOM   4891  CD2 LEU B 257      21.473  18.480  75.462  1.00  0.00              
ATOM   4892  C   LEU B 257      19.930  18.968  79.553  1.00  0.00              
ATOM   4893  O   LEU B 257      18.849  19.442  79.200  1.00  0.00              
ATOM   4894  N   PRO B 258      20.099  18.566  80.830  1.00  0.00              
ATOM   4895  CD  PRO B 258      21.028  17.528  81.274  1.00  0.00              
ATOM   4896  CA  PRO B 258      19.178  18.888  81.917  1.00  0.00              
ATOM   4897  CB  PRO B 258      19.904  18.366  83.135  1.00  0.00              
ATOM   4898  CG  PRO B 258      20.458  17.073  82.605  1.00  0.00              
ATOM   4899  C   PRO B 258      18.842  20.369  82.037  1.00  0.00              
ATOM   4900  O   PRO B 258      17.663  20.736  82.112  1.00  0.00              
ATOM   4901  N   GLU B 259      19.865  21.232  82.003  1.00  0.00              
ATOM   4902  CA  GLU B 259      19.659  22.673  82.013  1.00  0.00              
ATOM   4903  CB  GLU B 259      21.016  23.376  82.130  1.00  0.00              
ATOM   4904  CG  GLU B 259      21.038  24.909  82.098  1.00  0.00              
ATOM   4905  CD  GLU B 259      20.099  25.617  83.070  1.00  0.00              
ATOM   4906  OE1 GLU B 259      20.173  25.373  84.274  1.00  0.00              
ATOM   4907  OE2 GLU B 259      19.302  26.430  82.602  1.00  0.00              
ATOM   4908  C   GLU B 259      18.863  23.147  80.799  1.00  0.00              
ATOM   4909  O   GLU B 259      18.003  24.023  80.934  1.00  0.00              
ATOM   4910  N   HIS B 260      19.115  22.558  79.624  1.00  0.00              
ATOM   4911  CA  HIS B 260      18.320  22.838  78.440  1.00  0.00              
ATOM   4912  CB  HIS B 260      18.859  22.117  77.204  1.00  0.00              
ATOM   4913  CG  HIS B 260      18.107  22.490  75.932  1.00  0.00              
ATOM   4914  ND1 HIS B 260      17.796  23.707  75.518  1.00  0.00              
ATOM   4915  CD2 HIS B 260      17.567  21.586  75.052  1.00  0.00              
ATOM   4916  NE2 HIS B 260      16.942  22.317  74.164  1.00  0.00              
ATOM   4917  CE1 HIS B 260      17.073  23.592  74.440  1.00  0.00              
ATOM   4918  C   HIS B 260      16.862  22.466  78.661  1.00  0.00              
ATOM   4919  O   HIS B 260      15.991  23.299  78.417  1.00  0.00              
ATOM   4920  N   THR B 261      16.561  21.258  79.151  1.00  0.00              
ATOM   4921  CA  THR B 261      15.185  20.860  79.409  1.00  0.00              
ATOM   4922  CB  THR B 261      15.078  19.373  79.758  1.00  0.00              
ATOM   4923  OG1 THR B 261      16.206  19.026  80.550  1.00  0.00              
ATOM   4924  CG2 THR B 261      15.027  18.543  78.495  1.00  0.00              
ATOM   4925  C   THR B 261      14.418  21.704  80.414  1.00  0.00              
ATOM   4926  O   THR B 261      13.202  21.855  80.277  1.00  0.00              
ATOM   4927  N   VAL B 262      15.109  22.287  81.405  1.00  0.00              
ATOM   4928  CA  VAL B 262      14.491  23.244  82.320  1.00  0.00              
ATOM   4929  CB  VAL B 262      15.501  23.712  83.401  1.00  0.00              
ATOM   4930  CG1 VAL B 262      14.902  24.757  84.335  1.00  0.00              
ATOM   4931  CG2 VAL B 262      15.964  22.534  84.243  1.00  0.00              
ATOM   4932  C   VAL B 262      13.946  24.425  81.519  1.00  0.00              
ATOM   4933  O   VAL B 262      12.751  24.729  81.575  1.00  0.00              
ATOM   4934  N   LYS B 263      14.814  25.037  80.704  1.00  0.00              
ATOM   4935  CA  LYS B 263      14.423  26.149  79.848  1.00  0.00              
ATOM   4936  CB  LYS B 263      15.622  26.682  79.077  1.00  0.00              
ATOM   4937  CG  LYS B 263      16.743  27.304  79.887  1.00  0.00              
ATOM   4938  CD  LYS B 263      17.698  27.930  78.883  1.00  0.00
[truncated: 120,880 more chars]
