# Supplementary material for: RaTrav: a tool for calculating mean first-passage times on biochemical networks
Source: BMC Syst Biol. 2013 Nov 21;7:130. doi: 10.1186/1752-0509-7-130 (PMC4222613; doi:10.1186/1752-0509-7-130)
Supplement: Additional file 1 — RaTrav examples file. File containing RaTrav input and output data for the two case studies presented. [file 1752-0509-7-130-S1.zip › SupplementaryFiles/Example1/63a.pdb]

ATOM      1  N   GLU A   1      11.366  -7.181 102.195  1.00  0.00              
ATOM      2  CA  GLU A   1      11.676  -8.578 102.444  1.00  0.00              
ATOM      3  CB  GLU A   1      11.789  -8.784 103.954  1.00  0.00              
ATOM      4  CG  GLU A   1      12.361 -10.126 104.415  1.00  0.00              
ATOM      5  CD  GLU A   1      13.795 -10.396 103.975  1.00  0.00              
ATOM      6  OE1 GLU A   1      14.698  -9.683 104.417  1.00  0.00              
ATOM      7  OE2 GLU A   1      14.016 -11.330 103.206  1.00  0.00              
ATOM      8  C   GLU A   1      10.605  -9.489 101.849  1.00  0.00              
ATOM      9  O   GLU A   1      10.841 -10.654 101.537  1.00  0.00              
ATOM     10  N   THR A   2       9.421  -8.913 101.674  1.00  0.00              
ATOM     11  CA  THR A   2       8.289  -9.606 101.095  1.00  0.00              
ATOM     12  CB  THR A   2       6.995  -8.885 101.514  1.00  0.00              
ATOM     13  OG1 THR A   2       7.277  -7.489 101.591  1.00  0.00              
ATOM     14  CG2 THR A   2       6.468  -9.411 102.839  1.00  0.00              
ATOM     15  C   THR A   2       8.400  -9.754  99.582  1.00  0.00              
ATOM     16  O   THR A   2       8.915  -8.881  98.877  1.00  0.00              
ATOM     17  N   THR A   3       7.919 -10.889  99.075  1.00  0.00              
ATOM     18  CA  THR A   3       7.989 -11.213  97.660  1.00  0.00              
ATOM     19  CB  THR A   3       7.588 -12.688  97.480  1.00  0.00              
ATOM     20  OG1 THR A   3       6.410 -12.872  98.262  1.00  0.00              
ATOM     21  CG2 THR A   3       8.686 -13.649  97.907  1.00  0.00              
ATOM     22  C   THR A   3       7.104 -10.295  96.827  1.00  0.00              
ATOM     23  O   THR A   3       5.877 -10.412  96.856  1.00  0.00              
ATOM     24  N   ALA A   4       7.742  -9.357  96.124  1.00  0.00              
ATOM     25  CA  ALA A   4       7.054  -8.386  95.286  1.00  0.00              
ATOM     26  CB  ALA A   4       8.084  -7.596  94.492  1.00  0.00              
ATOM     27  C   ALA A   4       6.044  -8.960  94.299  1.00  0.00              
ATOM     28  O   ALA A   4       6.345  -9.879  93.534  1.00  0.00              
ATOM     29  N   LEU A   5       4.828  -8.419  94.332  1.00  0.00              
ATOM     30  CA  LEU A   5       3.737  -8.898  93.498  1.00  0.00              
ATOM     31  CB  LEU A   5       2.401  -8.399  94.034  1.00  0.00              
ATOM     32  CG  LEU A   5       1.911  -8.911  95.375  1.00  0.00              
ATOM     33  CD1 LEU A   5       0.722  -8.105  95.859  1.00  0.00              
ATOM     34  CD2 LEU A   5       1.554 -10.377  95.283  1.00  0.00              
ATOM     35  C   LEU A   5       3.892  -8.404  92.072  1.00  0.00              
ATOM     36  O   LEU A   5       4.188  -7.231  91.847  1.00  0.00              
ATOM     37  N   VAL A   6       3.716  -9.284  91.089  1.00  0.00              
ATOM     38  CA  VAL A   6       3.721  -8.873  89.696  1.00  0.00              
ATOM     39  CB  VAL A   6       4.847  -9.559  88.888  1.00  0.00              
ATOM     40  CG1 VAL A   6       4.902  -8.996  87.475  1.00  0.00              
ATOM     41  CG2 VAL A   6       6.205  -9.376  89.545  1.00  0.00              
ATOM     42  C   VAL A   6       2.353  -9.234  89.139  1.00  0.00              
ATOM     43  O   VAL A   6       1.950 -10.405  89.146  1.00  0.00              
ATOM     44  N   CYS A   7       1.624  -8.220  88.674  1.00  0.00              
ATOM     45  CA  CYS A   7       0.285  -8.428  88.155  1.00  0.00              
ATOM     46  CB  CYS A   7      -0.725  -7.845  89.135  1.00  0.00              
ATOM     47  SG  CYS A   7      -2.452  -8.147  88.686  1.00  0.00              
ATOM     48  C   CYS A   7       0.122  -7.841  86.758  1.00  0.00              
ATOM     49  O   CYS A   7       0.013  -6.627  86.544  1.00  0.00              
ATOM     50  N   ASP A   8       0.119  -8.752  85.786  1.00  0.00              
ATOM     51  CA  ASP A   8      -0.037  -8.403  84.386  1.00  0.00              
ATOM     52  CB  ASP A   8       0.739  -9.371  83.496  1.00  0.00              
ATOM     53  CG  ASP A   8       0.767  -9.072  81.998  1.00  0.00              
ATOM     54  OD1 ASP A   8       1.209  -9.947  81.256  1.00  0.00              
ATOM     55  OD2 ASP A   8       0.408  -7.976  81.559  1.00  0.00              
ATOM     56  C   ASP A   8      -1.502  -8.368  83.987  1.00  0.00              
ATOM     57  O   ASP A   8      -2.133  -9.383  83.695  1.00  0.00              
ATOM     58  N   ASN A   9      -2.008  -7.142  83.958  1.00  0.00              
ATOM     59  CA  ASN A   9      -3.408  -6.867  83.680  1.00  0.00              
ATOM     60  CB  ASN A   9      -3.852  -5.625  84.456  1.00  0.00              
ATOM     61  CG  ASN A   9      -3.821  -5.761  85.973  1.00  0.00              
ATOM     62  OD1 ASN A   9      -4.845  -5.674  86.645  1.00  0.00              
ATOM     63  ND2 ASN A   9      -2.678  -5.953  86.614  1.00  0.00              
ATOM     64  C   ASN A   9      -3.586  -6.610  82.190  1.00  0.00              
ATOM     65  O   ASN A   9      -2.816  -5.843  81.604  1.00  0.00              
ATOM     66  N   GLY A  10      -4.559  -7.249  81.537  1.00  0.00              
ATOM     67  CA  GLY A  10      -4.883  -6.940  80.152  1.00  0.00              
ATOM     68  C   GLY A  10      -6.349  -7.218  79.858  1.00  0.00              
ATOM     69  O   GLY A  10      -7.000  -7.960  80.596  1.00  0.00              
ATOM     70  N   SER A  11      -6.871  -6.667  78.754  1.00  0.00              
ATOM     71  CA  SER A  11      -8.281  -6.738  78.368  1.00  0.00              
ATOM     72  CB  SER A  11      -8.421  -6.226  76.941  1.00  0.00              
ATOM     73  OG  SER A  11      -7.627  -5.071  76.692  1.00  0.00              
ATOM     74  C   SER A  11      -8.965  -8.101  78.445  1.00  0.00              
ATOM     75  O   SER A  11     -10.180  -8.197  78.631  1.00  0.00              
ATOM     76  N   GLY A  12      -8.199  -9.179  78.265  1.00  0.00              
ATOM     77  CA  GLY A  12      -8.746 -10.521  78.334  1.00  0.00              
ATOM     78  C   GLY A  12      -8.405 -11.241  79.625  1.00  0.00              
ATOM     79  O   GLY A  12      -9.230 -11.986  80.154  1.00  0.00              
ATOM     80  N   LEU A  13      -7.212 -11.007  80.178  1.00  0.00              
ATOM     81  CA  LEU A  13      -6.651 -11.876  81.199  1.00  0.00              
ATOM     82  CB  LEU A  13      -5.740 -12.941  80.583  1.00  0.00              
ATOM     83  CG  LEU A  13      -6.307 -14.058  79.714  1.00  0.00              
ATOM     84  CD1 LEU A  13      -5.187 -14.773  78.986  1.00  0.00              
ATOM     85  CD2 LEU A  13      -7.123 -15.038  80.539  1.00  0.00              
ATOM     86  C   LEU A  13      -5.823 -11.076  82.188  1.00  0.00              
ATOM     87  O   LEU A  13      -5.211 -10.058  81.849  1.00  0.00              
ATOM     88  N   VAL A  14      -5.851 -11.537  83.436  1.00  0.00              
ATOM     89  CA  VAL A  14      -4.933 -11.071  84.455  1.00  0.00              
ATOM     90  CB  VAL A  14      -5.687 -10.574  85.714  1.00  0.00              
ATOM     91  CG1 VAL A  14      -4.724 -10.113  86.801  1.00  0.00              
ATOM     92  CG2 VAL A  14      -6.603  -9.411  85.365  1.00  0.00              
ATOM     93  C   VAL A  14      -4.023 -12.248  84.780  1.00  0.00              
ATOM     94  O   VAL A  14      -4.478 -13.330  85.166  1.00  0.00              
ATOM     95  N   LYS A  15      -2.729 -12.035  84.545  1.00  0.00              
ATOM     96  CA  LYS A  15      -1.691 -12.974  84.939  1.00  0.00              
ATOM     97  CB  LYS A  15      -0.594 -13.095  83.878  1.00  0.00              
ATOM     98  CG  LYS A  15      -1.036 -13.552  82.493  1.00  0.00              
ATOM     99  CD  LYS A  15      -1.279 -12.370  81.562  1.00  0.00              
ATOM    100  CE  LYS A  15      -1.809 -12.811  80.203  1.00  0.00              
ATOM    101  NZ  LYS A  15      -0.881 -13.664  79.482  1.00  0.00              
ATOM    102  C   LYS A  15      -1.074 -12.444  86.225  1.00  0.00              
ATOM    103  O   LYS A  15      -0.839 -11.240  86.346  1.00  0.00              
ATOM    104  N   ALA A  16      -0.785 -13.299  87.203  1.00  0.00              
ATOM    105  CA  ALA A  16      -0.332 -12.845  88.505  1.00  0.00              
ATOM    106  CB  ALA A  16      -1.532 -12.715  89.423  1.00  0.00              
ATOM    107  C   ALA A  16       0.630 -13.816  89.166  1.00  0.00              
ATOM    108  O   ALA A  16       0.551 -15.034  88.974  1.00  0.00              
ATOM    109  N   GLY A  17       1.558 -13.263  89.945  1.00  0.00              
ATOM    110  CA  GLY A  17       2.500 -14.060  90.709  1.00  0.00              
ATOM    111  C   GLY A  17       3.473 -13.160  91.447  1.00  0.00              
ATOM    112  O   GLY A  17       3.154 -12.017  91.783  1.00  0.00              
ATOM    113  N   PHE A  18       4.684 -13.667  91.669  1.00  0.00              
ATOM    114  CA  PHE A  18       5.687 -12.964  92.449  1.00  0.00              
ATOM    115  CB  PHE A  18       6.027 -13.735  93.726  1.00  0.00              
ATOM    116  CG  PHE A  18       4.843 -14.005  94.645  1.00  0.00              
ATOM    117  CD1 PHE A  18       4.232 -15.243  94.624  1.00  0.00              
ATOM    118  CD2 PHE A  18       4.388 -13.026  95.505  1.00  0.00              
ATOM    119  CE1 PHE A  18       3.166 -15.500  95.461  1.00  0.00              
ATOM    120  CE2 PHE A  18       3.329 -13.295  96.347  1.00  0.00              
ATOM    121  CZ  PHE A  18       2.714 -14.527  96.325  1.00  0.00              
ATOM    122  C   PHE A  18       6.959 -12.800  91.632  1.00  0.00              
ATOM    123  O   PHE A  18       7.266 -13.597  90.738  1.00  0.00              
ATOM    124  N   ALA A  19       7.704 -11.746  91.964  1.00  0.00              
ATOM    125  CA  ALA A  19       8.983 -11.442  91.344  1.00  0.00              
ATOM    126  CB  ALA A  19       9.574 -10.210  92.001  1.00  0.00              
ATOM    127  C   ALA A  19       9.983 -12.574  91.512  1.00  0.00              
ATOM    128  O   ALA A  19      10.181 -13.108  92.606  1.00  0.00              
ATOM    129  N   GLY A  20      10.583 -12.965  90.393  1.00  0.00              
ATOM    130  CA  GLY A  20      11.487 -14.099  90.373  1.00  0.00              
ATOM    131  C   GLY A  20      10.812 -15.359  89.849  1.00  0.00              
ATOM    132  O   GLY A  20      11.498 -16.340  89.558  1.00  0.00              
ATOM    133  N   ASP A  21       9.478 -15.390  89.707  1.00  0.00              
ATOM    134  CA  ASP A  21       8.821 -16.550  89.113  1.00  0.00              
ATOM    135  CB  ASP A  21       7.314 -16.595  89.341  1.00  0.00              
ATOM    136  CG  ASP A  21       6.829 -16.979  90.727  1.00  0.00              
ATOM    137  OD1 ASP A  21       7.282 -17.980  91.285  1.00  0.00              
ATOM    138  OD2 ASP A  21       5.953 -16.295  91.262  1.00  0.00              
ATOM    139  C   ASP A  21       9.036 -16.557  87.611  1.00  0.00              
ATOM    140  O   ASP A  21       8.943 -15.520  86.951  1.00  0.00              
ATOM    141  N   ASP A  22       9.313 -17.736  87.055  1.00  0.00              
ATOM    142  CA  ASP A  22       9.477 -17.892  85.612  1.00  0.00              
ATOM    143  CB  ASP A  22      10.278 -19.162  85.286  1.00  0.00              
ATOM    144  CG  ASP A  22       9.513 -20.467  85.491  1.00  0.00              
ATOM    145  OD1 ASP A  22       9.011 -20.681  86.597  1.00  0.00              
ATOM    146  OD2 ASP A  22       9.417 -21.255  84.554  1.00  0.00              
ATOM    147  C   ASP A  22       8.145 -17.946  84.867  1.00  0.00              
ATOM    148  O   ASP A  22       8.109 -17.882  83.641  1.00  0.00              
ATOM    149  N   ALA A  23       7.045 -18.113  85.600  1.00  0.00              
ATOM    150  CA  ALA A  23       5.719 -18.257  85.027  1.00  0.00              
ATOM    151  CB  ALA A  23       5.421 -19.740  84.834  1.00  0.00              
ATOM    152  C   ALA A  23       4.715 -17.716  86.040  1.00  0.00              
ATOM    153  O   ALA A  23       4.993 -17.778  87.243  1.00  0.00              
ATOM    154  N   PRO A  24       3.578 -17.130  85.634  1.00  0.00              
ATOM    155  CD  PRO A  24       3.278 -16.750  84.257  1.00  0.00              
ATOM    156  CA  PRO A  24       2.524 -16.689  86.543  1.00  0.00              
ATOM    157  CB  PRO A  24       1.583 -15.922  85.636  1.00  0.00              
ATOM    158  CG  PRO A  24       1.775 -16.571  84.291  1.00  0.00              
ATOM    159  C   PRO A  24       1.823 -17.834  87.262  1.00  0.00              
ATOM    160  O   PRO A  24       1.589 -18.907  86.702  1.00  0.00              
ATOM    161  N   ARG A  25       1.486 -17.586  88.524  1.00  0.00              
ATOM    162  CA  ARG A  25       0.852 -18.589  89.362  1.00  0.00              
ATOM    163  CB  ARG A  25       1.229 -18.307  90.810  1.00  0.00              
ATOM    164  CG  ARG A  25       0.835 -19.379  91.820  1.00  0.00              
ATOM    165  CD  ARG A  25       1.663 -19.267  93.100  1.00  0.00              
ATOM    166  NE  ARG A  25       3.017 -19.782  92.923  1.00  0.00              
ATOM    167  CZ  ARG A  25       4.079 -19.008  92.679  1.00  0.00              
ATOM    168  NH1 ARG A  25       5.260 -19.581  92.486  1.00  0.00              
ATOM    169  NH2 ARG A  25       3.971 -17.685  92.639  1.00  0.00              
ATOM    170  C   ARG A  25      -0.657 -18.578  89.156  1.00  0.00              
ATOM    171  O   ARG A  25      -1.312 -19.621  89.180  1.00  0.00              
ATOM    172  N   ALA A  26      -1.226 -17.392  88.937  1.00  0.00              
ATOM    173  CA  ALA A  26      -2.645 -17.268  88.662  1.00  0.00              
ATOM    174  CB  ALA A  26      -3.283 -16.355  89.696  1.00  0.00              
ATOM    175  C   ALA A  26      -2.828 -16.622  87.300  1.00  0.00              
ATOM    176  O   ALA A  26      -2.189 -15.615  86.997  1.00  0.00              
ATOM    177  N   VAL A  27      -3.645 -17.224  86.437  1.00  0.00              
ATOM    178  CA  VAL A  27      -4.038 -16.610  85.178  1.00  0.00              
ATOM    179  CB  VAL A  27      -3.418 -17.298  83.929  1.00  0.00              
ATOM    180  CG1 VAL A  27      -3.774 -16.519  82.668  1.00  0.00              
ATOM    181  CG2 VAL A  27      -1.907 -17.440  84.010  1.00  0.00              
ATOM    182  C   VAL A  27      -5.547 -16.788  85.153  1.00  0.00              
ATOM    183  O   VAL A  27      -6.031 -17.919  85.249  1.00  0.00              
ATOM    184  N   PHE A  28      -6.306 -15.696  85.068  1.00  0.00              
ATOM    185  CA  PHE A  28      -7.758 -15.788  85.002  1.00  0.00              
ATOM    186  CB  PHE A  28      -8.384 -15.807  86.413  1.00  0.00              
ATOM    187  CG  PHE A  28      -8.225 -14.556  87.267  1.00  0.00              
ATOM    188  CD1 PHE A  28      -9.296 -13.694  87.406  1.00  0.00              
ATOM    189  CD2 PHE A  28      -7.040 -14.308  87.932  1.00  0.00              
ATOM    190  CE1 PHE A  28      -9.186 -12.591  88.221  1.00  0.00              
ATOM    191  CE2 PHE A  28      -6.940 -13.202  88.747  1.00  0.00              
ATOM    192  CZ  PHE A  28      -8.012 -12.348  88.894  1.00  0.00              
ATOM    193  C   PHE A  28      -8.338 -14.673  84.138  1.00  0.00              
ATOM    194  O   PHE A  28      -7.711 -13.615  84.042  1.00  0.00              
ATOM    195  N   PRO A  29      -9.484 -14.845  83.457  1.00  0.00              
ATOM    196  CD  PRO A  29     -10.184 -16.114  83.295  1.00  0.00              
ATOM    197  CA  PRO A  29     -10.121 -13.808  82.650  1.00  0.00              
ATOM    198  CB  PRO A  29     -11.307 -14.527  82.031  1.00  0.00              
ATOM    199  CG  PRO A  29     -11.595 -15.661  82.982  1.00  0.00              
ATOM    200  C   PRO A  29     -10.533 -12.546  83.397  1.00  0.00              
ATOM    201  O   PRO A  29     -11.040 -12.593  84.521  1.00  0.00              
ATOM    202  N   SER A  30     -10.326 -11.401  82.747  1.00  0.00              
ATOM    203  CA  SER A  30     -10.646 -10.093  83.300  1.00  0.00              
ATOM    204  CB  SER A  30      -9.860  -9.043  82.520  1.00  0.00              
ATOM    205  OG  SER A  30      -8.478  -9.367  82.497  1.00  0.00              
ATOM    206  C   SER A  30     -12.142  -9.774  83.288  1.00  0.00              
ATOM    207  O   SER A  30     -12.599  -8.769  82.736  1.00  0.00              
ATOM    208  N   ILE A  31     -12.931 -10.638  83.927  1.00  0.00              
ATOM    209  CA  ILE A  31     -14.372 -10.480  83.983  1.00  0.00              
ATOM    210  CB  ILE A  31     -15.153 -11.607  83.258  1.00  0.00              
ATOM    211  CG2 ILE A  31     -15.086 -11.393  81.756  1.00  0.00              
ATOM    212  CG1 ILE A  31     -14.734 -13.016  83.678  1.00  0.00              
ATOM    213  CD1 ILE A  31     -15.617 -14.149  83.117  1.00  0.00              
ATOM    214  C   ILE A  31     -14.834 -10.412  85.425  1.00  0.00              
ATOM    215  O   ILE A  31     -14.227 -10.986  86.332  1.00  0.00              
ATOM    216  N   VAL A  32     -15.907  -9.663  85.630  1.00  0.00              
ATOM    217  CA  VAL A  32     -16.671  -9.723  86.865  1.00  0.00              
ATOM    218  CB  VAL A  32     -16.644  -8.399  87.660  1.00  0.00              
ATOM    219  CG1 VAL A  32     -15.282  -8.165  88.291  1.00  0.00              
ATOM    220  CG2 VAL A  32     -17.004  -7.221  86.774  1.00  0.00              
ATOM    221  C   VAL A  32     -18.096 -10.076  86.471  1.00  0.00              
ATOM    222  O   VAL A  32     -18.509  -9.805  85.341  1.00  0.00              
ATOM    223  N   GLY A  33     -18.866 -10.680  87.368  1.00  0.00              
ATOM    224  CA  GLY A  33     -20.229 -11.053  87.058  1.00  0.00              
ATOM    225  C   GLY A  33     -21.125 -10.885  88.264  1.00  0.00              
ATOM    226  O   GLY A  33     -20.939 -11.533  89.296  1.00  0.00              
ATOM    227  N   ARG A  34     -22.085  -9.975  88.142  1.00  0.00              
ATOM    228  CA  ARG A  34     -23.114  -9.830  89.158  1.00  0.00              
ATOM    229  CB  ARG A  34     -23.560  -8.381  89.292  1.00  0.00              
ATOM    230  CG  ARG A  34     -22.519  -7.505  89.953  1.00  0.00              
ATOM    231  CD  ARG A  34     -23.009  -6.068  90.036  1.00  0.00              
ATOM    232  NE  ARG A  34     -22.034  -5.217  90.703  1.00  0.00              
ATOM    233  CZ  ARG A  34     -20.925  -4.768  90.109  1.00  0.00              
ATOM    234  NH1 ARG A  34     -20.087  -4.029  90.825  1.00  0.00              
ATOM    235  NH2 ARG A  34     -20.665  -5.023  88.828  1.00  0.00              
ATOM    236  C   ARG A  34     -24.302 -10.671  88.726  1.00  0.00              
ATOM    237  O   ARG A  34     -24.629 -10.638  87.537  1.00  0.00              
ATOM    238  N   PRO A  35     -24.967 -11.455  89.586  1.00  0.00              
ATOM    239  CD  PRO A  35     -24.509 -11.797  90.927  1.00  0.00              
ATOM    240  CA  PRO A  35     -26.204 -12.154  89.247  1.00  0.00              
ATOM    241  CB  PRO A  35     -26.561 -12.872  90.538  1.00  0.00              
ATOM    242  CG  PRO A  35     -25.812 -12.133  91.623  1.00  0.00              
ATOM    243  C   PRO A  35     -27.294 -11.205  88.759  1.00  0.00              
ATOM    244  O   PRO A  35     -27.345 -10.044  89.173  1.00  0.00              
ATOM    245  N   ARG A  36     -28.140 -11.676  87.840  1.00  0.00              
ATOM    246  CA  ARG A  36     -29.184 -10.856  87.229  1.00  0.00              
ATOM    247  CB  ARG A  36     -30.125 -11.724  86.401  1.00  0.00              
ATOM    248  CG  ARG A  36     -29.462 -12.415  85.223  1.00  0.00              
ATOM    249  CD  ARG A  36     -30.460 -13.335  84.546  1.00  0.00              
ATOM    250  NE  ARG A  36     -29.793 -14.238  83.622  1.00  0.00              
ATOM    251  CZ  ARG A  36     -30.453 -14.987  82.738  1.00  0.00              
ATOM    252  NH1 ARG A  36     -29.765 -15.844  81.998  1.00  0.00              
ATOM    253  NH2 ARG A  36     -31.770 -14.887  82.580  1.00  0.00              
ATOM    254  C   ARG A  36     -30.033  -9.997  88.165  1.00  0.00              
ATOM    255  O   ARG A  36     -30.286 -10.341  89.321  1.00  0.00              
ATOM    256  N   HIS A  37     -30.404  -8.818  87.653  1.00  0.00              
ATOM    257  CA  HIS A  37     -31.406  -7.935  88.246  1.00  0.00              
ATOM    258  CB  HIS A  37     -32.808  -8.551  88.107  1.00  0.00              
ATOM    259  CG  HIS A  37     -33.238  -8.747  86.662  1.00  0.00              
ATOM    260  ND1 HIS A  37     -33.339  -9.897  86.015  1.00  0.00              
ATOM    261  CD2 HIS A  37     -33.563  -7.728  85.797  1.00  0.00              
ATOM    262  NE2 HIS A  37     -33.833  -8.330  84.667  1.00  0.00              
ATOM    263  CE1 HIS A  37     -33.702  -9.629  84.791  1.00  0.00              
ATOM    264  C   HIS A  37     -31.189  -7.417  89.668  1.00  0.00              
ATOM    265  O   HIS A  37     -32.145  -7.046  90.354  1.00  0.00              
ATOM    266  N   GLN A  38     -29.931  -7.304  90.115  1.00  0.00              
ATOM    267  CA  GLN A  38     -29.603  -6.819  91.458  1.00  0.00              
ATOM    268  CB  GLN A  38     -28.093  -6.721  91.652  1.00  0.00              
ATOM    269  CG  GLN A  38     -27.313  -8.016  91.482  1.00  0.00              
ATOM    270  CD  GLN A  38     -27.811  -9.172  92.335  1.00  0.00              
ATOM    271  OE1 GLN A  38     -27.449  -9.312  93.499  1.00  0.00              
ATOM    272  NE2 GLN A  38     -28.636 -10.059  91.792  1.00  0.00              
ATOM    273  C   GLN A  38     -30.220  -5.476  91.834  1.00  0.00              
ATOM    274  O   GLN A  38     -30.764  -5.307  92.924  1.00  0.00              
ATOM    275  N   GLY A  39     -30.189  -4.526  90.893  1.00  0.00              
ATOM    276  CA  GLY A  39     -30.785  -3.211  91.085  1.00  0.00              
ATOM    277  C   GLY A  39     -32.306  -3.236  91.198  1.00  0.00              
ATOM    278  O   GLY A  39     -32.910  -2.282  91.685  1.00  0.00              
ATOM    279  N   VAL A  40     -32.947  -4.310  90.727  1.00  0.00              
ATOM    280  CA  VAL A  40     -34.386  -4.480  90.867  1.00  0.00              
ATOM    281  CB  VAL A  40     -34.955  -5.306  89.686  1.00  0.00              
ATOM    282  CG1 VAL A  40     -36.469  -5.449  89.775  1.00  0.00              
ATOM    283  CG2 VAL A  40     -34.591  -4.673  88.349  1.00  0.00              
ATOM    284  C   VAL A  40     -34.644  -5.172  92.201  1.00  0.00              
ATOM    285  O   VAL A  40     -35.524  -4.774  92.967  1.00  0.00              
ATOM    286  N   MET A  41     -33.857  -6.205  92.522  1.00  0.00              
ATOM    287  CA  MET A  41     -34.020  -6.948  93.762  1.00  0.00              
ATOM    288  CB  MET A  41     -33.496  -8.372  93.596  1.00  0.00              
ATOM    289  CG  MET A  41     -34.227  -9.203  92.554  1.00  0.00              
ATOM    290  SD  MET A  41     -33.755 -10.949  92.629  1.00  0.00              
ATOM    291  CE  MET A  41     -32.129 -10.854  91.939  1.00  0.00              
ATOM    292  C   MET A  41     -33.359  -6.247  94.949  1.00  0.00              
ATOM    293  O   MET A  41     -32.419  -6.737  95.588  1.00  0.00              
ATOM    294  N   VAL A  42     -33.910  -5.073  95.266  1.00  0.00              
ATOM    295  CA  VAL A  42     -33.380  -4.202  96.306  1.00  0.00              
ATOM    296  CB  VAL A  42     -34.111  -2.834  96.304  1.00  0.00              
ATOM    297  CG1 VAL A  42     -33.527  -1.883  97.344  1.00  0.00              
ATOM    298  CG2 VAL A  42     -34.024  -2.169  94.938  1.00  0.00              
ATOM    299  C   VAL A  42     -33.464  -4.883  97.668  1.00  0.00              
ATOM    300  O   VAL A  42     -34.529  -5.051  98.263  1.00  0.00              
ATOM    301  N   GLY A  43     -32.294  -5.341  98.106  1.00  0.00              
ATOM    302  CA  GLY A  43     -32.151  -5.953  99.414  1.00  0.00              
ATOM    303  C   GLY A  43     -32.273  -7.469  99.380  1.00  0.00              
ATOM    304  O   GLY A  43     -32.414  -8.096 100.433  1.00  0.00              
ATOM    305  N   MET A  44     -32.213  -8.110  98.206  1.00  0.00              
ATOM    306  CA  MET A  44     -32.212  -9.566  98.139  1.00  0.00              
ATOM    307  CB  MET A  44     -32.636 -10.035  96.748  1.00  0.00              
ATOM    308  CG  MET A  44     -32.891 -11.533  96.596  1.00  0.00              
ATOM    309  SD  MET A  44     -34.244 -12.150  97.631  1.00  0.00              
ATOM    310  CE  MET A  44     -33.337 -13.150  98.776  1.00  0.00              
ATOM    311  C   MET A  44     -30.834 -10.096  98.528  1.00  0.00              
ATOM    312  O   MET A  44     -29.971 -10.410  97.704  1.00  0.00              
ATOM    313  N   GLY A  45     -30.620 -10.142  99.843  1.00  0.00              
ATOM    314  CA  GLY A  45     -29.362 -10.593 100.408  1.00  0.00              
ATOM    315  C   GLY A  45     -28.272  -9.559 100.176  1.00  0.00              
ATOM    316  O   GLY A  45     -28.227  -8.520 100.835  1.00  0.00              
ATOM    317  N   GLN A  46     -27.412  -9.827  99.193  1.00  0.00              
ATOM    318  CA  GLN A  46     -26.243  -9.008  98.909  1.00  0.00              
ATOM    319  CB  GLN A  46     -24.991  -9.522  99.628  1.00  0.00              
ATOM    320  CG  GLN A  46     -24.955  -9.380 101.145  1.00  0.00              
ATOM    321  CD  GLN A  46     -23.694  -9.954 101.770  1.00  0.00              
ATOM    322  OE1 GLN A  46     -23.398 -11.141 101.666  1.00  0.00              
ATOM    323  NE2 GLN A  46     -22.899  -9.139 102.447  1.00  0.00              
ATOM    324  C   GLN A  46     -25.961  -9.092  97.419  1.00  0.00              
ATOM    325  O   GLN A  46     -26.188 -10.136  96.802  1.00  0.00              
ATOM    326  N   LYS A  47     -25.443  -8.011  96.828  1.00  0.00              
ATOM    327  CA  LYS A  47     -24.993  -8.027  95.441  1.00  0.00              
ATOM    328  CB  LYS A  47     -24.844  -6.601  94.906  1.00  0.00              
ATOM    329  CG  LYS A  47     -26.150  -5.824  94.855  1.00  0.00              
ATOM    330  CD  LYS A  47     -25.899  -4.438  94.287  1.00  0.00              
ATOM    331  CE  LYS A  47     -27.206  -3.669  94.198  1.00  0.00              
ATOM    332  NZ  LYS A  47     -26.973  -2.335  93.681  1.00  0.00              
ATOM    333  C   LYS A  47     -23.679  -8.799  95.330  1.00  0.00              
ATOM    334  O   LYS A  47     -22.581  -8.252  95.201  1.00  0.00              
ATOM    335  N   ASP A  48     -23.809 -10.123  95.417  1.00  0.00              
ATOM    336  CA  ASP A  48     -22.667 -11.021  95.497  1.00  0.00              
ATOM    337  CB  ASP A  48     -23.123 -12.340  96.136  1.00  0.00              
ATOM    338  CG  ASP A  48     -22.051 -13.414  96.307  1.00  0.00              
ATOM    339  OD1 ASP A  48     -20.887 -13.100  96.545  1.00  0.00              
ATOM    340  OD2 ASP A  48     -22.404 -14.596  96.235  1.00  0.00              
ATOM    341  C   ASP A  48     -21.973 -11.238  94.157  1.00  0.00              
ATOM    342  O   ASP A  48     -22.162 -12.252  93.482  1.00  0.00              
ATOM    343  N   SER A  49     -21.173 -10.247  93.771  1.00  0.00              
ATOM    344  CA  SER A  49     -20.396 -10.293  92.546  1.00  0.00              
ATOM    345  CB  SER A  49     -19.904  -8.888  92.217  1.00  0.00              
ATOM    346  OG  SER A  49     -19.579  -8.138  93.383  1.00  0.00              
ATOM    347  C   SER A  49     -19.248 -11.294  92.547  1.00  0.00              
ATOM    348  O   SER A  49     -18.428 -11.356  93.465  1.00  0.00              
ATOM    349  N   TYR A  50     -19.218 -12.107  91.494  1.00  0.00              
ATOM    350  CA  TYR A  50     -18.201 -13.130  91.321  1.00  0.00              
ATOM    351  CB  TYR A  50     -18.838 -14.400  90.768  1.00  0.00              
ATOM    352  CG  TYR A  50     -20.031 -14.894  91.572  1.00  0.00              
ATOM    353  CD1 TYR A  50     -21.305 -14.688  91.083  1.00  0.00              
ATOM    354  CE1 TYR A  50     -22.402 -15.051  91.835  1.00  0.00              
ATOM    355  CD2 TYR A  50     -19.843 -15.495  92.799  1.00  0.00              
ATOM    356  CE2 TYR A  50     -20.937 -15.856  93.556  1.00  0.00              
ATOM    357  CZ  TYR A  50     -22.207 -15.617  93.074  1.00  0.00              
ATOM    358  OH  TYR A  50     -23.302 -15.913  93.860  1.00  0.00              
ATOM    359  C   TYR A  50     -17.136 -12.629  90.354  1.00  0.00              
ATOM    360  O   TYR A  50     -17.439 -11.836  89.459  1.00  0.00              
ATOM    361  N   VAL A  51     -15.878 -13.054  90.494  1.00  0.00              
ATOM    362  CA  VAL A  51     -14.805 -12.560  89.636  1.00  0.00              
ATOM    363  CB  VAL A  51     -13.753 -11.783  90.475  1.00  0.00              
ATOM    364  CG1 VAL A  51     -12.728 -11.106  89.581  1.00  0.00              
ATOM    365  CG2 VAL A  51     -14.374 -10.730  91.383  1.00  0.00              
ATOM    366  C   VAL A  51     -14.143 -13.703  88.866  1.00  0.00              
ATOM    367  O   VAL A  51     -14.095 -14.843  89.335  1.00  0.00              
ATOM    368  N   GLY A  52     -13.680 -13.427  87.644  1.00  0.00              
ATOM    369  CA  GLY A  52     -12.842 -14.327  86.862  1.00  0.00              
ATOM    370  C   GLY A  52     -13.473 -15.682  86.594  1.00  0.00              
ATOM    371  O   GLY A  52     -14.618 -15.780  86.155  1.00  0.00              
ATOM    372  N   ASP A  53     -12.728 -16.744  86.914  1.00  0.00              
ATOM    373  CA  ASP A  53     -13.227 -18.112  86.798  1.00  0.00              
ATOM    374  CB  ASP A  53     -12.149 -19.141  87.116  1.00  0.00              
ATOM    375  CG  ASP A  53     -11.200 -19.396  85.958  1.00  0.00              
ATOM    376  OD1 ASP A  53     -10.383 -18.520  85.677  1.00  0.00              
ATOM    377  OD2 ASP A  53     -11.274 -20.463  85.352  1.00  0.00              
ATOM    378  C   ASP A  53     -14.436 -18.401  87.670  1.00  0.00              
ATOM    379  O   ASP A  53     -15.310 -19.182  87.295  1.00  0.00              
ATOM    380  N   GLU A  54     -14.517 -17.728  88.821  1.00  0.00              
ATOM    381  CA  GLU A  54     -15.636 -17.860  89.741  1.00  0.00              
ATOM    382  CB  GLU A  54     -15.234 -17.138  91.020  1.00  0.00              
ATOM    383  CG  GLU A  54     -16.210 -17.053  92.180  1.00  0.00              
ATOM    384  CD  GLU A  54     -15.734 -16.056  93.227  1.00  0.00              
ATOM    385  OE1 GLU A  54     -15.729 -14.858  92.934  1.00  0.00              
ATOM    386  OE2 GLU A  54     -15.368 -16.476  94.323  1.00  0.00              
ATOM    387  C   GLU A  54     -16.893 -17.261  89.109  1.00  0.00              
ATOM    388  O   GLU A  54     -17.998 -17.771  89.298  1.00  0.00              
ATOM    389  N   ALA A  55     -16.725 -16.179  88.335  1.00  0.00              
ATOM    390  CA  ALA A  55     -17.812 -15.624  87.540  1.00  0.00              
ATOM    391  CB  ALA A  55     -17.415 -14.274  86.957  1.00  0.00              
ATOM    392  C   ALA A  55     -18.177 -16.540  86.380  1.00  0.00              
ATOM    393  O   ALA A  55     -19.341 -16.895  86.187  1.00  0.00              
ATOM    394  N   GLN A  56     -17.161 -16.982  85.634  1.00  0.00              
ATOM    395  CA  GLN A  56     -17.332 -17.870  84.495  1.00  0.00              
ATOM    396  CB  GLN A  56     -15.956 -18.132  83.894  1.00  0.00              
ATOM    397  CG  GLN A  56     -15.941 -18.945  82.611  1.00  0.00              
ATOM    398  CD  GLN A  56     -14.627 -18.854  81.851  1.00  0.00              
ATOM    399  OE1 GLN A  56     -13.532 -18.776  82.406  1.00  0.00              
ATOM    400  NE2 GLN A  56     -14.722 -18.859  80.531  1.00  0.00              
ATOM    401  C   GLN A  56     -18.058 -19.165  84.852  1.00  0.00              
ATOM    402  O   GLN A  56     -18.910 -19.634  84.096  1.00  0.00              
ATOM    403  N   SER A  57     -17.795 -19.709  86.044  1.00  0.00              
ATOM    404  CA  SER A  57     -18.487 -20.890  86.539  1.00  0.00              
ATOM    405  CB  SER A  57     -17.867 -21.328  87.866  1.00  0.00              
ATOM    406  OG  SER A  57     -18.331 -22.602  88.297  1.00  0.00              
ATOM    407  C   SER A  57     -19.994 -20.707  86.722  1.00  0.00              
ATOM    408  O   SER A  57     -20.702 -21.703  86.881  1.00  0.00              
ATOM    409  N   LYS A  58     -20.511 -19.473  86.757  1.00  0.00              
ATOM    410  CA  LYS A  58     -21.946 -19.236  86.846  1.00  0.00              
ATOM    411  CB  LYS A  58     -22.284 -18.564  88.177  1.00  0.00              
ATOM    412  CG  LYS A  58     -21.934 -19.392  89.403  1.00  0.00              
ATOM    413  CD  LYS A  58     -22.316 -18.644  90.666  1.00  0.00              
ATOM    414  CE  LYS A  58     -21.804 -19.369  91.903  1.00  0.00              
ATOM    415  NZ  LYS A  58     -20.352 -19.369  91.941  1.00  0.00              
ATOM    416  C   LYS A  58     -22.461 -18.378  85.692  1.00  0.00              
ATOM    417  O   LYS A  58     -23.621 -17.957  85.690  1.00  0.00              
ATOM    418  N   ARG A  59     -21.615 -18.187  84.666  1.00  0.00              
ATOM    419  CA  ARG A  59     -21.799 -17.243  83.563  1.00  0.00              
ATOM    420  CB  ARG A  59     -20.959 -17.727  82.382  1.00  0.00              
ATOM    421  CG  ARG A  59     -20.891 -16.753  81.214  1.00  0.00              
ATOM    422  CD  ARG A  59     -20.572 -17.447  79.892  1.00  0.00              
ATOM    423  NE  ARG A  59     -21.529 -18.491  79.533  1.00  0.00              
ATOM    424  CZ  ARG A  59     -22.811 -18.274  79.222  1.00  0.00              
ATOM    425  NH1 ARG A  59     -23.555 -19.309  78.865  1.00  0.00              
ATOM    426  NH2 ARG A  59     -23.359 -17.058  79.257  1.00  0.00              
ATOM    427  C   ARG A  59     -23.222 -16.959  83.083  1.00  0.00              
ATOM    428  O   ARG A  59     -23.632 -15.802  82.973  1.00  0.00              
ATOM    429  N   GLY A  60     -24.000 -18.022  82.853  1.00  0.00              
ATOM    430  CA  GLY A  60     -25.341 -17.931  82.290  1.00  0.00              
ATOM    431  C   GLY A  60     -26.308 -17.054  83.076  1.00  0.00              
ATOM    432  O   GLY A  60     -27.196 -16.434  82.487  1.00  0.00              
ATOM    433  N   ILE A  61     -26.156 -16.971  84.401  1.00  0.00              
ATOM    434  CA  ILE A  61     -27.044 -16.148  85.215  1.00  0.00              
ATOM    435  CB  ILE A  61     -27.556 -16.914  86.462  1.00  0.00              
ATOM    436  CG2 ILE A  61     -28.525 -18.002  86.018  1.00  0.00              
ATOM    437  CG1 ILE A  61     -26.430 -17.450  87.348  1.00  0.00              
ATOM    438  CD1 ILE A  61     -26.884 -18.042  88.697  1.00  0.00              
ATOM    439  C   ILE A  61     -26.422 -14.815  85.619  1.00  0.00              
ATOM    440  O   ILE A  61     -26.970 -14.078  86.449  1.00  0.00              
ATOM    441  N   LEU A  62     -25.271 -14.468  85.037  1.00  0.00              
ATOM    442  CA  LEU A  62     -24.537 -13.304  85.490  1.00  0.00              
ATOM    443  CB  LEU A  62     -23.127 -13.671  85.936  1.00  0.00              
ATOM    444  CG  LEU A  62     -22.883 -14.772  86.956  1.00  0.00              
ATOM    445  CD1 LEU A  62     -21.423 -14.758  87.330  1.00  0.00              
ATOM    446  CD2 LEU A  62     -23.700 -14.601  88.220  1.00  0.00              
ATOM    447  C   LEU A  62     -24.432 -12.202  84.455  1.00  0.00              
ATOM    448  O   LEU A  62     -24.022 -12.403  83.309  1.00  0.00              
ATOM    449  N   THR A  63     -24.813 -11.003  84.879  1.00  0.00              
ATOM    450  CA  THR A  63     -24.461  -9.787  84.168  1.00  0.00              
ATOM    451  CB  THR A  63     -25.297  -8.580  84.655  1.00  0.00              
ATOM    452  OG1 THR A  63     -25.929  -8.915  85.889  1.00  0.00              
ATOM    453  CG2 THR A  63     -26.342  -8.202  83.619  1.00  0.00              
ATOM    454  C   THR A  63     -22.960  -9.549  84.311  1.00  0.00              
ATOM    455  O   THR A  63     -22.455  -9.038  85.317  1.00  0.00              
ATOM    456  N   LEU A  64     -22.256 -10.077  83.307  1.00  0.00              
ATOM    457  CA  LEU A  64     -20.814  -9.930  83.190  1.00  0.00              
ATOM    458  CB  LEU A  64     -20.238 -10.967  82.232  1.00  0.00              
ATOM    459  CG  LEU A  64     -20.347 -12.458  82.519  1.00  0.00              
ATOM    460  CD1 LEU A  64     -19.777 -13.220  81.338  1.00  0.00              
ATOM    461  CD2 LEU A  64     -19.612 -12.852  83.789  1.00  0.00              
ATOM    462  C   LEU A  64     -20.370  -8.557  82.708  1.00  0.00              
ATOM    463  O   LEU A  64     -21.066  -7.888  81.942  1.00  0.00              
ATOM    464  N   LYS A  65     -19.186  -8.143  83.159  1.00  0.00              
ATOM    465  CA  LYS A  65     -18.536  -6.924  82.704  1.00  0.00              
ATOM    466  CB  LYS A  65     -18.661  -5.796  83.722  1.00  0.00              
ATOM    467  CG  LYS A  65     -20.023  -5.172  83.961  1.00  0.00              
ATOM    468  CD  LYS A  65     -19.802  -4.114  85.025  1.00  0.00              
ATOM    469  CE  LYS A  65     -21.044  -3.291  85.303  1.00  0.00              
ATOM    470  NZ  LYS A  65     -20.745  -2.315  86.333  1.00  0.00              
ATOM    471  C   LYS A  65     -17.046  -7.185  82.545  1.00  0.00              
ATOM    472  O   LYS A  65     -16.458  -7.960  83.306  1.00  0.00              
ATOM    473  N   TYR A  66     -16.430  -6.547  81.547  1.00  0.00              
ATOM    474  CA  TYR A  66     -14.979  -6.449  81.470  1.00  0.00              
ATOM    475  CB  TYR A  66     -14.467  -6.555  80.031  1.00  0.00              
ATOM    476  CG  TYR A  66     -14.519  -7.935  79.395  1.00  0.00              
ATOM    477  CD1 TYR A  66     -15.642  -8.335  78.696  1.00  0.00              
ATOM    478  CE1 TYR A  66     -15.639  -9.537  78.017  1.00  0.00              
ATOM    479  CD2 TYR A  66     -13.408  -8.753  79.450  1.00  0.00              
ATOM    480  CE2 TYR A  66     -13.401  -9.956  78.774  1.00  0.00              
ATOM    481  CZ  TYR A  66     -14.513 -10.332  78.049  1.00  0.00              
ATOM    482  OH  TYR A  66     -14.494 -11.509  77.325  1.00  0.00              
ATOM    483  C   TYR A  66     -14.578  -5.083  82.020  1.00  0.00              
ATOM    484  O   TYR A  66     -14.956  -4.064  81.436  1.00  0.00              
ATOM    485  N   PRO A  67     -13.869  -4.979  83.153  1.00  0.00              
ATOM    486  CD  PRO A  67     -13.801  -6.016  84.172  1.00  0.00              
ATOM    487  CA  PRO A  67     -13.343  -3.717  83.675  1.00  0.00              
ATOM    488  CB  PRO A  67     -12.915  -4.078  85.081  1.00  0.00              
ATOM    489  CG  PRO A  67     -13.856  -5.195  85.441  1.00  0.00              
ATOM    490  C   PRO A  67     -12.174  -3.154  82.876  1.00  0.00              
ATOM    491  O   PRO A  67     -11.973  -1.939  82.833  1.00  0.00              
ATOM    492  N   ILE A  68     -11.371  -4.027  82.260  1.00  0.00              
ATOM    493  CA  ILE A  68     -10.264  -3.596  81.422  1.00  0.00              
ATOM    494  CB  ILE A  68      -9.008  -4.474  81.629  1.00  0.00              
ATOM    495  CG2 ILE A  68      -7.828  -3.790  80.942  1.00  0.00              
ATOM    496  CG1 ILE A  68      -8.682  -4.718  83.098  1.00  0.00              
ATOM    497  CD1 ILE A  68      -7.591  -5.779  83.338  1.00  0.00              
ATOM    498  C   ILE A  68     -10.758  -3.731  79.989  1.00  0.00              
ATOM    499  O   ILE A  68     -10.937  -4.842  79.483  1.00  0.00              
ATOM    500  N   GLU A  69     -11.022  -2.609  79.324  1.00  0.00              
ATOM    501  CA  GLU A  69     -11.530  -2.638  77.965  1.00  0.00              
ATOM    502  CB  GLU A  69     -12.909  -1.992  77.898  1.00  0.00              
ATOM    503  CG  GLU A  69     -13.922  -2.853  78.645  1.00  0.00              
ATOM    504  CD  GLU A  69     -15.317  -2.268  78.787  1.00  0.00              
ATOM    505  OE1 GLU A  69     -16.249  -2.834  78.218  1.00  0.00              
ATOM    506  OE2 GLU A  69     -15.471  -1.245  79.459  1.00  0.00              
ATOM    507  C   GLU A  69     -10.549  -1.973  77.017  1.00  0.00              
ATOM    508  O   GLU A  69     -10.191  -0.802  77.161  1.00  0.00              
ATOM    509  N   HIS A  70     -10.072  -2.777  76.061  1.00  0.00              
ATOM    510  CA  HIS A  70      -9.095  -2.358  75.059  1.00  0.00              
ATOM    511  CB  HIS A  70      -9.745  -1.473  73.992  1.00  0.00              
ATOM    512  CG  HIS A  70     -10.752  -2.211  73.125  1.00  0.00              
ATOM    513  ND1 HIS A  70     -12.055  -1.991  73.069  1.00  0.00              
ATOM    514  CD2 HIS A  70     -10.440  -3.230  72.255  1.00  0.00              
ATOM    515  NE2 HIS A  70     -11.587  -3.569  71.724  1.00  0.00              
ATOM    516  CE1 HIS A  70     -12.557  -2.832  72.207  1.00  0.00              
ATOM    517  C   HIS A  70      -7.831  -1.719  75.632  1.00  0.00              
ATOM    518  O   HIS A  70      -7.296  -0.724  75.134  1.00  0.00              
ATOM    519  N   GLY A  71      -7.355  -2.312  76.728  1.00  0.00              
ATOM    520  CA  GLY A  71      -6.212  -1.790  77.454  1.00  0.00              
ATOM    521  C   GLY A  71      -6.605  -0.831  78.570  1.00  0.00              
ATOM    522  O   GLY A  71      -6.001  -0.858  79.643  1.00  0.00              
ATOM    523  N   ILE A  72      -7.633  -0.004  78.365  1.00  0.00              
ATOM    524  CA  ILE A  72      -7.957   1.059  79.304  1.00  0.00              
ATOM    525  CB  ILE A  72      -8.558   2.275  78.557  1.00  0.00              
ATOM    526  CG2 ILE A  72      -8.869   3.410  79.535  1.00  0.00              
ATOM    527  CG1 ILE A  72      -7.602   2.768  77.469  1.00  0.00              
ATOM    528  CD1 ILE A  72      -8.171   3.859  76.540  1.00  0.00              
ATOM    529  C   ILE A  72      -8.899   0.524  80.374  1.00  0.00              
ATOM    530  O   ILE A  72      -9.904  -0.130  80.080  1.00  0.00              
ATOM    531  N   ILE A  73      -8.571   0.775  81.640  1.00  0.00              
ATOM    532  CA  ILE A  73      -9.423   0.324  82.729  1.00  0.00              
ATOM    533  CB  ILE A  73      -8.604   0.054  84.002  1.00  0.00              
ATOM    534  CG2 ILE A  73      -9.543  -0.462  85.084  1.00  0.00              
ATOM    535  CG1 ILE A  73      -7.483  -0.949  83.741  1.00  0.00              
ATOM    536  CD1 ILE A  73      -6.522  -1.189  84.921  1.00  0.00              
ATOM    537  C   ILE A  73     -10.545   1.327  82.973  1.00  0.00              
ATOM    538  O   ILE A  73     -10.312   2.475  83.365  1.00  0.00              
ATOM    539  N   THR A  74     -11.769   0.872  82.718  1.00  0.00              
ATOM    540  CA  THR A  74     -12.954   1.702  82.826  1.00  0.00              
ATOM    541  CB  THR A  74     -13.898   1.362  81.656  1.00  0.00              
ATOM    542  OG1 THR A  74     -14.082  -0.049  81.712  1.00  0.00              
ATOM    543  CG2 THR A  74     -13.340   1.779  80.302  1.00  0.00              
ATOM    544  C   THR A  74     -13.666   1.550  84.167  1.00  0.00              
ATOM    545  O   THR A  74     -13.718   2.484  84.970  1.00  0.00              
ATOM    546  N   ASN A  75     -14.215   0.366  84.454  1.00  0.00              
ATOM    547  CA  ASN A  75     -15.037   0.171  85.643  1.00  0.00              
ATOM    548  CB  ASN A  75     -16.072  -0.936  85.383  1.00  0.00              
ATOM    549  CG  ASN A  75     -17.267  -0.929  86.335  1.00  0.00              
ATOM    550  OD1 ASN A  75     -18.421  -0.921  85.914  1.00  0.00              
ATOM    551  ND2 ASN A  75     -17.097  -0.960  87.650  1.00  0.00              
ATOM    552  C   ASN A  75     -14.194  -0.101  86.891  1.00  0.00              
ATOM    553  O   ASN A  75     -14.216  -1.190  87.478  1.00  0.00              
ATOM    554  N   TRP A  76     -13.500   0.945  87.348  1.00  0.00              
ATOM    555  CA  TRP A  76     -12.559   0.883  88.462  1.00  0.00              
ATOM    556  CB  TRP A  76     -12.061   2.279  88.810  1.00  0.00              
ATOM    557  CG  TRP A  76     -10.937   2.704  87.879  1.00  0.00              
ATOM    558  CD2 TRP A  76      -9.598   2.520  88.085  1.00  0.00              
ATOM    559  CE2 TRP A  76      -9.067   2.983  86.921  1.00  0.00              
ATOM    560  CE3 TRP A  76      -8.907   1.665  88.910  1.00  0.00              
ATOM    561  CD1 TRP A  76     -11.182   3.271  86.648  1.00  0.00              
ATOM    562  NE1 TRP A  76     -10.010   3.404  86.066  1.00  0.00              
ATOM    563  CZ2 TRP A  76      -7.809   2.649  86.495  1.00  0.00              
ATOM    564  CZ3 TRP A  76      -7.626   1.330  88.511  1.00  0.00              
ATOM    565  CH2 TRP A  76      -7.085   1.815  87.327  1.00  0.00              
ATOM    566  C   TRP A  76     -12.917   0.131  89.736  1.00  0.00              
ATOM    567  O   TRP A  76     -12.082  -0.614  90.251  1.00  0.00              
ATOM    568  N   ASP A  77     -14.143   0.247  90.257  1.00  0.00              
ATOM    569  CA  ASP A  77     -14.555  -0.547  91.416  1.00  0.00              
ATOM    570  CB  ASP A  77     -15.907  -0.111  91.957  1.00  0.00              
ATOM    571  CG  ASP A  77     -15.801   1.125  92.835  1.00  0.00              
ATOM    572  OD1 ASP A  77     -15.854   0.992  94.055  1.00  0.00              
ATOM    573  OD2 ASP A  77     -15.675   2.218  92.280  1.00  0.00              
ATOM    574  C   ASP A  77     -14.558  -2.049  91.187  1.00  0.00              
ATOM    575  O   ASP A  77     -14.275  -2.850  92.078  1.00  0.00              
ATOM    576  N   ASP A  78     -14.809  -2.428  89.937  1.00  0.00              
ATOM    577  CA  ASP A  78     -14.829  -3.828  89.552  1.00  0.00              
ATOM    578  CB  ASP A  78     -15.781  -4.058  88.385  1.00  0.00              
ATOM    579  CG  ASP A  78     -17.264  -3.879  88.694  1.00  0.00              
ATOM    580  OD1 ASP A  78     -17.637  -3.193  89.651  1.00  0.00              
ATOM    581  OD2 ASP A  78     -18.092  -4.395  87.950  1.00  0.00              
ATOM    582  C   ASP A  78     -13.422  -4.289  89.214  1.00  0.00              
ATOM    583  O   ASP A  78     -13.103  -5.471  89.330  1.00  0.00              
ATOM    584  N   MET A  79     -12.552  -3.356  88.809  1.00  0.00              
ATOM    585  CA  MET A  79     -11.118  -3.612  88.751  1.00  0.00              
ATOM    586  CB  MET A  79     -10.392  -2.405  88.179  1.00  0.00              
ATOM    587  CG  MET A  79      -8.927  -2.641  87.849  1.00  0.00              
ATOM    588  SD  MET A  79      -8.715  -3.702  86.400  1.00  0.00              
ATOM    589  CE  MET A  79      -8.028  -5.139  87.166  1.00  0.00              
ATOM    590  C   MET A  79     -10.582  -3.906  90.150  1.00  0.00              
ATOM    591  O   MET A  79      -9.764  -4.807  90.328  1.00  0.00              
ATOM    592  N   GLU A  80     -11.052  -3.159  91.157  1.00  0.00              
ATOM    593  CA  GLU A  80     -10.763  -3.456  92.556  1.00  0.00              
ATOM    594  CB  GLU A  80     -11.410  -2.434  93.480  1.00  0.00              
ATOM    595  CG  GLU A  80     -10.896  -1.019  93.277  1.00  0.00              
ATOM    596  CD  GLU A  80     -11.616   0.021  94.122  1.00  0.00              
ATOM    597  OE1 GLU A  80     -11.353   0.097  95.320  1.00  0.00              
ATOM    598  OE2 GLU A  80     -12.435   0.759  93.575  1.00  0.00              
ATOM    599  C   GLU A  80     -11.231  -4.851  92.949  1.00  0.00              
ATOM    600  O   GLU A  80     -10.490  -5.585  93.602  1.00  0.00              
ATOM    601  N   LYS A  81     -12.449  -5.235  92.544  1.00  0.00              
ATOM    602  CA  LYS A  81     -12.928  -6.611  92.671  1.00  0.00              
ATOM    603  CB  LYS A  81     -14.314  -6.752  92.049  1.00  0.00              
ATOM    604  CG  LYS A  81     -15.444  -6.134  92.855  1.00  0.00              
ATOM    605  CD  LYS A  81     -16.028  -7.163  93.806  1.00  0.00              
ATOM    606  CE  LYS A  81     -17.073  -6.512  94.692  1.00  0.00              
ATOM    607  NZ  LYS A  81     -17.853  -7.537  95.362  1.00  0.00              
ATOM    608  C   LYS A  81     -11.990  -7.642  92.049  1.00  0.00              
ATOM    609  O   LYS A  81     -11.695  -8.665  92.676  1.00  0.00              
ATOM    610  N   ILE A  82     -11.490  -7.382  90.832  1.00  0.00              
ATOM    611  CA  ILE A  82     -10.488  -8.244  90.213  1.00  0.00              
ATOM    612  CB  ILE A  82     -10.154  -7.844  88.753  1.00  0.00              
ATOM    613  CG2 ILE A  82      -9.043  -8.729  88.186  1.00  0.00              
ATOM    614  CG1 ILE A  82     -11.382  -7.928  87.856  1.00  0.00              
ATOM    615  CD1 ILE A  82     -11.129  -7.524  86.391  1.00  0.00              
ATOM    616  C   ILE A  82      -9.230  -8.313  91.067  1.00  0.00              
ATOM    617  O   ILE A  82      -8.838  -9.413  91.447  1.00  0.00              
ATOM    618  N   TRP A  83      -8.621  -7.182  91.439  1.00  0.00              
ATOM    619  CA  TRP A  83      -7.419  -7.181  92.265  1.00  0.00              
ATOM    620  CB  TRP A  83      -6.907  -5.763  92.492  1.00  0.00              
ATOM    621  CG  TRP A  83      -6.359  -5.067  91.252  1.00  0.00              
ATOM    622  CD2 TRP A  83      -6.402  -3.726  90.991  1.00  0.00              
ATOM    623  CE2 TRP A  83      -5.759  -3.641  89.799  1.00  0.00              
ATOM    624  CE3 TRP A  83      -6.715  -2.621  91.743  1.00  0.00              
ATOM    625  CD1 TRP A  83      -5.716  -5.745  90.233  1.00  0.00              
ATOM    626  NE1 TRP A  83      -5.359  -4.835  89.348  1.00  0.00              
ATOM    627  CZ2 TRP A  83      -5.362  -2.454  89.241  1.00  0.00              
ATOM    628  CZ3 TRP A  83      -6.347  -1.402  91.196  1.00  0.00              
ATOM    629  CH2 TRP A  83      -5.685  -1.322  89.973  1.00  0.00              
ATOM    630  C   TRP A  83      -7.591  -7.880  93.607  1.00  0.00              
ATOM    631  O   TRP A  83      -6.677  -8.553  94.089  1.00  0.00              
ATOM    632  N   HIS A  84      -8.785  -7.761  94.196  1.00  0.00              
ATOM    633  CA  HIS A  84      -9.144  -8.486  95.404  1.00  0.00              
ATOM    634  CB  HIS A  84     -10.554  -8.087  95.835  1.00  0.00              
ATOM    635  CG  HIS A  84     -10.943  -8.563  97.227  1.00  0.00              
ATOM    636  ND1 HIS A  84     -10.568  -8.037  98.382  1.00  0.00              
ATOM    637  CD2 HIS A  84     -11.777  -9.626  97.484  1.00  0.00              
ATOM    638  NE2 HIS A  84     -11.855  -9.678  98.789  1.00  0.00              
ATOM    639  CE1 HIS A  84     -11.133  -8.729  99.333  1.00  0.00              
ATOM    640  C   HIS A  84      -9.055  -9.993  95.174  1.00  0.00              
ATOM    641  O   HIS A  84      -8.483 -10.714  95.993  1.00  0.00              
ATOM    642  N   HIS A  85      -9.575 -10.472  94.039  1.00  0.00              
ATOM    643  CA  HIS A  85      -9.471 -11.875  93.658  1.00  0.00              
ATOM    644  CB  HIS A  85     -10.263 -12.068  92.364  1.00  0.00              
ATOM    645  CG  HIS A  85     -10.728 -13.481  92.045  1.00  0.00              
ATOM    646  ND1 HIS A  85     -10.273 -14.287  91.098  1.00  0.00              
ATOM    647  CD2 HIS A  85     -11.790 -14.100  92.665  1.00  0.00              
ATOM    648  NE2 HIS A  85     -11.913 -15.251  92.055  1.00  0.00              
ATOM    649  CE1 HIS A  85     -11.011 -15.365  91.111  1.00  0.00              
ATOM    650  C   HIS A  85      -7.993 -12.235  93.478  1.00  0.00              
ATOM    651  O   HIS A  85      -7.467 -13.088  94.201  1.00  0.00              
ATOM    652  N   THR A  86      -7.302 -11.506  92.585  1.00  0.00              
ATOM    653  CA  THR A  86      -5.884 -11.665  92.272  1.00  0.00              
ATOM    654  CB  THR A  86      -5.401 -10.410  91.506  1.00  0.00              
ATOM    655  OG1 THR A  86      -6.282 -10.237  90.407  1.00  0.00              
ATOM    656  CG2 THR A  86      -3.973 -10.508  90.998  1.00  0.00              
ATOM    657  C   THR A  86      -5.004 -11.875  93.499  1.00  0.00              
ATOM    658  O   THR A  86      -4.294 -12.877  93.600  1.00  0.00              
ATOM    659  N   PHE A  87      -5.081 -10.949  94.453  1.00  0.00              
ATOM    660  CA  PHE A  87      -4.223 -11.011  95.619  1.00  0.00              
ATOM    661  CB  PHE A  87      -4.012  -9.617  96.210  1.00  0.00              
ATOM    662  CG  PHE A  87      -3.491  -8.578  95.221  1.00  0.00              
ATOM    663  CD1 PHE A  87      -4.039  -7.311  95.229  1.00  0.00              
ATOM    664  CD2 PHE A  87      -2.510  -8.898  94.297  1.00  0.00              
ATOM    665  CE1 PHE A  87      -3.624  -6.378  94.304  1.00  0.00              
ATOM    666  CE2 PHE A  87      -2.103  -7.957  93.373  1.00  0.00              
ATOM    667  CZ  PHE A  87      -2.661  -6.699  93.373  1.00  0.00              
ATOM    668  C   PHE A  87      -4.777 -11.959  96.667  1.00  0.00              
ATOM    669  O   PHE A  87      -4.112 -12.931  97.030  1.00  0.00              
ATOM    670  N   TYR A  88      -6.022 -11.753  97.104  1.00  0.00              
ATOM    671  CA  TYR A  88      -6.508 -12.414  98.303  1.00  0.00              
ATOM    672  CB  TYR A  88      -7.630 -11.615  98.966  1.00  0.00              
ATOM    673  CG  TYR A  88      -7.215 -10.218  99.413  1.00  0.00              
ATOM    674  CD1 TYR A  88      -7.422  -9.147  98.570  1.00  0.00              
ATOM    675  CE1 TYR A  88      -7.110  -7.869  98.974  1.00  0.00              
ATOM    676  CD2 TYR A  88      -6.667 -10.013 100.666  1.00  0.00              
ATOM    677  CE2 TYR A  88      -6.346  -8.733 101.077  1.00  0.00              
ATOM    678  CZ  TYR A  88      -6.576  -7.671 100.226  1.00  0.00              
ATOM    679  OH  TYR A  88      -6.255  -6.385 100.608  1.00  0.00              
ATOM    680  C   TYR A  88      -6.929 -13.865  98.131  1.00  0.00              
ATOM    681  O   TYR A  88      -6.701 -14.647  99.054  1.00  0.00              
ATOM    682  N   ASN A  89      -7.527 -14.296  97.011  1.00  0.00              
ATOM    683  CA  ASN A  89      -7.888 -15.707  96.896  1.00  0.00              
ATOM    684  CB  ASN A  89      -9.380 -15.938  96.580  1.00  0.00              
ATOM    685  CG  ASN A  89      -9.817 -15.848  95.122  1.00  0.00              
ATOM    686  OD1 ASN A  89      -9.208 -15.179  94.298  1.00  0.00              
ATOM    687  ND2 ASN A  89     -10.892 -16.515  94.728  1.00  0.00              
ATOM    688  C   ASN A  89      -6.993 -16.497  95.952  1.00  0.00              
ATOM    689  O   ASN A  89      -6.740 -17.681  96.190  1.00  0.00              
ATOM    690  N   GLU A  90      -6.532 -15.851  94.873  1.00  0.00              
ATOM    691  CA  GLU A  90      -5.625 -16.473  93.918  1.00  0.00              
ATOM    692  CB  GLU A  90      -5.637 -15.716  92.591  1.00  0.00              
ATOM    693  CG  GLU A  90      -6.990 -15.544  91.907  1.00  0.00              
ATOM    694  CD  GLU A  90      -7.629 -16.819  91.383  1.00  0.00              
ATOM    695  OE1 GLU A  90      -7.379 -17.153  90.225  1.00  0.00              
ATOM    696  OE2 GLU A  90      -8.395 -17.457  92.104  1.00  0.00              
ATOM    697  C   GLU A  90      -4.194 -16.563  94.433  1.00  0.00              
ATOM    698  O   GLU A  90      -3.658 -17.661  94.571  1.00  0.00              
ATOM    699  N   LEU A  91      -3.539 -15.429  94.709  1.00  0.00              
ATOM    700  CA  LEU A  91      -2.189 -15.446  95.261  1.00  0.00              
ATOM    701  CB  LEU A  91      -1.425 -14.194  94.852  1.00  0.00              
ATOM    702  CG  LEU A  91      -1.137 -14.007  93.369  1.00  0.00              
ATOM    703  CD1 LEU A  91      -0.473 -12.666  93.130  1.00  0.00              
ATOM    704  CD2 LEU A  91      -0.284 -15.146  92.836  1.00  0.00              
ATOM    705  C   LEU A  91      -2.140 -15.628  96.772  1.00  0.00              
ATOM    706  O   LEU A  91      -1.086 -15.888  97.351  1.00  0.00              
ATOM    707  N   ARG A  92      -3.304 -15.445  97.408  1.00  0.00              
ATOM    708  CA  ARG A  92      -3.566 -15.762  98.811  1.00  0.00              
ATOM    709  CB  ARG A  92      -3.405 -17.263  99.100  1.00  0.00              
ATOM    710  CG  ARG A  92      -4.201 -18.105  98.112  1.00  0.00              
ATOM    711  CD  ARG A  92      -4.368 -19.560  98.506  1.00  0.00              
ATOM    712  NE  ARG A  92      -5.252 -19.722  99.651  1.00  0.00              
ATOM    713  CZ  ARG A  92      -6.579 -19.564  99.590  1.00  0.00              
ATOM    714  NH1 ARG A  92      -7.277 -19.835 100.685  1.00  0.00              
ATOM    715  NH2 ARG A  92      -7.209 -19.106  98.506  1.00  0.00              
ATOM    716  C   ARG A  92      -2.778 -14.899  99.792  1.00  0.00              
ATOM    717  O   ARG A  92      -2.474 -15.281 100.924  1.00  0.00              
ATOM    718  N   VAL A  93      -2.483 -13.674  99.351  1.00  0.00              
ATOM    719  CA  VAL A  93      -1.646 -12.751 100.101  1.00  0.00              
ATOM    720  CB  VAL A  93      -0.235 -12.595  99.476  1.00  0.00              
ATOM    721  CG1 VAL A  93       0.596 -13.857  99.644  1.00  0.00              
ATOM    722  CG2 VAL A  93      -0.294 -12.192  98.008  1.00  0.00              
ATOM    723  C   VAL A  93      -2.308 -11.386 100.201  1.00  0.00              
ATOM    724  O   VAL A  93      -3.184 -11.036  99.405  1.00  0.00              
ATOM    725  N   ALA A  94      -1.890 -10.590 101.185  1.00  0.00              
ATOM    726  CA  ALA A  94      -2.384  -9.233 101.301  1.00  0.00              
ATOM    727  CB  ALA A  94      -2.519  -8.847 102.768  1.00  0.00              
ATOM    728  C   ALA A  94      -1.407  -8.267 100.639  1.00  0.00              
ATOM    729  O   ALA A  94      -0.210  -8.294 100.952  1.00  0.00              
ATOM    730  N   PRO A  95      -1.847  -7.396  99.717  1.00  0.00              
ATOM    731  CD  PRO A  95      -3.179  -7.407  99.130  1.00  0.00              
ATOM    732  CA  PRO A  95      -1.031  -6.344  99.114  1.00  0.00              
ATOM    733  CB  PRO A  95      -1.990  -5.678  98.148  1.00  0.00              
ATOM    734  CG  PRO A  95      -3.352  -5.962  98.719  1.00  0.00              
ATOM    735  C   PRO A  95      -0.456  -5.375 100.141  1.00  0.00              
ATOM    736  O   PRO A  95       0.610  -4.801  99.933  1.00  0.00              
ATOM    737  N   GLU A  96      -1.120  -5.259 101.298  1.00  0.00              
ATOM    738  CA  GLU A  96      -0.603  -4.544 102.461  1.00  0.00              
ATOM    739  CB  GLU A  96      -1.561  -4.669 103.649  1.00  0.00              
ATOM    740  CG  GLU A  96      -2.900  -3.924 103.567  1.00  0.00              
ATOM    741  CD  GLU A  96      -4.041  -4.538 102.756  1.00  0.00              
ATOM    742  OE1 GLU A  96      -5.115  -3.946 102.724  1.00  0.00              
ATOM    743  OE2 GLU A  96      -3.891  -5.628 102.186  1.00  0.00              
ATOM    744  C   GLU A  96       0.782  -4.994 102.923  1.00  0.00              
ATOM    745  O   GLU A  96       1.498  -4.252 103.594  1.00  0.00              
ATOM    746  N   GLU A  97       1.178  -6.222 102.579  1.00  0.00              
ATOM    747  CA  GLU A  97       2.500  -6.727 102.912  1.00  0.00              
ATOM    748  CB  GLU A  97       2.423  -8.225 103.170  1.00  0.00              
ATOM    749  CG  GLU A  97       1.352  -8.700 104.143  1.00  0.00              
ATOM    750  CD  GLU A  97       1.127 -10.203 104.068  1.00  0.00              
ATOM    751  OE1 GLU A  97       0.403 -10.651 103.173  1.00  0.00              
ATOM    752  OE2 GLU A  97       1.672 -10.926 104.898  1.00  0.00              
ATOM    753  C   GLU A  97       3.489  -6.508 101.769  1.00  0.00              
ATOM    754  O   GLU A  97       4.701  -6.468 101.991  1.00  0.00              
ATOM    755  N   HIS A  98       3.015  -6.332 100.532  1.00  0.00              
ATOM    756  CA  HIS A  98       3.833  -6.630  99.367  1.00  0.00              
ATOM    757  CB  HIS A  98       3.231  -7.801  98.599  1.00  0.00              
ATOM    758  CG  HIS A  98       3.209  -9.117  99.361  1.00  0.00              
ATOM    759  ND1 HIS A  98       2.226  -9.614 100.096  1.00  0.00              
ATOM    760  CD2 HIS A  98       4.260  -9.998  99.393  1.00  0.00              
ATOM    761  NE2 HIS A  98       3.858 -10.981 100.153  1.00  0.00              
ATOM    762  CE1 HIS A  98       2.639 -10.757 100.573  1.00  0.00              
ATOM    763  C   HIS A  98       4.051  -5.478  98.392  1.00  0.00              
ATOM    764  O   HIS A  98       3.089  -4.822  97.976  1.00  0.00              
ATOM    765  N   PRO A  99       5.301  -5.190  97.991  1.00  0.00              
ATOM    766  CD  PRO A  99       6.516  -5.678  98.638  1.00  0.00              
ATOM    767  CA  PRO A  99       5.624  -4.245  96.923  1.00  0.00              
ATOM    768  CB  PRO A  99       7.136  -4.307  96.868  1.00  0.00              
ATOM    769  CG  PRO A  99       7.520  -4.594  98.295  1.00  0.00              
ATOM    770  C   PRO A  99       4.988  -4.699  95.615  1.00  0.00              
ATOM    771  O   PRO A  99       5.266  -5.794  95.126  1.00  0.00              
ATOM    772  N   THR A 100       4.095  -3.894  95.044  1.00  0.00              
ATOM    773  CA  THR A 100       3.290  -4.359  93.927  1.00  0.00              
ATOM    774  CB  THR A 100       1.804  -4.177  94.295  1.00  0.00              
ATOM    775  OG1 THR A 100       1.605  -4.886  95.516  1.00  0.00              
ATOM    776  CG2 THR A 100       0.860  -4.739  93.238  1.00  0.00              
ATOM    777  C   THR A 100       3.650  -3.693  92.602  1.00  0.00              
ATOM    778  O   THR A 100       3.826  -2.476  92.522  1.00  0.00              
ATOM    779  N   LEU A 101       3.788  -4.493  91.546  1.00  0.00              
ATOM    780  CA  LEU A 101       4.017  -3.988  90.207  1.00  0.00              
ATOM    781  CB  LEU A 101       5.283  -4.601  89.610  1.00  0.00              
ATOM    782  CG  LEU A 101       5.771  -4.111  88.249  1.00  0.00              
ATOM    783  CD1 LEU A 101       6.059  -2.621  88.268  1.00  0.00              
ATOM    784  CD2 LEU A 101       7.027  -4.855  87.851  1.00  0.00              
ATOM    785  C   LEU A 101       2.814  -4.307  89.333  1.00  0.00              
ATOM    786  O   LEU A 101       2.403  -5.463  89.184  1.00  0.00              
ATOM    787  N   LEU A 102       2.239  -3.247  88.769  1.00  0.00              
ATOM    788  CA  LEU A 102       1.089  -3.374  87.891  1.00  0.00              
ATOM    789  CB  LEU A 102      -0.062  -2.530  88.415  1.00  0.00              
ATOM    790  CG  LEU A 102      -0.713  -2.976  89.717  1.00  0.00              
ATOM    791  CD1 LEU A 102      -1.542  -1.857  90.295  1.00  0.00              
ATOM    792  CD2 LEU A 102      -1.559  -4.220  89.515  1.00  0.00              
ATOM    793  C   LEU A 102       1.450  -2.955  86.478  1.00  0.00              
ATOM    794  O   LEU A 102       2.164  -1.972  86.262  1.00  0.00              
ATOM    795  N   THR A 103       0.981  -3.720  85.495  1.00  0.00              
ATOM    796  CA  THR A 103       1.325  -3.453  84.110  1.00  0.00              
ATOM    797  CB  THR A 103       1.371  -4.781  83.343  1.00  0.00              
ATOM    798  OG1 THR A 103       0.067  -5.350  83.433  1.00  0.00              
ATOM    799  CG2 THR A 103       2.425  -5.727  83.898  1.00  0.00              
ATOM    800  C   THR A 103       0.398  -2.460  83.419  1.00  0.00              
ATOM    801  O   THR A 103      -0.784  -2.757  83.217  1.00  0.00              
ATOM    802  N   GLU A 104       0.905  -1.290  83.039  1.00  0.00              
ATOM    803  CA  GLU A 104       0.133  -0.355  82.243  1.00  0.00              
ATOM    804  CB  GLU A 104       0.615   1.080  82.451  1.00  0.00              
ATOM    805  CG  GLU A 104      -0.229   2.086  81.676  1.00  0.00              
ATOM    806  CD  GLU A 104      -0.029   3.550  82.019  1.00  0.00              
ATOM    807  OE1 GLU A 104       1.093   4.057  81.933  1.00  0.00              
ATOM    808  OE2 GLU A 104      -1.019   4.180  82.382  1.00  0.00              
ATOM    809  C   GLU A 104       0.214  -0.727  80.770  1.00  0.00              
ATOM    810  O   GLU A 104       1.295  -0.940  80.213  1.00  0.00              
ATOM    811  N   ALA A 105      -0.961  -0.828  80.149  1.00  0.00              
ATOM    812  CA  ALA A 105      -1.060  -0.947  78.704  1.00  0.00              
ATOM    813  CB  ALA A 105      -2.523  -1.106  78.320  1.00  0.00              
ATOM    814  C   ALA A 105      -0.534   0.309  78.013  1.00  0.00              
ATOM    815  O   ALA A 105      -0.747   1.416  78.524  1.00  0.00              
ATOM    816  N   PRO A 106       0.183   0.217  76.881  1.00  0.00              
ATOM    817  CD  PRO A 106       0.667  -1.031  76.296  1.00  0.00              
ATOM    818  CA  PRO A 106       0.644   1.373  76.115  1.00  0.00              
ATOM    819  CB  PRO A 106       1.263   0.735  74.893  1.00  0.00              
ATOM    820  CG  PRO A 106       1.820  -0.558  75.432  1.00  0.00              
ATOM    821  C   PRO A 106      -0.509   2.305  75.757  1.00  0.00              
ATOM    822  O   PRO A 106      -1.632   1.866  75.506  1.00  0.00              
ATOM    823  N   LEU A 107      -0.240   3.612  75.826  1.00  0.00              
ATOM    824  CA  LEU A 107      -1.224   4.669  75.601  1.00  0.00              
ATOM    825  CB  LEU A 107      -1.762   4.656  74.159  1.00  0.00              
ATOM    826  CG  LEU A 107      -0.794   4.842  72.994  1.00  0.00              
ATOM    827  CD1 LEU A 107      -1.526   4.646  71.679  1.00  0.00              
ATOM    828  CD2 LEU A 107      -0.119   6.205  73.034  1.00  0.00              
ATOM    829  C   LEU A 107      -2.375   4.771  76.607  1.00  0.00              
ATOM    830  O   LEU A 107      -3.272   5.598  76.426  1.00  0.00              
ATOM    831  N   ASN A 108      -2.395   3.976  77.689  1.00  0.00              
ATOM    832  CA  ASN A 108      -3.372   4.157  78.761  1.00  0.00              
ATOM    833  CB  ASN A 108      -3.312   2.981  79.735  1.00  0.00              
ATOM    834  CG  ASN A 108      -4.321   3.047  80.872  1.00  0.00              
ATOM    835  OD1 ASN A 108      -5.503   2.760  80.699  1.00  0.00              
ATOM    836  ND2 ASN A 108      -3.918   3.455  82.067  1.00  0.00              
ATOM    837  C   ASN A 108      -3.112   5.478  79.490  1.00  0.00              
ATOM    838  O   ASN A 108      -1.965   5.741  79.860  1.00  0.00              
ATOM    839  N   PRO A 109      -4.117   6.345  79.699  1.00  0.00              
ATOM    840  CD  PRO A 109      -5.496   6.131  79.266  1.00  0.00              
ATOM    841  CA  PRO A 109      -3.961   7.684  80.266  1.00  0.00              
ATOM    842  CB  PRO A 109      -5.381   8.213  80.276  1.00  0.00              
ATOM    843  CG  PRO A 109      -6.004   7.546  79.080  1.00  0.00              
ATOM    844  C   PRO A 109      -3.327   7.827  81.644  1.00  0.00              
ATOM    845  O   PRO A 109      -3.586   7.062  82.577  1.00  0.00              
ATOM    846  N   LYS A 110      -2.548   8.907  81.760  1.00  0.00              
ATOM    847  CA  LYS A 110      -1.857   9.290  82.988  1.00  0.00              
ATOM    848  CB  LYS A 110      -1.167  10.636  82.804  1.00  0.00              
ATOM    849  CG  LYS A 110      -0.097  10.646  81.724  1.00  0.00              
ATOM    850  CD  LYS A 110       0.616  11.983  81.732  1.00  0.00              
ATOM    851  CE  LYS A 110       1.834  11.922  80.829  1.00  0.00              
ATOM    852  NZ  LYS A 110       2.585  13.156  80.930  1.00  0.00              
ATOM    853  C   LYS A 110      -2.768   9.378  84.206  1.00  0.00              
ATOM    854  O   LYS A 110      -2.444   8.866  85.277  1.00  0.00              
ATOM    855  N   ALA A 111      -3.943   9.995  84.038  1.00  0.00              
ATOM    856  CA  ALA A 111      -4.947  10.076  85.091  1.00  0.00              
ATOM    857  CB  ALA A 111      -6.139  10.874  84.588  1.00  0.00              
ATOM    858  C   ALA A 111      -5.463   8.712  85.541  1.00  0.00              
ATOM    859  O   ALA A 111      -5.713   8.488  86.725  1.00  0.00              
ATOM    860  N   ASN A 112      -5.565   7.769  84.598  1.00  0.00              
ATOM    861  CA  ASN A 112      -6.037   6.419  84.874  1.00  0.00              
ATOM    862  CB  ASN A 112      -6.295   5.733  83.534  1.00  0.00              
ATOM    863  CG  ASN A 112      -6.902   4.344  83.609  1.00  0.00              
ATOM    864  OD1 ASN A 112      -6.208   3.344  83.777  1.00  0.00              
ATOM    865  ND2 ASN A 112      -8.213   4.234  83.463  1.00  0.00              
ATOM    866  C   ASN A 112      -4.980   5.686  85.698  1.00  0.00              
ATOM    867  O   ASN A 112      -5.287   5.042  86.703  1.00  0.00              
ATOM    868  N   ARG A 113      -3.711   5.853  85.306  1.00  0.00              
ATOM    869  CA  ARG A 113      -2.565   5.382  86.077  1.00  0.00              
ATOM    870  CB  ARG A 113      -1.300   5.739  85.306  1.00  0.00              
ATOM    871  CG  ARG A 113       0.020   5.319  85.935  1.00  0.00              
ATOM    872  CD  ARG A 113       1.176   5.607  84.990  1.00  0.00              
ATOM    873  NE  ARG A 113       1.343   7.027  84.719  1.00  0.00              
ATOM    874  CZ  ARG A 113       1.757   7.484  83.536  1.00  0.00              
ATOM    875  NH1 ARG A 113       1.961   8.784  83.392  1.00  0.00              
ATOM    876  NH2 ARG A 113       1.931   6.684  82.487  1.00  0.00              
ATOM    877  C   ARG A 113      -2.519   5.981  87.483  1.00  0.00              
ATOM    878  O   ARG A 113      -2.231   5.291  88.467  1.00  0.00              
ATOM    879  N   GLU A 114      -2.815   7.278  87.599  1.00  0.00              
ATOM    880  CA  GLU A 114      -2.909   7.935  88.893  1.00  0.00              
ATOM    881  CB  GLU A 114      -3.042   9.437  88.727  1.00  0.00              
ATOM    882  CG  GLU A 114      -1.749  10.041  88.202  1.00  0.00              
ATOM    883  CD  GLU A 114      -1.824  11.538  87.973  1.00  0.00              
ATOM    884  OE1 GLU A 114      -1.579  12.291  88.915  1.00  0.00              
ATOM    885  OE2 GLU A 114      -2.119  11.950  86.850  1.00  0.00              
ATOM    886  C   GLU A 114      -4.036   7.388  89.756  1.00  0.00              
ATOM    887  O   GLU A 114      -3.841   7.199  90.956  1.00  0.00              
ATOM    888  N   LYS A 115      -5.202   7.089  89.174  1.00  0.00              
ATOM    889  CA  LYS A 115      -6.276   6.419  89.897  1.00  0.00              
ATOM    890  CB  LYS A 115      -7.563   6.388  89.078  1.00  0.00              
ATOM    891  CG  LYS A 115      -8.263   7.742  89.046  1.00  0.00              
ATOM    892  CD  LYS A 115      -8.716   8.113  90.453  1.00  0.00              
ATOM    893  CE  LYS A 115      -9.234   9.536  90.517  1.00  0.00              
ATOM    894  NZ  LYS A 115      -9.580   9.857  91.887  1.00  0.00              
ATOM    895  C   LYS A 115      -5.909   5.019  90.363  1.00  0.00              
ATOM    896  O   LYS A 115      -6.234   4.633  91.487  1.00  0.00              
ATOM    897  N   MET A 116      -5.195   4.270  89.516  1.00  0.00              
ATOM    898  CA  MET A 116      -4.599   2.992  89.889  1.00  0.00              
ATOM    899  CB  MET A 116      -3.776   2.481  88.706  1.00  0.00              
ATOM    900  CG  MET A 116      -3.102   1.136  88.892  1.00  0.00              
ATOM    901  SD  MET A 116      -2.060   0.685  87.483  1.00  0.00              
ATOM    902  CE  MET A 116      -3.194  -0.319  86.569  1.00  0.00              
ATOM    903  C   MET A 116      -3.722   3.131  91.131  1.00  0.00              
ATOM    904  O   MET A 116      -3.897   2.419  92.121  1.00  0.00              
ATOM    905  N   THR A 117      -2.822   4.118  91.087  1.00  0.00              
ATOM    906  CA  THR A 117      -1.904   4.409  92.180  1.00  0.00              
ATOM    907  CB  THR A 117      -0.944   5.527  91.710  1.00  0.00              
ATOM    908  OG1 THR A 117      -0.321   5.025  90.531  1.00  0.00              
ATOM    909  CG2 THR A 117       0.130   5.897  92.717  1.00  0.00              
ATOM    910  C   THR A 117      -2.661   4.773  93.459  1.00  0.00              
ATOM    911  O   THR A 117      -2.423   4.199  94.526  1.00  0.00              
ATOM    912  N   GLN A 118      -3.641   5.672  93.327  1.00  0.00              
ATOM    913  CA  GLN A 118      -4.481   6.109  94.430  1.00  0.00              
ATOM    914  CB  GLN A 118      -5.435   7.196  93.928  1.00  0.00              
ATOM    915  CG  GLN A 118      -6.448   7.695  94.948  1.00  0.00              
ATOM    916  CD  GLN A 118      -6.930   9.113  94.697  1.00  0.00              
ATOM    917  OE1 GLN A 118      -7.646   9.413  93.742  1.00  0.00              
ATOM    918  NE2 GLN A 118      -6.557  10.037  95.570  1.00  0.00              
ATOM    919  C   GLN A 118      -5.227   4.965  95.105  1.00  0.00              
ATOM    920  O   GLN A 118      -5.213   4.858  96.333  1.00  0.00              
ATOM    921  N   ILE A 119      -5.852   4.085  94.320  1.00  0.00              
ATOM    922  CA  ILE A 119      -6.554   2.930  94.863  1.00  0.00              
ATOM    923  CB  ILE A 119      -7.428   2.305  93.748  1.00  0.00              
ATOM    924  CG2 ILE A 119      -7.899   0.893  94.073  1.00  0.00              
ATOM    925  CG1 ILE A 119      -8.607   3.236  93.471  1.00  0.00              
ATOM    926  CD1 ILE A 119      -9.518   2.837  92.295  1.00  0.00              
ATOM    927  C   ILE A 119      -5.603   1.938  95.528  1.00  0.00              
ATOM    928  O   ILE A 119      -5.882   1.449  96.627  1.00  0.00              
ATOM    929  N   MET A 120      -4.453   1.651  94.913  1.00  0.00              
ATOM    930  CA  MET A 120      -3.502   0.720  95.503  1.00  0.00              
ATOM    931  CB  MET A 120      -2.373   0.399  94.542  1.00  0.00              
ATOM    932  CG  MET A 120      -2.861  -0.396  93.344  1.00  0.00              
ATOM    933  SD  MET A 120      -3.751  -1.904  93.801  1.00  0.00              
ATOM    934  CE  MET A 120      -2.364  -2.946  94.144  1.00  0.00              
ATOM    935  C   MET A 120      -2.937   1.175  96.839  1.00  0.00              
ATOM    936  O   MET A 120      -2.775   0.369  97.758  1.00  0.00              
ATOM    937  N   PHE A 121      -2.651   2.470  96.974  1.00  0.00              
ATOM    938  CA  PHE A 121      -2.206   2.995  98.253  1.00  0.00              
ATOM    939  CB  PHE A 121      -1.376   4.251  98.063  1.00  0.00              
ATOM    940  CG  PHE A 121      -0.019   3.947  97.449  1.00  0.00              
ATOM    941  CD1 PHE A 121       0.222   4.244  96.124  1.00  0.00              
ATOM    942  CD2 PHE A 121       0.970   3.375  98.220  1.00  0.00              
ATOM    943  CE1 PHE A 121       1.457   3.975  95.575  1.00  0.00              
ATOM    944  CE2 PHE A 121       2.201   3.104  97.662  1.00  0.00              
ATOM    945  CZ  PHE A 121       2.445   3.409  96.344  1.00  0.00              
ATOM    946  C   PHE A 121      -3.320   3.229  99.259  1.00  0.00              
ATOM    947  O   PHE A 121      -3.213   2.782 100.397  1.00  0.00              
ATOM    948  N   GLU A 122      -4.418   3.884  98.878  1.00  0.00              
ATOM    949  CA  GLU A 122      -5.479   4.200  99.825  1.00  0.00              
ATOM    950  CB  GLU A 122      -6.264   5.414  99.356  1.00  0.00              
ATOM    951  CG  GLU A 122      -5.426   6.687  99.438  1.00  0.00              
ATOM    952  CD  GLU A 122      -6.075   7.924  98.835  1.00  0.00              
ATOM    953  OE1 GLU A 122      -7.216   8.242  99.165  1.00  0.00              
ATOM    954  OE2 GLU A 122      -5.423   8.588  98.024  1.00  0.00              
ATOM    955  C   GLU A 122      -6.421   3.048 100.147  1.00  0.00              
ATOM    956  O   GLU A 122      -6.825   2.885 101.300  1.00  0.00              
ATOM    957  N   THR A 123      -6.797   2.238  99.155  1.00  0.00              
ATOM    958  CA  THR A 123      -7.681   1.108  99.393  1.00  0.00              
ATOM    959  CB  THR A 123      -8.607   0.897  98.179  1.00  0.00              
ATOM    960  OG1 THR A 123      -9.146   2.179  97.875  1.00  0.00              
ATOM    961  CG2 THR A 123      -9.727  -0.096  98.455  1.00  0.00              
ATOM    962  C   THR A 123      -6.860  -0.140  99.700  1.00  0.00              
ATOM    963  O   THR A 123      -6.940  -0.672 100.807  1.00  0.00              
ATOM    964  N   PHE A 124      -6.017  -0.600  98.768  1.00  0.00              
ATOM    965  CA  PHE A 124      -5.267  -1.838  98.965  1.00  0.00              
ATOM    966  CB  PHE A 124      -4.834  -2.424  97.624  1.00  0.00              
ATOM    967  CG  PHE A 124      -6.000  -3.033  96.860  1.00  0.00              
ATOM    968  CD1 PHE A 124      -6.363  -4.345  97.099  1.00  0.00              
ATOM    969  CD2 PHE A 124      -6.716  -2.268  95.960  1.00  0.00              
ATOM    970  CE1 PHE A 124      -7.456  -4.883  96.453  1.00  0.00              
ATOM    971  CE2 PHE A 124      -7.809  -2.814  95.321  1.00  0.00              
ATOM    972  CZ  PHE A 124      -8.182  -4.117  95.569  1.00  0.00              
ATOM    973  C   PHE A 124      -4.081  -1.737  99.916  1.00  0.00              
ATOM    974  O   PHE A 124      -3.533  -2.748 100.364  1.00  0.00              
ATOM    975  N   ASN A 125      -3.662  -0.497 100.193  1.00  0.00              
ATOM    976  CA  ASN A 125      -2.680  -0.164 101.217  1.00  0.00              
ATOM    977  CB  ASN A 125      -3.267  -0.279 102.626  1.00  0.00              
ATOM    978  CG  ASN A 125      -4.145   0.914 102.960  1.00  0.00              
ATOM    979  OD1 ASN A 125      -3.697   1.888 103.562  1.00  0.00              
ATOM    980  ND2 ASN A 125      -5.419   0.882 102.594  1.00  0.00              
ATOM    981  C   ASN A 125      -1.330  -0.845 101.090  1.00  0.00              
ATOM    982  O   ASN A 125      -0.735  -1.346 102.047  1.00  0.00              
ATOM    983  N   VAL A 126      -0.854  -0.848  99.844  1.00  0.00              
ATOM    984  CA  VAL A 126       0.462  -1.386  99.532  1.00  0.00              
ATOM    985  CB  VAL A 126       0.680  -1.524  98.004  1.00  0.00              
ATOM    986  CG1 VAL A 126      -0.271  -2.547  97.422  1.00  0.00              
ATOM    987  CG2 VAL A 126       0.487  -0.214  97.268  1.00  0.00              
ATOM    988  C   VAL A 126       1.579  -0.554 100.163  1.00  0.00              
ATOM    989  O   VAL A 126       1.501   0.677 100.151  1.00  0.00              
ATOM    990  N   PRO A 127       2.632  -1.152 100.741  1.00  0.00              
ATOM    991  CD  PRO A 127       2.753  -2.583 100.990  1.00  0.00              
ATOM    992  CA  PRO A 127       3.776  -0.425 101.281  1.00  0.00              
ATOM    993  CB  PRO A 127       4.563  -1.512 101.990  1.00  0.00              
ATOM    994  CG  PRO A 127       4.241  -2.765 101.217  1.00  0.00              
ATOM    995  C   PRO A 127       4.587   0.272 100.195  1.00  0.00              
ATOM    996  O   PRO A 127       5.138   1.352 100.415  1.00  0.00              
ATOM    997  N   ALA A 128       4.630  -0.344  99.010  1.00  0.00              
ATOM    998  CA  ALA A 128       5.359   0.161  97.865  1.00  0.00              
ATOM    999  CB  ALA A 128       6.771  -0.400  97.882  1.00  0.00              
ATOM   1000  C   ALA A 128       4.674  -0.343  96.602  1.00  0.00              
ATOM   1001  O   ALA A 128       4.153  -1.463  96.591  1.00  0.00              
ATOM   1002  N   MET A 129       4.635   0.457  95.535  1.00  0.00              
ATOM   1003  CA  MET A 129       3.976   0.066  94.297  1.00  0.00              
ATOM   1004  CB  MET A 129       2.490   0.409  94.397  1.00  0.00              
ATOM   1005  CG  MET A 129       1.503  -0.349  93.517  1.00  0.00              
ATOM   1006  SD  MET A 129       1.512   0.117  91.770  1.00  0.00              
ATOM   1007  CE  MET A 129       0.449   1.525  91.880  1.00  0.00              
ATOM   1008  C   MET A 129       4.603   0.807  93.125  1.00  0.00              
ATOM   1009  O   MET A 129       5.234   1.851  93.313  1.00  0.00              
ATOM   1010  N   TYR A 130       4.477   0.258  91.916  1.00  0.00              
ATOM   1011  CA  TYR A 130       4.866   0.952  90.699  1.00  0.00              
ATOM   1012  CB  TYR A 130       6.362   0.769  90.426  1.00  0.00              
ATOM   1013  CG  TYR A 130       6.916   1.621  89.292  1.00  0.00              
ATOM   1014  CD1 TYR A 130       7.462   1.002  88.187  1.00  0.00              
ATOM   1015  CE1 TYR A 130       7.964   1.757  87.149  1.00  0.00              
ATOM   1016  CD2 TYR A 130       6.870   2.999  89.368  1.00  0.00              
ATOM   1017  CE2 TYR A 130       7.369   3.758  88.331  1.00  0.00              
ATOM   1018  CZ  TYR A 130       7.915   3.130  87.232  1.00  0.00              
ATOM   1019  OH  TYR A 130       8.434   3.882  86.200  1.00  0.00              
ATOM   1020  C   TYR A 130       4.042   0.419  89.533  1.00  0.00              
ATOM   1021  O   TYR A 130       3.620  -0.742  89.510  1.00  0.00              
ATOM   1022  N   VAL A 131       3.794   1.294  88.559  1.00  0.00              
ATOM   1023  CA  VAL A 131       3.059   0.932  87.360  1.00  0.00              
ATOM   1024  CB  VAL A 131       1.917   1.936  87.077  1.00  0.00              
ATOM   1025  CG1 VAL A 131       1.010   1.389  85.994  1.00  0.00              
ATOM   1026  CG2 VAL A 131       1.083   2.263  88.306  1.00  0.00              
ATOM   1027  C   VAL A 131       4.076   0.963  86.226  1.00  0.00              
ATOM   1028  O   VAL A 131       4.755   1.975  86.044  1.00  0.00              
ATOM   1029  N   ALA A 132       4.219  -0.120  85.460  1.00  0.00              
ATOM   1030  CA  ALA A 132       5.207  -0.175  84.390  1.00  0.00              
ATOM   1031  CB  ALA A 132       6.285  -1.187  84.740  1.00  0.00              
ATOM   1032  C   ALA A 132       4.590  -0.592  83.065  1.00  0.00              
ATOM   1033  O   ALA A 132       3.674  -1.416  83.029  1.00  0.00              
ATOM   1034  N   ILE A 133       5.082  -0.030  81.958  1.00  0.00              
ATOM   1035  CA  ILE A 133       4.481  -0.242  80.648  1.00  0.00              
ATOM   1036  CB  ILE A 133       4.819   0.941  79.701  1.00  0.00              
ATOM   1037  CG2 ILE A 133       4.271   0.718  78.290  1.00  0.00              
ATOM   1038  CG1 ILE A 133       4.266   2.245  80.277  1.00  0.00              
ATOM   1039  CD1 ILE A 133       4.660   3.524  79.510  1.00  0.00              
ATOM   1040  C   ILE A 133       4.841  -1.596  80.043  1.00  0.00              
ATOM   1041  O   ILE A 133       6.012  -1.955  79.876  1.00  0.00              
ATOM   1042  N   GLN A 134       3.771  -2.306  79.670  1.00  0.00              
ATOM   1043  CA  GLN A 134       3.816  -3.669  79.150  1.00  0.00              
ATOM   1044  CB  GLN A 134       2.437  -4.067  78.616  1.00  0.00              
ATOM   1045  CG  GLN A 134       1.437  -4.186  79.758  1.00  0.00              
ATOM   1046  CD  GLN A 134       0.034  -4.651  79.400  1.00  0.00              
ATOM   1047  OE1 GLN A 134      -0.589  -4.196  78.444  1.00  0.00              
ATOM   1048  NE2 GLN A 134      -0.502  -5.583  80.173  1.00  0.00              
ATOM   1049  C   GLN A 134       4.886  -3.975  78.111  1.00  0.00              
ATOM   1050  O   GLN A 134       5.685  -4.899  78.275  1.00  0.00              
ATOM   1051  N   ALA A 135       4.943  -3.147  77.065  1.00  0.00              
ATOM   1052  CA  ALA A 135       5.924  -3.296  76.001  1.00  0.00              
ATOM   1053  CB  ALA A 135       5.693  -2.208  74.972  1.00  0.00              
ATOM   1054  C   ALA A 135       7.373  -3.190  76.468  1.00  0.00              
ATOM   1055  O   ALA A 135       8.241  -3.942  76.018  1.00  0.00              
ATOM   1056  N   VAL A 136       7.632  -2.284  77.421  1.00  0.00              
ATOM   1057  CA  VAL A 136       8.979  -2.058  77.934  1.00  0.00              
ATOM   1058  CB  VAL A 136       9.037  -0.773  78.798  1.00  0.00              
ATOM   1059  CG1 VAL A 136      10.447  -0.502  79.311  1.00  0.00              
ATOM   1060  CG2 VAL A 136       8.557   0.435  78.005  1.00  0.00              
ATOM   1061  C   VAL A 136       9.408  -3.284  78.730  1.00  0.00              
ATOM   1062  O   VAL A 136      10.534  -3.769  78.594  1.00  0.00              
ATOM   1063  N   LEU A 137       8.470  -3.818  79.521  1.00  0.00              
ATOM   1064  CA  LEU A 137       8.692  -5.049  80.263  1.00  0.00              
ATOM   1065  CB  LEU A 137       7.495  -5.362  81.151  1.00  0.00              
ATOM   1066  CG  LEU A 137       7.154  -4.368  82.253  1.00  0.00              
ATOM   1067  CD1 LEU A 137       5.853  -4.757  82.920  1.00  0.00              
ATOM   1068  CD2 LEU A 137       8.270  -4.278  83.280  1.00  0.00              
ATOM   1069  C   LEU A 137       8.995  -6.226  79.347  1.00  0.00              
ATOM   1070  O   LEU A 137       9.939  -6.969  79.612  1.00  0.00              
ATOM   1071  N   SER A 138       8.247  -6.399  78.251  1.00  0.00              
ATOM   1072  CA  SER A 138       8.587  -7.387  77.235  1.00  0.00              
ATOM   1073  CB  SER A 138       7.534  -7.400  76.145  1.00  0.00              
ATOM   1074  OG  SER A 138       6.303  -7.900  76.644  1.00  0.00              
ATOM   1075  C   SER A 138       9.965  -7.213  76.607  1.00  0.00              
ATOM   1076  O   SER A 138      10.691  -8.199  76.456  1.00  0.00              
ATOM   1077  N   LEU A 139      10.373  -5.984  76.266  1.00  0.00              
ATOM   1078  CA  LEU A 139      11.688  -5.758  75.677  1.00  0.00              
ATOM   1079  CB  LEU A 139      11.807  -4.331  75.158  1.00  0.00              
ATOM   1080  CG  LEU A 139      12.924  -4.047  74.161  1.00  0.00              
ATOM   1081  CD1 LEU A 139      12.677  -4.751  72.838  1.00  0.00              
ATOM   1082  CD2 LEU A 139      13.047  -2.565  73.908  1.00  0.00              
ATOM   1083  C   LEU A 139      12.814  -6.054  76.665  1.00  0.00              
ATOM   1084  O   LEU A 139      13.807  -6.704  76.328  1.00  0.00              
ATOM   1085  N   TYR A 140      12.668  -5.616  77.918  1.00  0.00              
ATOM   1086  CA  TYR A 140      13.625  -5.983  78.948  1.00  0.00              
ATOM   1087  CB  TYR A 140      13.610  -4.981  80.102  1.00  0.00              
ATOM   1088  CG  TYR A 140      14.559  -3.809  79.859  1.00  0.00              
ATOM   1089  CD1 TYR A 140      14.244  -2.814  78.951  1.00  0.00              
ATOM   1090  CE1 TYR A 140      15.147  -1.800  78.694  1.00  0.00              
ATOM   1091  CD2 TYR A 140      15.768  -3.767  80.529  1.00  0.00              
ATOM   1092  CE2 TYR A 140      16.671  -2.751  80.280  1.00  0.00              
ATOM   1093  CZ  TYR A 140      16.359  -1.777  79.357  1.00  0.00              
ATOM   1094  OH  TYR A 140      17.268  -0.763  79.105  1.00  0.00              
ATOM   1095  C   TYR A 140      13.523  -7.432  79.417  1.00  0.00              
ATOM   1096  O   TYR A 140      14.459  -7.948  80.026  1.00  0.00              
ATOM   1097  N   ALA A 141      12.416  -8.129  79.124  1.00  0.00              
ATOM   1098  CA  ALA A 141      12.357  -9.581  79.255  1.00  0.00              
ATOM   1099  CB  ALA A 141      10.929 -10.087  79.129  1.00  0.00              
ATOM   1100  C   ALA A 141      13.167 -10.283  78.174  1.00  0.00              
ATOM   1101  O   ALA A 141      13.814 -11.294  78.447  1.00  0.00              
ATOM   1102  N   SER A 142      13.143  -9.789  76.929  1.00  0.00              
ATOM   1103  CA  SER A 142      14.049 -10.293  75.907  1.00  0.00              
ATOM   1104  CB  SER A 142      13.482 -10.025  74.517  1.00  0.00              
ATOM   1105  OG  SER A 142      13.054  -8.681  74.352  1.00  0.00              
ATOM   1106  C   SER A 142      15.469  -9.745  76.050  1.00  0.00              
ATOM   1107  O   SER A 142      16.402 -10.204  75.387  1.00  0.00              
ATOM   1108  N   GLY A 143      15.640  -8.724  76.893  1.00  0.00              
ATOM   1109  CA  GLY A 143      16.954  -8.242  77.289  1.00  0.00              
ATOM   1110  C   GLY A 143      17.427  -7.061  76.456  1.00  0.00              
ATOM   1111  O   GLY A 143      18.564  -6.605  76.596  1.00  0.00              
ATOM   1112  N   ARG A 144      16.559  -6.538  75.591  1.00  0.00              
ATOM   1113  CA  ARG A 144      16.925  -5.445  74.711  1.00  0.00              
ATOM   1114  CB  ARG A 144      16.250  -5.568  73.352  1.00  0.00              
ATOM   1115  CG  ARG A 144      16.813  -6.588  72.377  1.00  0.00              
ATOM   1116  CD  ARG A 144      16.532  -8.041  72.719  1.00  0.00              
ATOM   1117  NE  ARG A 144      16.950  -8.883  71.613  1.00  0.00              
ATOM   1118  CZ  ARG A 144      17.150 -10.197  71.725  1.00  0.00              
ATOM   1119  NH1 ARG A 144      17.477 -10.869  70.629  1.00  0.00              
ATOM   1120  NH2 ARG A 144      17.052 -10.841  72.884  1.00  0.00              
ATOM   1121  C   ARG A 144      16.567  -4.099  75.317  1.00  0.00              
ATOM   1122  O   ARG A 144      15.677  -3.983  76.161  1.00  0.00              
ATOM   1123  N   THR A 145      17.278  -3.067  74.869  1.00  0.00              
ATOM   1124  CA  THR A 145      17.017  -1.715  75.328  1.00  0.00              
ATOM   1125  CB  THR A 145      18.352  -1.130  75.826  1.00  0.00              
ATOM   1126  OG1 THR A 145      18.019   0.002  76.615  1.00  0.00              
ATOM   1127  CG2 THR A 145      19.367  -0.774  74.743  1.00  0.00              
ATOM   1128  C   THR A 145      16.320  -0.856  74.273  1.00  0.00              
ATOM   1129  O   THR A 145      15.463  -0.023  74.584  1.00  0.00              
ATOM   1130  N   THR A 146      16.649  -1.093  73.003  1.00  0.00              
ATOM   1131  CA  THR A 146      16.117  -0.320  71.899  1.00  0.00              
ATOM   1132  CB  THR A 146      17.215   0.595  71.321  1.00  0.00              
ATOM   1133  OG1 THR A 146      17.682   1.390  72.407  1.00  0.00              
ATOM   1134  CG2 THR A 146      16.693   1.510  70.224  1.00  0.00              
ATOM   1135  C   THR A 146      15.653  -1.338  70.869  1.00  0.00              
ATOM   1136  O   THR A 146      16.377  -2.283  70.546  1.00  0.00              
ATOM   1137  N   GLY A 147      14.429  -1.159  70.383  1.00  0.00              
ATOM   1138  CA  GLY A 147      13.827  -2.079  69.438  1.00  0.00              
ATOM   1139  C   GLY A 147      12.341  -1.795  69.322  1.00  0.00              
ATOM   1140  O   GLY A 147      11.826  -0.902  69.999  1.00  0.00              
ATOM   1141  N   ILE A 148      11.618  -2.522  68.474  1.00  0.00              
ATOM   1142  CA  ILE A 148      10.193  -2.287  68.339  1.00  0.00              
ATOM   1143  CB  ILE A 148       9.797  -1.758  66.933  1.00  0.00              
ATOM   1144  CG2 ILE A 148      10.375  -2.604  65.805  1.00  0.00              
ATOM   1145  CG1 ILE A 148       8.286  -1.583  66.817  1.00  0.00              
ATOM   1146  CD1 ILE A 148       7.826  -0.759  65.610  1.00  0.00              
ATOM   1147  C   ILE A 148       9.387  -3.493  68.794  1.00  0.00              
ATOM   1148  O   ILE A 148       9.491  -4.599  68.258  1.00  0.00              
ATOM   1149  N   VAL A 149       8.581  -3.250  69.821  1.00  0.00              
ATOM   1150  CA  VAL A 149       7.759  -4.284  70.414  1.00  0.00              
ATOM   1151  CB  VAL A 149       7.676  -4.104  71.945  1.00  0.00              
ATOM   1152  CG1 VAL A 149       6.844  -5.191  72.600  1.00  0.00              
ATOM   1153  CG2 VAL A 149       9.061  -4.167  72.551  1.00  0.00              
ATOM   1154  C   VAL A 149       6.375  -4.281  69.783  1.00  0.00              
ATOM   1155  O   VAL A 149       5.651  -3.284  69.808  1.00  0.00              
ATOM   1156  N   LEU A 150       6.017  -5.407  69.174  1.00  0.00              
ATOM   1157  CA  LEU A 150       4.649  -5.638  68.754  1.00  0.00              
ATOM   1158  CB  LEU A 150       4.619  -6.583  67.560  1.00  0.00              
ATOM   1159  CG  LEU A 150       3.267  -6.945  66.958  1.00  0.00              
ATOM   1160  CD1 LEU A 150       2.601  -5.732  66.330  1.00  0.00              
ATOM   1161  CD2 LEU A 150       3.452  -8.034  65.923  1.00  0.00              
ATOM   1162  C   LEU A 150       3.948  -6.265  69.950  1.00  0.00              
ATOM   1163  O   LEU A 150       4.308  -7.358  70.394  1.00  0.00              
ATOM   1164  N   ASP A 151       2.984  -5.552  70.525  1.00  0.00              
ATOM   1165  CA  ASP A 151       2.262  -6.039  71.687  1.00  0.00              
ATOM   1166  CB  ASP A 151       2.422  -5.052  72.850  1.00  0.00              
ATOM   1167  CG  ASP A 151       1.653  -5.410  74.118  1.00  0.00              
ATOM   1168  OD1 ASP A 151       1.621  -6.573  74.524  1.00  0.00              
ATOM   1169  OD2 ASP A 151       1.086  -4.495  74.718  1.00  0.00              
ATOM   1170  C   ASP A 151       0.800  -6.311  71.370  1.00  0.00              
ATOM   1171  O   ASP A 151      -0.057  -5.432  71.485  1.00  0.00              
ATOM   1172  N   SER A 152       0.527  -7.552  70.977  1.00  0.00              
ATOM   1173  CA  SER A 152      -0.800  -7.976  70.569  1.00  0.00              
ATOM   1174  CB  SER A 152      -0.700  -8.666  69.220  1.00  0.00              
ATOM   1175  OG  SER A 152      -0.413  -7.745  68.183  1.00  0.00              
ATOM   1176  C   SER A 152      -1.457  -8.894  71.590  1.00  0.00              
ATOM   1177  O   SER A 152      -1.149 -10.085  71.696  1.00  0.00              
ATOM   1178  N   GLY A 153      -2.386  -8.347  72.371  1.00  0.00              
ATOM   1179  CA  GLY A 153      -3.048  -9.105  73.420  1.00  0.00              
ATOM   1180  C   GLY A 153      -4.317  -9.798  72.941  1.00  0.00              
ATOM   1181  O   GLY A 153      -4.466 -10.198  71.781  1.00  0.00              
ATOM   1182  N   ASP A 154      -5.249  -9.975  73.880  1.00  0.00              
ATOM   1183  CA  ASP A 154      -6.575 -10.462  73.532  1.00  0.00              
ATOM   1184  CB  ASP A 154      -7.279 -11.126  74.714  1.00  0.00              
ATOM   1185  CG  ASP A 154      -8.690 -11.617  74.390  1.00  0.00              
ATOM   1186  OD1 ASP A 154      -8.852 -12.445  73.494  1.00  0.00              
ATOM   1187  OD2 ASP A 154      -9.620 -11.158  75.054  1.00  0.00              
ATOM   1188  C   ASP A 154      -7.439  -9.345  72.977  1.00  0.00              
ATOM   1189  O   ASP A 154      -8.179  -9.569  72.026  1.00  0.00              
ATOM   1190  N   GLY A 155      -7.355  -8.135  73.527  1.00  0.00              
ATOM   1191  CA  GLY A 155      -8.166  -7.037  73.037  1.00  0.00              
ATOM   1192  C   GLY A 155      -7.387  -5.736  73.021  1.00  0.00              
ATOM   1193  O   GLY A 155      -7.651  -4.861  73.841  1.00  0.00              
ATOM   1194  N   VAL A 156      -6.331  -5.731  72.188  1.00  0.00              
ATOM   1195  CA  VAL A 156      -5.644  -4.561  71.643  1.00  0.00              
ATOM   1196  CB  VAL A 156      -5.431  -3.355  72.612  1.00  0.00              
ATOM   1197  CG1 VAL A 156      -4.387  -3.591  73.703  1.00  0.00              
ATOM   1198  CG2 VAL A 156      -5.183  -2.087  71.814  1.00  0.00              
ATOM   1199  C   VAL A 156      -4.302  -5.019  71.062  1.00  0.00              
ATOM   1200  O   VAL A 156      -3.703  -5.978  71.550  1.00  0.00              
ATOM   1201  N   THR A 157      -3.874  -4.377  69.977  1.00  0.00              
ATOM   1202  CA  THR A 157      -2.508  -4.449  69.489  1.00  0.00              
ATOM   1203  CB  THR A 157      -2.481  -4.917  68.016  1.00  0.00              
ATOM   1204  OG1 THR A 157      -2.859  -6.287  68.035  1.00  0.00              
ATOM   1205  CG2 THR A 157      -1.142  -4.729  67.311  1.00  0.00              
ATOM   1206  C   THR A 157      -1.905  -3.055  69.618  1.00  0.00              
ATOM   1207  O   THR A 157      -2.525  -2.045  69.274  1.00  0.00              
ATOM   1208  N   HIS A 158      -0.685  -2.989  70.146  1.00  0.00              
ATOM   1209  CA  HIS A 158       0.081  -1.758  70.133  1.00  0.00              
ATOM   1210  CB  HIS A 158       0.320  -1.239  71.544  1.00  0.00              
ATOM   1211  CG  HIS A 158      -0.920  -0.673  72.217  1.00  0.00              
ATOM   1212  ND1 HIS A 158      -1.553  -1.172  73.266  1.00  0.00              
ATOM   1213  CD2 HIS A 158      -1.549   0.491  71.841  1.00  0.00              
ATOM   1214  NE2 HIS A 158      -2.532   0.633  72.691  1.00  0.00              
ATOM   1215  CE1 HIS A 158      -2.532  -0.359  73.551  1.00  0.00              
ATOM   1216  C   HIS A 158       1.410  -2.020  69.451  1.00  0.00              
ATOM   1217  O   HIS A 158       2.119  -2.968  69.787  1.00  0.00              
ATOM   1218  N   ASN A 159       1.743  -1.201  68.455  1.00  0.00              
ATOM   1219  CA  ASN A 159       3.014  -1.315  67.758  1.00  0.00              
ATOM   1220  CB  ASN A 159       2.852  -1.061  66.254  1.00  0.00              
ATOM   1221  CG  ASN A 159       1.863  -1.969  65.528  1.00  0.00              
ATOM   1222  OD1 ASN A 159       2.219  -2.719  64.620  1.00  0.00              
ATOM   1223  ND2 ASN A 159       0.566  -1.934  65.804  1.00  0.00              
ATOM   1224  C   ASN A 159       3.874  -0.233  68.394  1.00  0.00              
ATOM   1225  O   ASN A 159       3.683   0.959  68.143  1.00  0.00              
ATOM   1226  N   VAL A 160       4.779  -0.643  69.287  1.00  0.00              
ATOM   1227  CA  VAL A 160       5.498   0.280  70.154  1.00  0.00              
ATOM   1228  CB  VAL A 160       5.331  -0.124  71.645  1.00  0.00              
ATOM   1229  CG1 VAL A 160       5.941   0.920  72.567  1.00  0.00              
ATOM   1230  CG2 VAL A 160       3.882  -0.346  72.034  1.00  0.00              
ATOM   1231  C   VAL A 160       6.987   0.342  69.818  1.00  0.00              
ATOM   1232  O   VAL A 160       7.708  -0.628  70.067  1.00  0.00              
ATOM   1233  N   PRO A 161       7.515   1.425  69.238  1.00  0.00              
ATOM   1234  CD  PRO A 161       6.753   2.411  68.481  1.00  0.00              
ATOM   1235  CA  PRO A 161       8.952   1.652  69.122  1.00  0.00              
ATOM   1236  CB  PRO A 161       9.034   2.707  68.042  1.00  0.00              
ATOM   1237  CG  PRO A 161       7.771   3.505  68.235  1.00  0.00              
ATOM   1238  C   PRO A 161       9.556   2.108  70.448  1.00  0.00              
ATOM   1239  O   PRO A 161       9.022   2.986  71.132  1.00  0.00              
ATOM   1240  N   ILE A 162      10.662   1.488  70.853  1.00  0.00              
ATOM   1241  CA  ILE A 162      11.305   1.803  72.118  1.00  0.00              
ATOM   1242  CB  ILE A 162      11.179   0.614  73.107  1.00  0.00              
ATOM   1243  CG2 ILE A 162      11.928   0.897  74.404  1.00  0.00              
ATOM   1244  CG1 ILE A 162       9.720   0.289  73.415  1.00  0.00              
ATOM   1245  CD1 ILE A 162       9.491  -0.931  74.321  1.00  0.00              
ATOM   1246  C   ILE A 162      12.761   2.161  71.858  1.00  0.00              
ATOM   1247  O   ILE A 162      13.476   1.474  71.124  1.00  0.00              
ATOM   1248  N   TYR A 163      13.188   3.269  72.459  1.00  0.00              
ATOM   1249  CA  TYR A 163      14.563   3.717  72.407  1.00  0.00              
ATOM   1250  CB  TYR A 163      14.611   5.084  71.715  1.00  0.00              
ATOM   1251  CG  TYR A 163      15.987   5.721  71.522  1.00  0.00              
ATOM   1252  CD1 TYR A 163      17.135   4.961  71.380  1.00  0.00              
ATOM   1253  CE1 TYR A 163      18.362   5.574  71.238  1.00  0.00              
ATOM   1254  CD2 TYR A 163      16.072   7.097  71.490  1.00  0.00              
ATOM   1255  CE2 TYR A 163      17.294   7.715  71.334  1.00  0.00              
ATOM   1256  CZ  TYR A 163      18.434   6.950  71.229  1.00  0.00              
ATOM   1257  OH  TYR A 163      19.666   7.567  71.133  1.00  0.00              
ATOM   1258  C   TYR A 163      15.080   3.792  73.837  1.00  0.00              
ATOM   1259  O   TYR A 163      14.581   4.570  74.652  1.00  0.00              
ATOM   1260  N   GLU A 164      16.064   2.939  74.147  1.00  0.00              
ATOM   1261  CA  GLU A 164      16.746   2.906  75.438  1.00  0.00              
ATOM   1262  CB  GLU A 164      17.785   4.024  75.518  1.00  0.00              
ATOM   1263  CG  GLU A 164      19.010   3.688  74.671  1.00  0.00              
ATOM   1264  CD  GLU A 164      20.119   4.730  74.635  1.00  0.00              
ATOM   1265  OE1 GLU A 164      20.722   4.888  73.576  1.00  0.00              
ATOM   1266  OE2 GLU A 164      20.389   5.383  75.648  1.00  0.00              
ATOM   1267  C   GLU A 164      15.835   2.860  76.663  1.00  0.00              
ATOM   1268  O   GLU A 164      15.963   3.614  77.629  1.00  0.00              
ATOM   1269  N   GLY A 165      14.860   1.953  76.595  1.00  0.00              
ATOM   1270  CA  GLY A 165      13.846   1.838  77.630  1.00  0.00              
ATOM   1271  C   GLY A 165      12.638   2.738  77.398  1.00  0.00              
ATOM   1272  O   GLY A 165      11.521   2.381  77.778  1.00  0.00              
ATOM   1273  N   TYR A 166      12.800   3.899  76.758  1.00  0.00              
ATOM   1274  CA  TYR A 166      11.694   4.818  76.552  1.00  0.00              
ATOM   1275  CB  TYR A 166      12.230   6.245  76.410  1.00  0.00              
ATOM   1276  CG  TYR A 166      11.148   7.308  76.272  1.00  0.00              
ATOM   1277  CD1 TYR A 166      10.259   7.530  77.306  1.00  0.00              
ATOM   1278  CE1 TYR A 166       9.271   8.482  77.171  1.00  0.00              
ATOM   1279  CD2 TYR A 166      11.059   8.041  75.104  1.00  0.00              
ATOM   1280  CE2 TYR A 166      10.073   8.994  74.966  1.00  0.00              
ATOM   1281  CZ  TYR A 166       9.186   9.201  76.000  1.00  0.00              
ATOM   1282  OH  TYR A 166       8.186  10.139  75.857  1.00  0.00              
ATOM   1283  C   TYR A 166      10.854   4.432  75.342  1.00  0.00              
ATOM   1284  O   TYR A 166      11.319   4.451  74.201  1.00  0.00              
ATOM   1285  N   ALA A 167       9.602   4.052  75.593  1.00  0.00              
ATOM   1286  CA  ALA A 167       8.621   3.888  74.528  1.00  0.00              
ATOM   1287  CB  ALA A 167       7.331   3.343  75.119  1.00  0.00              
ATOM   1288  C   ALA A 167       8.311   5.243  73.902  1.00  0.00              
ATOM   1289  O   ALA A 167       8.104   6.216  74.628  1.00  0.00              
ATOM   1290  N   LEU A 168       8.302   5.343  72.571  1.00  0.00              
ATOM   1291  CA  LEU A 168       8.092   6.609  71.879  1.00  0.00              
ATOM   1292  CB  LEU A 168       8.930   6.627  70.596  1.00  0.00              
ATOM   1293  CG  LEU A 168      10.447   6.497  70.688  1.00  0.00              
ATOM   1294  CD1 LEU A 168      11.037   6.267  69.308  1.00  0.00              
ATOM   1295  CD2 LEU A 168      11.068   7.722  71.337  1.00  0.00              
ATOM   1296  C   LEU A 168       6.613   6.859  71.568  1.00  0.00              
ATOM   1297  O   LEU A 168       6.128   6.440  70.510  1.00  0.00              
ATOM   1298  N   PRO A 169       5.851   7.572  72.420  1.00  0.00              
ATOM   1299  CD  PRO A 169       6.374   8.450  73.464  1.00  0.00              
ATOM   1300  CA  PRO A 169       4.394   7.666  72.344  1.00  0.00              
ATOM   1301  CB  PRO A 169       4.025   8.522  73.541  1.00  0.00              
ATOM   1302  CG  PRO A 169       5.230   9.397  73.758  1.00  0.00              
ATOM   1303  C   PRO A 169       3.809   8.168  71.030  1.00  0.00              
ATOM   1304  O   PRO A 169       2.852   7.585  70.519  1.00  0.00              
ATOM   1305  N   HIS A 170       4.421   9.204  70.444  1.00  0.00              
ATOM   1306  CA  HIS A 170       4.086   9.683  69.104  1.00  0.00              
ATOM   1307  CB  HIS A 170       5.068  10.767  68.641  1.00  0.00              
ATOM   1308  CG  HIS A 170       6.536  10.492  68.947  1.00  0.00              
ATOM   1309  ND1 HIS A 170       7.159  10.773  70.082  1.00  0.00              
ATOM   1310  CD2 HIS A 170       7.430   9.893  68.092  1.00  0.00              
ATOM   1311  NE2 HIS A 170       8.545   9.836  68.774  1.00  0.00              
ATOM   1312  CE1 HIS A 170       8.391  10.366  69.963  1.00  0.00              
ATOM   1313  C   HIS A 170       3.983   8.625  68.018  1.00  0.00              
ATOM   1314  O   HIS A 170       3.128   8.720  67.135  1.00  0.00              
ATOM   1315  N   ALA A 171       4.830   7.598  68.087  1.00  0.00              
ATOM   1316  CA  ALA A 171       4.858   6.593  67.046  1.00  0.00              
ATOM   1317  CB  ALA A 171       6.304   6.369  66.629  1.00  0.00              
ATOM   1318  C   ALA A 171       4.223   5.269  67.457  1.00  0.00              
ATOM   1319  O   ALA A 171       4.314   4.286  66.716  1.00  0.00              
ATOM   1320  N   ILE A 172       3.545   5.195  68.611  1.00  0.00              
ATOM   1321  CA  ILE A 172       2.885   3.958  69.014  1.00  0.00              
ATOM   1322  CB  ILE A 172       2.577   3.903  70.533  1.00  0.00              
ATOM   1323  CG2 ILE A 172       1.833   2.612  70.885  1.00  0.00              
ATOM   1324  CG1 ILE A 172       3.856   4.000  71.359  1.00  0.00              
ATOM   1325  CD1 ILE A 172       3.641   4.049  72.887  1.00  0.00              
ATOM   1326  C   ILE A 172       1.627   3.759  68.175  1.00  0.00              
ATOM   1327  O   ILE A 172       0.601   4.419  68.365  1.00  0.00              
ATOM   1328  N   MET A 173       1.711   2.837  67.215  1.00  0.00              
ATOM   1329  CA  MET A 173       0.577   2.571  66.349  1.00  0.00              
ATOM   1330  CB  MET A 173       0.995   2.037  64.983  1.00  0.00              
ATOM   1331  CG  MET A 173       1.683   3.055  64.083  1.00  0.00              
ATOM   1332  SD  MET A 173       0.674   4.508  63.699  1.00  0.00              
ATOM   1333  CE  MET A 173       1.633   5.757  64.510  1.00  0.00              
ATOM   1334  C   MET A 173      -0.393   1.621  67.027  1.00  0.00              
ATOM   1335  O   MET A 173      -0.159   0.416  67.155  1.00  0.00              
ATOM   1336  N   ARG A 174      -1.466   2.210  67.546  1.00  0.00              
ATOM   1337  CA  ARG A 174      -2.551   1.438  68.121  1.00  0.00              
ATOM   1338  CB  ARG A 174      -3.392   2.323  69.032  1.00  0.00              
ATOM   1339  CG  ARG A 174      -4.499   1.565  69.745  1.00  0.00              
ATOM   1340  CD  ARG A 174      -5.292   2.495  70.637  1.00  0.00              
ATOM   1341  NE  ARG A 174      -6.436   1.790  71.187  1.00  0.00              
ATOM   1342  CZ  ARG A 174      -6.431   1.232  72.397  1.00  0.00              
ATOM   1343  NH1 ARG A 174      -7.530   0.630  72.815  1.00  0.00              
ATOM   1344  NH2 ARG A 174      -5.345   1.175  73.161  1.00  0.00              
ATOM   1345  C   ARG A 174      -3.415   0.820  67.028  1.00  0.00              
ATOM   1346  O   ARG A 174      -3.795   1.472  66.053  1.00  0.00              
ATOM   1347  N   LEU A 175      -3.706  -0.465  67.201  1.00  0.00              
ATOM   1348  CA  LEU A 175      -4.604  -1.195  66.330  1.00  0.00              
ATOM   1349  CB  LEU A 175      -3.773  -2.080  65.393  1.00  0.00              
ATOM   1350  CG  LEU A 175      -4.453  -3.004  64.387  1.00  0.00              
ATOM   1351  CD1 LEU A 175      -5.292  -2.222  63.393  1.00  0.00              
ATOM   1352  CD2 LEU A 175      -3.408  -3.820  63.648  1.00  0.00              
ATOM   1353  C   LEU A 175      -5.461  -2.030  67.269  1.00  0.00              
ATOM   1354  O   LEU A 175      -4.976  -2.987  67.867  1.00  0.00              
ATOM   1355  N   ASP A 176      -6.744  -1.708  67.452  1.00  0.00              
ATOM   1356  CA  ASP A 176      -7.580  -2.427  68.418  1.00  0.00              
ATOM   1357  CB  ASP A 176      -8.895  -1.697  68.690  1.00  0.00              
ATOM   1358  CG  ASP A 176      -8.713  -0.406  69.475  1.00  0.00              
ATOM   1359  OD1 ASP A 176      -9.068  -0.351  70.653  1.00  0.00              
ATOM   1360  OD2 ASP A 176      -8.214   0.558  68.894  1.00  0.00              
ATOM   1361  C   ASP A 176      -7.854  -3.892  68.092  1.00  0.00              
ATOM   1362  O   ASP A 176      -8.268  -4.668  68.953  1.00  0.00              
ATOM   1363  N   LEU A 177      -7.597  -4.272  66.837  1.00  0.00              
ATOM   1364  CA  LEU A 177      -7.679  -5.647  66.369  1.00  0.00              
ATOM   1365  CB  LEU A 177      -7.350  -5.653  64.877  1.00  0.00              
ATOM   1366  CG  LEU A 177      -7.218  -6.951  64.089  1.00  0.00              
ATOM   1367  CD1 LEU A 177      -8.546  -7.671  63.958  1.00  0.00              
ATOM   1368  CD2 LEU A 177      -6.673  -6.636  62.713  1.00  0.00              
ATOM   1369  C   LEU A 177      -6.726  -6.572  67.121  1.00  0.00              
ATOM   1370  O   LEU A 177      -5.509  -6.370  67.130  1.00  0.00              
ATOM   1371  N   ALA A 178      -7.301  -7.577  67.783  1.00  0.00              
ATOM   1372  CA  ALA A 178      -6.543  -8.626  68.444  1.00  0.00              
ATOM   1373  CB  ALA A 178      -6.037  -8.089  69.775  1.00  0.00              
ATOM   1374  C   ALA A 178      -7.411  -9.865  68.678  1.00  0.00              
ATOM   1375  O   ALA A 178      -8.456 -10.014  68.031  1.00  0.00              
ATOM   1376  N   GLY A 179      -7.037 -10.744  69.621  1.00  0.00              
ATOM   1377  CA  GLY A 179      -7.584 -12.089  69.765  1.00  0.00              
ATOM   1378  C   GLY A 179      -9.099 -12.225  69.817  1.00  0.00              
ATOM   1379  O   GLY A 179      -9.658 -13.157  69.228  1.00  0.00              
ATOM   1380  N   ARG A 180      -9.760 -11.293  70.502  1.00  0.00              
ATOM   1381  CA  ARG A 180     -11.206 -11.263  70.658  1.00  0.00              
ATOM   1382  CB  ARG A 180     -11.538 -10.167  71.660  1.00  0.00              
ATOM   1383  CG  ARG A 180     -12.975 -10.131  72.160  1.00  0.00              
ATOM   1384  CD  ARG A 180     -13.103  -9.139  73.311  1.00  0.00              
ATOM   1385  NE  ARG A 180     -12.224  -9.518  74.407  1.00  0.00              
ATOM   1386  CZ  ARG A 180     -12.122  -8.839  75.546  1.00  0.00              
ATOM   1387  NH1 ARG A 180     -11.221  -9.263  76.414  1.00  0.00              
ATOM   1388  NH2 ARG A 180     -12.890  -7.794  75.833  1.00  0.00              
ATOM   1389  C   ARG A 180     -11.885 -10.989  69.323  1.00  0.00              
ATOM   1390  O   ARG A 180     -12.874 -11.631  68.958  1.00  0.00              
ATOM   1391  N   ASP A 181     -11.291 -10.075  68.548  1.00  0.00              
ATOM   1392  CA  ASP A 181     -11.826  -9.699  67.245  1.00  0.00              
ATOM   1393  CB  ASP A 181     -11.088  -8.516  66.628  1.00  0.00              
ATOM   1394  CG  ASP A 181     -11.056  -7.268  67.489  1.00  0.00              
ATOM   1395  OD1 ASP A 181     -10.243  -7.243  68.414  1.00  0.00              
ATOM   1396  OD2 ASP A 181     -11.812  -6.336  67.228  1.00  0.00              
ATOM   1397  C   ASP A 181     -11.679 -10.887  66.313  1.00  0.00              
ATOM   1398  O   ASP A 181     -12.608 -11.225  65.580  1.00  0.00              
ATOM   1399  N   LEU A 182     -10.523 -11.560  66.387  1.00  0.00              
ATOM   1400  CA  LEU A 182     -10.308 -12.804  65.661  1.00  0.00              
ATOM   1401  CB  LEU A 182      -8.890 -13.327  65.835  1.00  0.00              
ATOM   1402  CG  LEU A 182      -7.698 -12.504  65.383  1.00  0.00              
ATOM   1403  CD1 LEU A 182      -6.467 -13.380  65.466  1.00  0.00              
ATOM   1404  CD2 LEU A 182      -7.849 -12.019  63.953  1.00  0.00              
ATOM   1405  C   LEU A 182     -11.276 -13.905  66.068  1.00  0.00              
ATOM   1406  O   LEU A 182     -11.753 -14.643  65.211  1.00  0.00              
ATOM   1407  N   THR A 183     -11.610 -14.010  67.359  1.00  0.00              
ATOM   1408  CA  THR A 183     -12.615 -14.952  67.846  1.00  0.00              
ATOM   1409  CB  THR A 183     -12.685 -14.862  69.385  1.00  0.00              
ATOM   1410  OG1 THR A 183     -11.413 -15.273  69.861  1.00  0.00              
ATOM   1411  CG2 THR A 183     -13.766 -15.720  70.014  1.00  0.00              
ATOM   1412  C   THR A 183     -13.978 -14.662  67.219  1.00  0.00              
ATOM   1413  O   THR A 183     -14.667 -15.561  66.730  1.00  0.00              
ATOM   1414  N   ASP A 184     -14.338 -13.375  67.178  1.00  0.00              
ATOM   1415  CA  ASP A 184     -15.610 -12.934  66.613  1.00  0.00              
ATOM   1416  CB  ASP A 184     -15.836 -11.435  66.838  1.00  0.00              
ATOM   1417  CG  ASP A 184     -15.878 -10.971  68.292  1.00  0.00              
ATOM   1418  OD1 ASP A 184     -15.359  -9.890  68.571  1.00  0.00              
ATOM   1419  OD2 ASP A 184     -16.425 -11.669  69.151  1.00  0.00              
ATOM   1420  C   ASP A 184     -15.680 -13.241  65.122  1.00  0.00              
ATOM   1421  O   ASP A 184     -16.682 -13.742  64.606  1.00  0.00              
ATOM   1422  N   TYR A 185     -14.574 -12.971  64.429  1.00  0.00              
ATOM   1423  CA  TYR A 185     -14.407 -13.341  63.034  1.00  0.00              
ATOM   1424  CB  TYR A 185     -13.142 -12.658  62.513  1.00  0.00              
ATOM   1425  CG  TYR A 185     -12.667 -13.095  61.136  1.00  0.00              
ATOM   1426  CD1 TYR A 185     -13.335 -12.719  59.985  1.00  0.00              
ATOM   1427  CE1 TYR A 185     -12.891 -13.167  58.756  1.00  0.00              
ATOM   1428  CD2 TYR A 185     -11.560 -13.907  61.065  1.00  0.00              
ATOM   1429  CE2 TYR A 185     -11.123 -14.352  59.843  1.00  0.00              
ATOM   1430  CZ  TYR A 185     -11.776 -13.976  58.698  1.00  0.00              
ATOM   1431  OH  TYR A 185     -11.270 -14.405  57.489  1.00  0.00              
ATOM   1432  C   TYR A 185     -14.380 -14.855  62.823  1.00  0.00              
ATOM   1433  O   TYR A 185     -14.871 -15.339  61.801  1.00  0.00              
ATOM   1434  N   LEU A 186     -13.834 -15.635  63.761  1.00  0.00              
ATOM   1435  CA  LEU A 186     -13.835 -17.084  63.649  1.00  0.00              
ATOM   1436  CB  LEU A 186     -12.913 -17.722  64.685  1.00  0.00              
ATOM   1437  CG  LEU A 186     -12.551 -19.199  64.535  1.00  0.00              
ATOM   1438  CD1 LEU A 186     -11.824 -19.475  63.230  1.00  0.00              
ATOM   1439  CD2 LEU A 186     -11.671 -19.632  65.685  1.00  0.00              
ATOM   1440  C   LEU A 186     -15.257 -17.615  63.769  1.00  0.00              
ATOM   1441  O   LEU A 186     -15.612 -18.563  63.067  1.00  0.00              
ATOM   1442  N   MET A 187     -16.096 -16.991  64.612  1.00  0.00              
ATOM   1443  CA  MET A 187     -17.530 -17.263  64.598  1.00  0.00              
ATOM   1444  CB  MET A 187     -18.324 -16.440  65.607  1.00  0.00              
ATOM   1445  CG  MET A 187     -17.984 -16.620  67.074  1.00  0.00              
ATOM   1446  SD  MET A 187     -19.245 -15.883  68.144  1.00  0.00              
ATOM   1447  CE  MET A 187     -18.976 -14.160  67.838  1.00  0.00              
ATOM   1448  C   MET A 187     -18.110 -16.969  63.221  1.00  0.00              
ATOM   1449  O   MET A 187     -18.740 -17.847  62.639  1.00  0.00              
ATOM   1450  N   LYS A 188     -17.847 -15.769  62.680  1.00  0.00              
ATOM   1451  CA  LYS A 188     -18.295 -15.351  61.351  1.00  0.00              
ATOM   1452  CB  LYS A 188     -17.686 -13.972  61.048  1.00  0.00              
ATOM   1453  CG  LYS A 188     -17.944 -13.337  59.684  1.00  0.00              
ATOM   1454  CD  LYS A 188     -17.078 -12.090  59.525  1.00  0.00              
ATOM   1455  CE  LYS A 188     -17.256 -11.484  58.139  1.00  0.00              
ATOM   1456  NZ  LYS A 188     -16.436 -10.298  57.960  1.00  0.00              
ATOM   1457  C   LYS A 188     -17.955 -16.352  60.246  1.00  0.00              
ATOM   1458  O   LYS A 188     -18.831 -16.755  59.476  1.00  0.00              
ATOM   1459  N   ILE A 189     -16.701 -16.801  60.145  1.00  0.00              
ATOM   1460  CA  ILE A 189     -16.337 -17.770  59.120  1.00  0.00              
ATOM   1461  CB  ILE A 189     -14.833 -17.741  58.772  1.00  0.00              
ATOM   1462  CG2 ILE A 189     -14.566 -16.439  58.030  1.00  0.00              
ATOM   1463  CG1 ILE A 189     -13.902 -17.937  59.964  1.00  0.00              
ATOM   1464  CD1 ILE A 189     -12.396 -17.858  59.643  1.00  0.00              
ATOM   1465  C   ILE A 189     -16.856 -19.176  59.398  1.00  0.00              
ATOM   1466  O   ILE A 189     -17.298 -19.867  58.474  1.00  0.00              
ATOM   1467  N   LEU A 190     -16.883 -19.609  60.663  1.00  0.00              
ATOM   1468  CA  LEU A 190     -17.471 -20.897  60.996  1.00  0.00              
ATOM   1469  CB  LEU A 190     -17.042 -21.401  62.372  1.00  0.00              
ATOM   1470  CG  LEU A 190     -15.800 -22.297  62.422  1.00  0.00              
ATOM   1471  CD1 LEU A 190     -14.569 -21.618  61.857  1.00  0.00              
ATOM   1472  CD2 LEU A 190     -15.518 -22.742  63.841  1.00  0.00              
ATOM   1473  C   LEU A 190     -18.981 -20.958  60.820  1.00  0.00              
ATOM   1474  O   LEU A 190     -19.496 -22.027  60.494  1.00  0.00              
ATOM   1475  N   THR A 191     -19.717 -19.846  60.953  1.00  0.00              
ATOM   1476  CA  THR A 191     -21.120 -19.810  60.564  1.00  0.00              
ATOM   1477  CB  THR A 191     -21.845 -18.535  61.046  1.00  0.00              
ATOM   1478  OG1 THR A 191     -21.010 -17.407  60.823  1.00  0.00              
ATOM   1479  CG2 THR A 191     -22.191 -18.627  62.520  1.00  0.00              
ATOM   1480  C   THR A 191     -21.295 -20.004  59.066  1.00  0.00              
ATOM   1481  O   THR A 191     -22.245 -20.652  58.623  1.00  0.00              
ATOM   1482  N   GLU A 192     -20.347 -19.505  58.262  1.00  0.00              
ATOM   1483  CA  GLU A 192     -20.386 -19.727  56.821  1.00  0.00              
ATOM   1484  CB  GLU A 192     -19.426 -18.801  56.069  1.00  0.00              
ATOM   1485  CG  GLU A 192     -19.427 -17.322  56.479  1.00  0.00              
ATOM   1486  CD  GLU A 192     -20.792 -16.677  56.693  1.00  0.00              
ATOM   1487  OE1 GLU A 192     -21.376 -16.196  55.724  1.00  0.00              
ATOM   1488  OE2 GLU A 192     -21.268 -16.654  57.833  1.00  0.00              
ATOM   1489  C   GLU A 192     -20.082 -21.185  56.494  1.00  0.00              
ATOM   1490  O   GLU A 192     -20.554 -21.722  55.494  1.00  0.00              
ATOM   1491  N   ARG A 193     -19.304 -21.851  57.355  1.00  0.00              
ATOM   1492  CA  ARG A 193     -19.164 -23.298  57.301  1.00  0.00              
ATOM   1493  CB  ARG A 193     -17.704 -23.642  57.633  1.00  0.00              
ATOM   1494  CG  ARG A 193     -17.268 -25.052  57.249  1.00  0.00              
ATOM   1495  CD  ARG A 193     -15.797 -25.259  57.564  1.00  0.00              
ATOM   1496  NE  ARG A 193     -15.429 -26.657  57.417  1.00  0.00              
ATOM   1497  CZ  ARG A 193     -14.291 -27.067  56.856  1.00  0.00              
ATOM   1498  NH1 ARG A 193     -14.044 -28.371  56.840  1.00  0.00              
ATOM   1499  NH2 ARG A 193     -13.400 -26.214  56.356  1.00  0.00              
ATOM   1500  C   ARG A 193     -20.179 -23.982  58.235  1.00  0.00              
ATOM   1501  O   ARG A 193     -19.911 -25.013  58.855  1.00  0.00              
ATOM   1502  N   GLY A 194     -21.372 -23.397  58.419  1.00  0.00              
ATOM   1503  CA  GLY A 194     -22.472 -24.036  59.133  1.00  0.00              
ATOM   1504  C   GLY A 194     -22.419 -23.922  60.654  1.00  0.00              
ATOM   1505  O   GLY A 194     -23.454 -23.746  61.309  1.00  0.00              
ATOM   1506  N   TYR A 195     -21.225 -23.987  61.246  1.00  0.00              
ATOM   1507  CA  TYR A 195     -21.061 -24.147  62.684  1.00  0.00              
ATOM   1508  CB  TYR A 195     -19.627 -24.557  63.023  1.00  0.00              
ATOM   1509  CG  TYR A 195     -19.010 -25.647  62.154  1.00  0.00              
ATOM   1510  CD1 TYR A 195     -17.748 -25.429  61.648  1.00  0.00              
ATOM   1511  CE1 TYR A 195     -17.142 -26.389  60.873  1.00  0.00              
ATOM   1512  CD2 TYR A 195     -19.677 -26.827  61.871  1.00  0.00              
ATOM   1513  CE2 TYR A 195     -19.072 -27.792  61.086  1.00  0.00              
ATOM   1514  CZ  TYR A 195     -17.799 -27.570  60.604  1.00  0.00              
ATOM   1515  OH  TYR A 195     -17.145 -28.543  59.868  1.00  0.00              
ATOM   1516  C   TYR A 195     -21.429 -22.859  63.413  1.00  0.00              
ATOM   1517  O   TYR A 195     -20.640 -21.929  63.609  1.00  0.00              
ATOM   1518  N   SER A 196     -22.695 -22.817  63.814  1.00  0.00              
ATOM   1519  CA  SER A 196     -23.287 -21.619  64.373  1.00  0.00              
ATOM   1520  CB  SER A 196     -24.786 -21.677  64.107  1.00  0.00              
ATOM   1521  OG  SER A 196     -25.024 -21.746  62.704  1.00  0.00              
ATOM   1522  C   SER A 196     -22.943 -21.328  65.832  1.00  0.00              
ATOM   1523  O   SER A 196     -23.736 -21.520  66.757  1.00  0.00              
ATOM   1524  N   PHE A 197     -21.726 -20.819  66.044  1.00  0.00              
ATOM   1525  CA  PHE A 197     -21.235 -20.436  67.367  1.00  0.00              
ATOM   1526  CB  PHE A 197     -19.708 -20.332  67.323  1.00  0.00              
ATOM   1527  CG  PHE A 197     -19.008 -21.680  67.324  1.00  0.00              
ATOM   1528  CD1 PHE A 197     -18.765 -22.342  66.139  1.00  0.00              
ATOM   1529  CD2 PHE A 197     -18.619 -22.244  68.522  1.00  0.00              
ATOM   1530  CE1 PHE A 197     -18.148 -23.573  66.163  1.00  0.00              
ATOM   1531  CE2 PHE A 197     -17.997 -23.472  68.537  1.00  0.00              
ATOM   1532  CZ  PHE A 197     -17.765 -24.138  67.356  1.00  0.00              
ATOM   1533  C   PHE A 197     -21.837 -19.165  67.978  1.00  0.00              
ATOM   1534  O   PHE A 197     -21.175 -18.402  68.686  1.00  0.00              
ATOM   1535  N   VAL A 198     -23.143 -18.955  67.817  1.00  0.00              
ATOM   1536  CA  VAL A 198     -23.755 -17.654  68.057  1.00  0.00              
ATOM   1537  CB  VAL A 198     -24.891 -17.403  67.026  1.00  0.00              
ATOM   1538  CG1 VAL A 198     -24.299 -17.240  65.635  1.00  0.00              
ATOM   1539  CG2 VAL A 198     -25.941 -18.513  67.015  1.00  0.00              
ATOM   1540  C   VAL A 198     -24.184 -17.333  69.492  1.00  0.00              
ATOM   1541  O   VAL A 198     -25.289 -16.841  69.736  1.00  0.00              
ATOM   1542  N   THR A 199     -23.309 -17.581  70.474  1.00  0.00              
ATOM   1543  CA  THR A 199     -23.580 -17.257  71.871  1.00  0.00              
ATOM   1544  CB  THR A 199     -24.688 -18.168  72.484  1.00  0.00              
ATOM   1545  OG1 THR A 199     -24.967 -17.649  73.779  1.00  0.00              
ATOM   1546  CG2 THR A 199     -24.322 -19.642  72.573  1.00  0.00              
ATOM   1547  C   THR A 199     -22.285 -17.298  72.679  1.00  0.00              
ATOM   1548  O   THR A 199     -21.269 -17.816  72.215  1.00  0.00              
ATOM   1549  N   THR A 200     -22.340 -16.809  73.918  1.00  0.00              
ATOM   1550  CA  THR A 200     -21.184 -16.560  74.774  1.00  0.00              
ATOM   1551  CB  THR A 200     -21.699 -15.980  76.099  1.00  0.00              
ATOM   1552  OG1 THR A 200     -22.804 -16.811  76.448  1.00  0.00              
ATOM   1553  CG2 THR A 200     -22.124 -14.525  75.989  1.00  0.00              
ATOM   1554  C   THR A 200     -20.311 -17.779  75.048  1.00  0.00              
ATOM   1555  O   THR A 200     -19.103 -17.775  74.800  1.00  0.00              
ATOM   1556  N   ALA A 201     -20.946 -18.841  75.556  1.00  0.00              
ATOM   1557  CA  ALA A 201     -20.282 -20.115  75.803  1.00  0.00              
ATOM   1558  CB  ALA A 201     -21.304 -21.124  76.303  1.00  0.00              
ATOM   1559  C   ALA A 201     -19.635 -20.686  74.546  1.00  0.00              
ATOM   1560  O   ALA A 201     -18.483 -21.125  74.560  1.00  0.00              
ATOM   1561  N   GLU A 202     -20.362 -20.609  73.427  1.00  0.00              
ATOM   1562  CA  GLU A 202     -19.842 -21.032  72.138  1.00  0.00              
ATOM   1563  CB  GLU A 202     -20.955 -21.041  71.102  1.00  0.00              
ATOM   1564  CG  GLU A 202     -21.956 -22.186  71.230  1.00  0.00              
ATOM   1565  CD  GLU A 202     -21.405 -23.556  70.857  1.00  0.00              
ATOM   1566  OE1 GLU A 202     -21.342 -23.863  69.667  1.00  0.00              
ATOM   1567  OE2 GLU A 202     -21.053 -24.314  71.757  1.00  0.00              
ATOM   1568  C   GLU A 202     -18.688 -20.157  71.666  1.00  0.00              
ATOM   1569  O   GLU A 202     -17.737 -20.667  71.079  1.00  0.00              
ATOM   1570  N   ARG A 203     -18.725 -18.852  71.953  1.00  0.00              
ATOM   1571  CA  ARG A 203     -17.643 -17.939  71.617  1.00  0.00              
ATOM   1572  CB  ARG A 203     -18.047 -16.502  71.928  1.00  0.00              
ATOM   1573  CG  ARG A 203     -17.235 -15.487  71.142  1.00  0.00              
ATOM   1574  CD  ARG A 203     -17.542 -14.056  71.553  1.00  0.00              
ATOM   1575  NE  ARG A 203     -16.896 -13.700  72.807  1.00  0.00              
ATOM   1576  CZ  ARG A 203     -16.188 -12.576  72.949  1.00  0.00              
ATOM   1577  NH1 ARG A 203     -15.653 -12.304  74.134  1.00  0.00              
ATOM   1578  NH2 ARG A 203     -15.994 -11.739  71.932  1.00  0.00              
ATOM   1579  C   ARG A 203     -16.388 -18.309  72.401  1.00  0.00              
ATOM   1580  O   ARG A 203     -15.286 -18.313  71.854  1.00  0.00              
ATOM   1581  N   GLU A 204     -16.543 -18.668  73.681  1.00  0.00              
ATOM   1582  CA  GLU A 204     -15.441 -19.203  74.470  1.00  0.00              
ATOM   1583  CB  GLU A 204     -15.873 -19.404  75.917  1.00  0.00              
ATOM   1584  CG  GLU A 204     -16.011 -18.103  76.704  1.00  0.00              
ATOM   1585  CD  GLU A 204     -14.680 -17.430  77.014  1.00  0.00              
ATOM   1586  OE1 GLU A 204     -14.024 -17.836  77.978  1.00  0.00              
ATOM   1587  OE2 GLU A 204     -14.291 -16.498  76.308  1.00  0.00              
ATOM   1588  C   GLU A 204     -14.873 -20.497  73.901  1.00  0.00              
ATOM   1589  O   GLU A 204     -13.653 -20.657  73.826  1.00  0.00              
ATOM   1590  N   ILE A 205     -15.739 -21.419  73.463  1.00  0.00              
ATOM   1591  CA  ILE A 205     -15.289 -22.640  72.802  1.00  0.00              
ATOM   1592  CB  ILE A 205     -16.461 -23.634  72.592  1.00  0.00              
ATOM   1593  CG2 ILE A 205     -16.000 -24.887  71.849  1.00  0.00              
ATOM   1594  CG1 ILE A 205     -17.064 -24.035  73.937  1.00  0.00              
ATOM   1595  CD1 ILE A 205     -18.337 -24.901  73.858  1.00  0.00              
ATOM   1596  C   ILE A 205     -14.554 -22.326  71.499  1.00  0.00              
ATOM   1597  O   ILE A 205     -13.475 -22.871  71.267  1.00  0.00              
ATOM   1598  N   VAL A 206     -15.062 -21.416  70.659  1.00  0.00              
ATOM   1599  CA  VAL A 206     -14.398 -21.074  69.408  1.00  0.00              
ATOM   1600  CB  VAL A 206     -15.370 -20.333  68.451  1.00  0.00              
ATOM   1601  CG1 VAL A 206     -15.474 -18.836  68.665  1.00  0.00              
ATOM   1602  CG2 VAL A 206     -15.043 -20.664  67.012  1.00  0.00              
ATOM   1603  C   VAL A 206     -13.072 -20.347  69.639  1.00  0.00              
ATOM   1604  O   VAL A 206     -12.114 -20.538  68.888  1.00  0.00              
ATOM   1605  N   ARG A 207     -12.979 -19.554  70.713  1.00  0.00              
ATOM   1606  CA  ARG A 207     -11.718 -18.963  71.141  1.00  0.00              
ATOM   1607  CB  ARG A 207     -11.949 -18.038  72.325  1.00  0.00              
ATOM   1608  CG  ARG A 207     -10.789 -17.091  72.598  1.00  0.00              
ATOM   1609  CD  ARG A 207     -10.697 -16.818  74.086  1.00  0.00              
ATOM   1610  NE  ARG A 207     -10.284 -18.037  74.761  1.00  0.00              
ATOM   1611  CZ  ARG A 207     -10.702 -18.386  75.974  1.00  0.00              
ATOM   1612  NH1 ARG A 207     -10.227 -19.514  76.480  1.00  0.00              
ATOM   1613  NH2 ARG A 207     -11.573 -17.647  76.651  1.00  0.00              
ATOM   1614  C   ARG A 207     -10.739 -20.060  71.548  1.00  0.00              
ATOM   1615  O   ARG A 207      -9.560 -20.008  71.196  1.00  0.00              
ATOM   1616  N   ASP A 208     -11.210 -21.085  72.271  1.00  0.00              
ATOM   1617  CA  ASP A 208     -10.386 -22.244  72.596  1.00  0.00              
ATOM   1618  CB  ASP A 208     -11.113 -23.184  73.552  1.00  0.00              
ATOM   1619  CG  ASP A 208     -10.285 -24.396  73.957  1.00  0.00              
ATOM   1620  OD1 ASP A 208     -10.594 -25.506  73.508  1.00  0.00              
ATOM   1621  OD2 ASP A 208      -9.348 -24.243  74.738  1.00  0.00              
ATOM   1622  C   ASP A 208      -9.926 -23.012  71.363  1.00  0.00              
ATOM   1623  O   ASP A 208      -8.787 -23.480  71.324  1.00  0.00              
ATOM   1624  N   ILE A 209     -10.800 -23.144  70.356  1.00  0.00              
ATOM   1625  CA  ILE A 209     -10.444 -23.709  69.055  1.00  0.00              
ATOM   1626  CB  ILE A 209     -11.652 -23.679  68.082  1.00  0.00              
ATOM   1627  CG2 ILE A 209     -11.240 -24.084  66.672  1.00  0.00              
ATOM   1628  CG1 ILE A 209     -12.803 -24.538  68.576  1.00  0.00              
ATOM   1629  CD1 ILE A 209     -14.075 -24.504  67.707  1.00  0.00              
ATOM   1630  C   ILE A 209      -9.281 -22.928  68.454  1.00  0.00              
ATOM   1631  O   ILE A 209      -8.273 -23.510  68.055  1.00  0.00              
ATOM   1632  N   LYS A 210      -9.427 -21.600  68.420  1.00  0.00              
ATOM   1633  CA  LYS A 210      -8.403 -20.701  67.912  1.00  0.00              
ATOM   1634  CB  LYS A 210      -8.904 -19.276  68.089  1.00  0.00              
ATOM   1635  CG  LYS A 210      -8.090 -18.200  67.395  1.00  0.00              
ATOM   1636  CD  LYS A 210      -8.582 -16.811  67.765  1.00  0.00              
ATOM   1637  CE  LYS A 210      -8.413 -16.575  69.257  1.00  0.00              
ATOM   1638  NZ  LYS A 210      -7.879 -15.250  69.480  1.00  0.00              
ATOM   1639  C   LYS A 210      -7.076 -20.917  68.637  1.00  0.00              
ATOM   1640  O   LYS A 210      -6.066 -21.206  67.995  1.00  0.00              
ATOM   1641  N   GLU A 211      -7.098 -20.877  69.975  1.00  0.00              
ATOM   1642  CA  GLU A 211      -5.919 -21.112  70.804  1.00  0.00              
ATOM   1643  CB  GLU A 211      -6.288 -21.074  72.282  1.00  0.00              
ATOM   1644  CG  GLU A 211      -6.790 -19.731  72.792  1.00  0.00              
ATOM   1645  CD  GLU A 211      -7.201 -19.766  74.256  1.00  0.00              
ATOM   1646  OE1 GLU A 211      -6.461 -19.244  75.087  1.00  0.00              
ATOM   1647  OE2 GLU A 211      -8.262 -20.311  74.576  1.00  0.00              
ATOM   1648  C   GLU A 211      -5.212 -22.436  70.531  1.00  0.00              
ATOM   1649  O   GLU A 211      -3.984 -22.504  70.554  1.00  0.00              
ATOM   1650  N   LYS A 212      -5.982 -23.500  70.291  1.00  0.00              
ATOM   1651  CA  LYS A 212      -5.411 -24.801  69.984  1.00  0.00              
ATOM   1652  CB  LYS A 212      -6.405 -25.896  70.337  1.00  0.00              
ATOM   1653  CG  LYS A 212      -6.510 -26.124  71.834  1.00  0.00              
ATOM   1654  CD  LYS A 212      -7.684 -27.034  72.127  1.00  0.00              
ATOM   1655  CE  LYS A 212      -7.702 -27.372  73.606  1.00  0.00              
ATOM   1656  NZ  LYS A 212      -9.011 -27.870  73.980  1.00  0.00              
ATOM   1657  C   LYS A 212      -4.954 -24.986  68.544  1.00  0.00              
ATOM   1658  O   LYS A 212      -3.919 -25.605  68.293  1.00  0.00              
ATOM   1659  N   LEU A 213      -5.709 -24.460  67.579  1.00  0.00              
ATOM   1660  CA  LEU A 213      -5.500 -24.817  66.186  1.00  0.00              
ATOM   1661  CB  LEU A 213      -6.796 -25.345  65.571  1.00  0.00              
ATOM   1662  CG  LEU A 213      -7.435 -26.612  66.130  1.00  0.00              
ATOM   1663  CD1 LEU A 213      -8.711 -26.926  65.370  1.00  0.00              
ATOM   1664  CD2 LEU A 213      -6.478 -27.791  66.052  1.00  0.00              
ATOM   1665  C   LEU A 213      -4.934 -23.744  65.274  1.00  0.00              
ATOM   1666  O   LEU A 213      -4.230 -24.081  64.317  1.00  0.00              
ATOM   1667  N   CYS A 214      -5.199 -22.460  65.527  1.00  0.00              
ATOM   1668  CA  CYS A 214      -4.952 -21.445  64.515  1.00  0.00              
ATOM   1669  CB  CYS A 214      -5.803 -20.208  64.756  1.00  0.00              
ATOM   1670  SG  CYS A 214      -5.212 -19.134  66.086  1.00  0.00              
ATOM   1671  C   CYS A 214      -3.489 -21.054  64.371  1.00  0.00              
ATOM   1672  O   CYS A 214      -2.720 -21.040  65.335  1.00  0.00              
ATOM   1673  N   TYR A 215      -3.108 -20.720  63.139  1.00  0.00              
ATOM   1674  CA  TYR A 215      -1.732 -20.387  62.822  1.00  0.00              
ATOM   1675  CB  TYR A 215      -0.947 -21.630  62.369  1.00  0.00              
ATOM   1676  CG  TYR A 215      -1.517 -22.407  61.187  1.00  0.00              
ATOM   1677  CD1 TYR A 215      -1.029 -22.188  59.912  1.00  0.00              
ATOM   1678  CE1 TYR A 215      -1.525 -22.916  58.850  1.00  0.00              
ATOM   1679  CD2 TYR A 215      -2.501 -23.353  61.400  1.00  0.00              
ATOM   1680  CE2 TYR A 215      -2.997 -24.082  60.342  1.00  0.00              
ATOM   1681  CZ  TYR A 215      -2.507 -23.856  59.075  1.00  0.00              
ATOM   1682  OH  TYR A 215      -3.013 -24.582  58.016  1.00  0.00              
ATOM   1683  C   TYR A 215      -1.696 -19.302  61.760  1.00  0.00              
ATOM   1684  O   TYR A 215      -2.641 -19.153  60.984  1.00  0.00              
ATOM   1685  N   VAL A 216      -0.620 -18.522  61.711  1.00  0.00              
ATOM   1686  CA  VAL A 216      -0.510 -17.461  60.728  1.00  0.00              
ATOM   1687  CB  VAL A 216       0.330 -16.284  61.259  1.00  0.00              
ATOM   1688  CG1 VAL A 216       0.413 -15.168  60.231  1.00  0.00              
ATOM   1689  CG2 VAL A 216      -0.277 -15.723  62.535  1.00  0.00              
ATOM   1690  C   VAL A 216       0.090 -18.052  59.462  1.00  0.00              
ATOM   1691  O   VAL A 216       1.162 -18.662  59.471  1.00  0.00              
ATOM   1692  N   ALA A 217      -0.650 -17.883  58.367  1.00  0.00              
ATOM   1693  CA  ALA A 217      -0.212 -18.349  57.064  1.00  0.00              
ATOM   1694  CB  ALA A 217      -1.304 -18.075  56.041  1.00  0.00              
ATOM   1695  C   ALA A 217       1.046 -17.642  56.582  1.00  0.00              
ATOM   1696  O   ALA A 217       1.093 -16.414  56.534  1.00  0.00              
ATOM   1697  N   LEU A 218       2.079 -18.411  56.231  1.00  0.00              
ATOM   1698  CA  LEU A 218       3.291 -17.862  55.635  1.00  0.00              
ATOM   1699  CB  LEU A 218       4.379 -18.937  55.594  1.00  0.00              
ATOM   1700  CG  LEU A 218       5.731 -18.651  54.938  1.00  0.00              
ATOM   1701  CD1 LEU A 218       6.427 -17.450  55.559  1.00  0.00              
ATOM   1702  CD2 LEU A 218       6.617 -19.880  55.037  1.00  0.00              
ATOM   1703  C   LEU A 218       2.983 -17.347  54.234  1.00  0.00              
ATOM   1704  O   LEU A 218       3.437 -16.277  53.823  1.00  0.00              
ATOM   1705  N   ASP A 219       2.209 -18.115  53.469  1.00  0.00              
ATOM   1706  CA  ASP A 219       1.665 -17.611  52.227  1.00  0.00              
ATOM   1707  CB  ASP A 219       2.426 -18.109  51.006  1.00  0.00              
ATOM   1708  CG  ASP A 219       2.061 -17.278  49.788  1.00  0.00              
ATOM   1709  OD1 ASP A 219       1.059 -17.578  49.129  1.00  0.00              
ATOM   1710  OD2 ASP A 219       2.772 -16.305  49.527  1.00  0.00              
ATOM   1711  C   ASP A 219       0.216 -18.039  52.138  1.00  0.00              
ATOM   1712  O   ASP A 219      -0.100 -19.201  51.871  1.00  0.00              
ATOM   1713  N   PHE A 220      -0.647 -17.048  52.359  1.00  0.00              
ATOM   1714  CA  PHE A 220      -2.089 -17.237  52.385  1.00  0.00              
ATOM   1715  CB  PHE A 220      -2.764 -15.875  52.554  1.00  0.00              
ATOM   1716  CG  PHE A 220      -4.274 -15.921  52.755  1.00  0.00              
ATOM   1717  CD1 PHE A 220      -4.826 -16.695  53.761  1.00  0.00              
ATOM   1718  CD2 PHE A 220      -5.091 -15.174  51.929  1.00  0.00              
ATOM   1719  CE1 PHE A 220      -6.193 -16.717  53.936  1.00  0.00              
ATOM   1720  CE2 PHE A 220      -6.457 -15.203  52.113  1.00  0.00              
ATOM   1721  CZ  PHE A 220      -7.009 -15.971  53.115  1.00  0.00              
ATOM   1722  C   PHE A 220      -2.653 -17.969  51.175  1.00  0.00              
ATOM   1723  O   PHE A 220      -3.322 -18.987  51.340  1.00  0.00              
ATOM   1724  N   GLU A 221      -2.355 -17.501  49.959  1.00  0.00              
ATOM   1725  CA  GLU A 221      -2.953 -18.072  48.763  1.00  0.00              
ATOM   1726  CB  GLU A 221      -2.732 -17.146  47.569  1.00  0.00              
ATOM   1727  CG  GLU A 221      -3.627 -17.446  46.362  1.00  0.00              
ATOM   1728  CD  GLU A 221      -5.124 -17.360  46.645  1.00  0.00              
ATOM   1729  OE1 GLU A 221      -5.619 -16.259  46.886  1.00  0.00              
ATOM   1730  OE2 GLU A 221      -5.790 -18.393  46.623  1.00  0.00              
ATOM   1731  C   GLU A 221      -2.451 -19.481  48.470  1.00  0.00              
ATOM   1732  O   GLU A 221      -3.245 -20.354  48.116  1.00  0.00              
ATOM   1733  N   ASN A 222      -1.147 -19.726  48.642  1.00  0.00              
ATOM   1734  CA  ASN A 222      -0.583 -21.063  48.490  1.00  0.00              
ATOM   1735  CB  ASN A 222       0.933 -21.013  48.676  1.00  0.00              
ATOM   1736  CG  ASN A 222       1.630 -22.368  48.688  1.00  0.00              
ATOM   1737  OD1 ASN A 222       2.341 -22.695  49.633  1.00  0.00              
ATOM   1738  ND2 ASN A 222       1.477 -23.210  47.675  1.00  0.00              
ATOM   1739  C   ASN A 222      -1.214 -22.054  49.461  1.00  0.00              
ATOM   1740  O   ASN A 222      -1.668 -23.127  49.056  1.00  0.00              
ATOM   1741  N   GLU A 223      -1.295 -21.665  50.736  1.00  0.00              
ATOM   1742  CA  GLU A 223      -1.936 -22.495  51.741  1.00  0.00              
ATOM   1743  CB  GLU A 223      -1.681 -21.935  53.125  1.00  0.00              
ATOM   1744  CG  GLU A 223      -0.241 -22.195  53.537  1.00  0.00              
ATOM   1745  CD  GLU A 223       0.188 -21.448  54.785  1.00  0.00              
ATOM   1746  OE1 GLU A 223      -0.368 -21.679  55.857  1.00  0.00              
ATOM   1747  OE2 GLU A 223       1.089 -20.612  54.688  1.00  0.00              
ATOM   1748  C   GLU A 223      -3.422 -22.701  51.495  1.00  0.00              
ATOM   1749  O   GLU A 223      -3.931 -23.807  51.698  1.00  0.00              
ATOM   1750  N   MET A 224      -4.121 -21.664  51.019  1.00  0.00              
ATOM   1751  CA  MET A 224      -5.521 -21.769  50.633  1.00  0.00              
ATOM   1752  CB  MET A 224      -6.072 -20.395  50.252  1.00  0.00              
ATOM   1753  CG  MET A 224      -7.564 -20.373  49.949  1.00  0.00              
ATOM   1754  SD  MET A 224      -8.205 -18.705  49.671  1.00  0.00              
ATOM   1755  CE  MET A 224      -9.016 -18.460  51.224  1.00  0.00              
ATOM   1756  C   MET A 224      -5.706 -22.767  49.498  1.00  0.00              
ATOM   1757  O   MET A 224      -6.636 -23.573  49.542  1.00  0.00              
ATOM   1758  N   ALA A 225      -4.807 -22.768  48.507  1.00  0.00              
ATOM   1759  CA  ALA A 225      -4.826 -23.766  47.445  1.00  0.00              
ATOM   1760  CB  ALA A 225      -3.684 -23.515  46.473  1.00  0.00              
ATOM   1761  C   ALA A 225      -4.688 -25.189  47.979  1.00  0.00              
ATOM   1762  O   ALA A 225      -5.439 -26.078  47.566  1.00  0.00              
ATOM   1763  N   THR A 226      -3.769 -25.428  48.921  1.00  0.00              
ATOM   1764  CA  THR A 226      -3.672 -26.726  49.579  1.00  0.00              
ATOM   1765  CB  THR A 226      -2.321 -26.876  50.298  1.00  0.00              
ATOM   1766  OG1 THR A 226      -2.022 -25.633  50.922  1.00  0.00              
ATOM   1767  CG2 THR A 226      -1.216 -27.259  49.328  1.00  0.00              
ATOM   1768  C   THR A 226      -4.832 -27.067  50.511  1.00  0.00              
ATOM   1769  O   THR A 226      -5.165 -28.238  50.691  1.00  0.00              
ATOM   1770  N   ALA A 227      -5.472 -26.061  51.115  1.00  0.00              
ATOM   1771  CA  ALA A 227      -6.647 -26.285  51.947  1.00  0.00              
ATOM   1772  CB  ALA A 227      -6.919 -25.058  52.795  1.00  0.00              
ATOM   1773  C   ALA A 227      -7.898 -26.565  51.125  1.00  0.00              
ATOM   1774  O   ALA A 227      -8.820 -27.234  51.589  1.00  0.00              
ATOM   1775  N   ALA A 228      -7.955 -26.025  49.904  1.00  0.00              
ATOM   1776  CA  ALA A 228      -8.989 -26.380  48.944  1.00  0.00              
ATOM   1777  CB  ALA A 228      -8.973 -25.394  47.785  1.00  0.00              
ATOM   1778  C   ALA A 228      -8.724 -27.768  48.379  1.00  0.00              
ATOM   1779  O   ALA A 228      -9.625 -28.599  48.264  1.00  0.00              
ATOM   1780  N   SER A 229      -7.461 -28.059  48.055  1.00  0.00              
ATOM   1781  CA  SER A 229      -7.070 -29.376  47.579  1.00  0.00              
ATOM   1782  CB  SER A 229      -5.845 -29.231  46.675  1.00  0.00              
ATOM   1783  OG  SER A 229      -5.991 -28.166  45.742  1.00  0.00              
ATOM   1784  C   SER A 229      -6.763 -30.260  48.789  1.00  0.00              
ATOM   1785  O   SER A 229      -5.686 -30.849  48.915  1.00  0.00              
ATOM   1786  N   SER A 230      -7.733 -30.378  49.701  1.00  0.00              
ATOM   1787  CA  SER A 230      -7.490 -30.939  51.016  1.00  0.00              
ATOM   1788  CB  SER A 230      -8.598 -30.503  51.967  1.00  0.00              
ATOM   1789  OG  SER A 230      -9.900 -30.631  51.411  1.00  0.00              
ATOM   1790  C   SER A 230      -7.213 -32.435  51.106  1.00  0.00              
ATOM   1791  O   SER A 230      -8.074 -33.274  51.372  1.00  0.00              
ATOM   1792  N   SER A 231      -5.947 -32.760  50.850  1.00  0.00              
ATOM   1793  CA  SER A 231      -5.398 -34.072  51.146  1.00  0.00              
ATOM   1794  CB  SER A 231      -4.001 -34.139  50.533  1.00  0.00              
ATOM   1795  OG  SER A 231      -3.204 -33.030  50.949  1.00  0.00              
ATOM   1796  C   SER A 231      -5.301 -34.278  52.653  1.00  0.00              
ATOM   1797  O   SER A 231      -5.615 -35.328  53.211  1.00  0.00              
ATOM   1798  N   SER A 232      -4.840 -33.202  53.292  1.00  0.00              
ATOM   1799  CA  SER A 232      -4.460 -33.225  54.690  1.00  0.00              
ATOM   1800  CB  SER A 232      -2.994 -33.656  54.762  1.00  0.00              
ATOM   1801  OG  SER A 232      -2.234 -33.147  53.663  1.00  0.00              
ATOM   1802  C   SER A 232      -4.665 -31.915  55.442  1.00  0.00              
ATOM   1803  O   SER A 232      -4.792 -31.929  56.668  1.00  0.00              
ATOM   1804  N   LEU A 233      -4.739 -30.761  54.768  1.00  0.00              
ATOM   1805  CA  LEU A 233      -4.747 -29.482  55.462  1.00  0.00              
ATOM   1806  CB  LEU A 233      -4.103 -28.411  54.573  1.00  0.00              
ATOM   1807  CG  LEU A 233      -3.642 -27.109  55.227  1.00  0.00              
ATOM   1808  CD1 LEU A 233      -2.507 -27.374  56.205  1.00  0.00              
ATOM   1809  CD2 LEU A 233      -3.179 -26.118  54.176  1.00  0.00              
ATOM   1810  C   LEU A 233      -6.125 -29.056  55.976  1.00  0.00              
ATOM   1811  O   LEU A 233      -6.770 -28.142  55.453  1.00  0.00              
ATOM   1812  N   GLU A 234      -6.593 -29.778  56.999  1.00  0.00              
ATOM   1813  CA  GLU A 234      -7.752 -29.407  57.798  1.00  0.00              
ATOM   1814  CB  GLU A 234      -9.074 -29.472  57.022  1.00  0.00              
ATOM   1815  CG  GLU A 234      -9.583 -30.750  56.368  1.00  0.00              
ATOM   1816  CD  GLU A 234     -10.854 -30.495  55.563  1.00  0.00              
ATOM   1817  OE1 GLU A 234     -10.866 -30.784  54.366  1.00  0.00              
ATOM   1818  OE2 GLU A 234     -11.834 -29.987  56.121  1.00  0.00              
ATOM   1819  C   GLU A 234      -7.826 -30.267  59.049  1.00  0.00              
ATOM   1820  O   GLU A 234      -7.398 -31.422  59.023  1.00  0.00              
ATOM   1821  N   LYS A 235      -8.349 -29.737  60.158  1.00  0.00              
ATOM   1822  CA  LYS A 235      -8.360 -30.488  61.401  1.00  0.00              
ATOM   1823  CB  LYS A 235      -7.355 -29.893  62.400  1.00  0.00              
ATOM   1824  CG  LYS A 235      -7.108 -30.723  63.665  1.00  0.00              
ATOM   1825  CD  LYS A 235      -6.695 -32.151  63.323  1.00  0.00              
ATOM   1826  CE  LYS A 235      -6.893 -33.055  64.526  1.00  0.00              
ATOM   1827  NZ  LYS A 235      -7.223 -34.401  64.090  1.00  0.00              
ATOM   1828  C   LYS A 235      -9.748 -30.642  62.009  1.00  0.00              
ATOM   1829  O   LYS A 235     -10.615 -29.771  61.935  1.00  0.00              
ATOM   1830  N   SER A 236      -9.927 -31.829  62.581  1.00  0.00              
ATOM   1831  CA  SER A 236     -11.135 -32.249  63.258  1.00  0.00              
ATOM   1832  CB  SER A 236     -11.144 -33.773  63.164  1.00  0.00              
ATOM   1833  OG  SER A 236      -9.896 -34.292  63.630  1.00  0.00              
ATOM   1834  C   SER A 236     -11.147 -31.805  64.721  1.00  0.00              
ATOM   1835  O   SER A 236     -10.404 -32.367  65.532  1.00  0.00              
ATOM   1836  N   TYR A 237     -11.957 -30.818  65.103  1.00  0.00              
ATOM   1837  CA  TYR A 237     -12.077 -30.451  66.506  1.00  0.00              
ATOM   1838  CB  TYR A 237     -12.134 -28.925  66.674  1.00  0.00              
ATOM   1839  CG  TYR A 237     -12.218 -28.435  68.119  1.00  0.00              
ATOM   1840  CD1 TYR A 237     -11.066 -28.203  68.849  1.00  0.00              
ATOM   1841  CE1 TYR A 237     -11.151 -27.754  70.154  1.00  0.00              
ATOM   1842  CD2 TYR A 237     -13.453 -28.218  68.701  1.00  0.00              
ATOM   1843  CE2 TYR A 237     -13.543 -27.784  70.006  1.00  0.00              
ATOM   1844  CZ  TYR A 237     -12.392 -27.544  70.720  1.00  0.00              
ATOM   1845  OH  TYR A 237     -12.503 -27.079  72.015  1.00  0.00              
ATOM   1846  C   TYR A 237     -13.345 -31.098  67.040  1.00  0.00              
ATOM   1847  O   TYR A 237     -14.422 -30.917  66.472  1.00  0.00              
ATOM   1848  N   GLU A 238     -13.260 -31.865  68.127  1.00  0.00              
ATOM   1849  CA  GLU A 238     -14.467 -32.377  68.747  1.00  0.00              
ATOM   1850  CB  GLU A 238     -14.244 -33.727  69.417  1.00  0.00              
ATOM   1851  CG  GLU A 238     -15.580 -34.362  69.797  1.00  0.00              
ATOM   1852  CD  GLU A 238     -15.486 -35.683  70.543  1.00  0.00              
ATOM   1853  OE1 GLU A 238     -14.984 -36.655  69.980  1.00  0.00              
ATOM   1854  OE2 GLU A 238     -15.928 -35.734  71.689  1.00  0.00              
ATOM   1855  C   GLU A 238     -14.979 -31.363  69.758  1.00  0.00              
ATOM   1856  O   GLU A 238     -14.316 -31.052  70.750  1.00  0.00              
ATOM   1857  N   LEU A 239     -16.152 -30.804  69.467  1.00  0.00              
ATOM   1858  CA  LEU A 239     -16.884 -30.000  70.432  1.00  0.00              
ATOM   1859  CB  LEU A 239     -18.122 -29.380  69.788  1.00  0.00              
ATOM   1860  CG  LEU A 239     -17.963 -28.382  68.654  1.00  0.00              
ATOM   1861  CD1 LEU A 239     -19.328 -27.913  68.181  1.00  0.00              
ATOM   1862  CD2 LEU A 239     -17.140 -27.194  69.104  1.00  0.00              
ATOM   1863  C   LEU A 239     -17.323 -30.868  71.608  1.00  0.00              
ATOM   1864  O   LEU A 239     -17.752 -32.003  71.377  1.00  0.00              
ATOM   1865  N   PRO A 240     -17.280 -30.397  72.868  1.00  0.00              
ATOM   1866  CD  PRO A 240     -16.820 -29.057  73.227  1.00  0.00              
ATOM   1867  CA  PRO A 240     -17.615 -31.165  74.073  1.00  0.00              
ATOM   1868  CB  PRO A 240     -17.609 -30.100  75.148  1.00  0.00              
ATOM   1869  CG  PRO A 240     -16.494 -29.193  74.701  1.00  0.00              
ATOM   1870  C   PRO A 240     -18.920 -31.959  74.086  1.00  0.00              
ATOM   1871  O   PRO A 240     -19.079 -32.899  74.864  1.00  0.00              
ATOM   1872  N   ASP A 241     -19.867 -31.613  73.210  1.00  0.00              
ATOM   1873  CA  ASP A 241     -21.116 -32.352  73.070  1.00  0.00              
ATOM   1874  CB  ASP A 241     -22.250 -31.386  72.676  1.00  0.00              
ATOM   1875  CG  ASP A 241     -22.248 -30.939  71.216  1.00  0.00              
ATOM   1876  OD1 ASP A 241     -21.177 -30.622  70.688  1.00  0.00              
ATOM   1877  OD2 ASP A 241     -23.311 -30.897  70.600  1.00  0.00              
ATOM   1878  C   ASP A 241     -21.008 -33.477  72.035  1.00  0.00              
ATOM   1879  O   ASP A 241     -22.024 -33.973  71.550  1.00  0.00              
ATOM   1880  N   GLY A 242     -19.796 -33.845  71.615  1.00  0.00              
ATOM   1881  CA  GLY A 242     -19.597 -34.939  70.679  1.00  0.00              
ATOM   1882  C   GLY A 242     -19.387 -34.484  69.240  1.00  0.00              
ATOM   1883  O   GLY A 242     -18.886 -35.263  68.425  1.00  0.00              
ATOM   1884  N   GLN A 243     -19.713 -33.236  68.882  1.00  0.00              
ATOM   1885  CA  GLN A 243     -19.652 -32.810  67.490  1.00  0.00              
ATOM   1886  CB  GLN A 243     -20.453 -31.536  67.253  1.00  0.00              
ATOM   1887  CG  GLN A 243     -21.961 -31.709  67.315  1.00  0.00              
ATOM   1888  CD  GLN A 243     -22.711 -30.433  66.960  1.00  0.00              
ATOM   1889  OE1 GLN A 243     -22.549 -29.866  65.883  1.00  0.00              
ATOM   1890  NE2 GLN A 243     -23.565 -29.923  67.834  1.00  0.00              
ATOM   1891  C   GLN A 243     -18.236 -32.631  66.959  1.00  0.00              
ATOM   1892  O   GLN A 243     -17.582 -31.609  67.177  1.00  0.00              
ATOM   1893  N   VAL A 244     -17.733 -33.668  66.290  1.00  0.00              
ATOM   1894  CA  VAL A 244     -16.453 -33.592  65.597  1.00  0.00              
ATOM   1895  CB  VAL A 244     -15.918 -34.998  65.219  1.00  0.00              
ATOM   1896  CG1 VAL A 244     -14.485 -34.898  64.715  1.00  0.00              
ATOM   1897  CG2 VAL A 244     -15.971 -35.978  66.383  1.00  0.00              
ATOM   1898  C   VAL A 244     -16.602 -32.706  64.360  1.00  0.00              
ATOM   1899  O   VAL A 244     -17.024 -33.147  63.288  1.00  0.00              
ATOM   1900  N   ILE A 245     -16.300 -31.421  64.530  1.00  0.00              
ATOM   1901  CA  ILE A 245     -16.389 -30.459  63.443  1.00  0.00              
ATOM   1902  CB  ILE A 245     -16.811 -29.054  63.942  1.00  0.00              
ATOM   1903  CG2 ILE A 245     -18.212 -29.153  64.536  1.00  0.00              
ATOM   1904  CG1 ILE A 245     -15.833 -28.406  64.918  1.00  0.00              
ATOM   1905  CD1 ILE A 245     -16.132 -26.926  65.217  1.00  0.00              
ATOM   1906  C   ILE A 245     -15.098 -30.391  62.635  1.00  0.00              
ATOM   1907  O   ILE A 245     -14.000 -30.599  63.160  1.00  0.00              
ATOM   1908  N   THR A 246     -15.216 -30.097  61.340  1.00  0.00              
ATOM   1909  CA  THR A 246     -14.051 -30.037  60.469  1.00  0.00              
ATOM   1910  CB  THR A 246     -14.311 -30.749  59.118  1.00  0.00              
ATOM   1911  OG1 THR A 246     -15.390 -30.099  58.442  1.00  0.00              
ATOM   1912  CG2 THR A 246     -14.592 -32.233  59.302  1.00  0.00              
ATOM   1913  C   THR A 246     -13.677 -28.575  60.268  1.00  0.00              
ATOM   1914  O   THR A 246     -14.560 -27.754  60.022  1.00  0.00              
ATOM   1915  N   ILE A 247     -12.415 -28.181  60.429  1.00  0.00              
ATOM   1916  CA  ILE A 247     -12.021 -26.795  60.225  1.00  0.00              
ATOM   1917  CB  ILE A 247     -11.648 -26.147  61.581  1.00  0.00              
ATOM   1918  CG2 ILE A 247     -11.250 -24.689  61.386  1.00  0.00              
ATOM   1919  CG1 ILE A 247     -12.822 -26.207  62.553  1.00  0.00              
ATOM   1920  CD1 ILE A 247     -12.438 -26.056  64.026  1.00  0.00              
ATOM   1921  C   ILE A 247     -10.862 -26.795  59.241  1.00  0.00              
ATOM   1922  O   ILE A 247      -9.796 -27.355  59.510  1.00  0.00              
ATOM   1923  N   GLY A 248     -11.101 -26.210  58.067  1.00  0.00              
ATOM   1924  CA  GLY A 248     -10.104 -26.159  57.012  1.00  0.00              
ATOM   1925  C   GLY A 248      -9.314 -24.866  57.008  1.00  0.00              
ATOM   1926  O   GLY A 248      -8.668 -24.492  57.990  1.00  0.00              
ATOM   1927  N   ASN A 249      -9.453 -24.143  55.890  1.00  0.00              
ATOM   1928  CA  ASN A 249      -8.706 -22.915  55.626  1.00  0.00              
ATOM   1929  CB  ASN A 249      -9.131 -22.288  54.285  1.00  0.00              
ATOM   1930  CG  ASN A 249     -10.547 -21.723  54.217  1.00  0.00              
ATOM   1931  OD1 ASN A 249     -11.379 -21.925  55.101  1.00  0.00              
ATOM   1932  ND2 ASN A 249     -10.893 -20.971  53.184  1.00  0.00              
ATOM   1933  C   ASN A 249      -8.790 -21.874  56.737  1.00  0.00              
ATOM   1934  O   ASN A 249      -7.844 -21.128  56.998  1.00  0.00              
ATOM   1935  N   GLU A 250      -9.941 -21.901  57.420  1.00  0.00              
ATOM   1936  CA  GLU A 250     -10.251 -21.084  58.584  1.00  0.00              
ATOM   1937  CB  GLU A 250     -11.518 -21.597  59.272  1.00  0.00              
ATOM   1938  CG  GLU A 250     -12.851 -21.502  58.510  1.00  0.00              
ATOM   1939  CD  GLU A 250     -13.180 -22.565  57.463  1.00  0.00              
ATOM   1940  OE1 GLU A 250     -12.536 -23.621  57.419  1.00  0.00              
ATOM   1941  OE2 GLU A 250     -14.102 -22.347  56.677  1.00  0.00              
ATOM   1942  C   GLU A 250      -9.131 -20.992  59.616  1.00  0.00              
ATOM   1943  O   GLU A 250      -8.914 -19.931  60.206  1.00  0.00              
ATOM   1944  N   ARG A 251      -8.373 -22.084  59.787  1.00  0.00              
ATOM   1945  CA  ARG A 251      -7.245 -22.137  60.709  1.00  0.00              
ATOM   1946  CB  ARG A 251      -6.613 -23.518  60.682  1.00  0.00              
ATOM   1947  CG  ARG A 251      -7.494 -24.635  61.224  1.00  0.00              
ATOM   1948  CD  ARG A 251      -6.715 -25.940  61.280  1.00  0.00              
ATOM   1949  NE  ARG A 251      -5.590 -25.812  62.192  1.00  0.00              
ATOM   1950  CZ  ARG A 251      -4.642 -26.735  62.335  1.00  0.00              
ATOM   1951  NH1 ARG A 251      -3.661 -26.463  63.181  1.00  0.00              
ATOM   1952  NH2 ARG A 251      -4.662 -27.882  61.664  1.00  0.00              
ATOM   1953  C   ARG A 251      -6.153 -21.100  60.464  1.00  0.00              
ATOM   1954  O   ARG A 251      -5.487 -20.664  61.405  1.00  0.00              
ATOM   1955  N   PHE A 252      -5.938 -20.711  59.205  1.00  0.00              
ATOM   1956  CA  PHE A 252      -5.030 -19.615  58.895  1.00  0.00              
ATOM   1957  CB  PHE A 252      -3.950 -20.028  57.887  1.00  0.00              
ATOM   1958  CG  PHE A 252      -4.442 -20.694  56.610  1.00  0.00              
ATOM   1959  CD1 PHE A 252      -4.794 -19.929  55.515  1.00  0.00              
ATOM   1960  CD2 PHE A 252      -4.530 -22.070  56.553  1.00  0.00              
ATOM   1961  CE1 PHE A 252      -5.251 -20.545  54.372  1.00  0.00              
ATOM   1962  CE2 PHE A 252      -4.980 -22.679  55.404  1.00  0.00              
ATOM   1963  CZ  PHE A 252      -5.346 -21.917  54.319  1.00  0.00              
ATOM   1964  C   PHE A 252      -5.753 -18.347  58.460  1.00  0.00              
ATOM   1965  O   PHE A 252      -5.309 -17.228  58.721  1.00  0.00              
ATOM   1966  N   ARG A 253      -6.911 -18.536  57.819  1.00  0.00              
ATOM   1967  CA  ARG A 253      -7.802 -17.465  57.393  1.00  0.00              
ATOM   1968  CB  ARG A 253      -8.954 -18.132  56.649  1.00  0.00              
ATOM   1969  CG  ARG A 253     -10.151 -17.342  56.152  1.00  0.00              
ATOM   1970  CD  ARG A 253     -11.064 -18.392  55.548  1.00  0.00              
ATOM   1971  NE  ARG A 253     -12.416 -17.922  55.310  1.00  0.00              
ATOM   1972  CZ  ARG A 253     -13.451 -18.762  55.225  1.00  0.00              
ATOM   1973  NH1 ARG A 253     -14.666 -18.256  55.071  1.00  0.00              
ATOM   1974  NH2 ARG A 253     -13.295 -20.083  55.258  1.00  0.00              
ATOM   1975  C   ARG A 253      -8.296 -16.593  58.545  1.00  0.00              
ATOM   1976  O   ARG A 253      -8.630 -15.424  58.334  1.00  0.00              
ATOM   1977  N   CYS A 254      -8.368 -17.144  59.763  1.00  0.00              
ATOM   1978  CA  CYS A 254      -8.609 -16.334  60.947  1.00  0.00              
ATOM   1979  CB  CYS A 254      -9.170 -17.169  62.101  1.00  0.00              
ATOM   1980  SG  CYS A 254      -9.450 -16.229  63.622  1.00  0.00              
ATOM   1981  C   CYS A 254      -7.423 -15.453  61.344  1.00  0.00              
ATOM   1982  O   CYS A 254      -7.598 -14.233  61.246  1.00  0.00              
ATOM   1983  N   PRO A 255      -6.208 -15.902  61.736  1.00  0.00              
ATOM   1984  CD  PRO A 255      -5.836 -17.293  61.985  1.00  0.00              
ATOM   1985  CA  PRO A 255      -5.072 -15.034  62.058  1.00  0.00              
ATOM   1986  CB  PRO A 255      -3.970 -16.008  62.390  1.00  0.00              
ATOM   1987  CG  PRO A 255      -4.715 -17.160  62.990  1.00  0.00              
ATOM   1988  C   PRO A 255      -4.646 -14.105  60.930  1.00  0.00              
ATOM   1989  O   PRO A 255      -4.114 -13.023  61.183  1.00  0.00              
ATOM   1990  N   GLU A 256      -4.903 -14.498  59.676  1.00  0.00              
ATOM   1991  CA  GLU A 256      -4.689 -13.644  58.516  1.00  0.00              
ATOM   1992  CB  GLU A 256      -5.217 -14.345  57.270  1.00  0.00              
ATOM   1993  CG  GLU A 256      -4.876 -13.678  55.937  1.00  0.00              
ATOM   1994  CD  GLU A 256      -3.395 -13.583  55.610  1.00  0.00              
ATOM   1995  OE1 GLU A 256      -2.668 -14.562  55.790  1.00  0.00              
ATOM   1996  OE2 GLU A 256      -2.953 -12.533  55.135  1.00  0.00              
ATOM   1997  C   GLU A 256      -5.324 -12.262  58.639  1.00  0.00              
ATOM   1998  O   GLU A 256      -4.782 -11.298  58.098  1.00  0.00              
ATOM   1999  N   THR A 257      -6.430 -12.131  59.378  1.00  0.00              
ATOM   2000  CA  THR A 257      -7.073 -10.845  59.623  1.00  0.00              
ATOM   2001  CB  THR A 257      -8.338 -11.035  60.469  1.00  0.00              
ATOM   2002  OG1 THR A 257      -8.998 -12.173  59.938  1.00  0.00              
ATOM   2003  CG2 THR A 257      -9.267  -9.835  60.403  1.00  0.00              
ATOM   2004  C   THR A 257      -6.144  -9.832  60.290  1.00  0.00              
ATOM   2005  O   THR A 257      -6.271  -8.630  60.059  1.00  0.00              
ATOM   2006  N   LEU A 258      -5.154 -10.285  61.071  1.00  0.00              
ATOM   2007  CA  LEU A 258      -4.153  -9.393  61.649  1.00  0.00              
ATOM   2008  CB  LEU A 258      -3.238 -10.165  62.594  1.00  0.00              
ATOM   2009  CG  LEU A 258      -3.837 -10.857  63.814  1.00  0.00              
ATOM   2010  CD1 LEU A 258      -2.788 -11.736  64.473  1.00  0.00              
ATOM   2011  CD2 LEU A 258      -4.416  -9.852  64.799  1.00  0.00              
ATOM   2012  C   LEU A 258      -3.302  -8.710  60.582  1.00  0.00              
ATOM   2013  O   LEU A 258      -2.741  -7.634  60.794  1.00  0.00              
ATOM   2014  N   PHE A 259      -3.189  -9.355  59.419  1.00  0.00              
ATOM   2015  CA  PHE A 259      -2.506  -8.790  58.270  1.00  0.00              
ATOM   2016  CB  PHE A 259      -1.684  -9.875  57.567  1.00  0.00              
ATOM   2017  CG  PHE A 259      -0.513 -10.367  58.412  1.00  0.00              
ATOM   2018  CD1 PHE A 259       0.756  -9.882  58.168  1.00  0.00              
ATOM   2019  CD2 PHE A 259      -0.723 -11.242  59.463  1.00  0.00              
ATOM   2020  CE1 PHE A 259       1.800 -10.232  58.998  1.00  0.00              
ATOM   2021  CE2 PHE A 259       0.326 -11.581  60.292  1.00  0.00              
ATOM   2022  CZ  PHE A 259       1.586 -11.074  60.065  1.00  0.00              
ATOM   2023  C   PHE A 259      -3.492  -8.134  57.309  1.00  0.00              
ATOM   2024  O   PHE A 259      -3.155  -7.146  56.658  1.00  0.00              
ATOM   2025  N   GLN A 260      -4.721  -8.658  57.216  1.00  0.00              
ATOM   2026  CA  GLN A 260      -5.766  -8.110  56.358  1.00  0.00              
ATOM   2027  CB  GLN A 260      -6.085  -9.089  55.222  1.00  0.00              
ATOM   2028  CG  GLN A 260      -4.961  -9.313  54.219  1.00  0.00              
ATOM   2029  CD  GLN A 260      -5.329 -10.290  53.114  1.00  0.00              
ATOM   2030  OE1 GLN A 260      -6.276 -10.093  52.357  1.00  0.00              
ATOM   2031  NE2 GLN A 260      -4.593 -11.381  52.964  1.00  0.00              
ATOM   2032  C   GLN A 260      -7.039  -7.783  57.152  1.00  0.00              
ATOM   2033  O   GLN A 260      -7.994  -8.569  57.156  1.00  0.00              
ATOM   2034  N   PRO A 261      -7.135  -6.625  57.834  1.00  0.00              
ATOM   2035  CD  PRO A 261      -6.093  -5.606  57.892  1.00  0.00              
ATOM   2036  CA  PRO A 261      -8.281  -6.232  58.665  1.00  0.00              
ATOM   2037  CB  PRO A 261      -7.834  -4.896  59.218  1.00  0.00              
ATOM   2038  CG  PRO A 261      -6.336  -5.001  59.256  1.00  0.00              
ATOM   2039  C   PRO A 261      -9.620  -6.126  57.931  1.00  0.00              
ATOM   2040  O   PRO A 261     -10.710  -6.189  58.519  1.00  0.00              
ATOM   2041  N   SER A 262      -9.522  -6.004  56.606  1.00  0.00              
ATOM   2042  CA  SER A 262     -10.637  -6.067  55.677  1.00  0.00              
ATOM   2043  CB  SER A 262     -10.069  -5.974  54.266  1.00  0.00              
ATOM   2044  OG  SER A 262      -8.836  -6.683  54.167  1.00  0.00              
ATOM   2045  C   SER A 262     -11.505  -7.313  55.812  1.00  0.00              
ATOM   2046  O   SER A 262     -12.691  -7.279  55.494  1.00  0.00              
ATOM   2047  N   PHE A 263     -10.935  -8.415  56.314  1.00  0.00              
ATOM   2048  CA  PHE A 263     -11.694  -9.625  56.603  1.00  0.00              
ATOM   2049  CB  PHE A 263     -10.746 -10.730  57.038  1.00  0.00              
ATOM   2050  CG  PHE A 263      -9.877 -11.341  55.946  1.00  0.00              
ATOM   2051  CD1 PHE A 263      -9.004 -12.347  56.302  1.00  0.00              
ATOM   2052  CD2 PHE A 263      -9.974 -10.948  54.620  1.00  0.00              
ATOM   2053  CE1 PHE A 263      -8.254 -12.973  55.333  1.00  0.00              
ATOM   2054  CE2 PHE A 263      -9.211 -11.576  53.659  1.00  0.00              
ATOM   2055  CZ  PHE A 263      -8.354 -12.591  54.015  1.00  0.00              
ATOM   2056  C   PHE A 263     -12.790  -9.453  57.647  1.00  0.00              
ATOM   2057  O   PHE A 263     -13.795 -10.171  57.629  1.00  0.00              
ATOM   2058  N   ILE A 264     -12.614  -8.530  58.592  1.00  0.00              
ATOM   2059  CA  ILE A 264     -13.713  -8.108  59.449  1.00  0.00              
ATOM   2060  CB  ILE A 264     -13.202  -7.730  60.862  1.00  0.00              
ATOM   2061  CG2 ILE A 264     -14.287  -7.069  61.716  1.00  0.00              
ATOM   2062  CG1 ILE A 264     -12.661  -8.969  61.562  1.00  0.00              
ATOM   2063  CD1 ILE A 264     -12.040  -8.713  62.947  1.00  0.00              
ATOM   2064  C   ILE A 264     -14.431  -6.950  58.763  1.00  0.00              
ATOM   2065  O   ILE A 264     -15.660  -6.898  58.720  1.00  0.00              
ATOM   2066  N   GLY A 265     -13.646  -6.034  58.198  1.00  0.00              
ATOM   2067  CA  GLY A 265     -14.178  -4.827  57.588  1.00  0.00              
ATOM   2068  C   GLY A 265     -13.419  -3.583  58.025  1.00  0.00              
ATOM   2069  O   GLY A 265     -13.812  -2.462  57.698  1.00  0.00              
ATOM   2070  N   MET A 266     -12.313  -3.748  58.760  1.00  0.00              
ATOM   2071  CA  MET A 266     -11.544  -2.613  59.241  1.00  0.00              
ATOM   2072  CB  MET A 266     -10.665  -3.005  60.424  1.00  0.00              
ATOM   2073  CG  MET A 266     -11.411  -3.474  61.663  1.00  0.00              
ATOM   2074  SD  MET A 266     -10.281  -4.070  62.947  1.00  0.00              
ATOM   2075  CE  MET A 266      -9.871  -2.543  63.742  1.00  0.00              
ATOM   2076  C   MET A 266     -10.671  -2.087  58.113  1.00  0.00              
ATOM   2077  O   MET A 266      -9.938  -2.833  57.462  1.00  0.00              
ATOM   2078  N   GLU A 267     -10.767  -0.778  57.875  1.00  0.00              
ATOM   2079  CA  GLU A 267      -9.940  -0.102  56.882  1.00  0.00              
ATOM   2080  CB  GLU A 267     -10.617   1.198  56.460  1.00  0.00              
ATOM   2081  CG  GLU A 267     -11.969   0.989  55.788  1.00  0.00              
ATOM   2082  CD  GLU A 267     -12.660   2.289  55.412  1.00  0.00              
ATOM   2083  OE1 GLU A 267     -13.292   2.892  56.279  1.00  0.00              
ATOM   2084  OE2 GLU A 267     -12.565   2.697  54.256  1.00  0.00              
ATOM   2085  C   GLU A 267      -8.517   0.190  57.360  1.00  0.00              
ATOM   2086  O   GLU A 267      -7.699   0.758  56.634  1.00  0.00              
ATOM   2087  N   SER A 268      -8.222  -0.164  58.611  1.00  0.00              
ATOM   2088  CA  SER A 268      -6.914   0.012  59.215  1.00  0.00              
ATOM   2089  CB  SER A 268      -7.049  -0.344  60.685  1.00  0.00              
ATOM   2090  OG  SER A 268      -8.196   0.280  61.251  1.00  0.00              
ATOM   2091  C   SER A 268      -5.846  -0.869  58.577  1.00  0.00              
ATOM   2092  O   SER A 268      -6.134  -1.937  58.034  1.00  0.00              
ATOM   2093  N   ALA A 269      -4.594  -0.410  58.635  1.00  0.00              
ATOM   2094  CA  ALA A 269      -3.465  -1.193  58.160  1.00  0.00              
ATOM   2095  CB  ALA A 269      -2.227  -0.313  58.124  1.00  0.00              
ATOM   2096  C   ALA A 269      -3.178  -2.364  59.092  1.00  0.00              
ATOM   2097  O   ALA A 269      -3.356  -2.262  60.309  1.00  0.00              
ATOM   2098  N   GLY A 270      -2.751  -3.489  58.519  1.00  0.00              
ATOM   2099  CA  GLY A 270      -2.443  -4.681  59.292  1.00  0.00              
ATOM   2100  C   GLY A 270      -1.127  -4.564  60.047  1.00  0.00              
ATOM   2101  O   GLY A 270      -0.253  -3.773  59.684  1.00  0.00              
ATOM   2102  N   ILE A 271      -0.983  -5.434  61.053  1.00  0.00              
ATOM   2103  CA  ILE A 271       0.136  -5.478  61.994  1.00  0.00              
ATOM   2104  CB  ILE A 271       0.040  -6.849  62.727  1.00  0.00              
ATOM   2105  CG2 ILE A 271       1.358  -7.571  62.989  1.00  0.00              
ATOM   2106  CG1 ILE A 271      -0.794  -6.658  63.987  1.00  0.00              
ATOM   2107  CD1 ILE A 271      -1.015  -7.919  64.847  1.00  0.00              
ATOM   2108  C   ILE A 271       1.531  -5.133  61.469  1.00  0.00              
ATOM   2109  O   ILE A 271       2.239  -4.288  62.029  1.00  0.00              
ATOM   2110  N   HIS A 272       1.891  -5.772  60.354  1.00  0.00              
ATOM   2111  CA  HIS A 272       3.141  -5.517  59.655  1.00  0.00              
ATOM   2112  CB  HIS A 272       3.294  -6.497  58.484  1.00  0.00              
ATOM   2113  CG  HIS A 272       2.193  -6.461  57.424  1.00  0.00              
ATOM   2114  ND1 HIS A 272       0.902  -6.742  57.554  1.00  0.00              
ATOM   2115  CD2 HIS A 272       2.420  -6.120  56.112  1.00  0.00              
ATOM   2116  NE2 HIS A 272       1.254  -6.209  55.529  1.00  0.00              
ATOM   2117  CE1 HIS A 272       0.338  -6.579  56.388  1.00  0.00              
ATOM   2118  C   HIS A 272       3.285  -4.073  59.187  1.00  0.00              
ATOM   2119  O   HIS A 272       4.304  -3.425  59.435  1.00  0.00              
ATOM   2120  N   GLU A 273       2.223  -3.542  58.575  1.00  0.00              
ATOM   2121  CA  GLU A 273       2.216  -2.187  58.048  1.00  0.00              
ATOM   2122  CB  GLU A 273       1.003  -1.962  57.160  1.00  0.00              
ATOM   2123  CG  GLU A 273       0.979  -2.848  55.924  1.00  0.00              
ATOM   2124  CD  GLU A 273      -0.385  -2.963  55.261  1.00  0.00              
ATOM   2125  OE1 GLU A 273      -1.347  -3.347  55.933  1.00  0.00              
ATOM   2126  OE2 GLU A 273      -0.491  -2.659  54.074  1.00  0.00              
ATOM   2127  C   GLU A 273       2.194  -1.195  59.199  1.00  0.00              
ATOM   2128  O   GLU A 273       2.859  -0.165  59.124  1.00  0.00              
ATOM   2129  N   THR A 274       1.466  -1.477  60.286  1.00  0.00              
ATOM   2130  CA  THR A 274       1.505  -0.620  61.460  1.00  0.00              
ATOM   2131  CB  THR A 274       0.373  -0.960  62.445  1.00  0.00              
ATOM   2132  OG1 THR A 274       0.315  -2.375  62.567  1.00  0.00              
ATOM   2133  CG2 THR A 274      -0.964  -0.406  61.986  1.00  0.00              
ATOM   2134  C   THR A 274       2.875  -0.581  62.131  1.00  0.00              
ATOM   2135  O   THR A 274       3.340   0.497  62.497  1.00  0.00              
ATOM   2136  N   THR A 275       3.565  -1.729  62.224  1.00  0.00              
ATOM   2137  CA  THR A 275       4.928  -1.784  62.747  1.00  0.00              
ATOM   2138  CB  THR A 275       5.370  -3.265  62.842  1.00  0.00              
ATOM   2139  OG1 THR A 275       4.535  -3.859  63.828  1.00  0.00              
ATOM   2140  CG2 THR A 275       6.818  -3.469  63.259  1.00  0.00              
ATOM   2141  C   THR A 275       5.869  -0.957  61.873  1.00  0.00              
ATOM   2142  O   THR A 275       6.659  -0.146  62.366  1.00  0.00              
ATOM   2143  N   TYR A 276       5.736  -1.133  60.553  1.00  0.00              
ATOM   2144  CA  TYR A 276       6.454  -0.342  59.565  1.00  0.00              
ATOM   2145  CB  TYR A 276       6.012  -0.813  58.181  1.00  0.00              
ATOM   2146  CG  TYR A 276       6.699  -0.169  56.987  1.00  0.00              
ATOM   2147  CD1 TYR A 276       8.046  -0.378  56.762  1.00  0.00              
ATOM   2148  CE1 TYR A 276       8.629   0.106  55.611  1.00  0.00              
ATOM   2149  CD2 TYR A 276       5.946   0.564  56.091  1.00  0.00              
ATOM   2150  CE2 TYR A 276       6.527   1.051  54.939  1.00  0.00              
ATOM   2151  CZ  TYR A 276       7.858   0.793  54.697  1.00  0.00              
ATOM   2152  OH  TYR A 276       8.419   1.206  53.507  1.00  0.00              
ATOM   2153  C   TYR A 276       6.202   1.153  59.741  1.00  0.00              
ATOM   2154  O   TYR A 276       7.152   1.934  59.762  1.00  0.00              
ATOM   2155  N   ASN A 277       4.940   1.562  59.914  1.00  0.00              
ATOM   2156  CA  ASN A 277       4.581   2.960  60.128  1.00  0.00              
ATOM   2157  CB  ASN A 277       3.069   3.164  60.171  1.00  0.00              
ATOM   2158  CG  ASN A 277       2.367   2.960  58.836  1.00  0.00              
ATOM   2159  OD1 ASN A 277       2.777   3.457  57.791  1.00  0.00              
ATOM   2160  ND2 ASN A 277       1.269   2.218  58.820  1.00  0.00              
ATOM   2161  C   ASN A 277       5.190   3.544  61.393  1.00  0.00              
ATOM   2162  O   ASN A 277       5.694   4.669  61.370  1.00  0.00              
ATOM   2163  N   SER A 278       5.173   2.787  62.499  1.00  0.00              
ATOM   2164  CA  SER A 278       5.884   3.167  63.712  1.00  0.00              
ATOM   2165  CB  SER A 278       5.770   2.067  64.750  1.00  0.00              
ATOM   2166  OG  SER A 278       4.446   1.928  65.232  1.00  0.00              
ATOM   2167  C   SER A 278       7.355   3.461  63.460  1.00  0.00              
ATOM   2168  O   SER A 278       7.847   4.521  63.846  1.00  0.00              
ATOM   2169  N   ILE A 279       8.047   2.559  62.751  1.00  0.00              
ATOM   2170  CA  ILE A 279       9.446   2.769  62.397  1.00  0.00              
ATOM   2171  CB  ILE A 279      10.039   1.497  61.745  1.00  0.00              
ATOM   2172  CG2 ILE A 279      11.498   1.712  61.357  1.00  0.00              
ATOM   2173  CG1 ILE A 279       9.949   0.323  62.714  1.00  0.00              
ATOM   2174  CD1 ILE A 279      10.212  -1.065  62.102  1.00  0.00              
ATOM   2175  C   ILE A 279       9.592   4.006  61.511  1.00  0.00              
ATOM   2176  O   ILE A 279      10.424   4.863  61.797  1.00  0.00              
ATOM   2177  N   MET A 280       8.731   4.158  60.498  1.00  0.00              
ATOM   2178  CA  MET A 280       8.749   5.311  59.603  1.00  0.00              
ATOM   2179  CB  MET A 280       7.756   5.133  58.458  1.00  0.00              
ATOM   2180  CG  MET A 280       8.128   4.060  57.441  1.00  0.00              
ATOM   2181  SD  MET A 280       9.705   4.366  56.607  1.00  0.00              
ATOM   2182  CE  MET A 280      10.671   3.061  57.311  1.00  0.00              
ATOM   2183  C   MET A 280       8.510   6.665  60.259  1.00  0.00              
ATOM   2184  O   MET A 280       8.954   7.693  59.737  1.00  0.00              
ATOM   2185  N   LYS A 281       7.811   6.693  61.397  1.00  0.00              
ATOM   2186  CA  LYS A 281       7.634   7.924  62.155  1.00  0.00              
ATOM   2187  CB  LYS A 281       6.245   7.900  62.789  1.00  0.00              
ATOM   2188  CG  LYS A 281       5.707   9.269  63.182  1.00  0.00              
ATOM   2189  CD  LYS A 281       4.348   9.118  63.836  1.00  0.00              
ATOM   2190  CE  LYS A 281       3.824  10.477  64.262  1.00  0.00              
ATOM   2191  NZ  LYS A 281       2.585  10.313  64.995  1.00  0.00              
ATOM   2192  C   LYS A 281       8.727   8.127  63.211  1.00  0.00              
ATOM   2193  O   LYS A 281       8.772   9.153  63.895  1.00  0.00              
ATOM   2194  N   CYS A 282       9.642   7.169  63.378  1.00  0.00              
ATOM   2195  CA  CYS A 282      10.704   7.288  64.365  1.00  0.00              
ATOM   2196  CB  CYS A 282      11.123   5.912  64.847  1.00  0.00              
ATOM   2197  SG  CYS A 282       9.894   5.161  65.936  1.00  0.00              
ATOM   2198  C   CYS A 282      11.926   8.052  63.878  1.00  0.00              
ATOM   2199  O   CYS A 282      12.026   8.453  62.715  1.00  0.00              
ATOM   2200  N   ASP A 283      12.880   8.272  64.786  1.00  0.00              
ATOM   2201  CA  ASP A 283      14.141   8.904  64.442  1.00  0.00              
ATOM   2202  CB  ASP A 283      14.942   9.180  65.716  1.00  0.00              
ATOM   2203  CG  ASP A 283      16.148  10.102  65.580  1.00  0.00              
ATOM   2204  OD1 ASP A 283      16.436  10.805  66.545  1.00  0.00              
ATOM   2205  OD2 ASP A 283      16.820  10.132  64.542  1.00  0.00              
ATOM   2206  C   ASP A 283      14.939   8.013  63.500  1.00  0.00              
ATOM   2207  O   ASP A 283      15.348   6.919  63.886  1.00  0.00              
ATOM   2208  N   ILE A 284      15.172   8.500  62.272  1.00  0.00              
ATOM   2209  CA  ILE A 284      15.990   7.824  61.259  1.00  0.00              
ATOM   2210  CB  ILE A 284      16.296   8.794  60.079  1.00  0.00              
ATOM   2211  CG2 ILE A 284      17.361   8.252  59.119  1.00  0.00              
ATOM   2212  CG1 ILE A 284      15.017   9.112  59.310  1.00  0.00              
ATOM   2213  CD1 ILE A 284      15.159  10.187  58.211  1.00  0.00              
ATOM   2214  C   ILE A 284      17.268   7.217  61.829  1.00  0.00              
ATOM   2215  O   ILE A 284      17.580   6.040  61.646  1.00  0.00              
ATOM   2216  N   ASP A 285      17.936   8.024  62.649  1.00  0.00              
ATOM   2217  CA  ASP A 285      19.229   7.675  63.210  1.00  0.00              
ATOM   2218  CB  ASP A 285      19.882   8.924  63.791  1.00  0.00              
ATOM   2219  CG  ASP A 285      20.222   9.991  62.761  1.00  0.00              
ATOM   2220  OD1 ASP A 285      21.392  10.351  62.650  1.00  0.00              
ATOM   2221  OD2 ASP A 285      19.317  10.443  62.061  1.00  0.00              
ATOM   2222  C   ASP A 285      19.225   6.551  64.240  1.00  0.00              
ATOM   2223  O   ASP A 285      20.286   6.220  64.772  1.00  0.00              
ATOM   2224  N   ILE A 286      18.065   5.962  64.564  1.00  0.00              
ATOM   2225  CA  ILE A 286      18.003   4.769  65.404  1.00  0.00              
ATOM   2226  CB  ILE A 286      17.267   5.019  66.751  1.00  0.00              
ATOM   2227  CG2 ILE A 286      18.031   6.047  67.571  1.00  0.00              
ATOM   2228  CG1 ILE A 286      15.798   5.403  66.579  1.00  0.00              
ATOM   2229  CD1 ILE A 286      14.966   5.485  67.871  1.00  0.00              
ATOM   2230  C   ILE A 286      17.355   3.579  64.694  1.00  0.00              
ATOM   2231  O   ILE A 286      17.302   2.476  65.248  1.00  0.00              
ATOM   2232  N   ARG A 287      16.881   3.751  63.451  1.00  0.00              
ATOM   2233  CA  ARG A 287      16.041   2.752  62.794  1.00  0.00              
ATOM   2234  CB  ARG A 287      15.515   3.254  61.457  1.00  0.00              
ATOM   2235  CG  ARG A 287      14.497   4.358  61.664  1.00  0.00              
ATOM   2236  CD  ARG A 287      13.955   4.892  60.352  1.00  0.00              
ATOM   2237  NE  ARG A 287      13.164   6.078  60.631  1.00  0.00              
ATOM   2238  CZ  ARG A 287      12.241   6.565  59.806  1.00  0.00              
ATOM   2239  NH1 ARG A 287      11.544   7.615  60.214  1.00  0.00              
ATOM   2240  NH2 ARG A 287      12.026   6.050  58.601  1.00  0.00              
ATOM   2241  C   ARG A 287      16.633   1.362  62.630  1.00  0.00              
ATOM   2242  O   ARG A 287      15.896   0.376  62.666  1.00  0.00              
ATOM   2243  N   LYS A 288      17.961   1.262  62.500  1.00  0.00              
ATOM   2244  CA  LYS A 288      18.649  -0.024  62.497  1.00  0.00              
ATOM   2245  CB  LYS A 288      20.147   0.188  62.276  1.00  0.00              
ATOM   2246  CG  LYS A 288      20.952  -1.106  62.227  1.00  0.00              
ATOM   2247  CD  LYS A 288      22.419  -0.805  62.005  1.00  0.00              
ATOM   2248  CE  LYS A 288      23.245  -2.069  62.172  1.00  0.00              
ATOM   2249  NZ  LYS A 288      24.645  -1.788  61.924  1.00  0.00              
ATOM   2250  C   LYS A 288      18.404  -0.788  63.797  1.00  0.00              
ATOM   2251  O   LYS A 288      18.080  -1.976  63.773  1.00  0.00              
ATOM   2252  N   ASP A 289      18.480  -0.088  64.937  1.00  0.00              
ATOM   2253  CA  ASP A 289      18.291  -0.698  66.251  1.00  0.00              
ATOM   2254  CB  ASP A 289      18.485   0.304  67.385  1.00  0.00              
ATOM   2255  CG  ASP A 289      19.860   0.932  67.519  1.00  0.00              
ATOM   2256  OD1 ASP A 289      20.588   0.570  68.446  1.00  0.00              
ATOM   2257  OD2 ASP A 289      20.189   1.802  66.715  1.00  0.00              
ATOM   2258  C   ASP A 289      16.879  -1.247  66.392  1.00  0.00              
ATOM   2259  O   ASP A 289      16.665  -2.314  66.970  1.00  0.00              
ATOM   2260  N   LEU A 290      15.917  -0.494  65.845  1.00  0.00              
ATOM   2261  CA  LEU A 290      14.521  -0.905  65.822  1.00  0.00              
ATOM   2262  CB  LEU A 290      13.631   0.237  65.342  1.00  0.00              
ATOM   2263  CG  LEU A 290      13.650   1.568  66.085  1.00  0.00              
ATOM   2264  CD1 LEU A 290      12.821   2.580  65.321  1.00  0.00              
ATOM   2265  CD2 LEU A 290      13.143   1.432  67.512  1.00  0.00              
ATOM   2266  C   LEU A 290      14.309  -2.127  64.937  1.00  0.00              
ATOM   2267  O   LEU A 290      13.808  -3.149  65.409  1.00  0.00              
ATOM   2268  N   TYR A 291      14.733  -2.051  63.668  1.00  0.00              
ATOM   2269  CA  TYR A 291      14.599  -3.147  62.716  1.00  0.00              
ATOM   2270  CB  TYR A 291      15.178  -2.774  61.355  1.00  0.00              
ATOM   2271  CG  TYR A 291      14.226  -2.017  60.442  1.00  0.00              
ATOM   2272  CD1 TYR A 291      13.035  -2.599  60.053  1.00  0.00              
ATOM   2273  CE1 TYR A 291      12.214  -1.953  59.154  1.00  0.00              
ATOM   2274  CD2 TYR A 291      14.586  -0.778  59.954  1.00  0.00              
ATOM   2275  CE2 TYR A 291      13.768  -0.127  59.055  1.00  0.00              
ATOM   2276  CZ  TYR A 291      12.589  -0.724  58.659  1.00  0.00              
ATOM   2277  OH  TYR A 291      11.771  -0.083  57.753  1.00  0.00              
ATOM   2278  C   TYR A 291      15.241  -4.450  63.160  1.00  0.00              
ATOM   2279  O   TYR A 291      14.662  -5.523  62.989  1.00  0.00              
ATOM   2280  N   ALA A 292      16.433  -4.359  63.753  1.00  0.00              
ATOM   2281  CA  ALA A 292      17.126  -5.524  64.279  1.00  0.00              
ATOM   2282  CB  ALA A 292      18.539  -5.130  64.682  1.00  0.00              
ATOM   2283  C   ALA A 292      16.462  -6.153  65.497  1.00  0.00              
ATOM   2284  O   ALA A 292      16.778  -7.290  65.851  1.00  0.00              
ATOM   2285  N   ASN A 293      15.547  -5.448  66.171  1.00  0.00              
ATOM   2286  CA  ASN A 293      14.923  -5.979  67.371  1.00  0.00              
ATOM   2287  CB  ASN A 293      15.502  -5.326  68.635  1.00  0.00              
ATOM   2288  CG  ASN A 293      17.002  -5.496  68.816  1.00  0.00              
ATOM   2289  OD1 ASN A 293      17.504  -6.553  69.190  1.00  0.00              
ATOM   2290  ND2 ASN A 293      17.769  -4.450  68.547  1.00  0.00              
ATOM   2291  C   ASN A 293      13.413  -5.787  67.319  1.00  0.00              
ATOM   2292  O   ASN A 293      12.820  -5.059  68.125  1.00  0.00              
ATOM   2293  N   ASN A 294      12.744  -6.423  66.353  1.00  0.00              
ATOM   2294  CA  ASN A 294      11.291  -6.376  66.336  1.00  0.00              
ATOM   2295  CB  ASN A 294      10.717  -6.374  64.919  1.00  0.00              
ATOM   2296  CG  ASN A 294       9.193  -6.255  64.847  1.00  0.00              
ATOM   2297  OD1 ASN A 294       8.574  -6.766  63.919  1.00  0.00              
ATOM   2298  ND2 ASN A 294       8.483  -5.598  65.757  1.00  0.00              
ATOM   2299  C   ASN A 294      10.736  -7.512  67.180  1.00  0.00              
ATOM   2300  O   ASN A 294      10.488  -8.622  66.708  1.00  0.00              
ATOM   2301  N   VAL A 295      10.564  -7.216  68.465  1.00  0.00              
ATOM   2302  CA  VAL A 295      10.193  -8.224  69.446  1.00  0.00              
ATOM   2303  CB  VAL A 295      10.828  -7.892  70.820  1.00  0.00              
ATOM   2304  CG1 VAL A 295      10.426  -8.889  71.900  1.00  0.00              
ATOM   2305  CG2 VAL A 295      12.346  -7.889  70.707  1.00  0.00              
ATOM   2306  C   VAL A 295       8.677  -8.323  69.535  1.00  0.00              
ATOM   2307  O   VAL A 295       7.988  -7.317  69.706  1.00  0.00              
ATOM   2308  N   MET A 296       8.130  -9.527  69.387  1.00  0.00              
ATOM   2309  CA  MET A 296       6.701  -9.731  69.556  1.00  0.00              
ATOM   2310  CB  MET A 296       6.195 -10.790  68.594  1.00  0.00              
ATOM   2311  CG  MET A 296       6.230 -10.301  67.157  1.00  0.00              
ATOM   2312  SD  MET A 296       5.367 -11.419  66.029  1.00  0.00              
ATOM   2313  CE  MET A 296       6.749 -12.439  65.620  1.00  0.00              
ATOM   2314  C   MET A 296       6.317 -10.082  70.986  1.00  0.00              
ATOM   2315  O   MET A 296       7.108 -10.673  71.723  1.00  0.00              
ATOM   2316  N   SER A 297       5.098  -9.724  71.395  1.00  0.00              
ATOM   2317  CA  SER A 297       4.629  -9.936  72.755  1.00  0.00              
ATOM   2318  CB  SER A 297       5.167  -8.827  73.649  1.00  0.00              
ATOM   2319  OG  SER A 297       4.818  -7.534  73.173  1.00  0.00              
ATOM   2320  C   SER A 297       3.109  -9.941  72.812  1.00  0.00              
ATOM   2321  O   SER A 297       2.443  -9.294  71.999  1.00  0.00              
ATOM   2322  N   GLY A 298       2.555 -10.671  73.777  1.00  0.00              
ATOM   2323  CA  GLY A 298       1.119 -10.768  73.944  1.00  0.00              
ATOM   2324  C   GLY A 298       0.560 -12.085  73.424  1.00  0.00              
ATOM   2325  O   GLY A 298       1.282 -13.009  73.029  1.00  0.00              
ATOM   2326  N   GLY A 299      -0.770 -12.117  73.377  1.00  0.00              
ATOM   2327  CA  GLY A 299      -1.528 -13.330  73.128  1.00  0.00              
ATOM   2328  C   GLY A 299      -1.600 -13.674  71.650  1.00  0.00              
ATOM   2329  O   GLY A 299      -1.242 -14.784  71.254  1.00  0.00              
ATOM   2330  N   THR A 300      -2.010 -12.723  70.802  1.00  0.00              
ATOM   2331  CA  THR A 300      -2.217 -13.001  69.383  1.00  0.00              
ATOM   2332  CB  THR A 300      -2.914 -11.842  68.646  1.00  0.00              
ATOM   2333  OG1 THR A 300      -3.004 -10.716  69.511  1.00  0.00              
ATOM   2334  CG2 THR A 300      -4.290 -12.252  68.185  1.00  0.00              
ATOM   2335  C   THR A 300      -0.918 -13.366  68.676  1.00  0.00              
ATOM   2336  O   THR A 300      -0.869 -14.205  67.775  1.00  0.00              
ATOM   2337  N   THR A 301       0.170 -12.777  69.169  1.00  0.00              
ATOM   2338  CA  THR A 301       1.515 -13.077  68.716  1.00  0.00              
ATOM   2339  CB  THR A 301       2.470 -12.060  69.347  1.00  0.00              
ATOM   2340  OG1 THR A 301       2.025 -11.858  70.683  1.00  0.00              
ATOM   2341  CG2 THR A 301       2.451 -10.742  68.594  1.00  0.00              
ATOM   2342  C   THR A 301       2.007 -14.499  68.955  1.00  0.00              
ATOM   2343  O   THR A 301       3.063 -14.868  68.440  1.00  0.00              
ATOM   2344  N   MET A 302       1.287 -15.327  69.724  1.00  0.00              
ATOM   2345  CA  MET A 302       1.694 -16.709  69.941  1.00  0.00              
ATOM   2346  CB  MET A 302       0.890 -17.367  71.056  1.00  0.00              
ATOM   2347  CG  MET A 302       1.207 -16.824  72.442  1.00  0.00              
ATOM   2348  SD  MET A 302       2.930 -17.078  72.941  1.00  0.00              
ATOM   2349  CE  MET A 302       2.791 -18.607  73.819  1.00  0.00              
ATOM   2350  C   MET A 302       1.642 -17.582  68.694  1.00  0.00              
ATOM   2351  O   MET A 302       2.521 -18.427  68.490  1.00  0.00              
ATOM   2352  N   TYR A 303       0.666 -17.314  67.819  1.00  0.00              
ATOM   2353  CA  TYR A 303       0.281 -18.218  66.740  1.00  0.00              
ATOM   2354  CB  TYR A 303      -0.865 -17.623  65.912  1.00  0.00              
ATOM   2355  CG  TYR A 303      -2.112 -17.200  66.684  1.00  0.00              
ATOM   2356  CD1 TYR A 303      -2.851 -16.138  66.203  1.00  0.00              
ATOM   2357  CE1 TYR A 303      -3.939 -15.676  66.911  1.00  0.00              
ATOM   2358  CD2 TYR A 303      -2.488 -17.826  67.860  1.00  0.00              
ATOM   2359  CE2 TYR A 303      -3.574 -17.362  68.575  1.00  0.00              
ATOM   2360  CZ  TYR A 303      -4.282 -16.279  68.100  1.00  0.00              
ATOM   2361  OH  TYR A 303      -5.345 -15.785  68.832  1.00  0.00              
ATOM   2362  C   TYR A 303       1.405 -18.636  65.792  1.00  0.00              
ATOM   2363  O   TYR A 303       2.077 -17.776  65.215  1.00  0.00              
ATOM   2364  N   PRO A 304       1.645 -19.946  65.599  1.00  0.00              
ATOM   2365  CD  PRO A 304       0.869 -21.028  66.200  1.00  0.00              
ATOM   2366  CA  PRO A 304       2.718 -20.482  64.762  1.00  0.00              
ATOM   2367  CB  PRO A 304       2.414 -21.965  64.738  1.00  0.00              
ATOM   2368  CG  PRO A 304       1.817 -22.207  66.098  1.00  0.00              
ATOM   2369  C   PRO A 304       2.750 -19.901  63.355  1.00  0.00              
ATOM   2370  O   PRO A 304       1.713 -19.712  62.717  1.00  0.00              
ATOM   2371  N   GLY A 305       3.951 -19.565  62.888  1.00  0.00              
ATOM   2372  CA  GLY A 305       4.110 -18.966  61.574  1.00  0.00              
ATOM   2373  C   GLY A 305       4.299 -17.458  61.630  1.00  0.00              
ATOM   2374  O   GLY A 305       4.992 -16.909  60.769  1.00  0.00              
ATOM   2375  N   ILE A 306       3.755 -16.773  62.652  1.00  0.00              
ATOM   2376  CA  ILE A 306       3.767 -15.312  62.720  1.00  0.00              
ATOM   2377  CB  ILE A 306       3.028 -14.796  63.988  1.00  0.00              
ATOM   2378  CG2 ILE A 306       3.802 -15.095  65.271  1.00  0.00              
ATOM   2379  CG1 ILE A 306       2.698 -13.308  63.865  1.00  0.00              
ATOM   2380  CD1 ILE A 306       1.727 -12.762  64.929  1.00  0.00              
ATOM   2381  C   ILE A 306       5.138 -14.665  62.553  1.00  0.00              
ATOM   2382  O   ILE A 306       5.258 -13.671  61.841  1.00  0.00              
ATOM   2383  N   ALA A 307       6.190 -15.249  63.139  1.00  0.00              
ATOM   2384  CA  ALA A 307       7.552 -14.756  62.975  1.00  0.00              
ATOM   2385  CB  ALA A 307       8.507 -15.637  63.766  1.00  0.00              
ATOM   2386  C   ALA A 307       8.008 -14.771  61.524  1.00  0.00              
ATOM   2387  O   ALA A 307       8.558 -13.795  61.014  1.00  0.00              
ATOM   2388  N   ASP A 308       7.676 -15.868  60.837  1.00  0.00              
ATOM   2389  CA  ASP A 308       8.124 -16.111  59.472  1.00  0.00              
ATOM   2390  CB  ASP A 308       7.808 -17.541  59.029  1.00  0.00              
ATOM   2391  CG  ASP A 308       8.377 -18.629  59.922  1.00  0.00              
ATOM   2392  OD1 ASP A 308       9.335 -19.287  59.523  1.00  0.00              
ATOM   2393  OD2 ASP A 308       7.851 -18.812  61.023  1.00  0.00              
ATOM   2394  C   ASP A 308       7.400 -15.155  58.540  1.00  0.00              
ATOM   2395  O   ASP A 308       8.012 -14.488  57.705  1.00  0.00              
ATOM   2396  N   ARG A 309       6.078 -15.073  58.724  1.00  0.00              
ATOM   2397  CA  ARG A 309       5.238 -14.185  57.942  1.00  0.00              
ATOM   2398  CB  ARG A 309       3.771 -14.479  58.247  1.00  0.00              
ATOM   2399  CG  ARG A 309       2.763 -13.597  57.523  1.00  0.00              
ATOM   2400  CD  ARG A 309       2.837 -13.705  56.004  1.00  0.00              
ATOM   2401  NE  ARG A 309       1.917 -12.756  55.400  1.00  0.00              
ATOM   2402  CZ  ARG A 309       0.604 -12.965  55.322  1.00  0.00              
ATOM   2403  NH1 ARG A 309      -0.161 -11.961  54.917  1.00  0.00              
ATOM   2404  NH2 ARG A 309       0.075 -14.146  55.619  1.00  0.00              
ATOM   2405  C   ARG A 309       5.575 -12.716  58.171  1.00  0.00              
ATOM   2406  O   ARG A 309       5.739 -11.977  57.201  1.00  0.00              
ATOM   2407  N   MET A 310       5.708 -12.275  59.428  1.00  0.00              
ATOM   2408  CA  MET A 310       6.127 -10.914  59.738  1.00  0.00              
ATOM   2409  CB  MET A 310       6.220 -10.682  61.240  1.00  0.00              
ATOM   2410  CG  MET A 310       4.908 -10.300  61.902  1.00  0.00              
ATOM   2411  SD  MET A 310       4.325  -8.676  61.356  1.00  0.00              
ATOM   2412  CE  MET A 310       5.253  -7.652  62.464  1.00  0.00              
ATOM   2413  C   MET A 310       7.463 -10.562  59.109  1.00  0.00              
ATOM   2414  O   MET A 310       7.593  -9.501  58.493  1.00  0.00              
ATOM   2415  N   GLN A 311       8.445 -11.466  59.236  1.00  0.00              
ATOM   2416  CA  GLN A 311       9.756 -11.292  58.627  1.00  0.00              
ATOM   2417  CB  GLN A 311      10.642 -12.494  58.950  1.00  0.00              
ATOM   2418  CG  GLN A 311      12.114 -12.377  58.569  1.00  0.00              
ATOM   2419  CD  GLN A 311      12.903 -11.321  59.332  1.00  0.00              
ATOM   2420  OE1 GLN A 311      12.954 -11.286  60.562  1.00  0.00              
ATOM   2421  NE2 GLN A 311      13.551 -10.418  58.614  1.00  0.00              
ATOM   2422  C   GLN A 311       9.630 -11.090  57.123  1.00  0.00              
ATOM   2423  O   GLN A 311      10.129 -10.089  56.613  1.00  0.00              
ATOM   2424  N   LYS A 312       8.903 -11.987  56.441  1.00  0.00              
ATOM   2425  CA  LYS A 312       8.617 -11.885  55.012  1.00  0.00              
ATOM   2426  CB  LYS A 312       7.699 -13.050  54.617  1.00  0.00              
ATOM   2427  CG  LYS A 312       7.163 -13.080  53.188  1.00  0.00              
ATOM   2428  CD  LYS A 312       6.261 -14.294  53.029  1.00  0.00              
ATOM   2429  CE  LYS A 312       5.512 -14.274  51.703  1.00  0.00              
ATOM   2430  NZ  LYS A 312       4.715 -15.479  51.572  1.00  0.00              
ATOM   2431  C   LYS A 312       7.995 -10.543  54.629  1.00  0.00              
ATOM   2432  O   LYS A 312       8.530  -9.817  53.782  1.00  0.00              
ATOM   2433  N   GLU A 313       6.897 -10.187  55.304  1.00  0.00              
ATOM   2434  CA  GLU A 313       6.174  -8.951  55.050  1.00  0.00              
ATOM   2435  CB  GLU A 313       4.950  -8.852  55.952  1.00  0.00              
ATOM   2436  CG  GLU A 313       3.809  -9.816  55.621  1.00  0.00              
ATOM   2437  CD  GLU A 313       2.816  -9.396  54.537  1.00  0.00              
ATOM   2438  OE1 GLU A 313       3.196  -8.762  53.552  1.00  0.00              
ATOM   2439  OE2 GLU A 313       1.636  -9.728  54.683  1.00  0.00              
ATOM   2440  C   GLU A 313       7.034  -7.711  55.229  1.00  0.00              
ATOM   2441  O   GLU A 313       7.058  -6.853  54.346  1.00  0.00              
ATOM   2442  N   ILE A 314       7.791  -7.602  56.324  1.00  0.00              
ATOM   2443  CA  ILE A 314       8.629  -6.432  56.523  1.00  0.00              
ATOM   2444  CB  ILE A 314       8.926  -6.177  58.021  1.00  0.00              
ATOM   2445  CG2 ILE A 314       9.827  -4.961  58.236  1.00  0.00              
ATOM   2446  CG1 ILE A 314       7.591  -5.948  58.737  1.00  0.00              
ATOM   2447  CD1 ILE A 314       7.660  -5.618  60.239  1.00  0.00              
ATOM   2448  C   ILE A 314       9.849  -6.440  55.604  1.00  0.00              
ATOM   2449  O   ILE A 314      10.243  -5.368  55.144  1.00  0.00              
ATOM   2450  N   THR A 315      10.435  -7.590  55.234  1.00  0.00              
ATOM   2451  CA  THR A 315      11.445  -7.607  54.177  1.00  0.00              
ATOM   2452  CB  THR A 315      12.210  -8.944  54.076  1.00  0.00              
ATOM   2453  OG1 THR A 315      11.284 -10.023  54.098  1.00  0.00              
ATOM   2454  CG2 THR A 315      13.218  -9.087  55.204  1.00  0.00              
ATOM   2455  C   THR A 315      10.905  -7.202  52.809  1.00  0.00              
ATOM   2456  O   THR A 315      11.658  -6.794  51.925  1.00  0.00              
ATOM   2457  N   ALA A 316       9.590  -7.344  52.611  1.00  0.00              
ATOM   2458  CA  ALA A 316       8.937  -6.788  51.440  1.00  0.00              
ATOM   2459  CB  ALA A 316       7.612  -7.501  51.213  1.00  0.00              
ATOM   2460  C   ALA A 316       8.657  -5.294  51.585  1.00  0.00              
ATOM   2461  O   ALA A 316       8.762  -4.552  50.608  1.00  0.00              
ATOM   2462  N   LEU A 317       8.283  -4.839  52.785  1.00  0.00              
ATOM   2463  CA  LEU A 317       7.976  -3.437  53.043  1.00  0.00              
ATOM   2464  CB  LEU A 317       7.188  -3.304  54.340  1.00  0.00              
ATOM   2465  CG  LEU A 317       5.751  -3.794  54.427  1.00  0.00              
ATOM   2466  CD1 LEU A 317       5.340  -3.897  55.881  1.00  0.00              
ATOM   2467  CD2 LEU A 317       4.804  -2.884  53.665  1.00  0.00              
ATOM   2468  C   LEU A 317       9.178  -2.504  53.122  1.00  0.00              
ATOM   2469  O   LEU A 317       9.117  -1.353  52.685  1.00  0.00              
ATOM   2470  N   ALA A 318      10.280  -2.952  53.716  1.00  0.00              
ATOM   2471  CA  ALA A 318      11.430  -2.092  53.934  1.00  0.00              
ATOM   2472  CB  ALA A 318      12.014  -2.398  55.300  1.00  0.00              
ATOM   2473  C   ALA A 318      12.518  -2.330  52.895  1.00  0.00              
ATOM   2474  O   ALA A 318      12.606  -3.439  52.364  1.00  0.00              
ATOM   2475  N   PRO A 319      13.358  -1.342  52.542  1.00  0.00              
ATOM   2476  CD  PRO A 319      13.178   0.072  52.857  1.00  0.00              
ATOM   2477  CA  PRO A 319      14.520  -1.538  51.680  1.00  0.00              
ATOM   2478  CB  PRO A 319      15.115  -0.143  51.575  1.00  0.00              
ATOM   2479  CG  PRO A 319      14.604   0.586  52.795  1.00  0.00              
ATOM   2480  C   PRO A 319      15.499  -2.563  52.242  1.00  0.00              
ATOM   2481  O   PRO A 319      15.955  -2.487  53.388  1.00  0.00              
ATOM   2482  N   SER A 320      15.855  -3.515  51.380  1.00  0.00              
ATOM   2483  CA  SER A 320      16.606  -4.711  51.735  1.00  0.00              
ATOM   2484  CB  SER A 320      16.670  -5.590  50.489  1.00  0.00              
ATOM   2485  OG  SER A 320      16.804  -4.799  49.311  1.00  0.00              
ATOM   2486  C   SER A 320      17.990  -4.534  52.357  1.00  0.00              
ATOM   2487  O   SER A 320      18.613  -5.492  52.815  1.00  0.00              
ATOM   2488  N   THR A 321      18.482  -3.297  52.386  1.00  0.00              
ATOM   2489  CA  THR A 321      19.702  -2.932  53.085  1.00  0.00              
ATOM   2490  CB  THR A 321      20.116  -1.530  52.598  1.00  0.00              
ATOM   2491  OG1 THR A 321      18.924  -0.746  52.531  1.00  0.00              
ATOM   2492  CG2 THR A 321      20.803  -1.579  51.242  1.00  0.00              
ATOM   2493  C   THR A 321      19.566  -2.967  54.605  1.00  0.00              
ATOM   2494  O   THR A 321      20.556  -3.113  55.324  1.00  0.00              
ATOM   2495  N   MET A 322      18.340  -2.819  55.119  1.00  0.00              
ATOM   2496  CA  MET A 322      18.119  -2.781  56.555  1.00  0.00              
ATOM   2497  CB  MET A 322      16.836  -2.027  56.895  1.00  0.00              
ATOM   2498  CG  MET A 322      16.829  -0.576  56.426  1.00  0.00              
ATOM   2499  SD  MET A 322      18.262   0.371  57.003  1.00  0.00              
ATOM   2500  CE  MET A 322      17.628   1.025  58.521  1.00  0.00              
ATOM   2501  C   MET A 322      18.078  -4.173  57.166  1.00  0.00              
ATOM   2502  O   MET A 322      17.334  -5.051  56.719  1.00  0.00              
ATOM   2503  N   LYS A 323      18.897  -4.391  58.198  1.00  0.00              
ATOM   2504  CA  LYS A 323      18.905  -5.657  58.914  1.00  0.00              
ATOM   2505  CB  LYS A 323      20.182  -5.790  59.743  1.00  0.00              
ATOM   2506  CG  LYS A 323      20.343  -7.161  60.399  1.00  0.00              
ATOM   2507  CD  LYS A 323      21.668  -7.297  61.136  1.00  0.00              
ATOM   2508  CE  LYS A 323      22.842  -7.339  60.166  1.00  0.00              
ATOM   2509  NZ  LYS A 323      24.087  -7.512  60.885  1.00  0.00              
ATOM   2510  C   LYS A 323      17.655  -5.780  59.779  1.00  0.00              
ATOM   2511  O   LYS A 323      17.562  -5.265  60.894  1.00  0.00              
ATOM   2512  N   ILE A 324      16.650  -6.416  59.183  1.00  0.00              
ATOM   2513  CA  ILE A 324      15.389  -6.687  59.853  1.00  0.00              
ATOM   2514  CB  ILE A 324      14.245  -6.680  58.814  1.00  0.00              
ATOM   2515  CG2 ILE A 324      12.900  -6.857  59.512  1.00  0.00              
ATOM   2516  CG1 ILE A 324      14.241  -5.393  58.000  1.00  0.00              
ATOM   2517  CD1 ILE A 324      13.440  -5.477  56.695  1.00  0.00              
ATOM   2518  C   ILE A 324      15.474  -8.038  60.551  1.00  0.00              
ATOM   2519  O   ILE A 324      15.722  -9.058  59.904  1.00  0.00              
ATOM   2520  N   LYS A 325      15.263  -8.063  61.866  1.00  0.00              
ATOM   2521  CA  LYS A 325      15.222  -9.300  62.623  1.00  0.00              
ATOM   2522  CB  LYS A 325      16.507  -9.464  63.430  1.00  0.00              
ATOM   2523  CG  LYS A 325      16.601 -10.756  64.228  1.00  0.00              
ATOM   2524  CD  LYS A 325      17.895 -10.762  65.021  1.00  0.00              
ATOM   2525  CE  LYS A 325      17.978 -12.010  65.883  1.00  0.00              
ATOM   2526  NZ  LYS A 325      19.228 -12.026  66.616  1.00  0.00              
ATOM   2527  C   LYS A 325      13.998  -9.250  63.527  1.00  0.00              
ATOM   2528  O   LYS A 325      13.886  -8.435  64.451  1.00  0.00              
ATOM   2529  N   ILE A 326      13.034 -10.107  63.197  1.00  0.00              
ATOM   2530  CA  ILE A 326      11.798 -10.177  63.953  1.00  0.00              
ATOM   2531  CB  ILE A 326      10.583 -10.174  63.002  1.00  0.00              
ATOM   2532  CG2 ILE A 326       9.267 -10.256  63.770  1.00  0.00              
ATOM   2533  CG1 ILE A 326      10.655  -8.894  62.171  1.00  0.00              
ATOM   2534  CD1 ILE A 326       9.527  -8.635  61.173  1.00  0.00              
ATOM   2535  C   ILE A 326      11.837 -11.351  64.918  1.00  0.00              
ATOM   2536  O   ILE A 326      11.835 -12.530  64.560  1.00  0.00              
ATOM   2537  N   ILE A 327      11.892 -10.963  66.187  1.00  0.00              
ATOM   2538  CA  ILE A 327      12.151 -11.874  67.283  1.00  0.00              
ATOM   2539  CB  ILE A 327      13.086 -11.171  68.300  1.00  0.00              
ATOM   2540  CG2 ILE A 327      13.446 -12.117  69.444  1.00  0.00              
ATOM   2541  CG1 ILE A 327      14.355 -10.655  67.623  1.00  0.00              
ATOM   2542  CD1 ILE A 327      15.181  -9.663  68.461  1.00  0.00              
ATOM   2543  C   ILE A 327      10.823 -12.256  67.923  1.00  0.00              
ATOM   2544  O   ILE A 327      10.082 -11.407  68.425  1.00  0.00              
ATOM   2545  N   ALA A 328      10.501 -13.547  67.888  1.00  0.00              
ATOM   2546  CA  ALA A 328       9.369 -14.067  68.636  1.00  0.00              
ATOM   2547  CB  ALA A 328       8.548 -14.993  67.747  1.00  0.00              
ATOM   2548  C   ALA A 328       9.884 -14.860  69.834  1.00  0.00              
ATOM   2549  O   ALA A 328      10.366 -15.984  69.663  1.00  0.00              
ATOM   2550  N   PRO A 329       9.884 -14.318  71.062  1.00  0.00              
ATOM   2551  CD  PRO A 329       9.647 -12.907  71.359  1.00  0.00              
ATOM   2552  CA  PRO A 329      10.276 -15.055  72.258  1.00  0.00              
ATOM   2553  CB  PRO A 329      10.424 -13.952  73.296  1.00  0.00              
ATOM   2554  CG  PRO A 329       9.443 -12.893  72.863  1.00  0.00              
ATOM   2555  C   PRO A 329       9.243 -16.116  72.642  1.00  0.00              
ATOM   2556  O   PRO A 329       8.063 -15.787  72.770  1.00  0.00              
ATOM   2557  N   PRO A 330       9.597 -17.392  72.872  1.00  0.00              
ATOM   2558  CD  PRO A 330      10.970 -17.882  72.814  1.00  0.00              
ATOM   2559  CA  PRO A 330       8.665 -18.487  73.174  1.00  0.00              
ATOM   2560  CB  PRO A 330       9.603 -19.610  73.561  1.00  0.00              
ATOM   2561  CG  PRO A 330      10.782 -19.378  72.655  1.00  0.00              
ATOM   2562  C   PRO A 330       7.606 -18.258  74.253  1.00  0.00              
ATOM   2563  O   PRO A 330       6.595 -18.955  74.314  1.00  0.00              
ATOM   2564  N   GLU A 331       7.820 -17.251  75.100  1.00  0.00              
ATOM   2565  CA  GLU A 331       6.895 -16.904  76.161  1.00  0.00              
ATOM   2566  CB  GLU A 331       7.637 -16.811  77.508  1.00  0.00              
ATOM   2567  CG  GLU A 331       8.808 -15.825  77.633  1.00  0.00              
ATOM   2568  CD  GLU A 331      10.142 -16.336  77.112  1.00  0.00              
ATOM   2569  OE1 GLU A 331      10.373 -16.237  75.905  1.00  0.00              
ATOM   2570  OE2 GLU A 331      10.940 -16.837  77.900  1.00  0.00              
ATOM   2571  C   GLU A 331       6.104 -15.628  75.868  1.00  0.00              
ATOM   2572  O   GLU A 331       5.640 -14.970  76.801  1.00  0.00              
ATOM   2573  N   ARG A 332       5.927 -15.262  74.587  1.00  0.00              
ATOM   2574  CA  ARG A 332       5.161 -14.091  74.146  1.00  0.00              
ATOM   2575  CB  ARG A 332       4.726 -14.275  72.695  1.00  0.00              
ATOM   2576  CG  ARG A 332       5.764 -13.824  71.681  1.00  0.00              
ATOM   2577  CD  ARG A 332       5.648 -14.592  70.374  1.00  0.00              
ATOM   2578  NE  ARG A 332       6.180 -15.937  70.523  1.00  0.00              
ATOM   2579  CZ  ARG A 332       5.677 -17.003  69.899  1.00  0.00              
ATOM   2580  NH1 ARG A 332       6.214 -18.189  70.144  1.00  0.00              
ATOM   2581  NH2 ARG A 332       4.689 -16.903  69.020  1.00  0.00              
ATOM   2582  C   ARG A 332       3.960 -13.666  74.983  1.00  0.00              
ATOM   2583  O   ARG A 332       3.909 -12.524  75.447  1.00  0.00              
ATOM   2584  N   LYS A 333       3.042 -14.598  75.257  1.00  0.00              
ATOM   2585  CA  LYS A 333       1.853 -14.357  76.070  1.00  0.00              
ATOM   2586  CB  LYS A 333       1.058 -15.658  76.128  1.00  0.00              
ATOM   2587  CG  LYS A 333      -0.343 -15.537  76.701  1.00  0.00              
ATOM   2588  CD  LYS A 333      -0.859 -16.916  77.061  1.00  0.00              
ATOM   2589  CE  LYS A 333      -2.137 -16.771  77.865  1.00  0.00              
ATOM   2590  NZ  LYS A 333      -2.442 -18.006  78.562  1.00  0.00              
ATOM   2591  C   LYS A 333       2.142 -13.867  77.491  1.00  0.00              
ATOM   2592  O   LYS A 333       1.372 -13.103  78.082  1.00  0.00              
ATOM   2593  N   TYR A 334       3.259 -14.323  78.062  1.00  0.00              
ATOM   2594  CA  TYR A 334       3.627 -13.977  79.425  1.00  0.00              
ATOM   2595  CB  TYR A 334       3.897 -15.248  80.235  1.00  0.00              
ATOM   2596  CG  TYR A 334       2.731 -16.229  80.281  1.00  0.00              
ATOM   2597  CD1 TYR A 334       1.481 -15.815  80.700  1.00  0.00              
ATOM   2598  CE1 TYR A 334       0.423 -16.700  80.699  1.00  0.00              
ATOM   2599  CD2 TYR A 334       2.929 -17.535  79.880  1.00  0.00              
ATOM   2600  CE2 TYR A 334       1.874 -18.424  79.879  1.00  0.00              
ATOM   2601  CZ  TYR A 334       0.625 -17.995  80.275  1.00  0.00              
ATOM   2602  OH  TYR A 334      -0.447 -18.867  80.227  1.00  0.00              
ATOM   2603  C   TYR A 334       4.838 -13.056  79.507  1.00  0.00              
ATOM   2604  O   TYR A 334       5.198 -12.624  80.602  1.00  0.00              
ATOM   2605  N   SER A 335       5.469 -12.720  78.371  1.00  0.00              
ATOM   2606  CA  SER A 335       6.677 -11.896  78.310  1.00  0.00              
ATOM   2607  CB  SER A 335       6.961 -11.499  76.865  1.00  0.00              
ATOM   2608  OG  SER A 335       5.896 -10.726  76.315  1.00  0.00              
ATOM   2609  C   SER A 335       6.670 -10.640  79.174  1.00  0.00              
ATOM   2610  O   SER A 335       7.626 -10.357  79.896  1.00  0.00              
ATOM   2611  N   VAL A 336       5.549  -9.916  79.105  1.00  0.00              
ATOM   2612  CA  VAL A 336       5.277  -8.753  79.942  1.00  0.00              
ATOM   2613  CB  VAL A 336       3.838  -8.250  79.681  1.00  0.00              
ATOM   2614  CG1 VAL A 336       3.561  -7.026  80.527  1.00  0.00              
ATOM   2615  CG2 VAL A 336       3.555  -7.939  78.220  1.00  0.00              
ATOM   2616  C   VAL A 336       5.432  -9.085  81.425  1.00  0.00              
ATOM   2617  O   VAL A 336       6.164  -8.418  82.162  1.00  0.00              
ATOM   2618  N   TRP A 337       4.755 -10.159  81.847  1.00  0.00              
ATOM   2619  CA  TRP A 337       4.738 -10.575  83.238  1.00  0.00              
ATOM   2620  CB  TRP A 337       3.749 -11.736  83.417  1.00  0.00              
ATOM   2621  CG  TRP A 337       3.531 -12.130  84.871  1.00  0.00              
ATOM   2622  CD2 TRP A 337       4.172 -13.120  85.566  1.00  0.00              
ATOM   2623  CE2 TRP A 337       3.710 -12.918  86.828  1.00  0.00              
ATOM   2624  CE3 TRP A 337       5.327 -13.823  85.316  1.00  0.00              
ATOM   2625  CD1 TRP A 337       2.696 -11.403  85.691  1.00  0.00              
ATOM   2626  NE1 TRP A 337       2.842 -11.905  86.896  1.00  0.00              
ATOM   2627  CZ2 TRP A 337       4.373 -13.369  87.938  1.00  0.00              
ATOM   2628  CZ3 TRP A 337       5.992 -14.322  86.420  1.00  0.00              
ATOM   2629  CH2 TRP A 337       5.526 -14.093  87.708  1.00  0.00              
ATOM   2630  C   TRP A 337       6.138 -10.991  83.669  1.00  0.00              
ATOM   2631  O   TRP A 337       6.590 -10.626  84.753  1.00  0.00              
ATOM   2632  N   ILE A 338       6.839 -11.746  82.817  1.00  0.00              
ATOM   2633  CA  ILE A 338       8.184 -12.220  83.116  1.00  0.00              
ATOM   2634  CB  ILE A 338       8.597 -13.301  82.088  1.00  0.00              
ATOM   2635  CG2 ILE A 338      10.048 -13.750  82.263  1.00  0.00              
ATOM   2636  CG1 ILE A 338       7.651 -14.493  82.232  1.00  0.00              
ATOM   2637  CD1 ILE A 338       7.814 -15.608  81.187  1.00  0.00              
ATOM   2638  C   ILE A 338       9.170 -11.060  83.221  1.00  0.00              
ATOM   2639  O   ILE A 338       9.978 -11.025  84.149  1.00  0.00              
ATOM   2640  N   GLY A 339       9.074 -10.071  82.325  1.00  0.00              
ATOM   2641  CA  GLY A 339       9.850  -8.841  82.422  1.00  0.00              
ATOM   2642  C   GLY A 339       9.589  -8.119  83.734  1.00  0.00              
ATOM   2643  O   GLY A 339      10.517  -7.692  84.422  1.00  0.00              
ATOM   2644  N   GLY A 340       8.309  -8.031  84.107  1.00  0.00              
ATOM   2645  CA  GLY A 340       7.913  -7.527  85.412  1.00  0.00              
ATOM   2646  C   GLY A 340       8.541  -8.309  86.559  1.00  0.00              
ATOM   2647  O   GLY A 340       9.066  -7.720  87.501  1.00  0.00              
ATOM   2648  N   SER A 341       8.531  -9.640  86.467  1.00  0.00              
ATOM   2649  CA  SER A 341       9.110 -10.527  87.468  1.00  0.00              
ATOM   2650  CB  SER A 341       8.789 -11.964  87.077  1.00  0.00              
ATOM   2651  OG  SER A 341       9.164 -12.943  88.034  1.00  0.00              
ATOM   2652  C   SER A 341      10.616 -10.335  87.622  1.00  0.00              
ATOM   2653  O   SER A 341      11.147 -10.426  88.733  1.00  0.00              
ATOM   2654  N   ILE A 342      11.314 -10.066  86.511  1.00  0.00              
ATOM   2655  CA  ILE A 342      12.728  -9.721  86.547  1.00  0.00              
ATOM   2656  CB  ILE A 342      13.332  -9.664  85.118  1.00  0.00              
ATOM   2657  CG2 ILE A 342      14.797  -9.229  85.162  1.00  0.00              
ATOM   2658  CG1 ILE A 342      13.214 -11.007  84.406  1.00  0.00              
ATOM   2659  CD1 ILE A 342      13.540 -10.960  82.899  1.00  0.00              
ATOM   2660  C   ILE A 342      12.875  -8.384  87.266  1.00  0.00              
ATOM   2661  O   ILE A 342      13.393  -8.339  88.383  1.00  0.00              
ATOM   2662  N   LEU A 343      12.334  -7.310  86.679  1.00  0.00              
ATOM   2663  CA  LEU A 343      12.543  -5.961  87.183  1.00  0.00              
ATOM   2664  CB  LEU A 343      11.874  -4.928  86.280  1.00  0.00              
ATOM   2665  CG  LEU A 343      12.608  -4.455  85.020  1.00  0.00              
ATOM   2666  CD1 LEU A 343      12.856  -5.561  84.007  1.00  0.00              
ATOM   2667  CD2 LEU A 343      11.818  -3.343  84.360  1.00  0.00              
ATOM   2668  C   LEU A 343      12.126  -5.762  88.633  1.00  0.00              
ATOM   2669  O   LEU A 343      12.909  -5.246  89.430  1.00  0.00              
ATOM   2670  N   ALA A 344      10.948  -6.256  89.023  1.00  0.00              
ATOM   2671  CA  ALA A 344      10.459  -6.140  90.391  1.00  0.00              
ATOM   2672  CB  ALA A 344       9.077  -6.763  90.504  1.00  0.00              
ATOM   2673  C   ALA A 344      11.331  -6.783  91.464  1.00  0.00              
ATOM   2674  O   ALA A 344      11.190  -6.457  92.644  1.00  0.00              
ATOM   2675  N   SER A 345      12.248  -7.688  91.105  1.00  0.00              
ATOM   2676  CA  SER A 345      13.164  -8.253  92.083  1.00  0.00              
ATOM   2677  CB  SER A 345      13.469  -9.716  91.749  1.00  0.00              
ATOM   2678  OG  SER A 345      14.049  -9.935  90.469  1.00  0.00              
ATOM   2679  C   SER A 345      14.449  -7.444  92.244  1.00  0.00              
ATOM   2680  O   SER A 345      15.164  -7.573  93.239  1.00  0.00              
ATOM   2681  N   LEU A 346      14.741  -6.558  91.287  1.00  0.00              
ATOM   2682  CA  LEU A 346      16.027  -5.886  91.231  1.00  0.00              
ATOM   2683  CB  LEU A 346      16.345  -5.523  89.787  1.00  0.00              
ATOM   2684  CG  LEU A 346      16.582  -6.690  88.829  1.00  0.00              
ATOM   2685  CD1 LEU A 346      16.719  -6.201  87.402  1.00  0.00              
ATOM   2686  CD2 LEU A 346      17.814  -7.488  89.231  1.00  0.00              
ATOM   2687  C   LEU A 346      16.178  -4.685  92.153  1.00  0.00              
ATOM   2688  O   LEU A 346      15.298  -3.827  92.274  1.00  0.00              
ATOM   2689  N   SER A 347      17.355  -4.615  92.777  1.00  0.00              
ATOM   2690  CA  SER A 347      17.663  -3.671  93.843  1.00  0.00              
ATOM   2691  CB  SER A 347      19.058  -3.996  94.360  1.00  0.00              
ATOM   2692  OG  SER A 347      19.933  -4.125  93.249  1.00  0.00              
ATOM   2693  C   SER A 347      17.541  -2.197  93.472  1.00  0.00              
ATOM   2694  O   SER A 347      17.040  -1.384  94.256  1.00  0.00              
ATOM   2695  N   THR A 348      17.965  -1.834  92.259  1.00  0.00              
ATOM   2696  CA  THR A 348      17.761  -0.487  91.749  1.00  0.00              
ATOM   2697  CB  THR A 348      18.610  -0.256  90.485  1.00  0.00              
ATOM   2698  OG1 THR A 348      18.364  -1.366  89.628  1.00  0.00              
ATOM   2699  CG2 THR A 348      20.093  -0.120  90.795  1.00  0.00              
ATOM   2700  C   THR A 348      16.284  -0.197  91.502  1.00  0.00              
ATOM   2701  O   THR A 348      15.795   0.890  91.805  1.00  0.00              
ATOM   2702  N   PHE A 349      15.528  -1.199  91.031  1.00  0.00              
ATOM   2703  CA  PHE A 349      14.107  -1.022  90.759  1.00  0.00              
ATOM   2704  CB  PHE A 349      13.579  -2.203  89.957  1.00  0.00              
ATOM   2705  CG  PHE A 349      12.207  -1.985  89.331  1.00  0.00              
ATOM   2706  CD1 PHE A 349      12.108  -1.346  88.110  1.00  0.00              
ATOM   2707  CD2 PHE A 349      11.071  -2.459  89.961  1.00  0.00              
ATOM   2708  CE1 PHE A 349      10.874  -1.200  87.515  1.00  0.00              
ATOM   2709  CE2 PHE A 349       9.842  -2.308  89.357  1.00  0.00              
ATOM   2710  CZ  PHE A 349       9.743  -1.685  88.133  1.00  0.00              
ATOM   2711  C   PHE A 349      13.333  -0.869  92.063  1.00  0.00              
ATOM   2712  O   PHE A 349      12.277  -0.232  92.095  1.00  0.00              
ATOM   2713  N   GLN A 350      13.877  -1.391  93.169  1.00  0.00              
ATOM   2714  CA  GLN A 350      13.318  -1.132  94.490  1.00  0.00              
ATOM   2715  CB  GLN A 350      14.063  -1.878  95.599  1.00  0.00              
ATOM   2716  CG  GLN A 350      14.278  -3.381  95.409  1.00  0.00              
ATOM   2717  CD  GLN A 350      13.043  -4.181  95.025  1.00  0.00              
ATOM   2718  OE1 GLN A 350      12.176  -4.481  95.842  1.00  0.00              
ATOM   2719  NE2 GLN A 350      12.917  -4.548  93.759  1.00  0.00              
ATOM   2720  C   GLN A 350      13.266   0.356  94.832  1.00  0.00              
ATOM   2721  O   GLN A 350      12.450   0.777  95.649  1.00  0.00              
ATOM   2722  N   GLN A 351      14.104   1.181  94.191  1.00  0.00              
ATOM   2723  CA  GLN A 351      14.052   2.626  94.375  1.00  0.00              
ATOM   2724  CB  GLN A 351      15.398   3.281  94.041  1.00  0.00              
ATOM   2725  CG  GLN A 351      16.676   2.558  94.488  1.00  0.00              
ATOM   2726  CD  GLN A 351      16.703   2.089  95.936  1.00  0.00              
ATOM   2727  OE1 GLN A 351      16.689   2.874  96.879  1.00  0.00              
ATOM   2728  NE2 GLN A 351      16.755   0.783  96.165  1.00  0.00              
ATOM   2729  C   GLN A 351      12.954   3.246  93.510  1.00  0.00              
ATOM   2730  O   GLN A 351      12.451   4.332  93.806  1.00  0.00              
ATOM   2731  N   MET A 352      12.570   2.569  92.417  1.00  0.00              
ATOM   2732  CA  MET A 352      11.439   2.982  91.593  1.00  0.00              
ATOM   2733  CB  MET A 352      11.474   2.342  90.204  1.00  0.00              
ATOM   2734  CG  MET A 352      12.519   2.872  89.230  1.00  0.00              
ATOM   2735  SD  MET A 352      14.233   2.566  89.722  1.00  0.00              
ATOM   2736  CE  MET A 352      14.757   4.230  90.023  1.00  0.00              
ATOM   2737  C   MET A 352      10.100   2.658  92.242  1.00  0.00              
ATOM   2738  O   MET A 352       9.064   3.176  91.819  1.00  0.00              
ATOM   2739  N   TRP A 353      10.084   1.773  93.248  1.00  0.00              
ATOM   2740  CA  TRP A 353       8.897   1.581  94.067  1.00  0.00              
ATOM   2741  CB  TRP A 353       9.075   0.516  95.147  1.00  0.00              
ATOM   2742  CG  TRP A 353       9.279  -0.937  94.738  1.00  0.00              
ATOM   2743  CD2 TRP A 353       8.802  -1.624  93.649  1.00  0.00              
ATOM   2744  CE2 TRP A 353       9.295  -2.877  93.870  1.00  0.00              
ATOM   2745  CE3 TRP A 353       7.710  -1.427  92.842  1.00  0.00              
ATOM   2746  CD1 TRP A 353      10.020  -1.758  95.556  1.00  0.00              
ATOM   2747  NE1 TRP A 353      10.004  -2.946  94.999  1.00  0.00              
ATOM   2748  CZ2 TRP A 353       8.763  -4.010  93.308  1.00  0.00              
ATOM   2749  CZ3 TRP A 353       7.171  -2.549  92.235  1.00  0.00              
ATOM   2750  CH2 TRP A 353       7.687  -3.817  92.461  1.00  0.00              
ATOM   2751  C   TRP A 353       8.523   2.865  94.788  1.00  0.00              
ATOM   2752  O   TRP A 353       9.295   3.418  95.575  1.00  0.00              
ATOM   2753  N   ILE A 354       7.319   3.351  94.502  1.00  0.00              
ATOM   2754  CA  ILE A 354       6.754   4.465  95.244  1.00  0.00              
ATOM   2755  CB  ILE A 354       5.512   5.017  94.514  1.00  0.00              
ATOM   2756  CG2 ILE A 354       4.979   6.222  95.276  1.00  0.00              
ATOM   2757  CG1 ILE A 354       5.793   5.368  93.060  1.00  0.00              
ATOM   2758  CD1 ILE A 354       4.525   5.550  92.207  1.00  0.00              
ATOM   2759  C   ILE A 354       6.331   3.857  96.574  1.00  0.00              
ATOM   2760  O   ILE A 354       5.511   2.937  96.581  1.00  0.00              
ATOM   2761  N   THR A 355       6.906   4.275  97.700  1.00  0.00              
ATOM   2762  CA  THR A 355       6.386   3.852  98.992  1.00  0.00              
ATOM   2763  CB  THR A 355       7.426   4.062 100.108  1.00  0.00              
ATOM   2764  OG1 THR A 355       7.750   5.450 100.100  1.00  0.00              
ATOM   2765  CG2 THR A 355       8.656   3.184  99.936  1.00  0.00              
ATOM   2766  C   THR A 355       5.095   4.592  99.318  1.00  0.00              
ATOM   2767  O   THR A 355       4.816   5.638  98.721  1.00  0.00              
ATOM   2768  N   LYS A 356       4.287   4.097 100.264  1.00  0.00              
ATOM   2769  CA  LYS A 356       3.145   4.861 100.761  1.00  0.00              
ATOM   2770  CB  LYS A 356       2.323   4.051 101.765  1.00  0.00              
ATOM   2771  CG  LYS A 356       0.954   4.683 102.001  1.00  0.00              
ATOM   2772  CD  LYS A 356       0.063   3.866 102.921  1.00  0.00              
ATOM   2773  CE  LYS A 356      -1.211   4.665 103.158  1.00  0.00              
ATOM   2774  NZ  LYS A 356      -2.113   3.988 104.070  1.00  0.00              
ATOM   2775  C   LYS A 356       3.601   6.192 101.356  1.00  0.00              
ATOM   2776  O   LYS A 356       2.930   7.212 101.217  1.00  0.00              
ATOM   2777  N   GLN A 357       4.792   6.190 101.964  1.00  0.00              
ATOM   2778  CA  GLN A 357       5.501   7.390 102.389  1.00  0.00              
ATOM   2779  CB  GLN A 357       6.829   6.907 103.000  1.00  0.00              
ATOM   2780  CG  GLN A 357       7.959   7.878 103.344  1.00  0.00              
ATOM   2781  CD  GLN A 357       8.906   8.174 102.187  1.00  0.00              
ATOM   2782  OE1 GLN A 357       9.422   7.281 101.512  1.00  0.00              
ATOM   2783  NE2 GLN A 357       9.145   9.444 101.900  1.00  0.00              
ATOM   2784  C   GLN A 357       5.678   8.387 101.240  1.00  0.00              
ATOM   2785  O   GLN A 357       5.182   9.515 101.303  1.00  0.00              
ATOM   2786  N   GLU A 358       6.334   7.971 100.150  1.00  0.00              
ATOM   2787  CA  GLU A 358       6.544   8.826  98.988  1.00  0.00              
ATOM   2788  CB  GLU A 358       7.424   8.110  97.978  1.00  0.00              
ATOM   2789  CG  GLU A 358       8.891   8.134  98.390  1.00  0.00              
ATOM   2790  CD  GLU A 358       9.757   7.083  97.713  1.00  0.00              
ATOM   2791  OE1 GLU A 358      10.689   7.446  96.994  1.00  0.00              
ATOM   2792  OE2 GLU A 358       9.509   5.895  97.914  1.00  0.00              
ATOM   2793  C   GLU A 358       5.246   9.295  98.343  1.00  0.00              
ATOM   2794  O   GLU A 358       5.124  10.457  97.950  1.00  0.00              
ATOM   2795  N   TYR A 359       4.253   8.404  98.281  1.00  0.00              
ATOM   2796  CA  TYR A 359       2.907   8.751  97.853  1.00  0.00              
ATOM   2797  CB  TYR A 359       2.031   7.495  97.857  1.00  0.00              
ATOM   2798  CG  TYR A 359       0.599   7.729  97.398  1.00  0.00              
ATOM   2799  CD1 TYR A 359       0.329   7.867  96.052  1.00  0.00              
ATOM   2800  CE1 TYR A 359      -0.955   8.143  95.638  1.00  0.00              
ATOM   2801  CD2 TYR A 359      -0.418   7.837  98.330  1.00  0.00              
ATOM   2802  CE2 TYR A 359      -1.702   8.126  97.918  1.00  0.00              
ATOM   2803  CZ  TYR A 359      -1.954   8.292  96.573  1.00  0.00              
ATOM   2804  OH  TYR A 359      -3.218   8.641  96.148  1.00  0.00              
ATOM   2805  C   TYR A 359       2.295   9.817  98.757  1.00  0.00              
ATOM   2806  O   TYR A 359       1.725  10.792  98.272  1.00  0.00              
ATOM   2807  N   ASP A 360       2.431   9.664 100.077  1.00  0.00              
ATOM   2808  CA  ASP A 360       1.813  10.581 101.027  1.00  0.00              
ATOM   2809  CB  ASP A 360       1.844  10.041 102.461  1.00  0.00              
ATOM   2810  CG  ASP A 360       0.958   8.830 102.745  1.00  0.00              
ATOM   2811  OD1 ASP A 360       1.260   8.102 103.691  1.00  0.00              
ATOM   2812  OD2 ASP A 360      -0.036   8.610 102.047  1.00  0.00              
ATOM   2813  C   ASP A 360       2.452  11.957 100.995  1.00  0.00              
ATOM   2814  O   ASP A 360       1.812  12.957 101.315  1.00  0.00              
ATOM   2815  N   GLU A 361       3.731  12.011 100.617  1.00  0.00              
ATOM   2816  CA  GLU A 361       4.383  13.283 100.372  1.00  0.00              
ATOM   2817  CB  GLU A 361       5.890  13.175 100.588  1.00  0.00              
ATOM   2818  CG  GLU A 361       6.337  13.238 102.050  1.00  0.00              
ATOM   2819  CD  GLU A 361       6.099  11.989 102.888  1.00  0.00              
ATOM   2820  OE1 GLU A 361       7.053  11.213 103.044  1.00  0.00              
ATOM   2821  OE2 GLU A 361       5.002  11.796 103.397  1.00  0.00              
ATOM   2822  C   GLU A 361       4.085  13.906  99.013  1.00  0.00              
ATOM   2823  O   GLU A 361       3.791  15.099  98.940  1.00  0.00              
ATOM   2824  N   ALA A 362       4.133  13.139  97.919  1.00  0.00              
ATOM   2825  CA  ALA A 362       4.056  13.724  96.586  1.00  0.00              
ATOM   2826  CB  ALA A 362       5.240  13.228  95.774  1.00  0.00              
ATOM   2827  C   ALA A 362       2.783  13.488  95.777  1.00  0.00              
ATOM   2828  O   ALA A 362       2.647  13.991  94.656  1.00  0.00              
ATOM   2829  N   GLY A 363       1.830  12.727  96.319  1.00  0.00              
ATOM   2830  CA  GLY A 363       0.558  12.456  95.660  1.00  0.00              
ATOM   2831  C   GLY A 363       0.664  11.482  94.483  1.00  0.00              
ATOM   2832  O   GLY A 363       1.765  11.069  94.120  1.00  0.00              
ATOM   2833  N   PRO A 364      -0.444  11.100  93.818  1.00  0.00              
ATOM   2834  CD  PRO A 364      -1.796  11.546  94.137  1.00  0.00              
ATOM   2835  CA  PRO A 364      -0.445  10.196  92.662  1.00  0.00              
ATOM   2836  CB  PRO A 364      -1.922  10.070  92.340  1.00  0.00              
ATOM   2837  CG  PRO A 364      -2.517  11.371  92.814  1.00  0.00              
ATOM   2838  C   PRO A 364       0.383  10.679  91.471  1.00  0.00              
ATOM   2839  O   PRO A 364       0.801   9.909  90.605  1.00  0.00              
ATOM   2840  N   SER A 365       0.637  11.986  91.455  1.00  0.00              
ATOM   2841  CA  SER A 365       1.574  12.641  90.561  1.00  0.00              
ATOM   2842  CB  SER A 365       1.646  14.113  90.969  1.00  0.00              
ATOM   2843  OG  SER A 365       1.199  14.328  92.309  1.00  0.00              
ATOM   2844  C   SER A 365       2.967  12.024  90.500  1.00  0.00              
ATOM   2845  O   SER A 365       3.564  11.973  89.421  1.00  0.00              
ATOM   2846  N   ILE A 366       3.461  11.475  91.620  1.00  0.00              
ATOM   2847  CA  ILE A 366       4.829  10.971  91.724  1.00  0.00              
ATOM   2848  CB  ILE A 366       5.101  10.485  93.172  1.00  0.00              
ATOM   2849  CG2 ILE A 366       4.260   9.256  93.497  1.00  0.00              
ATOM   2850  CG1 ILE A 366       6.591  10.250  93.421  1.00  0.00              
ATOM   2851  CD1 ILE A 366       6.985   9.879  94.857  1.00  0.00              
ATOM   2852  C   ILE A 366       5.253   9.930  90.684  1.00  0.00              
ATOM   2853  O   ILE A 366       6.446   9.810  90.393  1.00  0.00              
ATOM   2854  N   VAL A 367       4.314   9.212  90.049  1.00  0.00              
ATOM   2855  CA  VAL A 367       4.636   8.244  88.997  1.00  0.00              
ATOM   2856  CB  VAL A 367       3.363   7.572  88.416  1.00  0.00              
ATOM   2857  CG1 VAL A 367       3.750   6.368  87.568  1.00  0.00              
ATOM   2858  CG2 VAL A 367       2.380   7.121  89.486  1.00  0.00              
ATOM   2859  C   VAL A 367       5.427   8.907  87.866  1.00  0.00              
ATOM   2860  O   VAL A 367       6.365   8.337  87.310  1.00  0.00              
ATOM   2861  N   HIS A 368       5.108  10.177  87.594  1.00  0.00              
ATOM   2862  CA  HIS A 368       5.764  10.957  86.552  1.00  0.00              
ATOM   2863  CB  HIS A 368       4.922  12.189  86.232  1.00  0.00              
ATOM   2864  CG  HIS A 368       3.479  11.828  85.928  1.00  0.00              
ATOM   2865  ND1 HIS A 368       2.507  11.692  86.815  1.00  0.00              
ATOM   2866  CD2 HIS A 368       3.000  11.469  84.693  1.00  0.00              
ATOM   2867  NE2 HIS A 368       1.765  11.097  84.917  1.00  0.00              
ATOM   2868  CE1 HIS A 368       1.461  11.235  86.185  1.00  0.00              
ATOM   2869  C   HIS A 368       7.179  11.393  86.923  1.00  0.00              
ATOM   2870  O   HIS A 368       7.939  11.872  86.073  1.00  0.00              
ATOM   2871  N   ARG A 369       7.517  11.277  88.211  1.00  0.00              
ATOM   2872  CA  ARG A 369       8.863  11.521  88.699  1.00  0.00              
ATOM   2873  CB  ARG A 369       8.830  12.243  90.051  1.00  0.00              
ATOM   2874  CG  ARG A 369       8.067  13.577  90.118  1.00  0.00              
ATOM   2875  CD  ARG A 369       8.643  14.712  89.262  1.00  0.00              
ATOM   2876  NE  ARG A 369       8.493  14.438  87.843  1.00  0.00              
ATOM   2877  CZ  ARG A 369       7.656  15.087  87.038  1.00  0.00              
ATOM   2878  NH1 ARG A 369       7.440  14.552  85.846  1.00  0.00              
ATOM   2879  NH2 ARG A 369       7.069  16.224  87.397  1.00  0.00              
ATOM   2880  C   ARG A 369       9.635  10.213  88.814  1.00  0.00              
ATOM   2881  O   ARG A 369      10.840  10.165  88.560  1.00  0.00              
ATOM   2882  N   LYS A 370       8.948   9.126  89.175  1.00  0.00              
ATOM   2883  CA  LYS A 370       9.550   7.802  89.239  1.00  0.00              
ATOM   2884  CB  LYS A 370       8.673   6.869  90.073  1.00  0.00              
ATOM   2885  CG  LYS A 370       8.680   7.150  91.565  1.00  0.00              
ATOM   2886  CD  LYS A 370      10.029   6.807  92.172  1.00  0.00              
ATOM   2887  CE  LYS A 370       9.963   7.010  93.671  1.00  0.00              
ATOM   2888  NZ  LYS A 370      11.247   6.731  94.283  1.00  0.00              
ATOM   2889  C   LYS A 370       9.808   7.216  87.854  1.00  0.00              
ATOM   2890  O   LYS A 370       9.156   6.276  87.394  1.00  0.00              
ATOM   2891  N   CYS A 371      10.785   7.786  87.154  1.00  0.00              
ATOM   2892  CA  CYS A 371      11.145   7.310  85.827  1.00  0.00              
ATOM   2893  CB  CYS A 371      12.036   8.340  85.144  1.00  0.00              
ATOM   2894  SG  CYS A 371      12.210   8.062  83.364  1.00  0.00              
ATOM   2895  C   CYS A 371      11.834   5.950  85.902  1.00  0.00              
ATOM   2896  O   CYS A 371      12.782   5.803  86.680  1.00  0.00              
ATOM   2897  OXT CYS A 371      11.410   5.040  85.196  1.00  0.00              
TER    2898      CYS A 371
ATOM   2899  N   ASP B   1      50.240  29.288  64.152  1.00  0.00              
ATOM   2900  CA  ASP B   1      50.694  28.451  65.263  1.00  0.00              
ATOM   2901  CB  ASP B   1      52.093  28.901  65.728  1.00  0.00              
ATOM   2902  CG  ASP B   1      52.689  28.165  66.937  1.00  0.00              
ATOM   2903  OD1 ASP B   1      52.739  26.936  66.941  1.00  0.00              
ATOM   2904  OD2 ASP B   1      53.084  28.841  67.887  1.00  0.00              
ATOM   2905  C   ASP B   1      49.719  28.415  66.433  1.00  0.00              
ATOM   2906  O   ASP B   1      49.835  27.602  67.351  1.00  0.00              
ATOM   2907  N   TYR B   2      48.709  29.284  66.358  1.00  0.00              
ATOM   2908  CA  TYR B   2      47.658  29.365  67.369  1.00  0.00              
ATOM   2909  CB  TYR B   2      46.647  30.455  66.991  1.00  0.00              
ATOM   2910  CG  TYR B   2      45.537  30.665  68.017  1.00  0.00              
ATOM   2911  CD1 TYR B   2      45.832  31.190  69.262  1.00  0.00              
ATOM   2912  CE1 TYR B   2      44.836  31.322  70.207  1.00  0.00              
ATOM   2913  CD2 TYR B   2      44.241  30.295  67.709  1.00  0.00              
ATOM   2914  CE2 TYR B   2      43.243  30.424  68.652  1.00  0.00              
ATOM   2915  CZ  TYR B   2      43.551  30.933  69.896  1.00  0.00              
ATOM   2916  OH  TYR B   2      42.559  31.054  70.849  1.00  0.00              
ATOM   2917  C   TYR B   2      46.953  28.026  67.567  1.00  0.00              
ATOM   2918  O   TYR B   2      46.683  27.618  68.697  1.00  0.00              
ATOM   2919  N   GLU B   3      46.698  27.326  66.456  1.00  0.00              
ATOM   2920  CA  GLU B   3      46.118  25.992  66.475  1.00  0.00              
ATOM   2921  CB  GLU B   3      45.970  25.487  65.043  1.00  0.00              
ATOM   2922  CG  GLU B   3      45.187  24.184  64.916  1.00  0.00              
ATOM   2923  CD  GLU B   3      45.115  23.654  63.493  1.00  0.00              
ATOM   2924  OE1 GLU B   3      46.042  22.962  63.074  1.00  0.00              
ATOM   2925  OE2 GLU B   3      44.136  23.940  62.806  1.00  0.00              
ATOM   2926  C   GLU B   3      46.967  25.025  67.294  1.00  0.00              
ATOM   2927  O   GLU B   3      46.434  24.316  68.146  1.00  0.00              
ATOM   2928  N   LYS B   4      48.293  25.027  67.100  1.00  0.00              
ATOM   2929  CA  LYS B   4      49.180  24.134  67.833  1.00  0.00              
ATOM   2930  CB  LYS B   4      50.591  24.171  67.239  1.00  0.00              
ATOM   2931  CG  LYS B   4      51.621  23.210  67.842  1.00  0.00              
ATOM   2932  CD  LYS B   4      51.195  21.749  67.728  1.00  0.00              
ATOM   2933  CE  LYS B   4      52.291  20.826  68.237  1.00  0.00              
ATOM   2934  NZ  LYS B   4      51.808  19.459  68.296  1.00  0.00              
ATOM   2935  C   LYS B   4      49.185  24.495  69.314  1.00  0.00              
ATOM   2936  O   LYS B   4      49.118  23.606  70.161  1.00  0.00              
ATOM   2937  N   ASN B   5      49.186  25.794  69.639  1.00  0.00              
ATOM   2938  CA  ASN B   5      49.060  26.246  71.023  1.00  0.00              
ATOM   2939  CB  ASN B   5      49.118  27.765  71.138  1.00  0.00              
ATOM   2940  CG  ASN B   5      50.521  28.332  71.007  1.00  0.00              
ATOM   2941  OD1 ASN B   5      51.179  28.666  71.987  1.00  0.00              
ATOM   2942  ND2 ASN B   5      51.030  28.470  69.794  1.00  0.00              
ATOM   2943  C   ASN B   5      47.777  25.759  71.681  1.00  0.00              
ATOM   2944  O   ASN B   5      47.801  25.260  72.807  1.00  0.00              
ATOM   2945  N   LYS B   6      46.655  25.856  70.958  1.00  0.00              
ATOM   2946  CA  LYS B   6      45.368  25.363  71.428  1.00  0.00              
ATOM   2947  CB  LYS B   6      44.286  25.747  70.423  1.00  0.00              
ATOM   2948  CG  LYS B   6      42.865  25.439  70.872  1.00  0.00              
ATOM   2949  CD  LYS B   6      41.892  25.811  69.769  1.00  0.00              
ATOM   2950  CE  LYS B   6      40.476  25.481  70.209  1.00  0.00              
ATOM   2951  NZ  LYS B   6      39.532  25.806  69.158  1.00  0.00              
ATOM   2952  C   LYS B   6      45.397  23.852  71.639  1.00  0.00              
ATOM   2953  O   LYS B   6      44.921  23.360  72.662  1.00  0.00              
ATOM   2954  N   VAL B   7      45.989  23.102  70.705  1.00  0.00              
ATOM   2955  CA  VAL B   7      46.150  21.656  70.823  1.00  0.00              
ATOM   2956  CB  VAL B   7      46.734  21.121  69.489  1.00  0.00              
ATOM   2957  CG1 VAL B   7      47.183  19.674  69.541  1.00  0.00              
ATOM   2958  CG2 VAL B   7      45.666  21.212  68.409  1.00  0.00              
ATOM   2959  C   VAL B   7      46.980  21.277  72.051  1.00  0.00              
ATOM   2960  O   VAL B   7      46.581  20.410  72.835  1.00  0.00              
ATOM   2961  N   CYS B   8      48.110  21.963  72.264  1.00  0.00              
ATOM   2962  CA  CYS B   8      48.928  21.787  73.459  1.00  0.00              
ATOM   2963  CB  CYS B   8      50.166  22.673  73.406  1.00  0.00              
ATOM   2964  SG  CYS B   8      51.214  22.425  71.951  1.00  0.00              
ATOM   2965  C   CYS B   8      48.162  22.111  74.736  1.00  0.00              
ATOM   2966  O   CYS B   8      48.285  21.409  75.747  1.00  0.00              
ATOM   2967  N   LYS B   9      47.348  23.172  74.693  1.00  0.00              
ATOM   2968  CA  LYS B   9      46.495  23.556  75.807  1.00  0.00              
ATOM   2969  CB  LYS B   9      45.797  24.877  75.498  1.00  0.00              
ATOM   2970  CG  LYS B   9      45.018  25.475  76.659  1.00  0.00              
ATOM   2971  CD  LYS B   9      44.399  26.792  76.229  1.00  0.00              
ATOM   2972  CE  LYS B   9      43.654  27.413  77.396  1.00  0.00              
ATOM   2973  NZ  LYS B   9      43.084  28.689  77.009  1.00  0.00              
ATOM   2974  C   LYS B   9      45.475  22.465  76.105  1.00  0.00              
ATOM   2975  O   LYS B   9      45.305  22.095  77.264  1.00  0.00              
ATOM   2976  N   GLU B  10      44.827  21.890  75.085  1.00  0.00              
ATOM   2977  CA  GLU B  10      43.886  20.798  75.291  1.00  0.00              
ATOM   2978  CB  GLU B  10      43.177  20.408  73.995  1.00  0.00              
ATOM   2979  CG  GLU B  10      42.383  21.523  73.315  1.00  0.00              
ATOM   2980  CD  GLU B  10      41.368  22.229  74.205  1.00  0.00              
ATOM   2981  OE1 GLU B  10      40.331  21.639  74.505  1.00  0.00              
ATOM   2982  OE2 GLU B  10      41.619  23.370  74.592  1.00  0.00              
ATOM   2983  C   GLU B  10      44.556  19.573  75.897  1.00  0.00              
ATOM   2984  O   GLU B  10      44.040  18.999  76.854  1.00  0.00              
ATOM   2985  N   PHE B  11      45.733  19.200  75.386  1.00  0.00              
ATOM   2986  CA  PHE B  11      46.511  18.093  75.926  1.00  0.00              
ATOM   2987  CB  PHE B  11      47.800  17.975  75.122  1.00  0.00              
ATOM   2988  CG  PHE B  11      48.643  16.733  75.380  1.00  0.00              
ATOM   2989  CD1 PHE B  11      48.293  15.532  74.794  1.00  0.00              
ATOM   2990  CD2 PHE B  11      49.786  16.819  76.153  1.00  0.00              
ATOM   2991  CE1 PHE B  11      49.096  14.426  74.967  1.00  0.00              
ATOM   2992  CE2 PHE B  11      50.579  15.704  76.327  1.00  0.00              
ATOM   2993  CZ  PHE B  11      50.237  14.509  75.734  1.00  0.00              
ATOM   2994  C   PHE B  11      46.831  18.277  77.406  1.00  0.00              
ATOM   2995  O   PHE B  11      46.567  17.389  78.219  1.00  0.00              
ATOM   2996  N   SER B  12      47.371  19.442  77.770  1.00  0.00              
ATOM   2997  CA  SER B  12      47.758  19.707  79.147  1.00  0.00              
ATOM   2998  CB  SER B  12      48.704  20.902  79.208  1.00  0.00              
ATOM   2999  OG  SER B  12      48.222  22.026  78.483  1.00  0.00              
ATOM   3000  C   SER B  12      46.585  19.891  80.102  1.00  0.00              
ATOM   3001  O   SER B  12      46.557  19.296  81.180  1.00  0.00              
ATOM   3002  N   HIS B  13      45.595  20.697  79.709  1.00  0.00              
ATOM   3003  CA  HIS B  13      44.428  20.971  80.536  1.00  0.00              
ATOM   3004  CB  HIS B  13      43.639  22.143  79.943  1.00  0.00              
ATOM   3005  CG  HIS B  13      42.513  22.704  80.805  1.00  0.00              
ATOM   3006  ND1 HIS B  13      41.863  22.139  81.815  1.00  0.00              
ATOM   3007  CD2 HIS B  13      41.985  23.960  80.615  1.00  0.00              
ATOM   3008  NE2 HIS B  13      41.048  24.076  81.522  1.00  0.00              
ATOM   3009  CE1 HIS B  13      40.971  22.986  82.245  1.00  0.00              
ATOM   3010  C   HIS B  13      43.519  19.758  80.698  1.00  0.00              
ATOM   3011  O   HIS B  13      42.950  19.563  81.775  1.00  0.00              
ATOM   3012  N   LEU B  14      43.324  18.958  79.647  1.00  0.00              
ATOM   3013  CA  LEU B  14      42.462  17.793  79.749  1.00  0.00              
ATOM   3014  CB  LEU B  14      41.758  17.516  78.425  1.00  0.00              
ATOM   3015  CG  LEU B  14      40.818  18.568  77.849  1.00  0.00              
ATOM   3016  CD1 LEU B  14      40.387  18.158  76.454  1.00  0.00              
ATOM   3017  CD2 LEU B  14      39.612  18.787  78.749  1.00  0.00              
ATOM   3018  C   LEU B  14      43.189  16.538  80.204  1.00  0.00              
ATOM   3019  O   LEU B  14      42.586  15.675  80.844  1.00  0.00              
ATOM   3020  N   GLY B  15      44.480  16.406  79.890  1.00  0.00              
ATOM   3021  CA  GLY B  15      45.209  15.185  80.181  1.00  0.00              
ATOM   3022  C   GLY B  15      45.236  14.291  78.952  1.00  0.00              
ATOM   3023  O   GLY B  15      44.257  14.209  78.204  1.00  0.00              
ATOM   3024  N   LYS B  16      46.360  13.584  78.775  1.00  0.00              
ATOM   3025  CA  LYS B  16      46.650  12.783  77.589  1.00  0.00              
ATOM   3026  CB  LYS B  16      47.896  11.930  77.847  1.00  0.00              
ATOM   3027  CG  LYS B  16      48.357  11.094  76.657  1.00  0.00              
ATOM   3028  CD  LYS B  16      49.662  10.389  76.970  1.00  0.00              
ATOM   3029  CE  LYS B  16      50.055   9.520  75.788  1.00  0.00              
ATOM   3030  NZ  LYS B  16      51.362   8.934  76.008  1.00  0.00              
ATOM   3031  C   LYS B  16      45.502  11.923  77.071  1.00  0.00              
ATOM   3032  O   LYS B  16      45.031  12.151  75.959  1.00  0.00              
ATOM   3033  N   GLU B  17      44.987  11.000  77.893  1.00  0.00              
ATOM   3034  CA  GLU B  17      43.899  10.109  77.503  1.00  0.00              
ATOM   3035  CB  GLU B  17      43.618   9.133  78.643  1.00  0.00              
ATOM   3036  CG  GLU B  17      42.651   8.005  78.287  1.00  0.00              
ATOM   3037  CD  GLU B  17      42.263   7.123  79.463  1.00  0.00              
ATOM   3038  OE1 GLU B  17      41.497   7.570  80.316  1.00  0.00              
ATOM   3039  OE2 GLU B  17      42.723   5.982  79.529  1.00  0.00              
ATOM   3040  C   GLU B  17      42.622  10.863  77.132  1.00  0.00              
ATOM   3041  O   GLU B  17      41.859  10.445  76.255  1.00  0.00              
ATOM   3042  N   ASP B  18      42.389  12.009  77.776  1.00  0.00              
ATOM   3043  CA  ASP B  18      41.202  12.814  77.521  1.00  0.00              
ATOM   3044  CB  ASP B  18      40.994  13.875  78.598  1.00  0.00              
ATOM   3045  CG  ASP B  18      40.808  13.329  80.007  1.00  0.00              
ATOM   3046  OD1 ASP B  18      39.749  13.557  80.590  1.00  0.00              
ATOM   3047  OD2 ASP B  18      41.714  12.655  80.506  1.00  0.00              
ATOM   3048  C   ASP B  18      41.348  13.491  76.170  1.00  0.00              
ATOM   3049  O   ASP B  18      40.395  13.546  75.391  1.00  0.00              
ATOM   3050  N   PHE B  19      42.562  13.961  75.860  1.00  0.00              
ATOM   3051  CA  PHE B  19      42.884  14.479  74.540  1.00  0.00              
ATOM   3052  CB  PHE B  19      44.291  15.086  74.541  1.00  0.00              
ATOM   3053  CG  PHE B  19      44.703  15.711  73.213  1.00  0.00              
ATOM   3054  CD1 PHE B  19      44.132  16.899  72.799  1.00  0.00              
ATOM   3055  CD2 PHE B  19      45.626  15.068  72.409  1.00  0.00              
ATOM   3056  CE1 PHE B  19      44.471  17.428  71.572  1.00  0.00              
ATOM   3057  CE2 PHE B  19      45.957  15.603  71.183  1.00  0.00              
ATOM   3058  CZ  PHE B  19      45.378  16.779  70.762  1.00  0.00              
ATOM   3059  C   PHE B  19      42.762  13.387  73.480  1.00  0.00              
ATOM   3060  O   PHE B  19      42.243  13.653  72.393  1.00  0.00              
ATOM   3061  N   THR B  20      43.219  12.160  73.763  1.00  0.00              
ATOM   3062  CA  THR B  20      43.029  11.013  72.881  1.00  0.00              
ATOM   3063  CB  THR B  20      43.646   9.747  73.516  1.00  0.00              
ATOM   3064  OG1 THR B  20      44.942  10.115  73.968  1.00  0.00              
ATOM   3065  CG2 THR B  20      43.754   8.577  72.550  1.00  0.00              
ATOM   3066  C   THR B  20      41.545  10.785  72.605  1.00  0.00              
ATOM   3067  O   THR B  20      41.142  10.635  71.453  1.00  0.00              
ATOM   3068  N   SER B  21      40.721  10.824  73.657  1.00  0.00              
ATOM   3069  CA  SER B  21      39.282  10.639  73.537  1.00  0.00              
ATOM   3070  CB  SER B  21      38.655  10.611  74.925  1.00  0.00              
ATOM   3071  OG  SER B  21      39.226   9.585  75.730  1.00  0.00              
ATOM   3072  C   SER B  21      38.631  11.724  72.683  1.00  0.00              
ATOM   3073  O   SER B  21      37.867  11.424  71.762  1.00  0.00              
ATOM   3074  N   LEU B  22      38.987  12.989  72.944  1.00  0.00              
ATOM   3075  CA  LEU B  22      38.513  14.127  72.167  1.00  0.00              
ATOM   3076  CB  LEU B  22      39.110  15.416  72.734  1.00  0.00              
ATOM   3077  CG  LEU B  22      38.719  16.762  72.127  1.00  0.00              
ATOM   3078  CD1 LEU B  22      37.260  17.087  72.410  1.00  0.00              
ATOM   3079  CD2 LEU B  22      39.612  17.860  72.679  1.00  0.00              
ATOM   3080  C   LEU B  22      38.891  13.992  70.696  1.00  0.00              
ATOM   3081  O   LEU B  22      38.045  14.137  69.813  1.00  0.00              
ATOM   3082  N   SER B  23      40.158  13.655  70.436  1.00  0.00              
ATOM   3083  CA  SER B  23      40.652  13.485  69.079  1.00  0.00              
ATOM   3084  CB  SER B  23      42.165  13.309  69.084  1.00  0.00              
ATOM   3085  OG  SER B  23      42.822  14.378  69.753  1.00  0.00              
ATOM   3086  C   SER B  23      39.990  12.304  68.381  1.00  0.00              
ATOM   3087  O   SER B  23      39.703  12.375  67.186  1.00  0.00              
ATOM   3088  N   LEU B  24      39.698  11.223  69.115  1.00  0.00              
ATOM   3089  CA  LEU B  24      39.006  10.064  68.571  1.00  0.00              
ATOM   3090  CB  LEU B  24      38.962   8.950  69.611  1.00  0.00              
ATOM   3091  CG  LEU B  24      38.473   7.559  69.233  1.00  0.00              
ATOM   3092  CD1 LEU B  24      39.393   6.890  68.224  1.00  0.00              
ATOM   3093  CD2 LEU B  24      38.423   6.711  70.483  1.00  0.00              
ATOM   3094  C   LEU B  24      37.604  10.430  68.110  1.00  0.00              
ATOM   3095  O   LEU B  24      37.236  10.131  66.972  1.00  0.00              
ATOM   3096  N   VAL B  25      36.843  11.122  68.969  1.00  0.00              
ATOM   3097  CA  VAL B  25      35.518  11.626  68.621  1.00  0.00              
ATOM   3098  CB  VAL B  25      34.888  12.335  69.849  1.00  0.00              
ATOM   3099  CG1 VAL B  25      33.572  13.029  69.526  1.00  0.00              
ATOM   3100  CG2 VAL B  25      34.623  11.325  70.955  1.00  0.00              
ATOM   3101  C   VAL B  25      35.591  12.555  67.410  1.00  0.00              
ATOM   3102  O   VAL B  25      34.852  12.385  66.438  1.00  0.00              
ATOM   3103  N   LEU B  26      36.535  13.503  67.448  1.00  0.00              
ATOM   3104  CA  LEU B  26      36.744  14.469  66.380  1.00  0.00              
ATOM   3105  CB  LEU B  26      37.895  15.394  66.764  1.00  0.00              
ATOM   3106  CG  LEU B  26      38.214  16.610  65.908  1.00  0.00              
ATOM   3107  CD1 LEU B  26      37.083  17.627  65.970  1.00  0.00              
ATOM   3108  CD2 LEU B  26      39.511  17.243  66.381  1.00  0.00              
ATOM   3109  C   LEU B  26      37.024  13.809  65.034  1.00  0.00              
ATOM   3110  O   LEU B  26      36.304  14.052  64.065  1.00  0.00              
ATOM   3111  N   TYR B  27      38.028  12.934  64.947  1.00  0.00              
ATOM   3112  CA  TYR B  27      38.345  12.275  63.691  1.00  0.00              
ATOM   3113  CB  TYR B  27      39.727  11.631  63.730  1.00  0.00              
ATOM   3114  CG  TYR B  27      40.845  12.665  63.782  1.00  0.00              
ATOM   3115  CD1 TYR B  27      41.769  12.627  64.806  1.00  0.00              
ATOM   3116  CE1 TYR B  27      42.758  13.583  64.882  1.00  0.00              
ATOM   3117  CD2 TYR B  27      40.923  13.653  62.817  1.00  0.00              
ATOM   3118  CE2 TYR B  27      41.912  14.611  62.886  1.00  0.00              
ATOM   3119  CZ  TYR B  27      42.820  14.570  63.922  1.00  0.00              
ATOM   3120  OH  TYR B  27      43.807  15.530  64.003  1.00  0.00              
ATOM   3121  C   TYR B  27      37.284  11.289  63.232  1.00  0.00              
ATOM   3122  O   TYR B  27      37.062  11.147  62.029  1.00  0.00              
ATOM   3123  N   SER B  28      36.579  10.638  64.164  1.00  0.00              
ATOM   3124  CA  SER B  28      35.452   9.796  63.794  1.00  0.00              
ATOM   3125  CB  SER B  28      34.981   8.958  64.973  1.00  0.00              
ATOM   3126  OG  SER B  28      36.025   8.139  65.479  1.00  0.00              
ATOM   3127  C   SER B  28      34.292  10.606  63.222  1.00  0.00              
ATOM   3128  O   SER B  28      33.684  10.181  62.238  1.00  0.00              
ATOM   3129  N   ARG B  29      33.978  11.786  63.778  1.00  0.00              
ATOM   3130  CA  ARG B  29      32.924  12.622  63.216  1.00  0.00              
ATOM   3131  CB  ARG B  29      32.435  13.696  64.207  1.00  0.00              
ATOM   3132  CG  ARG B  29      33.297  14.941  64.407  1.00  0.00              
ATOM   3133  CD  ARG B  29      32.827  15.822  65.559  1.00  0.00              
ATOM   3134  NE  ARG B  29      31.476  16.336  65.387  1.00  0.00              
ATOM   3135  CZ  ARG B  29      31.197  17.514  64.827  1.00  0.00              
ATOM   3136  NH1 ARG B  29      29.923  17.865  64.732  1.00  0.00              
ATOM   3137  NH2 ARG B  29      32.152  18.332  64.393  1.00  0.00              
ATOM   3138  C   ARG B  29      33.347  13.228  61.881  1.00  0.00              
ATOM   3139  O   ARG B  29      32.538  13.325  60.961  1.00  0.00              
ATOM   3140  N   LYS B  30      34.625  13.608  61.744  1.00  0.00              
ATOM   3141  CA  LYS B  30      35.161  14.101  60.481  1.00  0.00              
ATOM   3142  CB  LYS B  30      36.592  14.592  60.641  1.00  0.00              
ATOM   3143  CG  LYS B  30      36.750  15.907  61.377  1.00  0.00              
ATOM   3144  CD  LYS B  30      38.236  16.177  61.518  1.00  0.00              
ATOM   3145  CE  LYS B  30      38.474  17.514  62.191  1.00  0.00              
ATOM   3146  NZ  LYS B  30      39.892  17.710  62.421  1.00  0.00              
ATOM   3147  C   LYS B  30      35.141  13.061  59.373  1.00  0.00              
ATOM   3148  O   LYS B  30      34.696  13.351  58.259  1.00  0.00              
ATOM   3149  N   PHE B  31      35.603  11.842  59.665  1.00  0.00              
ATOM   3150  CA  PHE B  31      35.697  10.790  58.666  1.00  0.00              
ATOM   3151  CB  PHE B  31      37.128  10.225  58.629  1.00  0.00              
ATOM   3152  CG  PHE B  31      38.247  11.230  58.386  1.00  0.00              
ATOM   3153  CD1 PHE B  31      38.897  11.814  59.456  1.00  0.00              
ATOM   3154  CD2 PHE B  31      38.631  11.538  57.098  1.00  0.00              
ATOM   3155  CE1 PHE B  31      39.926  12.706  59.232  1.00  0.00              
ATOM   3156  CE2 PHE B  31      39.659  12.432  56.881  1.00  0.00              
ATOM   3157  CZ  PHE B  31      40.307  13.016  57.946  1.00  0.00              
ATOM   3158  C   PHE B  31      34.696   9.668  58.961  1.00  0.00              
ATOM   3159  O   PHE B  31      35.090   8.622  59.489  1.00  0.00              
ATOM   3160  N   PRO B  32      33.403   9.771  58.602  1.00  0.00              
ATOM   3161  CD  PRO B  32      32.851  10.815  57.741  1.00  0.00              
ATOM   3162  CA  PRO B  32      32.376   8.779  58.932  1.00  0.00              
ATOM   3163  CB  PRO B  32      31.113   9.416  58.387  1.00  0.00              
ATOM   3164  CG  PRO B  32      31.597  10.175  57.181  1.00  0.00              
ATOM   3165  C   PRO B  32      32.608   7.382  58.357  1.00  0.00              
ATOM   3166  O   PRO B  32      32.100   6.383  58.867  1.00  0.00              
ATOM   3167  N   SER B  33      33.379   7.309  57.271  1.00  0.00              
ATOM   3168  CA  SER B  33      33.748   6.054  56.640  1.00  0.00              
ATOM   3169  CB  SER B  33      33.930   6.322  55.153  1.00  0.00              
ATOM   3170  OG  SER B  33      32.850   7.100  54.649  1.00  0.00              
ATOM   3171  C   SER B  33      35.024   5.436  57.207  1.00  0.00              
ATOM   3172  O   SER B  33      35.378   4.311  56.849  1.00  0.00              
ATOM   3173  N   GLY B  34      35.740   6.138  58.093  1.00  0.00              
ATOM   3174  CA  GLY B  34      37.022   5.665  58.592  1.00  0.00              
ATOM   3175  C   GLY B  34      36.839   4.547  59.603  1.00  0.00              
ATOM   3176  O   GLY B  34      36.103   4.702  60.581  1.00  0.00              
ATOM   3177  N   THR B  35      37.493   3.407  59.374  1.00  0.00              
ATOM   3178  CA  THR B  35      37.373   2.283  60.290  1.00  0.00              
ATOM   3179  CB  THR B  35      37.760   0.938  59.634  1.00  0.00              
ATOM   3180  OG1 THR B  35      39.115   1.016  59.214  1.00  0.00              
ATOM   3181  CG2 THR B  35      36.846   0.593  58.469  1.00  0.00              
ATOM   3182  C   THR B  35      38.157   2.517  61.577  1.00  0.00              
ATOM   3183  O   THR B  35      39.105   3.310  61.606  1.00  0.00              
ATOM   3184  N   PHE B  36      37.753   1.797  62.632  1.00  0.00              
ATOM   3185  CA  PHE B  36      38.305   1.929  63.974  1.00  0.00              
ATOM   3186  CB  PHE B  36      37.826   0.755  64.839  1.00  0.00              
ATOM   3187  CG  PHE B  36      38.288   0.797  66.291  1.00  0.00              
ATOM   3188  CD1 PHE B  36      39.032  -0.252  66.797  1.00  0.00              
ATOM   3189  CD2 PHE B  36      37.994   1.886  67.091  1.00  0.00              
ATOM   3190  CE1 PHE B  36      39.494  -0.201  68.095  1.00  0.00              
ATOM   3191  CE2 PHE B  36      38.466   1.930  68.384  1.00  0.00              
ATOM   3192  CZ  PHE B  36      39.215   0.890  68.888  1.00  0.00              
ATOM   3193  C   PHE B  36      39.818   2.075  64.039  1.00  0.00              
ATOM   3194  O   PHE B  36      40.301   3.124  64.458  1.00  0.00              
ATOM   3195  N   GLU B  37      40.576   1.085  63.556  1.00  0.00              
ATOM   3196  CA  GLU B  37      42.026   1.139  63.640  1.00  0.00              
ATOM   3197  CB  GLU B  37      42.642  -0.212  63.272  1.00  0.00              
ATOM   3198  CG  GLU B  37      44.132  -0.363  63.613  1.00  0.00              
ATOM   3199  CD  GLU B  37      44.488  -0.113  65.077  1.00  0.00              
ATOM   3200  OE1 GLU B  37      45.186   0.863  65.363  1.00  0.00              
ATOM   3201  OE2 GLU B  37      44.072  -0.894  65.932  1.00  0.00              
ATOM   3202  C   GLU B  37      42.636   2.274  62.824  1.00  0.00              
ATOM   3203  O   GLU B  37      43.663   2.815  63.233  1.00  0.00              
ATOM   3204  N   GLN B  38      42.003   2.689  61.717  1.00  0.00              
ATOM   3205  CA  GLN B  38      42.472   3.837  60.951  1.00  0.00              
ATOM   3206  CB  GLN B  38      41.625   4.068  59.706  1.00  0.00              
ATOM   3207  CG  GLN B  38      41.806   3.090  58.563  1.00  0.00              
ATOM   3208  CD  GLN B  38      40.861   3.402  57.413  1.00  0.00              
ATOM   3209  OE1 GLN B  38      39.672   3.084  57.463  1.00  0.00              
ATOM   3210  NE2 GLN B  38      41.306   4.055  56.350  1.00  0.00              
ATOM   3211  C   GLN B  38      42.410   5.099  61.798  1.00  0.00              
ATOM   3212  O   GLN B  38      43.383   5.851  61.915  1.00  0.00              
ATOM   3213  N   VAL B  39      41.248   5.298  62.433  1.00  0.00              
ATOM   3214  CA  VAL B  39      41.032   6.447  63.299  1.00  0.00              
ATOM   3215  CB  VAL B  39      39.553   6.541  63.749  1.00  0.00              
ATOM   3216  CG1 VAL B  39      39.307   7.795  64.574  1.00  0.00              
ATOM   3217  CG2 VAL B  39      38.620   6.580  62.546  1.00  0.00              
ATOM   3218  C   VAL B  39      41.995   6.360  64.481  1.00  0.00              
ATOM   3219  O   VAL B  39      42.718   7.318  64.747  1.00  0.00              
ATOM   3220  N   SER B  40      42.080   5.206  65.151  1.00  0.00              
ATOM   3221  CA  SER B  40      43.030   4.978  66.231  1.00  0.00              
ATOM   3222  CB  SER B  40      42.871   3.563  66.768  1.00  0.00              
ATOM   3223  OG  SER B  40      41.532   3.307  67.169  1.00  0.00              
ATOM   3224  C   SER B  40      44.489   5.213  65.857  1.00  0.00              
ATOM   3225  O   SER B  40      45.263   5.654  66.711  1.00  0.00              
ATOM   3226  N   GLN B  41      44.915   4.929  64.619  1.00  0.00              
ATOM   3227  CA  GLN B  41      46.259   5.277  64.175  1.00  0.00              
ATOM   3228  CB  GLN B  41      46.621   4.608  62.851  1.00  0.00              
ATOM   3229  CG  GLN B  41      46.926   3.119  62.963  1.00  0.00              
ATOM   3230  CD  GLN B  41      48.092   2.800  63.887  1.00  0.00              
ATOM   3231  OE1 GLN B  41      49.245   3.129  63.623  1.00  0.00              
ATOM   3232  NE2 GLN B  41      47.843   2.148  65.015  1.00  0.00              
ATOM   3233  C   GLN B  41      46.458   6.777  64.059  1.00  0.00              
ATOM   3234  O   GLN B  41      47.423   7.318  64.606  1.00  0.00              
ATOM   3235  N   LEU B  42      45.520   7.465  63.394  1.00  0.00              
ATOM   3236  CA  LEU B  42      45.605   8.911  63.233  1.00  0.00              
ATOM   3237  CB  LEU B  42      44.473   9.427  62.345  1.00  0.00              
ATOM   3238  CG  LEU B  42      44.491  10.893  61.910  1.00  0.00              
ATOM   3239  CD1 LEU B  42      45.750  11.230  61.123  1.00  0.00              
ATOM   3240  CD2 LEU B  42      43.270  11.202  61.069  1.00  0.00              
ATOM   3241  C   LEU B  42      45.604   9.628  64.576  1.00  0.00              
ATOM   3242  O   LEU B  42      46.474  10.457  64.834  1.00  0.00              
ATOM   3243  N   VAL B  43      44.673   9.254  65.457  1.00  0.00              
ATOM   3244  CA  VAL B  43      44.569   9.811  66.799  1.00  0.00              
ATOM   3245  CB  VAL B  43      43.343   9.206  67.519  1.00  0.00              
ATOM   3246  CG1 VAL B  43      43.213   9.667  68.961  1.00  0.00              
ATOM   3247  CG2 VAL B  43      42.084   9.614  66.783  1.00  0.00              
ATOM   3248  C   VAL B  43      45.848   9.593  67.598  1.00  0.00              
ATOM   3249  O   VAL B  43      46.392  10.547  68.152  1.00  0.00              
ATOM   3250  N   LYS B  44      46.359   8.355  67.617  1.00  0.00              
ATOM   3251  CA  LYS B  44      47.592   7.999  68.316  1.00  0.00              
ATOM   3252  CB  LYS B  44      47.895   6.551  67.976  1.00  0.00              
ATOM   3253  CG  LYS B  44      48.924   5.802  68.798  1.00  0.00              
ATOM   3254  CD  LYS B  44      49.133   4.383  68.260  1.00  0.00              
ATOM   3255  CE  LYS B  44      47.925   3.443  68.367  1.00  0.00              
ATOM   3256  NZ  LYS B  44      46.971   3.595  67.280  1.00  0.00              
ATOM   3257  C   LYS B  44      48.757   8.877  67.871  1.00  0.00              
ATOM   3258  O   LYS B  44      49.496   9.449  68.679  1.00  0.00              
ATOM   3259  N   GLU B  45      48.884   9.025  66.551  1.00  0.00              
ATOM   3260  CA  GLU B  45      49.941   9.842  65.992  1.00  0.00              
ATOM   3261  CB  GLU B  45      50.187   9.459  64.542  1.00  0.00              
ATOM   3262  CG  GLU B  45      50.769   8.045  64.551  1.00  0.00              
ATOM   3263  CD  GLU B  45      51.053   7.427  63.195  1.00  0.00              
ATOM   3264  OE1 GLU B  45      52.112   7.695  62.624  1.00  0.00              
ATOM   3265  OE2 GLU B  45      50.239   6.644  62.705  1.00  0.00              
ATOM   3266  C   GLU B  45      49.748  11.335  66.222  1.00  0.00              
ATOM   3267  O   GLU B  45      50.731  12.016  66.514  1.00  0.00              
ATOM   3268  N   VAL B  46      48.517  11.860  66.196  1.00  0.00              
ATOM   3269  CA  VAL B  46      48.240  13.246  66.573  1.00  0.00              
ATOM   3270  CB  VAL B  46      46.775  13.620  66.230  1.00  0.00              
ATOM   3271  CG1 VAL B  46      46.350  14.988  66.755  1.00  0.00              
ATOM   3272  CG2 VAL B  46      46.627  13.648  64.716  1.00  0.00              
ATOM   3273  C   VAL B  46      48.585  13.505  68.039  1.00  0.00              
ATOM   3274  O   VAL B  46      49.144  14.552  68.391  1.00  0.00              
ATOM   3275  N   VAL B  47      48.304  12.529  68.909  1.00  0.00              
ATOM   3276  CA  VAL B  47      48.737  12.584  70.297  1.00  0.00              
ATOM   3277  CB  VAL B  47      48.145  11.411  71.117  1.00  0.00              
ATOM   3278  CG1 VAL B  47      48.648  11.380  72.554  1.00  0.00              
ATOM   3279  CG2 VAL B  47      46.632  11.547  71.165  1.00  0.00              
ATOM   3280  C   VAL B  47      50.260  12.643  70.367  1.00  0.00              
ATOM   3281  O   VAL B  47      50.780  13.478  71.104  1.00  0.00              
ATOM   3282  N   SER B  48      51.011  11.850  69.589  1.00  0.00              
ATOM   3283  CA  SER B  48      52.467  11.971  69.576  1.00  0.00              
ATOM   3284  CB  SER B  48      53.122  10.790  68.857  1.00  0.00              
ATOM   3285  OG  SER B  48      53.100  10.874  67.436  1.00  0.00              
ATOM   3286  C   SER B  48      52.975  13.293  68.996  1.00  0.00              
ATOM   3287  O   SER B  48      54.043  13.775  69.389  1.00  0.00              
ATOM   3288  N   LEU B  49      52.245  13.900  68.046  1.00  0.00              
ATOM   3289  CA  LEU B  49      52.574  15.231  67.534  1.00  0.00              
ATOM   3290  CB  LEU B  49      51.612  15.698  66.444  1.00  0.00              
ATOM   3291  CG  LEU B  49      51.341  14.899  65.182  1.00  0.00              
ATOM   3292  CD1 LEU B  49      50.287  15.618  64.365  1.00  0.00              
ATOM   3293  CD2 LEU B  49      52.590  14.685  64.357  1.00  0.00              
ATOM   3294  C   LEU B  49      52.486  16.262  68.646  1.00  0.00              
ATOM   3295  O   LEU B  49      53.297  17.186  68.752  1.00  0.00              
ATOM   3296  N   THR B  50      51.469  16.101  69.491  1.00  0.00              
ATOM   3297  CA  THR B  50      51.256  17.013  70.595  1.00  0.00              
ATOM   3298  CB  THR B  50      49.816  16.874  71.104  1.00  0.00              
ATOM   3299  OG1 THR B  50      48.972  16.909  69.955  1.00  0.00              
ATOM   3300  CG2 THR B  50      49.455  18.043  71.994  1.00  0.00              
ATOM   3301  C   THR B  50      52.295  16.765  71.686  1.00  0.00              
ATOM   3302  O   THR B  50      53.074  17.655  72.023  1.00  0.00              
ATOM   3303  N   GLU B  51      52.372  15.523  72.173  1.00  0.00              
ATOM   3304  CA  GLU B  51      53.286  15.104  73.227  1.00  0.00              
ATOM   3305  CB  GLU B  51      53.127  13.597  73.410  1.00  0.00              
ATOM   3306  CG  GLU B  51      53.918  12.956  74.544  1.00  0.00              
ATOM   3307  CD  GLU B  51      53.718  11.452  74.648  1.00  0.00              
ATOM   3308  OE1 GLU B  51      53.995  10.737  73.685  1.00  0.00              
ATOM   3309  OE2 GLU B  51      53.280  10.986  75.702  1.00  0.00              
ATOM   3310  C   GLU B  51      54.743  15.461  72.954  1.00  0.00              
ATOM   3311  O   GLU B  51      55.438  15.948  73.846  1.00  0.00              
ATOM   3312  N   ALA B  52      55.219  15.229  71.726  1.00  0.00              
ATOM   3313  CA  ALA B  52      56.567  15.633  71.367  1.00  0.00              
ATOM   3314  CB  ALA B  52      57.025  14.896  70.118  1.00  0.00              
ATOM   3315  C   ALA B  52      56.664  17.128  71.095  1.00  0.00              
ATOM   3316  O   ALA B  52      57.431  17.833  71.752  1.00  0.00              
ATOM   3317  N   CYS B  53      55.857  17.671  70.182  1.00  0.00              
ATOM   3318  CA  CYS B  53      56.108  19.017  69.696  1.00  0.00              
ATOM   3319  CB  CYS B  53      55.706  19.103  68.239  1.00  0.00              
ATOM   3320  SG  CYS B  53      56.622  17.830  67.334  1.00  0.00              
ATOM   3321  C   CYS B  53      55.558  20.159  70.539  1.00  0.00              
ATOM   3322  O   CYS B  53      55.778  21.331  70.231  1.00  0.00              
ATOM   3323  N   CYS B  54      54.857  19.839  71.629  1.00  0.00              
ATOM   3324  CA  CYS B  54      54.560  20.826  72.656  1.00  0.00              
ATOM   3325  CB  CYS B  54      53.199  20.560  73.282  1.00  0.00              
ATOM   3326  SG  CYS B  54      51.833  20.510  72.096  1.00  0.00              
ATOM   3327  C   CYS B  54      55.610  20.840  73.764  1.00  0.00              
ATOM   3328  O   CYS B  54      55.534  21.672  74.671  1.00  0.00              
ATOM   3329  N   ALA B  55      56.600  19.936  73.739  1.00  0.00              
ATOM   3330  CA  ALA B  55      57.580  19.852  74.813  1.00  0.00              
ATOM   3331  CB  ALA B  55      58.353  18.545  74.718  1.00  0.00              
ATOM   3332  C   ALA B  55      58.597  20.986  74.823  1.00  0.00              
ATOM   3333  O   ALA B  55      58.908  21.602  73.799  1.00  0.00              
ATOM   3334  N   GLU B  56      59.131  21.251  76.018  1.00  0.00              
ATOM   3335  CA  GLU B  56      60.117  22.300  76.224  1.00  0.00              
ATOM   3336  CB  GLU B  56      60.413  22.417  77.718  1.00  0.00              
ATOM   3337  CG  GLU B  56      61.278  23.611  78.107  1.00  0.00              
ATOM   3338  CD  GLU B  56      61.587  23.668  79.595  1.00  0.00              
ATOM   3339  OE1 GLU B  56      62.636  23.172  80.001  1.00  0.00              
ATOM   3340  OE2 GLU B  56      60.777  24.212  80.345  1.00  0.00              
ATOM   3341  C   GLU B  56      61.386  21.999  75.432  1.00  0.00              
ATOM   3342  O   GLU B  56      62.148  21.082  75.741  1.00  0.00              
ATOM   3343  N   GLY B  57      61.558  22.767  74.357  1.00  0.00              
ATOM   3344  CA  GLY B  57      62.716  22.628  73.491  1.00  0.00              
ATOM   3345  C   GLY B  57      62.425  21.812  72.239  1.00  0.00              
ATOM   3346  O   GLY B  57      63.353  21.385  71.549  1.00  0.00              
ATOM   3347  N   ALA B  58      61.149  21.564  71.923  1.00  0.00              
ATOM   3348  CA  ALA B  58      60.783  20.922  70.669  1.00  0.00              
ATOM   3349  CB  ALA B  58      59.312  20.564  70.693  1.00  0.00              
ATOM   3350  C   ALA B  58      61.010  21.830  69.466  1.00  0.00              
ATOM   3351  O   ALA B  58      60.873  23.053  69.546  1.00  0.00              
ATOM   3352  N   ASP B  59      61.359  21.222  68.330  1.00  0.00              
ATOM   3353  CA  ASP B  59      61.694  21.969  67.126  1.00  0.00              
ATOM   3354  CB  ASP B  59      62.452  21.069  66.145  1.00  0.00              
ATOM   3355  CG  ASP B  59      62.922  21.807  64.898  1.00  0.00              
ATOM   3356  OD1 ASP B  59      62.158  21.896  63.937  1.00  0.00              
ATOM   3357  OD2 ASP B  59      64.041  22.312  64.898  1.00  0.00              
ATOM   3358  C   ASP B  59      60.467  22.577  66.444  1.00  0.00              
ATOM   3359  O   ASP B  59      59.596  21.827  65.998  1.00  0.00              
ATOM   3360  N   PRO B  60      60.388  23.908  66.267  1.00  0.00              
ATOM   3361  CD  PRO B  60      61.416  24.860  66.681  1.00  0.00              
ATOM   3362  CA  PRO B  60      59.243  24.613  65.687  1.00  0.00              
ATOM   3363  CB  PRO B  60      59.731  26.044  65.614  1.00  0.00              
ATOM   3364  CG  PRO B  60      60.633  26.151  66.814  1.00  0.00              
ATOM   3365  C   PRO B  60      58.750  24.138  64.325  1.00  0.00              
ATOM   3366  O   PRO B  60      57.565  24.260  64.019  1.00  0.00              
ATOM   3367  N   ASP B  61      59.615  23.556  63.486  1.00  0.00              
ATOM   3368  CA  ASP B  61      59.198  23.081  62.169  1.00  0.00              
ATOM   3369  CB  ASP B  61      60.380  22.646  61.306  1.00  0.00              
ATOM   3370  CG  ASP B  61      61.321  23.776  60.928  1.00  0.00              
ATOM   3371  OD1 ASP B  61      61.406  24.107  59.747  1.00  0.00              
ATOM   3372  OD2 ASP B  61      61.965  24.330  61.822  1.00  0.00              
ATOM   3373  C   ASP B  61      58.209  21.930  62.241  1.00  0.00              
ATOM   3374  O   ASP B  61      57.390  21.774  61.336  1.00  0.00              
ATOM   3375  N   CYS B  62      58.231  21.169  63.346  1.00  0.00              
ATOM   3376  CA  CYS B  62      57.402  19.983  63.544  1.00  0.00              
ATOM   3377  CB  CYS B  62      57.466  19.546  65.000  1.00  0.00              
ATOM   3378  SG  CYS B  62      56.263  18.255  65.397  1.00  0.00              
ATOM   3379  C   CYS B  62      55.942  20.088  63.125  1.00  0.00              
ATOM   3380  O   CYS B  62      55.447  19.208  62.416  1.00  0.00              
ATOM   3381  N   TYR B  63      55.255  21.177  63.487  1.00  0.00              
ATOM   3382  CA  TYR B  63      53.852  21.339  63.128  1.00  0.00              
ATOM   3383  CB  TYR B  63      53.161  22.425  63.966  1.00  0.00              
ATOM   3384  CG  TYR B  63      53.883  23.758  64.122  1.00  0.00              
ATOM   3385  CD1 TYR B  63      53.861  24.696  63.108  1.00  0.00              
ATOM   3386  CE1 TYR B  63      54.431  25.937  63.303  1.00  0.00              
ATOM   3387  CD2 TYR B  63      54.505  24.049  65.321  1.00  0.00              
ATOM   3388  CE2 TYR B  63      55.075  25.288  65.522  1.00  0.00              
ATOM   3389  CZ  TYR B  63      55.019  26.229  64.516  1.00  0.00              
ATOM   3390  OH  TYR B  63      55.533  27.492  64.737  1.00  0.00              
ATOM   3391  C   TYR B  63      53.563  21.499  61.637  1.00  0.00              
ATOM   3392  O   TYR B  63      52.406  21.469  61.209  1.00  0.00              
ATOM   3393  N   ASP B  64      54.605  21.684  60.823  1.00  0.00              
ATOM   3394  CA  ASP B  64      54.491  21.490  59.388  1.00  0.00              
ATOM   3395  CB  ASP B  64      55.081  22.662  58.610  1.00  0.00              
ATOM   3396  CG  ASP B  64      54.956  22.491  57.099  1.00  0.00              
ATOM   3397  OD1 ASP B  64      53.852  22.651  56.570  1.00  0.00              
ATOM   3398  OD2 ASP B  64      55.969  22.219  56.457  1.00  0.00              
ATOM   3399  C   ASP B  64      55.156  20.192  58.944  1.00  0.00              
ATOM   3400  O   ASP B  64      54.613  19.491  58.093  1.00  0.00              
ATOM   3401  N   THR B  65      56.332  19.862  59.481  1.00  0.00              
ATOM   3402  CA  THR B  65      57.091  18.690  59.066  1.00  0.00              
ATOM   3403  CB  THR B  65      58.514  18.774  59.653  1.00  0.00              
ATOM   3404  OG1 THR B  65      58.978  20.086  59.356  1.00  0.00              
ATOM   3405  CG2 THR B  65      59.468  17.746  59.062  1.00  0.00              
ATOM   3406  C   THR B  65      56.421  17.369  59.437  1.00  0.00              
ATOM   3407  O   THR B  65      56.113  16.568  58.552  1.00  0.00              
ATOM   3408  N   ARG B  66      56.150  17.123  60.724  1.00  0.00              
ATOM   3409  CA  ARG B  66      55.568  15.860  61.161  1.00  0.00              
ATOM   3410  CB  ARG B  66      55.616  15.701  62.674  1.00  0.00              
ATOM   3411  CG  ARG B  66      56.993  15.392  63.248  1.00  0.00              
ATOM   3412  CD  ARG B  66      56.883  14.971  64.713  1.00  0.00              
ATOM   3413  NE  ARG B  66      56.164  13.712  64.859  1.00  0.00              
ATOM   3414  CZ  ARG B  66      55.568  13.329  65.992  1.00  0.00              
ATOM   3415  NH1 ARG B  66      54.913  12.174  65.981  1.00  0.00              
ATOM   3416  NH2 ARG B  66      55.619  14.071  67.097  1.00  0.00              
ATOM   3417  C   ARG B  66      54.139  15.672  60.674  1.00  0.00              
ATOM   3418  O   ARG B  66      53.720  14.557  60.357  1.00  0.00              
ATOM   3419  N   THR B  67      53.386  16.768  60.565  1.00  0.00              
ATOM   3420  CA  THR B  67      52.063  16.736  59.964  1.00  0.00              
ATOM   3421  CB  THR B  67      51.348  18.073  60.194  1.00  0.00              
ATOM   3422  OG1 THR B  67      52.323  19.073  59.941  1.00  0.00              
ATOM   3423  CG2 THR B  67      50.809  18.206  61.607  1.00  0.00              
ATOM   3424  C   THR B  67      52.137  16.380  58.484  1.00  0.00              
ATOM   3425  O   THR B  67      51.413  15.487  58.040  1.00  0.00              
ATOM   3426  N   SER B  68      53.036  17.009  57.713  1.00  0.00              
ATOM   3427  CA  SER B  68      53.261  16.614  56.326  1.00  0.00              
ATOM   3428  CB  SER B  68      54.200  17.581  55.607  1.00  0.00              
ATOM   3429  OG  SER B  68      54.215  17.374  54.197  1.00  0.00              
ATOM   3430  C   SER B  68      53.804  15.192  56.195  1.00  0.00              
ATOM   3431  O   SER B  68      53.582  14.548  55.165  1.00  0.00              
ATOM   3432  N   ALA B  69      54.532  14.679  57.193  1.00  0.00              
ATOM   3433  CA  ALA B  69      54.915  13.274  57.225  1.00  0.00              
ATOM   3434  CB  ALA B  69      55.863  13.006  58.384  1.00  0.00              
ATOM   3435  C   ALA B  69      53.692  12.383  57.397  1.00  0.00              
ATOM   3436  O   ALA B  69      53.577  11.352  56.731  1.00  0.00              
ATOM   3437  N   LEU B  70      52.739  12.779  58.251  1.00  0.00              
ATOM   3438  CA  LEU B  70      51.469  12.071  58.347  1.00  0.00              
ATOM   3439  CB  LEU B  70      50.629  12.535  59.535  1.00  0.00              
ATOM   3440  CG  LEU B  70      51.169  12.393  60.954  1.00  0.00              
ATOM   3441  CD1 LEU B  70      50.047  12.683  61.933  1.00  0.00              
ATOM   3442  CD2 LEU B  70      51.717  11.000  61.224  1.00  0.00              
ATOM   3443  C   LEU B  70      50.649  12.183  57.068  1.00  0.00              
ATOM   3444  O   LEU B  70      49.933  11.245  56.714  1.00  0.00              
ATOM   3445  N   SER B  71      50.733  13.303  56.342  1.00  0.00              
ATOM   3446  CA  SER B  71      50.163  13.412  55.006  1.00  0.00              
ATOM   3447  CB  SER B  71      50.369  14.815  54.464  1.00  0.00              
ATOM   3448  OG  SER B  71      49.937  15.791  55.403  1.00  0.00              
ATOM   3449  C   SER B  71      50.787  12.402  54.050  1.00  0.00              
ATOM   3450  O   SER B  71      50.068  11.677  53.361  1.00  0.00              
ATOM   3451  N   ALA B  72      52.121  12.290  54.039  1.00  0.00              
ATOM   3452  CA  ALA B  72      52.810  11.284  53.239  1.00  0.00              
ATOM   3453  CB  ALA B  72      54.313  11.413  53.433  1.00  0.00              
ATOM   3454  C   ALA B  72      52.407   9.860  53.613  1.00  0.00              
ATOM   3455  O   ALA B  72      52.224   9.010  52.741  1.00  0.00              
ATOM   3456  N   LYS B  73      52.215   9.601  54.911  1.00  0.00              
ATOM   3457  CA  LYS B  73      51.711   8.319  55.381  1.00  0.00              
ATOM   3458  CB  LYS B  73      51.855   8.245  56.894  1.00  0.00              
ATOM   3459  CG  LYS B  73      51.928   6.824  57.424  1.00  0.00              
ATOM   3460  CD  LYS B  73      51.981   6.844  58.940  1.00  0.00              
ATOM   3461  CE  LYS B  73      52.165   5.436  59.476  1.00  0.00              
ATOM   3462  NZ  LYS B  73      52.035   5.427  60.919  1.00  0.00              
ATOM   3463  C   LYS B  73      50.257   8.100  54.961  1.00  0.00              
ATOM   3464  O   LYS B  73      49.871   6.983  54.616  1.00  0.00              
ATOM   3465  N   SER B  74      49.434   9.158  54.929  1.00  0.00              
ATOM   3466  CA  SER B  74      48.073   9.082  54.401  1.00  0.00              
ATOM   3467  CB  SER B  74      47.343  10.413  54.558  1.00  0.00              
ATOM   3468  OG  SER B  74      47.272  10.860  55.904  1.00  0.00              
ATOM   3469  C   SER B  74      48.084   8.717  52.921  1.00  0.00              
ATOM   3470  O   SER B  74      47.218   7.985  52.439  1.00  0.00              
ATOM   3471  N   CYS B  75      49.100   9.211  52.209  1.00  0.00              
ATOM   3472  CA  CYS B  75      49.322   8.886  50.811  1.00  0.00              
ATOM   3473  CB  CYS B  75      50.188   9.969  50.188  1.00  0.00              
ATOM   3474  SG  CYS B  75      49.366  11.578  50.241  1.00  0.00              
ATOM   3475  C   CYS B  75      49.926   7.513  50.532  1.00  0.00              
ATOM   3476  O   CYS B  75      50.262   7.206  49.384  1.00  0.00              
ATOM   3477  N   GLU B  76      50.092   6.654  51.546  1.00  0.00              
ATOM   3478  CA  GLU B  76      50.517   5.280  51.321  1.00  0.00              
ATOM   3479  CB  GLU B  76      50.842   4.627  52.660  1.00  0.00              
ATOM   3480  CG  GLU B  76      51.590   3.298  52.567  1.00  0.00              
ATOM   3481  CD  GLU B  76      51.833   2.569  53.888  1.00  0.00              
ATOM   3482  OE1 GLU B  76      51.964   3.206  54.935  1.00  0.00              
ATOM   3483  OE2 GLU B  76      51.931   1.343  53.846  1.00  0.00              
ATOM   3484  C   GLU B  76      49.387   4.518  50.631  1.00  0.00              
ATOM   3485  O   GLU B  76      48.211   4.760  50.903  1.00  0.00              
ATOM   3486  N   SER B  77      49.734   3.588  49.735  1.00  0.00              
ATOM   3487  CA  SER B  77      48.766   2.738  49.048  1.00  0.00              
ATOM   3488  CB  SER B  77      49.539   1.782  48.145  1.00  0.00              
ATOM   3489  OG  SER B  77      50.544   1.086  48.885  1.00  0.00              
ATOM   3490  C   SER B  77      47.927   1.952  50.051  1.00  0.00              
ATOM   3491  O   SER B  77      46.696   1.960  50.058  1.00  0.00              
ATOM   3492  N   ASN B  78      48.657   1.295  50.950  1.00  0.00              
ATOM   3493  CA  ASN B  78      48.067   0.624  52.090  1.00  0.00              
ATOM   3494  CB  ASN B  78      48.943  -0.565  52.493  1.00  0.00              
ATOM   3495  CG  ASN B  78      49.024  -1.659  51.437  1.00  0.00              
ATOM   3496  OD1 ASN B  78      48.568  -2.779  51.648  1.00  0.00              
ATOM   3497  ND2 ASN B  78      49.592  -1.419  50.260  1.00  0.00              
ATOM   3498  C   ASN B  78      48.010   1.684  53.182  1.00  0.00              
ATOM   3499  O   ASN B  78      48.856   1.749  54.075  1.00  0.00              
ATOM   3500  N   SER B  79      47.045   2.596  53.044  1.00  0.00              
ATOM   3501  CA  SER B  79      46.929   3.726  53.951  1.00  0.00              
ATOM   3502  CB  SER B  79      46.000   4.789  53.373  1.00  0.00              
ATOM   3503  OG  SER B  79      46.078   6.006  54.105  1.00  0.00              
ATOM   3504  C   SER B  79      46.452   3.318  55.340  1.00  0.00              
ATOM   3505  O   SER B  79      45.408   2.675  55.476  1.00  0.00              
ATOM   3506  N   PRO B  80      47.194   3.656  56.405  1.00  0.00              
ATOM   3507  CD  PRO B  80      48.570   4.149  56.341  1.00  0.00              
ATOM   3508  CA  PRO B  80      46.775   3.433  57.783  1.00  0.00              
ATOM   3509  CB  PRO B  80      48.085   3.533  58.538  1.00  0.00              
ATOM   3510  CG  PRO B  80      48.841   4.584  57.767  1.00  0.00              
ATOM   3511  C   PRO B  80      45.757   4.453  58.286  1.00  0.00              
ATOM   3512  O   PRO B  80      45.174   4.272  59.353  1.00  0.00              
ATOM   3513  N   PHE B  81      45.519   5.532  57.535  1.00  0.00              
ATOM   3514  CA  PHE B  81      44.718   6.643  58.019  1.00  0.00              
ATOM   3515  CB  PHE B  81      45.484   7.950  57.801  1.00  0.00              
ATOM   3516  CG  PHE B  81      46.720   8.119  58.678  1.00  0.00              
ATOM   3517  CD1 PHE B  81      47.753   8.916  58.234  1.00  0.00              
ATOM   3518  CD2 PHE B  81      46.809   7.516  59.920  1.00  0.00              
ATOM   3519  CE1 PHE B  81      48.855   9.128  59.031  1.00  0.00              
ATOM   3520  CE2 PHE B  81      47.920   7.725  60.705  1.00  0.00              
ATOM   3521  CZ  PHE B  81      48.939   8.536  60.268  1.00  0.00              
ATOM   3522  C   PHE B  81      43.346   6.711  57.361  1.00  0.00              
ATOM   3523  O   PHE B  81      43.164   6.132  56.286  1.00  0.00              
ATOM   3524  N   PRO B  82      42.325   7.338  57.966  1.00  0.00              
ATOM   3525  CD  PRO B  82      42.293   7.731  59.373  1.00  0.00              
ATOM   3526  CA  PRO B  82      41.039   7.575  57.322  1.00  0.00              
ATOM   3527  CB  PRO B  82      40.134   7.893  58.494  1.00  0.00              
ATOM   3528  CG  PRO B  82      41.036   8.569  59.492  1.00  0.00              
ATOM   3529  C   PRO B  82      41.134   8.695  56.291  1.00  0.00              
ATOM   3530  O   PRO B  82      41.654   9.782  56.553  1.00  0.00              
ATOM   3531  N   VAL B  83      40.654   8.405  55.085  1.00  0.00              
ATOM   3532  CA  VAL B  83      40.795   9.325  53.966  1.00  0.00              
ATOM   3533  CB  VAL B  83      41.394   8.601  52.729  1.00  0.00              
ATOM   3534  CG1 VAL B  83      42.823   8.155  53.010  1.00  0.00              
ATOM   3535  CG2 VAL B  83      40.548   7.415  52.278  1.00  0.00              
ATOM   3536  C   VAL B  83      39.499  10.052  53.617  1.00  0.00              
ATOM   3537  O   VAL B  83      38.443   9.824  54.216  1.00  0.00              
ATOM   3538  N   HIS B  84      39.572  10.961  52.646  1.00  0.00              
ATOM   3539  CA  HIS B  84      38.397  11.642  52.137  1.00  0.00              
ATOM   3540  CB  HIS B  84      38.420  13.108  52.562  1.00  0.00              
ATOM   3541  CG  HIS B  84      37.523  13.382  53.761  1.00  0.00              
ATOM   3542  ND1 HIS B  84      36.864  12.500  54.500  1.00  0.00              
ATOM   3543  CD2 HIS B  84      37.208  14.643  54.206  1.00  0.00              
ATOM   3544  NE2 HIS B  84      36.346  14.450  55.171  1.00  0.00              
ATOM   3545  CE1 HIS B  84      36.128  13.170  55.345  1.00  0.00              
ATOM   3546  C   HIS B  84      38.305  11.510  50.623  1.00  0.00              
ATOM   3547  O   HIS B  84      39.333  11.268  49.979  1.00  0.00              
ATOM   3548  N   PRO B  85      37.121  11.610  49.993  1.00  0.00              
ATOM   3549  CD  PRO B  85      35.819  11.549  50.655  1.00  0.00              
ATOM   3550  CA  PRO B  85      36.956  11.589  48.539  1.00  0.00              
ATOM   3551  CB  PRO B  85      35.453  11.728  48.373  1.00  0.00              
ATOM   3552  CG  PRO B  85      34.918  10.992  49.571  1.00  0.00              
ATOM   3553  C   PRO B  85      37.735  12.696  47.832  1.00  0.00              
ATOM   3554  O   PRO B  85      37.241  13.787  47.545  1.00  0.00              
ATOM   3555  N   GLY B  86      39.012  12.390  47.607  1.00  0.00              
ATOM   3556  CA  GLY B  86      39.928  13.308  46.961  1.00  0.00              
ATOM   3557  C   GLY B  86      41.367  13.110  47.415  1.00  0.00              
ATOM   3558  O   GLY B  86      42.281  13.414  46.647  1.00  0.00              
ATOM   3559  N   THR B  87      41.601  12.563  48.622  1.00  0.00              
ATOM   3560  CA  THR B  87      42.936  12.412  49.202  1.00  0.00              
ATOM   3561  CB  THR B  87      42.850  11.605  50.517  1.00  0.00              
ATOM   3562  OG1 THR B  87      41.811  12.210  51.282  1.00  0.00              
ATOM   3563  CG2 THR B  87      44.141  11.635  51.328  1.00  0.00              
ATOM   3564  C   THR B  87      43.980  11.806  48.266  1.00  0.00              
ATOM   3565  O   THR B  87      45.105  12.298  48.203  1.00  0.00              
ATOM   3566  N   ALA B  88      43.610  10.786  47.482  1.00  0.00              
ATOM   3567  CA  ALA B  88      44.494  10.210  46.474  1.00  0.00              
ATOM   3568  CB  ALA B  88      43.768   9.086  45.751  1.00  0.00              
ATOM   3569  C   ALA B  88      44.950  11.219  45.423  1.00  0.00              
ATOM   3570  O   ALA B  88      46.138  11.297  45.099  1.00  0.00              
ATOM   3571  N   GLU B  89      44.026  12.056  44.937  1.00  0.00              
ATOM   3572  CA  GLU B  89      44.357  13.064  43.942  1.00  0.00              
ATOM   3573  CB  GLU B  89      43.095  13.589  43.254  1.00  0.00              
ATOM   3574  CG  GLU B  89      43.325  14.577  42.102  1.00  0.00              
ATOM   3575  CD  GLU B  89      44.236  14.075  40.985  1.00  0.00              
ATOM   3576  OE1 GLU B  89      43.815  13.202  40.226  1.00  0.00              
ATOM   3577  OE2 GLU B  89      45.358  14.567  40.873  1.00  0.00              
ATOM   3578  C   GLU B  89      45.161  14.193  44.579  1.00  0.00              
ATOM   3579  O   GLU B  89      46.039  14.772  43.933  1.00  0.00              
ATOM   3580  N   CYS B  90      44.885  14.495  45.852  1.00  0.00              
ATOM   3581  CA  CYS B  90      45.739  15.380  46.627  1.00  0.00              
ATOM   3582  CB  CYS B  90      45.211  15.566  48.042  1.00  0.00              
ATOM   3583  SG  CYS B  90      43.502  16.158  48.148  1.00  0.00              
ATOM   3584  C   CYS B  90      47.155  14.822  46.694  1.00  0.00              
ATOM   3585  O   CYS B  90      48.114  15.546  46.442  1.00  0.00              
ATOM   3586  N   CYS B  91      47.308  13.520  46.954  1.00  0.00              
ATOM   3587  CA  CYS B  91      48.611  12.872  46.999  1.00  0.00              
ATOM   3588  CB  CYS B  91      48.465  11.417  47.397  1.00  0.00              
ATOM   3589  SG  CYS B  91      47.766  11.249  49.056  1.00  0.00              
ATOM   3590  C   CYS B  91      49.413  12.973  45.711  1.00  0.00              
ATOM   3591  O   CYS B  91      50.635  13.131  45.760  1.00  0.00              
ATOM   3592  N   THR B  92      48.758  12.908  44.549  1.00  0.00              
ATOM   3593  CA  THR B  92      49.429  13.163  43.282  1.00  0.00              
ATOM   3594  CB  THR B  92      48.576  12.656  42.104  1.00  0.00              
ATOM   3595  OG1 THR B  92      47.206  12.877  42.420  1.00  0.00              
ATOM   3596  CG2 THR B  92      48.824  11.181  41.840  1.00  0.00              
ATOM   3597  C   THR B  92      49.885  14.602  43.054  1.00  0.00              
ATOM   3598  O   THR B  92      50.704  14.865  42.172  1.00  0.00              
ATOM   3599  N   LYS B  93      49.376  15.561  43.831  1.00  0.00              
ATOM   3600  CA  LYS B  93      49.793  16.947  43.711  1.00  0.00              
ATOM   3601  CB  LYS B  93      48.562  17.854  43.646  1.00  0.00              
ATOM   3602  CG  LYS B  93      47.624  17.609  42.468  1.00  0.00              
ATOM   3603  CD  LYS B  93      48.320  17.862  41.138  1.00  0.00              
ATOM   3604  CE  LYS B  93      47.370  17.560  39.993  1.00  0.00              
ATOM   3605  NZ  LYS B  93      48.047  17.730  38.723  1.00  0.00              
ATOM   3606  C   LYS B  93      50.668  17.285  44.911  1.00  0.00              
ATOM   3607  O   LYS B  93      50.179  17.517  46.013  1.00  0.00              
ATOM   3608  N   GLU B  94      51.980  17.401  44.721  1.00  0.00              
ATOM   3609  CA  GLU B  94      52.925  17.295  45.827  1.00  0.00              
ATOM   3610  CB  GLU B  94      54.342  17.118  45.290  1.00  0.00              
ATOM   3611  CG  GLU B  94      54.689  15.699  44.830  1.00  0.00              
ATOM   3612  CD  GLU B  94      53.806  15.116  43.734  1.00  0.00              
ATOM   3613  OE1 GLU B  94      53.734  15.705  42.655  1.00  0.00              
ATOM   3614  OE2 GLU B  94      53.202  14.073  43.976  1.00  0.00              
ATOM   3615  C   GLU B  94      52.928  18.345  46.935  1.00  0.00              
ATOM   3616  O   GLU B  94      52.742  19.549  46.725  1.00  0.00              
ATOM   3617  N   GLY B  95      53.103  17.817  48.151  1.00  0.00              
ATOM   3618  CA  GLY B  95      53.445  18.592  49.336  1.00  0.00              
ATOM   3619  C   GLY B  95      52.435  19.665  49.706  1.00  0.00              
ATOM   3620  O   GLY B  95      51.414  19.410  50.344  1.00  0.00              
ATOM   3621  N   LEU B  96      52.726  20.883  49.248  1.00  0.00              
ATOM   3622  CA  LEU B  96      51.902  22.043  49.551  1.00  0.00              
ATOM   3623  CB  LEU B  96      52.628  23.324  49.159  1.00  0.00              
ATOM   3624  CG  LEU B  96      53.936  23.660  49.868  1.00  0.00              
ATOM   3625  CD1 LEU B  96      54.576  24.878  49.226  1.00  0.00              
ATOM   3626  CD2 LEU B  96      53.713  23.889  51.357  1.00  0.00              
ATOM   3627  C   LEU B  96      50.559  21.976  48.842  1.00  0.00              
ATOM   3628  O   LEU B  96      49.526  22.350  49.402  1.00  0.00              
ATOM   3629  N   GLU B  97      50.571  21.436  47.618  1.00  0.00              
ATOM   3630  CA  GLU B  97      49.359  21.293  46.825  1.00  0.00              
ATOM   3631  CB  GLU B  97      49.695  20.815  45.421  1.00  0.00              
ATOM   3632  CG  GLU B  97      50.747  21.609  44.658  1.00  0.00              
ATOM   3633  CD  GLU B  97      51.118  20.959  43.333  1.00  0.00              
ATOM   3634  OE1 GLU B  97      50.647  21.422  42.297  1.00  0.00              
ATOM   3635  OE2 GLU B  97      51.871  19.982  43.335  1.00  0.00              
ATOM   3636  C   GLU B  97      48.454  20.269  47.501  1.00  0.00              
ATOM   3637  O   GLU B  97      47.263  20.505  47.691  1.00  0.00              
ATOM   3638  N   ARG B  98      49.048  19.132  47.878  1.00  0.00              
ATOM   3639  CA  ARG B  98      48.446  18.109  48.721  1.00  0.00              
ATOM   3640  CB  ARG B  98      49.561  17.134  49.072  1.00  0.00              
ATOM   3641  CG  ARG B  98      49.240  15.848  49.810  1.00  0.00              
ATOM   3642  CD  ARG B  98      50.539  15.063  49.943  1.00  0.00              
ATOM   3643  NE  ARG B  98      51.064  14.676  48.640  1.00  0.00              
ATOM   3644  CZ  ARG B  98      52.363  14.546  48.378  1.00  0.00              
ATOM   3645  NH1 ARG B  98      52.719  14.047  47.203  1.00  0.00              
ATOM   3646  NH2 ARG B  98      53.291  14.970  49.231  1.00  0.00              
ATOM   3647  C   ARG B  98      47.806  18.664  49.986  1.00  0.00              
ATOM   3648  O   ARG B  98      46.639  18.384  50.263  1.00  0.00              
ATOM   3649  N   LYS B  99      48.556  19.477  50.736  1.00  0.00              
ATOM   3650  CA  LYS B  99      48.080  20.103  51.962  1.00  0.00              
ATOM   3651  CB  LYS B  99      49.224  20.922  52.557  1.00  0.00              
ATOM   3652  CG  LYS B  99      49.012  21.436  53.971  1.00  0.00              
ATOM   3653  CD  LYS B  99      50.239  22.226  54.397  1.00  0.00              
ATOM   3654  CE  LYS B  99      50.075  22.720  55.824  1.00  0.00              
ATOM   3655  NZ  LYS B  99      51.202  23.544  56.217  1.00  0.00              
ATOM   3656  C   LYS B  99      46.849  20.973  51.715  1.00  0.00              
ATOM   3657  O   LYS B  99      45.828  20.822  52.392  1.00  0.00              
ATOM   3658  N   LEU B 100      46.919  21.844  50.701  1.00  0.00              
ATOM   3659  CA  LEU B 100      45.808  22.709  50.320  1.00  0.00              
ATOM   3660  CB  LEU B 100      46.298  23.647  49.210  1.00  0.00              
ATOM   3661  CG  LEU B 100      45.502  24.867  48.740  1.00  0.00              
ATOM   3662  CD1 LEU B 100      46.460  25.891  48.159  1.00  0.00              
ATOM   3663  CD2 LEU B 100      44.417  24.524  47.728  1.00  0.00              
ATOM   3664  C   LEU B 100      44.592  21.894  49.880  1.00  0.00              
ATOM   3665  O   LEU B 100      43.462  22.161  50.293  1.00  0.00              
ATOM   3666  N   CYS B 101      44.836  20.866  49.065  1.00  0.00              
ATOM   3667  CA  CYS B 101      43.806  19.963  48.570  1.00  0.00              
ATOM   3668  CB  CYS B 101      44.467  18.962  47.633  1.00  0.00              
ATOM   3669  SG  CYS B 101      43.414  17.710  46.860  1.00  0.00              
ATOM   3670  C   CYS B 101      43.088  19.259  49.713  1.00  0.00              
ATOM   3671  O   CYS B 101      41.858  19.257  49.757  1.00  0.00              
ATOM   3672  N   MET B 102      43.833  18.719  50.686  1.00  0.00              
ATOM   3673  CA  MET B 102      43.231  18.110  51.865  1.00  0.00              
ATOM   3674  CB  MET B 102      44.259  17.403  52.733  1.00  0.00              
ATOM   3675  CG  MET B 102      44.847  16.161  52.084  1.00  0.00              
ATOM   3676  SD  MET B 102      45.977  15.290  53.196  1.00  0.00              
ATOM   3677  CE  MET B 102      47.331  16.426  53.139  1.00  0.00              
ATOM   3678  C   MET B 102      42.458  19.112  52.707  1.00  0.00              
ATOM   3679  O   MET B 102      41.358  18.809  53.167  1.00  0.00              
ATOM   3680  N   ALA B 103      42.990  20.328  52.877  1.00  0.00              
ATOM   3681  CA  ALA B 103      42.271  21.398  53.559  1.00  0.00              
ATOM   3682  CB  ALA B 103      43.156  22.633  53.648  1.00  0.00              
ATOM   3683  C   ALA B 103      40.978  21.804  52.854  1.00  0.00              
ATOM   3684  O   ALA B 103      40.041  22.291  53.486  1.00  0.00              
ATOM   3685  N   ALA B 104      40.916  21.615  51.532  1.00  0.00              
ATOM   3686  CA  ALA B 104      39.691  21.824  50.778  1.00  0.00              
ATOM   3687  CB  ALA B 104      40.050  22.135  49.331  1.00  0.00              
ATOM   3688  C   ALA B 104      38.726  20.639  50.778  1.00  0.00              
ATOM   3689  O   ALA B 104      37.593  20.771  50.306  1.00  0.00              
ATOM   3690  N   LEU B 105      39.117  19.467  51.295  1.00  0.00              
ATOM   3691  CA  LEU B 105      38.251  18.297  51.263  1.00  0.00              
ATOM   3692  CB  LEU B 105      39.045  17.005  51.401  1.00  0.00              
ATOM   3693  CG  LEU B 105      39.964  16.626  50.250  1.00  0.00              
ATOM   3694  CD1 LEU B 105      40.767  15.393  50.607  1.00  0.00              
ATOM   3695  CD2 LEU B 105      39.180  16.410  48.967  1.00  0.00              
ATOM   3696  C   LEU B 105      37.119  18.328  52.276  1.00  0.00              
ATOM   3697  O   LEU B 105      37.302  18.538  53.476  1.00  0.00              
ATOM   3698  N   LYS B 106      35.919  18.103  51.746  1.00  0.00              
ATOM   3699  CA  LYS B 106      34.695  18.209  52.521  1.00  0.00              
ATOM   3700  CB  LYS B 106      33.522  18.515  51.599  1.00  0.00              
ATOM   3701  CG  LYS B 106      33.641  19.827  50.841  1.00  0.00              
ATOM   3702  CD  LYS B 106      32.454  19.963  49.905  1.00  0.00              
ATOM   3703  CE  LYS B 106      32.563  21.249  49.107  1.00  0.00              
ATOM   3704  NZ  LYS B 106      31.443  21.367  48.195  1.00  0.00              
ATOM   3705  C   LYS B 106      34.365  16.953  53.311  1.00  0.00              
ATOM   3706  O   LYS B 106      34.468  15.830  52.806  1.00  0.00              
ATOM   3707  N   HIS B 107      33.960  17.166  54.567  1.00  0.00              
ATOM   3708  CA  HIS B 107      33.303  16.142  55.370  1.00  0.00              
ATOM   3709  CB  HIS B 107      32.937  16.725  56.747  1.00  0.00              
ATOM   3710  CG  HIS B 107      31.960  15.890  57.572  1.00  0.00              
ATOM   3711  ND1 HIS B 107      32.128  14.667  58.051  1.00  0.00              
ATOM   3712  CD2 HIS B 107      30.672  16.289  57.858  1.00  0.00              
ATOM   3713  NE2 HIS B 107      30.126  15.267  58.463  1.00  0.00              
ATOM   3714  CE1 HIS B 107      30.995  14.295  58.584  1.00  0.00              
ATOM   3715  C   HIS B 107      32.053  15.637  54.657  1.00  0.00              
ATOM   3716  O   HIS B 107      31.287  16.416  54.086  1.00  0.00              
ATOM   3717  N   GLN B 108      31.855  14.321  54.682  1.00  0.00              
ATOM   3718  CA  GLN B 108      30.681  13.721  54.074  1.00  0.00              
ATOM   3719  CB  GLN B 108      31.049  12.389  53.416  1.00  0.00              
ATOM   3720  CG  GLN B 108      32.184  12.468  52.394  1.00  0.00              
ATOM   3721  CD  GLN B 108      31.916  13.396  51.217  1.00  0.00              
ATOM   3722  OE1 GLN B 108      31.071  13.134  50.367  1.00  0.00              
ATOM   3723  NE2 GLN B 108      32.621  14.514  51.111  1.00  0.00              
ATOM   3724  C   GLN B 108      29.633  13.519  55.166  1.00  0.00              
ATOM   3725  O   GLN B 108      29.862  12.710  56.067  1.00  0.00              
ATOM   3726  N   PRO B 109      28.501  14.243  55.175  1.00  0.00              
ATOM   3727  CD  PRO B 109      28.205  15.331  54.250  1.00  0.00              
ATOM   3728  CA  PRO B 109      27.449  14.124  56.183  1.00  0.00              
ATOM   3729  CB  PRO B 109      26.409  15.113  55.698  1.00  0.00              
ATOM   3730  CG  PRO B 109      27.240  16.185  55.048  1.00  0.00              
ATOM   3731  C   PRO B 109      26.873  12.720  56.308  1.00  0.00              
ATOM   3732  O   PRO B 109      26.377  12.135  55.339  1.00  0.00              
ATOM   3733  N   GLN B 110      26.946  12.164  57.519  1.00  0.00              
ATOM   3734  CA  GLN B 110      26.475  10.811  57.758  1.00  0.00              
ATOM   3735  CB  GLN B 110      27.017  10.258  59.076  1.00  0.00              
ATOM   3736  CG  GLN B 110      26.637   8.798  59.331  1.00  0.00              
ATOM   3737  CD  GLN B 110      27.148   7.815  58.292  1.00  0.00              
ATOM   3738  OE1 GLN B 110      26.540   7.622  57.238  1.00  0.00              
ATOM   3739  NE2 GLN B 110      28.282   7.184  58.555  1.00  0.00              
ATOM   3740  C   GLN B 110      24.959  10.676  57.681  1.00  0.00              
ATOM   3741  O   GLN B 110      24.204  10.939  58.624  1.00  0.00              
ATOM   3742  N   GLU B 111      24.539  10.279  56.484  1.00  0.00              
ATOM   3743  CA  GLU B 111      23.142   9.998  56.207  1.00  0.00              
ATOM   3744  CB  GLU B 111      22.841  10.277  54.735  1.00  0.00              
ATOM   3745  CG  GLU B 111      23.124  11.730  54.340  1.00  0.00              
ATOM   3746  CD  GLU B 111      22.800  12.117  52.902  1.00  0.00              
ATOM   3747  OE1 GLU B 111      23.070  11.359  51.969  1.00  0.00              
ATOM   3748  OE2 GLU B 111      22.266  13.207  52.692  1.00  0.00              
ATOM   3749  C   GLU B 111      22.698   8.588  56.590  1.00  0.00              
ATOM   3750  O   GLU B 111      21.496   8.323  56.648  1.00  0.00              
ATOM   3751  N   PHE B 112      23.613   7.647  56.866  1.00  0.00              
ATOM   3752  CA  PHE B 112      23.214   6.269  57.129  1.00  0.00              
ATOM   3753  CB  PHE B 112      23.715   5.342  56.018  1.00  0.00              
ATOM   3754  CG  PHE B 112      23.010   5.593  54.691  1.00  0.00              
ATOM   3755  CD1 PHE B 112      23.661   6.273  53.679  1.00  0.00              
ATOM   3756  CD2 PHE B 112      21.703   5.175  54.518  1.00  0.00              
ATOM   3757  CE1 PHE B 112      22.992   6.551  52.504  1.00  0.00              
ATOM   3758  CE2 PHE B 112      21.044   5.458  53.340  1.00  0.00              
ATOM   3759  CZ  PHE B 112      21.686   6.147  52.335  1.00  0.00              
ATOM   3760  C   PHE B 112      23.573   5.718  58.508  1.00  0.00              
ATOM   3761  O   PHE B 112      24.742   5.457  58.803  1.00  0.00              
ATOM   3762  N   PRO B 113      22.591   5.527  59.404  1.00  0.00              
ATOM   3763  CD  PRO B 113      21.210   5.971  59.231  1.00  0.00              
ATOM   3764  CA  PRO B 113      22.796   4.962  60.735  1.00  0.00              
ATOM   3765  CB  PRO B 113      21.467   5.219  61.417  1.00  0.00              
ATOM   3766  CG  PRO B 113      20.471   5.174  60.286  1.00  0.00              
ATOM   3767  C   PRO B 113      23.211   3.492  60.787  1.00  0.00              
ATOM   3768  O   PRO B 113      22.401   2.566  60.757  1.00  0.00              
ATOM   3769  N   THR B 114      24.525   3.290  60.837  1.00  0.00              
ATOM   3770  CA  THR B 114      25.113   1.982  61.101  1.00  0.00              
ATOM   3771  CB  THR B 114      26.508   1.864  60.439  1.00  0.00              
ATOM   3772  OG1 THR B 114      27.350   2.876  60.985  1.00  0.00              
ATOM   3773  CG2 THR B 114      26.430   1.984  58.924  1.00  0.00              
ATOM   3774  C   THR B 114      25.193   1.644  62.593  1.00  0.00              
ATOM   3775  O   THR B 114      25.556   0.527  62.974  1.00  0.00              
ATOM   3776  N   TYR B 115      24.870   2.618  63.452  1.00  0.00              
ATOM   3777  CA  TYR B 115      24.877   2.446  64.897  1.00  0.00              
ATOM   3778  CB  TYR B 115      24.605   3.799  65.574  1.00  0.00              
ATOM   3779  CG  TYR B 115      24.624   3.796  67.101  1.00  0.00              
ATOM   3780  CD1 TYR B 115      25.816   3.657  67.787  1.00  0.00              
ATOM   3781  CE1 TYR B 115      25.819   3.632  69.167  1.00  0.00              
ATOM   3782  CD2 TYR B 115      23.436   3.924  67.798  1.00  0.00              
ATOM   3783  CE2 TYR B 115      23.435   3.909  69.176  1.00  0.00              
ATOM   3784  CZ  TYR B 115      24.628   3.762  69.851  1.00  0.00              
ATOM   3785  OH  TYR B 115      24.630   3.760  71.232  1.00  0.00              
ATOM   3786  C   TYR B 115      23.893   1.399  65.405  1.00  0.00              
ATOM   3787  O   TYR B 115      22.756   1.286  64.944  1.00  0.00              
ATOM   3788  N   VAL B 116      24.381   0.633  66.380  1.00  0.00              
ATOM   3789  CA  VAL B 116      23.551  -0.259  67.165  1.00  0.00              
ATOM   3790  CB  VAL B 116      23.443  -1.661  66.499  1.00  0.00              
ATOM   3791  CG1 VAL B 116      24.779  -2.382  66.361  1.00  0.00              
ATOM   3792  CG2 VAL B 116      22.409  -2.519  67.213  1.00  0.00              
ATOM   3793  C   VAL B 116      24.125  -0.294  68.579  1.00  0.00              
ATOM   3794  O   VAL B 116      25.345  -0.339  68.756  1.00  0.00              
ATOM   3795  N   GLU B 117      23.275  -0.202  69.604  1.00  0.00              
ATOM   3796  CA  GLU B 117      23.746  -0.330  70.975  1.00  0.00              
ATOM   3797  CB  GLU B 117      22.914   0.511  71.946  1.00  0.00              
ATOM   3798  CG  GLU B 117      23.648   0.682  73.281  1.00  0.00              
ATOM   3799  CD  GLU B 117      22.860   1.212  74.473  1.00  0.00              
ATOM   3800  OE1 GLU B 117      23.254   0.906  75.604  1.00  0.00              
ATOM   3801  OE2 GLU B 117      21.877   1.934  74.299  1.00  0.00              
ATOM   3802  C   GLU B 117      23.675  -1.799  71.387  1.00  0.00              
ATOM   3803  O   GLU B 117      22.658  -2.447  71.125  1.00  0.00              
ATOM   3804  N   PRO B 118      24.720  -2.383  71.992  1.00  0.00              
ATOM   3805  CD  PRO B 118      26.090  -1.876  71.948  1.00  0.00              
ATOM   3806  CA  PRO B 118      24.680  -3.718  72.585  1.00  0.00              
ATOM   3807  CB  PRO B 118      26.113  -3.923  73.032  1.00  0.00              
ATOM   3808  CG  PRO B 118      26.909  -3.150  72.016  1.00  0.00              
ATOM   3809  C   PRO B 118      23.715  -3.833  73.764  1.00  0.00              
ATOM   3810  O   PRO B 118      23.323  -2.837  74.379  1.00  0.00              
ATOM   3811  N   THR B 119      23.314  -5.063  74.091  1.00  0.00              
ATOM   3812  CA  THR B 119      22.458  -5.317  75.241  1.00  0.00              
ATOM   3813  CB  THR B 119      21.758  -6.679  75.063  1.00  0.00              
ATOM   3814  OG1 THR B 119      22.780  -7.632  74.786  1.00  0.00              
ATOM   3815  CG2 THR B 119      20.734  -6.656  73.938  1.00  0.00              
ATOM   3816  C   THR B 119      23.273  -5.289  76.530  1.00  0.00              
ATOM   3817  O   THR B 119      24.407  -5.777  76.538  1.00  0.00              
ATOM   3818  N   ASN B 120      22.675  -4.793  77.620  1.00  0.00              
ATOM   3819  CA  ASN B 120      23.299  -4.579  78.931  1.00  0.00              
ATOM   3820  CB  ASN B 120      22.230  -4.621  80.028  1.00  0.00              
ATOM   3821  CG  ASN B 120      21.127  -3.582  79.877  1.00  0.00              
ATOM   3822  OD1 ASN B 120      20.619  -3.337  78.782  1.00  0.00              
ATOM   3823  ND2 ASN B 120      20.713  -2.919  80.946  1.00  0.00              
ATOM   3824  C   ASN B 120      24.460  -5.476  79.354  1.00  0.00              
ATOM   3825  O   ASN B 120      25.544  -4.992  79.690  1.00  0.00              
ATOM   3826  N   ASP B 121      24.259  -6.799  79.296  1.00  0.00              
ATOM   3827  CA  ASP B 121      25.299  -7.757  79.652  1.00  0.00              
ATOM   3828  CB  ASP B 121      24.764  -9.191  79.660  1.00  0.00              
ATOM   3829  CG  ASP B 121      25.833 -10.239  79.969  1.00  0.00              
ATOM   3830  OD1 ASP B 121      26.247 -10.351  81.122  1.00  0.00              
ATOM   3831  OD2 ASP B 121      26.243 -10.942  79.046  1.00  0.00              
ATOM   3832  C   ASP B 121      26.526  -7.686  78.755  1.00  0.00              
ATOM   3833  O   ASP B 121      27.640  -7.789  79.258  1.00  0.00              
ATOM   3834  N   GLU B 122      26.347  -7.499  77.443  1.00  0.00              
ATOM   3835  CA  GLU B 122      27.457  -7.444  76.496  1.00  0.00              
ATOM   3836  CB  GLU B 122      26.959  -7.344  75.060  1.00  0.00              
ATOM   3837  CG  GLU B 122      26.028  -8.458  74.593  1.00  0.00              
ATOM   3838  CD  GLU B 122      25.553  -8.285  73.155  1.00  0.00              
ATOM   3839  OE1 GLU B 122      24.969  -7.246  72.837  1.00  0.00              
ATOM   3840  OE2 GLU B 122      25.773  -9.189  72.353  1.00  0.00              
ATOM   3841  C   GLU B 122      28.321  -6.222  76.777  1.00  0.00              
ATOM   3842  O   GLU B 122      29.551  -6.294  76.758  1.00  0.00              
ATOM   3843  N   ILE B 123      27.634  -5.113  77.083  1.00  0.00              
ATOM   3844  CA  ILE B 123      28.260  -3.849  77.454  1.00  0.00              
ATOM   3845  CB  ILE B 123      27.164  -2.804  77.784  1.00  0.00              
ATOM   3846  CG2 ILE B 123      27.788  -1.475  78.174  1.00  0.00              
ATOM   3847  CG1 ILE B 123      26.190  -2.592  76.636  1.00  0.00              
ATOM   3848  CD1 ILE B 123      24.982  -1.720  77.018  1.00  0.00              
ATOM   3849  C   ILE B 123      29.168  -4.071  78.661  1.00  0.00              
ATOM   3850  O   ILE B 123      30.373  -3.803  78.605  1.00  0.00              
ATOM   3851  N   CYS B 124      28.585  -4.618  79.735  1.00  0.00              
ATOM   3852  CA  CYS B 124      29.346  -4.941  80.931  1.00  0.00              
ATOM   3853  CB  CYS B 124      28.451  -5.441  82.053  1.00  0.00              
ATOM   3854  SG  CYS B 124      27.391  -4.134  82.715  1.00  0.00              
ATOM   3855  C   CYS B 124      30.473  -5.931  80.703  1.00  0.00              
ATOM   3856  O   CYS B 124      31.573  -5.706  81.200  1.00  0.00              
ATOM   3857  N   GLU B 125      30.255  -7.000  79.928  1.00  0.00              
ATOM   3858  CA  GLU B 125      31.294  -7.981  79.660  1.00  0.00              
ATOM   3859  CB  GLU B 125      30.748  -9.205  78.931  1.00  0.00              
ATOM   3860  CG  GLU B 125      29.860 -10.091  79.801  1.00  0.00              
ATOM   3861  CD  GLU B 125      30.544 -10.621  81.054  1.00  0.00              
ATOM   3862  OE1 GLU B 125      31.403 -11.498  80.937  1.00  0.00              
ATOM   3863  OE2 GLU B 125      30.234 -10.148  82.146  1.00  0.00              
ATOM   3864  C   GLU B 125      32.485  -7.417  78.909  1.00  0.00              
ATOM   3865  O   GLU B 125      33.618  -7.623  79.339  1.00  0.00              
ATOM   3866  N   ALA B 126      32.254  -6.662  77.830  1.00  0.00              
ATOM   3867  CA  ALA B 126      33.338  -6.036  77.084  1.00  0.00              
ATOM   3868  CB  ALA B 126      32.760  -5.244  75.923  1.00  0.00              
ATOM   3869  C   ALA B 126      34.145  -5.082  77.959  1.00  0.00              
ATOM   3870  O   ALA B 126      35.375  -5.166  78.028  1.00  0.00              
ATOM   3871  N   PHE B 127      33.429  -4.234  78.706  1.00  0.00              
ATOM   3872  CA  PHE B 127      34.046  -3.284  79.619  1.00  0.00              
ATOM   3873  CB  PHE B 127      32.962  -2.361  80.155  1.00  0.00              
ATOM   3874  CG  PHE B 127      33.426  -0.949  80.482  1.00  0.00              
ATOM   3875  CD1 PHE B 127      33.573  -0.025  79.463  1.00  0.00              
ATOM   3876  CD2 PHE B 127      33.628  -0.570  81.796  1.00  0.00              
ATOM   3877  CE1 PHE B 127      33.896   1.282  79.764  1.00  0.00              
ATOM   3878  CE2 PHE B 127      33.949   0.741  82.086  1.00  0.00              
ATOM   3879  CZ  PHE B 127      34.079   1.667  81.074  1.00  0.00              
ATOM   3880  C   PHE B 127      34.771  -3.974  80.775  1.00  0.00              
ATOM   3881  O   PHE B 127      35.780  -3.468  81.264  1.00  0.00              
ATOM   3882  N   ARG B 128      34.281  -5.133  81.228  1.00  0.00              
ATOM   3883  CA  ARG B 128      34.934  -5.916  82.269  1.00  0.00              
ATOM   3884  CB  ARG B 128      33.982  -7.000  82.776  1.00  0.00              
ATOM   3885  CG  ARG B 128      34.523  -7.837  83.928  1.00  0.00              
ATOM   3886  CD  ARG B 128      33.654  -9.059  84.226  1.00  0.00              
ATOM   3887  NE  ARG B 128      33.479  -9.973  83.100  1.00  0.00              
ATOM   3888  CZ  ARG B 128      34.460 -10.700  82.552  1.00  0.00              
ATOM   3889  NH1 ARG B 128      34.151 -11.530  81.566  1.00  0.00              
ATOM   3890  NH2 ARG B 128      35.723 -10.619  82.962  1.00  0.00              
ATOM   3891  C   ARG B 128      36.219  -6.558  81.756  1.00  0.00              
ATOM   3892  O   ARG B 128      37.241  -6.550  82.444  1.00  0.00              
ATOM   3893  N   LYS B 129      36.175  -7.124  80.545  1.00  0.00              
ATOM   3894  CA  LYS B 129      37.340  -7.750  79.934  1.00  0.00              
ATOM   3895  CB  LYS B 129      36.941  -8.493  78.665  1.00  0.00              
ATOM   3896  CG  LYS B 129      36.060  -9.696  78.968  1.00  0.00              
ATOM   3897  CD  LYS B 129      35.521 -10.307  77.689  1.00  0.00              
ATOM   3898  CE  LYS B 129      34.559 -11.430  78.040  1.00  0.00              
ATOM   3899  NZ  LYS B 129      34.024 -12.033  76.836  1.00  0.00              
ATOM   3900  C   LYS B 129      38.442  -6.744  79.638  1.00  0.00              
ATOM   3901  O   LYS B 129      39.621  -7.021  79.863  1.00  0.00              
ATOM   3902  N   ASP B 130      38.061  -5.573  79.117  1.00  0.00              
ATOM   3903  CA  ASP B 130      38.954  -4.428  79.018  1.00  0.00              
ATOM   3904  CB  ASP B 130      40.017  -4.592  77.916  1.00  0.00              
ATOM   3905  CG  ASP B 130      40.841  -3.329  77.698  1.00  0.00              
ATOM   3906  OD1 ASP B 130      40.722  -2.727  76.632  1.00  0.00              
ATOM   3907  OD2 ASP B 130      41.560  -2.910  78.603  1.00  0.00              
ATOM   3908  C   ASP B 130      38.150  -3.160  78.761  1.00  0.00              
ATOM   3909  O   ASP B 130      37.623  -3.004  77.660  1.00  0.00              
ATOM   3910  N   PRO B 131      38.084  -2.197  79.692  1.00  0.00              
ATOM   3911  CD  PRO B 131      38.791  -2.226  80.969  1.00  0.00              
ATOM   3912  CA  PRO B 131      37.310  -0.964  79.545  1.00  0.00              
ATOM   3913  CB  PRO B 131      37.606  -0.226  80.840  1.00  0.00              
ATOM   3914  CG  PRO B 131      38.951  -0.751  81.279  1.00  0.00              
ATOM   3915  C   PRO B 131      37.636  -0.127  78.313  1.00  0.00              
ATOM   3916  O   PRO B 131      36.743   0.397  77.642  1.00  0.00              
ATOM   3917  N   LYS B 132      38.934  -0.069  77.991  1.00  0.00              
ATOM   3918  CA  LYS B 132      39.451   0.755  76.909  1.00  0.00              
ATOM   3919  CB  LYS B 132      40.978   0.675  76.835  1.00  0.00              
ATOM   3920  CG  LYS B 132      41.726   0.887  78.150  1.00  0.00              
ATOM   3921  CD  LYS B 132      41.479   2.255  78.768  1.00  0.00              
ATOM   3922  CE  LYS B 132      42.144   2.295  80.133  1.00  0.00              
ATOM   3923  NZ  LYS B 132      41.928   3.577  80.773  1.00  0.00              
ATOM   3924  C   LYS B 132      38.860   0.380  75.559  1.00  0.00              
ATOM   3925  O   LYS B 132      38.411   1.270  74.838  1.00  0.00              
ATOM   3926  N   GLU B 133      38.792  -0.914  75.213  1.00  0.00              
ATOM   3927  CA  GLU B 133      38.210  -1.328  73.943  1.00  0.00              
ATOM   3928  CB  GLU B 133      38.440  -2.821  73.626  1.00  0.00              
ATOM   3929  CG  GLU B 133      38.204  -3.907  74.684  1.00  0.00              
ATOM   3930  CD  GLU B 133      36.800  -4.483  74.816  1.00  0.00              
ATOM   3931  OE1 GLU B 133      36.606  -5.640  74.449  1.00  0.00              
ATOM   3932  OE2 GLU B 133      35.898  -3.787  75.277  1.00  0.00              
ATOM   3933  C   GLU B 133      36.763  -0.906  73.734  1.00  0.00              
ATOM   3934  O   GLU B 133      36.440  -0.367  72.675  1.00  0.00              
ATOM   3935  N   TYR B 134      35.895  -1.076  74.739  1.00  0.00              
ATOM   3936  CA  TYR B 134      34.507  -0.655  74.621  1.00  0.00              
ATOM   3937  CB  TYR B 134      33.656  -1.176  75.783  1.00  0.00              
ATOM   3938  CG  TYR B 134      32.159  -1.062  75.510  1.00  0.00              
ATOM   3939  CD1 TYR B 134      31.568  -1.913  74.596  1.00  0.00              
ATOM   3940  CE1 TYR B 134      30.233  -1.774  74.280  1.00  0.00              
ATOM   3941  CD2 TYR B 134      31.406  -0.084  76.131  1.00  0.00              
ATOM   3942  CE2 TYR B 134      30.071   0.062  75.813  1.00  0.00              
ATOM   3943  CZ  TYR B 134      29.494  -0.782  74.886  1.00  0.00              
ATOM   3944  OH  TYR B 134      28.159  -0.651  74.553  1.00  0.00              
ATOM   3945  C   TYR B 134      34.419   0.860  74.545  1.00  0.00              
ATOM   3946  O   TYR B 134      33.699   1.391  73.699  1.00  0.00              
ATOM   3947  N   ALA B 135      35.180   1.556  75.398  1.00  0.00              
ATOM   3948  CA  ALA B 135      35.222   3.011  75.396  1.00  0.00              
ATOM   3949  CB  ALA B 135      36.242   3.489  76.420  1.00  0.00              
ATOM   3950  C   ALA B 135      35.611   3.589  74.042  1.00  0.00              
ATOM   3951  O   ALA B 135      34.891   4.405  73.462  1.00  0.00              
ATOM   3952  N   ASN B 136      36.732   3.106  73.503  1.00  0.00              
ATOM   3953  CA  ASN B 136      37.248   3.574  72.230  1.00  0.00              
ATOM   3954  CB  ASN B 136      38.666   3.061  71.980  1.00  0.00              
ATOM   3955  CG  ASN B 136      39.733   3.635  72.904  1.00  0.00              
ATOM   3956  OD1 ASN B 136      40.663   2.941  73.305  1.00  0.00              
ATOM   3957  ND2 ASN B 136      39.695   4.907  73.284  1.00  0.00              
ATOM   3958  C   ASN B 136      36.349   3.205  71.064  1.00  0.00              
ATOM   3959  O   ASN B 136      36.057   4.055  70.221  1.00  0.00              
ATOM   3960  N   GLN B 137      35.861   1.960  71.020  1.00  0.00              
ATOM   3961  CA  GLN B 137      34.991   1.518  69.940  1.00  0.00              
ATOM   3962  CB  GLN B 137      34.820   0.001  69.996  1.00  0.00              
ATOM   3963  CG  GLN B 137      34.379  -0.669  68.698  1.00  0.00              
ATOM   3964  CD  GLN B 137      32.893  -0.985  68.613  1.00  0.00              
ATOM   3965  OE1 GLN B 137      32.463  -2.099  68.896  1.00  0.00              
ATOM   3966  NE2 GLN B 137      32.048  -0.039  68.234  1.00  0.00              
ATOM   3967  C   GLN B 137      33.648   2.238  69.972  1.00  0.00              
ATOM   3968  O   GLN B 137      33.071   2.489  68.911  1.00  0.00              
ATOM   3969  N   PHE B 138      33.134   2.587  71.159  1.00  0.00              
ATOM   3970  CA  PHE B 138      31.937   3.408  71.262  1.00  0.00              
ATOM   3971  CB  PHE B 138      31.418   3.465  72.703  1.00  0.00              
ATOM   3972  CG  PHE B 138      30.079   4.179  72.836  1.00  0.00              
ATOM   3973  CD1 PHE B 138      28.922   3.553  72.411  1.00  0.00              
ATOM   3974  CD2 PHE B 138      30.027   5.467  73.339  1.00  0.00              
ATOM   3975  CE1 PHE B 138      27.721   4.226  72.469  1.00  0.00              
ATOM   3976  CE2 PHE B 138      28.821   6.133  73.386  1.00  0.00              
ATOM   3977  CZ  PHE B 138      27.670   5.515  72.950  1.00  0.00              
ATOM   3978  C   PHE B 138      32.210   4.814  70.742  1.00  0.00              
ATOM   3979  O   PHE B 138      31.479   5.289  69.870  1.00  0.00              
ATOM   3980  N   MET B 139      33.268   5.473  71.238  1.00  0.00              
ATOM   3981  CA  MET B 139      33.620   6.822  70.801  1.00  0.00              
ATOM   3982  CB  MET B 139      34.830   7.364  71.551  1.00  0.00              
ATOM   3983  CG  MET B 139      34.574   7.656  73.020  1.00  0.00              
ATOM   3984  SD  MET B 139      35.965   8.505  73.807  1.00  0.00              
ATOM   3985  CE  MET B 139      36.892   7.114  74.385  1.00  0.00              
ATOM   3986  C   MET B 139      33.877   6.935  69.305  1.00  0.00              
ATOM   3987  O   MET B 139      33.641   7.982  68.704  1.00  0.00              
ATOM   3988  N   TRP B 140      34.380   5.854  68.704  1.00  0.00              
ATOM   3989  CA  TRP B 140      34.379   5.708  67.261  1.00  0.00              
ATOM   3990  CB  TRP B 140      35.235   4.489  66.883  1.00  0.00              
ATOM   3991  CG  TRP B 140      35.169   4.072  65.419  1.00  0.00              
ATOM   3992  CD2 TRP B 140      34.519   2.978  64.917  1.00  0.00              
ATOM   3993  CE2 TRP B 140      34.694   3.122  63.581  1.00  0.00              
ATOM   3994  CE3 TRP B 140      33.993   1.842  65.478  1.00  0.00              
ATOM   3995  CD1 TRP B 140      35.720   4.828  64.405  1.00  0.00              
ATOM   3996  NE1 TRP B 140      35.408   4.211  63.280  1.00  0.00              
ATOM   3997  CZ2 TRP B 140      34.351   2.158  62.668  1.00  0.00              
ATOM   3998  CZ3 TRP B 140      33.623   0.851  64.581  1.00  0.00              
ATOM   3999  CH2 TRP B 140      33.796   1.007  63.206  1.00  0.00              
ATOM   4000  C   TRP B 140      32.946   5.612  66.733  1.00  0.00              
ATOM   4001  O   TRP B 140      32.437   6.589  66.181  1.00  0.00              
ATOM   4002  N   GLU B 141      32.257   4.488  66.994  1.00  0.00              
ATOM   4003  CA  GLU B 141      31.008   4.122  66.326  1.00  0.00              
ATOM   4004  CB  GLU B 141      30.439   2.834  66.921  1.00  0.00              
ATOM   4005  CG  GLU B 141      29.340   2.185  66.072  1.00  0.00              
ATOM   4006  CD  GLU B 141      28.632   0.991  66.704  1.00  0.00              
ATOM   4007  OE1 GLU B 141      29.298   0.129  67.281  1.00  0.00              
ATOM   4008  OE2 GLU B 141      27.407   0.929  66.609  1.00  0.00              
ATOM   4009  C   GLU B 141      29.940   5.203  66.376  1.00  0.00              
ATOM   4010  O   GLU B 141      29.309   5.522  65.360  1.00  0.00              
ATOM   4011  N   TYR B 142      29.794   5.786  67.568  1.00  0.00              
ATOM   4012  CA  TYR B 142      28.825   6.835  67.819  1.00  0.00              
ATOM   4013  CB  TYR B 142      28.874   7.196  69.303  1.00  0.00              
ATOM   4014  CG  TYR B 142      27.638   7.917  69.814  1.00  0.00              
ATOM   4015  CD1 TYR B 142      26.455   7.220  69.968  1.00  0.00              
ATOM   4016  CE1 TYR B 142      25.327   7.867  70.426  1.00  0.00              
ATOM   4017  CD2 TYR B 142      27.703   9.258  70.127  1.00  0.00              
ATOM   4018  CE2 TYR B 142      26.577   9.910  70.583  1.00  0.00              
ATOM   4019  CZ  TYR B 142      25.398   9.209  70.726  1.00  0.00              
ATOM   4020  OH  TYR B 142      24.274   9.858  71.195  1.00  0.00              
ATOM   4021  C   TYR B 142      29.144   8.043  66.945  1.00  0.00              
ATOM   4022  O   TYR B 142      28.305   8.465  66.149  1.00  0.00              
ATOM   4023  N   SER B 143      30.371   8.563  67.000  1.00  0.00              
ATOM   4024  CA  SER B 143      30.729   9.737  66.223  1.00  0.00              
ATOM   4025  CB  SER B 143      32.022  10.316  66.759  1.00  0.00              
ATOM   4026  OG  SER B 143      31.832  10.660  68.126  1.00  0.00              
ATOM   4027  C   SER B 143      30.781   9.502  64.717  1.00  0.00              
ATOM   4028  O   SER B 143      30.391  10.391  63.961  1.00  0.00              
ATOM   4029  N   THR B 144      31.182   8.315  64.238  1.00  0.00              
ATOM   4030  CA  THR B 144      31.082   7.970  62.820  1.00  0.00              
ATOM   4031  CB  THR B 144      31.775   6.627  62.516  1.00  0.00              
ATOM   4032  OG1 THR B 144      31.493   5.741  63.593  1.00  0.00              
ATOM   4033  CG2 THR B 144      33.270   6.782  62.312  1.00  0.00              
ATOM   4034  C   THR B 144      29.654   7.925  62.289  1.00  0.00              
ATOM   4035  O   THR B 144      29.404   8.032  61.087  1.00  0.00              
ATOM   4036  N   ASN B 145      28.702   7.724  63.204  1.00  0.00              
ATOM   4037  CA  ASN B 145      27.297   7.733  62.852  1.00  0.00              
ATOM   4038  CB  ASN B 145      26.561   6.660  63.620  1.00  0.00              
ATOM   4039  CG  ASN B 145      26.750   5.330  62.929  1.00  0.00              
ATOM   4040  OD1 ASN B 145      26.138   5.079  61.895  1.00  0.00              
ATOM   4041  ND2 ASN B 145      27.578   4.418  63.413  1.00  0.00              
ATOM   4042  C   ASN B 145      26.624   9.073  63.050  1.00  0.00              
ATOM   4043  O   ASN B 145      25.715   9.446  62.308  1.00  0.00              
ATOM   4044  N   TYR B 146      27.061   9.828  64.052  1.00  0.00              
ATOM   4045  CA  TYR B 146      26.475  11.125  64.319  1.00  0.00              
ATOM   4046  CB  TYR B 146      25.931  11.162  65.754  1.00  0.00              
ATOM   4047  CG  TYR B 146      24.946  10.027  66.008  1.00  0.00              
ATOM   4048  CD1 TYR B 146      25.291   9.015  66.878  1.00  0.00              
ATOM   4049  CE1 TYR B 146      24.520   7.876  66.958  1.00  0.00              
ATOM   4050  CD2 TYR B 146      23.783   9.930  65.268  1.00  0.00              
ATOM   4051  CE2 TYR B 146      23.014   8.788  65.341  1.00  0.00              
ATOM   4052  CZ  TYR B 146      23.392   7.764  66.179  1.00  0.00              
ATOM   4053  OH  TYR B 146      22.641   6.609  66.254  1.00  0.00              
ATOM   4054  C   TYR B 146      27.481  12.220  63.997  1.00  0.00              
ATOM   4055  O   TYR B 146      27.776  13.121  64.783  1.00  0.00              
ATOM   4056  N   GLY B 147      27.950  12.141  62.747  1.00  0.00              
ATOM   4057  CA  GLY B 147      29.020  12.984  62.232  1.00  0.00              
ATOM   4058  C   GLY B 147      28.657  14.460  62.197  1.00  0.00              
ATOM   4059  O   GLY B 147      29.460  15.324  62.540  1.00  0.00              
ATOM   4060  N   GLN B 148      27.419  14.750  61.795  1.00  0.00              
ATOM   4061  CA  GLN B 148      26.918  16.112  61.785  1.00  0.00              
ATOM   4062  CB  GLN B 148      26.035  16.341  60.563  1.00  0.00              
ATOM   4063  CG  GLN B 148      26.810  16.852  59.356  1.00  0.00              
ATOM   4064  CD  GLN B 148      27.349  18.266  59.536  1.00  0.00              
ATOM   4065  OE1 GLN B 148      28.537  18.488  59.751  1.00  0.00              
ATOM   4066  NE2 GLN B 148      26.516  19.293  59.439  1.00  0.00              
ATOM   4067  C   GLN B 148      26.191  16.509  63.062  1.00  0.00              
ATOM   4068  O   GLN B 148      25.604  17.590  63.137  1.00  0.00              
ATOM   4069  N   ALA B 149      26.198  15.657  64.091  1.00  0.00              
ATOM   4070  CA  ALA B 149      25.670  16.049  65.388  1.00  0.00              
ATOM   4071  CB  ALA B 149      25.371  14.821  66.231  1.00  0.00              
ATOM   4072  C   ALA B 149      26.751  16.857  66.099  1.00  0.00              
ATOM   4073  O   ALA B 149      27.934  16.553  65.917  1.00  0.00              
ATOM   4074  N   PRO B 150      26.427  17.898  66.881  1.00  0.00              
ATOM   4075  CD  PRO B 150      25.069  18.400  67.067  1.00  0.00              
ATOM   4076  CA  PRO B 150      27.394  18.732  67.586  1.00  0.00              
ATOM   4077  CB  PRO B 150      26.508  19.577  68.471  1.00  0.00              
ATOM   4078  CG  PRO B 150      25.273  19.786  67.644  1.00  0.00              
ATOM   4079  C   PRO B 150      28.422  17.971  68.411  1.00  0.00              
ATOM   4080  O   PRO B 150      28.084  17.107  69.229  1.00  0.00              
ATOM   4081  N   LEU B 151      29.693  18.302  68.150  1.00  0.00              
ATOM   4082  CA  LEU B 151      30.836  17.838  68.931  1.00  0.00              
ATOM   4083  CB  LEU B 151      32.062  18.677  68.563  1.00  0.00              
ATOM   4084  CG  LEU B 151      33.425  18.409  69.205  1.00  0.00              
ATOM   4085  CD1 LEU B 151      33.942  17.014  68.886  1.00  0.00              
ATOM   4086  CD2 LEU B 151      34.426  19.443  68.726  1.00  0.00              
ATOM   4087  C   LEU B 151      30.592  17.881  70.436  1.00  0.00              
ATOM   4088  O   LEU B 151      30.910  16.925  71.144  1.00  0.00              
ATOM   4089  N   SER B 152      29.973  18.970  70.903  1.00  0.00              
ATOM   4090  CA  SER B 152      29.493  19.104  72.270  1.00  0.00              
ATOM   4091  CB  SER B 152      28.673  20.382  72.349  1.00  0.00              
ATOM   4092  OG  SER B 152      27.674  20.393  71.332  1.00  0.00              
ATOM   4093  C   SER B 152      28.651  17.919  72.729  1.00  0.00              
ATOM   4094  O   SER B 152      29.035  17.208  73.659  1.00  0.00              
ATOM   4095  N   LEU B 153      27.541  17.672  72.019  1.00  0.00              
ATOM   4096  CA  LEU B 153      26.622  16.581  72.316  1.00  0.00              
ATOM   4097  CB  LEU B 153      25.469  16.531  71.321  1.00  0.00              
ATOM   4098  CG  LEU B 153      24.454  17.656  71.328  1.00  0.00              
ATOM   4099  CD1 LEU B 153      23.394  17.404  70.273  1.00  0.00              
ATOM   4100  CD2 LEU B 153      23.806  17.777  72.693  1.00  0.00              
ATOM   4101  C   LEU B 153      27.287  15.219  72.337  1.00  0.00              
ATOM   4102  O   LEU B 153      27.077  14.435  73.268  1.00  0.00              
ATOM   4103  N   LEU B 154      28.129  14.981  71.326  1.00  0.00              
ATOM   4104  CA  LEU B 154      28.888  13.747  71.215  1.00  0.00              
ATOM   4105  CB  LEU B 154      29.753  13.753  69.964  1.00  0.00              
ATOM   4106  CG  LEU B 154      29.074  13.771  68.609  1.00  0.00              
ATOM   4107  CD1 LEU B 154      30.107  13.980  67.526  1.00  0.00              
ATOM   4108  CD2 LEU B 154      28.317  12.482  68.366  1.00  0.00              
ATOM   4109  C   LEU B 154      29.776  13.533  72.426  1.00  0.00              
ATOM   4110  O   LEU B 154      29.607  12.544  73.141  1.00  0.00              
ATOM   4111  N   VAL B 155      30.656  14.499  72.716  1.00  0.00              
ATOM   4112  CA  VAL B 155      31.598  14.375  73.820  1.00  0.00              
ATOM   4113  CB  VAL B 155      32.651  15.519  73.778  1.00  0.00              
ATOM   4114  CG1 VAL B 155      33.683  15.406  74.890  1.00  0.00              
ATOM   4115  CG2 VAL B 155      33.429  15.483  72.470  1.00  0.00              
ATOM   4116  C   VAL B 155      30.853  14.290  75.154  1.00  0.00              
ATOM   4117  O   VAL B 155      31.285  13.565  76.055  1.00  0.00              
ATOM   4118  N   SER B 156      29.720  14.985  75.328  1.00  0.00              
ATOM   4119  CA  SER B 156      28.902  14.794  76.516  1.00  0.00              
ATOM   4120  CB  SER B 156      27.823  15.867  76.654  1.00  0.00              
ATOM   4121  OG  SER B 156      27.032  16.091  75.495  1.00  0.00              
ATOM   4122  C   SER B 156      28.279  13.410  76.607  1.00  0.00              
ATOM   4123  O   SER B 156      28.294  12.803  77.684  1.00  0.00              
ATOM   4124  N   TYR B 157      27.771  12.866  75.492  1.00  0.00              
ATOM   4125  CA  TYR B 157      27.080  11.588  75.527  1.00  0.00              
ATOM   4126  CB  TYR B 157      26.314  11.286  74.236  1.00  0.00              
ATOM   4127  CG  TYR B 157      25.381  10.078  74.345  1.00  0.00              
ATOM   4128  CD1 TYR B 157      24.053  10.274  74.663  1.00  0.00              
ATOM   4129  CE1 TYR B 157      23.195   9.197  74.743  1.00  0.00              
ATOM   4130  CD2 TYR B 157      25.845   8.793  74.117  1.00  0.00              
ATOM   4131  CE2 TYR B 157      24.991   7.714  74.199  1.00  0.00              
ATOM   4132  CZ  TYR B 157      23.666   7.925  74.503  1.00  0.00              
ATOM   4133  OH  TYR B 157      22.812   6.844  74.566  1.00  0.00              
ATOM   4134  C   TYR B 157      28.068  10.473  75.799  1.00  0.00              
ATOM   4135  O   TYR B 157      27.787   9.647  76.663  1.00  0.00              
ATOM   4136  N   THR B 158      29.219  10.441  75.117  1.00  0.00              
ATOM   4137  CA  THR B 158      30.204   9.376  75.282  1.00  0.00              
ATOM   4138  CB  THR B 158      31.420   9.630  74.366  1.00  0.00              
ATOM   4139  OG1 THR B 158      31.916  10.924  74.695  1.00  0.00              
ATOM   4140  CG2 THR B 158      31.065   9.564  72.886  1.00  0.00              
ATOM   4141  C   THR B 158      30.635   9.264  76.740  1.00  0.00              
ATOM   4142  O   THR B 158      30.665   8.189  77.337  1.00  0.00              
ATOM   4143  N   LYS B 159      30.875  10.450  77.305  1.00  0.00              
ATOM   4144  CA  LYS B 159      31.243  10.639  78.697  1.00  0.00              
ATOM   4145  CB  LYS B 159      31.420  12.141  78.891  1.00  0.00              
ATOM   4146  CG  LYS B 159      32.294  12.589  80.049  1.00  0.00              
ATOM   4147  CD  LYS B 159      32.385  14.114  80.192  1.00  0.00              
ATOM   4148  CE  LYS B 159      33.117  14.850  79.065  1.00  0.00              
ATOM   4149  NZ  LYS B 159      32.245  15.197  77.957  1.00  0.00              
ATOM   4150  C   LYS B 159      30.161  10.085  79.624  1.00  0.00              
ATOM   4151  O   LYS B 159      30.436   9.230  80.470  1.00  0.00              
ATOM   4152  N   SER B 160      28.908  10.510  79.414  1.00  0.00              
ATOM   4153  CA  SER B 160      27.781  10.080  80.235  1.00  0.00              
ATOM   4154  CB  SER B 160      26.521  10.834  79.827  1.00  0.00              
ATOM   4155  OG  SER B 160      26.690  12.243  79.908  1.00  0.00              
ATOM   4156  C   SER B 160      27.521   8.580  80.139  1.00  0.00              
ATOM   4157  O   SER B 160      27.287   7.908  81.144  1.00  0.00              
ATOM   4158  N   TYR B 161      27.624   8.046  78.919  1.00  0.00              
ATOM   4159  CA  TYR B 161      27.417   6.637  78.633  1.00  0.00              
ATOM   4160  CB  TYR B 161      27.460   6.415  77.117  1.00  0.00              
ATOM   4161  CG  TYR B 161      27.144   4.994  76.672  1.00  0.00              
ATOM   4162  CD1 TYR B 161      25.831   4.591  76.541  1.00  0.00              
ATOM   4163  CE1 TYR B 161      25.543   3.285  76.207  1.00  0.00              
ATOM   4164  CD2 TYR B 161      28.172   4.103  76.429  1.00  0.00              
ATOM   4165  CE2 TYR B 161      27.887   2.799  76.092  1.00  0.00              
ATOM   4166  CZ  TYR B 161      26.575   2.395  76.002  1.00  0.00              
ATOM   4167  OH  TYR B 161      26.298   1.073  75.714  1.00  0.00              
ATOM   4168  C   TYR B 161      28.482   5.800  79.324  1.00  0.00              
ATOM   4169  O   TYR B 161      28.152   4.849  80.028  1.00  0.00              
ATOM   4170  N   LEU B 162      29.763   6.142  79.162  1.00  0.00              
ATOM   4171  CA  LEU B 162      30.835   5.379  79.783  1.00  0.00              
ATOM   4172  CB  LEU B 162      32.184   5.771  79.200  1.00  0.00              
ATOM   4173  CG  LEU B 162      32.370   5.511  77.708  1.00  0.00              
ATOM   4174  CD1 LEU B 162      33.663   6.139  77.224  1.00  0.00              
ATOM   4175  CD2 LEU B 162      32.288   4.026  77.386  1.00  0.00              
ATOM   4176  C   LEU B 162      30.836   5.486  81.300  1.00  0.00              
ATOM   4177  O   LEU B 162      31.173   4.521  81.989  1.00  0.00              
ATOM   4178  N   SER B 163      30.415   6.638  81.836  1.00  0.00              
ATOM   4179  CA  SER B 163      30.177   6.776  83.266  1.00  0.00              
ATOM   4180  CB  SER B 163      29.836   8.224  83.609  1.00  0.00              
ATOM   4181  OG  SER B 163      29.909   8.499  85.003  1.00  0.00              
ATOM   4182  C   SER B 163      29.046   5.849  83.704  1.00  0.00              
ATOM   4183  O   SER B 163      29.165   5.187  84.735  1.00  0.00              
ATOM   4184  N   MET B 164      27.963   5.775  82.919  1.00  0.00              
ATOM   4185  CA  MET B 164      26.854   4.861  83.160  1.00  0.00              
ATOM   4186  CB  MET B 164      25.757   5.135  82.130  1.00  0.00              
ATOM   4187  CG  MET B 164      24.557   4.201  82.129  1.00  0.00              
ATOM   4188  SD  MET B 164      23.297   4.712  80.935  1.00  0.00              
ATOM   4189  CE  MET B 164      23.855   3.812  79.520  1.00  0.00              
ATOM   4190  C   MET B 164      27.289   3.401  83.120  1.00  0.00              
ATOM   4191  O   MET B 164      26.834   2.595  83.929  1.00  0.00              
ATOM   4192  N   VAL B 165      28.178   3.032  82.192  1.00  0.00              
ATOM   4193  CA  VAL B 165      28.722   1.680  82.150  1.00  0.00              
ATOM   4194  CB  VAL B 165      29.572   1.430  80.883  1.00  0.00              
ATOM   4195  CG1 VAL B 165      29.960  -0.034  80.799  1.00  0.00              
ATOM   4196  CG2 VAL B 165      28.823   1.790  79.612  1.00  0.00              
ATOM   4197  C   VAL B 165      29.543   1.422  83.410  1.00  0.00              
ATOM   4198  O   VAL B 165      29.359   0.402  84.077  1.00  0.00              
ATOM   4199  N   GLY B 166      30.409   2.379  83.762  1.00  0.00              
ATOM   4200  CA  GLY B 166      31.241   2.304  84.954  1.00  0.00              
ATOM   4201  C   GLY B 166      30.436   2.089  86.228  1.00  0.00              
ATOM   4202  O   GLY B 166      30.741   1.181  87.005  1.00  0.00              
ATOM   4203  N   SER B 167      29.387   2.890  86.443  1.00  0.00              
ATOM   4204  CA  SER B 167      28.525   2.735  87.603  1.00  0.00              
ATOM   4205  CB  SER B 167      27.591   3.937  87.725  1.00  0.00              
ATOM   4206  OG  SER B 167      26.902   4.164  86.503  1.00  0.00              
ATOM   4207  C   SER B 167      27.716   1.448  87.524  1.00  0.00              
ATOM   4208  O   SER B 167      27.854   0.559  88.367  1.00  0.00              
ATOM   4209  N   CYS B 168      26.907   1.304  86.471  1.00  0.00              
ATOM   4210  CA  CYS B 168      25.996   0.179  86.358  1.00  0.00              
ATOM   4211  CB  CYS B 168      25.079   0.337  85.169  1.00  0.00              
ATOM   4212  SG  CYS B 168      24.090   1.839  85.352  1.00  0.00              
ATOM   4213  C   CYS B 168      26.643  -1.190  86.363  1.00  0.00              
ATOM   4214  O   CYS B 168      26.174  -2.066  87.093  1.00  0.00              
ATOM   4215  N   CYS B 169      27.760  -1.393  85.660  1.00  0.00              
ATOM   4216  CA  CYS B 169      28.445  -2.676  85.703  1.00  0.00              
ATOM   4217  CB  CYS B 169      29.436  -2.797  84.557  1.00  0.00              
ATOM   4218  SG  CYS B 169      28.637  -2.560  82.949  1.00  0.00              
ATOM   4219  C   CYS B 169      29.129  -2.972  87.036  1.00  0.00              
ATOM   4220  O   CYS B 169      29.592  -4.092  87.253  1.00  0.00              
ATOM   4221  N   THR B 170      29.218  -1.999  87.953  1.00  0.00              
ATOM   4222  CA  THR B 170      29.666  -2.278  89.310  1.00  0.00              
ATOM   4223  CB  THR B 170      30.862  -1.381  89.709  1.00  0.00              
ATOM   4224  OG1 THR B 170      30.496  -0.022  89.500  1.00  0.00              
ATOM   4225  CG2 THR B 170      32.126  -1.728  88.935  1.00  0.00              
ATOM   4226  C   THR B 170      28.531  -2.182  90.331  1.00  0.00              
ATOM   4227  O   THR B 170      28.742  -2.380  91.530  1.00  0.00              
ATOM   4228  N   SER B 171      27.305  -1.898  89.877  1.00  0.00              
ATOM   4229  CA  SER B 171      26.182  -1.697  90.780  1.00  0.00              
ATOM   4230  CB  SER B 171      25.096  -0.856  90.103  1.00  0.00              
ATOM   4231  OG  SER B 171      24.335  -1.582  89.142  1.00  0.00              
ATOM   4232  C   SER B 171      25.576  -3.007  91.271  1.00  0.00              
ATOM   4233  O   SER B 171      25.848  -4.092  90.753  1.00  0.00              
ATOM   4234  N   ALA B 172      24.681  -2.884  92.254  1.00  0.00              
ATOM   4235  CA  ALA B 172      23.911  -4.012  92.750  1.00  0.00              
ATOM   4236  CB  ALA B 172      23.284  -3.614  94.080  1.00  0.00              
ATOM   4237  C   ALA B 172      22.794  -4.494  91.822  1.00  0.00              
ATOM   4238  O   ALA B 172      22.099  -5.457  92.153  1.00  0.00              
ATOM   4239  N   SER B 173      22.578  -3.829  90.673  1.00  0.00              
ATOM   4240  CA  SER B 173      21.589  -4.233  89.683  1.00  0.00              
ATOM   4241  CB  SER B 173      20.174  -3.967  90.207  1.00  0.00              
ATOM   4242  OG  SER B 173      19.122  -3.968  89.255  1.00  0.00              
ATOM   4243  C   SER B 173      21.853  -3.538  88.341  1.00  0.00              
ATOM   4244  O   SER B 173      21.196  -2.551  87.997  1.00  0.00              
ATOM   4245  N   PRO B 174      22.805  -4.056  87.538  1.00  0.00              
ATOM   4246  CD  PRO B 174      23.558  -5.275  87.816  1.00  0.00              
ATOM   4247  CA  PRO B 174      23.227  -3.475  86.264  1.00  0.00              
ATOM   4248  CB  PRO B 174      24.156  -4.531  85.701  1.00  0.00              
ATOM   4249  CG  PRO B 174      24.782  -5.121  86.935  1.00  0.00              
ATOM   4250  C   PRO B 174      22.107  -3.151  85.289  1.00  0.00              
ATOM   4251  O   PRO B 174      22.067  -2.047  84.745  1.00  0.00              
ATOM   4252  N   THR B 175      21.171  -4.084  85.097  1.00  0.00              
ATOM   4253  CA  THR B 175      20.060  -3.946  84.166  1.00  0.00              
ATOM   4254  CB  THR B 175      19.183  -5.206  84.285  1.00  0.00              
ATOM   4255  OG1 THR B 175      20.093  -6.302  84.317  1.00  0.00              
ATOM   4256  CG2 THR B 175      18.215  -5.365  83.120  1.00  0.00              
ATOM   4257  C   THR B 175      19.232  -2.680  84.378  1.00  0.00              
ATOM   4258  O   THR B 175      19.144  -1.835  83.482  1.00  0.00              
ATOM   4259  N   VAL B 176      18.658  -2.510  85.573  1.00  0.00              
ATOM   4260  CA  VAL B 176      17.813  -1.357  85.839  1.00  0.00              
ATOM   4261  CB  VAL B 176      16.729  -1.682  86.899  1.00  0.00              
ATOM   4262  CG1 VAL B 176      15.823  -0.501  87.227  1.00  0.00              
ATOM   4263  CG2 VAL B 176      15.838  -2.799  86.388  1.00  0.00              
ATOM   4264  C   VAL B 176      18.644  -0.113  86.152  1.00  0.00              
ATOM   4265  O   VAL B 176      18.162   1.000  85.949  1.00  0.00              
ATOM   4266  N   CYS B 177      19.897  -0.248  86.609  1.00  0.00              
ATOM   4267  CA  CYS B 177      20.815   0.888  86.669  1.00  0.00              
ATOM   4268  CB  CYS B 177      22.159   0.449  87.227  1.00  0.00              
ATOM   4269  SG  CYS B 177      23.426   1.742  87.259  1.00  0.00              
ATOM   4270  C   CYS B 177      21.001   1.507  85.286  1.00  0.00              
ATOM   4271  O   CYS B 177      20.820   2.716  85.113  1.00  0.00              
ATOM   4272  N   PHE B 178      21.321   0.671  84.285  1.00  0.00              
ATOM   4273  CA  PHE B 178      21.371   1.105  82.896  1.00  0.00              
ATOM   4274  CB  PHE B 178      21.705  -0.029  81.934  1.00  0.00              
ATOM   4275  CG  PHE B 178      23.181  -0.363  81.782  1.00  0.00              
ATOM   4276  CD1 PHE B 178      23.642  -1.620  82.119  1.00  0.00              
ATOM   4277  CD2 PHE B 178      24.053   0.573  81.261  1.00  0.00              
ATOM   4278  CE1 PHE B 178      24.968  -1.940  81.927  1.00  0.00              
ATOM   4279  CE2 PHE B 178      25.378   0.245  81.071  1.00  0.00              
ATOM   4280  CZ  PHE B 178      25.838  -1.010  81.403  1.00  0.00              
ATOM   4281  C   PHE B 178      20.046   1.707  82.471  1.00  0.00              
ATOM   4282  O   PHE B 178      20.038   2.829  81.978  1.00  0.00              
ATOM   4283  N   LEU B 179      18.929   1.008  82.711  1.00  0.00              
ATOM   4284  CA  LEU B 179      17.597   1.506  82.387  1.00  0.00              
ATOM   4285  CB  LEU B 179      16.548   0.499  82.862  1.00  0.00              
ATOM   4286  CG  LEU B 179      15.052   0.765  82.709  1.00  0.00              
ATOM   4287  CD1 LEU B 179      14.652   0.949  81.255  1.00  0.00              
ATOM   4288  CD2 LEU B 179      14.270  -0.384  83.316  1.00  0.00              
ATOM   4289  C   LEU B 179      17.302   2.902  82.928  1.00  0.00              
ATOM   4290  O   LEU B 179      16.973   3.786  82.135  1.00  0.00              
ATOM   4291  N   LYS B 180      17.459   3.162  84.234  1.00  0.00              
ATOM   4292  CA  LYS B 180      17.182   4.484  84.785  1.00  0.00              
ATOM   4293  CB  LYS B 180      17.214   4.518  86.319  1.00  0.00              
ATOM   4294  CG  LYS B 180      18.568   4.280  86.986  1.00  0.00              
ATOM   4295  CD  LYS B 180      18.551   4.599  88.474  1.00  0.00              
ATOM   4296  CE  LYS B 180      18.333   6.081  88.788  1.00  0.00              
ATOM   4297  NZ  LYS B 180      19.423   6.931  88.336  1.00  0.00              
ATOM   4298  C   LYS B 180      18.122   5.542  84.221  1.00  0.00              
ATOM   4299  O   LYS B 180      17.686   6.641  83.868  1.00  0.00              
ATOM   4300  N   GLU B 181      19.409   5.204  84.068  1.00  0.00              
ATOM   4301  CA  GLU B 181      20.358   6.143  83.504  1.00  0.00              
ATOM   4302  CB  GLU B 181      21.792   5.747  83.799  1.00  0.00              
ATOM   4303  CG  GLU B 181      22.141   5.888  85.279  1.00  0.00              
ATOM   4304  CD  GLU B 181      23.632   5.845  85.578  1.00  0.00              
ATOM   4305  OE1 GLU B 181      24.365   6.705  85.088  1.00  0.00              
ATOM   4306  OE2 GLU B 181      24.078   4.971  86.322  1.00  0.00              
ATOM   4307  C   GLU B 181      20.132   6.423  82.025  1.00  0.00              
ATOM   4308  O   GLU B 181      20.353   7.544  81.571  1.00  0.00              
ATOM   4309  N   ARG B 182      19.624   5.452  81.265  1.00  0.00              
ATOM   4310  CA  ARG B 182      19.191   5.668  79.892  1.00  0.00              
ATOM   4311  CB  ARG B 182      18.856   4.343  79.233  1.00  0.00              
ATOM   4312  CG  ARG B 182      20.082   3.538  78.857  1.00  0.00              
ATOM   4313  CD  ARG B 182      19.676   2.099  78.618  1.00  0.00              
ATOM   4314  NE  ARG B 182      20.798   1.333  78.106  1.00  0.00              
ATOM   4315  CZ  ARG B 182      20.866   0.005  78.167  1.00  0.00              
ATOM   4316  NH1 ARG B 182      21.909  -0.594  77.620  1.00  0.00              
ATOM   4317  NH2 ARG B 182      19.897  -0.746  78.691  1.00  0.00              
ATOM   4318  C   ARG B 182      17.970   6.572  79.863  1.00  0.00              
ATOM   4319  O   ARG B 182      17.904   7.513  79.075  1.00  0.00              
ATOM   4320  N   LEU B 183      17.014   6.329  80.764  1.00  0.00              
ATOM   4321  CA  LEU B 183      15.836   7.172  80.893  1.00  0.00              
ATOM   4322  CB  LEU B 183      14.829   6.519  81.828  1.00  0.00              
ATOM   4323  CG  LEU B 183      14.146   5.246  81.343  1.00  0.00              
ATOM   4324  CD1 LEU B 183      13.433   4.560  82.490  1.00  0.00              
ATOM   4325  CD2 LEU B 183      13.191   5.537  80.199  1.00  0.00              
ATOM   4326  C   LEU B 183      16.132   8.599  81.340  1.00  0.00              
ATOM   4327  O   LEU B 183      15.394   9.516  80.984  1.00  0.00              
ATOM   4328  N   GLN B 184      17.195   8.836  82.117  1.00  0.00              
ATOM   4329  CA  GLN B 184      17.628  10.202  82.382  1.00  0.00              
ATOM   4330  CB  GLN B 184      18.265  10.335  83.772  1.00  0.00              
ATOM   4331  CG  GLN B 184      19.549   9.563  84.025  1.00  0.00              
ATOM   4332  CD  GLN B 184      19.914   9.432  85.496  1.00  0.00              
ATOM   4333  OE1 GLN B 184      19.760   8.378  86.115  1.00  0.00              
ATOM   4334  NE2 GLN B 184      20.422  10.489  86.114  1.00  0.00              
ATOM   4335  C   GLN B 184      18.498  10.784  81.268  1.00  0.00              
ATOM   4336  O   GLN B 184      18.488  11.993  81.039  1.00  0.00              
ATOM   4337  N   LEU B 185      19.253   9.950  80.542  1.00  0.00              
ATOM   4338  CA  LEU B 185      19.955  10.380  79.336  1.00  0.00              
ATOM   4339  CB  LEU B 185      21.032   9.371  78.931  1.00  0.00              
ATOM   4340  CG  LEU B 185      22.489   9.568  79.350  1.00  0.00              
ATOM   4341  CD1 LEU B 185      22.660   9.700  80.856  1.00  0.00              
ATOM   4342  CD2 LEU B 185      23.321   8.410  78.823  1.00  0.00              
ATOM   4343  C   LEU B 185      19.045  10.625  78.137  1.00  0.00              
ATOM   4344  O   LEU B 185      19.440  11.326  77.204  1.00  0.00              
ATOM   4345  N   LYS B 186      17.832  10.054  78.156  1.00  0.00              
ATOM   4346  CA  LYS B 186      16.804  10.139  77.118  1.00  0.00              
ATOM   4347  CB  LYS B 186      15.438  10.003  77.779  1.00  0.00              
ATOM   4348  CG  LYS B 186      14.265   9.819  76.827  1.00  0.00              
ATOM   4349  CD  LYS B 186      12.981  10.338  77.462  1.00  0.00              
ATOM   4350  CE  LYS B 186      12.906  11.863  77.475  1.00  0.00              
ATOM   4351  NZ  LYS B 186      12.879  12.395  76.124  1.00  0.00              
ATOM   4352  C   LYS B 186      16.787  11.381  76.234  1.00  0.00              
ATOM   4353  O   LYS B 186      16.820  11.273  75.007  1.00  0.00              
ATOM   4354  N   HIS B 187      16.762  12.565  76.858  1.00  0.00              
ATOM   4355  CA  HIS B 187      16.749  13.831  76.138  1.00  0.00              
ATOM   4356  CB  HIS B 187      16.653  14.987  77.130  1.00  0.00              
ATOM   4357  CG  HIS B 187      16.340  16.328  76.482  1.00  0.00              
ATOM   4358  ND1 HIS B 187      17.191  17.217  75.989  1.00  0.00              
ATOM   4359  CD2 HIS B 187      15.065  16.825  76.333  1.00  0.00              
ATOM   4360  NE2 HIS B 187      15.224  17.990  75.761  1.00  0.00              
ATOM   4361  CE1 HIS B 187      16.496  18.234  75.556  1.00  0.00              
ATOM   4362  C   HIS B 187      17.996  13.976  75.274  1.00  0.00              
ATOM   4363  O   HIS B 187      17.896  14.270  74.086  1.00  0.00              
ATOM   4364  N   LEU B 188      19.170  13.695  75.848  1.00  0.00              
ATOM   4365  CA  LEU B 188      20.442  13.781  75.142  1.00  0.00              
ATOM   4366  CB  LEU B 188      21.576  13.652  76.164  1.00  0.00              
ATOM   4367  CG  LEU B 188      23.044  13.713  75.749  1.00  0.00              
ATOM   4368  CD1 LEU B 188      23.395  15.052  75.127  1.00  0.00              
ATOM   4369  CD2 LEU B 188      23.928  13.466  76.959  1.00  0.00              
ATOM   4370  C   LEU B 188      20.545  12.694  74.075  1.00  0.00              
ATOM   4371  O   LEU B 188      21.037  12.937  72.968  1.00  0.00              
ATOM   4372  N   SER B 189      20.049  11.493  74.394  1.00  0.00              
ATOM   4373  CA  SER B 189      20.032  10.370  73.469  1.00  0.00              
ATOM   4374  CB  SER B 189      19.513   9.127  74.192  1.00  0.00              
ATOM   4375  OG  SER B 189      20.264   7.953  73.890  1.00  0.00              
ATOM   4376  C   SER B 189      19.189  10.659  72.229  1.00  0.00              
ATOM   4377  O   SER B 189      19.596  10.318  71.120  1.00  0.00              
ATOM   4378  N   LEU B 190      18.011  11.272  72.396  1.00  0.00              
ATOM   4379  CA  LEU B 190      17.181  11.695  71.275  1.00  0.00              
ATOM   4380  CB  LEU B 190      15.774  12.032  71.756  1.00  0.00              
ATOM   4381  CG  LEU B 190      14.798  10.896  72.030  1.00  0.00              
ATOM   4382  CD1 LEU B 190      13.608  11.382  72.838  1.00  0.00              
ATOM   4383  CD2 LEU B 190      14.338  10.275  70.721  1.00  0.00              
ATOM   4384  C   LEU B 190      17.757  12.888  70.529  1.00  0.00              
ATOM   4385  O   LEU B 190      17.765  12.921  69.296  1.00  0.00              
ATOM   4386  N   LEU B 191      18.255  13.870  71.288  1.00  0.00              
ATOM   4387  CA  LEU B 191      18.855  15.076  70.740  1.00  0.00              
ATOM   4388  CB  LEU B 191      19.297  15.983  71.886  1.00  0.00              
ATOM   4389  CG  LEU B 191      19.887  17.369  71.663  1.00  0.00              
ATOM   4390  CD1 LEU B 191      18.997  18.258  70.812  1.00  0.00              
ATOM   4391  CD2 LEU B 191      20.118  18.009  73.017  1.00  0.00              
ATOM   4392  C   LEU B 191      20.016  14.779  69.806  1.00  0.00              
ATOM   4393  O   LEU B 191      20.002  15.253  68.675  1.00  0.00              
ATOM   4394  N   THR B 192      20.984  13.950  70.212  1.00  0.00              
ATOM   4395  CA  THR B 192      22.149  13.666  69.379  1.00  0.00              
ATOM   4396  CB  THR B 192      23.166  12.778  70.121  1.00  0.00              
ATOM   4397  OG1 THR B 192      23.355  13.316  71.425  1.00  0.00              
ATOM   4398  CG2 THR B 192      24.511  12.774  69.411  1.00  0.00              
ATOM   4399  C   THR B 192      21.757  13.023  68.048  1.00  0.00              
ATOM   4400  O   THR B 192      22.227  13.426  66.978  1.00  0.00              
ATOM   4401  N   THR B 193      20.835  12.057  68.100  1.00  0.00              
ATOM   4402  CA  THR B 193      20.373  11.368  66.908  1.00  0.00              
ATOM   4403  CB  THR B 193      19.559  10.131  67.340  1.00  0.00              
ATOM   4404  OG1 THR B 193      18.636  10.552  68.335  1.00  0.00              
ATOM   4405  CG2 THR B 193      20.426   9.026  67.910  1.00  0.00              
ATOM   4406  C   THR B 193      19.593  12.282  65.963  1.00  0.00              
ATOM   4407  O   THR B 193      19.757  12.235  64.742  1.00  0.00              
ATOM   4408  N   LEU B 194      18.769  13.154  66.548  1.00  0.00              
ATOM   4409  CA  LEU B 194      17.949  14.102  65.808  1.00  0.00              
ATOM   4410  CB  LEU B 194      16.987  14.712  66.817  1.00  0.00              
ATOM   4411  CG  LEU B 194      15.828  15.612  66.450  1.00  0.00              
ATOM   4412  CD1 LEU B 194      14.825  14.901  65.562  1.00  0.00              
ATOM   4413  CD2 LEU B 194      15.151  16.024  67.743  1.00  0.00              
ATOM   4414  C   LEU B 194      18.808  15.175  65.142  1.00  0.00              
ATOM   4415  O   LEU B 194      18.664  15.461  63.948  1.00  0.00              
ATOM   4416  N   SER B 195      19.737  15.745  65.917  1.00  0.00              
ATOM   4417  CA  SER B 195      20.661  16.758  65.441  1.00  0.00              
ATOM   4418  CB  SER B 195      21.531  17.276  66.572  1.00  0.00              
ATOM   4419  OG  SER B 195      20.742  17.931  67.555  1.00  0.00              
ATOM   4420  C   SER B 195      21.524  16.313  64.276  1.00  0.00              
ATOM   4421  O   SER B 195      21.720  17.107  63.357  1.00  0.00              
ATOM   4422  N   ASN B 196      22.007  15.061  64.246  1.00  0.00              
ATOM   4423  CA  ASN B 196      22.714  14.564  63.070  1.00  0.00              
ATOM   4424  CB  ASN B 196      23.200  13.131  63.244  1.00  0.00              
ATOM   4425  CG  ASN B 196      24.044  12.640  62.069  1.00  0.00              
ATOM   4426  OD1 ASN B 196      25.189  13.055  61.887  1.00  0.00              
ATOM   4427  ND2 ASN B 196      23.544  11.749  61.229  1.00  0.00              
ATOM   4428  C   ASN B 196      21.847  14.656  61.824  1.00  0.00              
ATOM   4429  O   ASN B 196      22.323  15.131  60.792  1.00  0.00              
ATOM   4430  N   ARG B 197      20.562  14.290  61.903  1.00  0.00              
ATOM   4431  CA  ARG B 197      19.715  14.343  60.727  1.00  0.00              
ATOM   4432  CB  ARG B 197      18.469  13.480  60.896  1.00  0.00              
ATOM   4433  CG  ARG B 197      17.903  12.965  59.568  1.00  0.00              
ATOM   4434  CD  ARG B 197      18.959  12.366  58.624  1.00  0.00              
ATOM   4435  NE  ARG B 197      19.704  11.254  59.199  1.00  0.00              
ATOM   4436  CZ  ARG B 197      21.032  11.158  59.101  1.00  0.00              
ATOM   4437  NH1 ARG B 197      21.648  10.056  59.501  1.00  0.00              
ATOM   4438  NH2 ARG B 197      21.800  12.137  58.641  1.00  0.00              
ATOM   4439  C   ARG B 197      19.394  15.767  60.290  1.00  0.00              
ATOM   4440  O   ARG B 197      19.629  16.096  59.124  1.00  0.00              
ATOM   4441  N   VAL B 198      18.947  16.648  61.194  1.00  0.00              
ATOM   4442  CA  VAL B 198      18.694  18.040  60.825  1.00  0.00              
ATOM   4443  CB  VAL B 198      17.973  18.855  61.934  1.00  0.00              
ATOM   4444  CG1 VAL B 198      16.564  18.343  62.148  1.00  0.00              
ATOM   4445  CG2 VAL B 198      18.697  18.845  63.269  1.00  0.00              
ATOM   4446  C   VAL B 198      19.939  18.775  60.324  1.00  0.00              
ATOM   4447  O   VAL B 198      19.904  19.445  59.288  1.00  0.00              
ATOM   4448  N   CYS B 199      21.077  18.615  61.008  1.00  0.00              
ATOM   4449  CA  CYS B 199      22.313  19.259  60.592  1.00  0.00              
ATOM   4450  CB  CYS B 199      23.317  19.301  61.731  1.00  0.00              
ATOM   4451  SG  CYS B 199      22.692  20.117  63.223  1.00  0.00              
ATOM   4452  C   CYS B 199      22.953  18.625  59.363  1.00  0.00              
ATOM   4453  O   CYS B 199      23.714  19.299  58.663  1.00  0.00              
ATOM   4454  N   SER B 200      22.703  17.343  59.061  1.00  0.00              
ATOM   4455  CA  SER B 200      23.132  16.780  57.785  1.00  0.00              
ATOM   4456  CB  SER B 200      23.094  15.254  57.744  1.00  0.00              
ATOM   4457  OG  SER B 200      21.841  14.704  58.122  1.00  0.00              
ATOM   4458  C   SER B 200      22.352  17.363  56.619  1.00  0.00              
ATOM   4459  O   SER B 200      22.955  17.711  55.604  1.00  0.00              
ATOM   4460  N   GLN B 201      21.027  17.516  56.762  1.00  0.00              
ATOM   4461  CA  GLN B 201      20.223  18.231  55.774  1.00  0.00              
ATOM   4462  CB  GLN B 201      18.748  18.260  56.165  1.00  0.00              
ATOM   4463  CG  GLN B 201      18.084  16.892  56.084  1.00  0.00              
ATOM   4464  CD  GLN B 201      16.592  16.867  56.391  1.00  0.00              
ATOM   4465  OE1 GLN B 201      15.910  17.881  56.553  1.00  0.00              
ATOM   4466  NE2 GLN B 201      16.005  15.680  56.446  1.00  0.00              
ATOM   4467  C   GLN B 201      20.718  19.656  55.556  1.00  0.00              
ATOM   4468  O   GLN B 201      20.920  20.087  54.417  1.00  0.00              
ATOM   4469  N   TYR B 202      20.976  20.360  56.666  1.00  0.00              
ATOM   4470  CA  TYR B 202      21.564  21.691  56.635  1.00  0.00              
ATOM   4471  CB  TYR B 202      21.749  22.207  58.065  1.00  0.00              
ATOM   4472  CG  TYR B 202      22.197  23.660  58.155  1.00  0.00              
ATOM   4473  CD1 TYR B 202      21.291  24.671  57.907  1.00  0.00              
ATOM   4474  CE1 TYR B 202      21.699  25.985  57.942  1.00  0.00              
ATOM   4475  CD2 TYR B 202      23.511  23.961  58.458  1.00  0.00              
ATOM   4476  CE2 TYR B 202      23.928  25.276  58.478  1.00  0.00              
ATOM   4477  CZ  TYR B 202      23.017  26.274  58.211  1.00  0.00              
ATOM   4478  OH  TYR B 202      23.439  27.586  58.182  1.00  0.00              
ATOM   4479  C   TYR B 202      22.889  21.740  55.880  1.00  0.00              
ATOM   4480  O   TYR B 202      23.065  22.583  54.999  1.00  0.00              
ATOM   4481  N   ALA B 203      23.825  20.842  56.203  1.00  0.00              
ATOM   4482  CA  ALA B 203      25.122  20.803  55.540  1.00  0.00              
ATOM   4483  CB  ALA B 203      26.015  19.778  56.213  1.00  0.00              
ATOM   4484  C   ALA B 203      25.045  20.426  54.067  1.00  0.00              
ATOM   4485  O   ALA B 203      25.760  20.985  53.237  1.00  0.00              
ATOM   4486  N   ALA B 204      24.163  19.479  53.736  1.00  0.00              
ATOM   4487  CA  ALA B 204      23.987  19.025  52.367  1.00  0.00              
ATOM   4488  CB  ALA B 204      23.078  17.810  52.356  1.00  0.00              
ATOM   4489  C   ALA B 204      23.356  20.072  51.461  1.00  0.00              
ATOM   4490  O   ALA B 204      23.690  20.163  50.280  1.00  0.00              
ATOM   4491  N   TYR B 205      22.421  20.857  52.002  1.00  0.00              
ATOM   4492  CA  TYR B 205      21.774  21.897  51.224  1.00  0.00              
ATOM   4493  CB  TYR B 205      20.303  21.993  51.609  1.00  0.00              
ATOM   4494  CG  TYR B 205      19.417  20.897  51.030  1.00  0.00              
ATOM   4495  CD1 TYR B 205      18.280  20.522  51.715  1.00  0.00              
ATOM   4496  CE1 TYR B 205      17.409  19.610  51.156  1.00  0.00              
ATOM   4497  CD2 TYR B 205      19.702  20.327  49.800  1.00  0.00              
ATOM   4498  CE2 TYR B 205      18.837  19.414  49.239  1.00  0.00              
ATOM   4499  CZ  TYR B 205      17.690  19.073  49.918  1.00  0.00              
ATOM   4500  OH  TYR B 205      16.811  18.181  49.345  1.00  0.00              
ATOM   4501  C   TYR B 205      22.410  23.277  51.269  1.00  0.00              
ATOM   4502  O   TYR B 205      22.454  23.977  50.257  1.00  0.00              
ATOM   4503  N   GLY B 206      22.921  23.692  52.428  1.00  0.00              
ATOM   4504  CA  GLY B 206      23.356  25.066  52.625  1.00  0.00              
ATOM   4505  C   GLY B 206      22.184  25.930  53.072  1.00  0.00              
ATOM   4506  O   GLY B 206      21.046  25.719  52.645  1.00  0.00              
ATOM   4507  N   GLU B 207      22.470  26.946  53.897  1.00  0.00              
ATOM   4508  CA  GLU B 207      21.464  27.713  54.629  1.00  0.00              
ATOM   4509  CB  GLU B 207      22.114  28.943  55.273  1.00  0.00              
ATOM   4510  CG  GLU B 207      21.177  29.750  56.173  1.00  0.00              
ATOM   4511  CD  GLU B 207      21.880  30.596  57.219  1.00  0.00              
ATOM   4512  OE1 GLU B 207      21.993  30.127  58.356  1.00  0.00              
ATOM   4513  OE2 GLU B 207      22.311  31.703  56.905  1.00  0.00              
ATOM   4514  C   GLU B 207      20.174  28.085  53.905  1.00  0.00              
ATOM   4515  O   GLU B 207      19.102  27.698  54.368  1.00  0.00              
ATOM   4516  N   LYS B 208      20.243  28.770  52.757  1.00  0.00              
ATOM   4517  CA  LYS B 208      19.048  29.166  52.020  1.00  0.00              
ATOM   4518  CB  LYS B 208      19.423  30.040  50.822  1.00  0.00              
ATOM   4519  CG  LYS B 208      18.214  30.644  50.113  1.00  0.00              
ATOM   4520  CD  LYS B 208      18.625  31.434  48.883  1.00  0.00              
ATOM   4521  CE  LYS B 208      17.378  31.968  48.197  1.00  0.00              
ATOM   4522  NZ  LYS B 208      17.727  32.733  47.016  1.00  0.00              
ATOM   4523  C   LYS B 208      18.235  27.960  51.553  1.00  0.00              
ATOM   4524  O   LYS B 208      17.013  27.930  51.700  1.00  0.00              
ATOM   4525  N   LYS B 209      18.910  26.921  51.057  1.00  0.00              
ATOM   4526  CA  LYS B 209      18.221  25.767  50.504  1.00  0.00              
ATOM   4527  CB  LYS B 209      19.175  25.009  49.596  1.00  0.00              
ATOM   4528  CG  LYS B 209      18.502  24.040  48.640  1.00  0.00              
ATOM   4529  CD  LYS B 209      19.572  23.476  47.727  1.00  0.00              
ATOM   4530  CE  LYS B 209      18.957  22.659  46.608  1.00  0.00              
ATOM   4531  NZ  LYS B 209      19.967  22.357  45.613  1.00  0.00              
ATOM   4532  C   LYS B 209      17.681  24.886  51.627  1.00  0.00              
ATOM   4533  O   LYS B 209      16.640  24.248  51.476  1.00  0.00              
ATOM   4534  N   SER B 210      18.350  24.866  52.785  1.00  0.00              
ATOM   4535  CA  SER B 210      17.842  24.183  53.965  1.00  0.00              
ATOM   4536  CB  SER B 210      18.930  24.074  55.025  1.00  0.00              
ATOM   4537  OG  SER B 210      18.588  23.175  56.075  1.00  0.00              
ATOM   4538  C   SER B 210      16.639  24.927  54.536  1.00  0.00              
ATOM   4539  O   SER B 210      15.693  24.296  55.006  1.00  0.00              
ATOM   4540  N   ARG B 211      16.660  26.263  54.503  1.00  0.00              
ATOM   4541  CA  ARG B 211      15.532  27.101  54.891  1.00  0.00              
ATOM   4542  CB  ARG B 211      15.981  28.551  54.759  1.00  0.00              
ATOM   4543  CG  ARG B 211      15.008  29.663  55.085  1.00  0.00              
ATOM   4544  CD  ARG B 211      15.740  30.948  54.722  1.00  0.00              
ATOM   4545  NE  ARG B 211      14.871  32.112  54.747  1.00  0.00              
ATOM   4546  CZ  ARG B 211      14.024  32.404  53.759  1.00  0.00              
ATOM   4547  NH1 ARG B 211      13.215  33.442  53.917  1.00  0.00              
ATOM   4548  NH2 ARG B 211      14.003  31.714  52.623  1.00  0.00              
ATOM   4549  C   ARG B 211      14.328  26.806  54.004  1.00  0.00              
ATOM   4550  O   ARG B 211      13.220  26.578  54.497  1.00  0.00              
ATOM   4551  N   LEU B 212      14.562  26.761  52.687  1.00  0.00              
ATOM   4552  CA  LEU B 212      13.556  26.323  51.733  1.00  0.00              
ATOM   4553  CB  LEU B 212      14.057  26.449  50.297  1.00  0.00              
ATOM   4554  CG  LEU B 212      13.765  27.726  49.507  1.00  0.00              
ATOM   4555  CD1 LEU B 212      14.258  28.988  50.202  1.00  0.00              
ATOM   4556  CD2 LEU B 212      14.379  27.607  48.124  1.00  0.00              
ATOM   4557  C   LEU B 212      13.067  24.907  51.995  1.00  0.00              
ATOM   4558  O   LEU B 212      11.858  24.701  52.025  1.00  0.00              
ATOM   4559  N   SER B 213      13.948  23.930  52.243  1.00  0.00              
ATOM   4560  CA  SER B 213      13.556  22.569  52.597  1.00  0.00              
ATOM   4561  CB  SER B 213      14.800  21.703  52.800  1.00  0.00              
ATOM   4562  OG  SER B 213      14.539  20.336  53.105  1.00  0.00              
ATOM   4563  C   SER B 213      12.680  22.528  53.843  1.00  0.00              
ATOM   4564  O   SER B 213      11.672  21.821  53.871  1.00  0.00              
ATOM   4565  N   ASN B 214      13.037  23.306  54.871  1.00  0.00              
ATOM   4566  CA  ASN B 214      12.237  23.418  56.083  1.00  0.00              
ATOM   4567  CB  ASN B 214      12.946  24.282  57.130  1.00  0.00              
ATOM   4568  CG  ASN B 214      14.146  23.605  57.785  1.00  0.00              
ATOM   4569  OD1 ASN B 214      14.117  22.421  58.111  1.00  0.00              
ATOM   4570  ND2 ASN B 214      15.252  24.295  58.035  1.00  0.00              
ATOM   4571  C   ASN B 214      10.852  23.977  55.785  1.00  0.00              
ATOM   4572  O   ASN B 214       9.843  23.445  56.250  1.00  0.00              
ATOM   4573  N   LEU B 215      10.798  25.020  54.948  1.00  0.00              
ATOM   4574  CA  LEU B 215       9.545  25.596  54.478  1.00  0.00              
ATOM   4575  CB  LEU B 215       9.865  26.815  53.616  1.00  0.00              
ATOM   4576  CG  LEU B 215       8.761  27.735  53.118  1.00  0.00              
ATOM   4577  CD1 LEU B 215       8.094  28.456  54.276  1.00  0.00              
ATOM   4578  CD2 LEU B 215       9.353  28.759  52.172  1.00  0.00              
ATOM   4579  C   LEU B 215       8.706  24.588  53.693  1.00  0.00              
ATOM   4580  O   LEU B 215       7.495  24.500  53.901  1.00  0.00              
ATOM   4581  N   ILE B 216       9.341  23.796  52.819  1.00  0.00              
ATOM   4582  CA  ILE B 216       8.681  22.745  52.050  1.00  0.00              
ATOM   4583  CB  ILE B 216       9.669  22.098  51.038  1.00  0.00              
ATOM   4584  CG2 ILE B 216       9.058  20.879  50.352  1.00  0.00              
ATOM   4585  CG1 ILE B 216      10.118  23.102  49.984  1.00  0.00              
ATOM   4586  CD1 ILE B 216      11.278  22.628  49.086  1.00  0.00              
ATOM   4587  C   ILE B 216       8.084  21.698  52.983  1.00  0.00              
ATOM   4588  O   ILE B 216       6.916  21.335  52.831  1.00  0.00              
ATOM   4589  N   LYS B 217       8.861  21.233  53.969  1.00  0.00              
ATOM   4590  CA  LYS B 217       8.370  20.287  54.962  1.00  0.00              
ATOM   4591  CB  LYS B 217       9.458  19.888  55.954  1.00  0.00              
ATOM   4592  CG  LYS B 217      10.483  18.999  55.280  1.00  0.00              
ATOM   4593  CD  LYS B 217      11.544  18.466  56.223  1.00  0.00              
ATOM   4594  CE  LYS B 217      12.385  17.565  55.346  1.00  0.00              
ATOM   4595  NZ  LYS B 217      13.456  16.887  56.042  1.00  0.00              
ATOM   4596  C   LYS B 217       7.157  20.824  55.699  1.00  0.00              
ATOM   4597  O   LYS B 217       6.107  20.184  55.695  1.00  0.00              
ATOM   4598  N   LEU B 218       7.259  22.038  56.250  1.00  0.00              
ATOM   4599  CA  LEU B 218       6.138  22.677  56.926  1.00  0.00              
ATOM   4600  CB  LEU B 218       6.566  24.025  57.494  1.00  0.00              
ATOM   4601  CG  LEU B 218       7.633  24.038  58.584  1.00  0.00              
ATOM   4602  CD1 LEU B 218       8.105  25.456  58.838  1.00  0.00              
ATOM   4603  CD2 LEU B 218       7.136  23.383  59.861  1.00  0.00              
ATOM   4604  C   LEU B 218       4.914  22.846  56.032  1.00  0.00              
ATOM   4605  O   LEU B 218       3.789  22.627  56.479  1.00  0.00              
ATOM   4606  N   ALA B 219       5.122  23.178  54.753  1.00  0.00              
ATOM   4607  CA  ALA B 219       4.045  23.268  53.776  1.00  0.00              
ATOM   4608  CB  ALA B 219       4.595  23.767  52.451  1.00  0.00              
ATOM   4609  C   ALA B 219       3.369  21.936  53.485  1.00  0.00              
ATOM   4610  O   ALA B 219       2.144  21.861  53.404  1.00  0.00              
ATOM   4611  N   GLN B 220       4.144  20.860  53.327  1.00  0.00              
ATOM   4612  CA  GLN B 220       3.570  19.565  52.992  1.00  0.00              
ATOM   4613  CB  GLN B 220       4.584  18.679  52.271  1.00  0.00              
ATOM   4614  CG  GLN B 220       5.024  19.358  50.979  1.00  0.00              
ATOM   4615  CD  GLN B 220       5.763  18.499  49.966  1.00  0.00              
ATOM   4616  OE1 GLN B 220       6.701  17.758  50.262  1.00  0.00              
ATOM   4617  NE2 GLN B 220       5.341  18.615  48.715  1.00  0.00              
ATOM   4618  C   GLN B 220       2.955  18.860  54.191  1.00  0.00              
ATOM   4619  O   GLN B 220       2.014  18.077  54.055  1.00  0.00              
ATOM   4620  N   LYS B 221       3.478  19.135  55.387  1.00  0.00              
ATOM   4621  CA  LYS B 221       2.887  18.651  56.625  1.00  0.00              
ATOM   4622  CB  LYS B 221       3.915  18.690  57.743  1.00  0.00              
ATOM   4623  CG  LYS B 221       5.064  17.725  57.510  1.00  0.00              
ATOM   4624  CD  LYS B 221       6.196  18.078  58.450  1.00  0.00              
ATOM   4625  CE  LYS B 221       7.364  17.138  58.231  1.00  0.00              
ATOM   4626  NZ  LYS B 221       8.400  17.442  59.194  1.00  0.00              
ATOM   4627  C   LYS B 221       1.666  19.466  57.026  1.00  0.00              
ATOM   4628  O   LYS B 221       0.699  18.920  57.560  1.00  0.00              
ATOM   4629  N   VAL B 222       1.684  20.787  56.805  1.00  0.00              
ATOM   4630  CA  VAL B 222       0.525  21.628  57.075  1.00  0.00              
ATOM   4631  CB  VAL B 222       0.726  22.530  58.326  1.00  0.00              
ATOM   4632  CG1 VAL B 222      -0.593  23.180  58.697  1.00  0.00              
ATOM   4633  CG2 VAL B 222       1.248  21.790  59.543  1.00  0.00              
ATOM   4634  C   VAL B 222       0.176  22.478  55.847  1.00  0.00              
ATOM   4635  O   VAL B 222       0.555  23.652  55.765  1.00  0.00              
ATOM   4636  N   PRO B 223      -0.570  21.955  54.861  1.00  0.00              
ATOM   4637  CD  PRO B 223      -0.933  20.547  54.734  1.00  0.00              
ATOM   4638  CA  PRO B 223      -1.039  22.722  53.710  1.00  0.00              
ATOM   4639  CB  PRO B 223      -1.634  21.651  52.819  1.00  0.00              
ATOM   4640  CG  PRO B 223      -2.105  20.588  53.777  1.00  0.00              
ATOM   4641  C   PRO B 223      -2.044  23.810  54.075  1.00  0.00              
ATOM   4642  O   PRO B 223      -2.133  24.843  53.414  1.00  0.00              
ATOM   4643  N   THR B 224      -2.771  23.612  55.176  1.00  0.00              
ATOM   4644  CA  THR B 224      -3.793  24.525  55.665  1.00  0.00              
ATOM   4645  CB  THR B 224      -4.642  23.753  56.696  1.00  0.00              
ATOM   4646  OG1 THR B 224      -3.743  22.948  57.458  1.00  0.00              
ATOM   4647  CG2 THR B 224      -5.697  22.887  56.026  1.00  0.00              
ATOM   4648  C   THR B 224      -3.303  25.850  56.250  1.00  0.00              
ATOM   4649  O   THR B 224      -4.106  26.701  56.637  1.00  0.00              
ATOM   4650  N   ALA B 225      -1.984  26.046  56.332  1.00  0.00              
ATOM   4651  CA  ALA B 225      -1.409  27.256  56.898  1.00  0.00              
ATOM   4652  CB  ALA B 225       0.002  26.919  57.350  1.00  0.00              
ATOM   4653  C   ALA B 225      -1.322  28.421  55.913  1.00  0.00              
ATOM   4654  O   ALA B 225      -1.846  28.373  54.796  1.00  0.00              
ATOM   4655  N   ASP B 226      -0.679  29.515  56.330  1.00  0.00              
ATOM   4656  CA  ASP B 226      -0.250  30.548  55.399  1.00  0.00              
ATOM   4657  CB  ASP B 226      -1.108  31.813  55.522  1.00  0.00              
ATOM   4658  CG  ASP B 226      -1.139  32.709  54.279  1.00  0.00              
ATOM   4659  OD1 ASP B 226      -0.253  32.643  53.427  1.00  0.00              
ATOM   4660  OD2 ASP B 226      -2.088  33.491  54.162  1.00  0.00              
ATOM   4661  C   ASP B 226       1.207  30.865  55.718  1.00  0.00              
ATOM   4662  O   ASP B 226       1.680  30.556  56.817  1.00  0.00              
ATOM   4663  N   LEU B 227       1.931  31.497  54.784  1.00  0.00              
ATOM   4664  CA  LEU B 227       3.343  31.847  54.920  1.00  0.00              
ATOM   4665  CB  LEU B 227       3.748  32.760  53.766  1.00  0.00              
ATOM   4666  CG  LEU B 227       5.232  33.037  53.554  1.00  0.00              
ATOM   4667  CD1 LEU B 227       5.928  31.793  53.024  1.00  0.00              
ATOM   4668  CD2 LEU B 227       5.431  34.196  52.596  1.00  0.00              
ATOM   4669  C   LEU B 227       3.721  32.510  56.241  1.00  0.00              
ATOM   4670  O   LEU B 227       4.769  32.231  56.818  1.00  0.00              
ATOM   4671  N   GLU B 228       2.806  33.325  56.769  1.00  0.00              
ATOM   4672  CA  GLU B 228       2.999  34.057  58.016  1.00  0.00              
ATOM   4673  CB  GLU B 228       1.834  35.024  58.238  1.00  0.00              
ATOM   4674  CG  GLU B 228       1.720  36.216  57.270  1.00  0.00              
ATOM   4675  CD  GLU B 228       1.485  35.902  55.794  1.00  0.00              
ATOM   4676  OE1 GLU B 228       2.016  36.615  54.948  1.00  0.00              
ATOM   4677  OE2 GLU B 228       0.794  34.924  55.485  1.00  0.00              
ATOM   4678  C   GLU B 228       3.142  33.141  59.230  1.00  0.00              
ATOM   4679  O   GLU B 228       3.675  33.536  60.266  1.00  0.00              
ATOM   4680  N   ASP B 229       2.654  31.904  59.110  1.00  0.00              
ATOM   4681  CA  ASP B 229       2.849  30.894  60.138  1.00  0.00              
ATOM   4682  CB  ASP B 229       1.772  29.810  60.122  1.00  0.00              
ATOM   4683  CG  ASP B 229       0.339  30.272  60.305  1.00  0.00              
ATOM   4684  OD1 ASP B 229       0.048  31.027  61.232  1.00  0.00              
ATOM   4685  OD2 ASP B 229      -0.505  29.859  59.502  1.00  0.00              
ATOM   4686  C   ASP B 229       4.173  30.195  59.896  1.00  0.00              
ATOM   4687  O   ASP B 229       5.050  30.176  60.759  1.00  0.00              
ATOM   4688  N   VAL B 230       4.323  29.640  58.689  1.00  0.00              
ATOM   4689  CA  VAL B 230       5.427  28.739  58.387  1.00  0.00              
ATOM   4690  CB  VAL B 230       5.114  27.835  57.170  1.00  0.00              
ATOM   4691  CG1 VAL B 230       3.968  26.893  57.496  1.00  0.00              
ATOM   4692  CG2 VAL B 230       4.767  28.628  55.922  1.00  0.00              
ATOM   4693  C   VAL B 230       6.796  29.392  58.248  1.00  0.00              
ATOM   4694  O   VAL B 230       7.774  28.891  58.806  1.00  0.00              
ATOM   4695  N   LEU B 231       6.898  30.530  57.552  1.00  0.00              
ATOM   4696  CA  LEU B 231       8.179  31.178  57.311  1.00  0.00              
ATOM   4697  CB  LEU B 231       8.055  32.326  56.303  1.00  0.00              
ATOM   4698  CG  LEU B 231       9.322  33.023  55.816  1.00  0.00              
ATOM   4699  CD1 LEU B 231      10.245  32.039  55.112  1.00  0.00              
ATOM   4700  CD2 LEU B 231       8.966  34.181  54.902  1.00  0.00              
ATOM   4701  C   LEU B 231       8.923  31.621  58.571  1.00  0.00              
ATOM   4702  O   LEU B 231      10.124  31.353  58.612  1.00  0.00              
ATOM   4703  N   PRO B 232       8.356  32.246  59.625  1.00  0.00              
ATOM   4704  CD  PRO B 232       7.036  32.875  59.640  1.00  0.00              
ATOM   4705  CA  PRO B 232       9.052  32.516  60.885  1.00  0.00              
ATOM   4706  CB  PRO B 232       7.950  33.061  61.767  1.00  0.00              
ATOM   4707  CG  PRO B 232       7.131  33.857  60.790  1.00  0.00              
ATOM   4708  C   PRO B 232       9.685  31.271  61.496  1.00  0.00              
ATOM   4709  O   PRO B 232      10.805  31.314  62.009  1.00  0.00              
ATOM   4710  N   LEU B 233       8.989  30.136  61.379  1.00  0.00              
ATOM   4711  CA  LEU B 233       9.483  28.868  61.892  1.00  0.00              
ATOM   4712  CB  LEU B 233       8.372  27.826  61.897  1.00  0.00              
ATOM   4713  CG  LEU B 233       7.034  28.221  62.499  1.00  0.00              
ATOM   4714  CD1 LEU B 233       6.040  27.088  62.371  1.00  0.00              
ATOM   4715  CD2 LEU B 233       7.193  28.654  63.940  1.00  0.00              
ATOM   4716  C   LEU B 233      10.642  28.383  61.039  1.00  0.00              
ATOM   4717  O   LEU B 233      11.694  28.026  61.570  1.00  0.00              
ATOM   4718  N   ALA B 234      10.472  28.427  59.711  1.00  0.00              
ATOM   4719  CA  ALA B 234      11.517  28.068  58.761  1.00  0.00              
ATOM   4720  CB  ALA B 234      11.008  28.243  57.339  1.00  0.00              
ATOM   4721  C   ALA B 234      12.777  28.913  58.906  1.00  0.00              
ATOM   4722  O   ALA B 234      13.886  28.408  58.724  1.00  0.00              
ATOM   4723  N   GLU B 235      12.631  30.198  59.249  1.00  0.00              
ATOM   4724  CA  GLU B 235      13.761  31.038  59.620  1.00  0.00              
ATOM   4725  CB  GLU B 235      13.327  32.483  59.881  1.00  0.00              
ATOM   4726  CG  GLU B 235      12.692  33.261  58.727  1.00  0.00              
ATOM   4727  CD  GLU B 235      13.581  33.661  57.554  1.00  0.00              
ATOM   4728  OE1 GLU B 235      13.038  34.182  56.579  1.00  0.00              
ATOM   4729  OE2 GLU B 235      14.800  33.485  57.590  1.00  0.00              
ATOM   4730  C   GLU B 235      14.401  30.513  60.898  1.00  0.00              
ATOM   4731  O   GLU B 235      15.584  30.166  60.923  1.00  0.00              
ATOM   4732  N   ASP B 236      13.583  30.409  61.953  1.00  0.00              
ATOM   4733  CA  ASP B 236      14.052  30.074  63.289  1.00  0.00              
ATOM   4734  CB  ASP B 236      12.888  30.082  64.275  1.00  0.00              
ATOM   4735  CG  ASP B 236      13.265  29.780  65.720  1.00  0.00              
ATOM   4736  OD1 ASP B 236      14.085  30.488  66.302  1.00  0.00              
ATOM   4737  OD2 ASP B 236      12.706  28.833  66.274  1.00  0.00              
ATOM   4738  C   ASP B 236      14.806  28.757  63.364  1.00  0.00              
ATOM   4739  O   ASP B 236      15.907  28.742  63.907  1.00  0.00              
ATOM   4740  N   ILE B 237      14.272  27.670  62.799  1.00  0.00              
ATOM   4741  CA  ILE B 237      14.963  26.384  62.791  1.00  0.00              
ATOM   4742  CB  ILE B 237      14.047  25.238  62.271  1.00  0.00              
ATOM   4743  CG2 ILE B 237      13.535  25.504  60.861  1.00  0.00              
ATOM   4744  CG1 ILE B 237      14.722  23.870  62.384  1.00  0.00              
ATOM   4745  CD1 ILE B 237      13.857  22.672  61.941  1.00  0.00              
ATOM   4746  C   ILE B 237      16.296  26.443  62.045  1.00  0.00              
ATOM   4747  O   ILE B 237      17.308  25.963  62.557  1.00  0.00              
ATOM   4748  N   THR B 238      16.344  27.085  60.873  1.00  0.00              
ATOM   4749  CA  THR B 238      17.569  27.173  60.089  1.00  0.00              
ATOM   4750  CB  THR B 238      17.243  27.743  58.698  1.00  0.00              
ATOM   4751  OG1 THR B 238      16.156  26.964  58.206  1.00  0.00              
ATOM   4752  CG2 THR B 238      18.406  27.637  57.729  1.00  0.00              
ATOM   4753  C   THR B 238      18.637  27.995  60.812  1.00  0.00              
ATOM   4754  O   THR B 238      19.822  27.651  60.788  1.00  0.00              
ATOM   4755  N   ASN B 239      18.209  29.057  61.504  1.00  0.00              
ATOM   4756  CA  ASN B 239      19.102  29.852  62.339  1.00  0.00              
ATOM   4757  CB  ASN B 239      18.429  31.138  62.810  1.00  0.00              
ATOM   4758  CG  ASN B 239      18.139  32.131  61.693  1.00  0.00              
ATOM   4759  OD1 ASN B 239      18.962  32.407  60.825  1.00  0.00              
ATOM   4760  ND2 ASN B 239      16.947  32.710  61.668  1.00  0.00              
ATOM   4761  C   ASN B 239      19.608  29.077  63.548  1.00  0.00              
ATOM   4762  O   ASN B 239      20.772  29.194  63.929  1.00  0.00              
ATOM   4763  N   ILE B 240      18.741  28.262  64.163  1.00  0.00              
ATOM   4764  CA  ILE B 240      19.131  27.334  65.222  1.00  0.00              
ATOM   4765  CB  ILE B 240      17.853  26.613  65.727  1.00  0.00              
ATOM   4766  CG2 ILE B 240      18.106  25.268  66.406  1.00  0.00              
ATOM   4767  CG1 ILE B 240      17.055  27.568  66.606  1.00  0.00              
ATOM   4768  CD1 ILE B 240      15.665  27.053  67.020  1.00  0.00              
ATOM   4769  C   ILE B 240      20.210  26.368  64.737  1.00  0.00              
ATOM   4770  O   ILE B 240      21.192  26.108  65.437  1.00  0.00              
ATOM   4771  N   LEU B 241      20.035  25.858  63.514  1.00  0.00              
ATOM   4772  CA  LEU B 241      21.020  24.996  62.885  1.00  0.00              
ATOM   4773  CB  LEU B 241      20.493  24.475  61.552  1.00  0.00              
ATOM   4774  CG  LEU B 241      19.262  23.575  61.595  1.00  0.00              
ATOM   4775  CD1 LEU B 241      18.696  23.325  60.209  1.00  0.00              
ATOM   4776  CD2 LEU B 241      19.586  22.275  62.297  1.00  0.00              
ATOM   4777  C   LEU B 241      22.372  25.676  62.716  1.00  0.00              
ATOM   4778  O   LEU B 241      23.371  25.158  63.220  1.00  0.00              
ATOM   4779  N   SER B 242      22.439  26.856  62.088  1.00  0.00              
ATOM   4780  CA  SER B 242      23.702  27.574  61.954  1.00  0.00              
ATOM   4781  CB  SER B 242      23.531  28.790  61.059  1.00  0.00              
ATOM   4782  OG  SER B 242      22.254  29.396  61.198  1.00  0.00              
ATOM   4783  C   SER B 242      24.351  27.983  63.268  1.00  0.00              
ATOM   4784  O   SER B 242      25.575  27.958  63.398  1.00  0.00              
ATOM   4785  N   LYS B 243      23.528  28.346  64.254  1.00  0.00              
ATOM   4786  CA  LYS B 243      24.014  28.683  65.581  1.00  0.00              
ATOM   4787  CB  LYS B 243      22.874  29.333  66.364  1.00  0.00              
ATOM   4788  CG  LYS B 243      23.233  29.914  67.722  1.00  0.00              
ATOM   4789  CD  LYS B 243      22.030  30.655  68.286  1.00  0.00              
ATOM   4790  CE  LYS B 243      22.360  31.257  69.644  1.00  0.00              
ATOM   4791  NZ  LYS B 243      22.444  30.230  70.665  1.00  0.00              
ATOM   4792  C   LYS B 243      24.573  27.475  66.330  1.00  0.00              
ATOM   4793  O   LYS B 243      25.647  27.557  66.928  1.00  0.00              
ATOM   4794  N   CYS B 244      23.890  26.328  66.291  1.00  0.00              
ATOM   4795  CA  CYS B 244      24.227  25.253  67.209  1.00  0.00              
ATOM   4796  CB  CYS B 244      23.022  24.966  68.090  1.00  0.00              
ATOM   4797  SG  CYS B 244      22.383  26.496  68.822  1.00  0.00              
ATOM   4798  C   CYS B 244      24.809  23.964  66.644  1.00  0.00              
ATOM   4799  O   CYS B 244      25.475  23.241  67.394  1.00  0.00              
ATOM   4800  N   CYS B 245      24.635  23.654  65.349  1.00  0.00              
ATOM   4801  CA  CYS B 245      25.107  22.394  64.769  1.00  0.00              
ATOM   4802  CB  CYS B 245      24.791  22.286  63.284  1.00  0.00              
ATOM   4803  SG  CYS B 245      23.034  22.082  62.906  1.00  0.00              
ATOM   4804  C   CYS B 245      26.589  22.093  64.943  1.00  0.00              
ATOM   4805  O   CYS B 245      26.978  20.938  65.111  1.00  0.00              
ATOM   4806  N   GLU B 246      27.450  23.110  64.912  1.00  0.00              
ATOM   4807  CA  GLU B 246      28.859  22.893  65.185  1.00  0.00              
ATOM   4808  CB  GLU B 246      29.715  23.348  63.998  1.00  0.00              
ATOM   4809  CG  GLU B 246      29.618  22.426  62.778  1.00  0.00              
ATOM   4810  CD  GLU B 246      30.073  20.993  63.042  1.00  0.00              
ATOM   4811  OE1 GLU B 246      31.274  20.759  63.194  1.00  0.00              
ATOM   4812  OE2 GLU B 246      29.233  20.099  63.119  1.00  0.00              
ATOM   4813  C   GLU B 246      29.310  23.497  66.509  1.00  0.00              
ATOM   4814  O   GLU B 246      30.376  24.107  66.625  1.00  0.00              
ATOM   4815  N   SER B 247      28.481  23.328  67.542  1.00  0.00              
ATOM   4816  CA  SER B 247      28.880  23.717  68.882  1.00  0.00              
ATOM   4817  CB  SER B 247      27.670  23.819  69.807  1.00  0.00              
ATOM   4818  OG  SER B 247      26.862  22.649  69.809  1.00  0.00              
ATOM   4819  C   SER B 247      29.925  22.750  69.426  1.00  0.00              
ATOM   4820  O   SER B 247      29.692  21.547  69.570  1.00  0.00              
ATOM   4821  N   ALA B 248      31.124  23.290  69.648  1.00  0.00              
ATOM   4822  CA  ALA B 248      32.220  22.527  70.225  1.00  0.00              
ATOM   4823  CB  ALA B 248      33.515  23.309  70.068  1.00  0.00              
ATOM   4824  C   ALA B 248      32.039  22.215  71.705  1.00  0.00              
ATOM   4825  O   ALA B 248      32.262  21.085  72.138  1.00  0.00              
ATOM   4826  N   SER B 249      31.631  23.210  72.495  1.00  0.00              
ATOM   4827  CA  SER B 249      31.458  23.037  73.926  1.00  0.00              
ATOM   4828  CB  SER B 249      32.494  23.906  74.632  1.00  0.00              
ATOM   4829  OG  SER B 249      32.420  25.245  74.145  1.00  0.00              
ATOM   4830  C   SER B 249      30.042  23.376  74.382  1.00  0.00              
ATOM   4831  O   SER B 249      29.251  22.491  74.715  1.00  0.00              
ATOM   4832  N   GLU B 250      29.680  24.663  74.383  1.00  0.00              
ATOM   4833  CA  GLU B 250      28.360  25.086  74.818  1.00  0.00              
ATOM   4834  CB  GLU B 250      28.393  26.573  75.189  1.00  0.00              
ATOM   4835  CG  GLU B 250      27.139  27.126  75.876  1.00  0.00              
ATOM   4836  CD  GLU B 250      26.797  26.475  77.211  1.00  0.00              
ATOM   4837  OE1 GLU B 250      27.513  26.697  78.185  1.00  0.00              
ATOM   4838  OE2 GLU B 250      25.806  25.744  77.266  1.00  0.00              
ATOM   4839  C   GLU B 250      27.310  24.778  73.754  1.00  0.00              
ATOM   4840  O   GLU B 250      27.045  25.562  72.838  1.00  0.00              
ATOM   4841  N   ASP B 251      26.737  23.577  73.854  1.00  0.00              
ATOM   4842  CA  ASP B 251      25.629  23.204  72.991  1.00  0.00              
ATOM   4843  CB  ASP B 251      25.284  21.717  73.076  1.00  0.00              
ATOM   4844  CG  ASP B 251      24.140  21.362  72.134  1.00  0.00              
ATOM   4845  OD1 ASP B 251      23.025  21.125  72.602  1.00  0.00              
ATOM   4846  OD2 ASP B 251      24.331  21.383  70.919  1.00  0.00              
ATOM   4847  C   ASP B 251      24.373  24.013  73.265  1.00  0.00              
ATOM   4848  O   ASP B 251      23.661  23.778  74.242  1.00  0.00              
ATOM   4849  N   CYS B 252      24.092  24.973  72.390  1.00  0.00              
ATOM   4850  CA  CYS B 252      22.832  25.689  72.463  1.00  0.00              
ATOM   4851  CB  CYS B 252      22.937  27.045  71.789  1.00  0.00              
ATOM   4852  SG  CYS B 252      23.765  27.069  70.179  1.00  0.00              
ATOM   4853  C   CYS B 252      21.602  24.931  71.982  1.00  0.00              
ATOM   4854  O   CYS B 252      20.492  25.240  72.420  1.00  0.00              
ATOM   4855  N   MET B 253      21.766  23.905  71.132  1.00  0.00              
ATOM   4856  CA  MET B 253      20.660  23.149  70.539  1.00  0.00              
ATOM   4857  CB  MET B 253      21.232  21.994  69.718  1.00  0.00              
ATOM   4858  CG  MET B 253      20.273  21.305  68.761  1.00  0.00              
ATOM   4859  SD  MET B 253      19.741  22.378  67.404  1.00  0.00              
ATOM   4860  CE  MET B 253      20.967  21.962  66.197  1.00  0.00              
ATOM   4861  C   MET B 253      19.650  22.622  71.558  1.00  0.00              
ATOM   4862  O   MET B 253      18.438  22.695  71.344  1.00  0.00              
ATOM   4863  N   ALA B 254      20.169  22.151  72.698  1.00  0.00              
ATOM   4864  CA  ALA B 254      19.365  21.731  73.839  1.00  0.00              
ATOM   4865  CB  ALA B 254      20.295  21.383  74.990  1.00  0.00              
ATOM   4866  C   ALA B 254      18.371  22.762  74.366  1.00  0.00              
ATOM   4867  O   ALA B 254      17.315  22.397  74.881  1.00  0.00              
ATOM   4868  N   LYS B 255      18.695  24.054  74.263  1.00  0.00              
ATOM   4869  CA  LYS B 255      17.771  25.113  74.648  1.00  0.00              
ATOM   4870  CB  LYS B 255      18.496  26.345  75.203  1.00  0.00              
ATOM   4871  CG  LYS B 255      19.499  26.130  76.336  1.00  0.00              
ATOM   4872  CD  LYS B 255      20.886  25.895  75.757  1.00  0.00              
ATOM   4873  CE  LYS B 255      21.949  25.720  76.825  1.00  0.00              
ATOM   4874  NZ  LYS B 255      23.242  25.595  76.182  1.00  0.00              
ATOM   4875  C   LYS B 255      16.953  25.546  73.436  1.00  0.00              
ATOM   4876  O   LYS B 255      15.748  25.800  73.524  1.00  0.00              
ATOM   4877  N   GLU B 256      17.626  25.603  72.280  1.00  0.00              
ATOM   4878  CA  GLU B 256      17.035  26.086  71.042  1.00  0.00              
ATOM   4879  CB  GLU B 256      18.053  26.096  69.914  1.00  0.00              
ATOM   4880  CG  GLU B 256      19.288  26.979  70.049  1.00  0.00              
ATOM   4881  CD  GLU B 256      19.083  28.474  70.246  1.00  0.00              
ATOM   4882  OE1 GLU B 256      18.193  29.064  69.635  1.00  0.00              
ATOM   4883  OE2 GLU B 256      19.855  29.054  71.014  1.00  0.00              
ATOM   4884  C   GLU B 256      15.830  25.288  70.569  1.00  0.00              
ATOM   4885  O   GLU B 256      14.791  25.881  70.281  1.00  0.00              
ATOM   4886  N   LEU B 257      15.927  23.955  70.492  1.00  0.00              
ATOM   4887  CA  LEU B 257      14.810  23.149  70.014  1.00  0.00              
ATOM   4888  CB  LEU B 257      15.215  21.704  69.714  1.00  0.00              
ATOM   4889  CG  LEU B 257      16.200  21.460  68.577  1.00  0.00              
ATOM   4890  CD1 LEU B 257      16.473  19.973  68.445  1.00  0.00              
ATOM   4891  CD2 LEU B 257      15.677  22.012  67.258  1.00  0.00              
ATOM   4892  C   LEU B 257      13.544  23.221  70.866  1.00  0.00              
ATOM   4893  O   LEU B 257      12.475  23.326  70.265  1.00  0.00              
ATOM   4894  N   PRO B 258      13.551  23.209  72.215  1.00  0.00              
ATOM   4895  CD  PRO B 258      14.585  22.601  73.050  1.00  0.00              
ATOM   4896  CA  PRO B 258      12.393  23.552  73.041  1.00  0.00              
ATOM   4897  CB  PRO B 258      12.958  23.511  74.442  1.00  0.00              
ATOM   4898  CG  PRO B 258      13.870  22.320  74.359  1.00  0.00              
ATOM   4899  C   PRO B 258      11.780  24.907  72.708  1.00  0.00              
ATOM   4900  O   PRO B 258      10.559  25.017  72.541  1.00  0.00              
ATOM   4901  N   GLU B 259      12.618  25.942  72.557  1.00  0.00              
ATOM   4902  CA  GLU B 259      12.152  27.254  72.132  1.00  0.00              
ATOM   4903  CB  GLU B 259      13.310  28.256  72.216  1.00  0.00              
ATOM   4904  CG  GLU B 259      13.063  29.691  71.732  1.00  0.00              
ATOM   4905  CD  GLU B 259      11.838  30.399  72.304  1.00  0.00              
ATOM   4906  OE1 GLU B 259      11.707  30.499  73.524  1.00  0.00              
ATOM   4907  OE2 GLU B 259      11.022  30.864  71.506  1.00  0.00              
ATOM   4908  C   GLU B 259      11.521  27.218  70.742  1.00  0.00              
ATOM   4909  O   GLU B 259      10.514  27.891  70.505  1.00  0.00              
ATOM   4910  N   HIS B 260      12.081  26.418  69.830  1.00  0.00              
ATOM   4911  CA  HIS B 260      11.492  26.225  68.517  1.00  0.00              
ATOM   4912  CB  HIS B 260      12.389  25.390  67.606  1.00  0.00              
ATOM   4913  CG  HIS B 260      11.874  25.341  66.174  1.00  0.00              
ATOM   4914  ND1 HIS B 260      11.445  26.363  65.451  1.00  0.00              
ATOM   4915  CD2 HIS B 260      11.724  24.194  65.434  1.00  0.00              
ATOM   4916  NE2 HIS B 260      11.195  24.594  64.306  1.00  0.00              
ATOM   4917  CE1 HIS B 260      11.023  25.894  64.311  1.00  0.00              
ATOM   4918  C   HIS B 260      10.125  25.572  68.636  1.00  0.00              
ATOM   4919  O   HIS B 260       9.173  26.089  68.055  1.00  0.00              
ATOM   4920  N   THR B 261       9.978  24.487  69.408  1.00  0.00              
ATOM   4921  CA  THR B 261       8.689  23.830  69.572  1.00  0.00              
ATOM   4922  CB  THR B 261       8.810  22.511  70.351  1.00  0.00              
ATOM   4923  OG1 THR B 261       9.715  22.696  71.432  1.00  0.00              
ATOM   4924  CG2 THR B 261       9.307  21.409  69.438  1.00  0.00              
ATOM   4925  C   THR B 261       7.572  24.702  70.129  1.00  0.00              
ATOM   4926  O   THR B 261       6.410  24.517  69.763  1.00  0.00              
ATOM   4927  N   VAL B 262       7.916  25.686  70.972  1.00  0.00              
ATOM   4928  CA  VAL B 262       6.953  26.679  71.442  1.00  0.00              
ATOM   4929  CB  VAL B 262       7.607  27.640  72.470  1.00  0.00              
ATOM   4930  CG1 VAL B 262       6.638  28.715  72.950  1.00  0.00              
ATOM   4931  CG2 VAL B 262       8.101  26.869  73.684  1.00  0.00              
ATOM   4932  C   VAL B 262       6.378  27.445  70.251  1.00  0.00              
ATOM   4933  O   VAL B 262       5.162  27.448  70.037  1.00  0.00              
ATOM   4934  N   LYS B 263       7.255  28.033  69.427  1.00  0.00              
ATOM   4935  CA  LYS B 263       6.833  28.777  68.245  1.00  0.00              
ATOM   4936  CB  LYS B 263       8.027  29.375  67.516  1.00  0.00              
ATOM   4937  CG  LYS B 263       8.874  30.386  68.260  1.00  0.00              
ATOM   4938  CD  LYS B 263       9.884  30.891  67.242  1.00  0.00
[truncated: 120,880 more chars]
