# Supplementary material for: RaTrav: a tool for calculating mean first-passage times on biochemical networks
Source: BMC Syst Biol. 2013 Nov 21;7:130. doi: 10.1186/1752-0509-7-130 (PMC4222613; doi:10.1186/1752-0509-7-130)
Supplement: Additional file 1 — RaTrav examples file. File containing RaTrav input and output data for the two case studies presented. [file 1752-0509-7-130-S1.zip › SupplementaryFiles/Example1/81b.pdb]

ATOM      1  N   GLU A   1      11.427  -6.483 102.433  1.00  0.00              
ATOM      2  CA  GLU A   1      11.764  -7.864 102.732  1.00  0.00              
ATOM      3  CB  GLU A   1      11.867  -8.015 104.249  1.00  0.00              
ATOM      4  CG  GLU A   1      12.470  -9.324 104.760  1.00  0.00              
ATOM      5  CD  GLU A   1      13.916  -9.569 104.344  1.00  0.00              
ATOM      6  OE1 GLU A   1      14.794  -8.819 104.774  1.00  0.00              
ATOM      7  OE2 GLU A   1      14.169 -10.519 103.606  1.00  0.00              
ATOM      8  C   GLU A   1      10.717  -8.817 102.161  1.00  0.00              
ATOM      9  O   GLU A   1      10.978  -9.988 101.893  1.00  0.00              
ATOM     10  N   THR A   2       9.525  -8.269 101.955  1.00  0.00              
ATOM     11  CA  THR A   2       8.410  -9.002 101.391  1.00  0.00              
ATOM     12  CB  THR A   2       7.101  -8.293 101.784  1.00  0.00              
ATOM     13  OG1 THR A   2       7.358  -6.890 101.819  1.00  0.00              
ATOM     14  CG2 THR A   2       6.579  -8.789 103.122  1.00  0.00              
ATOM     15  C   THR A   2       8.530  -9.193  99.884  1.00  0.00              
ATOM     16  O   THR A   2       9.035  -8.334  99.155  1.00  0.00              
ATOM     17  N   THR A   3       8.067 -10.349  99.410  1.00  0.00              
ATOM     18  CA  THR A   3       8.147 -10.715  98.006  1.00  0.00              
ATOM     19  CB  THR A   3       7.774 -12.202  97.872  1.00  0.00              
ATOM     20  OG1 THR A   3       6.598 -12.383  98.657  1.00  0.00              
ATOM     21  CG2 THR A   3       8.889 -13.128  98.332  1.00  0.00              
ATOM     22  C   THR A   3       7.248  -9.841  97.141  1.00  0.00              
ATOM     23  O   THR A   3       6.023  -9.970  97.182  1.00  0.00              
ATOM     24  N   ALA A   4       7.871  -8.929  96.392  1.00  0.00              
ATOM     25  CA  ALA A   4       7.165  -8.001  95.520  1.00  0.00              
ATOM     26  CB  ALA A   4       8.178  -7.221  94.694  1.00  0.00              
ATOM     27  C   ALA A   4       6.167  -8.633  94.557  1.00  0.00              
ATOM     28  O   ALA A   4       6.484  -9.575  93.827  1.00  0.00              
ATOM     29  N   LEU A   5       4.942  -8.111  94.573  1.00  0.00              
ATOM     30  CA  LEU A   5       3.855  -8.637  93.763  1.00  0.00              
ATOM     31  CB  LEU A   5       2.513  -8.142  94.287  1.00  0.00              
ATOM     32  CG  LEU A   5       2.039  -8.616  95.649  1.00  0.00              
ATOM     33  CD1 LEU A   5       0.833  -7.821  96.107  1.00  0.00              
ATOM     34  CD2 LEU A   5       1.719 -10.093  95.610  1.00  0.00              
ATOM     35  C   LEU A   5       3.997  -8.192  92.320  1.00  0.00              
ATOM     36  O   LEU A   5       4.253  -7.018  92.051  1.00  0.00              
ATOM     37  N   VAL A   6       3.854  -9.114  91.371  1.00  0.00              
ATOM     38  CA  VAL A   6       3.860  -8.758  89.963  1.00  0.00              
ATOM     39  CB  VAL A   6       4.997  -9.464  89.190  1.00  0.00              
ATOM     40  CG1 VAL A   6       5.047  -8.975  87.749  1.00  0.00              
ATOM     41  CG2 VAL A   6       6.348  -9.225  89.843  1.00  0.00              
ATOM     42  C   VAL A   6       2.498  -9.157  89.418  1.00  0.00              
ATOM     43  O   VAL A   6       2.120 -10.335  89.445  1.00  0.00              
ATOM     44  N   CYS A   7       1.745  -8.166  88.940  1.00  0.00              
ATOM     45  CA  CYS A   7       0.408  -8.409  88.436  1.00  0.00              
ATOM     46  CB  CYS A   7      -0.603  -7.816  89.410  1.00  0.00              
ATOM     47  SG  CYS A   7      -2.328  -8.155  88.982  1.00  0.00              
ATOM     48  C   CYS A   7       0.225  -7.858  87.027  1.00  0.00              
ATOM     49  O   CYS A   7       0.075  -6.653  86.788  1.00  0.00              
ATOM     50  N   ASP A   8       0.255  -8.786  86.071  1.00  0.00              
ATOM     51  CA  ASP A   8       0.064  -8.469  84.667  1.00  0.00              
ATOM     52  CB  ASP A   8       0.836  -9.438  83.773  1.00  0.00              
ATOM     53  CG  ASP A   8       0.777  -9.185  82.267  1.00  0.00              
ATOM     54  OD1 ASP A   8       1.164 -10.089  81.527  1.00  0.00              
ATOM     55  OD2 ASP A   8       0.407  -8.097  81.818  1.00  0.00              
ATOM     56  C   ASP A   8      -1.409  -8.459  84.298  1.00  0.00              
ATOM     57  O   ASP A   8      -2.030  -9.484  84.021  1.00  0.00              
ATOM     58  N   ASN A   9      -1.927  -7.238  84.279  1.00  0.00              
ATOM     59  CA  ASN A   9      -3.324  -6.966  83.998  1.00  0.00              
ATOM     60  CB  ASN A   9      -3.762  -5.697  84.736  1.00  0.00              
ATOM     61  CG  ASN A   9      -3.748  -5.788  86.257  1.00  0.00              
ATOM     62  OD1 ASN A   9      -4.776  -5.654  86.912  1.00  0.00              
ATOM     63  ND2 ASN A   9      -2.619  -5.986  86.921  1.00  0.00              
ATOM     64  C   ASN A   9      -3.495  -6.750  82.501  1.00  0.00              
ATOM     65  O   ASN A   9      -2.794  -5.926  81.908  1.00  0.00              
ATOM     66  N   GLY A  10      -4.385  -7.496  81.849  1.00  0.00              
ATOM     67  CA  GLY A  10      -4.704  -7.237  80.454  1.00  0.00              
ATOM     68  C   GLY A  10      -6.174  -7.499  80.178  1.00  0.00              
ATOM     69  O   GLY A  10      -6.821  -8.241  80.919  1.00  0.00              
ATOM     70  N   SER A  11      -6.698  -6.928  79.085  1.00  0.00              
ATOM     71  CA  SER A  11      -8.104  -7.009  78.689  1.00  0.00              
ATOM     72  CB  SER A  11      -8.215  -6.574  77.235  1.00  0.00              
ATOM     73  OG  SER A  11      -7.479  -5.392  76.947  1.00  0.00              
ATOM     74  C   SER A  11      -8.819  -8.353  78.829  1.00  0.00              
ATOM     75  O   SER A  11     -10.026  -8.417  79.072  1.00  0.00              
ATOM     76  N   GLY A  12      -8.083  -9.448  78.636  1.00  0.00              
ATOM     77  CA  GLY A  12      -8.644 -10.783  78.735  1.00  0.00              
ATOM     78  C   GLY A  12      -8.247 -11.506  80.009  1.00  0.00              
ATOM     79  O   GLY A  12      -9.040 -12.277  80.548  1.00  0.00              
ATOM     80  N   LEU A  13      -7.050 -11.251  80.544  1.00  0.00              
ATOM     81  CA  LEU A  13      -6.462 -12.111  81.559  1.00  0.00              
ATOM     82  CB  LEU A  13      -5.555 -13.172  80.932  1.00  0.00              
ATOM     83  CG  LEU A  13      -6.133 -14.327  80.121  1.00  0.00              
ATOM     84  CD1 LEU A  13      -5.031 -15.048  79.368  1.00  0.00              
ATOM     85  CD2 LEU A  13      -6.886 -15.298  81.012  1.00  0.00              
ATOM     86  C   LEU A  13      -5.624 -11.301  82.531  1.00  0.00              
ATOM     87  O   LEU A  13      -4.993 -10.305  82.165  1.00  0.00              
ATOM     88  N   VAL A  14      -5.657 -11.724  83.792  1.00  0.00              
ATOM     89  CA  VAL A  14      -4.739 -11.229  84.798  1.00  0.00              
ATOM     90  CB  VAL A  14      -5.489 -10.712  86.050  1.00  0.00              
ATOM     91  CG1 VAL A  14      -4.520 -10.215  87.116  1.00  0.00              
ATOM     92  CG2 VAL A  14      -6.419  -9.567  85.682  1.00  0.00              
ATOM     93  C   VAL A  14      -3.809 -12.384  85.143  1.00  0.00              
ATOM     94  O   VAL A  14      -4.243 -13.462  85.563  1.00  0.00              
ATOM     95  N   LYS A  15      -2.521 -12.156  84.891  1.00  0.00              
ATOM     96  CA  LYS A  15      -1.465 -13.068  85.300  1.00  0.00              
ATOM     97  CB  LYS A  15      -0.375 -13.203  84.233  1.00  0.00              
ATOM     98  CG  LYS A  15      -0.812 -13.749  82.878  1.00  0.00              
ATOM     99  CD  LYS A  15      -1.143 -12.631  81.895  1.00  0.00              
ATOM    100  CE  LYS A  15      -1.677 -13.169  80.572  1.00  0.00              
ATOM    101  NZ  LYS A  15      -0.720 -13.998  79.860  1.00  0.00              
ATOM    102  C   LYS A  15      -0.847 -12.498  86.569  1.00  0.00              
ATOM    103  O   LYS A  15      -0.619 -11.289  86.655  1.00  0.00              
ATOM    104  N   ALA A  16      -0.548 -13.319  87.574  1.00  0.00              
ATOM    105  CA  ALA A  16      -0.097 -12.821  88.861  1.00  0.00              
ATOM    106  CB  ALA A  16      -1.296 -12.675  89.778  1.00  0.00              
ATOM    107  C   ALA A  16       0.882 -13.754  89.552  1.00  0.00              
ATOM    108  O   ALA A  16       0.826 -14.978  89.397  1.00  0.00              
ATOM    109  N   GLY A  17       1.798 -13.159  90.315  1.00  0.00              
ATOM    110  CA  GLY A  17       2.756 -13.911  91.105  1.00  0.00              
ATOM    111  C   GLY A  17       3.702 -12.967  91.824  1.00  0.00              
ATOM    112  O   GLY A  17       3.344 -11.832  92.147  1.00  0.00              
ATOM    113  N   PHE A  18       4.933 -13.425  92.044  1.00  0.00              
ATOM    114  CA  PHE A  18       5.914 -12.680  92.814  1.00  0.00              
ATOM    115  CB  PHE A  18       6.254 -13.409  94.118  1.00  0.00              
ATOM    116  CG  PHE A  18       5.069 -13.670  95.039  1.00  0.00              
ATOM    117  CD1 PHE A  18       4.459 -14.910  95.033  1.00  0.00              
ATOM    118  CD2 PHE A  18       4.614 -12.681  95.888  1.00  0.00              
ATOM    119  CE1 PHE A  18       3.396 -15.158  95.876  1.00  0.00              
ATOM    120  CE2 PHE A  18       3.557 -12.942  96.736  1.00  0.00              
ATOM    121  CZ  PHE A  18       2.945 -14.176  96.730  1.00  0.00              
ATOM    122  C   PHE A  18       7.195 -12.514  92.010  1.00  0.00              
ATOM    123  O   PHE A  18       7.513 -13.316  91.124  1.00  0.00              
ATOM    124  N   ALA A  19       7.935 -11.455  92.344  1.00  0.00              
ATOM    125  CA  ALA A  19       9.222 -11.148  91.741  1.00  0.00              
ATOM    126  CB  ALA A  19       9.831  -9.945  92.438  1.00  0.00              
ATOM    127  C   ALA A  19      10.216 -12.290  91.875  1.00  0.00              
ATOM    128  O   ALA A  19      10.434 -12.837  92.958  1.00  0.00              
ATOM    129  N   GLY A  20      10.777 -12.681  90.735  1.00  0.00              
ATOM    130  CA  GLY A  20      11.714 -13.786  90.692  1.00  0.00              
ATOM    131  C   GLY A  20      11.057 -15.071  90.208  1.00  0.00              
ATOM    132  O   GLY A  20      11.757 -16.043  89.920  1.00  0.00              
ATOM    133  N   ASP A  21       9.722 -15.130  90.099  1.00  0.00              
ATOM    134  CA  ASP A  21       9.075 -16.305  89.524  1.00  0.00              
ATOM    135  CB  ASP A  21       7.572 -16.370  89.769  1.00  0.00              
ATOM    136  CG  ASP A  21       7.111 -16.728  91.170  1.00  0.00              
ATOM    137  OD1 ASP A  21       7.578 -17.715  91.742  1.00  0.00              
ATOM    138  OD2 ASP A  21       6.240 -16.037  91.704  1.00  0.00              
ATOM    139  C   ASP A  21       9.276 -16.315  88.020  1.00  0.00              
ATOM    140  O   ASP A  21       9.154 -15.282  87.359  1.00  0.00              
ATOM    141  N   ASP A  22       9.580 -17.489  87.469  1.00  0.00              
ATOM    142  CA  ASP A  22       9.740 -17.648  86.026  1.00  0.00              
ATOM    143  CB  ASP A  22      10.599 -18.880  85.702  1.00  0.00              
ATOM    144  CG  ASP A  22       9.898 -20.219  85.916  1.00  0.00              
ATOM    145  OD1 ASP A  22       9.420 -20.455  87.028  1.00  0.00              
ATOM    146  OD2 ASP A  22       9.828 -21.012  84.981  1.00  0.00              
ATOM    147  C   ASP A  22       8.408 -17.772  85.292  1.00  0.00              
ATOM    148  O   ASP A  22       8.362 -17.733  84.065  1.00  0.00              
ATOM    149  N   ALA A  23       7.319 -17.969  86.035  1.00  0.00              
ATOM    150  CA  ALA A  23       5.999 -18.186  85.472  1.00  0.00              
ATOM    151  CB  ALA A  23       5.758 -19.685  85.333  1.00  0.00              
ATOM    152  C   ALA A  23       4.975 -17.646  86.465  1.00  0.00              
ATOM    153  O   ALA A  23       5.254 -17.656  87.670  1.00  0.00              
ATOM    154  N   PRO A  24       3.819 -17.114  86.039  1.00  0.00              
ATOM    155  CD  PRO A  24       3.506 -16.799  84.648  1.00  0.00              
ATOM    156  CA  PRO A  24       2.753 -16.672  86.932  1.00  0.00              
ATOM    157  CB  PRO A  24       1.788 -15.970  85.999  1.00  0.00              
ATOM    158  CG  PRO A  24       1.999 -16.661  84.677  1.00  0.00              
ATOM    159  C   PRO A  24       2.089 -17.808  87.698  1.00  0.00              
ATOM    160  O   PRO A  24       1.864 -18.901  87.175  1.00  0.00              
ATOM    161  N   ARG A  25       1.774 -17.528  88.961  1.00  0.00              
ATOM    162  CA  ARG A  25       1.167 -18.512  89.839  1.00  0.00              
ATOM    163  CB  ARG A  25       1.551 -18.174  91.273  1.00  0.00              
ATOM    164  CG  ARG A  25       1.170 -19.210  92.325  1.00  0.00              
ATOM    165  CD  ARG A  25       1.990 -19.033  93.602  1.00  0.00              
ATOM    166  NE  ARG A  25       3.354 -19.530  93.447  1.00  0.00              
ATOM    167  CZ  ARG A  25       4.403 -18.746  93.180  1.00  0.00              
ATOM    168  NH1 ARG A  25       5.594 -19.306  93.009  1.00  0.00              
ATOM    169  NH2 ARG A  25       4.272 -17.427  93.096  1.00  0.00              
ATOM    170  C   ARG A  25      -0.344 -18.529  89.648  1.00  0.00              
ATOM    171  O   ARG A  25      -0.980 -19.583  89.671  1.00  0.00              
ATOM    172  N   ALA A  26      -0.934 -17.351  89.441  1.00  0.00              
ATOM    173  CA  ALA A  26      -2.358 -17.250  89.183  1.00  0.00              
ATOM    174  CB  ALA A  26      -2.990 -16.312  90.197  1.00  0.00              
ATOM    175  C   ALA A  26      -2.565 -16.650  87.804  1.00  0.00              
ATOM    176  O   ALA A  26      -1.957 -15.634  87.467  1.00  0.00              
ATOM    177  N   VAL A  27      -3.368 -17.301  86.964  1.00  0.00              
ATOM    178  CA  VAL A  27      -3.781 -16.736  85.688  1.00  0.00              
ATOM    179  CB  VAL A  27      -3.170 -17.464  84.459  1.00  0.00              
ATOM    180  CG1 VAL A  27      -3.542 -16.732  83.175  1.00  0.00              
ATOM    181  CG2 VAL A  27      -1.658 -17.596  84.534  1.00  0.00              
ATOM    182  C   VAL A  27      -5.289 -16.926  85.687  1.00  0.00              
ATOM    183  O   VAL A  27      -5.763 -18.057  85.828  1.00  0.00              
ATOM    184  N   PHE A  28      -6.057 -15.843  85.572  1.00  0.00              
ATOM    185  CA  PHE A  28      -7.507 -15.949  85.521  1.00  0.00              
ATOM    186  CB  PHE A  28      -8.124 -15.915  86.936  1.00  0.00              
ATOM    187  CG  PHE A  28      -7.980 -14.624  87.730  1.00  0.00              
ATOM    188  CD1 PHE A  28      -9.061 -13.770  87.831  1.00  0.00              
ATOM    189  CD2 PHE A  28      -6.796 -14.328  88.377  1.00  0.00              
ATOM    190  CE1 PHE A  28      -8.962 -12.623  88.585  1.00  0.00              
ATOM    191  CE2 PHE A  28      -6.706 -13.180  89.132  1.00  0.00              
ATOM    192  CZ  PHE A  28      -7.787 -12.332  89.238  1.00  0.00              
ATOM    193  C   PHE A  28      -8.098 -14.870  84.617  1.00  0.00              
ATOM    194  O   PHE A  28      -7.477 -13.812  84.479  1.00  0.00              
ATOM    195  N   PRO A  29      -9.246 -15.073  83.949  1.00  0.00              
ATOM    196  CD  PRO A  29      -9.948 -16.348  83.850  1.00  0.00              
ATOM    197  CA  PRO A  29      -9.887 -14.069  83.105  1.00  0.00              
ATOM    198  CB  PRO A  29     -11.062 -14.821  82.504  1.00  0.00              
ATOM    199  CG  PRO A  29     -11.357 -15.909  83.506  1.00  0.00              
ATOM    200  C   PRO A  29     -10.316 -12.789  83.809  1.00  0.00              
ATOM    201  O   PRO A  29     -10.829 -12.804  84.931  1.00  0.00              
ATOM    202  N   SER A  30     -10.120 -11.661  83.126  1.00  0.00              
ATOM    203  CA  SER A  30     -10.463 -10.344  83.642  1.00  0.00              
ATOM    204  CB  SER A  30      -9.672  -9.299  82.860  1.00  0.00              
ATOM    205  OG  SER A  30      -8.287  -9.609  82.873  1.00  0.00              
ATOM    206  C   SER A  30     -11.962 -10.055  83.573  1.00  0.00              
ATOM    207  O   SER A  30     -12.423  -9.095  82.950  1.00  0.00              
ATOM    208  N   ILE A  31     -12.748 -10.901  84.239  1.00  0.00              
ATOM    209  CA  ILE A  31     -14.194 -10.775  84.246  1.00  0.00              
ATOM    210  CB  ILE A  31     -14.927 -11.955  83.553  1.00  0.00              
ATOM    211  CG2 ILE A  31     -14.819 -11.818  82.043  1.00  0.00              
ATOM    212  CG1 ILE A  31     -14.494 -13.330  84.062  1.00  0.00              
ATOM    213  CD1 ILE A  31     -15.314 -14.519  83.522  1.00  0.00              
ATOM    214  C   ILE A  31     -14.701 -10.650  85.669  1.00  0.00              
ATOM    215  O   ILE A  31     -14.108 -11.163  86.620  1.00  0.00              
ATOM    216  N   VAL A  32     -15.799  -9.920  85.809  1.00  0.00              
ATOM    217  CA  VAL A  32     -16.606  -9.963  87.017  1.00  0.00              
ATOM    218  CB  VAL A  32     -16.641  -8.620  87.781  1.00  0.00              
ATOM    219  CG1 VAL A  32     -15.313  -8.342  88.467  1.00  0.00              
ATOM    220  CG2 VAL A  32     -16.991  -7.471  86.854  1.00  0.00              
ATOM    221  C   VAL A  32     -18.004 -10.368  86.579  1.00  0.00              
ATOM    222  O   VAL A  32     -18.403 -10.084  85.447  1.00  0.00              
ATOM    223  N   GLY A  33     -18.767 -11.034  87.438  1.00  0.00              
ATOM    224  CA  GLY A  33     -20.089 -11.490  87.068  1.00  0.00              
ATOM    225  C   GLY A  33     -21.085 -11.226  88.173  1.00  0.00              
ATOM    226  O   GLY A  33     -20.985 -11.777  89.271  1.00  0.00              
ATOM    227  N   ARG A  34     -22.030 -10.338  87.883  1.00  0.00              
ATOM    228  CA  ARG A  34     -23.154 -10.112  88.776  1.00  0.00              
ATOM    229  CB  ARG A  34     -23.621  -8.662  88.708  1.00  0.00              
ATOM    230  CG  ARG A  34     -22.668  -7.725  89.416  1.00  0.00              
ATOM    231  CD  ARG A  34     -23.112  -6.274  89.326  1.00  0.00              
ATOM    232  NE  ARG A  34     -22.231  -5.429  90.118  1.00  0.00              
ATOM    233  CZ  ARG A  34     -21.025  -5.032  89.701  1.00  0.00              
ATOM    234  NH1 ARG A  34     -20.259  -4.369  90.558  1.00  0.00              
ATOM    235  NH2 ARG A  34     -20.611  -5.237  88.451  1.00  0.00              
ATOM    236  C   ARG A  34     -24.283 -11.020  88.320  1.00  0.00              
ATOM    237  O   ARG A  34     -24.446 -11.169  87.106  1.00  0.00              
ATOM    238  N   PRO A  35     -25.071 -11.671  89.188  1.00  0.00              
ATOM    239  CD  PRO A  35     -24.818 -11.791  90.619  1.00  0.00              
ATOM    240  CA  PRO A  35     -26.264 -12.419  88.792  1.00  0.00              
ATOM    241  CB  PRO A  35     -26.825 -12.897  90.121  1.00  0.00              
ATOM    242  CG  PRO A  35     -26.222 -11.979  91.160  1.00  0.00              
ATOM    243  C   PRO A  35     -27.239 -11.553  88.002  1.00  0.00              
ATOM    244  O   PRO A  35     -27.349 -10.352  88.259  1.00  0.00              
ATOM    245  N   ARG A  36     -27.911 -12.145  87.011  1.00  0.00              
ATOM    246  CA  ARG A  36     -28.792 -11.422  86.093  1.00  0.00              
ATOM    247  CB  ARG A  36     -29.681 -12.393  85.328  1.00  0.00              
ATOM    248  CG  ARG A  36     -28.938 -13.321  84.386  1.00  0.00              
ATOM    249  CD  ARG A  36     -29.926 -14.293  83.771  1.00  0.00              
ATOM    250  NE  ARG A  36     -29.239 -15.375  83.086  1.00  0.00              
ATOM    251  CZ  ARG A  36     -29.877 -16.278  82.341  1.00  0.00              
ATOM    252  NH1 ARG A  36     -29.176 -17.274  81.822  1.00  0.00              
ATOM    253  NH2 ARG A  36     -31.184 -16.196  82.104  1.00  0.00              
ATOM    254  C   ARG A  36     -29.688 -10.322  86.657  1.00  0.00              
ATOM    255  O   ARG A  36     -30.232 -10.416  87.759  1.00  0.00              
ATOM    256  N   HIS A  37     -29.757  -9.232  85.887  1.00  0.00              
ATOM    257  CA  HIS A  37     -30.738  -8.162  86.053  1.00  0.00              
ATOM    258  CB  HIS A  37     -32.136  -8.653  85.643  1.00  0.00              
ATOM    259  CG  HIS A  37     -32.224  -9.095  84.191  1.00  0.00              
ATOM    260  ND1 HIS A  37     -32.321 -10.339  83.749  1.00  0.00              
ATOM    261  CD2 HIS A  37     -32.187  -8.247  83.110  1.00  0.00              
ATOM    262  NE2 HIS A  37     -32.256  -9.037  82.070  1.00  0.00              
ATOM    263  CE1 HIS A  37     -32.337 -10.291  82.445  1.00  0.00              
ATOM    264  C   HIS A  37     -30.796  -7.435  87.396  1.00  0.00              
ATOM    265  O   HIS A  37     -31.849  -6.935  87.803  1.00  0.00              
ATOM    266  N   GLN A  38     -29.651  -7.297  88.074  1.00  0.00              
ATOM    267  CA  GLN A  38     -29.565  -6.602  89.360  1.00  0.00              
ATOM    268  CB  GLN A  38     -28.121  -6.542  89.849  1.00  0.00              
ATOM    269  CG  GLN A  38     -27.447  -7.885  90.090  1.00  0.00              
ATOM    270  CD  GLN A  38     -28.202  -8.806  91.035  1.00  0.00              
ATOM    271  OE1 GLN A  38     -28.105  -8.693  92.253  1.00  0.00              
ATOM    272  NE2 GLN A  38     -28.962  -9.763  90.517  1.00  0.00              
ATOM    273  C   GLN A  38     -30.136  -5.188  89.381  1.00  0.00              
ATOM    274  O   GLN A  38     -30.806  -4.783  90.329  1.00  0.00              
ATOM    275  N   GLY A  39     -29.907  -4.442  88.295  1.00  0.00              
ATOM    276  CA  GLY A  39     -30.441  -3.095  88.140  1.00  0.00              
ATOM    277  C   GLY A  39     -31.961  -3.049  88.015  1.00  0.00              
ATOM    278  O   GLY A  39     -32.572  -2.002  88.224  1.00  0.00              
ATOM    279  N   VAL A  40     -32.588  -4.170  87.645  1.00  0.00              
ATOM    280  CA  VAL A  40     -34.039  -4.266  87.590  1.00  0.00              
ATOM    281  CB  VAL A  40     -34.482  -5.245  86.473  1.00  0.00              
ATOM    282  CG1 VAL A  40     -35.999  -5.313  86.357  1.00  0.00              
ATOM    283  CG2 VAL A  40     -33.892  -4.846  85.127  1.00  0.00              
ATOM    284  C   VAL A  40     -34.518  -4.740  88.958  1.00  0.00              
ATOM    285  O   VAL A  40     -35.416  -4.150  89.562  1.00  0.00              
ATOM    286  N   MET A  41     -33.900  -5.800  89.489  1.00  0.00              
ATOM    287  CA  MET A  41     -34.276  -6.352  90.781  1.00  0.00              
ATOM    288  CB  MET A  41     -33.936  -7.839  90.830  1.00  0.00              
ATOM    289  CG  MET A  41     -34.795  -8.685  89.903  1.00  0.00              
ATOM    290  SD  MET A  41     -34.530 -10.459  90.144  1.00  0.00              
ATOM    291  CE  MET A  41     -33.252 -10.729  88.952  1.00  0.00              
ATOM    292  C   MET A  41     -33.658  -5.588  91.951  1.00  0.00              
ATOM    293  O   MET A  41     -32.864  -6.098  92.751  1.00  0.00              
ATOM    294  N   VAL A  42     -34.085  -4.327  92.061  1.00  0.00              
ATOM    295  CA  VAL A  42     -33.567  -3.397  93.055  1.00  0.00              
ATOM    296  CB  VAL A  42     -34.116  -1.967  92.810  1.00  0.00              
ATOM    297  CG1 VAL A  42     -33.536  -0.965  93.802  1.00  0.00              
ATOM    298  CG2 VAL A  42     -33.797  -1.494  91.399  1.00  0.00              
ATOM    299  C   VAL A  42     -33.890  -3.886  94.463  1.00  0.00              
ATOM    300  O   VAL A  42     -35.036  -3.902  94.913  1.00  0.00              
ATOM    301  N   GLY A  43     -32.834  -4.359  95.122  1.00  0.00              
ATOM    302  CA  GLY A  43     -32.927  -4.807  96.499  1.00  0.00              
ATOM    303  C   GLY A  43     -33.204  -6.298  96.626  1.00  0.00              
ATOM    304  O   GLY A  43     -33.469  -6.781  97.730  1.00  0.00              
ATOM    305  N   MET A  44     -33.145  -7.075  95.537  1.00  0.00              
ATOM    306  CA  MET A  44     -33.307  -8.519  95.633  1.00  0.00              
ATOM    307  CB  MET A  44     -33.737  -9.099  94.287  1.00  0.00              
ATOM    308  CG  MET A  44     -34.136 -10.573  94.291  1.00  0.00              
ATOM    309  SD  MET A  44     -35.563 -10.940  95.345  1.00  0.00              
ATOM    310  CE  MET A  44     -34.782 -11.896  96.614  1.00  0.00              
ATOM    311  C   MET A  44     -32.005  -9.137  96.139  1.00  0.00              
ATOM    312  O   MET A  44     -31.156  -9.631  95.393  1.00  0.00              
ATOM    313  N   GLY A  45     -31.844  -9.053  97.459  1.00  0.00              
ATOM    314  CA  GLY A  45     -30.653  -9.550  98.121  1.00  0.00              
ATOM    315  C   GLY A  45     -29.512  -8.559  97.961  1.00  0.00              
ATOM    316  O   GLY A  45     -29.641  -7.381  98.301  1.00  0.00              
ATOM    317  N   GLN A  46     -28.390  -9.024  97.412  1.00  0.00              
ATOM    318  CA  GLN A  46     -27.190  -8.214  97.273  1.00  0.00              
ATOM    319  CB  GLN A  46     -26.153  -8.561  98.343  1.00  0.00              
ATOM    320  CG  GLN A  46     -26.526  -8.205  99.776  1.00  0.00              
ATOM    321  CD  GLN A  46     -25.481  -8.639 100.790  1.00  0.00              
ATOM    322  OE1 GLN A  46     -25.262  -9.823 101.029  1.00  0.00              
ATOM    323  NE2 GLN A  46     -24.792  -7.705 101.430  1.00  0.00              
ATOM    324  C   GLN A  46     -26.570  -8.502  95.917  1.00  0.00              
ATOM    325  O   GLN A  46     -26.621  -9.636  95.434  1.00  0.00              
ATOM    326  N   LYS A  47     -25.956  -7.485  95.305  1.00  0.00              
ATOM    327  CA  LYS A  47     -25.239  -7.646  94.046  1.00  0.00              
ATOM    328  CB  LYS A  47     -24.989  -6.283  93.399  1.00  0.00              
ATOM    329  CG  LYS A  47     -26.252  -5.507  93.071  1.00  0.00              
ATOM    330  CD  LYS A  47     -25.883  -4.186  92.421  1.00  0.00              
ATOM    331  CE  LYS A  47     -27.145  -3.416  92.074  1.00  0.00              
ATOM    332  NZ  LYS A  47     -26.812  -2.147  91.459  1.00  0.00              
ATOM    333  C   LYS A  47     -23.922  -8.381  94.280  1.00  0.00              
ATOM    334  O   LYS A  47     -22.825  -7.815  94.288  1.00  0.00              
ATOM    335  N   ASP A  48     -24.042  -9.688  94.507  1.00  0.00              
ATOM    336  CA  ASP A  48     -22.905 -10.525  94.854  1.00  0.00              
ATOM    337  CB  ASP A  48     -23.416 -11.772  95.591  1.00  0.00              
ATOM    338  CG  ASP A  48     -22.357 -12.775  96.046  1.00  0.00              
ATOM    339  OD1 ASP A  48     -21.230 -12.389  96.360  1.00  0.00              
ATOM    340  OD2 ASP A  48     -22.681 -13.961  96.122  1.00  0.00              
ATOM    341  C   ASP A  48     -22.050 -10.875  93.640  1.00  0.00              
ATOM    342  O   ASP A  48     -22.101 -11.987  93.113  1.00  0.00              
ATOM    343  N   SER A  49     -21.272  -9.892  93.183  1.00  0.00              
ATOM    344  CA  SER A  49     -20.372 -10.068  92.057  1.00  0.00              
ATOM    345  CB  SER A  49     -19.893  -8.713  91.535  1.00  0.00              
ATOM    346  OG  SER A  49     -19.914  -7.675  92.512  1.00  0.00              
ATOM    347  C   SER A  49     -19.206 -11.015  92.296  1.00  0.00              
ATOM    348  O   SER A  49     -18.355 -10.817  93.167  1.00  0.00              
ATOM    349  N   TYR A  50     -19.226 -12.082  91.498  1.00  0.00              
ATOM    350  CA  TYR A  50     -18.195 -13.106  91.522  1.00  0.00              
ATOM    351  CB  TYR A  50     -18.778 -14.438  91.056  1.00  0.00              
ATOM    352  CG  TYR A  50     -20.019 -14.872  91.821  1.00  0.00              
ATOM    353  CD1 TYR A  50     -21.258 -14.749  91.225  1.00  0.00              
ATOM    354  CE1 TYR A  50     -22.400 -15.059  91.932  1.00  0.00              
ATOM    355  CD2 TYR A  50     -19.910 -15.340  93.115  1.00  0.00              
ATOM    356  CE2 TYR A  50     -21.049 -15.648  93.826  1.00  0.00              
ATOM    357  CZ  TYR A  50     -22.286 -15.487  93.235  1.00  0.00              
ATOM    358  OH  TYR A  50     -23.428 -15.713  93.974  1.00  0.00              
ATOM    359  C   TYR A  50     -17.063 -12.694  90.591  1.00  0.00              
ATOM    360  O   TYR A  50     -17.308 -12.020  89.588  1.00  0.00              
ATOM    361  N   VAL A  51     -15.812 -13.066  90.871  1.00  0.00              
ATOM    362  CA  VAL A  51     -14.691 -12.597  90.064  1.00  0.00              
ATOM    363  CB  VAL A  51     -13.684 -11.800  90.934  1.00  0.00              
ATOM    364  CG1 VAL A  51     -12.654 -11.102  90.063  1.00  0.00              
ATOM    365  CG2 VAL A  51     -14.355 -10.761  91.823  1.00  0.00              
ATOM    366  C   VAL A  51     -13.989 -13.745  89.340  1.00  0.00              
ATOM    367  O   VAL A  51     -13.930 -14.874  89.834  1.00  0.00              
ATOM    368  N   GLY A  52     -13.507 -13.476  88.123  1.00  0.00              
ATOM    369  CA  GLY A  52     -12.620 -14.357  87.374  1.00  0.00              
ATOM    370  C   GLY A  52     -13.164 -15.758  87.159  1.00  0.00              
ATOM    371  O   GLY A  52     -14.266 -15.953  86.645  1.00  0.00              
ATOM    372  N   ASP A  53     -12.390 -16.748  87.612  1.00  0.00              
ATOM    373  CA  ASP A  53     -12.803 -18.145  87.550  1.00  0.00              
ATOM    374  CB  ASP A  53     -11.683 -19.085  87.971  1.00  0.00              
ATOM    375  CG  ASP A  53     -10.821 -19.531  86.801  1.00  0.00              
ATOM    376  OD1 ASP A  53     -10.038 -18.718  86.313  1.00  0.00              
ATOM    377  OD2 ASP A  53     -10.931 -20.684  86.391  1.00  0.00              
ATOM    378  C   ASP A  53     -14.042 -18.463  88.368  1.00  0.00              
ATOM    379  O   ASP A  53     -14.841 -19.315  87.984  1.00  0.00              
ATOM    380  N   GLU A  54     -14.236 -17.740  89.475  1.00  0.00              
ATOM    381  CA  GLU A  54     -15.408 -17.896  90.324  1.00  0.00              
ATOM    382  CB  GLU A  54     -15.151 -17.099  91.596  1.00  0.00              
ATOM    383  CG  GLU A  54     -16.238 -17.039  92.657  1.00  0.00              
ATOM    384  CD  GLU A  54     -15.935 -15.990  93.717  1.00  0.00              
ATOM    385  OE1 GLU A  54     -15.885 -14.805  93.373  1.00  0.00              
ATOM    386  OE2 GLU A  54     -15.752 -16.355  94.876  1.00  0.00              
ATOM    387  C   GLU A  54     -16.644 -17.396  89.578  1.00  0.00              
ATOM    388  O   GLU A  54     -17.724 -17.980  89.684  1.00  0.00              
ATOM    389  N   ALA A  55     -16.481 -16.320  88.796  1.00  0.00              
ATOM    390  CA  ALA A  55     -17.535 -15.841  87.912  1.00  0.00              
ATOM    391  CB  ALA A  55     -17.139 -14.517  87.274  1.00  0.00              
ATOM    392  C   ALA A  55     -17.809 -16.831  86.790  1.00  0.00              
ATOM    393  O   ALA A  55     -18.952 -17.232  86.565  1.00  0.00              
ATOM    394  N   GLN A  56     -16.749 -17.287  86.116  1.00  0.00              
ATOM    395  CA  GLN A  56     -16.856 -18.254  85.034  1.00  0.00              
ATOM    396  CB  GLN A  56     -15.468 -18.490  84.452  1.00  0.00              
ATOM    397  CG  GLN A  56     -15.446 -19.327  83.181  1.00  0.00              
ATOM    398  CD  GLN A  56     -14.144 -19.235  82.400  1.00  0.00              
ATOM    399  OE1 GLN A  56     -13.045 -19.118  82.937  1.00  0.00              
ATOM    400  NE2 GLN A  56     -14.253 -19.285  81.080  1.00  0.00              
ATOM    401  C   GLN A  56     -17.524 -19.556  85.473  1.00  0.00              
ATOM    402  O   GLN A  56     -18.325 -20.129  84.732  1.00  0.00              
ATOM    403  N   SER A  57     -17.274 -19.996  86.709  1.00  0.00              
ATOM    404  CA  SER A  57     -17.933 -21.166  87.273  1.00  0.00              
ATOM    405  CB  SER A  57     -17.326 -21.496  88.636  1.00  0.00              
ATOM    406  OG  SER A  57     -17.755 -22.756  89.139  1.00  0.00              
ATOM    407  C   SER A  57     -19.448 -21.021  87.416  1.00  0.00              
ATOM    408  O   SER A  57     -20.128 -22.028  87.629  1.00  0.00              
ATOM    409  N   LYS A  58     -20.007 -19.806  87.358  1.00  0.00              
ATOM    410  CA  LYS A  58     -21.451 -19.616  87.392  1.00  0.00              
ATOM    411  CB  LYS A  58     -21.854 -18.858  88.657  1.00  0.00              
ATOM    412  CG  LYS A  58     -21.509 -19.570  89.954  1.00  0.00              
ATOM    413  CD  LYS A  58     -21.984 -18.750  91.138  1.00  0.00              
ATOM    414  CE  LYS A  58     -21.497 -19.352  92.448  1.00  0.00              
ATOM    415  NZ  LYS A  58     -20.052 -19.259  92.554  1.00  0.00              
ATOM    416  C   LYS A  58     -21.957 -18.863  86.163  1.00  0.00              
ATOM    417  O   LYS A  58     -23.127 -18.473  86.099  1.00  0.00              
ATOM    418  N   ARG A  59     -21.095 -18.731  85.142  1.00  0.00              
ATOM    419  CA  ARG A  59     -21.285 -17.863  83.980  1.00  0.00              
ATOM    420  CB  ARG A  59     -20.295 -18.288  82.898  1.00  0.00              
ATOM    421  CG  ARG A  59     -20.235 -17.347  81.704  1.00  0.00              
ATOM    422  CD  ARG A  59     -19.864 -18.064  80.408  1.00  0.00              
ATOM    423  NE  ARG A  59     -20.731 -19.192  80.072  1.00  0.00              
ATOM    424  CZ  ARG A  59     -22.034 -19.103  79.782  1.00  0.00              
ATOM    425  NH1 ARG A  59     -22.664 -20.202  79.394  1.00  0.00              
ATOM    426  NH2 ARG A  59     -22.723 -17.966  79.896  1.00  0.00              
ATOM    427  C   ARG A  59     -22.687 -17.790  83.375  1.00  0.00              
ATOM    428  O   ARG A  59     -23.170 -16.710  83.030  1.00  0.00              
ATOM    429  N   GLY A  60     -23.365 -18.940  83.292  1.00  0.00              
ATOM    430  CA  GLY A  60     -24.686 -19.053  82.688  1.00  0.00              
ATOM    431  C   GLY A  60     -25.738 -18.127  83.285  1.00  0.00              
ATOM    432  O   GLY A  60     -26.634 -17.671  82.573  1.00  0.00              
ATOM    433  N   ILE A  61     -25.645 -17.821  84.583  1.00  0.00              
ATOM    434  CA  ILE A  61     -26.607 -16.934  85.228  1.00  0.00              
ATOM    435  CB  ILE A  61     -27.172 -17.557  86.530  1.00  0.00              
ATOM    436  CG2 ILE A  61     -28.095 -18.715  86.173  1.00  0.00              
ATOM    437  CG1 ILE A  61     -26.085 -17.951  87.533  1.00  0.00              
ATOM    438  CD1 ILE A  61     -26.597 -18.397  88.916  1.00  0.00              
ATOM    439  C   ILE A  61     -26.047 -15.540  85.499  1.00  0.00              
ATOM    440  O   ILE A  61     -26.664 -14.730  86.203  1.00  0.00              
ATOM    441  N   LEU A  62     -24.879 -15.217  84.937  1.00  0.00              
ATOM    442  CA  LEU A  62     -24.199 -13.994  85.313  1.00  0.00              
ATOM    443  CB  LEU A  62     -22.816 -14.277  85.887  1.00  0.00              
ATOM    444  CG  LEU A  62     -22.648 -15.205  87.081  1.00  0.00              
ATOM    445  CD1 LEU A  62     -21.206 -15.165  87.523  1.00  0.00              
ATOM    446  CD2 LEU A  62     -23.524 -14.816  88.254  1.00  0.00              
ATOM    447  C   LEU A  62     -24.057 -12.977  84.198  1.00  0.00              
ATOM    448  O   LEU A  62     -23.536 -13.246  83.113  1.00  0.00              
ATOM    449  N   THR A  63     -24.535 -11.772  84.487  1.00  0.00              
ATOM    450  CA  THR A  63     -24.194 -10.602  83.701  1.00  0.00              
ATOM    451  CB  THR A  63     -25.169  -9.436  83.985  1.00  0.00              
ATOM    452  OG1 THR A  63     -25.712  -9.600  85.293  1.00  0.00              
ATOM    453  CG2 THR A  63     -26.289  -9.407  82.960  1.00  0.00              
ATOM    454  C   THR A  63     -22.735 -10.238  83.967  1.00  0.00              
ATOM    455  O   THR A  63     -22.368  -9.644  84.987  1.00  0.00              
ATOM    456  N   LEU A  64     -21.904 -10.752  83.059  1.00  0.00              
ATOM    457  CA  LEU A  64     -20.470 -10.512  83.075  1.00  0.00              
ATOM    458  CB  LEU A  64     -19.738 -11.547  82.226  1.00  0.00              
ATOM    459  CG  LEU A  64     -19.806 -13.033  82.553  1.00  0.00              
ATOM    460  CD1 LEU A  64     -19.057 -13.801  81.481  1.00  0.00              
ATOM    461  CD2 LEU A  64     -19.216 -13.344  83.918  1.00  0.00              
ATOM    462  C   LEU A  64     -20.067  -9.132  82.574  1.00  0.00              
ATOM    463  O   LEU A  64     -20.739  -8.528  81.736  1.00  0.00              
ATOM    464  N   LYS A  65     -18.944  -8.639  83.095  1.00  0.00              
ATOM    465  CA  LYS A  65     -18.322  -7.406  82.640  1.00  0.00              
ATOM    466  CB  LYS A  65     -18.517  -6.275  83.640  1.00  0.00              
ATOM    467  CG  LYS A  65     -19.907  -5.710  83.862  1.00  0.00              
ATOM    468  CD  LYS A  65     -19.730  -4.684  84.963  1.00  0.00              
ATOM    469  CE  LYS A  65     -20.978  -3.871  85.238  1.00  0.00              
ATOM    470  NZ  LYS A  65     -20.707  -2.952  86.327  1.00  0.00              
ATOM    471  C   LYS A  65     -16.820  -7.628  82.552  1.00  0.00              
ATOM    472  O   LYS A  65     -16.246  -8.349  83.374  1.00  0.00              
ATOM    473  N   TYR A  66     -16.176  -7.018  81.555  1.00  0.00              
ATOM    474  CA  TYR A  66     -14.725  -6.892  81.541  1.00  0.00              
ATOM    475  CB  TYR A  66     -14.143  -7.025  80.130  1.00  0.00              
ATOM    476  CG  TYR A  66     -14.302  -8.371  79.437  1.00  0.00              
ATOM    477  CD1 TYR A  66     -15.356  -8.571  78.566  1.00  0.00              
ATOM    478  CE1 TYR A  66     -15.410  -9.714  77.794  1.00  0.00              
ATOM    479  CD2 TYR A  66     -13.335  -9.347  79.587  1.00  0.00              
ATOM    480  CE2 TYR A  66     -13.387 -10.494  78.820  1.00  0.00              
ATOM    481  CZ  TYR A  66     -14.409 -10.656  77.906  1.00  0.00              
ATOM    482  OH  TYR A  66     -14.412 -11.752  77.061  1.00  0.00              
ATOM    483  C   TYR A  66     -14.395  -5.494  82.062  1.00  0.00              
ATOM    484  O   TYR A  66     -14.780  -4.511  81.423  1.00  0.00              
ATOM    485  N   PRO A  67     -13.747  -5.317  83.222  1.00  0.00              
ATOM    486  CD  PRO A  67     -13.688  -6.312  84.284  1.00  0.00              
ATOM    487  CA  PRO A  67     -13.302  -4.014  83.723  1.00  0.00              
ATOM    488  CB  PRO A  67     -12.936  -4.304  85.163  1.00  0.00              
ATOM    489  CG  PRO A  67     -13.846  -5.448  85.516  1.00  0.00              
ATOM    490  C   PRO A  67     -12.120  -3.415  82.970  1.00  0.00              
ATOM    491  O   PRO A  67     -11.934  -2.197  82.959  1.00  0.00              
ATOM    492  N   ILE A  68     -11.288  -4.267  82.364  1.00  0.00              
ATOM    493  CA  ILE A  68     -10.173  -3.810  81.549  1.00  0.00              
ATOM    494  CB  ILE A  68      -8.901  -4.656  81.788  1.00  0.00              
ATOM    495  CG2 ILE A  68      -7.723  -3.948  81.124  1.00  0.00              
ATOM    496  CG1 ILE A  68      -8.603  -4.889  83.264  1.00  0.00              
ATOM    497  CD1 ILE A  68      -7.491  -5.921  83.534  1.00  0.00              
ATOM    498  C   ILE A  68     -10.642  -3.977  80.112  1.00  0.00              
ATOM    499  O   ILE A  68     -10.798  -5.100  79.624  1.00  0.00              
ATOM    500  N   GLU A  69     -10.913  -2.873  79.421  1.00  0.00              
ATOM    501  CA  GLU A  69     -11.399  -2.939  78.056  1.00  0.00              
ATOM    502  CB  GLU A  69     -12.796  -2.338  77.953  1.00  0.00              
ATOM    503  CG  GLU A  69     -13.799  -3.234  78.672  1.00  0.00              
ATOM    504  CD  GLU A  69     -15.206  -2.678  78.813  1.00  0.00              
ATOM    505  OE1 GLU A  69     -16.127  -3.262  78.245  1.00  0.00              
ATOM    506  OE2 GLU A  69     -15.380  -1.657  79.483  1.00  0.00              
ATOM    507  C   GLU A  69     -10.424  -2.266  77.109  1.00  0.00              
ATOM    508  O   GLU A  69     -10.089  -1.088  77.241  1.00  0.00              
ATOM    509  N   HIS A  70      -9.928  -3.078  76.171  1.00  0.00              
ATOM    510  CA  HIS A  70      -8.936  -2.663  75.185  1.00  0.00              
ATOM    511  CB  HIS A  70      -9.575  -1.792  74.100  1.00  0.00              
ATOM    512  CG  HIS A  70     -10.555  -2.546  73.216  1.00  0.00              
ATOM    513  ND1 HIS A  70     -11.858  -2.337  73.118  1.00  0.00              
ATOM    514  CD2 HIS A  70     -10.212  -3.570  72.364  1.00  0.00              
ATOM    515  NE2 HIS A  70     -11.338  -3.922  71.801  1.00  0.00              
ATOM    516  CE1 HIS A  70     -12.328  -3.188  72.248  1.00  0.00              
ATOM    517  C   HIS A  70      -7.689  -2.016  75.785  1.00  0.00              
ATOM    518  O   HIS A  70      -7.166  -1.001  75.314  1.00  0.00              
ATOM    519  N   GLY A  71      -7.214  -2.616  76.878  1.00  0.00              
ATOM    520  CA  GLY A  71      -6.087  -2.086  77.624  1.00  0.00              
ATOM    521  C   GLY A  71      -6.490  -1.079  78.694  1.00  0.00              
ATOM    522  O   GLY A  71      -5.877  -1.048  79.762  1.00  0.00              
ATOM    523  N   ILE A  72      -7.528  -0.270  78.462  1.00  0.00              
ATOM    524  CA  ILE A  72      -7.865   0.820  79.365  1.00  0.00              
ATOM    525  CB  ILE A  72      -8.470   2.003  78.568  1.00  0.00              
ATOM    526  CG2 ILE A  72      -8.799   3.171  79.499  1.00  0.00              
ATOM    527  CG1 ILE A  72      -7.511   2.461  77.469  1.00  0.00              
ATOM    528  CD1 ILE A  72      -8.086   3.502  76.488  1.00  0.00              
ATOM    529  C   ILE A  72      -8.817   0.308  80.437  1.00  0.00              
ATOM    530  O   ILE A  72      -9.808  -0.370  80.148  1.00  0.00              
ATOM    531  N   ILE A  73      -8.516   0.601  81.701  1.00  0.00              
ATOM    532  CA  ILE A  73      -9.381   0.171  82.787  1.00  0.00              
ATOM    533  CB  ILE A  73      -8.584  -0.041  84.084  1.00  0.00              
ATOM    534  CG2 ILE A  73      -9.536  -0.521  85.172  1.00  0.00              
ATOM    535  CG1 ILE A  73      -7.451  -1.044  83.879  1.00  0.00              
ATOM    536  CD1 ILE A  73      -6.523  -1.247  85.091  1.00  0.00              
ATOM    537  C   ILE A  73     -10.530   1.154  82.975  1.00  0.00              
ATOM    538  O   ILE A  73     -10.331   2.332  83.296  1.00  0.00              
ATOM    539  N   THR A  74     -11.737   0.636  82.752  1.00  0.00              
ATOM    540  CA  THR A  74     -12.955   1.422  82.810  1.00  0.00              
ATOM    541  CB  THR A  74     -13.850   1.029  81.618  1.00  0.00              
ATOM    542  OG1 THR A  74     -13.992  -0.386  81.697  1.00  0.00              
ATOM    543  CG2 THR A  74     -13.263   1.434  80.272  1.00  0.00              
ATOM    544  C   THR A  74     -13.702   1.265  84.131  1.00  0.00              
ATOM    545  O   THR A  74     -13.819   2.215  84.908  1.00  0.00              
ATOM    546  N   ASN A  75     -14.212   0.065  84.434  1.00  0.00              
ATOM    547  CA  ASN A  75     -15.050  -0.139  85.612  1.00  0.00              
ATOM    548  CB  ASN A  75     -16.036  -1.298  85.368  1.00  0.00              
ATOM    549  CG  ASN A  75     -17.241  -1.345  86.309  1.00  0.00              
ATOM    550  OD1 ASN A  75     -18.383  -1.501  85.880  1.00  0.00              
ATOM    551  ND2 ASN A  75     -17.104  -1.257  87.626  1.00  0.00              
ATOM    552  C   ASN A  75     -14.214  -0.345  86.878  1.00  0.00              
ATOM    553  O   ASN A  75     -14.220  -1.411  87.508  1.00  0.00              
ATOM    554  N   TRP A  76     -13.552   0.736  87.301  1.00  0.00              
ATOM    555  CA  TRP A  76     -12.615   0.743  88.420  1.00  0.00              
ATOM    556  CB  TRP A  76     -12.178   2.167  88.736  1.00  0.00              
ATOM    557  CG  TRP A  76     -11.067   2.624  87.804  1.00  0.00              
ATOM    558  CD2 TRP A  76      -9.723   2.504  88.022  1.00  0.00              
ATOM    559  CE2 TRP A  76      -9.204   2.990  86.861  1.00  0.00              
ATOM    560  CE3 TRP A  76      -8.998   1.689  88.857  1.00  0.00              
ATOM    561  CD1 TRP A  76     -11.327   3.174  86.568  1.00  0.00              
ATOM    562  NE1 TRP A  76     -10.157   3.362  85.997  1.00  0.00              
ATOM    563  CZ2 TRP A  76      -7.924   2.723  86.451  1.00  0.00              
ATOM    564  CZ3 TRP A  76      -7.696   1.421  88.473  1.00  0.00              
ATOM    565  CH2 TRP A  76      -7.168   1.930  87.294  1.00  0.00              
ATOM    566  C   TRP A  76     -12.961   0.016  89.711  1.00  0.00              
ATOM    567  O   TRP A  76     -12.111  -0.693  90.249  1.00  0.00              
ATOM    568  N   ASP A  77     -14.192   0.118  90.221  1.00  0.00              
ATOM    569  CA  ASP A  77     -14.591  -0.640  91.407  1.00  0.00              
ATOM    570  CB  ASP A  77     -15.954  -0.212  91.927  1.00  0.00              
ATOM    571  CG  ASP A  77     -15.877   1.066  92.746  1.00  0.00              
ATOM    572  OD1 ASP A  77     -15.932   0.989  93.972  1.00  0.00              
ATOM    573  OD2 ASP A  77     -15.774   2.133  92.141  1.00  0.00              
ATOM    574  C   ASP A  77     -14.557  -2.150  91.242  1.00  0.00              
ATOM    575  O   ASP A  77     -14.242  -2.903  92.165  1.00  0.00              
ATOM    576  N   ASP A  78     -14.811  -2.594  90.014  1.00  0.00              
ATOM    577  CA  ASP A  78     -14.796  -4.012  89.701  1.00  0.00              
ATOM    578  CB  ASP A  78     -15.700  -4.324  88.517  1.00  0.00              
ATOM    579  CG  ASP A  78     -17.196  -4.162  88.756  1.00  0.00              
ATOM    580  OD1 ASP A  78     -17.630  -3.636  89.785  1.00  0.00              
ATOM    581  OD2 ASP A  78     -17.973  -4.532  87.882  1.00  0.00              
ATOM    582  C   ASP A  78     -13.375  -4.457  89.414  1.00  0.00              
ATOM    583  O   ASP A  78     -13.018  -5.608  89.660  1.00  0.00              
ATOM    584  N   MET A  79     -12.542  -3.538  88.910  1.00  0.00              
ATOM    585  CA  MET A  79     -11.101  -3.745  88.845  1.00  0.00              
ATOM    586  CB  MET A  79     -10.431  -2.543  88.201  1.00  0.00              
ATOM    587  CG  MET A  79      -8.952  -2.720  87.900  1.00  0.00              
ATOM    588  SD  MET A  79      -8.667  -3.834  86.504  1.00  0.00              
ATOM    589  CE  MET A  79      -7.949  -5.210  87.350  1.00  0.00              
ATOM    590  C   MET A  79     -10.528  -3.947  90.245  1.00  0.00              
ATOM    591  O   MET A  79      -9.682  -4.817  90.455  1.00  0.00              
ATOM    592  N   GLU A  80     -11.000  -3.156  91.217  1.00  0.00              
ATOM    593  CA  GLU A  80     -10.681  -3.365  92.623  1.00  0.00              
ATOM    594  CB  GLU A  80     -11.363  -2.329  93.505  1.00  0.00              
ATOM    595  CG  GLU A  80     -10.903  -0.905  93.245  1.00  0.00              
ATOM    596  CD  GLU A  80     -11.656   0.142  94.051  1.00  0.00              
ATOM    597  OE1 GLU A  80     -11.397   0.271  95.246  1.00  0.00              
ATOM    598  OE2 GLU A  80     -12.497   0.835  93.478  1.00  0.00              
ATOM    599  C   GLU A  80     -11.081  -4.757  93.093  1.00  0.00              
ATOM    600  O   GLU A  80     -10.294  -5.424  93.764  1.00  0.00              
ATOM    601  N   LYS A  81     -12.283  -5.228  92.739  1.00  0.00              
ATOM    602  CA  LYS A  81     -12.658  -6.613  93.004  1.00  0.00              
ATOM    603  CB  LYS A  81     -14.121  -6.885  92.684  1.00  0.00              
ATOM    604  CG  LYS A  81     -15.065  -6.398  93.770  1.00  0.00              
ATOM    605  CD  LYS A  81     -16.417  -7.062  93.574  1.00  0.00              
ATOM    606  CE  LYS A  81     -17.310  -6.826  94.781  1.00  0.00              
ATOM    607  NZ  LYS A  81     -18.424  -7.756  94.767  1.00  0.00              
ATOM    608  C   LYS A  81     -11.774  -7.655  92.327  1.00  0.00              
ATOM    609  O   LYS A  81     -11.475  -8.687  92.936  1.00  0.00              
ATOM    610  N   ILE A  82     -11.315  -7.408  91.091  1.00  0.00              
ATOM    611  CA  ILE A  82     -10.325  -8.274  90.456  1.00  0.00              
ATOM    612  CB  ILE A  82     -10.037  -7.904  88.979  1.00  0.00              
ATOM    613  CG2 ILE A  82      -8.921  -8.778  88.403  1.00  0.00              
ATOM    614  CG1 ILE A  82     -11.287  -8.037  88.117  1.00  0.00              
ATOM    615  CD1 ILE A  82     -11.082  -7.673  86.635  1.00  0.00              
ATOM    616  C   ILE A  82      -9.047  -8.291  91.283  1.00  0.00              
ATOM    617  O   ILE A  82      -8.606  -9.372  91.659  1.00  0.00              
ATOM    618  N   TRP A  83      -8.480  -7.134  91.641  1.00  0.00              
ATOM    619  CA  TRP A  83      -7.288  -7.080  92.481  1.00  0.00              
ATOM    620  CB  TRP A  83      -6.830  -5.643  92.695  1.00  0.00              
ATOM    621  CG  TRP A  83      -6.304  -4.945  91.447  1.00  0.00              
ATOM    622  CD2 TRP A  83      -6.415  -3.615  91.153  1.00  0.00              
ATOM    623  CE2 TRP A  83      -5.770  -3.524  89.964  1.00  0.00              
ATOM    624  CE3 TRP A  83      -6.793  -2.511  91.876  1.00  0.00              
ATOM    625  CD1 TRP A  83      -5.618  -5.612  90.449  1.00  0.00              
ATOM    626  NE1 TRP A  83      -5.304  -4.705  89.545  1.00  0.00              
ATOM    627  CZ2 TRP A  83      -5.434  -2.331  89.378  1.00  0.00              
ATOM    628  CZ3 TRP A  83      -6.487  -1.287  91.300  1.00  0.00              
ATOM    629  CH2 TRP A  83      -5.822  -1.200  90.080  1.00  0.00              
ATOM    630  C   TRP A  83      -7.460  -7.761  93.832  1.00  0.00              
ATOM    631  O   TRP A  83      -6.547  -8.428  94.322  1.00  0.00              
ATOM    632  N   HIS A  84      -8.652  -7.632  94.424  1.00  0.00              
ATOM    633  CA  HIS A  84      -9.008  -8.337  95.647  1.00  0.00              
ATOM    634  CB  HIS A  84     -10.422  -7.940  96.067  1.00  0.00              
ATOM    635  CG  HIS A  84     -10.816  -8.395  97.465  1.00  0.00              
ATOM    636  ND1 HIS A  84     -10.463  -7.837  98.612  1.00  0.00              
ATOM    637  CD2 HIS A  84     -11.632  -9.469  97.736  1.00  0.00              
ATOM    638  NE2 HIS A  84     -11.721  -9.495  99.041  1.00  0.00              
ATOM    639  CE1 HIS A  84     -11.025  -8.521  99.572  1.00  0.00              
ATOM    640  C   HIS A  84      -8.902  -9.847  95.454  1.00  0.00              
ATOM    641  O   HIS A  84      -8.336 -10.543  96.298  1.00  0.00              
ATOM    642  N   HIS A  85      -9.403 -10.360  94.325  1.00  0.00              
ATOM    643  CA  HIS A  85      -9.272 -11.769  93.975  1.00  0.00              
ATOM    644  CB  HIS A  85     -10.046 -12.002  92.677  1.00  0.00              
ATOM    645  CG  HIS A  85     -10.474 -13.432  92.381  1.00  0.00              
ATOM    646  ND1 HIS A  85      -9.984 -14.248  91.460  1.00  0.00              
ATOM    647  CD2 HIS A  85     -11.530 -14.063  92.998  1.00  0.00              
ATOM    648  NE2 HIS A  85     -11.615 -15.230  92.413  1.00  0.00              
ATOM    649  CE1 HIS A  85     -10.695 -15.342  91.486  1.00  0.00              
ATOM    650  C   HIS A  85      -7.787 -12.113  93.820  1.00  0.00              
ATOM    651  O   HIS A  85      -7.258 -12.936  94.574  1.00  0.00              
ATOM    652  N   THR A  86      -7.094 -11.406  92.911  1.00  0.00              
ATOM    653  CA  THR A  86      -5.672 -11.562  92.617  1.00  0.00              
ATOM    654  CB  THR A  86      -5.185 -10.331  91.814  1.00  0.00              
ATOM    655  OG1 THR A  86      -6.051 -10.197  90.699  1.00  0.00              
ATOM    656  CG2 THR A  86      -3.751 -10.445  91.326  1.00  0.00              
ATOM    657  C   THR A  86      -4.803 -11.719  93.858  1.00  0.00              
ATOM    658  O   THR A  86      -4.077 -12.705  93.998  1.00  0.00              
ATOM    659  N   PHE A  87      -4.908 -10.765  94.782  1.00  0.00              
ATOM    660  CA  PHE A  87      -4.062 -10.772  95.957  1.00  0.00              
ATOM    661  CB  PHE A  87      -3.889  -9.356  96.506  1.00  0.00              
ATOM    662  CG  PHE A  87      -3.386  -8.336  95.489  1.00  0.00              
ATOM    663  CD1 PHE A  87      -3.960  -7.080  95.459  1.00  0.00              
ATOM    664  CD2 PHE A  87      -2.396  -8.661  94.577  1.00  0.00              
ATOM    665  CE1 PHE A  87      -3.562  -6.166  94.507  1.00  0.00              
ATOM    666  CE2 PHE A  87      -2.006  -7.740  93.627  1.00  0.00              
ATOM    667  CZ  PHE A  87      -2.591  -6.495  93.588  1.00  0.00              
ATOM    668  C   PHE A  87      -4.609 -11.701  97.025  1.00  0.00              
ATOM    669  O   PHE A  87      -3.932 -12.653  97.416  1.00  0.00              
ATOM    670  N   TYR A  88      -5.860 -11.504  97.448  1.00  0.00              
ATOM    671  CA  TYR A  88      -6.344 -12.141  98.661  1.00  0.00              
ATOM    672  CB  TYR A  88      -7.479 -11.342  99.298  1.00  0.00              
ATOM    673  CG  TYR A  88      -7.087  -9.928  99.710  1.00  0.00              
ATOM    674  CD1 TYR A  88      -7.308  -8.883  98.838  1.00  0.00              
ATOM    675  CE1 TYR A  88      -7.016  -7.590  99.209  1.00  0.00              
ATOM    676  CD2 TYR A  88      -6.546  -9.682 100.958  1.00  0.00              
ATOM    677  CE2 TYR A  88      -6.245  -8.387 101.335  1.00  0.00              
ATOM    678  CZ  TYR A  88      -6.488  -7.351 100.457  1.00  0.00              
ATOM    679  OH  TYR A  88      -6.188  -6.050 100.805  1.00  0.00              
ATOM    680  C   TYR A  88      -6.743 -13.602  98.521  1.00  0.00              
ATOM    681  O   TYR A  88      -6.513 -14.358  99.466  1.00  0.00              
ATOM    682  N   ASN A  89      -7.323 -14.071  97.406  1.00  0.00              
ATOM    683  CA  ASN A  89      -7.661 -15.489  97.323  1.00  0.00              
ATOM    684  CB  ASN A  89      -9.146 -15.751  97.001  1.00  0.00              
ATOM    685  CG  ASN A  89      -9.569 -15.712  95.537  1.00  0.00              
ATOM    686  OD1 ASN A  89      -8.971 -15.044  94.703  1.00  0.00              
ATOM    687  ND2 ASN A  89     -10.616 -16.423  95.147  1.00  0.00              
ATOM    688  C   ASN A  89      -6.747 -16.289  96.406  1.00  0.00              
ATOM    689  O   ASN A  89      -6.480 -17.463  96.678  1.00  0.00              
ATOM    690  N   GLU A  90      -6.288 -15.665  95.313  1.00  0.00              
ATOM    691  CA  GLU A  90      -5.366 -16.299  94.381  1.00  0.00              
ATOM    692  CB  GLU A  90      -5.379 -15.580  93.033  1.00  0.00              
ATOM    693  CG  GLU A  90      -6.729 -15.458  92.334  1.00  0.00              
ATOM    694  CD  GLU A  90      -7.332 -16.764  91.841  1.00  0.00              
ATOM    695  OE1 GLU A  90      -7.059 -17.130  90.699  1.00  0.00              
ATOM    696  OE2 GLU A  90      -8.096 -17.394  92.572  1.00  0.00              
ATOM    697  C   GLU A  90      -3.937 -16.361  94.906  1.00  0.00              
ATOM    698  O   GLU A  90      -3.389 -17.450  95.073  1.00  0.00              
ATOM    699  N   LEU A  91      -3.298 -15.213  95.159  1.00  0.00              
ATOM    700  CA  LEU A  91      -1.952 -15.200  95.718  1.00  0.00              
ATOM    701  CB  LEU A  91      -1.196 -13.954  95.271  1.00  0.00              
ATOM    702  CG  LEU A  91      -0.902 -13.813  93.783  1.00  0.00              
ATOM    703  CD1 LEU A  91      -0.259 -12.469  93.501  1.00  0.00              
ATOM    704  CD2 LEU A  91      -0.025 -14.954  93.294  1.00  0.00              
ATOM    705  C   LEU A  91      -1.912 -15.331  97.235  1.00  0.00              
ATOM    706  O   LEU A  91      -0.858 -15.561  97.829  1.00  0.00              
ATOM    707  N   ARG A  92      -3.081 -15.142  97.859  1.00  0.00              
ATOM    708  CA  ARG A  92      -3.347 -15.414  99.270  1.00  0.00              
ATOM    709  CB  ARG A  92      -3.171 -16.903  99.610  1.00  0.00              
ATOM    710  CG  ARG A  92      -3.967 -17.785  98.659  1.00  0.00              
ATOM    711  CD  ARG A  92      -4.103 -19.229  99.109  1.00  0.00              
ATOM    712  NE  ARG A  92      -4.959 -19.361 100.278  1.00  0.00              
ATOM    713  CZ  ARG A  92      -6.290 -19.235 100.238  1.00  0.00              
ATOM    714  NH1 ARG A  92      -6.962 -19.467 101.359  1.00  0.00              
ATOM    715  NH2 ARG A  92      -6.949 -18.847  99.141  1.00  0.00              
ATOM    716  C   ARG A  92      -2.574 -14.512 100.227  1.00  0.00              
ATOM    717  O   ARG A  92      -2.266 -14.856 101.370  1.00  0.00              
ATOM    718  N   VAL A  93      -2.299 -13.296  99.751  1.00  0.00              
ATOM    719  CA  VAL A  93      -1.477 -12.337 100.473  1.00  0.00              
ATOM    720  CB  VAL A  93      -0.072 -12.173  99.838  1.00  0.00              
ATOM    721  CG1 VAL A  93       0.783 -13.416 100.032  1.00  0.00              
ATOM    722  CG2 VAL A  93      -0.145 -11.810  98.360  1.00  0.00              
ATOM    723  C   VAL A  93      -2.165 -10.982 100.538  1.00  0.00              
ATOM    724  O   VAL A  93      -3.051 -10.672  99.737  1.00  0.00              
ATOM    725  N   ALA A  94      -1.758 -10.151 101.496  1.00  0.00              
ATOM    726  CA  ALA A  94      -2.275  -8.798 101.573  1.00  0.00              
ATOM    727  CB  ALA A  94      -2.418  -8.372 103.027  1.00  0.00              
ATOM    728  C   ALA A  94      -1.314  -7.837 100.882  1.00  0.00              
ATOM    729  O   ALA A  94      -0.117  -7.833 101.197  1.00  0.00              
ATOM    730  N   PRO A  95      -1.767  -7.002  99.933  1.00  0.00              
ATOM    731  CD  PRO A  95      -3.102  -7.046  99.354  1.00  0.00              
ATOM    732  CA  PRO A  95      -0.966  -5.961  99.293  1.00  0.00              
ATOM    733  CB  PRO A  95      -1.936  -5.340  98.308  1.00  0.00              
ATOM    734  CG  PRO A  95      -3.293  -5.617  98.894  1.00  0.00              
ATOM    735  C   PRO A  95      -0.402  -4.949 100.284  1.00  0.00              
ATOM    736  O   PRO A  95       0.658  -4.370 100.054  1.00  0.00              
ATOM    737  N   GLU A  96      -1.067  -4.799 101.436  1.00  0.00              
ATOM    738  CA  GLU A  96      -0.561  -4.035 102.572  1.00  0.00              
ATOM    739  CB  GLU A  96      -1.515  -4.133 103.765  1.00  0.00              
ATOM    740  CG  GLU A  96      -2.866  -3.414 103.660  1.00  0.00              
ATOM    741  CD  GLU A  96      -3.996  -4.071 102.867  1.00  0.00              
ATOM    742  OE1 GLU A  96      -5.075  -3.490 102.804  1.00  0.00              
ATOM    743  OE2 GLU A  96      -3.833  -5.182 102.343  1.00  0.00              
ATOM    744  C   GLU A  96       0.832  -4.447 103.046  1.00  0.00              
ATOM    745  O   GLU A  96       1.541  -3.669 103.683  1.00  0.00              
ATOM    746  N   GLU A  97       1.241  -5.684 102.751  1.00  0.00              
ATOM    747  CA  GLU A  97       2.569  -6.160 103.103  1.00  0.00              
ATOM    748  CB  GLU A  97       2.511  -7.650 103.409  1.00  0.00              
ATOM    749  CG  GLU A  97       1.442  -8.109 104.393  1.00  0.00              
ATOM    750  CD  GLU A  97       1.241  -9.617 104.369  1.00  0.00              
ATOM    751  OE1 GLU A  97       0.532 -10.108 103.484  1.00  0.00              
ATOM    752  OE2 GLU A  97       1.788 -10.302 105.230  1.00  0.00              
ATOM    753  C   GLU A  97       3.559  -5.964 101.958  1.00  0.00              
ATOM    754  O   GLU A  97       4.769  -5.897 102.184  1.00  0.00              
ATOM    755  N   HIS A  98       3.090  -5.838 100.712  1.00  0.00              
ATOM    756  CA  HIS A  98       3.920  -6.163  99.562  1.00  0.00              
ATOM    757  CB  HIS A  98       3.339  -7.368  98.831  1.00  0.00              
ATOM    758  CG  HIS A  98       3.325  -8.657  99.637  1.00  0.00              
ATOM    759  ND1 HIS A  98       2.343  -9.138 100.384  1.00  0.00              
ATOM    760  CD2 HIS A  98       4.384  -9.528  99.703  1.00  0.00              
ATOM    761  NE2 HIS A  98       3.986 -10.489 100.492  1.00  0.00              
ATOM    762  CE1 HIS A  98       2.763 -10.262 100.899  1.00  0.00              
ATOM    763  C   HIS A  98       4.120  -5.040  98.549  1.00  0.00              
ATOM    764  O   HIS A  98       3.148  -4.409  98.120  1.00  0.00              
ATOM    765  N   PRO A  99       5.363  -4.751  98.126  1.00  0.00              
ATOM    766  CD  PRO A  99       6.590  -5.206  98.774  1.00  0.00              
ATOM    767  CA  PRO A  99       5.664  -3.835  97.026  1.00  0.00              
ATOM    768  CB  PRO A  99       7.177  -3.876  96.957  1.00  0.00              
ATOM    769  CG  PRO A  99       7.578  -4.120  98.388  1.00  0.00              
ATOM    770  C   PRO A  99       5.022  -4.341  95.740  1.00  0.00              
ATOM    771  O   PRO A  99       5.319  -5.443  95.277  1.00  0.00              
ATOM    772  N   THR A 100       4.103  -3.571  95.164  1.00  0.00              
ATOM    773  CA  THR A 100       3.292  -4.081  94.072  1.00  0.00              
ATOM    774  CB  THR A 100       1.808  -3.901  94.447  1.00  0.00              
ATOM    775  OG1 THR A 100       1.627  -4.578  95.689  1.00  0.00              
ATOM    776  CG2 THR A 100       0.860  -4.500  93.416  1.00  0.00              
ATOM    777  C   THR A 100       3.636  -3.457  92.722  1.00  0.00              
ATOM    778  O   THR A 100       3.790  -2.242  92.592  1.00  0.00              
ATOM    779  N   LEU A 101       3.788  -4.300  91.702  1.00  0.00              
ATOM    780  CA  LEU A 101       4.014  -3.849  90.343  1.00  0.00              
ATOM    781  CB  LEU A 101       5.281  -4.484  89.774  1.00  0.00              
ATOM    782  CG  LEU A 101       5.767  -4.047  88.395  1.00  0.00              
ATOM    783  CD1 LEU A 101       6.053  -2.558  88.362  1.00  0.00              
ATOM    784  CD2 LEU A 101       7.020  -4.810  88.017  1.00  0.00              
ATOM    785  C   LEU A 101       2.810  -4.212  89.488  1.00  0.00              
ATOM    786  O   LEU A 101       2.418  -5.379  89.374  1.00  0.00              
ATOM    787  N   LEU A 102       2.210  -3.179  88.901  1.00  0.00              
ATOM    788  CA  LEU A 102       1.059  -3.351  88.031  1.00  0.00              
ATOM    789  CB  LEU A 102      -0.108  -2.516  88.533  1.00  0.00              
ATOM    790  CG  LEU A 102      -0.735  -2.905  89.865  1.00  0.00              
ATOM    791  CD1 LEU A 102      -1.635  -1.799  90.354  1.00  0.00              
ATOM    792  CD2 LEU A 102      -1.508  -4.207  89.758  1.00  0.00              
ATOM    793  C   LEU A 102       1.415  -2.953  86.610  1.00  0.00              
ATOM    794  O   LEU A 102       2.167  -2.002  86.385  1.00  0.00              
ATOM    795  N   THR A 103       0.899  -3.690  85.630  1.00  0.00              
ATOM    796  CA  THR A 103       1.247  -3.442  84.243  1.00  0.00              
ATOM    797  CB  THR A 103       1.273  -4.780  83.496  1.00  0.00              
ATOM    798  OG1 THR A 103      -0.030  -5.342  83.620  1.00  0.00              
ATOM    799  CG2 THR A 103       2.332  -5.721  84.047  1.00  0.00              
ATOM    800  C   THR A 103       0.352  -2.439  83.523  1.00  0.00              
ATOM    801  O   THR A 103      -0.832  -2.713  83.304  1.00  0.00              
ATOM    802  N   GLU A 104       0.893  -1.284  83.140  1.00  0.00              
ATOM    803  CA  GLU A 104       0.174  -0.350  82.292  1.00  0.00              
ATOM    804  CB  GLU A 104       0.717   1.075  82.448  1.00  0.00              
ATOM    805  CG  GLU A 104       0.034   2.086  81.531  1.00  0.00              
ATOM    806  CD  GLU A 104       0.065   3.532  81.987  1.00  0.00              
ATOM    807  OE1 GLU A 104       1.114   4.176  81.915  1.00  0.00              
ATOM    808  OE2 GLU A 104      -0.984   4.005  82.421  1.00  0.00              
ATOM    809  C   GLU A 104       0.252  -0.793  80.838  1.00  0.00              
ATOM    810  O   GLU A 104       1.332  -1.027  80.290  1.00  0.00              
ATOM    811  N   ALA A 105      -0.920  -0.937  80.222  1.00  0.00              
ATOM    812  CA  ALA A 105      -1.010  -1.100  78.780  1.00  0.00              
ATOM    813  CB  ALA A 105      -2.465  -1.299  78.390  1.00  0.00              
ATOM    814  C   ALA A 105      -0.507   0.154  78.068  1.00  0.00              
ATOM    815  O   ALA A 105      -0.778   1.264  78.542  1.00  0.00              
ATOM    816  N   PRO A 106       0.251   0.063  76.963  1.00  0.00              
ATOM    817  CD  PRO A 106       0.773  -1.183  76.409  1.00  0.00              
ATOM    818  CA  PRO A 106       0.710   1.220  76.196  1.00  0.00              
ATOM    819  CB  PRO A 106       1.376   0.580  75.002  1.00  0.00              
ATOM    820  CG  PRO A 106       1.940  -0.698  75.571  1.00  0.00              
ATOM    821  C   PRO A 106      -0.451   2.125  75.798  1.00  0.00              
ATOM    822  O   PRO A 106      -1.555   1.659  75.516  1.00  0.00              
ATOM    823  N   LEU A 107      -0.220   3.438  75.872  1.00  0.00              
ATOM    824  CA  LEU A 107      -1.236   4.462  75.642  1.00  0.00              
ATOM    825  CB  LEU A 107      -1.752   4.451  74.192  1.00  0.00              
ATOM    826  CG  LEU A 107      -0.778   4.726  73.052  1.00  0.00              
ATOM    827  CD1 LEU A 107      -1.475   4.522  71.720  1.00  0.00              
ATOM    828  CD2 LEU A 107      -0.190   6.126  73.143  1.00  0.00              
ATOM    829  C   LEU A 107      -2.405   4.516  76.630  1.00  0.00              
ATOM    830  O   LEU A 107      -3.334   5.303  76.430  1.00  0.00              
ATOM    831  N   ASN A 108      -2.411   3.724  77.715  1.00  0.00              
ATOM    832  CA  ASN A 108      -3.386   3.903  78.789  1.00  0.00              
ATOM    833  CB  ASN A 108      -3.290   2.765  79.805  1.00  0.00              
ATOM    834  CG  ASN A 108      -4.298   2.854  80.941  1.00  0.00              
ATOM    835  OD1 ASN A 108      -5.485   2.593  80.767  1.00  0.00              
ATOM    836  ND2 ASN A 108      -3.888   3.251  82.137  1.00  0.00              
ATOM    837  C   ASN A 108      -3.133   5.251  79.468  1.00  0.00              
ATOM    838  O   ASN A 108      -1.994   5.518  79.860  1.00  0.00              
ATOM    839  N   PRO A 109      -4.137   6.134  79.600  1.00  0.00              
ATOM    840  CD  PRO A 109      -5.520   5.881  79.204  1.00  0.00              
ATOM    841  CA  PRO A 109      -3.984   7.507  80.075  1.00  0.00              
ATOM    842  CB  PRO A 109      -5.409   8.020  80.090  1.00  0.00              
ATOM    843  CG  PRO A 109      -6.048   7.279  78.948  1.00  0.00              
ATOM    844  C   PRO A 109      -3.316   7.730  81.424  1.00  0.00              
ATOM    845  O   PRO A 109      -3.564   7.026  82.407  1.00  0.00              
ATOM    846  N   LYS A 110      -2.522   8.806  81.453  1.00  0.00              
ATOM    847  CA  LYS A 110      -1.787   9.248  82.635  1.00  0.00              
ATOM    848  CB  LYS A 110      -1.071  10.571  82.332  1.00  0.00              
ATOM    849  CG  LYS A 110      -0.081  10.521  81.162  1.00  0.00              
ATOM    850  CD  LYS A 110       0.757  11.794  81.102  1.00  0.00              
ATOM    851  CE  LYS A 110       1.825  11.737  80.011  1.00  0.00              
ATOM    852  NZ  LYS A 110       2.773  12.824  80.186  1.00  0.00              
ATOM    853  C   LYS A 110      -2.669   9.399  83.874  1.00  0.00              
ATOM    854  O   LYS A 110      -2.323   8.960  84.972  1.00  0.00              
ATOM    855  N   ALA A 111      -3.863   9.974  83.686  1.00  0.00              
ATOM    856  CA  ALA A 111      -4.865  10.085  84.739  1.00  0.00              
ATOM    857  CB  ALA A 111      -6.048  10.885  84.220  1.00  0.00              
ATOM    858  C   ALA A 111      -5.398   8.743  85.235  1.00  0.00              
ATOM    859  O   ALA A 111      -5.651   8.569  86.427  1.00  0.00              
ATOM    860  N   ASN A 112      -5.528   7.761  84.334  1.00  0.00              
ATOM    861  CA  ASN A 112      -6.025   6.432  84.675  1.00  0.00              
ATOM    862  CB  ASN A 112      -6.312   5.680  83.374  1.00  0.00              
ATOM    863  CG  ASN A 112      -6.929   4.299  83.527  1.00  0.00              
ATOM    864  OD1 ASN A 112      -6.240   3.308  83.755  1.00  0.00              
ATOM    865  ND2 ASN A 112      -8.241   4.181  83.381  1.00  0.00              
ATOM    866  C   ASN A 112      -4.977   5.720  85.526  1.00  0.00              
ATOM    867  O   ASN A 112      -5.291   5.100  86.544  1.00  0.00              
ATOM    868  N   ARG A 113      -3.706   5.878  85.136  1.00  0.00              
ATOM    869  CA  ARG A 113      -2.561   5.446  85.929  1.00  0.00              
ATOM    870  CB  ARG A 113      -1.296   5.812  85.167  1.00  0.00              
ATOM    871  CG  ARG A 113       0.024   5.445  85.826  1.00  0.00              
ATOM    872  CD  ARG A 113       1.180   5.776  84.899  1.00  0.00              
ATOM    873  NE  ARG A 113       1.293   7.200  84.620  1.00  0.00              
ATOM    874  CZ  ARG A 113       1.721   7.660  83.443  1.00  0.00              
ATOM    875  NH1 ARG A 113       1.888   8.966  83.287  1.00  0.00              
ATOM    876  NH2 ARG A 113       1.928   6.853  82.405  1.00  0.00              
ATOM    877  C   ARG A 113      -2.544   6.085  87.317  1.00  0.00              
ATOM    878  O   ARG A 113      -2.299   5.412  88.324  1.00  0.00              
ATOM    879  N   GLU A 114      -2.811   7.393  87.389  1.00  0.00              
ATOM    880  CA  GLU A 114      -2.946   8.082  88.664  1.00  0.00              
ATOM    881  CB  GLU A 114      -3.133   9.574  88.455  1.00  0.00              
ATOM    882  CG  GLU A 114      -1.875  10.223  87.905  1.00  0.00              
ATOM    883  CD  GLU A 114      -2.027  11.710  87.647  1.00  0.00              
ATOM    884  OE1 GLU A 114      -1.866  12.492  88.584  1.00  0.00              
ATOM    885  OE2 GLU A 114      -2.296  12.089  86.507  1.00  0.00              
ATOM    886  C   GLU A 114      -4.071   7.529  89.529  1.00  0.00              
ATOM    887  O   GLU A 114      -3.878   7.344  90.730  1.00  0.00              
ATOM    888  N   LYS A 115      -5.233   7.219  88.943  1.00  0.00              
ATOM    889  CA  LYS A 115      -6.313   6.564  89.671  1.00  0.00              
ATOM    890  CB  LYS A 115      -7.591   6.512  88.837  1.00  0.00              
ATOM    891  CG  LYS A 115      -8.298   7.860  88.778  1.00  0.00              
ATOM    892  CD  LYS A 115      -8.775   8.243  90.173  1.00  0.00              
ATOM    893  CE  LYS A 115      -9.326   9.656  90.210  1.00  0.00              
ATOM    894  NZ  LYS A 115      -9.694   9.989  91.571  1.00  0.00              
ATOM    895  C   LYS A 115      -5.960   5.178  90.188  1.00  0.00              
ATOM    896  O   LYS A 115      -6.301   4.829  91.320  1.00  0.00              
ATOM    897  N   MET A 116      -5.237   4.398  89.375  1.00  0.00              
ATOM    898  CA  MET A 116      -4.663   3.125  89.797  1.00  0.00              
ATOM    899  CB  MET A 116      -3.831   2.558  88.647  1.00  0.00              
ATOM    900  CG  MET A 116      -3.211   1.197  88.903  1.00  0.00              
ATOM    901  SD  MET A 116      -2.114   0.669  87.565  1.00  0.00              
ATOM    902  CE  MET A 116      -3.211  -0.370  86.647  1.00  0.00              
ATOM    903  C   MET A 116      -3.797   3.296  91.042  1.00  0.00              
ATOM    904  O   MET A 116      -3.979   2.608  92.048  1.00  0.00              
ATOM    905  N   THR A 117      -2.898   4.281  90.976  1.00  0.00              
ATOM    906  CA  THR A 117      -1.986   4.602  92.065  1.00  0.00              
ATOM    907  CB  THR A 117      -1.034   5.713  91.567  1.00  0.00              
ATOM    908  OG1 THR A 117      -0.406   5.183  90.404  1.00  0.00              
ATOM    909  CG2 THR A 117       0.031   6.120  92.569  1.00  0.00              
ATOM    910  C   THR A 117      -2.753   4.997  93.328  1.00  0.00              
ATOM    911  O   THR A 117      -2.523   4.451  94.411  1.00  0.00              
ATOM    912  N   GLN A 118      -3.733   5.891  93.163  1.00  0.00              
ATOM    913  CA  GLN A 118      -4.587   6.350  94.246  1.00  0.00              
ATOM    914  CB  GLN A 118      -5.552   7.408  93.705  1.00  0.00              
ATOM    915  CG  GLN A 118      -6.575   7.928  94.703  1.00  0.00              
ATOM    916  CD  GLN A 118      -7.056   9.338  94.413  1.00  0.00              
ATOM    917  OE1 GLN A 118      -7.764   9.613  93.445  1.00  0.00              
ATOM    918  NE2 GLN A 118      -6.690  10.284  95.266  1.00  0.00              
ATOM    919  C   GLN A 118      -5.323   5.218  94.953  1.00  0.00              
ATOM    920  O   GLN A 118      -5.310   5.148  96.183  1.00  0.00              
ATOM    921  N   ILE A 119      -5.935   4.306  94.193  1.00  0.00              
ATOM    922  CA  ILE A 119      -6.622   3.160  94.771  1.00  0.00              
ATOM    923  CB  ILE A 119      -7.487   2.486  93.678  1.00  0.00              
ATOM    924  CG2 ILE A 119      -7.963   1.092  94.069  1.00  0.00              
ATOM    925  CG1 ILE A 119      -8.665   3.403  93.351  1.00  0.00              
ATOM    926  CD1 ILE A 119      -9.577   2.947  92.197  1.00  0.00              
ATOM    927  C   ILE A 119      -5.660   2.199  95.468  1.00  0.00              
ATOM    928  O   ILE A 119      -5.934   1.742  96.583  1.00  0.00              
ATOM    929  N   MET A 120      -4.508   1.905  94.861  1.00  0.00              
ATOM    930  CA  MET A 120      -3.549   0.998  95.476  1.00  0.00              
ATOM    931  CB  MET A 120      -2.420   0.656  94.522  1.00  0.00              
ATOM    932  CG  MET A 120      -2.907  -0.174  93.346  1.00  0.00              
ATOM    933  SD  MET A 120      -3.797  -1.668  93.847  1.00  0.00              
ATOM    934  CE  MET A 120      -2.412  -2.702  94.222  1.00  0.00              
ATOM    935  C   MET A 120      -2.984   1.494  96.797  1.00  0.00              
ATOM    936  O   MET A 120      -2.791   0.710  97.730  1.00  0.00              
ATOM    937  N   PHE A 121      -2.733   2.798  96.906  1.00  0.00              
ATOM    938  CA  PHE A 121      -2.303   3.361  98.173  1.00  0.00              
ATOM    939  CB  PHE A 121      -1.491   4.623  97.958  1.00  0.00              
ATOM    940  CG  PHE A 121      -0.131   4.319  97.351  1.00  0.00              
ATOM    941  CD1 PHE A 121       0.102   4.573  96.016  1.00  0.00              
ATOM    942  CD2 PHE A 121       0.867   3.783  98.138  1.00  0.00              
ATOM    943  CE1 PHE A 121       1.335   4.294  95.470  1.00  0.00              
ATOM    944  CE2 PHE A 121       2.097   3.503  97.583  1.00  0.00              
ATOM    945  CZ  PHE A 121       2.331   3.762  96.253  1.00  0.00              
ATOM    946  C   PHE A 121      -3.427   3.602  99.166  1.00  0.00              
ATOM    947  O   PHE A 121      -3.322   3.178 100.313  1.00  0.00              
ATOM    948  N   GLU A 122      -4.529   4.237  98.766  1.00  0.00              
ATOM    949  CA  GLU A 122      -5.598   4.558  99.702  1.00  0.00              
ATOM    950  CB  GLU A 122      -6.413   5.736  99.190  1.00  0.00              
ATOM    951  CG  GLU A 122      -5.605   7.030  99.233  1.00  0.00              
ATOM    952  CD  GLU A 122      -6.275   8.231  98.581  1.00  0.00              
ATOM    953  OE1 GLU A 122      -7.439   8.514  98.860  1.00  0.00              
ATOM    954  OE2 GLU A 122      -5.615   8.902  97.782  1.00  0.00              
ATOM    955  C   GLU A 122      -6.511   3.394 100.061  1.00  0.00              
ATOM    956  O   GLU A 122      -6.898   3.247 101.222  1.00  0.00              
ATOM    957  N   THR A 123      -6.878   2.555  99.090  1.00  0.00              
ATOM    958  CA  THR A 123      -7.732   1.410  99.358  1.00  0.00              
ATOM    959  CB  THR A 123      -8.646   1.140  98.146  1.00  0.00              
ATOM    960  OG1 THR A 123      -9.218   2.399  97.806  1.00  0.00              
ATOM    961  CG2 THR A 123      -9.741   0.124  98.442  1.00  0.00              
ATOM    962  C   THR A 123      -6.876   0.195  99.701  1.00  0.00              
ATOM    963  O   THR A 123      -6.938  -0.305 100.825  1.00  0.00              
ATOM    964  N   PHE A 124      -6.021  -0.269  98.783  1.00  0.00              
ATOM    965  CA  PHE A 124      -5.248  -1.487  99.010  1.00  0.00              
ATOM    966  CB  PHE A 124      -4.816  -2.105  97.684  1.00  0.00              
ATOM    967  CG  PHE A 124      -5.980  -2.756  96.953  1.00  0.00              
ATOM    968  CD1 PHE A 124      -6.313  -4.069  97.232  1.00  0.00              
ATOM    969  CD2 PHE A 124      -6.728  -2.027  96.049  1.00  0.00              
ATOM    970  CE1 PHE A 124      -7.409  -4.641  96.623  1.00  0.00              
ATOM    971  CE2 PHE A 124      -7.824  -2.608  95.449  1.00  0.00              
ATOM    972  CZ  PHE A 124      -8.168  -3.910  95.738  1.00  0.00              
ATOM    973  C   PHE A 124      -4.059  -1.346  99.952  1.00  0.00              
ATOM    974  O   PHE A 124      -3.495  -2.338 100.421  1.00  0.00              
ATOM    975  N   ASN A 125      -3.658  -0.093 100.199  1.00  0.00              
ATOM    976  CA  ASN A 125      -2.673   0.277 101.208  1.00  0.00              
ATOM    977  CB  ASN A 125      -3.254   0.191 102.620  1.00  0.00              
ATOM    978  CG  ASN A 125      -4.151   1.377 102.924  1.00  0.00              
ATOM    979  OD1 ASN A 125      -3.717   2.373 103.502  1.00  0.00              
ATOM    980  ND2 ASN A 125      -5.423   1.319 102.558  1.00  0.00              
ATOM    981  C   ASN A 125      -1.316  -0.393 101.091  1.00  0.00              
ATOM    982  O   ASN A 125      -0.709  -0.857 102.059  1.00  0.00              
ATOM    983  N   VAL A 126      -0.848  -0.428  99.843  1.00  0.00              
ATOM    984  CA  VAL A 126       0.471  -0.964  99.538  1.00  0.00              
ATOM    985  CB  VAL A 126       0.675  -1.153  98.014  1.00  0.00              
ATOM    986  CG1 VAL A 126      -0.283  -2.195  97.476  1.00  0.00              
ATOM    987  CG2 VAL A 126       0.478   0.132  97.235  1.00  0.00              
ATOM    988  C   VAL A 126       1.584  -0.102 100.133  1.00  0.00              
ATOM    989  O   VAL A 126       1.491   1.128 100.083  1.00  0.00              
ATOM    990  N   PRO A 127       2.650  -0.668 100.720  1.00  0.00              
ATOM    991  CD  PRO A 127       2.790  -2.089 101.012  1.00  0.00              
ATOM    992  CA  PRO A 127       3.785   0.090 101.233  1.00  0.00              
ATOM    993  CB  PRO A 127       4.591  -0.964 101.971  1.00  0.00              
ATOM    994  CG  PRO A 127       4.282  -2.244 101.237  1.00  0.00              
ATOM    995  C   PRO A 127       4.584   0.771 100.127  1.00  0.00              
ATOM    996  O   PRO A 127       5.118   1.865 100.320  1.00  0.00              
ATOM    997  N   ALA A 128       4.637   0.126  98.957  1.00  0.00              
ATOM    998  CA  ALA A 128       5.353   0.617  97.797  1.00  0.00              
ATOM    999  CB  ALA A 128       6.777   0.089  97.821  1.00  0.00              
ATOM   1000  C   ALA A 128       4.675   0.062  96.552  1.00  0.00              
ATOM   1001  O   ALA A 128       4.169  -1.065  96.579  1.00  0.00              
ATOM   1002  N   MET A 129       4.628   0.825  95.458  1.00  0.00              
ATOM   1003  CA  MET A 129       3.968   0.386  94.236  1.00  0.00              
ATOM   1004  CB  MET A 129       2.481   0.727  94.336  1.00  0.00              
ATOM   1005  CG  MET A 129       1.493  -0.079  93.501  1.00  0.00              
ATOM   1006  SD  MET A 129       1.470   0.319  91.738  1.00  0.00              
ATOM   1007  CE  MET A 129       0.360   1.693  91.810  1.00  0.00              
ATOM   1008  C   MET A 129       4.583   1.087  93.033  1.00  0.00              
ATOM   1009  O   MET A 129       5.209   2.141  93.178  1.00  0.00              
ATOM   1010  N   TYR A 130       4.457   0.487  91.848  1.00  0.00              
ATOM   1011  CA  TYR A 130       4.791   1.150  90.597  1.00  0.00              
ATOM   1012  CB  TYR A 130       6.294   1.049  90.290  1.00  0.00              
ATOM   1013  CG  TYR A 130       6.738   1.873  89.087  1.00  0.00              
ATOM   1014  CD1 TYR A 130       7.278   1.234  87.990  1.00  0.00              
ATOM   1015  CE1 TYR A 130       7.615   1.951  86.864  1.00  0.00              
ATOM   1016  CD2 TYR A 130       6.555   3.243  89.069  1.00  0.00              
ATOM   1017  CE2 TYR A 130       6.879   3.964  87.939  1.00  0.00              
ATOM   1018  CZ  TYR A 130       7.402   3.311  86.843  1.00  0.00              
ATOM   1019  OH  TYR A 130       7.718   4.021  85.704  1.00  0.00              
ATOM   1020  C   TYR A 130       3.967   0.550  89.462  1.00  0.00              
ATOM   1021  O   TYR A 130       3.587  -0.624  89.483  1.00  0.00              
ATOM   1022  N   VAL A 131       3.670   1.388  88.467  1.00  0.00              
ATOM   1023  CA  VAL A 131       2.920   0.973  87.295  1.00  0.00              
ATOM   1024  CB  VAL A 131       1.761   1.955  86.998  1.00  0.00              
ATOM   1025  CG1 VAL A 131       0.818   1.339  85.987  1.00  0.00              
ATOM   1026  CG2 VAL A 131       0.975   2.362  88.235  1.00  0.00              
ATOM   1027  C   VAL A 131       3.911   0.967  86.135  1.00  0.00              
ATOM   1028  O   VAL A 131       4.462   2.017  85.799  1.00  0.00              
ATOM   1029  N   ALA A 132       4.176  -0.184  85.514  1.00  0.00              
ATOM   1030  CA  ALA A 132       5.169  -0.275  84.451  1.00  0.00              
ATOM   1031  CB  ALA A 132       6.230  -1.294  84.826  1.00  0.00              
ATOM   1032  C   ALA A 132       4.567  -0.704  83.121  1.00  0.00              
ATOM   1033  O   ALA A 132       3.635  -1.509  83.085  1.00  0.00              
ATOM   1034  N   ILE A 133       5.096  -0.181  82.012  1.00  0.00              
ATOM   1035  CA  ILE A 133       4.506  -0.393  80.697  1.00  0.00              
ATOM   1036  CB  ILE A 133       4.884   0.776  79.749  1.00  0.00              
ATOM   1037  CG2 ILE A 133       4.340   0.561  78.335  1.00  0.00              
ATOM   1038  CG1 ILE A 133       4.365   2.099  80.313  1.00  0.00              
ATOM   1039  CD1 ILE A 133       4.806   3.362  79.545  1.00  0.00              
ATOM   1040  C   ILE A 133       4.830  -1.762  80.101  1.00  0.00              
ATOM   1041  O   ILE A 133       5.991  -2.143  79.921  1.00  0.00              
ATOM   1042  N   GLN A 134       3.747  -2.460  79.746  1.00  0.00              
ATOM   1043  CA  GLN A 134       3.765  -3.831  79.247  1.00  0.00              
ATOM   1044  CB  GLN A 134       2.373  -4.230  78.753  1.00  0.00              
ATOM   1045  CG  GLN A 134       1.396  -4.325  79.916  1.00  0.00              
ATOM   1046  CD  GLN A 134      -0.010  -4.803  79.591  1.00  0.00              
ATOM   1047  OE1 GLN A 134      -0.646  -4.379  78.629  1.00  0.00              
ATOM   1048  NE2 GLN A 134      -0.539  -5.710  80.400  1.00  0.00              
ATOM   1049  C   GLN A 134       4.803  -4.168  78.186  1.00  0.00              
ATOM   1050  O   GLN A 134       5.577  -5.115  78.337  1.00  0.00              
ATOM   1051  N   ALA A 135       4.860  -3.351  77.131  1.00  0.00              
ATOM   1052  CA  ALA A 135       5.827  -3.528  76.057  1.00  0.00              
ATOM   1053  CB  ALA A 135       5.615  -2.438  75.026  1.00  0.00              
ATOM   1054  C   ALA A 135       7.280  -3.451  76.514  1.00  0.00              
ATOM   1055  O   ALA A 135       8.128  -4.233  76.074  1.00  0.00              
ATOM   1056  N   VAL A 136       7.560  -2.537  77.452  1.00  0.00              
ATOM   1057  CA  VAL A 136       8.910  -2.343  77.969  1.00  0.00              
ATOM   1058  CB  VAL A 136       9.005  -1.059  78.833  1.00  0.00              
ATOM   1059  CG1 VAL A 136      10.432  -0.803  79.300  1.00  0.00              
ATOM   1060  CG2 VAL A 136       8.515   0.160  78.063  1.00  0.00              
ATOM   1061  C   VAL A 136       9.292  -3.581  78.770  1.00  0.00              
ATOM   1062  O   VAL A 136      10.397  -4.107  78.633  1.00  0.00              
ATOM   1063  N   LEU A 137       8.337  -4.088  79.558  1.00  0.00              
ATOM   1064  CA  LEU A 137       8.525  -5.317  80.314  1.00  0.00              
ATOM   1065  CB  LEU A 137       7.308  -5.590  81.184  1.00  0.00              
ATOM   1066  CG  LEU A 137       6.934  -4.538  82.216  1.00  0.00              
ATOM   1067  CD1 LEU A 137       5.652  -4.917  82.916  1.00  0.00              
ATOM   1068  CD2 LEU A 137       8.043  -4.356  83.229  1.00  0.00              
ATOM   1069  C   LEU A 137       8.813  -6.517  79.422  1.00  0.00              
ATOM   1070  O   LEU A 137       9.729  -7.286  79.713  1.00  0.00              
ATOM   1071  N   SER A 138       8.080  -6.683  78.316  1.00  0.00              
ATOM   1072  CA  SER A 138       8.401  -7.697  77.321  1.00  0.00              
ATOM   1073  CB  SER A 138       7.372  -7.666  76.214  1.00  0.00              
ATOM   1074  OG  SER A 138       6.113  -8.101  76.703  1.00  0.00              
ATOM   1075  C   SER A 138       9.797  -7.588  76.720  1.00  0.00              
ATOM   1076  O   SER A 138      10.501  -8.595  76.615  1.00  0.00              
ATOM   1077  N   LEU A 139      10.236  -6.377  76.356  1.00  0.00              
ATOM   1078  CA  LEU A 139      11.579  -6.176  75.822  1.00  0.00              
ATOM   1079  CB  LEU A 139      11.721  -4.740  75.342  1.00  0.00              
ATOM   1080  CG  LEU A 139      12.891  -4.383  74.439  1.00  0.00              
ATOM   1081  CD1 LEU A 139      12.806  -5.096  73.100  1.00  0.00              
ATOM   1082  CD2 LEU A 139      12.918  -2.891  74.215  1.00  0.00              
ATOM   1083  C   LEU A 139      12.651  -6.494  76.863  1.00  0.00              
ATOM   1084  O   LEU A 139      13.682  -7.108  76.574  1.00  0.00              
ATOM   1085  N   TYR A 140      12.386  -6.106  78.111  1.00  0.00              
ATOM   1086  CA  TYR A 140      13.257  -6.445  79.222  1.00  0.00              
ATOM   1087  CB  TYR A 140      12.993  -5.510  80.403  1.00  0.00              
ATOM   1088  CG  TYR A 140      13.690  -4.157  80.262  1.00  0.00              
ATOM   1089  CD1 TYR A 140      13.532  -3.374  79.131  1.00  0.00              
ATOM   1090  CE1 TYR A 140      14.256  -2.208  78.981  1.00  0.00              
ATOM   1091  CD2 TYR A 140      14.542  -3.737  81.264  1.00  0.00              
ATOM   1092  CE2 TYR A 140      15.267  -2.573  81.122  1.00  0.00              
ATOM   1093  CZ  TYR A 140      15.132  -1.825  79.974  1.00  0.00              
ATOM   1094  OH  TYR A 140      15.892  -0.682  79.823  1.00  0.00              
ATOM   1095  C   TYR A 140      13.201  -7.919  79.615  1.00  0.00              
ATOM   1096  O   TYR A 140      14.157  -8.439  80.189  1.00  0.00              
ATOM   1097  N   ALA A 141      12.115  -8.630  79.288  1.00  0.00              
ATOM   1098  CA  ALA A 141      12.077 -10.084  79.390  1.00  0.00              
ATOM   1099  CB  ALA A 141      10.667 -10.607  79.184  1.00  0.00              
ATOM   1100  C   ALA A 141      12.944 -10.753  78.333  1.00  0.00              
ATOM   1101  O   ALA A 141      13.594 -11.761  78.610  1.00  0.00              
ATOM   1102  N   SER A 142      12.962 -10.228  77.102  1.00  0.00              
ATOM   1103  CA  SER A 142      13.926 -10.684  76.112  1.00  0.00              
ATOM   1104  CB  SER A 142      13.413 -10.396  74.704  1.00  0.00              
ATOM   1105  OG  SER A 142      12.941  -9.067  74.554  1.00  0.00              
ATOM   1106  C   SER A 142      15.323 -10.107  76.338  1.00  0.00              
ATOM   1107  O   SER A 142      16.292 -10.498  75.682  1.00  0.00              
ATOM   1108  N   GLY A 143      15.435  -9.128  77.238  1.00  0.00              
ATOM   1109  CA  GLY A 143      16.717  -8.659  77.733  1.00  0.00              
ATOM   1110  C   GLY A 143      17.086  -7.287  77.194  1.00  0.00              
ATOM   1111  O   GLY A 143      17.876  -6.565  77.807  1.00  0.00              
ATOM   1112  N   ARG A 144      16.480  -6.890  76.073  1.00  0.00              
ATOM   1113  CA  ARG A 144      16.936  -5.727  75.332  1.00  0.00              
ATOM   1114  CB  ARG A 144      16.472  -5.747  73.877  1.00  0.00              
ATOM   1115  CG  ARG A 144      17.018  -6.796  72.917  1.00  0.00              
ATOM   1116  CD  ARG A 144      16.401  -8.171  73.109  1.00  0.00              
ATOM   1117  NE  ARG A 144      16.639  -8.995  71.936  1.00  0.00              
ATOM   1118  CZ  ARG A 144      16.588 -10.327  71.955  1.00  0.00              
ATOM   1119  NH1 ARG A 144      16.718 -10.973  70.806  1.00  0.00              
ATOM   1120  NH2 ARG A 144      16.474 -11.023  73.083  1.00  0.00              
ATOM   1121  C   ARG A 144      16.440  -4.430  75.950  1.00  0.00              
ATOM   1122  O   ARG A 144      15.383  -4.374  76.579  1.00  0.00              
ATOM   1123  N   THR A 145      17.221  -3.368  75.770  1.00  0.00              
ATOM   1124  CA  THR A 145      16.763  -2.036  76.126  1.00  0.00              
ATOM   1125  CB  THR A 145      17.919  -1.308  76.860  1.00  0.00              
ATOM   1126  OG1 THR A 145      17.341  -0.206  77.549  1.00  0.00              
ATOM   1127  CG2 THR A 145      19.064  -0.866  75.955  1.00  0.00              
ATOM   1128  C   THR A 145      16.203  -1.289  74.908  1.00  0.00              
ATOM   1129  O   THR A 145      15.455  -0.317  75.044  1.00  0.00              
ATOM   1130  N   THR A 146      16.500  -1.765  73.695  1.00  0.00              
ATOM   1131  CA  THR A 146      16.092  -1.101  72.466  1.00  0.00              
ATOM   1132  CB  THR A 146      17.321  -0.461  71.792  1.00  0.00              
ATOM   1133  OG1 THR A 146      17.846   0.458  72.742  1.00  0.00              
ATOM   1134  CG2 THR A 146      16.995   0.277  70.502  1.00  0.00              
ATOM   1135  C   THR A 146      15.465  -2.132  71.539  1.00  0.00              
ATOM   1136  O   THR A 146      15.954  -3.259  71.434  1.00  0.00              
ATOM   1137  N   GLY A 147      14.363  -1.758  70.891  1.00  0.00              
ATOM   1138  CA  GLY A 147      13.731  -2.592  69.888  1.00  0.00              
ATOM   1139  C   GLY A 147      12.282  -2.193  69.689  1.00  0.00              
ATOM   1140  O   GLY A 147      11.762  -1.344  70.416  1.00  0.00              
ATOM   1141  N   ILE A 148      11.605  -2.773  68.699  1.00  0.00              
ATOM   1142  CA  ILE A 148      10.190  -2.499  68.529  1.00  0.00              
ATOM   1143  CB  ILE A 148       9.801  -1.972  67.120  1.00  0.00              
ATOM   1144  CG2 ILE A 148      10.355  -2.832  65.991  1.00  0.00              
ATOM   1145  CG1 ILE A 148       8.288  -1.777  67.027  1.00  0.00              
ATOM   1146  CD1 ILE A 148       7.780  -1.058  65.775  1.00  0.00              
ATOM   1147  C   ILE A 148       9.376  -3.701  68.976  1.00  0.00              
ATOM   1148  O   ILE A 148       9.455  -4.801  68.421  1.00  0.00              
ATOM   1149  N   VAL A 149       8.594  -3.462  70.021  1.00  0.00              
ATOM   1150  CA  VAL A 149       7.781  -4.502  70.614  1.00  0.00              
ATOM   1151  CB  VAL A 149       7.717  -4.336  72.144  1.00  0.00              
ATOM   1152  CG1 VAL A 149       6.918  -5.450  72.794  1.00  0.00              
ATOM   1153  CG2 VAL A 149       9.114  -4.366  72.726  1.00  0.00              
ATOM   1154  C   VAL A 149       6.395  -4.493  69.990  1.00  0.00              
ATOM   1155  O   VAL A 149       5.673  -3.494  70.020  1.00  0.00              
ATOM   1156  N   LEU A 150       6.045  -5.617  69.375  1.00  0.00              
ATOM   1157  CA  LEU A 150       4.688  -5.849  68.927  1.00  0.00              
ATOM   1158  CB  LEU A 150       4.692  -6.746  67.696  1.00  0.00              
ATOM   1159  CG  LEU A 150       3.358  -7.122  67.062  1.00  0.00              
ATOM   1160  CD1 LEU A 150       2.646  -5.901  66.503  1.00  0.00              
ATOM   1161  CD2 LEU A 150       3.592  -8.143  65.969  1.00  0.00              
ATOM   1162  C   LEU A 150       3.981  -6.525  70.092  1.00  0.00              
ATOM   1163  O   LEU A 150       4.303  -7.656  70.463  1.00  0.00              
ATOM   1164  N   ASP A 151       3.059  -5.809  70.724  1.00  0.00              
ATOM   1165  CA  ASP A 151       2.347  -6.322  71.881  1.00  0.00              
ATOM   1166  CB  ASP A 151       2.535  -5.373  73.069  1.00  0.00              
ATOM   1167  CG  ASP A 151       1.781  -5.754  74.341  1.00  0.00              
ATOM   1168  OD1 ASP A 151       1.693  -6.935  74.686  1.00  0.00              
ATOM   1169  OD2 ASP A 151       1.286  -4.841  75.002  1.00  0.00              
ATOM   1170  C   ASP A 151       0.878  -6.565  71.574  1.00  0.00              
ATOM   1171  O   ASP A 151       0.034  -5.678  71.714  1.00  0.00              
ATOM   1172  N   SER A 152       0.594  -7.796  71.162  1.00  0.00              
ATOM   1173  CA  SER A 152      -0.739  -8.209  70.767  1.00  0.00              
ATOM   1174  CB  SER A 152      -0.657  -8.865  69.400  1.00  0.00              
ATOM   1175  OG  SER A 152      -0.319  -7.917  68.402  1.00  0.00              
ATOM   1176  C   SER A 152      -1.365  -9.149  71.787  1.00  0.00              
ATOM   1177  O   SER A 152      -1.057 -10.343  71.864  1.00  0.00              
ATOM   1178  N   GLY A 153      -2.267  -8.609  72.607  1.00  0.00              
ATOM   1179  CA  GLY A 153      -2.891  -9.371  73.675  1.00  0.00              
ATOM   1180  C   GLY A 153      -4.163 -10.082  73.231  1.00  0.00              
ATOM   1181  O   GLY A 153      -4.323 -10.508  72.082  1.00  0.00              
ATOM   1182  N   ASP A 154      -5.077 -10.251  74.188  1.00  0.00              
ATOM   1183  CA  ASP A 154      -6.405 -10.752  73.871  1.00  0.00              
ATOM   1184  CB  ASP A 154      -7.112 -11.355  75.085  1.00  0.00              
ATOM   1185  CG  ASP A 154      -8.539 -11.824  74.794  1.00  0.00              
ATOM   1186  OD1 ASP A 154      -8.732 -12.671  73.923  1.00  0.00              
ATOM   1187  OD2 ASP A 154      -9.450 -11.325  75.457  1.00  0.00              
ATOM   1188  C   ASP A 154      -7.270  -9.659  73.268  1.00  0.00              
ATOM   1189  O   ASP A 154      -7.976  -9.907  72.300  1.00  0.00              
ATOM   1190  N   GLY A 155      -7.217  -8.446  73.806  1.00  0.00              
ATOM   1191  CA  GLY A 155      -8.035  -7.375  73.271  1.00  0.00              
ATOM   1192  C   GLY A 155      -7.275  -6.069  73.287  1.00  0.00              
ATOM   1193  O   GLY A 155      -7.555  -5.222  74.133  1.00  0.00              
ATOM   1194  N   VAL A 156      -6.213  -6.033  72.464  1.00  0.00              
ATOM   1195  CA  VAL A 156      -5.552  -4.853  71.917  1.00  0.00              
ATOM   1196  CB  VAL A 156      -5.351  -3.660  72.898  1.00  0.00              
ATOM   1197  CG1 VAL A 156      -4.283  -3.915  73.958  1.00  0.00              
ATOM   1198  CG2 VAL A 156      -5.163  -2.362  72.126  1.00  0.00              
ATOM   1199  C   VAL A 156      -4.211  -5.288  71.305  1.00  0.00              
ATOM   1200  O   VAL A 156      -3.617  -6.283  71.728  1.00  0.00              
ATOM   1201  N   THR A 157      -3.782  -4.585  70.267  1.00  0.00              
ATOM   1202  CA  THR A 157      -2.429  -4.665  69.737  1.00  0.00              
ATOM   1203  CB  THR A 157      -2.451  -5.109  68.255  1.00  0.00              
ATOM   1204  OG1 THR A 157      -2.803  -6.487  68.259  1.00  0.00              
ATOM   1205  CG2 THR A 157      -1.146  -4.883  67.498  1.00  0.00              
ATOM   1206  C   THR A 157      -1.818  -3.278  69.868  1.00  0.00              
ATOM   1207  O   THR A 157      -2.434  -2.264  69.525  1.00  0.00              
ATOM   1208  N   HIS A 158      -0.598  -3.214  70.392  1.00  0.00              
ATOM   1209  CA  HIS A 158       0.171  -1.986  70.373  1.00  0.00              
ATOM   1210  CB  HIS A 158       0.412  -1.466  71.782  1.00  0.00              
ATOM   1211  CG  HIS A 158      -0.839  -0.938  72.465  1.00  0.00              
ATOM   1212  ND1 HIS A 158      -1.453  -1.462  73.512  1.00  0.00              
ATOM   1213  CD2 HIS A 158      -1.510   0.204  72.091  1.00  0.00              
ATOM   1214  NE2 HIS A 158      -2.501   0.303  72.938  1.00  0.00              
ATOM   1215  CE1 HIS A 158      -2.465  -0.690  73.796  1.00  0.00              
ATOM   1216  C   HIS A 158       1.498  -2.256  69.692  1.00  0.00              
ATOM   1217  O   HIS A 158       2.147  -3.267  69.954  1.00  0.00              
ATOM   1218  N   ASN A 159       1.902  -1.369  68.786  1.00  0.00              
ATOM   1219  CA  ASN A 159       3.162  -1.502  68.075  1.00  0.00              
ATOM   1220  CB  ASN A 159       2.972  -1.270  66.569  1.00  0.00              
ATOM   1221  CG  ASN A 159       1.908  -2.129  65.889  1.00  0.00              
ATOM   1222  OD1 ASN A 159       2.177  -2.877  64.952  1.00  0.00              
ATOM   1223  ND2 ASN A 159       0.632  -2.041  66.239  1.00  0.00              
ATOM   1224  C   ASN A 159       4.017  -0.399  68.684  1.00  0.00              
ATOM   1225  O   ASN A 159       3.779   0.788  68.446  1.00  0.00              
ATOM   1226  N   VAL A 160       4.967  -0.774  69.544  1.00  0.00              
ATOM   1227  CA  VAL A 160       5.679   0.186  70.380  1.00  0.00              
ATOM   1228  CB  VAL A 160       5.475  -0.135  71.886  1.00  0.00              
ATOM   1229  CG1 VAL A 160       6.028   0.977  72.767  1.00  0.00              
ATOM   1230  CG2 VAL A 160       4.021  -0.388  72.242  1.00  0.00              
ATOM   1231  C   VAL A 160       7.174   0.204  70.071  1.00  0.00              
ATOM   1232  O   VAL A 160       7.865  -0.781  70.342  1.00  0.00              
ATOM   1233  N   PRO A 161       7.732   1.269  69.483  1.00  0.00              
ATOM   1234  CD  PRO A 161       6.995   2.252  68.697  1.00  0.00              
ATOM   1235  CA  PRO A 161       9.175   1.460  69.363  1.00  0.00              
ATOM   1236  CB  PRO A 161       9.280   2.490  68.259  1.00  0.00              
ATOM   1237  CG  PRO A 161       8.036   3.320  68.434  1.00  0.00              
ATOM   1238  C   PRO A 161       9.810   1.924  70.672  1.00  0.00              
ATOM   1239  O   PRO A 161       9.368   2.893  71.295  1.00  0.00              
ATOM   1240  N   ILE A 162      10.839   1.218  71.138  1.00  0.00              
ATOM   1241  CA  ILE A 162      11.508   1.557  72.385  1.00  0.00              
ATOM   1242  CB  ILE A 162      11.303   0.432  73.431  1.00  0.00              
ATOM   1243  CG2 ILE A 162      11.988   0.788  74.748  1.00  0.00              
ATOM   1244  CG1 ILE A 162       9.821   0.163  73.677  1.00  0.00              
ATOM   1245  CD1 ILE A 162       9.514  -1.091  74.505  1.00  0.00              
ATOM   1246  C   ILE A 162      12.985   1.778  72.092  1.00  0.00              
ATOM   1247  O   ILE A 162      13.639   0.960  71.440  1.00  0.00              
ATOM   1248  N   TYR A 163      13.514   2.904  72.563  1.00  0.00              
ATOM   1249  CA  TYR A 163      14.911   3.235  72.379  1.00  0.00              
ATOM   1250  CB  TYR A 163      15.012   4.515  71.547  1.00  0.00              
ATOM   1251  CG  TYR A 163      16.406   4.874  71.046  1.00  0.00              
ATOM   1252  CD1 TYR A 163      17.185   3.931  70.403  1.00  0.00              
ATOM   1253  CE1 TYR A 163      18.406   4.286  69.869  1.00  0.00              
ATOM   1254  CD2 TYR A 163      16.861   6.172  71.181  1.00  0.00              
ATOM   1255  CE2 TYR A 163      18.079   6.534  70.643  1.00  0.00              
ATOM   1256  CZ  TYR A 163      18.836   5.589  69.982  1.00  0.00              
ATOM   1257  OH  TYR A 163      20.037   5.953  69.409  1.00  0.00              
ATOM   1258  C   TYR A 163      15.518   3.421  73.761  1.00  0.00              
ATOM   1259  O   TYR A 163      15.198   4.377  74.471  1.00  0.00              
ATOM   1260  N   GLU A 164      16.359   2.455  74.152  1.00  0.00              
ATOM   1261  CA  GLU A 164      17.119   2.475  75.400  1.00  0.00              
ATOM   1262  CB  GLU A 164      18.305   3.426  75.281  1.00  0.00              
ATOM   1263  CG  GLU A 164      19.223   3.073  74.119  1.00  0.00              
ATOM   1264  CD  GLU A 164      20.155   4.199  73.725  1.00  0.00              
ATOM   1265  OE1 GLU A 164      19.665   5.223  73.249  1.00  0.00              
ATOM   1266  OE2 GLU A 164      21.359   4.037  73.898  1.00  0.00              
ATOM   1267  C   GLU A 164      16.269   2.766  76.634  1.00  0.00              
ATOM   1268  O   GLU A 164      16.406   3.784  77.315  1.00  0.00              
ATOM   1269  N   GLY A 165      15.315   1.871  76.883  1.00  0.00              
ATOM   1270  CA  GLY A 165      14.367   2.034  77.972  1.00  0.00              
ATOM   1271  C   GLY A 165      13.190   2.925  77.597  1.00  0.00              
ATOM   1272  O   GLY A 165      12.037   2.563  77.842  1.00  0.00              
ATOM   1273  N   TYR A 166      13.434   4.085  76.978  1.00  0.00              
ATOM   1274  CA  TYR A 166      12.365   5.022  76.688  1.00  0.00              
ATOM   1275  CB  TYR A 166      12.925   6.434  76.497  1.00  0.00              
ATOM   1276  CG  TYR A 166      11.851   7.514  76.555  1.00  0.00              
ATOM   1277  CD1 TYR A 166      11.205   7.769  77.749  1.00  0.00              
ATOM   1278  CE1 TYR A 166      10.199   8.708  77.803  1.00  0.00              
ATOM   1279  CD2 TYR A 166      11.505   8.216  75.417  1.00  0.00              
ATOM   1280  CE2 TYR A 166      10.500   9.160  75.468  1.00  0.00              
ATOM   1281  CZ  TYR A 166       9.846   9.390  76.660  1.00  0.00              
ATOM   1282  OH  TYR A 166       8.812  10.305  76.718  1.00  0.00              
ATOM   1283  C   TYR A 166      11.540   4.594  75.479  1.00  0.00              
ATOM   1284  O   TYR A 166      12.014   4.548  74.341  1.00  0.00              
ATOM   1285  N   ALA A 167      10.287   4.225  75.747  1.00  0.00              
ATOM   1286  CA  ALA A 167       9.307   4.010  74.693  1.00  0.00              
ATOM   1287  CB  ALA A 167       8.019   3.469  75.295  1.00  0.00              
ATOM   1288  C   ALA A 167       8.989   5.330  74.002  1.00  0.00              
ATOM   1289  O   ALA A 167       8.658   6.319  74.659  1.00  0.00              
ATOM   1290  N   LEU A 168       9.119   5.364  72.675  1.00  0.00              
ATOM   1291  CA  LEU A 168       8.971   6.590  71.907  1.00  0.00              
ATOM   1292  CB  LEU A 168       9.750   6.479  70.596  1.00  0.00              
ATOM   1293  CG  LEU A 168      11.255   6.234  70.665  1.00  0.00              
ATOM   1294  CD1 LEU A 168      11.815   6.032  69.269  1.00  0.00              
ATOM   1295  CD2 LEU A 168      11.973   7.375  71.371  1.00  0.00              
ATOM   1296  C   LEU A 168       7.503   6.934  71.657  1.00  0.00              
ATOM   1297  O   LEU A 168       6.880   6.408  70.728  1.00  0.00              
ATOM   1298  N   PRO A 169       6.928   7.870  72.432  1.00  0.00              
ATOM   1299  CD  PRO A 169       7.663   8.925  73.131  1.00  0.00              
ATOM   1300  CA  PRO A 169       5.486   8.094  72.528  1.00  0.00              
ATOM   1301  CB  PRO A 169       5.389   9.232  73.528  1.00  0.00              
ATOM   1302  CG  PRO A 169       6.641  10.035  73.283  1.00  0.00              
ATOM   1303  C   PRO A 169       4.761   8.403  71.225  1.00  0.00              
ATOM   1304  O   PRO A 169       3.633   7.961  71.009  1.00  0.00              
ATOM   1305  N   HIS A 170       5.445   9.117  70.327  1.00  0.00              
ATOM   1306  CA  HIS A 170       4.872   9.547  69.064  1.00  0.00              
ATOM   1307  CB  HIS A 170       5.836  10.501  68.341  1.00  0.00              
ATOM   1308  CG  HIS A 170       7.210   9.937  67.985  1.00  0.00              
ATOM   1309  ND1 HIS A 170       8.291   9.892  68.753  1.00  0.00              
ATOM   1310  CD2 HIS A 170       7.508   9.338  66.782  1.00  0.00              
ATOM   1311  NE2 HIS A 170       8.733   8.908  66.914  1.00  0.00              
ATOM   1312  CE1 HIS A 170       9.202   9.228  68.091  1.00  0.00              
ATOM   1313  C   HIS A 170       4.462   8.399  68.149  1.00  0.00              
ATOM   1314  O   HIS A 170       3.436   8.472  67.470  1.00  0.00              
ATOM   1315  N   ALA A 171       5.232   7.310  68.156  1.00  0.00              
ATOM   1316  CA  ALA A 171       5.050   6.270  67.162  1.00  0.00              
ATOM   1317  CB  ALA A 171       6.408   5.915  66.578  1.00  0.00              
ATOM   1318  C   ALA A 171       4.376   5.006  67.676  1.00  0.00              
ATOM   1319  O   ALA A 171       4.398   3.971  67.009  1.00  0.00              
ATOM   1320  N   ILE A 172       3.739   5.053  68.851  1.00  0.00              
ATOM   1321  CA  ILE A 172       3.064   3.877  69.386  1.00  0.00              
ATOM   1322  CB  ILE A 172       2.822   4.003  70.911  1.00  0.00              
ATOM   1323  CG2 ILE A 172       2.151   2.736  71.443  1.00  0.00              
ATOM   1324  CG1 ILE A 172       4.133   4.251  71.655  1.00  0.00              
ATOM   1325  CD1 ILE A 172       3.986   4.514  73.168  1.00  0.00              
ATOM   1326  C   ILE A 172       1.771   3.641  68.607  1.00  0.00              
ATOM   1327  O   ILE A 172       0.719   4.226  68.884  1.00  0.00              
ATOM   1328  N   MET A 173       1.863   2.795  67.580  1.00  0.00              
ATOM   1329  CA  MET A 173       0.710   2.508  66.743  1.00  0.00              
ATOM   1330  CB  MET A 173       1.125   2.020  65.359  1.00  0.00              
ATOM   1331  CG  MET A 173       1.770   3.084  64.478  1.00  0.00              
ATOM   1332  SD  MET A 173       0.685   4.484  64.101  1.00  0.00              
ATOM   1333  CE  MET A 173       1.539   5.771  64.967  1.00  0.00              
ATOM   1334  C   MET A 173      -0.246   1.524  67.396  1.00  0.00              
ATOM   1335  O   MET A 173       0.056   0.345  67.595  1.00  0.00              
ATOM   1336  N   ARG A 174      -1.403   2.047  67.789  1.00  0.00              
ATOM   1337  CA  ARG A 174      -2.461   1.234  68.360  1.00  0.00              
ATOM   1338  CB  ARG A 174      -3.315   2.102  69.278  1.00  0.00              
ATOM   1339  CG  ARG A 174      -4.428   1.356  69.996  1.00  0.00              
ATOM   1340  CD  ARG A 174      -5.185   2.302  70.904  1.00  0.00              
ATOM   1341  NE  ARG A 174      -6.347   1.635  71.462  1.00  0.00              
ATOM   1342  CZ  ARG A 174      -6.338   1.035  72.651  1.00  0.00              
ATOM   1343  NH1 ARG A 174      -7.447   0.447  73.063  1.00  0.00              
ATOM   1344  NH2 ARG A 174      -5.251   0.939  73.408  1.00  0.00              
ATOM   1345  C   ARG A 174      -3.320   0.596  67.274  1.00  0.00              
ATOM   1346  O   ARG A 174      -3.646   1.215  66.260  1.00  0.00              
ATOM   1347  N   LEU A 175      -3.671  -0.669  67.495  1.00  0.00              
ATOM   1348  CA  LEU A 175      -4.624  -1.384  66.669  1.00  0.00              
ATOM   1349  CB  LEU A 175      -3.873  -2.310  65.704  1.00  0.00              
ATOM   1350  CG  LEU A 175      -4.638  -3.260  64.786  1.00  0.00              
ATOM   1351  CD1 LEU A 175      -5.559  -2.512  63.839  1.00  0.00              
ATOM   1352  CD2 LEU A 175      -3.662  -4.107  63.994  1.00  0.00              
ATOM   1353  C   LEU A 175      -5.468  -2.181  67.652  1.00  0.00              
ATOM   1354  O   LEU A 175      -4.975  -3.113  68.280  1.00  0.00              
ATOM   1355  N   ASP A 176      -6.747  -1.846  67.839  1.00  0.00              
ATOM   1356  CA  ASP A 176      -7.577  -2.524  68.839  1.00  0.00              
ATOM   1357  CB  ASP A 176      -8.897  -1.788  69.058  1.00  0.00              
ATOM   1358  CG  ASP A 176      -8.729  -0.455  69.773  1.00  0.00              
ATOM   1359  OD1 ASP A 176      -9.112  -0.337  70.938  1.00  0.00              
ATOM   1360  OD2 ASP A 176      -8.213   0.476  69.154  1.00  0.00              
ATOM   1361  C   ASP A 176      -7.841  -4.003  68.578  1.00  0.00              
ATOM   1362  O   ASP A 176      -8.185  -4.762  69.484  1.00  0.00              
ATOM   1363  N   LEU A 177      -7.655  -4.407  67.320  1.00  0.00              
ATOM   1364  CA  LEU A 177      -7.755  -5.789  66.881  1.00  0.00              
ATOM   1365  CB  LEU A 177      -7.545  -5.797  65.369  1.00  0.00              
ATOM   1366  CG  LEU A 177      -7.442  -7.083  64.561  1.00  0.00              
ATOM   1367  CD1 LEU A 177      -8.748  -7.852  64.537  1.00  0.00              
ATOM   1368  CD2 LEU A 177      -7.043  -6.725  63.148  1.00  0.00              
ATOM   1369  C   LEU A 177      -6.758  -6.723  67.563  1.00  0.00              
ATOM   1370  O   LEU A 177      -5.543  -6.499  67.549  1.00  0.00              
ATOM   1371  N   ALA A 178      -7.305  -7.770  68.185  1.00  0.00              
ATOM   1372  CA  ALA A 178      -6.526  -8.857  68.753  1.00  0.00              
ATOM   1373  CB  ALA A 178      -5.922  -8.390  70.070  1.00  0.00              
ATOM   1374  C   ALA A 178      -7.391 -10.101  68.982  1.00  0.00              
ATOM   1375  O   ALA A 178      -8.462 -10.226  68.374  1.00  0.00              
ATOM   1376  N   GLY A 179      -6.988 -11.011  69.883  1.00  0.00              
ATOM   1377  CA  GLY A 179      -7.517 -12.367  69.987  1.00  0.00              
ATOM   1378  C   GLY A 179      -9.025 -12.515  70.117  1.00  0.00              
ATOM   1379  O   GLY A 179      -9.610 -13.425  69.521  1.00  0.00              
ATOM   1380  N   ARG A 180      -9.653 -11.619  70.877  1.00  0.00              
ATOM   1381  CA  ARG A 180     -11.091 -11.585  71.095  1.00  0.00              
ATOM   1382  CB  ARG A 180     -11.385 -10.483  72.100  1.00  0.00              
ATOM   1383  CG  ARG A 180     -12.823 -10.385  72.595  1.00  0.00              
ATOM   1384  CD  ARG A 180     -12.923  -9.335  73.695  1.00  0.00              
ATOM   1385  NE  ARG A 180     -12.036  -9.679  74.795  1.00  0.00              
ATOM   1386  CZ  ARG A 180     -11.926  -8.971  75.915  1.00  0.00              
ATOM   1387  NH1 ARG A 180     -11.039  -9.394  76.795  1.00  0.00              
ATOM   1388  NH2 ARG A 180     -12.670  -7.902  76.171  1.00  0.00              
ATOM   1389  C   ARG A 180     -11.815 -11.298  69.789  1.00  0.00              
ATOM   1390  O   ARG A 180     -12.785 -11.971  69.432  1.00  0.00              
ATOM   1391  N   ASP A 181     -11.279 -10.335  69.032  1.00  0.00              
ATOM   1392  CA  ASP A 181     -11.877  -9.922  67.769  1.00  0.00              
ATOM   1393  CB  ASP A 181     -11.185  -8.708  67.162  1.00  0.00              
ATOM   1394  CG  ASP A 181     -11.111  -7.492  68.065  1.00  0.00              
ATOM   1395  OD1 ASP A 181     -10.228  -7.482  68.926  1.00  0.00              
ATOM   1396  OD2 ASP A 181     -11.903  -6.569  67.899  1.00  0.00              
ATOM   1397  C   ASP A 181     -11.759 -11.075  66.790  1.00  0.00              
ATOM   1398  O   ASP A 181     -12.717 -11.396  66.090  1.00  0.00              
ATOM   1399  N   LEU A 182     -10.596 -11.741  66.790  1.00  0.00              
ATOM   1400  CA  LEU A 182     -10.404 -12.958  66.013  1.00  0.00              
ATOM   1401  CB  LEU A 182      -8.978 -13.477  66.111  1.00  0.00              
ATOM   1402  CG  LEU A 182      -7.813 -12.624  65.646  1.00  0.00              
ATOM   1403  CD1 LEU A 182      -6.569 -13.484  65.662  1.00  0.00              
ATOM   1404  CD2 LEU A 182      -8.022 -12.094  64.240  1.00  0.00              
ATOM   1405  C   LEU A 182     -11.347 -14.082  66.419  1.00  0.00              
ATOM   1406  O   LEU A 182     -11.865 -14.780  65.553  1.00  0.00              
ATOM   1407  N   THR A 183     -11.615 -14.252  67.719  1.00  0.00              
ATOM   1408  CA  THR A 183     -12.573 -15.241  68.209  1.00  0.00              
ATOM   1409  CB  THR A 183     -12.564 -15.243  69.753  1.00  0.00              
ATOM   1410  OG1 THR A 183     -11.256 -15.624  70.147  1.00  0.00              
ATOM   1411  CG2 THR A 183     -13.565 -16.196  70.372  1.00  0.00              
ATOM   1412  C   THR A 183     -13.974 -14.943  67.679  1.00  0.00              
ATOM   1413  O   THR A 183     -14.682 -15.825  67.186  1.00  0.00              
ATOM   1414  N   ASP A 184     -14.349 -13.660  67.725  1.00  0.00              
ATOM   1415  CA  ASP A 184     -15.661 -13.209  67.274  1.00  0.00              
ATOM   1416  CB  ASP A 184     -15.891 -11.728  67.610  1.00  0.00              
ATOM   1417  CG  ASP A 184     -15.780 -11.324  69.081  1.00  0.00              
ATOM   1418  OD1 ASP A 184     -15.307 -10.217  69.339  1.00  0.00              
ATOM   1419  OD2 ASP A 184     -16.155 -12.088  69.977  1.00  0.00              
ATOM   1420  C   ASP A 184     -15.813 -13.428  65.772  1.00  0.00              
ATOM   1421  O   ASP A 184     -16.836 -13.913  65.284  1.00  0.00              
ATOM   1422  N   TYR A 185     -14.749 -13.107  65.033  1.00  0.00              
ATOM   1423  CA  TYR A 185     -14.649 -13.396  63.612  1.00  0.00              
ATOM   1424  CB  TYR A 185     -13.412 -12.672  63.072  1.00  0.00              
ATOM   1425  CG  TYR A 185     -12.976 -13.038  61.662  1.00  0.00              
ATOM   1426  CD1 TYR A 185     -13.664 -12.585  60.551  1.00  0.00              
ATOM   1427  CE1 TYR A 185     -13.241 -12.949  59.287  1.00  0.00              
ATOM   1428  CD2 TYR A 185     -11.875 -13.850  61.517  1.00  0.00              
ATOM   1429  CE2 TYR A 185     -11.460 -14.211  60.260  1.00  0.00              
ATOM   1430  CZ  TYR A 185     -12.128 -13.751  59.154  1.00  0.00              
ATOM   1431  OH  TYR A 185     -11.634 -14.081  57.909  1.00  0.00              
ATOM   1432  C   TYR A 185     -14.618 -14.895  63.314  1.00  0.00              
ATOM   1433  O   TYR A 185     -15.148 -15.330  62.291  1.00  0.00              
ATOM   1434  N   LEU A 186     -14.017 -15.716  64.180  1.00  0.00              
ATOM   1435  CA  LEU A 186     -14.006 -17.158  63.990  1.00  0.00              
ATOM   1436  CB  LEU A 186     -13.023 -17.831  64.944  1.00  0.00              
ATOM   1437  CG  LEU A 186     -12.656 -19.296  64.721  1.00  0.00              
ATOM   1438  CD1 LEU A 186     -12.020 -19.522  63.360  1.00  0.00              
ATOM   1439  CD2 LEU A 186     -11.696 -19.750  65.797  1.00  0.00              
ATOM   1440  C   LEU A 186     -15.412 -17.717  64.150  1.00  0.00              
ATOM   1441  O   LEU A 186     -15.794 -18.620  63.404  1.00  0.00              
ATOM   1442  N   MET A 187     -16.210 -17.162  65.078  1.00  0.00              
ATOM   1443  CA  MET A 187     -17.639 -17.455  65.132  1.00  0.00              
ATOM   1444  CB  MET A 187     -18.384 -16.699  66.227  1.00  0.00              
ATOM   1445  CG  MET A 187     -17.963 -16.961  67.660  1.00  0.00              
ATOM   1446  SD  MET A 187     -19.167 -16.303  68.842  1.00  0.00              
ATOM   1447  CE  MET A 187     -18.929 -14.562  68.626  1.00  0.00              
ATOM   1448  C   MET A 187     -18.305 -17.104  63.809  1.00  0.00              
ATOM   1449  O   MET A 187     -18.987 -17.950  63.239  1.00  0.00              
ATOM   1450  N   LYS A 188     -18.070 -15.884  63.302  1.00  0.00              
ATOM   1451  CA  LYS A 188     -18.576 -15.428  62.008  1.00  0.00              
ATOM   1452  CB  LYS A 188     -17.987 -14.038  61.721  1.00  0.00              
ATOM   1453  CG  LYS A 188     -18.261 -13.396  60.363  1.00  0.00              
ATOM   1454  CD  LYS A 188     -17.434 -12.121  60.234  1.00  0.00              
ATOM   1455  CE  LYS A 188     -17.644 -11.480  58.870  1.00  0.00              
ATOM   1456  NZ  LYS A 188     -16.876 -10.255  58.723  1.00  0.00              
ATOM   1457  C   LYS A 188     -18.283 -16.391  60.856  1.00  0.00              
ATOM   1458  O   LYS A 188     -19.201 -16.838  60.162  1.00  0.00              
ATOM   1459  N   ILE A 189     -17.018 -16.760  60.637  1.00  0.00              
ATOM   1460  CA  ILE A 189     -16.684 -17.662  59.543  1.00  0.00              
ATOM   1461  CB  ILE A 189     -15.199 -17.573  59.132  1.00  0.00              
ATOM   1462  CG2 ILE A 189     -14.993 -16.218  58.468  1.00  0.00              
ATOM   1463  CG1 ILE A 189     -14.213 -17.822  60.269  1.00  0.00              
ATOM   1464  CD1 ILE A 189     -12.726 -17.703  59.881  1.00  0.00              
ATOM   1465  C   ILE A 189     -17.161 -19.093  59.767  1.00  0.00              
ATOM   1466  O   ILE A 189     -17.609 -19.754  58.825  1.00  0.00              
ATOM   1467  N   LEU A 190     -17.145 -19.578  61.014  1.00  0.00              
ATOM   1468  CA  LEU A 190     -17.723 -20.878  61.314  1.00  0.00              
ATOM   1469  CB  LEU A 190     -17.253 -21.435  62.655  1.00  0.00              
ATOM   1470  CG  LEU A 190     -16.027 -22.352  62.628  1.00  0.00              
ATOM   1471  CD1 LEU A 190     -14.803 -21.675  62.042  1.00  0.00              
ATOM   1472  CD2 LEU A 190     -15.709 -22.860  64.018  1.00  0.00              
ATOM   1473  C   LEU A 190     -19.237 -20.926  61.186  1.00  0.00              
ATOM   1474  O   LEU A 190     -19.758 -21.970  60.792  1.00  0.00              
ATOM   1475  N   THR A 191     -19.976 -19.835  61.432  1.00  0.00              
ATOM   1476  CA  THR A 191     -21.396 -19.793  61.112  1.00  0.00              
ATOM   1477  CB  THR A 191     -22.131 -18.584  61.732  1.00  0.00              
ATOM   1478  OG1 THR A 191     -21.354 -17.408  61.556  1.00  0.00              
ATOM   1479  CG2 THR A 191     -22.386 -18.803  63.211  1.00  0.00              
ATOM   1480  C   THR A 191     -21.633 -19.867  59.611  1.00  0.00              
ATOM   1481  O   THR A 191     -22.593 -20.492  59.158  1.00  0.00              
ATOM   1482  N   GLU A 192     -20.726 -19.286  58.813  1.00  0.00              
ATOM   1483  CA  GLU A 192     -20.812 -19.408  57.362  1.00  0.00              
ATOM   1484  CB  GLU A 192     -19.887 -18.422  56.644  1.00  0.00              
ATOM   1485  CG  GLU A 192     -19.903 -16.969  57.138  1.00  0.00              
ATOM   1486  CD  GLU A 192     -21.272 -16.373  57.451  1.00  0.00              
ATOM   1487  OE1 GLU A 192     -21.919 -15.869  56.535  1.00  0.00              
ATOM   1488  OE2 GLU A 192     -21.685 -16.413  58.613  1.00  0.00              
ATOM   1489  C   GLU A 192     -20.519 -20.836  56.913  1.00  0.00              
ATOM   1490  O   GLU A 192     -21.032 -21.295  55.894  1.00  0.00              
ATOM   1491  N   ARG A 193     -19.704 -21.563  57.683  1.00  0.00              
ATOM   1492  CA  ARG A 193     -19.561 -23.001  57.509  1.00  0.00              
ATOM   1493  CB  ARG A 193     -18.084 -23.356  57.734  1.00  0.00              
ATOM   1494  CG  ARG A 193     -17.660 -24.732  57.233  1.00  0.00              
ATOM   1495  CD  ARG A 193     -16.174 -24.948  57.461  1.00  0.00              
ATOM   1496  NE  ARG A 193     -15.808 -26.332  57.218  1.00  0.00              
ATOM   1497  CZ  ARG A 193     -14.701 -26.699  56.571  1.00  0.00              
ATOM   1498  NH1 ARG A 193     -14.445 -27.998  56.470  1.00  0.00              
ATOM   1499  NH2 ARG A 193     -13.847 -25.811  56.068  1.00  0.00              
ATOM   1500  C   ARG A 193     -20.521 -23.765  58.439  1.00  0.00              
ATOM   1501  O   ARG A 193     -20.214 -24.838  58.963  1.00  0.00              
ATOM   1502  N   GLY A 194     -21.706 -23.208  58.729  1.00  0.00              
ATOM   1503  CA  GLY A 194     -22.764 -23.914  59.443  1.00  0.00              
ATOM   1504  C   GLY A 194     -22.638 -23.921  60.964  1.00  0.00              
ATOM   1505  O   GLY A 194     -23.642 -23.823  61.679  1.00  0.00              
ATOM   1506  N   TYR A 195     -21.415 -24.005  61.491  1.00  0.00              
ATOM   1507  CA  TYR A 195     -21.177 -24.260  62.904  1.00  0.00              
ATOM   1508  CB  TYR A 195     -19.721 -24.660  63.144  1.00  0.00              
ATOM   1509  CG  TYR A 195     -19.140 -25.691  62.184  1.00  0.00              
ATOM   1510  CD1 TYR A 195     -17.913 -25.426  61.618  1.00  0.00              
ATOM   1511  CE1 TYR A 195     -17.342 -26.334  60.759  1.00  0.00              
ATOM   1512  CD2 TYR A 195     -19.806 -26.865  61.880  1.00  0.00              
ATOM   1513  CE2 TYR A 195     -19.237 -27.778  61.011  1.00  0.00              
ATOM   1514  CZ  TYR A 195     -17.999 -27.510  60.467  1.00  0.00              
ATOM   1515  OH  TYR A 195     -17.378 -28.433  59.645  1.00  0.00              
ATOM   1516  C   TYR A 195     -21.533 -23.035  63.738  1.00  0.00              
ATOM   1517  O   TYR A 195     -20.759 -22.096  63.948  1.00  0.00              
ATOM   1518  N   SER A 196     -22.772 -23.060  64.216  1.00  0.00              
ATOM   1519  CA  SER A 196     -23.366 -21.916  64.877  1.00  0.00              
ATOM   1520  CB  SER A 196     -24.875 -22.008  64.696  1.00  0.00              
ATOM   1521  OG  SER A 196     -25.196 -22.000  63.308  1.00  0.00              
ATOM   1522  C   SER A 196     -22.943 -21.700  66.328  1.00  0.00              
ATOM   1523  O   SER A 196     -23.677 -21.963  67.284  1.00  0.00              
ATOM   1524  N   PHE A 197     -21.728 -21.174  66.498  1.00  0.00              
ATOM   1525  CA  PHE A 197     -21.174 -20.849  67.811  1.00  0.00              
ATOM   1526  CB  PHE A 197     -19.650 -20.733  67.702  1.00  0.00              
ATOM   1527  CG  PHE A 197     -18.942 -22.076  67.622  1.00  0.00              
ATOM   1528  CD1 PHE A 197     -18.874 -22.762  66.428  1.00  0.00              
ATOM   1529  CD2 PHE A 197     -18.375 -22.614  68.758  1.00  0.00              
ATOM   1530  CE1 PHE A 197     -18.255 -23.992  66.383  1.00  0.00              
ATOM   1531  CE2 PHE A 197     -17.753 -23.841  68.705  1.00  0.00              
ATOM   1532  CZ  PHE A 197     -17.697 -24.531  67.517  1.00  0.00              
ATOM   1533  C   PHE A 197     -21.763 -19.614  68.503  1.00  0.00              
ATOM   1534  O   PHE A 197     -21.076 -18.853  69.187  1.00  0.00              
ATOM   1535  N   VAL A 198     -23.083 -19.443  68.436  1.00  0.00              
ATOM   1536  CA  VAL A 198     -23.724 -18.180  68.781  1.00  0.00              
ATOM   1537  CB  VAL A 198     -24.945 -17.931  67.850  1.00  0.00              
ATOM   1538  CG1 VAL A 198     -24.469 -17.682  66.427  1.00  0.00              
ATOM   1539  CG2 VAL A 198     -25.952 -19.080  67.866  1.00  0.00              
ATOM   1540  C   VAL A 198     -24.057 -17.949  70.259  1.00  0.00              
ATOM   1541  O   VAL A 198     -25.153 -17.502  70.607  1.00  0.00              
ATOM   1542  N   THR A 199     -23.111 -18.220  71.165  1.00  0.00              
ATOM   1543  CA  THR A 199     -23.299 -17.956  72.588  1.00  0.00              
ATOM   1544  CB  THR A 199     -24.298 -18.952  73.245  1.00  0.00              
ATOM   1545  OG1 THR A 199     -24.668 -18.337  74.473  1.00  0.00              
ATOM   1546  CG2 THR A 199     -23.765 -20.358  73.490  1.00  0.00              
ATOM   1547  C   THR A 199     -21.954 -17.942  73.309  1.00  0.00              
ATOM   1548  O   THR A 199     -20.938 -18.357  72.751  1.00  0.00              
ATOM   1549  N   THR A 200     -21.954 -17.525  74.576  1.00  0.00              
ATOM   1550  CA  THR A 200     -20.753 -17.275  75.364  1.00  0.00              
ATOM   1551  CB  THR A 200     -21.177 -16.685  76.716  1.00  0.00              
ATOM   1552  OG1 THR A 200     -22.307 -17.457  77.115  1.00  0.00              
ATOM   1553  CG2 THR A 200     -21.523 -15.208  76.632  1.00  0.00              
ATOM   1554  C   THR A 200     -19.872 -18.499  75.579  1.00  0.00              
ATOM   1555  O   THR A 200     -18.670 -18.476  75.303  1.00  0.00              
ATOM   1556  N   ALA A 201     -20.482 -19.587  76.063  1.00  0.00              
ATOM   1557  CA  ALA A 201     -19.800 -20.868  76.216  1.00  0.00              
ATOM   1558  CB  ALA A 201     -20.792 -21.913  76.704  1.00  0.00              
ATOM   1559  C   ALA A 201     -19.201 -21.366  74.905  1.00  0.00              
ATOM   1560  O   ALA A 201     -18.043 -21.784  74.848  1.00  0.00              
ATOM   1561  N   GLU A 202     -19.980 -21.255  73.824  1.00  0.00              
ATOM   1562  CA  GLU A 202     -19.506 -21.585  72.491  1.00  0.00              
ATOM   1563  CB  GLU A 202     -20.660 -21.547  71.501  1.00  0.00              
ATOM   1564  CG  GLU A 202     -21.617 -22.734  71.566  1.00  0.00              
ATOM   1565  CD  GLU A 202     -21.059 -24.030  70.991  1.00  0.00              
ATOM   1566  OE1 GLU A 202     -21.142 -24.220  69.779  1.00  0.00              
ATOM   1567  OE2 GLU A 202     -20.553 -24.847  71.758  1.00  0.00              
ATOM   1568  C   GLU A 202     -18.382 -20.669  72.025  1.00  0.00              
ATOM   1569  O   GLU A 202     -17.460 -21.133  71.360  1.00  0.00              
ATOM   1570  N   ARG A 203     -18.409 -19.384  72.395  1.00  0.00              
ATOM   1571  CA  ARG A 203     -17.337 -18.452  72.073  1.00  0.00              
ATOM   1572  CB  ARG A 203     -17.727 -17.031  72.467  1.00  0.00              
ATOM   1573  CG  ARG A 203     -16.900 -15.983  71.739  1.00  0.00              
ATOM   1574  CD  ARG A 203     -17.203 -14.561  72.185  1.00  0.00              
ATOM   1575  NE  ARG A 203     -16.673 -14.285  73.510  1.00  0.00              
ATOM   1576  CZ  ARG A 203     -16.030 -13.154  73.811  1.00  0.00              
ATOM   1577  NH1 ARG A 203     -15.632 -12.997  75.070  1.00  0.00              
ATOM   1578  NH2 ARG A 203     -15.772 -12.226  72.888  1.00  0.00              
ATOM   1579  C   ARG A 203     -16.053 -18.868  72.785  1.00  0.00              
ATOM   1580  O   ARG A 203     -14.976 -18.843  72.189  1.00  0.00              
ATOM   1581  N   GLU A 204     -16.150 -19.300  74.048  1.00  0.00              
ATOM   1582  CA  GLU A 204     -15.014 -19.879  74.755  1.00  0.00              
ATOM   1583  CB  GLU A 204     -15.383 -20.172  76.205  1.00  0.00              
ATOM   1584  CG  GLU A 204     -15.495 -18.928  77.082  1.00  0.00              
ATOM   1585  CD  GLU A 204     -14.153 -18.286  77.412  1.00  0.00              
ATOM   1586  OE1 GLU A 204     -13.507 -18.727  78.367  1.00  0.00              
ATOM   1587  OE2 GLU A 204     -13.747 -17.341  76.734  1.00  0.00              
ATOM   1588  C   GLU A 204     -14.473 -21.137  74.087  1.00  0.00              
ATOM   1589  O   GLU A 204     -13.257 -21.293  73.951  1.00  0.00              
ATOM   1590  N   ILE A 205     -15.359 -22.031  73.633  1.00  0.00              
ATOM   1591  CA  ILE A 205     -14.942 -23.214  72.887  1.00  0.00              
ATOM   1592  CB  ILE A 205     -16.126 -24.193  72.670  1.00  0.00              
ATOM   1593  CG2 ILE A 205     -15.703 -25.404  71.840  1.00  0.00              
ATOM   1594  CG1 ILE A 205     -16.677 -24.665  74.014  1.00  0.00              
ATOM   1595  CD1 ILE A 205     -17.954 -25.527  73.941  1.00  0.00              
ATOM   1596  C   ILE A 205     -14.262 -22.829  71.574  1.00  0.00              
ATOM   1597  O   ILE A 205     -13.188 -23.350  71.272  1.00  0.00              
ATOM   1598  N   VAL A 206     -14.813 -21.884  70.803  1.00  0.00              
ATOM   1599  CA  VAL A 206     -14.209 -21.475  69.542  1.00  0.00              
ATOM   1600  CB  VAL A 206     -15.227 -20.688  68.674  1.00  0.00              
ATOM   1601  CG1 VAL A 206     -15.317 -19.202  68.964  1.00  0.00              
ATOM   1602  CG2 VAL A 206     -14.977 -20.952  67.206  1.00  0.00              
ATOM   1603  C   VAL A 206     -12.877 -20.753  69.751  1.00  0.00              
ATOM   1604  O   VAL A 206     -11.953 -20.897  68.948  1.00  0.00              
ATOM   1605  N   ARG A 207     -12.741 -20.019  70.861  1.00  0.00              
ATOM   1606  CA  ARG A 207     -11.470 -19.436  71.268  1.00  0.00              
ATOM   1607  CB  ARG A 207     -11.666 -18.595  72.518  1.00  0.00              
ATOM   1608  CG  ARG A 207     -10.506 -17.659  72.830  1.00  0.00              
ATOM   1609  CD  ARG A 207     -10.372 -17.521  74.334  1.00  0.00              
ATOM   1610  NE  ARG A 207      -9.915 -18.786  74.885  1.00  0.00              
ATOM   1611  CZ  ARG A 207     -10.252 -19.230  76.093  1.00  0.00              
ATOM   1612  NH1 ARG A 207      -9.730 -20.383  76.484  1.00  0.00              
ATOM   1613  NH2 ARG A 207     -11.093 -18.563  76.875  1.00  0.00              
ATOM   1614  C   ARG A 207     -10.463 -20.544  71.563  1.00  0.00              
ATOM   1615  O   ARG A 207      -9.302 -20.458  71.161  1.00  0.00              
ATOM   1616  N   ASP A 208     -10.892 -21.612  72.246  1.00  0.00              
ATOM   1617  CA  ASP A 208     -10.044 -22.779  72.463  1.00  0.00              
ATOM   1618  CB  ASP A 208     -10.712 -23.773  73.407  1.00  0.00              
ATOM   1619  CG  ASP A 208      -9.857 -24.999  73.696  1.00  0.00              
ATOM   1620  OD1 ASP A 208     -10.168 -26.078  73.179  1.00  0.00              
ATOM   1621  OD2 ASP A 208      -8.895 -24.888  74.453  1.00  0.00              
ATOM   1622  C   ASP A 208      -9.645 -23.477  71.168  1.00  0.00              
ATOM   1623  O   ASP A 208      -8.508 -23.936  71.048  1.00  0.00              
ATOM   1624  N   ILE A 209     -10.566 -23.560  70.198  1.00  0.00              
ATOM   1625  CA  ILE A 209     -10.269 -24.061  68.858  1.00  0.00              
ATOM   1626  CB  ILE A 209     -11.516 -24.021  67.935  1.00  0.00              
ATOM   1627  CG2 ILE A 209     -11.152 -24.467  66.525  1.00  0.00              
ATOM   1628  CG1 ILE A 209     -12.663 -24.859  68.473  1.00  0.00              
ATOM   1629  CD1 ILE A 209     -13.963 -24.816  67.646  1.00  0.00              
ATOM   1630  C   ILE A 209      -9.154 -23.229  68.234  1.00  0.00              
ATOM   1631  O   ILE A 209      -8.174 -23.775  67.729  1.00  0.00              
ATOM   1632  N   LYS A 210      -9.305 -21.902  68.297  1.00  0.00              
ATOM   1633  CA  LYS A 210      -8.314 -20.966  67.792  1.00  0.00              
ATOM   1634  CB  LYS A 210      -8.809 -19.555  68.079  1.00  0.00              
ATOM   1635  CG  LYS A 210      -8.051 -18.440  67.383  1.00  0.00              
ATOM   1636  CD  LYS A 210      -8.545 -17.068  67.810  1.00  0.00              
ATOM   1637  CE  LYS A 210      -8.305 -16.857  69.296  1.00  0.00              
ATOM   1638  NZ  LYS A 210      -7.827 -15.511  69.525  1.00  0.00              
ATOM   1639  C   LYS A 210      -6.953 -21.220  68.434  1.00  0.00              
ATOM   1640  O   LYS A 210      -5.978 -21.473  67.726  1.00  0.00              
ATOM   1641  N   GLU A 211      -6.905 -21.256  69.772  1.00  0.00              
ATOM   1642  CA  GLU A 211      -5.685 -21.537  70.524  1.00  0.00              
ATOM   1643  CB  GLU A 211      -5.980 -21.589  72.019  1.00  0.00              
ATOM   1644  CG  GLU A 211      -6.460 -20.279  72.630  1.00  0.00              
ATOM   1645  CD  GLU A 211      -6.811 -20.401  74.106  1.00  0.00              
ATOM   1646  OE1 GLU A 211      -6.048 -19.907  74.933  1.00  0.00              
ATOM   1647  OE2 GLU A 211      -7.846 -20.987  74.437  1.00  0.00              
ATOM   1648  C   GLU A 211      -4.990 -22.838  70.138  1.00  0.00              
ATOM   1649  O   GLU A 211      -3.761 -22.900  70.096  1.00  0.00              
ATOM   1650  N   LYS A 212      -5.767 -23.891  69.874  1.00  0.00              
ATOM   1651  CA  LYS A 212      -5.207 -25.169  69.464  1.00  0.00              
ATOM   1652  CB  LYS A 212      -6.174 -26.290  69.810  1.00  0.00              
ATOM   1653  CG  LYS A 212      -6.193 -26.604  71.294  1.00  0.00              
ATOM   1654  CD  LYS A 212      -7.347 -27.536  71.599  1.00  0.00              
ATOM   1655  CE  LYS A 212      -7.288 -27.951  73.057  1.00  0.00              
ATOM   1656  NZ  LYS A 212      -8.579 -28.459  73.475  1.00  0.00              
ATOM   1657  C   LYS A 212      -4.824 -25.273  67.995  1.00  0.00              
ATOM   1658  O   LYS A 212      -3.794 -25.858  67.658  1.00  0.00              
ATOM   1659  N   LEU A 213      -5.639 -24.718  67.097  1.00  0.00              
ATOM   1660  CA  LEU A 213      -5.494 -24.997  65.679  1.00  0.00              
ATOM   1661  CB  LEU A 213      -6.810 -25.508  65.091  1.00  0.00              
ATOM   1662  CG  LEU A 213      -7.416 -26.812  65.599  1.00  0.00              
ATOM   1663  CD1 LEU A 213      -8.699 -27.106  64.841  1.00  0.00              
ATOM   1664  CD2 LEU A 213      -6.446 -27.972  65.442  1.00  0.00              
ATOM   1665  C   LEU A 213      -4.990 -23.864  64.805  1.00  0.00              
ATOM   1666  O   LEU A 213      -4.340 -24.134  63.790  1.00  0.00              
ATOM   1667  N   CYS A 214      -5.252 -22.602  65.153  1.00  0.00              
ATOM   1668  CA  CYS A 214      -5.060 -21.523  64.198  1.00  0.00              
ATOM   1669  CB  CYS A 214      -5.896 -20.304  64.561  1.00  0.00              
ATOM   1670  SG  CYS A 214      -5.221 -19.296  65.904  1.00  0.00              
ATOM   1671  C   CYS A 214      -3.605 -21.122  64.013  1.00  0.00              
ATOM   1672  O   CYS A 214      -2.794 -21.163  64.942  1.00  0.00              
ATOM   1673  N   TYR A 215      -3.277 -20.719  62.787  1.00  0.00              
ATOM   1674  CA  TYR A 215      -1.916 -20.361  62.435  1.00  0.00              
ATOM   1675  CB  TYR A 215      -1.146 -21.569  61.872  1.00  0.00              
ATOM   1676  CG  TYR A 215      -1.759 -22.266  60.661  1.00  0.00              
ATOM   1677  CD1 TYR A 215      -1.303 -21.976  59.389  1.00  0.00              
ATOM   1678  CE1 TYR A 215      -1.840 -22.630  58.299  1.00  0.00              
ATOM   1679  CD2 TYR A 215      -2.752 -23.209  60.844  1.00  0.00              
ATOM   1680  CE2 TYR A 215      -3.289 -23.863  59.757  1.00  0.00              
ATOM   1681  CZ  TYR A 215      -2.831 -23.568  58.494  1.00  0.00              
ATOM   1682  OH  TYR A 215      -3.376 -24.222  57.408  1.00  0.00              
ATOM   1683  C   TYR A 215      -1.934 -19.218  61.437  1.00  0.00              
ATOM   1684  O   TYR A 215      -2.909 -19.040  60.705  1.00  0.00              
ATOM   1685  N   VAL A 216      -0.870 -18.422  61.398  1.00  0.00              
ATOM   1686  CA  VAL A 216      -0.792 -17.331  60.446  1.00  0.00              
ATOM   1687  CB  VAL A 216       0.072 -16.173  60.980  1.00  0.00              
ATOM   1688  CG1 VAL A 216       0.092 -15.021  59.991  1.00  0.00              
ATOM   1689  CG2 VAL A 216      -0.465 -15.666  62.309  1.00  0.00              
ATOM   1690  C   VAL A 216      -0.233 -17.899  59.151  1.00  0.00              
ATOM   1691  O   VAL A 216       0.831 -18.523  59.121  1.00  0.00              
ATOM   1692  N   ALA A 217      -1.002 -17.705  58.082  1.00  0.00              
ATOM   1693  CA  ALA A 217      -0.609 -18.148  56.756  1.00  0.00              
ATOM   1694  CB  ALA A 217      -1.714 -17.809  55.769  1.00  0.00              
ATOM   1695  C   ALA A 217       0.654 -17.456  56.267  1.00  0.00              
ATOM   1696  O   ALA A 217       0.745 -16.230  56.307  1.00  0.00              
ATOM   1697  N   LEU A 218       1.641 -18.228  55.808  1.00  0.00              
ATOM   1698  CA  LEU A 218       2.852 -17.670  55.220  1.00  0.00              
ATOM   1699  CB  LEU A 218       3.907 -18.764  55.060  1.00  0.00              
ATOM   1700  CG  LEU A 218       5.271 -18.428  54.458  1.00  0.00              
ATOM   1701  CD1 LEU A 218       5.992 -17.352  55.255  1.00  0.00              
ATOM   1702  CD2 LEU A 218       6.122 -19.683  54.382  1.00  0.00              
ATOM   1703  C   LEU A 218       2.519 -17.039  53.873  1.00  0.00              
ATOM   1704  O   LEU A 218       3.010 -15.965  53.522  1.00  0.00              
ATOM   1705  N   ASP A 219       1.681 -17.712  53.085  1.00  0.00              
ATOM   1706  CA  ASP A 219       1.111 -17.092  51.908  1.00  0.00              
ATOM   1707  CB  ASP A 219       1.797 -17.532  50.622  1.00  0.00              
ATOM   1708  CG  ASP A 219       1.424 -16.600  49.481  1.00  0.00              
ATOM   1709  OD1 ASP A 219       0.374 -16.792  48.859  1.00  0.00              
ATOM   1710  OD2 ASP A 219       2.184 -15.658  49.245  1.00  0.00              
ATOM   1711  C   ASP A 219      -0.357 -17.456  51.852  1.00  0.00              
ATOM   1712  O   ASP A 219      -0.728 -18.582  51.511  1.00  0.00              
ATOM   1713  N   PHE A 220      -1.175 -16.458  52.186  1.00  0.00              
ATOM   1714  CA  PHE A 220      -2.621 -16.604  52.248  1.00  0.00              
ATOM   1715  CB  PHE A 220      -3.252 -15.247  52.561  1.00  0.00              
ATOM   1716  CG  PHE A 220      -4.764 -15.268  52.766  1.00  0.00              
ATOM   1717  CD1 PHE A 220      -5.338 -16.128  53.686  1.00  0.00              
ATOM   1718  CD2 PHE A 220      -5.559 -14.412  52.029  1.00  0.00              
ATOM   1719  CE1 PHE A 220      -6.705 -16.127  53.865  1.00  0.00              
ATOM   1720  CE2 PHE A 220      -6.925 -14.419  52.216  1.00  0.00              
ATOM   1721  CZ  PHE A 220      -7.498 -15.273  53.133  1.00  0.00              
ATOM   1722  C   PHE A 220      -3.251 -17.208  51.000  1.00  0.00              
ATOM   1723  O   PHE A 220      -3.940 -18.221  51.102  1.00  0.00              
ATOM   1724  N   GLU A 221      -2.992 -16.640  49.819  1.00  0.00              
ATOM   1725  CA  GLU A 221      -3.670 -17.075  48.609  1.00  0.00              
ATOM   1726  CB  GLU A 221      -3.467 -16.054  47.493  1.00  0.00              
ATOM   1727  CG  GLU A 221      -4.454 -16.191  46.330  1.00  0.00              
ATOM   1728  CD  GLU A 221      -5.922 -16.048  46.725  1.00  0.00              
ATOM   1729  OE1 GLU A 221      -6.329 -14.950  47.103  1.00  0.00              
ATOM   1730  OE2 GLU A 221      -6.652 -17.035  46.655  1.00  0.00              
ATOM   1731  C   GLU A 221      -3.244 -18.470  48.167  1.00  0.00              
ATOM   1732  O   GLU A 221      -4.090 -19.275  47.774  1.00  0.00              
ATOM   1733  N   ASN A 222      -1.945 -18.778  48.256  1.00  0.00              
ATOM   1734  CA  ASN A 222      -1.447 -20.118  47.965  1.00  0.00              
ATOM   1735  CB  ASN A 222       0.077 -20.142  48.078  1.00  0.00              
ATOM   1736  CG  ASN A 222       0.716 -21.518  47.940  1.00  0.00              
ATOM   1737  OD1 ASN A 222       1.458 -21.951  48.815  1.00  0.00              
ATOM   1738  ND2 ASN A 222       0.479 -22.263  46.869  1.00  0.00              
ATOM   1739  C   ASN A 222      -2.073 -21.163  48.880  1.00  0.00              
ATOM   1740  O   ASN A 222      -2.594 -22.176  48.408  1.00  0.00              
ATOM   1741  N   GLU A 223      -2.073 -20.887  50.187  1.00  0.00              
ATOM   1742  CA  GLU A 223      -2.696 -21.780  51.150  1.00  0.00              
ATOM   1743  CB  GLU A 223      -2.360 -21.349  52.562  1.00  0.00              
ATOM   1744  CG  GLU A 223      -0.913 -21.687  52.888  1.00  0.00              
ATOM   1745  CD  GLU A 223      -0.414 -21.072  54.181  1.00  0.00              
ATOM   1746  OE1 GLU A 223      -0.945 -21.376  55.247  1.00  0.00              
ATOM   1747  OE2 GLU A 223       0.518 -20.266  54.128  1.00  0.00              
ATOM   1748  C   GLU A 223      -4.199 -21.917  50.961  1.00  0.00              
ATOM   1749  O   GLU A 223      -4.734 -23.023  51.076  1.00  0.00              
ATOM   1750  N   MET A 224      -4.884 -20.818  50.626  1.00  0.00              
ATOM   1751  CA  MET A 224      -6.305 -20.840  50.313  1.00  0.00              
ATOM   1752  CB  MET A 224      -6.830 -19.419  50.108  1.00  0.00              
ATOM   1753  CG  MET A 224      -8.333 -19.332  49.877  1.00  0.00              
ATOM   1754  SD  MET A 224      -8.952 -17.632  49.838  1.00  0.00              
ATOM   1755  CE  MET A 224      -9.780 -17.610  51.402  1.00  0.00              
ATOM   1756  C   MET A 224      -6.584 -21.711  49.096  1.00  0.00              
ATOM   1757  O   MET A 224      -7.542 -22.485  49.109  1.00  0.00              
ATOM   1758  N   ALA A 225      -5.736 -21.643  48.063  1.00  0.00              
ATOM   1759  CA  ALA A 225      -5.844 -22.532  46.913  1.00  0.00              
ATOM   1760  CB  ALA A 225      -4.747 -22.221  45.907  1.00  0.00              
ATOM   1761  C   ALA A 225      -5.728 -24.002  47.302  1.00  0.00              
ATOM   1762  O   ALA A 225      -6.533 -24.822  46.853  1.00  0.00              
ATOM   1763  N   THR A 226      -4.766 -24.362  48.161  1.00  0.00              
ATOM   1764  CA  THR A 226      -4.678 -25.721  48.681  1.00  0.00              
ATOM   1765  CB  THR A 226      -3.293 -25.982  49.299  1.00  0.00              
ATOM   1766  OG1 THR A 226      -2.919 -24.819  50.029  1.00  0.00              
ATOM   1767  CG2 THR A 226      -2.259 -26.291  48.230  1.00  0.00              
ATOM   1768  C   THR A 226      -5.791 -26.124  49.645  1.00  0.00              
ATOM   1769  O   THR A 226      -6.135 -27.301  49.747  1.00  0.00              
ATOM   1770  N   ALA A 227      -6.375 -25.165  50.369  1.00  0.00              
ATOM   1771  CA  ALA A 227      -7.508 -25.444  51.241  1.00  0.00              
ATOM   1772  CB  ALA A 227      -7.695 -24.302  52.221  1.00  0.00              
ATOM   1773  C   ALA A 227      -8.808 -25.609  50.465  1.00  0.00              
ATOM   1774  O   ALA A 227      -9.710 -26.329  50.891  1.00  0.00              
ATOM   1775  N   ALA A 228      -8.924 -24.920  49.325  1.00  0.00              
ATOM   1776  CA  ALA A 228     -10.024 -25.127  48.396  1.00  0.00              
ATOM   1777  CB  ALA A 228     -10.039 -24.012  47.361  1.00  0.00              
ATOM   1778  C   ALA A 228      -9.847 -26.446  47.655  1.00  0.00              
ATOM   1779  O   ALA A 228     -10.794 -27.212  47.476  1.00  0.00              
ATOM   1780  N   SER A 229      -8.614 -26.748  47.245  1.00  0.00              
ATOM   1781  CA  SER A 229      -8.297 -28.025  46.624  1.00  0.00              
ATOM   1782  CB  SER A 229      -7.104 -27.843  45.685  1.00  0.00              
ATOM   1783  OG  SER A 229      -7.243 -26.691  44.862  1.00  0.00              
ATOM   1784  C   SER A 229      -7.983 -29.027  47.735  1.00  0.00              
ATOM   1785  O   SER A 229      -6.899 -29.612  47.808  1.00  0.00              
ATOM   1786  N   SER A 230      -8.963 -29.240  48.615  1.00  0.00              
ATOM   1787  CA  SER A 230      -8.770 -29.928  49.880  1.00  0.00              
ATOM   1788  CB  SER A 230      -9.984 -29.645  50.762  1.00  0.00              
ATOM   1789  OG  SER A 230     -11.189 -29.618  50.006  1.00  0.00              
ATOM   1790  C   SER A 230      -8.413 -31.412  49.846  1.00  0.00              
ATOM   1791  O   SER A 230      -9.227 -32.310  50.064  1.00  0.00              
ATOM   1792  N   SER A 231      -7.139 -31.664  49.551  1.00  0.00              
ATOM   1793  CA  SER A 231      -6.549 -32.986  49.672  1.00  0.00              
ATOM   1794  CB  SER A 231      -5.216 -32.970  48.928  1.00  0.00              
ATOM   1795  OG  SER A 231      -4.390 -31.894  49.372  1.00  0.00              
ATOM   1796  C   SER A 231      -6.310 -33.348  51.132  1.00  0.00              
ATOM   1797  O   SER A 231      -6.525 -34.471  51.586  1.00  0.00              
ATOM   1798  N   SER A 232      -5.848 -32.330  51.859  1.00  0.00              
ATOM   1799  CA  SER A 232      -5.295 -32.511  53.188  1.00  0.00              
ATOM   1800  CB  SER A 232      -3.837 -32.950  53.040  1.00  0.00              
ATOM   1801  OG  SER A 232      -3.188 -32.281  51.957  1.00  0.00              
ATOM   1802  C   SER A 232      -5.383 -31.298  54.105  1.00  0.00              
ATOM   1803  O   SER A 232      -5.456 -31.459  55.323  1.00  0.00              
ATOM   1804  N   LEU A 233      -5.398 -30.067  53.578  1.00  0.00              
ATOM   1805  CA  LEU A 233      -5.328 -28.880  54.417  1.00  0.00              
ATOM   1806  CB  LEU A 233      -4.735 -27.718  53.611  1.00  0.00              
ATOM   1807  CG  LEU A 233      -4.250 -26.478  54.360  1.00  0.00              
ATOM   1808  CD1 LEU A 233      -3.074 -26.820  55.264  1.00  0.00              
ATOM   1809  CD2 LEU A 233      -3.837 -25.397  53.379  1.00  0.00              
ATOM   1810  C   LEU A 233      -6.654 -28.501  55.080  1.00  0.00              
ATOM   1811  O   LEU A 233      -7.363 -27.582  54.659  1.00  0.00              
ATOM   1812  N   GLU A 234      -7.004 -29.273  56.113  1.00  0.00              
ATOM   1813  CA  GLU A 234      -8.087 -28.965  57.036  1.00  0.00              
ATOM   1814  CB  GLU A 234      -9.470 -29.050  56.381  1.00  0.00              
ATOM   1815  CG  GLU A 234      -9.993 -30.341  55.768  1.00  0.00              
ATOM   1816  CD  GLU A 234     -11.309 -30.122  55.030  1.00  0.00              
ATOM   1817  OE1 GLU A 234     -11.390 -30.485  53.859  1.00  0.00              
ATOM   1818  OE2 GLU A 234     -12.253 -29.574  55.613  1.00  0.00              
ATOM   1819  C   GLU A 234      -8.020 -29.883  58.246  1.00  0.00              
ATOM   1820  O   GLU A 234      -7.474 -30.985  58.148  1.00  0.00              
ATOM   1821  N   LYS A 235      -8.548 -29.465  59.399  1.00  0.00              
ATOM   1822  CA  LYS A 235      -8.481 -30.297  60.587  1.00  0.00              
ATOM   1823  CB  LYS A 235      -7.445 -29.748  61.580  1.00  0.00              
ATOM   1824  CG  LYS A 235      -7.125 -30.657  62.771  1.00  0.00              
ATOM   1825  CD  LYS A 235      -6.700 -32.048  62.310  1.00  0.00              
ATOM   1826  CE  LYS A 235      -6.830 -33.039  63.452  1.00  0.00              
ATOM   1827  NZ  LYS A 235      -7.153 -34.356  62.934  1.00  0.00              
ATOM   1828  C   LYS A 235      -9.835 -30.522  61.244  1.00  0.00              
ATOM   1829  O   LYS A 235     -10.719 -29.665  61.275  1.00  0.00              
ATOM   1830  N   SER A 236      -9.968 -31.752  61.729  1.00  0.00              
ATOM   1831  CA  SER A 236     -11.136 -32.243  62.429  1.00  0.00              
ATOM   1832  CB  SER A 236     -11.122 -33.757  62.224  1.00  0.00              
ATOM   1833  OG  SER A 236      -9.846 -34.283  62.596  1.00  0.00              
ATOM   1834  C   SER A 236     -11.082 -31.899  63.917  1.00  0.00              
ATOM   1835  O   SER A 236     -10.332 -32.538  64.664  1.00  0.00              
ATOM   1836  N   TYR A 237     -11.839 -30.911  64.392  1.00  0.00              
ATOM   1837  CA  TYR A 237     -11.886 -30.628  65.818  1.00  0.00              
ATOM   1838  CB  TYR A 237     -11.969 -29.117  66.084  1.00  0.00              
ATOM   1839  CG  TYR A 237     -11.945 -28.724  67.562  1.00  0.00              
ATOM   1840  CD1 TYR A 237     -10.743 -28.498  68.207  1.00  0.00              
ATOM   1841  CE1 TYR A 237     -10.729 -28.145  69.544  1.00  0.00              
ATOM   1842  CD2 TYR A 237     -13.132 -28.596  68.259  1.00  0.00              
ATOM   1843  CE2 TYR A 237     -13.123 -28.259  69.595  1.00  0.00              
ATOM   1844  CZ  TYR A 237     -11.923 -28.025  70.226  1.00  0.00              
ATOM   1845  OH  TYR A 237     -11.938 -27.658  71.557  1.00  0.00              
ATOM   1846  C   TYR A 237     -13.102 -31.341  66.387  1.00  0.00              
ATOM   1847  O   TYR A 237     -14.222 -31.134  65.919  1.00  0.00              
ATOM   1848  N   GLU A 238     -12.922 -32.195  67.394  1.00  0.00              
ATOM   1849  CA  GLU A 238     -14.071 -32.777  68.062  1.00  0.00              
ATOM   1850  CB  GLU A 238     -13.775 -34.163  68.620  1.00  0.00              
ATOM   1851  CG  GLU A 238     -15.067 -34.853  69.051  1.00  0.00              
ATOM   1852  CD  GLU A 238     -14.894 -36.216  69.700  1.00  0.00              
ATOM   1853  OE1 GLU A 238     -14.417 -37.138  69.039  1.00  0.00              
ATOM   1854  OE2 GLU A 238     -15.248 -36.351  70.870  1.00  0.00              
ATOM   1855  C   GLU A 238     -14.530 -31.846  69.174  1.00  0.00              
ATOM   1856  O   GLU A 238     -13.810 -31.598  70.144  1.00  0.00              
ATOM   1857  N   LEU A 239     -15.722 -31.281  68.995  1.00  0.00              
ATOM   1858  CA  LEU A 239     -16.403 -30.564  70.061  1.00  0.00              
ATOM   1859  CB  LEU A 239     -17.684 -29.916  69.541  1.00  0.00              
ATOM   1860  CG  LEU A 239     -17.602 -28.823  68.490  1.00  0.00              
ATOM   1861  CD1 LEU A 239     -18.997 -28.351  68.122  1.00  0.00              
ATOM   1862  CD2 LEU A 239     -16.781 -27.656  69.000  1.00  0.00              
ATOM   1863  C   LEU A 239     -16.759 -31.525  71.192  1.00  0.00              
ATOM   1864  O   LEU A 239     -17.196 -32.644  70.902  1.00  0.00              
ATOM   1865  N   PRO A 240     -16.635 -31.152  72.479  1.00  0.00              
ATOM   1866  CD  PRO A 240     -16.177 -29.832  72.909  1.00  0.00              
ATOM   1867  CA  PRO A 240     -16.875 -32.015  73.641  1.00  0.00              
ATOM   1868  CB  PRO A 240     -16.813 -31.035  74.793  1.00  0.00              
ATOM   1869  CG  PRO A 240     -15.747 -30.072  74.343  1.00  0.00              
ATOM   1870  C   PRO A 240     -18.162 -32.837  73.683  1.00  0.00              
ATOM   1871  O   PRO A 240     -18.249 -33.837  74.393  1.00  0.00              
ATOM   1872  N   ASP A 241     -19.174 -32.447  72.903  1.00  0.00              
ATOM   1873  CA  ASP A 241     -20.417 -33.201  72.792  1.00  0.00              
ATOM   1874  CB  ASP A 241     -21.592 -32.234  72.553  1.00  0.00              
ATOM   1875  CG  ASP A 241     -21.691 -31.668  71.138  1.00  0.00              
ATOM   1876  OD1 ASP A 241     -20.663 -31.278  70.575  1.00  0.00              
ATOM   1877  OD2 ASP A 241     -22.792 -31.606  70.593  1.00  0.00              
ATOM   1878  C   ASP A 241     -20.360 -34.240  71.667  1.00  0.00              
ATOM   1879  O   ASP A 241     -21.398 -34.713  71.205  1.00  0.00              
ATOM   1880  N   GLY A 242     -19.171 -34.555  71.148  1.00  0.00              
ATOM   1881  CA  GLY A 242     -19.017 -35.570  70.119  1.00  0.00              
ATOM   1882  C   GLY A 242     -18.917 -35.003  68.709  1.00  0.00              
ATOM   1883  O   GLY A 242     -18.479 -35.712  67.799  1.00  0.00              
ATOM   1884  N   GLN A 243     -19.270 -33.733  68.477  1.00  0.00              
ATOM   1885  CA  GLN A 243     -19.313 -33.198  67.122  1.00  0.00              
ATOM   1886  CB  GLN A 243     -20.141 -31.922  67.042  1.00  0.00              
ATOM   1887  CG  GLN A 243     -21.640 -32.126  67.184  1.00  0.00              
ATOM   1888  CD  GLN A 243     -22.427 -30.840  66.976  1.00  0.00              
ATOM   1889  OE1 GLN A 243     -22.340 -30.188  65.939  1.00  0.00              
ATOM   1890  NE2 GLN A 243     -23.232 -30.415  67.937  1.00  0.00              
ATOM   1891  C   GLN A 243     -17.940 -32.959  66.511  1.00  0.00              
ATOM   1892  O   GLN A 243     -17.286 -31.942  66.750  1.00  0.00              
ATOM   1893  N   VAL A 244     -17.471 -33.944  65.744  1.00  0.00              
ATOM   1894  CA  VAL A 244     -16.241 -33.804  64.975  1.00  0.00              
ATOM   1895  CB  VAL A 244     -15.721 -35.176  64.470  1.00  0.00              
ATOM   1896  CG1 VAL A 244     -14.327 -35.025  63.880  1.00  0.00              
ATOM   1897  CG2 VAL A 244     -15.686 -36.230  65.568  1.00  0.00              
ATOM   1898  C   VAL A 244     -16.482 -32.840  63.812  1.00  0.00              
ATOM   1899  O   VAL A 244     -16.955 -33.218  62.738  1.00  0.00              
ATOM   1900  N   ILE A 245     -16.201 -31.561  64.054  1.00  0.00              
ATOM   1901  CA  ILE A 245     -16.375 -30.532  63.041  1.00  0.00              
ATOM   1902  CB  ILE A 245     -16.796 -29.173  63.656  1.00  0.00              
ATOM   1903  CG2 ILE A 245     -18.161 -29.342  64.314  1.00  0.00              
ATOM   1904  CG1 ILE A 245     -15.779 -28.567  64.620  1.00  0.00              
ATOM   1905  CD1 ILE A 245     -16.097 -27.120  65.045  1.00  0.00              
ATOM   1906  C   ILE A 245     -15.137 -30.384  62.165  1.00  0.00              
ATOM   1907  O   ILE A 245     -14.003 -30.569  62.617  1.00  0.00              
ATOM   1908  N   THR A 246     -15.343 -30.048  60.891  1.00  0.00              
ATOM   1909  CA  THR A 246     -14.232 -29.909  59.960  1.00  0.00              
ATOM   1910  CB  THR A 246     -14.562 -30.531  58.582  1.00  0.00              
ATOM   1911  OG1 THR A 246     -15.688 -29.856  58.015  1.00  0.00              
ATOM   1912  CG2 THR A 246     -14.809 -32.029  58.679  1.00  0.00              
ATOM   1913  C   THR A 246     -13.894 -28.431  59.841  1.00  0.00              
ATOM   1914  O   THR A 246     -14.801 -27.614  59.681  1.00  0.00              
ATOM   1915  N   ILE A 247     -12.635 -28.021  59.980  1.00  0.00              
ATOM   1916  CA  ILE A 247     -12.277 -26.618  59.841  1.00  0.00              
ATOM   1917  CB  ILE A 247     -11.856 -26.037  61.215  1.00  0.00              
ATOM   1918  CG2 ILE A 247     -11.479 -24.568  61.083  1.00  0.00              
ATOM   1919  CG1 ILE A 247     -12.990 -26.167  62.229  1.00  0.00              
ATOM   1920  CD1 ILE A 247     -12.581 -25.957  63.689  1.00  0.00              
ATOM   1921  C   ILE A 247     -11.169 -26.533  58.804  1.00  0.00              
ATOM   1922  O   ILE A 247     -10.077 -27.077  58.992  1.00  0.00              
ATOM   1923  N   GLY A 248     -11.483 -25.896  57.676  1.00  0.00              
ATOM   1924  CA  GLY A 248     -10.543 -25.763  56.576  1.00  0.00              
ATOM   1925  C   GLY A 248      -9.752 -24.472  56.627  1.00  0.00              
ATOM   1926  O   GLY A 248      -9.053 -24.172  57.598  1.00  0.00              
ATOM   1927  N   ASN A 249      -9.950 -23.669  55.575  1.00  0.00              
ATOM   1928  CA  ASN A 249      -9.221 -22.419  55.370  1.00  0.00              
ATOM   1929  CB  ASN A 249      -9.711 -21.691  54.104  1.00  0.00              
ATOM   1930  CG  ASN A 249     -11.131 -21.137  54.143  1.00  0.00              
ATOM   1931  OD1 ASN A 249     -11.916 -21.404  55.052  1.00  0.00              
ATOM   1932  ND2 ASN A 249     -11.533 -20.321  53.180  1.00  0.00              
ATOM   1933  C   ASN A 249      -9.252 -21.471  56.562  1.00  0.00              
ATOM   1934  O   ASN A 249      -8.291 -20.751  56.839  1.00  0.00              
ATOM   1935  N   GLU A 250     -10.372 -21.549  57.292  1.00  0.00              
ATOM   1936  CA  GLU A 250     -10.628 -20.824  58.528  1.00  0.00              
ATOM   1937  CB  GLU A 250     -11.860 -21.391  59.237  1.00  0.00              
ATOM   1938  CG  GLU A 250     -13.232 -21.252  58.556  1.00  0.00              
ATOM   1939  CD  GLU A 250     -13.603 -22.224  57.438  1.00  0.00              
ATOM   1940  OE1 GLU A 250     -12.963 -23.272  57.282  1.00  0.00              
ATOM   1941  OE2 GLU A 250     -14.553 -21.943  56.708  1.00  0.00              
ATOM   1942  C   GLU A 250      -9.461 -20.804  59.511  1.00  0.00              
ATOM   1943  O   GLU A 250      -9.218 -19.787  60.165  1.00  0.00              
ATOM   1944  N   ARG A 251      -8.696 -21.903  59.570  1.00  0.00              
ATOM   1945  CA  ARG A 251      -7.529 -22.017  60.439  1.00  0.00              
ATOM   1946  CB  ARG A 251      -6.896 -23.389  60.288  1.00  0.00              
ATOM   1947  CG  ARG A 251      -7.743 -24.545  60.798  1.00  0.00              
ATOM   1948  CD  ARG A 251      -6.948 -25.840  60.743  1.00  0.00              
ATOM   1949  NE  ARG A 251      -5.786 -25.751  61.613  1.00  0.00              
ATOM   1950  CZ  ARG A 251      -4.796 -26.640  61.623  1.00  0.00              
ATOM   1951  NH1 ARG A 251      -3.784 -26.406  62.442  1.00  0.00              
ATOM   1952  NH2 ARG A 251      -4.805 -27.718  60.845  1.00  0.00              
ATOM   1953  C   ARG A 251      -6.448 -20.964  60.219  1.00  0.00              
ATOM   1954  O   ARG A 251      -5.747 -20.583  61.159  1.00  0.00              
ATOM   1955  N   PHE A 252      -6.284 -20.499  58.978  1.00  0.00              
ATOM   1956  CA  PHE A 252      -5.388 -19.386  58.700  1.00  0.00              
ATOM   1957  CB  PHE A 252      -4.362 -19.729  57.614  1.00  0.00              
ATOM   1958  CG  PHE A 252      -4.916 -20.301  56.317  1.00  0.00              
ATOM   1959  CD1 PHE A 252      -5.310 -19.460  55.295  1.00  0.00              
ATOM   1960  CD2 PHE A 252      -5.013 -21.670  56.168  1.00  0.00              
ATOM   1961  CE1 PHE A 252      -5.814 -19.994  54.130  1.00  0.00              
ATOM   1962  CE2 PHE A 252      -5.512 -22.196  54.997  1.00  0.00              
ATOM   1963  CZ  PHE A 252      -5.916 -21.359  53.983  1.00  0.00              
ATOM   1964  C   PHE A 252      -6.128 -18.092  58.391  1.00  0.00              
ATOM   1965  O   PHE A 252      -5.671 -16.995  58.715  1.00  0.00              
ATOM   1966  N   ARG A 253      -7.313 -18.233  57.789  1.00  0.00              
ATOM   1967  CA  ARG A 253      -8.217 -17.133  57.477  1.00  0.00              
ATOM   1968  CB  ARG A 253      -9.404 -17.744  56.742  1.00  0.00              
ATOM   1969  CG  ARG A 253     -10.614 -16.918  56.350  1.00  0.00              
ATOM   1970  CD  ARG A 253     -11.564 -17.928  55.735  1.00  0.00              
ATOM   1971  NE  ARG A 253     -12.917 -17.432  55.568  1.00  0.00              
ATOM   1972  CZ  ARG A 253     -13.962 -18.255  55.453  1.00  0.00              
ATOM   1973  NH1 ARG A 253     -15.175 -17.729  55.364  1.00  0.00              
ATOM   1974  NH2 ARG A 253     -13.820 -19.577  55.396  1.00  0.00              
ATOM   1975  C   ARG A 253      -8.657 -16.341  58.706  1.00  0.00              
ATOM   1976  O   ARG A 253      -8.988 -15.158  58.591  1.00  0.00              
ATOM   1977  N   CYS A 254      -8.687 -16.974  59.886  1.00  0.00              
ATOM   1978  CA  CYS A 254      -8.879 -16.247  61.130  1.00  0.00              
ATOM   1979  CB  CYS A 254      -9.378 -17.161  62.252  1.00  0.00              
ATOM   1980  SG  CYS A 254      -9.603 -16.322  63.839  1.00  0.00              
ATOM   1981  C   CYS A 254      -7.677 -15.383  61.523  1.00  0.00              
ATOM   1982  O   CYS A 254      -7.860 -14.161  61.497  1.00  0.00              
ATOM   1983  N   PRO A 255      -6.444 -15.846  61.834  1.00  0.00              
ATOM   1984  CD  PRO A 255      -6.054 -17.246  61.983  1.00  0.00              
ATOM   1985  CA  PRO A 255      -5.297 -14.990  62.150  1.00  0.00              
ATOM   1986  CB  PRO A 255      -4.176 -15.973  62.376  1.00  0.00              
ATOM   1987  CG  PRO A 255      -4.887 -17.163  62.941  1.00  0.00              
ATOM   1988  C   PRO A 255      -4.927 -14.005  61.052  1.00  0.00              
ATOM   1989  O   PRO A 255      -4.391 -12.931  61.331  1.00  0.00              
ATOM   1990  N   GLU A 256      -5.238 -14.341  59.793  1.00  0.00              
ATOM   1991  CA  GLU A 256      -5.062 -13.436  58.667  1.00  0.00              
ATOM   1992  CB  GLU A 256      -5.614 -14.080  57.403  1.00  0.00              
ATOM   1993  CG  GLU A 256      -5.276 -13.359  56.100  1.00  0.00              
ATOM   1994  CD  GLU A 256      -3.797 -13.260  55.765  1.00  0.00              
ATOM   1995  OE1 GLU A 256      -3.072 -14.245  55.914  1.00  0.00              
ATOM   1996  OE2 GLU A 256      -3.358 -12.201  55.311  1.00  0.00              
ATOM   1997  C   GLU A 256      -5.705 -12.069  58.870  1.00  0.00              
ATOM   1998  O   GLU A 256      -5.186 -11.079  58.355  1.00  0.00              
ATOM   1999  N   THR A 257      -6.789 -11.979  59.648  1.00  0.00              
ATOM   2000  CA  THR A 257      -7.426 -10.707  59.970  1.00  0.00              
ATOM   2001  CB  THR A 257      -8.662 -10.931  60.849  1.00  0.00              
ATOM   2002  OG1 THR A 257      -9.324 -12.067  60.314  1.00  0.00              
ATOM   2003  CG2 THR A 257      -9.606  -9.742  60.830  1.00  0.00              
ATOM   2004  C   THR A 257      -6.475  -9.724  60.650  1.00  0.00              
ATOM   2005  O   THR A 257      -6.596  -8.515  60.457  1.00  0.00              
ATOM   2006  N   LEU A 258      -5.473 -10.211  61.395  1.00  0.00              
ATOM   2007  CA  LEU A 258      -4.452  -9.348  61.982  1.00  0.00              
ATOM   2008  CB  LEU A 258      -3.512 -10.160  62.862  1.00  0.00              
ATOM   2009  CG  LEU A 258      -4.064 -10.887  64.080  1.00  0.00              
ATOM   2010  CD1 LEU A 258      -3.002 -11.816  64.643  1.00  0.00              
ATOM   2011  CD2 LEU A 258      -4.568  -9.912  65.133  1.00  0.00              
ATOM   2012  C   LEU A 258      -3.628  -8.627  60.920  1.00  0.00              
ATOM   2013  O   LEU A 258      -3.062  -7.561  61.157  1.00  0.00              
ATOM   2014  N   PHE A 259      -3.541  -9.230  59.733  1.00  0.00              
ATOM   2015  CA  PHE A 259      -2.874  -8.629  58.592  1.00  0.00              
ATOM   2016  CB  PHE A 259      -2.094  -9.702  57.823  1.00  0.00              
ATOM   2017  CG  PHE A 259      -0.893 -10.240  58.596  1.00  0.00              
ATOM   2018  CD1 PHE A 259       0.379  -9.844  58.236  1.00  0.00              
ATOM   2019  CD2 PHE A 259      -1.069 -11.070  59.689  1.00  0.00              
ATOM   2020  CE1 PHE A 259       1.464 -10.240  58.990  1.00  0.00              
ATOM   2021  CE2 PHE A 259       0.021 -11.456  60.440  1.00  0.00              
ATOM   2022  CZ  PHE A 259       1.287 -11.039  60.096  1.00  0.00              
ATOM   2023  C   PHE A 259      -3.870  -7.913  57.686  1.00  0.00              
ATOM   2024  O   PHE A 259      -3.535  -6.896  57.080  1.00  0.00              
ATOM   2025  N   GLN A 260      -5.106  -8.419  57.596  1.00  0.00              
ATOM   2026  CA  GLN A 260      -6.163  -7.830  56.783  1.00  0.00              
ATOM   2027  CB  GLN A 260      -6.503  -8.753  55.610  1.00  0.00              
ATOM   2028  CG  GLN A 260      -5.402  -8.930  54.575  1.00  0.00              
ATOM   2029  CD  GLN A 260      -5.786  -9.876  53.449  1.00  0.00              
ATOM   2030  OE1 GLN A 260      -6.761  -9.673  52.729  1.00  0.00              
ATOM   2031  NE2 GLN A 260      -5.036 -10.948  53.243  1.00  0.00              
ATOM   2032  C   GLN A 260      -7.420  -7.543  57.615  1.00  0.00              
ATOM   2033  O   GLN A 260      -8.376  -8.329  57.609  1.00  0.00              
ATOM   2034  N   PRO A 261      -7.498  -6.413  58.343  1.00  0.00              
ATOM   2035  CD  PRO A 261      -6.451  -5.400  58.418  1.00  0.00              
ATOM   2036  CA  PRO A 261      -8.619  -6.054  59.223  1.00  0.00              
ATOM   2037  CB  PRO A 261      -8.150  -4.747  59.823  1.00  0.00              
ATOM   2038  CG  PRO A 261      -6.652  -4.863  59.816  1.00  0.00              
ATOM   2039  C   PRO A 261      -9.978  -5.909  58.537  1.00  0.00              
ATOM   2040  O   PRO A 261     -11.048  -5.969  59.161  1.00  0.00              
ATOM   2041  N   SER A 262      -9.922  -5.756  57.212  1.00  0.00              
ATOM   2042  CA  SER A 262     -11.069  -5.753  56.322  1.00  0.00              
ATOM   2043  CB  SER A 262     -10.545  -5.632  54.896  1.00  0.00              
ATOM   2044  OG  SER A 262      -9.334  -6.369  54.743  1.00  0.00              
ATOM   2045  C   SER A 262     -11.965  -6.978  56.452  1.00  0.00              
ATOM   2046  O   SER A 262     -13.165  -6.895  56.190  1.00  0.00              
ATOM   2047  N   PHE A 263     -11.410  -8.114  56.893  1.00  0.00              
ATOM   2048  CA  PHE A 263     -12.202  -9.309  57.160  1.00  0.00              
ATOM   2049  CB  PHE A 263     -11.290 -10.480  57.493  1.00  0.00              
ATOM   2050  CG  PHE A 263     -10.421 -10.999  56.354  1.00  0.00              
ATOM   2051  CD1 PHE A 263      -9.332 -11.785  56.668  1.00  0.00              
ATOM   2052  CD2 PHE A 263     -10.714 -10.724  55.027  1.00  0.00              
ATOM   2053  CE1 PHE A 263      -8.550 -12.299  55.659  1.00  0.00              
ATOM   2054  CE2 PHE A 263      -9.919 -11.239  54.026  1.00  0.00              
ATOM   2055  CZ  PHE A 263      -8.838 -12.029  54.341  1.00  0.00              
ATOM   2056  C   PHE A 263     -13.247  -9.151  58.260  1.00  0.00              
ATOM   2057  O   PHE A 263     -14.255  -9.862  58.286  1.00  0.00              
ATOM   2058  N   ILE A 264     -13.012  -8.244  59.213  1.00  0.00              
ATOM   2059  CA  ILE A 264     -14.061  -7.835  60.136  1.00  0.00              
ATOM   2060  CB  ILE A 264     -13.474  -7.575  61.547  1.00  0.00              
ATOM   2061  CG2 ILE A 264     -14.480  -6.907  62.486  1.00  0.00              
ATOM   2062  CG1 ILE A 264     -12.993  -8.892  62.144  1.00  0.00              
ATOM   2063  CD1 ILE A 264     -12.288  -8.780  63.508  1.00  0.00              
ATOM   2064  C   ILE A 264     -14.758  -6.612  59.550  1.00  0.00              
ATOM   2065  O   ILE A 264     -15.983  -6.491  59.592  1.00  0.00              
ATOM   2066  N   GLY A 265     -13.961  -5.716  58.966  1.00  0.00              
ATOM   2067  CA  GLY A 265     -14.472  -4.474  58.412  1.00  0.00              
ATOM   2068  C   GLY A 265     -13.681  -3.264  58.887  1.00  0.00              
ATOM   2069  O   GLY A 265     -14.069  -2.122  58.637  1.00  0.00              
ATOM   2070  N   MET A 266     -12.555  -3.481  59.574  1.00  0.00              
ATOM   2071  CA  MET A 266     -11.754  -2.380  60.081  1.00  0.00              
ATOM   2072  CB  MET A 266     -10.848  -2.833  61.221  1.00  0.00              
ATOM   2073  CG  MET A 266     -11.570  -3.335  62.462  1.00  0.00              
ATOM   2074  SD  MET A 266     -10.421  -3.988  63.700  1.00  0.00              
ATOM   2075  CE  MET A 266      -9.971  -2.492  64.532  1.00  0.00              
ATOM   2076  C   MET A 266     -10.907  -1.807  58.955  1.00  0.00              
ATOM   2077  O   MET A 266     -10.199  -2.527  58.249  1.00  0.00              
ATOM   2078  N   GLU A 267     -11.006  -0.489  58.779  1.00  0.00              
ATOM   2079  CA  GLU A 267     -10.202   0.231  57.799  1.00  0.00              
ATOM   2080  CB  GLU A 267     -10.880   1.551  57.452  1.00  0.00              
ATOM   2081  CG  GLU A 267     -12.250   1.382  56.807  1.00  0.00              
ATOM   2082  CD  GLU A 267     -12.930   2.704  56.486  1.00  0.00              
ATOM   2083  OE1 GLU A 267     -13.544   3.283  57.381  1.00  0.00              
ATOM   2084  OE2 GLU A 267     -12.844   3.151  55.343  1.00  0.00              
ATOM   2085  C   GLU A 267      -8.768   0.496  58.256  1.00  0.00              
ATOM   2086  O   GLU A 267      -7.952   1.054  57.519  1.00  0.00              
ATOM   2087  N   SER A 268      -8.462   0.131  59.502  1.00  0.00              
ATOM   2088  CA  SER A 268      -7.137   0.264  60.079  1.00  0.00              
ATOM   2089  CB  SER A 268      -7.249  -0.097  61.551  1.00  0.00              
ATOM   2090  OG  SER A 268      -8.370   0.549  62.144  1.00  0.00              
ATOM   2091  C   SER A 268      -6.108  -0.641  59.408  1.00  0.00              
ATOM   2092  O   SER A 268      -6.436  -1.706  58.880  1.00  0.00              
ATOM   2093  N   ALA A 269      -4.847  -0.207  59.419  1.00  0.00              
ATOM   2094  CA  ALA A 269      -3.755  -0.999  58.874  1.00  0.00              
ATOM   2095  CB  ALA A 269      -2.505  -0.136  58.820  1.00  0.00              
ATOM   2096  C   ALA A 269      -3.452  -2.216  59.741  1.00  0.00              
ATOM   2097  O   ALA A 269      -3.541  -2.151  60.969  1.00  0.00              
ATOM   2098  N   GLY A 270      -3.112  -3.339  59.107  1.00  0.00              
ATOM   2099  CA  GLY A 270      -2.796  -4.567  59.821  1.00  0.00              
ATOM   2100  C   GLY A 270      -1.436  -4.527  60.502  1.00  0.00              
ATOM   2101  O   GLY A 270      -0.566  -3.739  60.124  1.00  0.00              
ATOM   2102  N   ILE A 271      -1.249  -5.448  61.458  1.00  0.00              
ATOM   2103  CA  ILE A 271      -0.070  -5.570  62.316  1.00  0.00              
ATOM   2104  CB  ILE A 271      -0.120  -6.983  62.976  1.00  0.00              
ATOM   2105  CG2 ILE A 271       1.228  -7.637  63.266  1.00  0.00              
ATOM   2106  CG1 ILE A 271      -1.006  -6.900  64.215  1.00  0.00              
ATOM   2107  CD1 ILE A 271      -1.117  -8.183  65.063  1.00  0.00              
ATOM   2108  C   ILE A 271       1.286  -5.219  61.705  1.00  0.00              
ATOM   2109  O   ILE A 271       2.015  -4.372  62.231  1.00  0.00              
ATOM   2110  N   HIS A 272       1.591  -5.847  60.564  1.00  0.00              
ATOM   2111  CA  HIS A 272       2.813  -5.590  59.816  1.00  0.00              
ATOM   2112  CB  HIS A 272       2.897  -6.535  58.610  1.00  0.00              
ATOM   2113  CG  HIS A 272       1.757  -6.435  57.599  1.00  0.00              
ATOM   2114  ND1 HIS A 272       0.464  -6.679  57.774  1.00  0.00              
ATOM   2115  CD2 HIS A 272       1.943  -6.060  56.289  1.00  0.00              
ATOM   2116  NE2 HIS A 272       0.753  -6.096  55.753  1.00  0.00              
ATOM   2117  CE1 HIS A 272      -0.140  -6.463  56.636  1.00  0.00              
ATOM   2118  C   HIS A 272       2.960  -4.136  59.382  1.00  0.00              
ATOM   2119  O   HIS A 272       4.009  -3.515  59.569  1.00  0.00              
ATOM   2120  N   GLU A 273       1.860  -3.575  58.872  1.00  0.00              
ATOM   2121  CA  GLU A 273       1.826  -2.207  58.390  1.00  0.00              
ATOM   2122  CB  GLU A 273       0.526  -1.921  57.659  1.00  0.00              
ATOM   2123  CG  GLU A 273       0.315  -2.760  56.412  1.00  0.00              
ATOM   2124  CD  GLU A 273      -1.054  -2.570  55.784  1.00  0.00              
ATOM   2125  OE1 GLU A 273      -2.041  -3.010  56.379  1.00  0.00              
ATOM   2126  OE2 GLU A 273      -1.136  -1.976  54.711  1.00  0.00              
ATOM   2127  C   GLU A 273       1.950  -1.249  59.559  1.00  0.00              
ATOM   2128  O   GLU A 273       2.702  -0.283  59.466  1.00  0.00              
ATOM   2129  N   THR A 274       1.262  -1.504  60.678  1.00  0.00              
ATOM   2130  CA  THR A 274       1.393  -0.664  61.857  1.00  0.00              
ATOM   2131  CB  THR A 274       0.300  -0.983  62.893  1.00  0.00              
ATOM   2132  OG1 THR A 274       0.193  -2.398  62.992  1.00  0.00              
ATOM   2133  CG2 THR A 274      -1.036  -0.360  62.529  1.00  0.00              
ATOM   2134  C   THR A 274       2.788  -0.699  62.471  1.00  0.00              
ATOM   2135  O   THR A 274       3.310   0.345  62.871  1.00  0.00              
ATOM   2136  N   THR A 275       3.423  -1.879  62.507  1.00  0.00              
ATOM   2137  CA  THR A 275       4.799  -2.020  62.980  1.00  0.00              
ATOM   2138  CB  THR A 275       5.201  -3.516  62.999  1.00  0.00              
ATOM   2139  OG1 THR A 275       4.356  -4.150  63.951  1.00  0.00              
ATOM   2140  CG2 THR A 275       6.656  -3.763  63.380  1.00  0.00              
ATOM   2141  C   THR A 275       5.734  -1.191  62.101  1.00  0.00              
ATOM   2142  O   THR A 275       6.498  -0.357  62.594  1.00  0.00              
ATOM   2143  N   TYR A 276       5.607  -1.364  60.781  1.00  0.00              
ATOM   2144  CA  TYR A 276       6.381  -0.602  59.817  1.00  0.00              
ATOM   2145  CB  TYR A 276       6.023  -1.089  58.415  1.00  0.00              
ATOM   2146  CG  TYR A 276       6.883  -0.522  57.297  1.00  0.00              
ATOM   2147  CD1 TYR A 276       8.254  -0.429  57.443  1.00  0.00              
ATOM   2148  CE1 TYR A 276       9.018   0.080  56.420  1.00  0.00              
ATOM   2149  CD2 TYR A 276       6.275  -0.113  56.129  1.00  0.00              
ATOM   2150  CE2 TYR A 276       7.042   0.375  55.097  1.00  0.00              
ATOM   2151  CZ  TYR A 276       8.408   0.462  55.249  1.00  0.00              
ATOM   2152  OH  TYR A 276       9.183   0.889  54.192  1.00  0.00              
ATOM   2153  C   TYR A 276       6.157   0.903  59.955  1.00  0.00              
ATOM   2154  O   TYR A 276       7.121   1.667  60.006  1.00  0.00              
ATOM   2155  N   ASN A 277       4.897   1.335  60.082  1.00  0.00              
ATOM   2156  CA  ASN A 277       4.548   2.739  60.284  1.00  0.00              
ATOM   2157  CB  ASN A 277       3.034   2.954  60.390  1.00  0.00              
ATOM   2158  CG  ASN A 277       2.242   2.699  59.114  1.00  0.00              
ATOM   2159  OD1 ASN A 277       2.701   2.909  57.992  1.00  0.00              
ATOM   2160  ND2 ASN A 277       1.004   2.233  59.210  1.00  0.00              
ATOM   2161  C   ASN A 277       5.198   3.326  61.529  1.00  0.00              
ATOM   2162  O   ASN A 277       5.678   4.461  61.501  1.00  0.00              
ATOM   2163  N   SER A 278       5.256   2.538  62.611  1.00  0.00              
ATOM   2164  CA  SER A 278       5.931   2.940  63.838  1.00  0.00              
ATOM   2165  CB  SER A 278       5.812   1.854  64.901  1.00  0.00              
ATOM   2166  OG  SER A 278       4.484   1.425  65.159  1.00  0.00              
ATOM   2167  C   SER A 278       7.413   3.211  63.590  1.00  0.00              
ATOM   2168  O   SER A 278       7.928   4.278  63.932  1.00  0.00              
ATOM   2169  N   ILE A 279       8.093   2.263  62.927  1.00  0.00              
ATOM   2170  CA  ILE A 279       9.518   2.389  62.623  1.00  0.00              
ATOM   2171  CB  ILE A 279      10.054   1.089  61.968  1.00  0.00              
ATOM   2172  CG2 ILE A 279      11.558   1.190  61.736  1.00  0.00              
ATOM   2173  CG1 ILE A 279       9.785  -0.126  62.846  1.00  0.00              
ATOM   2174  CD1 ILE A 279       9.984  -1.492  62.162  1.00  0.00              
ATOM   2175  C   ILE A 279       9.771   3.603  61.732  1.00  0.00              
ATOM   2176  O   ILE A 279      10.657   4.412  62.008  1.00  0.00              
ATOM   2177  N   MET A 280       8.948   3.767  60.694  1.00  0.00              
ATOM   2178  CA  MET A 280       9.043   4.899  59.782  1.00  0.00              
ATOM   2179  CB  MET A 280       8.074   4.714  58.629  1.00  0.00              
ATOM   2180  CG  MET A 280       8.461   3.596  57.676  1.00  0.00              
ATOM   2181  SD  MET A 280       9.804   4.033  56.546  1.00  0.00              
ATOM   2182  CE  MET A 280      11.138   3.092  57.226  1.00  0.00              
ATOM   2183  C   MET A 280       8.803   6.254  60.430  1.00  0.00              
ATOM   2184  O   MET A 280       9.422   7.246  60.042  1.00  0.00              
ATOM   2185  N   LYS A 281       7.902   6.322  61.417  1.00  0.00              
ATOM   2186  CA  LYS A 281       7.664   7.559  62.148  1.00  0.00              
ATOM   2187  CB  LYS A 281       6.360   7.440  62.926  1.00  0.00              
ATOM   2188  CG  LYS A 281       5.734   8.778  63.286  1.00  0.00              
ATOM   2189  CD  LYS A 281       4.425   8.542  64.015  1.00  0.00              
ATOM   2190  CE  LYS A 281       3.759   9.864  64.353  1.00  0.00              
ATOM   2191  NZ  LYS A 281       2.584   9.632  65.168  1.00  0.00              
ATOM   2192  C   LYS A 281       8.829   7.904  63.077  1.00  0.00              
ATOM   2193  O   LYS A 281       9.048   9.072  63.407  1.00  0.00              
ATOM   2194  N   CYS A 282       9.589   6.897  63.519  1.00  0.00              
ATOM   2195  CA  CYS A 282      10.813   7.135  64.270  1.00  0.00              
ATOM   2196  CB  CYS A 282      11.254   5.851  64.955  1.00  0.00              
ATOM   2197  SG  CYS A 282      10.046   5.250  66.161  1.00  0.00              
ATOM   2198  C   CYS A 282      11.958   7.699  63.428  1.00  0.00              
ATOM   2199  O   CYS A 282      11.928   7.705  62.194  1.00  0.00              
ATOM   2200  N   ASP A 283      13.001   8.186  64.111  1.00  0.00              
ATOM   2201  CA  ASP A 283      14.152   8.814  63.475  1.00  0.00              
ATOM   2202  CB  ASP A 283      15.077   9.383  64.561  1.00  0.00              
ATOM   2203  CG  ASP A 283      16.353  10.103  64.121  1.00  0.00              
ATOM   2204  OD1 ASP A 283      16.462  11.294  64.364  1.00  0.00              
ATOM   2205  OD2 ASP A 283      17.262   9.463  63.576  1.00  0.00              
ATOM   2206  C   ASP A 283      14.924   7.849  62.585  1.00  0.00              
ATOM   2207  O   ASP A 283      15.672   7.007  63.078  1.00  0.00              
ATOM   2208  N   ILE A 284      14.665   7.941  61.281  1.00  0.00              
ATOM   2209  CA  ILE A 284      15.583   7.586  60.193  1.00  0.00              
ATOM   2210  CB  ILE A 284      15.929   8.827  59.311  1.00  0.00              
ATOM   2211  CG2 ILE A 284      16.588   8.364  58.017  1.00  0.00              
ATOM   2212  CG1 ILE A 284      14.748   9.710  58.929  1.00  0.00              
ATOM   2213  CD1 ILE A 284      14.296  10.736  59.982  1.00  0.00              
ATOM   2214  C   ILE A 284      16.873   6.846  60.547  1.00  0.00              
ATOM   2215  O   ILE A 284      17.031   5.655  60.277  1.00  0.00              
ATOM   2216  N   ASP A 285      17.765   7.566  61.231  1.00  0.00              
ATOM   2217  CA  ASP A 285      19.123   7.116  61.507  1.00  0.00              
ATOM   2218  CB  ASP A 285      19.959   8.239  62.145  1.00  0.00              
ATOM   2219  CG  ASP A 285      19.996   9.576  61.401  1.00  0.00              
ATOM   2220  OD1 ASP A 285      21.047  10.135  61.160  1.00  0.00              
ATOM   2221  OD2 ASP A 285      18.910  10.093  61.072  1.00  0.00              
ATOM   2222  C   ASP A 285      19.094   5.924  62.450  1.00  0.00              
ATOM   2223  O   ASP A 285      19.790   4.934  62.226  1.00  0.00              
ATOM   2224  N   ILE A 286      18.244   5.973  63.482  1.00  0.00              
ATOM   2225  CA  ILE A 286      18.204   4.923  64.496  1.00  0.00              
ATOM   2226  CB  ILE A 286      17.711   5.441  65.877  1.00  0.00              
ATOM   2227  CG2 ILE A 286      18.566   6.629  66.307  1.00  0.00              
ATOM   2228  CG1 ILE A 286      16.223   5.791  65.908  1.00  0.00              
ATOM   2229  CD1 ILE A 286      15.619   5.967  67.312  1.00  0.00              
ATOM   2230  C   ILE A 286      17.385   3.700  64.088  1.00  0.00              
ATOM   2231  O   ILE A 286      17.463   2.660  64.749  1.00  0.00              
ATOM   2232  N   ARG A 287      16.612   3.790  62.992  1.00  0.00              
ATOM   2233  CA  ARG A 287      15.640   2.769  62.605  1.00  0.00              
ATOM   2234  CB  ARG A 287      15.011   3.087  61.252  1.00  0.00              
ATOM   2235  CG  ARG A 287      14.031   4.251  61.257  1.00  0.00              
ATOM   2236  CD  ARG A 287      13.474   4.427  59.852  1.00  0.00              
ATOM   2237  NE  ARG A 287      12.549   5.548  59.759  1.00  0.00              
ATOM   2238  CZ  ARG A 287      12.624   6.465  58.789  1.00  0.00              
ATOM   2239  NH1 ARG A 287      11.753   7.462  58.759  1.00  0.00              
ATOM   2240  NH2 ARG A 287      13.555   6.413  57.842  1.00  0.00              
ATOM   2241  C   ARG A 287      16.125   1.325  62.588  1.00  0.00              
ATOM   2242  O   ARG A 287      15.371   0.419  62.952  1.00  0.00              
ATOM   2243  N   LYS A 288      17.394   1.092  62.226  1.00  0.00              
ATOM   2244  CA  LYS A 288      17.967  -0.250  62.206  1.00  0.00              
ATOM   2245  CB  LYS A 288      19.403  -0.233  61.690  1.00  0.00              
ATOM   2246  CG  LYS A 288      19.902  -1.647  61.412  1.00  0.00              
ATOM   2247  CD  LYS A 288      21.413  -1.708  61.353  1.00  0.00              
ATOM   2248  CE  LYS A 288      21.824  -3.169  61.314  1.00  0.00              
ATOM   2249  NZ  LYS A 288      23.260  -3.324  61.435  1.00  0.00              
ATOM   2250  C   LYS A 288      17.940  -0.909  63.583  1.00  0.00              
ATOM   2251  O   LYS A 288      17.637  -2.097  63.696  1.00  0.00              
ATOM   2252  N   ASP A 289      18.187  -0.133  64.648  1.00  0.00              
ATOM   2253  CA  ASP A 289      18.172  -0.647  66.017  1.00  0.00              
ATOM   2254  CB  ASP A 289      18.509   0.447  67.029  1.00  0.00              
ATOM   2255  CG  ASP A 289      19.961   0.902  67.060  1.00  0.00              
ATOM   2256  OD1 ASP A 289      20.617   0.677  68.076  1.00  0.00              
ATOM   2257  OD2 ASP A 289      20.409   1.516  66.091  1.00  0.00              
ATOM   2258  C   ASP A 289      16.818  -1.236  66.394  1.00  0.00              
ATOM   2259  O   ASP A 289      16.727  -2.207  67.150  1.00  0.00              
ATOM   2260  N   LEU A 290      15.761  -0.638  65.833  1.00  0.00              
ATOM   2261  CA  LEU A 290      14.404  -1.127  66.004  1.00  0.00              
ATOM   2262  CB  LEU A 290      13.399  -0.029  65.669  1.00  0.00              
ATOM   2263  CG  LEU A 290      13.476   1.297  66.417  1.00  0.00              
ATOM   2264  CD1 LEU A 290      12.525   2.294  65.784  1.00  0.00              
ATOM   2265  CD2 LEU A 290      13.180   1.126  67.899  1.00  0.00              
ATOM   2266  C   LEU A 290      14.164  -2.334  65.106  1.00  0.00              
ATOM   2267  O   LEU A 290      13.720  -3.376  65.590  1.00  0.00              
ATOM   2268  N   TYR A 291      14.494  -2.217  63.810  1.00  0.00              
ATOM   2269  CA  TYR A 291      14.351  -3.297  62.835  1.00  0.00              
ATOM   2270  CB  TYR A 291      14.981  -2.919  61.497  1.00  0.00              
ATOM   2271  CG  TYR A 291      14.113  -2.109  60.548  1.00  0.00              
ATOM   2272  CD1 TYR A 291      12.908  -2.617  60.103  1.00  0.00              
ATOM   2273  CE1 TYR A 291      12.194  -1.948  59.132  1.00  0.00              
ATOM   2274  CD2 TYR A 291      14.582  -0.909  60.057  1.00  0.00              
ATOM   2275  CE2 TYR A 291      13.871  -0.233  59.089  1.00  0.00              
ATOM   2276  CZ  TYR A 291      12.689  -0.767  58.625  1.00  0.00              
ATOM   2277  OH  TYR A 291      11.996  -0.119  57.626  1.00  0.00              
ATOM   2278  C   TYR A 291      14.965  -4.623  63.257  1.00  0.00              
ATOM   2279  O   TYR A 291      14.345  -5.677  63.120  1.00  0.00              
ATOM   2280  N   ALA A 292      16.184  -4.564  63.796  1.00  0.00              
ATOM   2281  CA  ALA A 292      16.894  -5.741  64.267  1.00  0.00              
ATOM   2282  CB  ALA A 292      18.336  -5.359  64.565  1.00  0.00              
ATOM   2283  C   ALA A 292      16.313  -6.376  65.523  1.00  0.00              
ATOM   2284  O   ALA A 292      16.684  -7.494  65.884  1.00  0.00              
ATOM   2285  N   ASN A 293      15.404  -5.689  66.220  1.00  0.00              
ATOM   2286  CA  ASN A 293      14.830  -6.214  67.447  1.00  0.00              
ATOM   2287  CB  ASN A 293      15.425  -5.526  68.685  1.00  0.00              
ATOM   2288  CG  ASN A 293      16.929  -5.659  68.855  1.00  0.00              
ATOM   2289  OD1 ASN A 293      17.443  -6.644  69.380  1.00  0.00              
ATOM   2290  ND2 ASN A 293      17.688  -4.663  68.416  1.00  0.00              
ATOM   2291  C   ASN A 293      13.317  -6.034  67.416  1.00  0.00              
ATOM   2292  O   ASN A 293      12.729  -5.335  68.251  1.00  0.00              
ATOM   2293  N   ASN A 294      12.636  -6.638  66.436  1.00  0.00              
ATOM   2294  CA  ASN A 294      11.183  -6.588  66.440  1.00  0.00              
ATOM   2295  CB  ASN A 294      10.581  -6.567  65.035  1.00  0.00              
ATOM   2296  CG  ASN A 294       9.058  -6.420  65.000  1.00  0.00              
ATOM   2297  OD1 ASN A 294       8.409  -6.905  64.078  1.00  0.00              
ATOM   2298  ND2 ASN A 294       8.380  -5.765  65.936  1.00  0.00              
ATOM   2299  C   ASN A 294      10.631  -7.725  67.285  1.00  0.00              
ATOM   2300  O   ASN A 294      10.313  -8.813  66.807  1.00  0.00              
ATOM   2301  N   VAL A 295      10.543  -7.445  68.583  1.00  0.00              
ATOM   2302  CA  VAL A 295      10.181  -8.453  69.566  1.00  0.00              
ATOM   2303  CB  VAL A 295      10.836  -8.124  70.931  1.00  0.00              
ATOM   2304  CG1 VAL A 295      10.436  -9.113  72.019  1.00  0.00              
ATOM   2305  CG2 VAL A 295      12.353  -8.138  70.800  1.00  0.00              
ATOM   2306  C   VAL A 295       8.666  -8.549  69.669  1.00  0.00              
ATOM   2307  O   VAL A 295       7.983  -7.566  69.959  1.00  0.00              
ATOM   2308  N   MET A 296       8.119  -9.728  69.390  1.00  0.00              
ATOM   2309  CA  MET A 296       6.694  -9.957  69.557  1.00  0.00              
ATOM   2310  CB  MET A 296       6.205 -11.009  68.581  1.00  0.00              
ATOM   2311  CG  MET A 296       6.263 -10.517  67.146  1.00  0.00              
ATOM   2312  SD  MET A 296       5.432 -11.646  66.006  1.00  0.00              
ATOM   2313  CE  MET A 296       6.783 -12.759  65.776  1.00  0.00              
ATOM   2314  C   MET A 296       6.336 -10.348  70.983  1.00  0.00              
ATOM   2315  O   MET A 296       7.147 -10.944  71.694  1.00  0.00              
ATOM   2316  N   SER A 297       5.120 -10.018  71.421  1.00  0.00              
ATOM   2317  CA  SER A 297       4.688 -10.250  72.789  1.00  0.00              
ATOM   2318  CB  SER A 297       5.259  -9.160  73.681  1.00  0.00              
ATOM   2319  OG  SER A 297       4.927  -7.859  73.216  1.00  0.00              
ATOM   2320  C   SER A 297       3.171 -10.248  72.893  1.00  0.00              
ATOM   2321  O   SER A 297       2.483  -9.602  72.099  1.00  0.00              
ATOM   2322  N   GLY A 298       2.648 -10.970  73.879  1.00  0.00              
ATOM   2323  CA  GLY A 298       1.218 -11.081  74.078  1.00  0.00              
ATOM   2324  C   GLY A 298       0.665 -12.395  73.543  1.00  0.00              
ATOM   2325  O   GLY A 298       1.392 -13.312  73.141  1.00  0.00              
ATOM   2326  N   GLY A 299      -0.665 -12.432  73.495  1.00  0.00              
ATOM   2327  CA  GLY A 299      -1.411 -13.648  73.231  1.00  0.00              
ATOM   2328  C   GLY A 299      -1.500 -13.954  71.746  1.00  0.00              
ATOM   2329  O   GLY A 299      -1.147 -15.054  71.315  1.00  0.00              
ATOM   2330  N   THR A 300      -1.916 -12.978  70.932  1.00  0.00              
ATOM   2331  CA  THR A 300      -2.154 -13.216  69.511  1.00  0.00              
ATOM   2332  CB  THR A 300      -2.867 -12.034  68.825  1.00  0.00              
ATOM   2333  OG1 THR A 300      -2.959 -10.942  69.733  1.00  0.00              
ATOM   2334  CG2 THR A 300      -4.244 -12.437  68.360  1.00  0.00              
ATOM   2335  C   THR A 300      -0.872 -13.568  68.762  1.00  0.00              
ATOM   2336  O   THR A 300      -0.853 -14.361  67.820  1.00  0.00              
ATOM   2337  N   THR A 301       0.235 -13.021  69.259  1.00  0.00              
ATOM   2338  CA  THR A 301       1.566 -13.317  68.761  1.00  0.00              
ATOM   2339  CB  THR A 301       2.538 -12.325  69.408  1.00  0.00              
ATOM   2340  OG1 THR A 301       2.130 -12.176  70.764  1.00  0.00              
ATOM   2341  CG2 THR A 301       2.496 -10.978  68.707  1.00  0.00              
ATOM   2342  C   THR A 301       2.052 -14.752  68.936  1.00  0.00              
ATOM   2343  O   THR A 301       3.092 -15.117  68.386  1.00  0.00              
ATOM   2344  N   MET A 302       1.337 -15.594  69.693  1.00  0.00              
ATOM   2345  CA  MET A 302       1.725 -16.986  69.873  1.00  0.00              
ATOM   2346  CB  MET A 302       1.007 -17.597  71.074  1.00  0.00              
ATOM   2347  CG  MET A 302       1.445 -17.033  72.420  1.00  0.00              
ATOM   2348  SD  MET A 302       3.171 -17.401  72.823  1.00  0.00              
ATOM   2349  CE  MET A 302       2.958 -18.808  73.874  1.00  0.00              
ATOM   2350  C   MET A 302       1.512 -17.875  68.652  1.00  0.00              
ATOM   2351  O   MET A 302       2.128 -18.939  68.550  1.00  0.00              
ATOM   2352  N   TYR A 303       0.673 -17.451  67.698  1.00  0.00              
ATOM   2353  CA  TYR A 303       0.258 -18.305  66.588  1.00  0.00              
ATOM   2354  CB  TYR A 303      -0.848 -17.641  65.760  1.00  0.00              
ATOM   2355  CG  TYR A 303      -2.107 -17.252  66.528  1.00  0.00              
ATOM   2356  CD1 TYR A 303      -2.830 -16.162  66.093  1.00  0.00              
ATOM   2357  CE1 TYR A 303      -3.919 -15.726  66.814  1.00  0.00              
ATOM   2358  CD2 TYR A 303      -2.502 -17.937  67.665  1.00  0.00              
ATOM   2359  CE2 TYR A 303      -3.589 -17.500  68.392  1.00  0.00              
ATOM   2360  CZ  TYR A 303      -4.278 -16.385  67.968  1.00  0.00              
ATOM   2361  OH  TYR A 303      -5.335 -15.914  68.721  1.00  0.00              
ATOM   2362  C   TYR A 303       1.383 -18.736  65.650  1.00  0.00              
ATOM   2363  O   TYR A 303       2.175 -17.896  65.212  1.00  0.00              
ATOM   2364  N   PRO A 304       1.502 -20.031  65.309  1.00  0.00              
ATOM   2365  CD  PRO A 304       0.670 -21.110  65.834  1.00  0.00              
ATOM   2366  CA  PRO A 304       2.521 -20.554  64.400  1.00  0.00              
ATOM   2367  CB  PRO A 304       2.125 -22.008  64.257  1.00  0.00              
ATOM   2368  CG  PRO A 304       1.538 -22.333  65.605  1.00  0.00              
ATOM   2369  C   PRO A 304       2.533 -19.847  63.051  1.00  0.00              
ATOM   2370  O   PRO A 304       1.484 -19.528  62.487  1.00  0.00              
ATOM   2371  N   GLY A 305       3.731 -19.541  62.555  1.00  0.00              
ATOM   2372  CA  GLY A 305       3.872 -18.878  61.271  1.00  0.00              
ATOM   2373  C   GLY A 305       4.053 -17.371  61.383  1.00  0.00              
ATOM   2374  O   GLY A 305       4.717 -16.786  60.521  1.00  0.00              
ATOM   2375  N   ILE A 306       3.542 -16.727  62.448  1.00  0.00              
ATOM   2376  CA  ILE A 306       3.524 -15.268  62.556  1.00  0.00              
ATOM   2377  CB  ILE A 306       2.828 -14.800  63.869  1.00  0.00              
ATOM   2378  CG2 ILE A 306       3.658 -15.110  65.113  1.00  0.00              
ATOM   2379  CG1 ILE A 306       2.466 -13.316  63.800  1.00  0.00              
ATOM   2380  CD1 ILE A 306       1.546 -12.813  64.930  1.00  0.00              
ATOM   2381  C   ILE A 306       4.873 -14.586  62.343  1.00  0.00              
ATOM   2382  O   ILE A 306       4.947 -13.597  61.619  1.00  0.00              
ATOM   2383  N   ALA A 307       5.954 -15.145  62.898  1.00  0.00              
ATOM   2384  CA  ALA A 307       7.299 -14.618  62.702  1.00  0.00              
ATOM   2385  CB  ALA A 307       8.294 -15.476  63.469  1.00  0.00              
ATOM   2386  C   ALA A 307       7.725 -14.621  61.242  1.00  0.00              
ATOM   2387  O   ALA A 307       8.253 -13.636  60.726  1.00  0.00              
ATOM   2388  N   ASP A 308       7.396 -15.720  60.556  1.00  0.00              
ATOM   2389  CA  ASP A 308       7.827 -15.955  59.183  1.00  0.00              
ATOM   2390  CB  ASP A 308       7.510 -17.383  58.733  1.00  0.00              
ATOM   2391  CG  ASP A 308       8.087 -18.476  59.616  1.00  0.00              
ATOM   2392  OD1 ASP A 308       9.038 -19.134  59.203  1.00  0.00              
ATOM   2393  OD2 ASP A 308       7.572 -18.663  60.722  1.00  0.00              
ATOM   2394  C   ASP A 308       7.088 -14.997  58.267  1.00  0.00              
ATOM   2395  O   ASP A 308       7.686 -14.319  57.430  1.00  0.00              
ATOM   2396  N   ARG A 309       5.769 -14.927  58.470  1.00  0.00              
ATOM   2397  CA  ARG A 309       4.913 -14.033  57.712  1.00  0.00              
ATOM   2398  CB  ARG A 309       3.454 -14.340  58.038  1.00  0.00              
ATOM   2399  CG  ARG A 309       2.429 -13.444  57.359  1.00  0.00              
ATOM   2400  CD  ARG A 309       2.454 -13.520  55.836  1.00  0.00              
ATOM   2401  NE  ARG A 309       1.518 -12.556  55.285  1.00  0.00              
ATOM   2402  CZ  ARG A 309       0.199 -12.741  55.282  1.00  0.00              
ATOM   2403  NH1 ARG A 309      -0.572 -11.713  54.954  1.00  0.00              
ATOM   2404  NH2 ARG A 309      -0.333 -13.922  55.572  1.00  0.00              
ATOM   2405  C   ARG A 309       5.248 -12.566  57.961  1.00  0.00              
ATOM   2406  O   ARG A 309       5.396 -11.812  57.000  1.00  0.00              
ATOM   2407  N   MET A 310       5.400 -12.145  59.223  1.00  0.00              
ATOM   2408  CA  MET A 310       5.816 -10.786  59.552  1.00  0.00              
ATOM   2409  CB  MET A 310       5.961 -10.604  61.058  1.00  0.00              
ATOM   2410  CG  MET A 310       4.673 -10.272  61.789  1.00  0.00              
ATOM   2411  SD  MET A 310       4.040  -8.640  61.330  1.00  0.00              
ATOM   2412  CE  MET A 310       5.074  -7.636  62.358  1.00  0.00              
ATOM   2413  C   MET A 310       7.126 -10.396  58.890  1.00  0.00              
ATOM   2414  O   MET A 310       7.226  -9.323  58.289  1.00  0.00              
ATOM   2415  N   GLN A 311       8.118 -11.293  58.978  1.00  0.00              
ATOM   2416  CA  GLN A 311       9.414 -11.102  58.345  1.00  0.00              
ATOM   2417  CB  GLN A 311      10.301 -12.310  58.640  1.00  0.00              
ATOM   2418  CG  GLN A 311      11.771 -12.192  58.256  1.00  0.00              
ATOM   2419  CD  GLN A 311      12.570 -11.164  59.046  1.00  0.00              
ATOM   2420  OE1 GLN A 311      12.578 -11.121  60.277  1.00  0.00              
ATOM   2421  NE2 GLN A 311      13.276 -10.296  58.339  1.00  0.00              
ATOM   2422  C   GLN A 311       9.254 -10.886  56.846  1.00  0.00              
ATOM   2423  O   GLN A 311       9.715  -9.867  56.334  1.00  0.00              
ATOM   2424  N   LYS A 312       8.535 -11.797  56.171  1.00  0.00              
ATOM   2425  CA  LYS A 312       8.228 -11.698  54.747  1.00  0.00              
ATOM   2426  CB  LYS A 312       7.322 -12.872  54.353  1.00  0.00              
ATOM   2427  CG  LYS A 312       6.779 -12.876  52.927  1.00  0.00              
ATOM   2428  CD  LYS A 312       5.853 -14.066  52.740  1.00  0.00              
ATOM   2429  CE  LYS A 312       5.086 -13.957  51.430  1.00  0.00              
ATOM   2430  NZ  LYS A 312       4.238 -15.121  51.260  1.00  0.00              
ATOM   2431  C   LYS A 312       7.581 -10.366  54.371  1.00  0.00              
ATOM   2432  O   LYS A 312       8.080  -9.648  53.496  1.00  0.00              
ATOM   2433  N   GLU A 313       6.500 -10.017  55.080  1.00  0.00              
ATOM   2434  CA  GLU A 313       5.767  -8.782  54.853  1.00  0.00              
ATOM   2435  CB  GLU A 313       4.597  -8.659  55.825  1.00  0.00              
ATOM   2436  CG  GLU A 313       3.430  -9.618  55.584  1.00  0.00              
ATOM   2437  CD  GLU A 313       2.397  -9.223  54.529  1.00  0.00              
ATOM   2438  OE1 GLU A 313       2.749  -8.673  53.486  1.00  0.00              
ATOM   2439  OE2 GLU A 313       1.214  -9.494  54.755  1.00  0.00              
ATOM   2440  C   GLU A 313       6.652  -7.555  54.975  1.00  0.00              
ATOM   2441  O   GLU A 313       6.720  -6.758  54.038  1.00  0.00              
ATOM   2442  N   ILE A 314       7.394  -7.410  56.077  1.00  0.00              
ATOM   2443  CA  ILE A 314       8.239  -6.238  56.247  1.00  0.00              
ATOM   2444  CB  ILE A 314       8.622  -6.011  57.731  1.00  0.00              
ATOM   2445  CG2 ILE A 314       9.523  -4.788  57.910  1.00  0.00              
ATOM   2446  CG1 ILE A 314       7.335  -5.809  58.536  1.00  0.00              
ATOM   2447  CD1 ILE A 314       7.500  -5.527  60.042  1.00  0.00              
ATOM   2448  C   ILE A 314       9.409  -6.236  55.264  1.00  0.00              
ATOM   2449  O   ILE A 314       9.740  -5.167  54.751  1.00  0.00              
ATOM   2450  N   THR A 315      10.006  -7.378  54.890  1.00  0.00              
ATOM   2451  CA  THR A 315      10.991  -7.391  53.811  1.00  0.00              
ATOM   2452  CB  THR A 315      11.759  -8.725  53.714  1.00  0.00              
ATOM   2453  OG1 THR A 315      10.834  -9.804  53.773  1.00  0.00              
ATOM   2454  CG2 THR A 315      12.787  -8.850  54.827  1.00  0.00              
ATOM   2455  C   THR A 315      10.439  -6.994  52.442  1.00  0.00              
ATOM   2456  O   THR A 315      11.196  -6.606  51.552  1.00  0.00              
ATOM   2457  N   ALA A 316       9.122  -7.114  52.244  1.00  0.00              
ATOM   2458  CA  ALA A 316       8.480  -6.576  51.055  1.00  0.00              
ATOM   2459  CB  ALA A 316       7.205  -7.356  50.770  1.00  0.00              
ATOM   2460  C   ALA A 316       8.103  -5.105  51.213  1.00  0.00              
ATOM   2461  O   ALA A 316       8.109  -4.344  50.246  1.00  0.00              
ATOM   2462  N   LEU A 317       7.756  -4.685  52.434  1.00  0.00              
ATOM   2463  CA  LEU A 317       7.366  -3.309  52.707  1.00  0.00              
ATOM   2464  CB  LEU A 317       6.571  -3.226  54.008  1.00  0.00              
ATOM   2465  CG  LEU A 317       5.204  -3.884  54.144  1.00  0.00              
ATOM   2466  CD1 LEU A 317       4.739  -3.776  55.585  1.00  0.00              
ATOM   2467  CD2 LEU A 317       4.182  -3.269  53.203  1.00  0.00              
ATOM   2468  C   LEU A 317       8.519  -2.316  52.800  1.00  0.00              
ATOM   2469  O   LEU A 317       8.361  -1.134  52.464  1.00  0.00              
ATOM   2470  N   ALA A 318       9.662  -2.795  53.292  1.00  0.00              
ATOM   2471  CA  ALA A 318      10.807  -1.962  53.621  1.00  0.00              
ATOM   2472  CB  ALA A 318      11.243  -2.295  55.042  1.00  0.00              
ATOM   2473  C   ALA A 318      12.013  -2.218  52.726  1.00  0.00              
ATOM   2474  O   ALA A 318      12.110  -3.298  52.140  1.00  0.00              
ATOM   2475  N   PRO A 319      12.958  -1.274  52.571  1.00  0.00              
ATOM   2476  CD  PRO A 319      12.795   0.141  52.897  1.00  0.00              
ATOM   2477  CA  PRO A 319      14.232  -1.503  51.896  1.00  0.00              
ATOM   2478  CB  PRO A 319      14.897  -0.135  51.937  1.00  0.00              
ATOM   2479  CG  PRO A 319      14.233   0.581  53.089  1.00  0.00              
ATOM   2480  C   PRO A 319      15.070  -2.598  52.553  1.00  0.00              
ATOM   2481  O   PRO A 319      15.585  -2.470  53.669  1.00  0.00              
ATOM   2482  N   SER A 320      15.235  -3.687  51.800  1.00  0.00              
ATOM   2483  CA  SER A 320      15.881  -4.913  52.250  1.00  0.00              
ATOM   2484  CB  SER A 320      15.743  -5.937  51.129  1.00  0.00              
ATOM   2485  OG  SER A 320      15.943  -5.324  49.858  1.00  0.00              
ATOM   2486  C   SER A 320      17.329  -4.821  52.727  1.00  0.00              
ATOM   2487  O   SER A 320      17.887  -5.779  53.262  1.00  0.00              
ATOM   2488  N   THR A 321      17.956  -3.659  52.537  1.00  0.00              
ATOM   2489  CA  THR A 321      19.262  -3.347  53.092  1.00  0.00              
ATOM   2490  CB  THR A 321      19.755  -2.044  52.435  1.00  0.00              
ATOM   2491  OG1 THR A 321      18.632  -1.164  52.358  1.00  0.00              
ATOM   2492  CG2 THR A 321      20.340  -2.292  51.054  1.00  0.00              
ATOM   2493  C   THR A 321      19.266  -3.230  54.614  1.00  0.00              
ATOM   2494  O   THR A 321      20.303  -3.393  55.260  1.00  0.00              
ATOM   2495  N   MET A 322      18.106  -2.926  55.205  1.00  0.00              
ATOM   2496  CA  MET A 322      17.990  -2.816  56.650  1.00  0.00              
ATOM   2497  CB  MET A 322      16.772  -1.978  57.029  1.00  0.00              
ATOM   2498  CG  MET A 322      16.805  -0.552  56.490  1.00  0.00              
ATOM   2499  SD  MET A 322      18.232   0.400  57.069  1.00  0.00              
ATOM   2500  CE  MET A 322      17.474   1.324  58.374  1.00  0.00              
ATOM   2501  C   MET A 322      17.870  -4.201  57.267  1.00  0.00              
ATOM   2502  O   MET A 322      17.069  -5.025  56.818  1.00  0.00              
ATOM   2503  N   LYS A 323      18.670  -4.486  58.299  1.00  0.00              
ATOM   2504  CA  LYS A 323      18.616  -5.778  58.966  1.00  0.00              
ATOM   2505  CB  LYS A 323      19.876  -6.001  59.801  1.00  0.00              
ATOM   2506  CG  LYS A 323      20.001  -7.415  60.364  1.00  0.00              
ATOM   2507  CD  LYS A 323      21.297  -7.627  61.141  1.00  0.00              
ATOM   2508  CE  LYS A 323      22.521  -7.542  60.236  1.00  0.00              
ATOM   2509  NZ  LYS A 323      23.720  -7.902  60.968  1.00  0.00              
ATOM   2510  C   LYS A 323      17.350  -5.889  59.810  1.00  0.00              
ATOM   2511  O   LYS A 323      17.275  -5.472  60.966  1.00  0.00              
ATOM   2512  N   ILE A 324      16.311  -6.391  59.147  1.00  0.00              
ATOM   2513  CA  ILE A 324      15.035  -6.672  59.785  1.00  0.00              
ATOM   2514  CB  ILE A 324      13.909  -6.648  58.722  1.00  0.00              
ATOM   2515  CG2 ILE A 324      12.552  -6.820  59.399  1.00  0.00              
ATOM   2516  CG1 ILE A 324      13.927  -5.354  57.910  1.00  0.00              
ATOM   2517  CD1 ILE A 324      13.085  -5.374  56.622  1.00  0.00              
ATOM   2518  C   ILE A 324      15.129  -8.041  60.448  1.00  0.00              
ATOM   2519  O   ILE A 324      15.396  -9.039  59.774  1.00  0.00              
ATOM   2520  N   LYS A 325      14.921  -8.108  61.761  1.00  0.00              
ATOM   2521  CA  LYS A 325      14.917  -9.365  62.486  1.00  0.00              
ATOM   2522  CB  LYS A 325      16.221  -9.526  63.262  1.00  0.00              
ATOM   2523  CG  LYS A 325      16.366 -10.850  63.996  1.00  0.00              
ATOM   2524  CD  LYS A 325      17.646 -10.835  64.812  1.00  0.00              
ATOM   2525  CE  LYS A 325      17.770 -12.117  65.618  1.00  0.00              
ATOM   2526  NZ  LYS A 325      18.974 -12.083  66.424  1.00  0.00              
ATOM   2527  C   LYS A 325      13.713  -9.360  63.418  1.00  0.00              
ATOM   2528  O   LYS A 325      13.638  -8.616  64.405  1.00  0.00              
ATOM   2529  N   ILE A 326      12.725 -10.171  63.043  1.00  0.00              
ATOM   2530  CA  ILE A 326      11.504 -10.283  63.822  1.00  0.00              
ATOM   2531  CB  ILE A 326      10.276 -10.244  62.888  1.00  0.00              
ATOM   2532  CG2 ILE A 326       8.970 -10.378  63.667  1.00  0.00              
ATOM   2533  CG1 ILE A 326      10.325  -8.923  62.119  1.00  0.00              
ATOM   2534  CD1 ILE A 326       9.197  -8.633  61.127  1.00  0.00              
ATOM   2535  C   ILE A 326      11.570 -11.500  64.733  1.00  0.00              
ATOM   2536  O   ILE A 326      11.606 -12.659  64.315  1.00  0.00              
ATOM   2537  N   ILE A 327      11.600 -11.180  66.022  1.00  0.00              
ATOM   2538  CA  ILE A 327      11.921 -12.129  67.072  1.00  0.00              
ATOM   2539  CB  ILE A 327      12.899 -11.450  68.067  1.00  0.00              
ATOM   2540  CG2 ILE A 327      13.325 -12.427  69.161  1.00  0.00              
ATOM   2541  CG1 ILE A 327      14.129 -10.896  67.351  1.00  0.00              
ATOM   2542  CD1 ILE A 327      14.986  -9.929  68.185  1.00  0.00              
ATOM   2543  C   ILE A 327      10.638 -12.552  67.774  1.00  0.00              
ATOM   2544  O   ILE A 327       9.862 -11.717  68.247  1.00  0.00              
ATOM   2545  N   ALA A 328      10.401 -13.861  67.839  1.00  0.00              
ATOM   2546  CA  ALA A 328       9.309 -14.401  68.632  1.00  0.00              
ATOM   2547  CB  ALA A 328       8.502 -15.384  67.791  1.00  0.00              
ATOM   2548  C   ALA A 328       9.875 -15.141  69.842  1.00  0.00              
ATOM   2549  O   ALA A 328      10.400 -16.248  69.692  1.00  0.00              
ATOM   2550  N   PRO A 329       9.876 -14.566  71.054  1.00  0.00              
ATOM   2551  CD  PRO A 329       9.655 -13.144  71.307  1.00  0.00              
ATOM   2552  CA  PRO A 329      10.293 -15.261  72.267  1.00  0.00              
ATOM   2553  CB  PRO A 329      10.472 -14.124  73.261  1.00  0.00              
ATOM   2554  CG  PRO A 329       9.486 -13.078  72.814  1.00  0.00              
ATOM   2555  C   PRO A 329       9.271 -16.308  72.715  1.00  0.00              
ATOM   2556  O   PRO A 329       8.096 -15.975  72.883  1.00  0.00              
ATOM   2557  N   PRO A 330       9.637 -17.577  72.964  1.00  0.00              
ATOM   2558  CD  PRO A 330      11.012 -18.061  72.888  1.00  0.00              
ATOM   2559  CA  PRO A 330       8.720 -18.669  73.318  1.00  0.00              
ATOM   2560  CB  PRO A 330       9.673 -19.778  73.705  1.00  0.00              
ATOM   2561  CG  PRO A 330      10.829 -19.562  72.766  1.00  0.00              
ATOM   2562  C   PRO A 330       7.690 -18.419  74.420  1.00  0.00              
ATOM   2563  O   PRO A 330       6.672 -19.103  74.506  1.00  0.00              
ATOM   2564  N   GLU A 331       7.932 -17.409  75.256  1.00  0.00              
ATOM   2565  CA  GLU A 331       7.039 -17.061  76.345  1.00  0.00              
ATOM   2566  CB  GLU A 331       7.821 -16.925  77.666  1.00  0.00              
ATOM   2567  CG  GLU A 331       8.969 -15.908  77.745  1.00  0.00              
ATOM   2568  CD  GLU A 331      10.296 -16.387  77.176  1.00  0.00              
ATOM   2569  OE1 GLU A 331      10.476 -16.296  75.960  1.00  0.00              
ATOM   2570  OE2 GLU A 331      11.136 -16.858  77.938  1.00  0.00              
ATOM   2571  C   GLU A 331       6.196 -15.816  76.064  1.00  0.00              
ATOM   2572  O   GLU A 331       5.710 -15.183  77.005  1.00  0.00              
ATOM   2573  N   ARG A 332       5.997 -15.451  74.786  1.00  0.00              
ATOM   2574  CA  ARG A 332       5.187 -14.306  74.357  1.00  0.00              
ATOM   2575  CB  ARG A 332       4.737 -14.497  72.914  1.00  0.00              
ATOM   2576  CG  ARG A 332       5.746 -14.032  71.880  1.00  0.00              
ATOM   2577  CD  ARG A 332       5.584 -14.792  70.573  1.00  0.00              
ATOM   2578  NE  ARG A 332       6.094 -16.146  70.715  1.00  0.00              
ATOM   2579  CZ  ARG A 332       5.742 -17.156  69.918  1.00  0.00              
ATOM   2580  NH1 ARG A 332       6.284 -18.345  70.141  1.00  0.00              
ATOM   2581  NH2 ARG A 332       4.871 -17.012  68.925  1.00  0.00              
ATOM   2582  C   ARG A 332       3.979 -13.921  75.204  1.00  0.00              
ATOM   2583  O   ARG A 332       3.897 -12.780  75.666  1.00  0.00              
ATOM   2584  N   LYS A 333       3.086 -14.875  75.485  1.00  0.00              
ATOM   2585  CA  LYS A 333       1.900 -14.654  76.308  1.00  0.00              
ATOM   2586  CB  LYS A 333       1.123 -15.966  76.371  1.00  0.00              
ATOM   2587  CG  LYS A 333      -0.263 -15.859  76.985  1.00  0.00              
ATOM   2588  CD  LYS A 333      -0.749 -17.237  77.385  1.00  0.00              
ATOM   2589  CE  LYS A 333      -2.004 -17.088  78.224  1.00  0.00              
ATOM   2590  NZ  LYS A 333      -2.291 -18.318  78.935  1.00  0.00              
ATOM   2591  C   LYS A 333       2.196 -14.160  77.728  1.00  0.00              
ATOM   2592  O   LYS A 333       1.425 -13.398  78.321  1.00  0.00              
ATOM   2593  N   TYR A 334       3.320 -14.601  78.295  1.00  0.00              
ATOM   2594  CA  TYR A 334       3.689 -14.243  79.656  1.00  0.00              
ATOM   2595  CB  TYR A 334       4.010 -15.502  80.464  1.00  0.00              
ATOM   2596  CG  TYR A 334       2.866 -16.505  80.543  1.00  0.00              
ATOM   2597  CD1 TYR A 334       1.635 -16.123  81.040  1.00  0.00              
ATOM   2598  CE1 TYR A 334       0.591 -17.024  81.064  1.00  0.00              
ATOM   2599  CD2 TYR A 334       3.063 -17.794  80.092  1.00  0.00              
ATOM   2600  CE2 TYR A 334       2.023 -18.700  80.117  1.00  0.00              
ATOM   2601  CZ  TYR A 334       0.790 -18.301  80.588  1.00  0.00              
ATOM   2602  OH  TYR A 334      -0.272 -19.187  80.565  1.00  0.00              
ATOM   2603  C   TYR A 334       4.865 -13.277  79.729  1.00  0.00              
ATOM   2604  O   TYR A 334       5.207 -12.816  80.820  1.00  0.00              
ATOM   2605  N   SER A 335       5.482 -12.940  78.586  1.00  0.00              
ATOM   2606  CA  SER A 335       6.662 -12.078  78.507  1.00  0.00              
ATOM   2607  CB  SER A 335       6.918 -11.679  77.056  1.00  0.00              
ATOM   2608  OG  SER A 335       5.827 -10.938  76.513  1.00  0.00              
ATOM   2609  C   SER A 335       6.619 -10.818  79.362  1.00  0.00              
ATOM   2610  O   SER A 335       7.560 -10.515  80.094  1.00  0.00              
ATOM   2611  N   VAL A 336       5.484 -10.115  79.284  1.00  0.00              
ATOM   2612  CA  VAL A 336       5.199  -8.944  80.103  1.00  0.00              
ATOM   2613  CB  VAL A 336       3.752  -8.460  79.850  1.00  0.00              
ATOM   2614  CG1 VAL A 336       3.482  -7.210  80.659  1.00  0.00              
ATOM   2615  CG2 VAL A 336       3.442  -8.192  78.386  1.00  0.00              
ATOM   2616  C   VAL A 336       5.376  -9.247  81.590  1.00  0.00              
ATOM   2617  O   VAL A 336       6.091  -8.541  82.306  1.00  0.00              
ATOM   2618  N   TRP A 337       4.748 -10.337  82.044  1.00  0.00              
ATOM   2619  CA  TRP A 337       4.771 -10.713  83.446  1.00  0.00              
ATOM   2620  CB  TRP A 337       3.805 -11.880  83.695  1.00  0.00              
ATOM   2621  CG  TRP A 337       3.626 -12.197  85.174  1.00  0.00              
ATOM   2622  CD2 TRP A 337       4.296 -13.139  85.908  1.00  0.00              
ATOM   2623  CE2 TRP A 337       3.861 -12.870  87.168  1.00  0.00              
ATOM   2624  CE3 TRP A 337       5.461 -13.830  85.674  1.00  0.00              
ATOM   2625  CD1 TRP A 337       2.803 -11.433  85.972  1.00  0.00              
ATOM   2626  NE1 TRP A 337       2.983 -11.864  87.199  1.00  0.00              
ATOM   2627  CZ2 TRP A 337       4.563 -13.236  88.285  1.00  0.00              
ATOM   2628  CZ3 TRP A 337       6.165 -14.245  86.788  1.00  0.00              
ATOM   2629  CH2 TRP A 337       5.726 -13.948  88.071  1.00  0.00              
ATOM   2630  C   TRP A 337       6.186 -11.095  83.859  1.00  0.00              
ATOM   2631  O   TRP A 337       6.661 -10.665  84.910  1.00  0.00              
ATOM   2632  N   ILE A 338       6.873 -11.893  83.036  1.00  0.00              
ATOM   2633  CA  ILE A 338       8.219 -12.363  83.344  1.00  0.00              
ATOM   2634  CB  ILE A 338       8.642 -13.459  82.336  1.00  0.00              
ATOM   2635  CG2 ILE A 338      10.073 -13.935  82.583  1.00  0.00              
ATOM   2636  CG1 ILE A 338       7.675 -14.638  82.432  1.00  0.00              
ATOM   2637  CD1 ILE A 338       7.867 -15.738  81.374  1.00  0.00              
ATOM   2638  C   ILE A 338       9.205 -11.201  83.413  1.00  0.00              
ATOM   2639  O   ILE A 338       9.978 -11.097  84.368  1.00  0.00              
ATOM   2640  N   GLY A 339       9.139 -10.281  82.446  1.00  0.00              
ATOM   2641  CA  GLY A 339       9.929  -9.059  82.465  1.00  0.00              
ATOM   2642  C   GLY A 339       9.643  -8.228  83.703  1.00  0.00              
ATOM   2643  O   GLY A 339      10.562  -7.731  84.353  1.00  0.00              
ATOM   2644  N   GLY A 340       8.358  -8.123  84.055  1.00  0.00              
ATOM   2645  CA  GLY A 340       7.931  -7.503  85.300  1.00  0.00              
ATOM   2646  C   GLY A 340       8.524  -8.179  86.529  1.00  0.00              
ATOM   2647  O   GLY A 340       8.971  -7.499  87.449  1.00  0.00              
ATOM   2648  N   SER A 341       8.564  -9.513  86.545  1.00  0.00              
ATOM   2649  CA  SER A 341       9.121 -10.289  87.644  1.00  0.00              
ATOM   2650  CB  SER A 341       8.884 -11.770  87.365  1.00  0.00              
ATOM   2651  OG  SER A 341       9.311 -12.662  88.384  1.00  0.00              
ATOM   2652  C   SER A 341      10.603 -10.001  87.838  1.00  0.00              
ATOM   2653  O   SER A 341      11.035  -9.670  88.946  1.00  0.00              
ATOM   2654  N   ILE A 342      11.373 -10.066  86.743  1.00  0.00              
ATOM   2655  CA  ILE A 342      12.809  -9.807  86.782  1.00  0.00              
ATOM   2656  CB  ILE A 342      13.482 -10.124  85.421  1.00  0.00              
ATOM   2657  CG2 ILE A 342      14.999 -10.002  85.560  1.00  0.00              
ATOM   2658  CG1 ILE A 342      13.154 -11.529  84.923  1.00  0.00              
ATOM   2659  CD1 ILE A 342      13.553 -11.794  83.456  1.00  0.00              
ATOM   2660  C   ILE A 342      13.064  -8.357  87.187  1.00  0.00              
ATOM   2661  O   ILE A 342      13.904  -8.091  88.051  1.00  0.00              
ATOM   2662  N   LEU A 343      12.304  -7.422  86.604  1.00  0.00              
ATOM   2663  CA  LEU A 343      12.434  -6.006  86.912  1.00  0.00              
ATOM   2664  CB  LEU A 343      11.516  -5.175  86.022  1.00  0.00              
ATOM   2665  CG  LEU A 343      11.899  -3.727  85.756  1.00  0.00              
ATOM   2666  CD1 LEU A 343      13.076  -3.658  84.801  1.00  0.00              
ATOM   2667  CD2 LEU A 343      10.740  -2.977  85.136  1.00  0.00              
ATOM   2668  C   LEU A 343      12.125  -5.720  88.377  1.00  0.00              
ATOM   2669  O   LEU A 343      12.894  -5.031  89.047  1.00  0.00              
ATOM   2670  N   ALA A 344      11.044  -6.292  88.917  1.00  0.00              
ATOM   2671  CA  ALA A 344      10.662  -6.085  90.307  1.00  0.00              
ATOM   2672  CB  ALA A 344       9.336  -6.769  90.591  1.00  0.00              
ATOM   2673  C   ALA A 344      11.677  -6.588  91.324  1.00  0.00              
ATOM   2674  O   ALA A 344      11.696  -6.116  92.461  1.00  0.00              
ATOM   2675  N   SER A 345      12.532  -7.546  90.955  1.00  0.00              
ATOM   2676  CA  SER A 345      13.662  -7.918  91.793  1.00  0.00              
ATOM   2677  CB  SER A 345      14.031  -9.379  91.538  1.00  0.00              
ATOM   2678  OG  SER A 345      13.899  -9.776  90.178  1.00  0.00              
ATOM   2679  C   SER A 345      14.900  -7.024  91.714  1.00  0.00              
ATOM   2680  O   SER A 345      15.820  -7.178  92.520  1.00  0.00              
ATOM   2681  N   LEU A 346      14.972  -6.069  90.780  1.00  0.00              
ATOM   2682  CA  LEU A 346      16.187  -5.288  90.581  1.00  0.00              
ATOM   2683  CB  LEU A 346      16.234  -4.686  89.181  1.00  0.00              
ATOM   2684  CG  LEU A 346      16.061  -5.598  87.976  1.00  0.00              
ATOM   2685  CD1 LEU A 346      16.069  -4.781  86.707  1.00  0.00              
ATOM   2686  CD2 LEU A 346      17.121  -6.672  87.917  1.00  0.00              
ATOM   2687  C   LEU A 346      16.356  -4.168  91.596  1.00  0.00              
ATOM   2688  O   LEU A 346      15.458  -3.347  91.806  1.00  0.00              
ATOM   2689  N   SER A 347      17.535  -4.111  92.216  1.00  0.00              
ATOM   2690  CA  SER A 347      17.865  -3.105  93.214  1.00  0.00              
ATOM   2691  CB  SER A 347      19.206  -3.452  93.847  1.00  0.00              
ATOM   2692  OG  SER A 347      20.021  -4.174  92.932  1.00  0.00              
ATOM   2693  C   SER A 347      17.833  -1.660  92.729  1.00  0.00              
ATOM   2694  O   SER A 347      17.458  -0.756  93.482  1.00  0.00              
ATOM   2695  N   THR A 348      18.187  -1.418  91.463  1.00  0.00              
ATOM   2696  CA  THR A 348      17.998  -0.111  90.850  1.00  0.00              
ATOM   2697  CB  THR A 348      18.723  -0.045  89.494  1.00  0.00              
ATOM   2698  OG1 THR A 348      18.440  -1.256  88.801  1.00  0.00              
ATOM   2699  CG2 THR A 348      20.222   0.138  89.666  1.00  0.00              
ATOM   2700  C   THR A 348      16.514   0.216  90.719  1.00  0.00              
ATOM   2701  O   THR A 348      16.058   1.280  91.141  1.00  0.00              
ATOM   2702  N   PHE A 349      15.736  -0.747  90.211  1.00  0.00              
ATOM   2703  CA  PHE A 349      14.292  -0.603  90.097  1.00  0.00              
ATOM   2704  CB  PHE A 349      13.688  -1.809  89.377  1.00  0.00              
ATOM   2705  CG  PHE A 349      12.196  -1.676  89.108  1.00  0.00              
ATOM   2706  CD1 PHE A 349      11.745  -0.777  88.160  1.00  0.00              
ATOM   2707  CD2 PHE A 349      11.295  -2.424  89.843  1.00  0.00              
ATOM   2708  CE1 PHE A 349      10.391  -0.620  87.965  1.00  0.00              
ATOM   2709  CE2 PHE A 349       9.944  -2.263  89.636  1.00  0.00              
ATOM   2710  CZ  PHE A 349       9.493  -1.361  88.701  1.00  0.00              
ATOM   2711  C   PHE A 349      13.598  -0.385  91.439  1.00  0.00              
ATOM   2712  O   PHE A 349      12.551   0.263  91.482  1.00  0.00              
ATOM   2713  N   GLN A 350      14.161  -0.869  92.554  1.00  0.00              
ATOM   2714  CA  GLN A 350      13.600  -0.596  93.875  1.00  0.00              
ATOM   2715  CB  GLN A 350      14.413  -1.227  95.006  1.00  0.00              
ATOM   2716  CG  GLN A 350      14.656  -2.733  94.932  1.00  0.00              
ATOM   2717  CD  GLN A 350      13.426  -3.590  94.675  1.00  0.00              
ATOM   2718  OE1 GLN A 350      12.635  -3.886  95.568  1.00  0.00              
ATOM   2719  NE2 GLN A 350      13.214  -4.013  93.439  1.00  0.00              
ATOM   2720  C   GLN A 350      13.424   0.891  94.168  1.00  0.00              
ATOM   2721  O   GLN A 350      12.497   1.282  94.877  1.00  0.00              
ATOM   2722  N   GLN A 351      14.251   1.751  93.559  1.00  0.00              
ATOM   2723  CA  GLN A 351      14.137   3.192  93.755  1.00  0.00              
ATOM   2724  CB  GLN A 351      15.409   3.915  93.296  1.00  0.00              
ATOM   2725  CG  GLN A 351      16.760   3.266  93.628  1.00  0.00              
ATOM   2726  CD  GLN A 351      16.934   2.782  95.061  1.00  0.00              
ATOM   2727  OE1 GLN A 351      16.912   3.549  96.019  1.00  0.00              
ATOM   2728  NE2 GLN A 351      17.122   1.484  95.261  1.00  0.00              
ATOM   2729  C   GLN A 351      12.922   3.767  93.020  1.00  0.00              
ATOM   2730  O   GLN A 351      12.445   4.864  93.322  1.00  0.00              
ATOM   2731  N   MET A 352      12.404   3.025  92.033  1.00  0.00              
ATOM   2732  CA  MET A 352      11.181   3.389  91.334  1.00  0.00              
ATOM   2733  CB  MET A 352      11.124   2.767  89.941  1.00  0.00              
ATOM   2734  CG  MET A 352      12.151   3.263  88.936  1.00  0.00              
ATOM   2735  SD  MET A 352      13.866   2.839  89.329  1.00  0.00              
ATOM   2736  CE  MET A 352      14.541   4.465  89.506  1.00  0.00              
ATOM   2737  C   MET A 352       9.926   2.984  92.094  1.00  0.00              
ATOM   2738  O   MET A 352       8.820   3.346  91.683  1.00  0.00              
ATOM   2739  N   TRP A 353      10.044   2.219  93.189  1.00  0.00              
ATOM   2740  CA  TRP A 353       8.888   1.928  94.019  1.00  0.00              
ATOM   2741  CB  TRP A 353       9.155   0.867  95.084  1.00  0.00              
ATOM   2742  CG  TRP A 353       9.428  -0.561  94.630  1.00  0.00              
ATOM   2743  CD2 TRP A 353       8.848  -1.286  93.619  1.00  0.00              
ATOM   2744  CE2 TRP A 353       9.457  -2.498  93.756  1.00  0.00              
ATOM   2745  CE3 TRP A 353       7.648  -1.163  92.959  1.00  0.00              
ATOM   2746  CD1 TRP A 353      10.345  -1.320  95.321  1.00  0.00              
ATOM   2747  NE1 TRP A 353      10.331  -2.510  94.767  1.00  0.00              
ATOM   2748  CZ2 TRP A 353       8.945  -3.666  93.249  1.00  0.00              
ATOM   2749  CZ3 TRP A 353       7.123  -2.320  92.410  1.00  0.00              
ATOM   2750  CH2 TRP A 353       7.757  -3.549  92.550  1.00  0.00              
ATOM   2751  C   TRP A 353       8.456   3.196  94.735  1.00  0.00              
ATOM   2752  O   TRP A 353       9.169   3.739  95.582  1.00  0.00              
ATOM   2753  N   ILE A 354       7.277   3.686  94.366  1.00  0.00              
ATOM   2754  CA  ILE A 354       6.679   4.818  95.052  1.00  0.00              
ATOM   2755  CB  ILE A 354       5.476   5.351  94.247  1.00  0.00              
ATOM   2756  CG2 ILE A 354       4.858   6.541  94.972  1.00  0.00              
ATOM   2757  CG1 ILE A 354       5.869   5.722  92.822  1.00  0.00              
ATOM   2758  CD1 ILE A 354       4.671   5.885  91.870  1.00  0.00              
ATOM   2759  C   ILE A 354       6.217   4.259  96.390  1.00  0.00              
ATOM   2760  O   ILE A 354       5.364   3.372  96.422  1.00  0.00              
ATOM   2761  N   THR A 355       6.825   4.683  97.496  1.00  0.00              
ATOM   2762  CA  THR A 355       6.317   4.317  98.808  1.00  0.00              
ATOM   2763  CB  THR A 355       7.375   4.570  99.896  1.00  0.00              
ATOM   2764  OG1 THR A 355       7.709   5.953  99.815  1.00  0.00              
ATOM   2765  CG2 THR A 355       8.596   3.674  99.747  1.00  0.00              
ATOM   2766  C   THR A 355       5.034   5.072  99.129  1.00  0.00              
ATOM   2767  O   THR A 355       4.749   6.101  98.508  1.00  0.00              
ATOM   2768  N   LYS A 356       4.245   4.604 100.105  1.00  0.00              
ATOM   2769  CA  LYS A 356       3.105   5.376 100.590  1.00  0.00              
ATOM   2770  CB  LYS A 356       2.293   4.587 101.619  1.00  0.00              
ATOM   2771  CG  LYS A 356       0.914   5.204 101.840  1.00  0.00              
ATOM   2772  CD  LYS A 356       0.034   4.388 102.772  1.00  0.00              
ATOM   2773  CE  LYS A 356      -1.256   5.165 102.992  1.00  0.00              
ATOM   2774  NZ  LYS A 356      -2.145   4.496 103.924  1.00  0.00              
ATOM   2775  C   LYS A 356       3.555   6.728 101.144  1.00  0.00              
ATOM   2776  O   LYS A 356       2.860   7.732 101.009  1.00  0.00              
ATOM   2777  N   GLN A 357       4.763   6.763 101.716  1.00  0.00              
ATOM   2778  CA  GLN A 357       5.458   7.990 102.083  1.00  0.00              
ATOM   2779  CB  GLN A 357       6.798   7.550 102.697  1.00  0.00              
ATOM   2780  CG  GLN A 357       7.906   8.557 103.001  1.00  0.00              
ATOM   2781  CD  GLN A 357       8.806   8.887 101.816  1.00  0.00              
ATOM   2782  OE1 GLN A 357       9.352   8.009 101.146  1.00  0.00              
ATOM   2783  NE2 GLN A 357       8.957  10.163 101.490  1.00  0.00              
ATOM   2784  C   GLN A 357       5.606   8.937 100.888  1.00  0.00              
ATOM   2785  O   GLN A 357       5.101  10.064 100.914  1.00  0.00              
ATOM   2786  N   GLU A 358       6.252   8.483  99.806  1.00  0.00              
ATOM   2787  CA  GLU A 358       6.421   9.288  98.600  1.00  0.00              
ATOM   2788  CB  GLU A 358       7.257   8.528  97.583  1.00  0.00              
ATOM   2789  CG  GLU A 358       8.741   8.538  97.924  1.00  0.00              
ATOM   2790  CD  GLU A 358       9.546   7.481  97.187  1.00  0.00              
ATOM   2791  OE1 GLU A 358      10.282   7.821  96.259  1.00  0.00              
ATOM   2792  OE2 GLU A 358       9.437   6.310  97.549  1.00  0.00              
ATOM   2793  C   GLU A 358       5.098   9.729  97.985  1.00  0.00              
ATOM   2794  O   GLU A 358       4.953  10.881  97.572  1.00  0.00              
ATOM   2795  N   TYR A 359       4.111   8.828  97.979  1.00  0.00              
ATOM   2796  CA  TYR A 359       2.753   9.147  97.563  1.00  0.00              
ATOM   2797  CB  TYR A 359       1.882   7.887  97.628  1.00  0.00              
ATOM   2798  CG  TYR A 359       0.441   8.100  97.179  1.00  0.00              
ATOM   2799  CD1 TYR A 359       0.156   8.191  95.832  1.00  0.00              
ATOM   2800  CE1 TYR A 359      -1.134   8.443  95.422  1.00  0.00              
ATOM   2801  CD2 TYR A 359      -0.568   8.232  98.116  1.00  0.00              
ATOM   2802  CE2 TYR A 359      -1.859   8.496  97.707  1.00  0.00              
ATOM   2803  CZ  TYR A 359      -2.125   8.616  96.361  1.00  0.00              
ATOM   2804  OH  TYR A 359      -3.395   8.943  95.935  1.00  0.00              
ATOM   2805  C   TYR A 359       2.151  10.240  98.441  1.00  0.00              
ATOM   2806  O   TYR A 359       1.573  11.199  97.934  1.00  0.00              
ATOM   2807  N   ASP A 360       2.303  10.128  99.763  1.00  0.00              
ATOM   2808  CA  ASP A 360       1.697  11.071 100.697  1.00  0.00              
ATOM   2809  CB  ASP A 360       1.782  10.594 102.150  1.00  0.00              
ATOM   2810  CG  ASP A 360       0.912   9.399 102.525  1.00  0.00              
ATOM   2811  OD1 ASP A 360       1.259   8.712 103.486  1.00  0.00              
ATOM   2812  OD2 ASP A 360      -0.113   9.157 101.883  1.00  0.00              
ATOM   2813  C   ASP A 360       2.310  12.455 100.603  1.00  0.00              
ATOM   2814  O   ASP A 360       1.665  13.453 100.921  1.00  0.00              
ATOM   2815  N   GLU A 361       3.575  12.521 100.179  1.00  0.00              
ATOM   2816  CA  GLU A 361       4.207  13.796  99.891  1.00  0.00              
ATOM   2817  CB  GLU A 361       5.710  13.726 100.149  1.00  0.00              
ATOM   2818  CG  GLU A 361       6.112  13.835 101.623  1.00  0.00              
ATOM   2819  CD  GLU A 361       5.878  12.607 102.494  1.00  0.00              
ATOM   2820  OE1 GLU A 361       6.823  11.830 102.666  1.00  0.00              
ATOM   2821  OE2 GLU A 361       4.781  12.441 103.021  1.00  0.00              
ATOM   2822  C   GLU A 361       3.926  14.369  98.505  1.00  0.00              
ATOM   2823  O   GLU A 361       3.655  15.564  98.388  1.00  0.00              
ATOM   2824  N   ALA A 362       3.967  13.564  97.438  1.00  0.00              
ATOM   2825  CA  ALA A 362       3.852  14.096  96.084  1.00  0.00              
ATOM   2826  CB  ALA A 362       5.000  13.551  95.254  1.00  0.00              
ATOM   2827  C   ALA A 362       2.550  13.831  95.331  1.00  0.00              
ATOM   2828  O   ALA A 362       2.358  14.304  94.205  1.00  0.00              
ATOM   2829  N   GLY A 363       1.635  13.071  95.936  1.00  0.00              
ATOM   2830  CA  GLY A 363       0.341  12.756  95.343  1.00  0.00              
ATOM   2831  C   GLY A 363       0.421  11.757  94.190  1.00  0.00              
ATOM   2832  O   GLY A 363       1.516  11.327  93.819  1.00  0.00              
ATOM   2833  N   PRO A 364      -0.699  11.367  93.552  1.00  0.00              
ATOM   2834  CD  PRO A 364      -2.044  11.828  93.884  1.00  0.00              
ATOM   2835  CA  PRO A 364      -0.722  10.444  92.412  1.00  0.00              
ATOM   2836  CB  PRO A 364      -2.205  10.319  92.117  1.00  0.00              
ATOM   2837  CG  PRO A 364      -2.786  11.632  92.575  1.00  0.00              
ATOM   2838  C   PRO A 364       0.086  10.910  91.202  1.00  0.00              
ATOM   2839  O   PRO A 364       0.511  10.124  90.353  1.00  0.00              
ATOM   2840  N   SER A 365       0.322  12.221  91.149  1.00  0.00              
ATOM   2841  CA  SER A 365       1.216  12.867  90.207  1.00  0.00              
ATOM   2842  CB  SER A 365       1.265  14.355  90.560  1.00  0.00              
ATOM   2843  OG  SER A 365       0.819  14.616  91.893  1.00  0.00              
ATOM   2844  C   SER A 365       2.621  12.281  90.119  1.00  0.00              
ATOM   2845  O   SER A 365       3.195  12.235  89.026  1.00  0.00              
ATOM   2846  N   ILE A 366       3.154  11.758  91.232  1.00  0.00              
ATOM   2847  CA  ILE A 366       4.531  11.275  91.311  1.00  0.00              
ATOM   2848  CB  ILE A 366       4.829  10.767  92.747  1.00  0.00              
ATOM   2849  CG2 ILE A 366       3.992   9.536  93.080  1.00  0.00              
ATOM   2850  CG1 ILE A 366       6.323  10.518  92.960  1.00  0.00              
ATOM   2851  CD1 ILE A 366       6.742  10.139  94.388  1.00  0.00              
ATOM   2852  C   ILE A 366       4.955  10.249  90.257  1.00  0.00              
ATOM   2853  O   ILE A 366       6.129  10.213  89.883  1.00  0.00              
ATOM   2854  N   VAL A 367       4.020   9.461  89.703  1.00  0.00              
ATOM   2855  CA  VAL A 367       4.347   8.402  88.745  1.00  0.00              
ATOM   2856  CB  VAL A 367       3.099   7.609  88.278  1.00  0.00              
ATOM   2857  CG1 VAL A 367       3.542   6.286  87.668  1.00  0.00              
ATOM   2858  CG2 VAL A 367       2.105   7.327  89.393  1.00  0.00              
ATOM   2859  C   VAL A 367       5.086   8.953  87.524  1.00  0.00              
ATOM   2860  O   VAL A 367       6.000   8.323  86.995  1.00  0.00              
ATOM   2861  N   HIS A 368       4.755  10.188  87.135  1.00  0.00              
ATOM   2862  CA  HIS A 368       5.402  10.882  86.025  1.00  0.00              
ATOM   2863  CB  HIS A 368       4.736  12.239  85.836  1.00  0.00              
ATOM   2864  CG  HIS A 368       3.262  12.086  85.506  1.00  0.00              
ATOM   2865  ND1 HIS A 368       2.262  12.044  86.370  1.00  0.00              
ATOM   2866  CD2 HIS A 368       2.770  11.822  84.253  1.00  0.00              
ATOM   2867  NE2 HIS A 368       1.497  11.584  84.444  1.00  0.00              
ATOM   2868  CE1 HIS A 368       1.184  11.726  85.709  1.00  0.00              
ATOM   2869  C   HIS A 368       6.900  11.074  86.235  1.00  0.00              
ATOM   2870  O   HIS A 368       7.707  11.011  85.306  1.00  0.00              
ATOM   2871  N   ARG A 369       7.272  11.242  87.504  1.00  0.00              
ATOM   2872  CA  ARG A 369       8.650  11.455  87.903  1.00  0.00              
ATOM   2873  CB  ARG A 369       8.665  12.392  89.113  1.00  0.00              
ATOM   2874  CG  ARG A 369       7.980  13.752  88.954  1.00  0.00              
ATOM   2875  CD  ARG A 369       8.840  14.817  88.277  1.00  0.00              
ATOM   2876  NE  ARG A 369       8.896  14.737  86.822  1.00  0.00              
ATOM   2877  CZ  ARG A 369       8.336  15.656  86.033  1.00  0.00              
ATOM   2878  NH1 ARG A 369       8.576  15.620  84.734  1.00  0.00              
ATOM   2879  NH2 ARG A 369       7.527  16.591  86.510  1.00  0.00              
ATOM   2880  C   ARG A 369       9.343  10.133  88.248  1.00  0.00              
ATOM   2881  O   ARG A 369      10.431  10.132  88.825  1.00  0.00              
ATOM   2882  N   LYS A 370       8.760   8.974  87.909  1.00  0.00              
ATOM   2883  CA  LYS A 370       9.373   7.680  88.179  1.00  0.00              
ATOM   2884  CB  LYS A 370       8.586   6.921  89.249  1.00  0.00              
ATOM   2885  CG  LYS A 370       8.618   7.428  90.684  1.00  0.00              
ATOM   2886  CD  LYS A 370       9.956   7.157  91.354  1.00  0.00              
ATOM   2887  CE  LYS A 370       9.794   7.397  92.845  1.00  0.00              
ATOM   2888  NZ  LYS A 370      11.042   7.201  93.559  1.00  0.00              
ATOM   2889  C   LYS A 370       9.381   6.826  86.918  1.00  0.00              
ATOM   2890  O   LYS A 370       8.331   6.613  86.306  1.00  0.00              
ATOM   2891  N   CYS A 371      10.537   6.325  86.482  1.00  0.00              
ATOM   2892  CA  CYS A 371      10.600   5.313  85.428  1.00  0.00              
ATOM   2893  CB  CYS A 371      10.403   5.892  84.021  1.00  0.00              
ATOM   2894  SG  CYS A 371      11.706   6.995  83.422  1.00  0.00              
ATOM   2895  C   CYS A 371      11.876   4.486  85.475  1.00  0.00              
ATOM   2896  O   CYS A 371      12.891   4.998  85.970  1.00  0.00              
ATOM   2897  OXT CYS A 371      11.850   3.331  85.065  1.00  0.00              
TER    2898      CYS A 371
ATOM   2899  N   ASP B   1      55.365  19.151  67.466  1.00  0.00              
ATOM   2900  CA  ASP B   1      55.754  18.004  68.286  1.00  0.00              
ATOM   2901  CB  ASP B   1      57.259  18.070  68.610  1.00  0.00              
ATOM   2902  CG  ASP B   1      57.817  16.976  69.531  1.00  0.00              
ATOM   2903  OD1 ASP B   1      57.604  15.792  69.275  1.00  0.00              
ATOM   2904  OD2 ASP B   1      58.452  17.328  70.525  1.00  0.00              
ATOM   2905  C   ASP B   1      54.931  17.865  69.561  1.00  0.00              
ATOM   2906  O   ASP B   1      54.972  16.847  70.253  1.00  0.00              
ATOM   2907  N   TYR B   2      54.129  18.895  69.836  1.00  0.00              
ATOM   2908  CA  TYR B   2      53.240  18.919  70.994  1.00  0.00              
ATOM   2909  CB  TYR B   2      52.453  20.235  71.028  1.00  0.00              
ATOM   2910  CG  TYR B   2      51.538  20.388  72.240  1.00  0.00              
ATOM   2911  CD1 TYR B   2      52.079  20.535  73.504  1.00  0.00              
ATOM   2912  CE1 TYR B   2      51.249  20.613  74.604  1.00  0.00              
ATOM   2913  CD2 TYR B   2      50.167  20.343  72.072  1.00  0.00              
ATOM   2914  CE2 TYR B   2      49.334  20.419  73.169  1.00  0.00              
ATOM   2915  CZ  TYR B   2      49.884  20.549  74.427  1.00  0.00              
ATOM   2916  OH  TYR B   2      49.056  20.613  75.530  1.00  0.00              
ATOM   2917  C   TYR B   2      52.288  17.726  71.007  1.00  0.00              
ATOM   2918  O   TYR B   2      52.062  17.111  72.049  1.00  0.00              
ATOM   2919  N   GLU B   3      51.766  17.378  69.825  1.00  0.00              
ATOM   2920  CA  GLU B   3      50.919  16.209  69.646  1.00  0.00              
ATOM   2921  CB  GLU B   3      50.502  16.106  68.182  1.00  0.00              
ATOM   2922  CG  GLU B   3      49.448  15.038  67.905  1.00  0.00              
ATOM   2923  CD  GLU B   3      49.098  14.894  66.433  1.00  0.00              
ATOM   2924  OE1 GLU B   3      49.809  14.182  65.726  1.00  0.00              
ATOM   2925  OE2 GLU B   3      48.119  15.498  65.998  1.00  0.00              
ATOM   2926  C   GLU B   3      51.627  14.932  70.089  1.00  0.00              
ATOM   2927  O   GLU B   3      51.050  14.146  70.839  1.00  0.00              
ATOM   2928  N   LYS B   4      52.893  14.739  69.694  1.00  0.00              
ATOM   2929  CA  LYS B   4      53.640  13.544  70.065  1.00  0.00              
ATOM   2930  CB  LYS B   4      54.956  13.464  69.285  1.00  0.00              
ATOM   2931  CG  LYS B   4      55.804  12.207  69.501  1.00  0.00              
ATOM   2932  CD  LYS B   4      55.076  10.934  69.078  1.00  0.00              
ATOM   2933  CE  LYS B   4      55.974   9.720  69.264  1.00  0.00              
ATOM   2934  NZ  LYS B   4      55.252   8.502  68.948  1.00  0.00              
ATOM   2935  C   LYS B   4      53.883  13.525  71.568  1.00  0.00              
ATOM   2936  O   LYS B   4      53.713  12.486  72.203  1.00  0.00              
ATOM   2937  N   ASN B   5      54.208  14.681  72.163  1.00  0.00              
ATOM   2938  CA  ASN B   5      54.336  14.796  73.615  1.00  0.00              
ATOM   2939  CB  ASN B   5      54.735  16.203  74.045  1.00  0.00              
ATOM   2940  CG  ASN B   5      56.203  16.514  73.819  1.00  0.00              
ATOM   2941  OD1 ASN B   5      57.026  16.455  74.728  1.00  0.00              
ATOM   2942  ND2 ASN B   5      56.589  16.866  72.605  1.00  0.00              
ATOM   2943  C   ASN B   5      53.060  14.410  74.348  1.00  0.00              
ATOM   2944  O   ASN B   5      53.101  13.655  75.321  1.00  0.00              
ATOM   2945  N   LYS B   6      51.912  14.886  73.853  1.00  0.00              
ATOM   2946  CA  LYS B   6      50.610  14.543  74.407  1.00  0.00              
ATOM   2947  CB  LYS B   6      49.532  15.355  73.696  1.00  0.00              
ATOM   2948  CG  LYS B   6      48.139  15.224  74.292  1.00  0.00              
ATOM   2949  CD  LYS B   6      47.157  16.038  73.470  1.00  0.00              
ATOM   2950  CE  LYS B   6      45.762  15.894  74.053  1.00  0.00              
ATOM   2951  NZ  LYS B   6      44.806  16.647  73.266  1.00  0.00              
ATOM   2952  C   LYS B   6      50.331  13.047  74.282  1.00  0.00              
ATOM   2953  O   LYS B   6      49.881  12.417  75.238  1.00  0.00              
ATOM   2954  N   VAL B   7      50.634  12.454  73.123  1.00  0.00              
ATOM   2955  CA  VAL B   7      50.490  11.019  72.898  1.00  0.00              
ATOM   2956  CB  VAL B   7      50.789  10.732  71.403  1.00  0.00              
ATOM   2957  CG1 VAL B   7      50.926   9.262  71.064  1.00  0.00              
ATOM   2958  CG2 VAL B   7      49.646  11.275  70.558  1.00  0.00              
ATOM   2959  C   VAL B   7      51.355  10.205  73.864  1.00  0.00              
ATOM   2960  O   VAL B   7      50.872   9.259  74.494  1.00  0.00              
ATOM   2961  N   CYS B   8      52.622  10.601  74.036  1.00  0.00              
ATOM   2962  CA  CYS B   8      53.516   9.994  75.014  1.00  0.00              
ATOM   2963  CB  CYS B   8      54.899  10.630  74.954  1.00  0.00              
ATOM   2964  SG  CYS B   8      55.693  10.549  73.330  1.00  0.00              
ATOM   2965  C   CYS B   8      52.992  10.125  76.439  1.00  0.00              
ATOM   2966  O   CYS B   8      53.078   9.185  77.237  1.00  0.00              
ATOM   2967  N   LYS B   9      52.426  11.294  76.763  1.00  0.00              
ATOM   2968  CA  LYS B   9      51.811  11.539  78.058  1.00  0.00              
ATOM   2969  CB  LYS B   9      51.378  12.999  78.160  1.00  0.00              
ATOM   2970  CG  LYS B   9      50.884  13.424  79.533  1.00  0.00              
ATOM   2971  CD  LYS B   9      50.516  14.895  79.504  1.00  0.00              
ATOM   2972  CE  LYS B   9      50.063  15.337  80.885  1.00  0.00              
ATOM   2973  NZ  LYS B   9      49.742  16.750  80.881  1.00  0.00              
ATOM   2974  C   LYS B   9      50.626  10.608  78.274  1.00  0.00              
ATOM   2975  O   LYS B   9      50.522   9.994  79.333  1.00  0.00              
ATOM   2976  N   GLU B  10      49.753  10.435  77.274  1.00  0.00              
ATOM   2977  CA  GLU B  10      48.631   9.512  77.385  1.00  0.00              
ATOM   2978  CB  GLU B  10      47.713   9.593  76.167  1.00  0.00              
ATOM   2979  CG  GLU B  10      47.099  10.966  75.893  1.00  0.00              
ATOM   2980  CD  GLU B  10      46.354  11.585  77.067  1.00  0.00              
ATOM   2981  OE1 GLU B  10      45.255  11.127  77.379  1.00  0.00              
ATOM   2982  OE2 GLU B  10      46.874  12.529  77.662  1.00  0.00              
ATOM   2983  C   GLU B  10      49.088   8.075  77.588  1.00  0.00              
ATOM   2984  O   GLU B  10      48.573   7.384  78.465  1.00  0.00              
ATOM   2985  N   PHE B  11      50.091   7.633  76.822  1.00  0.00              
ATOM   2986  CA  PHE B  11      50.670   6.304  76.973  1.00  0.00              
ATOM   2987  CB  PHE B  11      51.798   6.151  75.960  1.00  0.00              
ATOM   2988  CG  PHE B  11      52.386   4.753  75.813  1.00  0.00              
ATOM   2989  CD1 PHE B  11      51.717   3.801  75.067  1.00  0.00              
ATOM   2990  CD2 PHE B  11      53.610   4.453  76.381  1.00  0.00              
ATOM   2991  CE1 PHE B  11      52.281   2.558  74.880  1.00  0.00              
ATOM   2992  CE2 PHE B  11      54.162   3.203  76.193  1.00  0.00              
ATOM   2993  CZ  PHE B  11      53.501   2.256  75.443  1.00  0.00              
ATOM   2994  C   PHE B  11      51.193   6.055  78.384  1.00  0.00              
ATOM   2995  O   PHE B  11      50.839   5.058  79.016  1.00  0.00              
ATOM   2996  N   SER B  12      52.013   6.974  78.897  1.00  0.00              
ATOM   2997  CA  SER B  12      52.610   6.814  80.214  1.00  0.00              
ATOM   2998  CB  SER B  12      53.789   7.768  80.380  1.00  0.00              
ATOM   2999  OG  SER B  12      53.478   9.105  80.013  1.00  0.00              
ATOM   3000  C   SER B  12      51.625   6.959  81.369  1.00  0.00              
ATOM   3001  O   SER B  12      51.633   6.155  82.302  1.00  0.00              
ATOM   3002  N   HIS B  13      50.754   7.970  81.307  1.00  0.00              
ATOM   3003  CA  HIS B  13      49.768   8.219  82.349  1.00  0.00              
ATOM   3004  CB  HIS B  13      49.147   9.604  82.149  1.00  0.00              
ATOM   3005  CG  HIS B  13      48.260  10.115  83.280  1.00  0.00              
ATOM   3006  ND1 HIS B  13      47.635   9.434  84.233  1.00  0.00              
ATOM   3007  CD2 HIS B  13      47.967  11.448  83.454  1.00  0.00              
ATOM   3008  NE2 HIS B  13      47.183  11.489  84.501  1.00  0.00              
ATOM   3009  CE1 HIS B  13      46.980  10.284  84.972  1.00  0.00              
ATOM   3010  C   HIS B  13      48.673   7.159  82.389  1.00  0.00              
ATOM   3011  O   HIS B  13      48.210   6.801  83.475  1.00  0.00              
ATOM   3012  N   LEU B  14      48.209   6.677  81.234  1.00  0.00              
ATOM   3013  CA  LEU B  14      47.149   5.683  81.212  1.00  0.00              
ATOM   3014  CB  LEU B  14      46.255   5.869  79.992  1.00  0.00              
ATOM   3015  CG  LEU B  14      45.475   7.168  79.837  1.00  0.00              
ATOM   3016  CD1 LEU B  14      44.806   7.199  78.477  1.00  0.00              
ATOM   3017  CD2 LEU B  14      44.452   7.337  80.949  1.00  0.00              
ATOM   3018  C   LEU B  14      47.649   4.248  81.255  1.00  0.00              
ATOM   3019  O   LEU B  14      46.964   3.373  81.786  1.00  0.00              
ATOM   3020  N   GLY B  15      48.833   3.975  80.704  1.00  0.00              
ATOM   3021  CA  GLY B  15      49.319   2.611  80.587  1.00  0.00              
ATOM   3022  C   GLY B  15      48.988   2.057  79.210  1.00  0.00              
ATOM   3023  O   GLY B  15      47.933   2.352  78.643  1.00  0.00              
ATOM   3024  N   LYS B  16      49.886   1.207  78.698  1.00  0.00              
ATOM   3025  CA  LYS B  16      49.849   0.701  77.328  1.00  0.00              
ATOM   3026  CB  LYS B  16      50.892  -0.409  77.167  1.00  0.00              
ATOM   3027  CG  LYS B  16      51.021  -0.956  75.750  1.00  0.00              
ATOM   3028  CD  LYS B  16      52.159  -1.954  75.664  1.00  0.00              
ATOM   3029  CE  LYS B  16      52.223  -2.519  74.256  1.00  0.00              
ATOM   3030  NZ  LYS B  16      53.381  -3.378  74.113  1.00  0.00              
ATOM   3031  C   LYS B  16      48.485   0.244  76.820  1.00  0.00              
ATOM   3032  O   LYS B  16      47.956   0.853  75.892  1.00  0.00              
ATOM   3033  N   GLU B  17      47.869  -0.758  77.461  1.00  0.00              
ATOM   3034  CA  GLU B  17      46.573  -1.287  77.044  1.00  0.00              
ATOM   3035  CB  GLU B  17      46.210  -2.479  77.928  1.00  0.00              
ATOM   3036  CG  GLU B  17      44.972  -3.252  77.470  1.00  0.00              
ATOM   3037  CD  GLU B  17      44.523  -4.350  78.421  1.00  0.00              
ATOM   3038  OE1 GLU B  17      44.143  -4.046  79.551  1.00  0.00              
ATOM   3039  OE2 GLU B  17      44.541  -5.519  78.030  1.00  0.00              
ATOM   3040  C   GLU B  17      45.461  -0.239  77.092  1.00  0.00              
ATOM   3041  O   GLU B  17      44.527  -0.250  76.283  1.00  0.00              
ATOM   3042  N   ASP B  18      45.569   0.708  78.027  1.00  0.00              
ATOM   3043  CA  ASP B  18      44.576   1.762  78.184  1.00  0.00              
ATOM   3044  CB  ASP B  18      44.751   2.514  79.500  1.00  0.00              
ATOM   3045  CG  ASP B  18      44.643   1.654  80.752  1.00  0.00              
ATOM   3046  OD1 ASP B  18      43.741   1.891  81.552  1.00  0.00              
ATOM   3047  OD2 ASP B  18      45.450   0.732  80.907  1.00  0.00              
ATOM   3048  C   ASP B  18      44.714   2.737  77.027  1.00  0.00              
ATOM   3049  O   ASP B  18      43.716   3.170  76.450  1.00  0.00              
ATOM   3050  N   PHE B  19      45.960   3.040  76.643  1.00  0.00              
ATOM   3051  CA  PHE B  19      46.238   3.826  75.452  1.00  0.00              
ATOM   3052  CB  PHE B  19      47.732   4.152  75.368  1.00  0.00              
ATOM   3053  CG  PHE B  19      48.116   5.019  74.175  1.00  0.00              
ATOM   3054  CD1 PHE B  19      47.754   6.352  74.142  1.00  0.00              
ATOM   3055  CD2 PHE B  19      48.797   4.458  73.110  1.00  0.00              
ATOM   3056  CE1 PHE B  19      48.059   7.114  73.034  1.00  0.00              
ATOM   3057  CE2 PHE B  19      49.096   5.227  72.007  1.00  0.00              
ATOM   3058  CZ  PHE B  19      48.723   6.552  71.966  1.00  0.00              
ATOM   3059  C   PHE B  19      45.769   3.099  74.194  1.00  0.00              
ATOM   3060  O   PHE B  19      45.220   3.741  73.296  1.00  0.00              
ATOM   3061  N   THR B  20      45.961   1.777  74.097  1.00  0.00              
ATOM   3062  CA  THR B  20      45.431   0.973  73.000  1.00  0.00              
ATOM   3063  CB  THR B  20      45.814  -0.510  73.193  1.00  0.00              
ATOM   3064  OG1 THR B  20      47.197  -0.529  73.522  1.00  0.00              
ATOM   3065  CG2 THR B  20      45.570  -1.360  71.956  1.00  0.00              
ATOM   3066  C   THR B  20      43.913   1.112  72.917  1.00  0.00              
ATOM   3067  O   THR B  20      43.368   1.358  71.842  1.00  0.00              
ATOM   3068  N   SER B  21      43.233   1.022  74.064  1.00  0.00              
ATOM   3069  CA  SER B  21      41.784   1.155  74.131  1.00  0.00              
ATOM   3070  CB  SER B  21      41.311   0.857  75.548  1.00  0.00              
ATOM   3071  OG  SER B  21      41.727  -0.436  75.972  1.00  0.00              
ATOM   3072  C   SER B  21      41.316   2.540  73.692  1.00  0.00              
ATOM   3073  O   SER B  21      40.410   2.662  72.864  1.00  0.00              
ATOM   3074  N   LEU B  22      41.979   3.590  74.196  1.00  0.00              
ATOM   3075  CA  LEU B  22      41.709   4.967  73.802  1.00  0.00              
ATOM   3076  CB  LEU B  22      42.641   5.915  74.558  1.00  0.00              
ATOM   3077  CG  LEU B  22      42.509   7.422  74.345  1.00  0.00              
ATOM   3078  CD1 LEU B  22      41.213   7.946  74.947  1.00  0.00              
ATOM   3079  CD2 LEU B  22      43.695   8.144  74.959  1.00  0.00              
ATOM   3080  C   LEU B  22      41.896   5.162  72.302  1.00  0.00              
ATOM   3081  O   LEU B  22      41.025   5.712  71.628  1.00  0.00              
ATOM   3082  N   SER B  23      43.013   4.661  71.768  1.00  0.00              
ATOM   3083  CA  SER B  23      43.317   4.777  70.351  1.00  0.00              
ATOM   3084  CB  SER B  23      44.744   4.324  70.073  1.00  0.00              
ATOM   3085  OG  SER B  23      45.688   5.034  70.864  1.00  0.00              
ATOM   3086  C   SER B  23      42.337   3.981  69.498  1.00  0.00              
ATOM   3087  O   SER B  23      41.978   4.418  68.406  1.00  0.00              
ATOM   3088  N   LEU B  24      41.861   2.831  69.989  1.00  0.00              
ATOM   3089  CA  LEU B  24      40.863   2.033  69.292  1.00  0.00              
ATOM   3090  CB  LEU B  24      40.651   0.715  70.029  1.00  0.00              
ATOM   3091  CG  LEU B  24      39.811  -0.389  69.403  1.00  0.00              
ATOM   3092  CD1 LEU B  24      40.453  -0.940  68.139  1.00  0.00              
ATOM   3093  CD2 LEU B  24      39.670  -1.510  70.408  1.00  0.00              
ATOM   3094  C   LEU B  24      39.554   2.796  69.159  1.00  0.00              
ATOM   3095  O   LEU B  24      39.014   2.905  68.055  1.00  0.00              
ATOM   3096  N   VAL B  25      39.073   3.368  70.270  1.00  0.00              
ATOM   3097  CA  VAL B  25      37.884   4.214  70.269  1.00  0.00              
ATOM   3098  CB  VAL B  25      37.560   4.664  71.718  1.00  0.00              
ATOM   3099  CG1 VAL B  25      36.419   5.669  71.790  1.00  0.00              
ATOM   3100  CG2 VAL B  25      37.172   3.459  72.561  1.00  0.00              
ATOM   3101  C   VAL B  25      38.072   5.409  69.334  1.00  0.00              
ATOM   3102  O   VAL B  25      37.218   5.690  68.491  1.00  0.00              
ATOM   3103  N   LEU B  26      39.228   6.071  69.446  1.00  0.00              
ATOM   3104  CA  LEU B  26      39.572   7.228  68.633  1.00  0.00              
ATOM   3105  CB  LEU B  26      40.943   7.749  69.055  1.00  0.00              
ATOM   3106  CG  LEU B  26      41.464   9.064  68.496  1.00  0.00              
ATOM   3107  CD1 LEU B  26      40.615  10.233  68.976  1.00  0.00              
ATOM   3108  CD2 LEU B  26      42.910   9.262  68.916  1.00  0.00              
ATOM   3109  C   LEU B  26      39.557   6.927  67.139  1.00  0.00              
ATOM   3110  O   LEU B  26      38.836   7.582  66.387  1.00  0.00              
ATOM   3111  N   TYR B  27      40.297   5.919  66.673  1.00  0.00              
ATOM   3112  CA  TYR B  27      40.314   5.593  65.257  1.00  0.00              
ATOM   3113  CB  TYR B  27      41.500   4.702  64.903  1.00  0.00              
ATOM   3114  CG  TYR B  27      42.824   5.449  65.010  1.00  0.00              
ATOM   3115  CD1 TYR B  27      43.789   5.017  65.896  1.00  0.00              
ATOM   3116  CE1 TYR B  27      44.971   5.714  66.027  1.00  0.00              
ATOM   3117  CD2 TYR B  27      43.050   6.573  64.236  1.00  0.00              
ATOM   3118  CE2 TYR B  27      44.232   7.272  64.360  1.00  0.00              
ATOM   3119  CZ  TYR B  27      45.182   6.838  65.259  1.00  0.00              
ATOM   3120  OH  TYR B  27      46.364   7.537  65.392  1.00  0.00              
ATOM   3121  C   TYR B  27      39.004   5.017  64.745  1.00  0.00              
ATOM   3122  O   TYR B  27      38.650   5.245  63.588  1.00  0.00              
ATOM   3123  N   SER B  28      38.242   4.316  65.591  1.00  0.00              
ATOM   3124  CA  SER B  28      36.901   3.896  65.212  1.00  0.00              
ATOM   3125  CB  SER B  28      36.335   2.893  66.205  1.00  0.00              
ATOM   3126  OG  SER B  28      37.172   1.751  66.325  1.00  0.00              
ATOM   3127  C   SER B  28      35.951   5.080  65.058  1.00  0.00              
ATOM   3128  O   SER B  28      35.166   5.111  64.110  1.00  0.00              
ATOM   3129  N   ARG B  29      36.018   6.089  65.941  1.00  0.00              
ATOM   3130  CA  ARG B  29      35.173   7.270  65.802  1.00  0.00              
ATOM   3131  CB  ARG B  29      35.088   8.084  67.109  1.00  0.00              
ATOM   3132  CG  ARG B  29      36.263   8.988  67.482  1.00  0.00              
ATOM   3133  CD  ARG B  29      36.185   9.530  68.906  1.00  0.00              
ATOM   3134  NE  ARG B  29      35.020  10.370  69.143  1.00  0.00              
ATOM   3135  CZ  ARG B  29      35.027  11.698  69.021  1.00  0.00              
ATOM   3136  NH1 ARG B  29      33.894  12.342  69.254  1.00  0.00              
ATOM   3137  NH2 ARG B  29      36.130  12.373  68.704  1.00  0.00              
ATOM   3138  C   ARG B  29      35.605   8.128  64.617  1.00  0.00              
ATOM   3139  O   ARG B  29      34.767   8.711  63.933  1.00  0.00              
ATOM   3140  N   LYS B  30      36.914   8.195  64.341  1.00  0.00              
ATOM   3141  CA  LYS B  30      37.432   8.883  63.165  1.00  0.00              
ATOM   3142  CB  LYS B  30      38.949   8.988  63.210  1.00  0.00              
ATOM   3143  CG  LYS B  30      39.503   9.978  64.216  1.00  0.00              
ATOM   3144  CD  LYS B  30      41.016   9.874  64.180  1.00  0.00              
ATOM   3145  CE  LYS B  30      41.645  10.884  65.120  1.00  0.00              
ATOM   3146  NZ  LYS B  30      43.083  10.704  65.157  1.00  0.00              
ATOM   3147  C   LYS B  30      37.045   8.216  61.854  1.00  0.00              
ATOM   3148  O   LYS B  30      36.612   8.894  60.920  1.00  0.00              
ATOM   3149  N   PHE B  31      37.188   6.890  61.764  1.00  0.00              
ATOM   3150  CA  PHE B  31      36.917   6.165  60.533  1.00  0.00              
ATOM   3151  CB  PHE B  31      38.137   5.317  60.136  1.00  0.00              
ATOM   3152  CG  PHE B  31      39.442   6.072  59.922  1.00  0.00              
ATOM   3153  CD1 PHE B  31      40.324   6.246  60.972  1.00  0.00              
ATOM   3154  CD2 PHE B  31      39.759   6.556  58.670  1.00  0.00              
ATOM   3155  CE1 PHE B  31      41.517   6.905  60.763  1.00  0.00              
ATOM   3156  CE2 PHE B  31      40.954   7.216  58.470  1.00  0.00              
ATOM   3157  CZ  PHE B  31      41.834   7.391  59.514  1.00  0.00              
ATOM   3158  C   PHE B  31      35.680   5.271  60.673  1.00  0.00              
ATOM   3159  O   PHE B  31      35.822   4.059  60.865  1.00  0.00              
ATOM   3160  N   PRO B  32      34.438   5.770  60.531  1.00  0.00              
ATOM   3161  CD  PRO B  32      34.123   7.115  60.055  1.00  0.00              
ATOM   3162  CA  PRO B  32      33.212   4.994  60.735  1.00  0.00              
ATOM   3163  CB  PRO B  32      32.126   6.034  60.537  1.00  0.00              
ATOM   3164  CG  PRO B  32      32.713   6.972  59.517  1.00  0.00              
ATOM   3165  C   PRO B  32      33.035   3.792  59.808  1.00  0.00              
ATOM   3166  O   PRO B  32      32.339   2.829  60.130  1.00  0.00              
ATOM   3167  N   SER B  33      33.666   3.850  58.633  1.00  0.00              
ATOM   3168  CA  SER B  33      33.650   2.763  57.670  1.00  0.00              
ATOM   3169  CB  SER B  33      33.752   3.376  56.280  1.00  0.00              
ATOM   3170  OG  SER B  33      32.846   4.465  56.145  1.00  0.00              
ATOM   3171  C   SER B  33      34.778   1.753  57.865  1.00  0.00              
ATOM   3172  O   SER B  33      34.810   0.723  57.187  1.00  0.00              
ATOM   3173  N   GLY B  34      35.721   2.008  58.779  1.00  0.00              
ATOM   3174  CA  GLY B  34      36.885   1.152  58.942  1.00  0.00              
ATOM   3175  C   GLY B  34      36.523  -0.130  59.670  1.00  0.00              
ATOM   3176  O   GLY B  34      35.939  -0.089  60.755  1.00  0.00              
ATOM   3177  N   THR B  35      36.852  -1.282  59.082  1.00  0.00              
ATOM   3178  CA  THR B  35      36.529  -2.555  59.709  1.00  0.00              
ATOM   3179  CB  THR B  35      36.481  -3.723  58.698  1.00  0.00              
ATOM   3180  OG1 THR B  35      37.763  -3.854  58.099  1.00  0.00              
ATOM   3181  CG2 THR B  35      35.405  -3.515  57.643  1.00  0.00              
ATOM   3182  C   THR B  35      37.464  -2.867  60.872  1.00  0.00              
ATOM   3183  O   THR B  35      38.586  -2.353  60.940  1.00  0.00              
ATOM   3184  N   PHE B  36      36.981  -3.732  61.773  1.00  0.00              
ATOM   3185  CA  PHE B  36      37.668  -4.116  62.999  1.00  0.00              
ATOM   3186  CB  PHE B  36      36.985  -5.359  63.587  1.00  0.00              
ATOM   3187  CG  PHE B  36      37.584  -5.867  64.893  1.00  0.00              
ATOM   3188  CD1 PHE B  36      38.078  -7.156  64.954  1.00  0.00              
ATOM   3189  CD2 PHE B  36      37.666  -5.039  65.997  1.00  0.00              
ATOM   3190  CE1 PHE B  36      38.672  -7.608  66.114  1.00  0.00              
ATOM   3191  CE2 PHE B  36      38.268  -5.499  67.147  1.00  0.00              
ATOM   3192  CZ  PHE B  36      38.771  -6.780  67.209  1.00  0.00              
ATOM   3193  C   PHE B  36      39.171  -4.321  62.872  1.00  0.00              
ATOM   3194  O   PHE B  36      39.933  -3.550  63.452  1.00  0.00              
ATOM   3195  N   GLU B  37      39.617  -5.289  62.064  1.00  0.00              
ATOM   3196  CA  GLU B  37      41.037  -5.578  61.950  1.00  0.00              
ATOM   3197  CB  GLU B  37      41.265  -6.891  61.199  1.00  0.00              
ATOM   3198  CG  GLU B  37      42.695  -7.447  61.274  1.00  0.00              
ATOM   3199  CD  GLU B  37      43.236  -7.653  62.687  1.00  0.00              
ATOM   3200  OE1 GLU B  37      44.191  -6.969  63.065  1.00  0.00              
ATOM   3201  OE2 GLU B  37      42.710  -8.499  63.408  1.00  0.00              
ATOM   3202  C   GLU B  37      41.839  -4.434  61.339  1.00  0.00              
ATOM   3203  O   GLU B  37      43.004  -4.264  61.699  1.00  0.00              
ATOM   3204  N   GLN B  38      41.232  -3.612  60.471  1.00  0.00              
ATOM   3205  CA  GLN B  38      41.902  -2.433  59.936  1.00  0.00              
ATOM   3206  CB  GLN B  38      41.032  -1.701  58.924  1.00  0.00              
ATOM   3207  CG  GLN B  38      40.850  -2.361  57.572  1.00  0.00              
ATOM   3208  CD  GLN B  38      39.920  -1.553  56.680  1.00  0.00              
ATOM   3209  OE1 GLN B  38      38.699  -1.578  56.843  1.00  0.00              
ATOM   3210  NE2 GLN B  38      40.423  -0.778  55.731  1.00  0.00              
ATOM   3211  C   GLN B  38      42.235  -1.463  61.059  1.00  0.00              
ATOM   3212  O   GLN B  38      43.371  -0.996  61.199  1.00  0.00              
ATOM   3213  N   VAL B  39      41.225  -1.199  61.898  1.00  0.00              
ATOM   3214  CA  VAL B  39      41.386  -0.315  63.042  1.00  0.00              
ATOM   3215  CB  VAL B  39      40.025  -0.037  63.729  1.00  0.00              
ATOM   3216  CG1 VAL B  39      40.174   0.947  64.879  1.00  0.00              
ATOM   3217  CG2 VAL B  39      39.027   0.546  62.738  1.00  0.00              
ATOM   3218  C   VAL B  39      42.407  -0.928  63.998  1.00  0.00              
ATOM   3219  O   VAL B  39      43.367  -0.257  64.370  1.00  0.00              
ATOM   3220  N   SER B  40      42.271  -2.213  64.343  1.00  0.00              
ATOM   3221  CA  SER B  40      43.233  -2.922  65.175  1.00  0.00              
ATOM   3222  CB  SER B  40      42.788  -4.366  65.360  1.00  0.00              
ATOM   3223  OG  SER B  40      41.459  -4.442  65.857  1.00  0.00              
ATOM   3224  C   SER B  40      44.667  -2.902  64.652  1.00  0.00              
ATOM   3225  O   SER B  40      45.602  -2.869  65.456  1.00  0.00              
ATOM   3226  N   GLN B  41      44.890  -2.931  63.331  1.00  0.00              
ATOM   3227  CA  GLN B  41      46.229  -2.770  62.779  1.00  0.00              
ATOM   3228  CB  GLN B  41      46.287  -3.130  61.297  1.00  0.00              
ATOM   3229  CG  GLN B  41      46.210  -4.624  61.008  1.00  0.00              
ATOM   3230  CD  GLN B  41      47.339  -5.428  61.637  1.00  0.00              
ATOM   3231  OE1 GLN B  41      48.505  -5.316  61.272  1.00  0.00              
ATOM   3232  NE2 GLN B  41      47.041  -6.273  62.615  1.00  0.00              
ATOM   3233  C   GLN B  41      46.778  -1.369  62.985  1.00  0.00              
ATOM   3234  O   GLN B  41      47.895  -1.209  63.486  1.00  0.00              
ATOM   3235  N   LEU B  42      45.979  -0.346  62.651  1.00  0.00              
ATOM   3236  CA  LEU B  42      46.405   1.037  62.818  1.00  0.00              
ATOM   3237  CB  LEU B  42      45.365   2.005  62.255  1.00  0.00              
ATOM   3238  CG  LEU B  42      45.723   3.489  62.170  1.00  0.00              
ATOM   3239  CD1 LEU B  42      46.940   3.722  61.285  1.00  0.00              
ATOM   3240  CD2 LEU B  42      44.548   4.281  61.634  1.00  0.00              
ATOM   3241  C   LEU B  42      46.706   1.363  64.273  1.00  0.00              
ATOM   3242  O   LEU B  42      47.773   1.891  64.578  1.00  0.00              
ATOM   3243  N   VAL B  43      45.799   0.984  65.176  1.00  0.00              
ATOM   3244  CA  VAL B  43      45.963   1.183  66.610  1.00  0.00              
ATOM   3245  CB  VAL B  43      44.702   0.677  67.346  1.00  0.00              
ATOM   3246  CG1 VAL B  43      44.826   0.735  68.860  1.00  0.00              
ATOM   3247  CG2 VAL B  43      43.521   1.533  66.937  1.00  0.00              
ATOM   3248  C   VAL B  43      47.225   0.508  67.132  1.00  0.00              
ATOM   3249  O   VAL B  43      48.033   1.153  67.800  1.00  0.00              
ATOM   3250  N   LYS B  44      47.424  -0.770  66.784  1.00  0.00              
ATOM   3251  CA  LYS B  44      48.599  -1.542  67.176  1.00  0.00              
ATOM   3252  CB  LYS B  44      48.509  -2.878  66.459  1.00  0.00              
ATOM   3253  CG  LYS B  44      49.412  -4.012  66.899  1.00  0.00              
ATOM   3254  CD  LYS B  44      49.215  -5.250  66.018  1.00  0.00              
ATOM   3255  CE  LYS B  44      47.837  -5.919  66.108  1.00  0.00              
ATOM   3256  NZ  LYS B  44      46.833  -5.300  65.257  1.00  0.00              
ATOM   3257  C   LYS B  44      49.890  -0.834  66.775  1.00  0.00              
ATOM   3258  O   LYS B  44      50.815  -0.648  67.574  1.00  0.00              
ATOM   3259  N   GLU B  45      49.924  -0.379  65.522  1.00  0.00              
ATOM   3260  CA  GLU B  45      51.088   0.317  65.014  1.00  0.00              
ATOM   3261  CB  GLU B  45      51.104   0.266  63.494  1.00  0.00              
ATOM   3262  CG  GLU B  45      51.334  -1.196  63.106  1.00  0.00              
ATOM   3263  CD  GLU B  45      51.327  -1.509  61.622  1.00  0.00              
ATOM   3264  OE1 GLU B  45      52.354  -1.331  60.965  1.00  0.00              
ATOM   3265  OE2 GLU B  45      50.306  -1.968  61.107  1.00  0.00              
ATOM   3266  C   GLU B  45      51.273   1.713  65.597  1.00  0.00              
ATOM   3267  O   GLU B  45      52.413   2.092  65.870  1.00  0.00              
ATOM   3268  N   VAL B  46      50.200   2.460  65.886  1.00  0.00              
ATOM   3269  CA  VAL B  46      50.293   3.734  66.597  1.00  0.00              
ATOM   3270  CB  VAL B  46      48.930   4.473  66.568  1.00  0.00              
ATOM   3271  CG1 VAL B  46      48.888   5.721  67.444  1.00  0.00              
ATOM   3272  CG2 VAL B  46      48.651   4.914  65.139  1.00  0.00              
ATOM   3273  C   VAL B  46      50.829   3.543  68.015  1.00  0.00              
ATOM   3274  O   VAL B  46      51.637   4.342  68.506  1.00  0.00              
ATOM   3275  N   VAL B  47      50.427   2.451  68.674  1.00  0.00              
ATOM   3276  CA  VAL B  47      51.002   2.074  69.957  1.00  0.00              
ATOM   3277  CB  VAL B  47      50.256   0.871  70.585  1.00  0.00              
ATOM   3278  CG1 VAL B  47      50.881   0.409  71.895  1.00  0.00              
ATOM   3279  CG2 VAL B  47      48.819   1.270  70.880  1.00  0.00              
ATOM   3280  C   VAL B  47      52.499   1.821  69.801  1.00  0.00              
ATOM   3281  O   VAL B  47      53.266   2.330  70.616  1.00  0.00              
ATOM   3282  N   SER B  48      52.967   1.119  68.759  1.00  0.00              
ATOM   3283  CA  SER B  48      54.405   0.960  68.547  1.00  0.00              
ATOM   3284  CB  SER B  48      54.702  -0.110  67.494  1.00  0.00              
ATOM   3285  OG  SER B  48      54.544   0.314  66.144  1.00  0.00              
ATOM   3286  C   SER B  48      55.133   2.263  68.206  1.00  0.00              
ATOM   3287  O   SER B  48      56.315   2.418  68.532  1.00  0.00              
ATOM   3288  N   LEU B  49      54.462   3.215  67.537  1.00  0.00              
ATOM   3289  CA  LEU B  49      55.019   4.546  67.295  1.00  0.00              
ATOM   3290  CB  LEU B  49      54.072   5.448  66.505  1.00  0.00              
ATOM   3291  CG  LEU B  49      53.512   5.073  65.144  1.00  0.00              
ATOM   3292  CD1 LEU B  49      52.565   6.164  64.684  1.00  0.00              
ATOM   3293  CD2 LEU B  49      54.601   4.861  64.118  1.00  0.00              
ATOM   3294  C   LEU B  49      55.284   5.261  68.609  1.00  0.00              
ATOM   3295  O   LEU B  49      56.289   5.955  68.790  1.00  0.00              
ATOM   3296  N   THR B  50      54.350   5.095  69.544  1.00  0.00              
ATOM   3297  CA  THR B  50      54.460   5.731  70.841  1.00  0.00              
ATOM   3298  CB  THR B  50      53.081   5.750  71.513  1.00  0.00              
ATOM   3299  OG1 THR B  50      52.167   6.246  70.538  1.00  0.00              
ATOM   3300  CG2 THR B  50      53.071   6.689  72.699  1.00  0.00              
ATOM   3301  C   THR B  50      55.520   5.023  71.682  1.00  0.00              
ATOM   3302  O   THR B  50      56.504   5.635  72.095  1.00  0.00              
ATOM   3303  N   GLU B  51      55.367   3.707  71.855  1.00  0.00              
ATOM   3304  CA  GLU B  51      56.266   2.864  72.632  1.00  0.00              
ATOM   3305  CB  GLU B  51      55.799   1.420  72.478  1.00  0.00              
ATOM   3306  CG  GLU B  51      56.546   0.365  73.286  1.00  0.00              
ATOM   3307  CD  GLU B  51      56.035  -1.050  73.061  1.00  0.00              
ATOM   3308  OE1 GLU B  51      56.014  -1.512  71.920  1.00  0.00              
ATOM   3309  OE2 GLU B  51      55.653  -1.702  74.035  1.00  0.00              
ATOM   3310  C   GLU B  51      57.732   3.000  72.234  1.00  0.00              
ATOM   3311  O   GLU B  51      58.602   3.079  73.101  1.00  0.00              
ATOM   3312  N   ALA B  52      58.020   3.026  70.929  1.00  0.00              
ATOM   3313  CA  ALA B  52      59.378   3.265  70.478  1.00  0.00              
ATOM   3314  CB  ALA B  52      59.541   2.812  69.034  1.00  0.00              
ATOM   3315  C   ALA B  52      59.758   4.737  70.560  1.00  0.00              
ATOM   3316  O   ALA B  52      60.689   5.106  71.278  1.00  0.00              
ATOM   3317  N   CYS B  53      59.019   5.627  69.896  1.00  0.00              
ATOM   3318  CA  CYS B  53      59.508   6.980  69.695  1.00  0.00              
ATOM   3319  CB  CYS B  53      58.999   7.500  68.366  1.00  0.00              
ATOM   3320  SG  CYS B  53      59.547   6.354  67.075  1.00  0.00              
ATOM   3321  C   CYS B  53      59.296   7.961  70.840  1.00  0.00              
ATOM   3322  O   CYS B  53      59.737   9.108  70.773  1.00  0.00              
ATOM   3323  N   CYS B  54      58.642   7.522  71.918  1.00  0.00              
ATOM   3324  CA  CYS B  54      58.648   8.275  73.163  1.00  0.00              
ATOM   3325  CB  CYS B  54      57.341   8.081  73.916  1.00  0.00              
ATOM   3326  SG  CYS B  54      55.879   8.572  72.971  1.00  0.00              
ATOM   3327  C   CYS B  54      59.804   7.887  74.080  1.00  0.00              
ATOM   3328  O   CYS B  54      59.969   8.485  75.146  1.00  0.00              
ATOM   3329  N   ALA B  55      60.620   6.887  73.718  1.00  0.00              
ATOM   3330  CA  ALA B  55      61.722   6.457  74.568  1.00  0.00              
ATOM   3331  CB  ALA B  55      62.327   5.167  74.038  1.00  0.00              
ATOM   3332  C   ALA B  55      62.846   7.480  74.664  1.00  0.00              
ATOM   3333  O   ALA B  55      63.160   8.198  73.709  1.00  0.00              
ATOM   3334  N   GLU B  56      63.465   7.541  75.845  1.00  0.00              
ATOM   3335  CA  GLU B  56      64.567   8.455  76.104  1.00  0.00              
ATOM   3336  CB  GLU B  56      64.924   8.401  77.588  1.00  0.00              
ATOM   3337  CG  GLU B  56      65.915   9.469  78.041  1.00  0.00              
ATOM   3338  CD  GLU B  56      66.271   9.371  79.517  1.00  0.00              
ATOM   3339  OE1 GLU B  56      67.278   8.745  79.843  1.00  0.00              
ATOM   3340  OE2 GLU B  56      65.539   9.924  80.338  1.00  0.00              
ATOM   3341  C   GLU B  56      65.762   8.091  75.226  1.00  0.00              
ATOM   3342  O   GLU B  56      66.487   7.126  75.470  1.00  0.00              
ATOM   3343  N   GLY B  57      65.904   8.864  74.151  1.00  0.00              
ATOM   3344  CA  GLY B  57      66.982   8.663  73.198  1.00  0.00              
ATOM   3345  C   GLY B  57      66.487   8.174  71.843  1.00  0.00              
ATOM   3346  O   GLY B  57      67.293   7.812  70.985  1.00  0.00              
ATOM   3347  N   ALA B  58      65.168   8.134  71.621  1.00  0.00              
ATOM   3348  CA  ALA B  58      64.619   7.811  70.313  1.00  0.00              
ATOM   3349  CB  ALA B  58      63.123   7.593  70.427  1.00  0.00              
ATOM   3350  C   ALA B  58      64.845   8.933  69.307  1.00  0.00              
ATOM   3351  O   ALA B  58      64.891  10.114  69.659  1.00  0.00              
ATOM   3352  N   ASP B  59      64.985   8.560  68.033  1.00  0.00              
ATOM   3353  CA  ASP B  59      65.315   9.509  66.979  1.00  0.00              
ATOM   3354  CB  ASP B  59      65.777   8.759  65.726  1.00  0.00              
ATOM   3355  CG  ASP B  59      66.233   9.687  64.608  1.00  0.00              
ATOM   3356  OD1 ASP B  59      65.398  10.112  63.810  1.00  0.00              
ATOM   3357  OD2 ASP B  59      67.418  10.002  64.550  1.00  0.00              
ATOM   3358  C   ASP B  59      64.159  10.450  66.635  1.00  0.00              
ATOM   3359  O   ASP B  59      63.119   9.980  66.167  1.00  0.00              
ATOM   3360  N   PRO B  60      64.314  11.779  66.770  1.00  0.00              
ATOM   3361  CD  PRO B  60      65.544  12.427  67.218  1.00  0.00              
ATOM   3362  CA  PRO B  60      63.267  12.778  66.539  1.00  0.00              
ATOM   3363  CB  PRO B  60      64.007  14.087  66.711  1.00  0.00              
ATOM   3364  CG  PRO B  60      65.041  13.754  67.751  1.00  0.00              
ATOM   3365  C   PRO B  60      62.550  12.732  65.195  1.00  0.00              
ATOM   3366  O   PRO B  60      61.385  13.117  65.101  1.00  0.00              
ATOM   3367  N   ASP B  61      63.192  12.235  64.131  1.00  0.00              
ATOM   3368  CA  ASP B  61      62.555  12.163  62.819  1.00  0.00              
ATOM   3369  CB  ASP B  61      63.533  11.762  61.717  1.00  0.00              
ATOM   3370  CG  ASP B  61      64.633  12.777  61.464  1.00  0.00              
ATOM   3371  OD1 ASP B  61      64.657  13.367  60.385  1.00  0.00              
ATOM   3372  OD2 ASP B  61      65.464  12.980  62.352  1.00  0.00              
ATOM   3373  C   ASP B  61      61.378  11.205  62.787  1.00  0.00              
ATOM   3374  O   ASP B  61      60.459  11.402  61.992  1.00  0.00              
ATOM   3375  N   CYS B  62      61.363  10.212  63.690  1.00  0.00              
ATOM   3376  CA  CYS B  62      60.342   9.169  63.751  1.00  0.00              
ATOM   3377  CB  CYS B  62      60.459   8.411  65.066  1.00  0.00              
ATOM   3378  SG  CYS B  62      59.070   7.287  65.355  1.00  0.00              
ATOM   3379  C   CYS B  62      58.896   9.607  63.562  1.00  0.00              
ATOM   3380  O   CYS B  62      58.181   9.018  62.749  1.00  0.00              
ATOM   3381  N   TYR B  63      58.464  10.673  64.246  1.00  0.00              
ATOM   3382  CA  TYR B  63      57.090  11.145  64.125  1.00  0.00              
ATOM   3383  CB  TYR B  63      56.702  12.094  65.270  1.00  0.00              
ATOM   3384  CG  TYR B  63      57.677  13.214  65.611  1.00  0.00              
ATOM   3385  CD1 TYR B  63      57.729  14.362  64.844  1.00  0.00              
ATOM   3386  CE1 TYR B  63      58.546  15.407  65.223  1.00  0.00              
ATOM   3387  CD2 TYR B  63      58.466  13.096  66.738  1.00  0.00              
ATOM   3388  CE2 TYR B  63      59.283  14.139  67.122  1.00  0.00              
ATOM   3389  CZ  TYR B  63      59.305  15.293  66.368  1.00  0.00              
ATOM   3390  OH  TYR B  63      60.076  16.362  66.783  1.00  0.00              
ATOM   3391  C   TYR B  63      56.702  11.709  62.760  1.00  0.00              
ATOM   3392  O   TYR B  63      55.529  11.981  62.495  1.00  0.00              
ATOM   3393  N   ASP B  64      57.684  11.905  61.877  1.00  0.00              
ATOM   3394  CA  ASP B  64      57.417  12.097  60.462  1.00  0.00              
ATOM   3395  CB  ASP B  64      58.195  13.285  59.904  1.00  0.00              
ATOM   3396  CG  ASP B  64      57.963  13.499  58.412  1.00  0.00              
ATOM   3397  OD1 ASP B  64      56.904  14.012  58.040  1.00  0.00              
ATOM   3398  OD2 ASP B  64      58.852  13.167  57.629  1.00  0.00              
ATOM   3399  C   ASP B  64      57.750  10.845  59.658  1.00  0.00              
ATOM   3400  O   ASP B  64      56.995  10.476  58.762  1.00  0.00              
ATOM   3401  N   THR B  65      58.881  10.193  59.936  1.00  0.00              
ATOM   3402  CA  THR B  65      59.347   9.048  59.166  1.00  0.00              
ATOM   3403  CB  THR B  65      60.802   8.733  59.563  1.00  0.00              
ATOM   3404  OG1 THR B  65      61.492   9.977  59.511  1.00  0.00              
ATOM   3405  CG2 THR B  65      61.477   7.733  58.634  1.00  0.00              
ATOM   3406  C   THR B  65      58.458   7.814  59.304  1.00  0.00              
ATOM   3407  O   THR B  65      57.951   7.306  58.302  1.00  0.00              
ATOM   3408  N   ARG B  66      58.220   7.327  60.528  1.00  0.00              
ATOM   3409  CA  ARG B  66      57.421   6.126  60.735  1.00  0.00              
ATOM   3410  CB  ARG B  66      57.530   5.609  62.163  1.00  0.00              
ATOM   3411  CG  ARG B  66      58.857   4.942  62.505  1.00  0.00              
ATOM   3412  CD  ARG B  66      58.779   4.229  63.856  1.00  0.00              
ATOM   3413  NE  ARG B  66      57.833   3.122  63.828  1.00  0.00              
ATOM   3414  CZ  ARG B  66      57.316   2.565  64.927  1.00  0.00              
ATOM   3415  NH1 ARG B  66      56.436   1.584  64.764  1.00  0.00              
ATOM   3416  NH2 ARG B  66      57.660   2.971  66.148  1.00  0.00              
ATOM   3417  C   ARG B  66      55.958   6.331  60.372  1.00  0.00              
ATOM   3418  O   ARG B  66      55.302   5.421  59.864  1.00  0.00              
ATOM   3419  N   THR B  67      55.439   7.540  60.586  1.00  0.00              
ATOM   3420  CA  THR B  67      54.103   7.901  60.139  1.00  0.00              
ATOM   3421  CB  THR B  67      53.681   9.224  60.788  1.00  0.00              
ATOM   3422  OG1 THR B  67      54.830  10.056  60.728  1.00  0.00              
ATOM   3423  CG2 THR B  67      53.222   9.044  62.225  1.00  0.00              
ATOM   3424  C   THR B  67      54.003   7.963  58.619  1.00  0.00              
ATOM   3425  O   THR B  67      53.002   7.525  58.045  1.00  0.00              
ATOM   3426  N   SER B  68      55.036   8.476  57.936  1.00  0.00              
ATOM   3427  CA  SER B  68      55.112   8.411  56.481  1.00  0.00              
ATOM   3428  CB  SER B  68      56.321   9.195  55.975  1.00  0.00              
ATOM   3429  OG  SER B  68      56.267   9.477  54.583  1.00  0.00              
ATOM   3430  C   SER B  68      55.172   6.961  56.001  1.00  0.00              
ATOM   3431  O   SER B  68      54.506   6.605  55.026  1.00  0.00              
ATOM   3432  N   ALA B  69      55.910   6.087  56.699  1.00  0.00              
ATOM   3433  CA  ALA B  69      55.905   4.658  56.407  1.00  0.00              
ATOM   3434  CB  ALA B  69      56.869   3.932  57.332  1.00  0.00              
ATOM   3435  C   ALA B  69      54.523   4.034  56.582  1.00  0.00              
ATOM   3436  O   ALA B  69      54.079   3.259  55.732  1.00  0.00              
ATOM   3437  N   LEU B  70      53.799   4.389  57.651  1.00  0.00              
ATOM   3438  CA  LEU B  70      52.414   3.963  57.812  1.00  0.00              
ATOM   3439  CB  LEU B  70      51.864   4.292  59.197  1.00  0.00              
ATOM   3440  CG  LEU B  70      52.499   3.680  60.441  1.00  0.00              
ATOM   3441  CD1 LEU B  70      51.617   3.977  61.640  1.00  0.00              
ATOM   3442  CD2 LEU B  70      52.677   2.175  60.313  1.00  0.00              
ATOM   3443  C   LEU B  70      51.488   4.547  56.753  1.00  0.00              
ATOM   3444  O   LEU B  70      50.500   3.917  56.372  1.00  0.00              
ATOM   3445  N   SER B  71      51.795   5.742  56.240  1.00  0.00              
ATOM   3446  CA  SER B  71      51.065   6.318  55.119  1.00  0.00              
ATOM   3447  CB  SER B  71      51.507   7.756  54.891  1.00  0.00              
ATOM   3448  OG  SER B  71      51.308   8.560  56.048  1.00  0.00              
ATOM   3449  C   SER B  71      51.291   5.489  53.859  1.00  0.00              
ATOM   3450  O   SER B  71      50.339   5.142  53.160  1.00  0.00              
ATOM   3451  N   ALA B  72      52.542   5.095  53.591  1.00  0.00              
ATOM   3452  CA  ALA B  72      52.857   4.199  52.485  1.00  0.00              
ATOM   3453  CB  ALA B  72      54.359   3.969  52.424  1.00  0.00              
ATOM   3454  C   ALA B  72      52.178   2.841  52.631  1.00  0.00              
ATOM   3455  O   ALA B  72      51.691   2.275  51.652  1.00  0.00              
ATOM   3456  N   LYS B  73      52.098   2.325  53.863  1.00  0.00              
ATOM   3457  CA  LYS B  73      51.356   1.104  54.147  1.00  0.00              
ATOM   3458  CB  LYS B  73      51.654   0.647  55.567  1.00  0.00              
ATOM   3459  CG  LYS B  73      51.430  -0.841  55.777  1.00  0.00              
ATOM   3460  CD  LYS B  73      51.653  -1.199  57.235  1.00  0.00              
ATOM   3461  CE  LYS B  73      51.542  -2.701  57.425  1.00  0.00              
ATOM   3462  NZ  LYS B  73      51.566  -3.035  58.835  1.00  0.00              
ATOM   3463  C   LYS B  73      49.853   1.306  53.945  1.00  0.00              
ATOM   3464  O   LYS B  73      49.170   0.413  53.443  1.00  0.00              
ATOM   3465  N   SER B  74      49.313   2.487  54.278  1.00  0.00              
ATOM   3466  CA  SER B  74      47.925   2.832  53.975  1.00  0.00              
ATOM   3467  CB  SER B  74      47.563   4.209  54.525  1.00  0.00              
ATOM   3468  OG  SER B  74      47.750   4.320  55.928  1.00  0.00              
ATOM   3469  C   SER B  74      47.678   2.838  52.471  1.00  0.00              
ATOM   3470  O   SER B  74      46.608   2.449  51.999  1.00  0.00              
ATOM   3471  N   CYS B  75      48.696   3.257  51.715  1.00  0.00              
ATOM   3472  CA  CYS B  75      48.669   3.228  50.263  1.00  0.00              
ATOM   3473  CB  CYS B  75      49.682   4.231  49.735  1.00  0.00              
ATOM   3474  SG  CYS B  75      49.257   5.914  50.237  1.00  0.00              
ATOM   3475  C   CYS B  75      48.899   1.865  49.616  1.00  0.00              
ATOM   3476  O   CYS B  75      49.037   1.776  48.392  1.00  0.00              
ATOM   3477  N   GLU B  76      48.957   0.774  50.390  1.00  0.00              
ATOM   3478  CA  GLU B  76      49.019  -0.564  49.819  1.00  0.00              
ATOM   3479  CB  GLU B  76      49.312  -1.572  50.926  1.00  0.00              
ATOM   3480  CG  GLU B  76      49.713  -2.964  50.443  1.00  0.00              
ATOM   3481  CD  GLU B  76      49.907  -4.022  51.529  1.00  0.00              
ATOM   3482  OE1 GLU B  76      50.299  -3.696  52.652  1.00  0.00              
ATOM   3483  OE2 GLU B  76      49.695  -5.194  51.220  1.00  0.00              
ATOM   3484  C   GLU B  76      47.678  -0.888  49.163  1.00  0.00              
ATOM   3485  O   GLU B  76      46.626  -0.470  49.648  1.00  0.00              
ATOM   3486  N   SER B  77      47.705  -1.639  48.057  1.00  0.00              
ATOM   3487  CA  SER B  77      46.501  -2.084  47.361  1.00  0.00              
ATOM   3488  CB  SER B  77      46.934  -2.951  46.182  1.00  0.00              
ATOM   3489  OG  SER B  77      47.813  -3.991  46.616  1.00  0.00              
ATOM   3490  C   SER B  77      45.597  -2.881  48.296  1.00  0.00              
ATOM   3491  O   SER B  77      44.411  -2.609  48.487  1.00  0.00              
ATOM   3492  N   ASN B  78      46.229  -3.868  48.926  1.00  0.00              
ATOM   3493  CA  ASN B  78      45.607  -4.641  49.983  1.00  0.00              
ATOM   3494  CB  ASN B  78      46.198  -6.052  50.003  1.00  0.00              
ATOM   3495  CG  ASN B  78      45.910  -6.861  48.744  1.00  0.00              
ATOM   3496  OD1 ASN B  78      45.208  -7.867  48.785  1.00  0.00              
ATOM   3497  ND2 ASN B  78      46.413  -6.488  47.573  1.00  0.00              
ATOM   3498  C   ASN B  78      45.924  -3.874  51.260  1.00  0.00              
ATOM   3499  O   ASN B  78      46.851  -4.201  52.005  1.00  0.00              
ATOM   3500  N   SER B  79      45.205  -2.768  51.461  1.00  0.00              
ATOM   3501  CA  SER B  79      45.465  -1.883  52.585  1.00  0.00              
ATOM   3502  CB  SER B  79      44.770  -0.540  52.392  1.00  0.00              
ATOM   3503  OG  SER B  79      45.204   0.415  53.353  1.00  0.00              
ATOM   3504  C   SER B  79      45.057  -2.489  53.922  1.00  0.00              
ATOM   3505  O   SER B  79      43.909  -2.908  54.092  1.00  0.00              
ATOM   3506  N   PRO B  80      45.970  -2.571  54.900  1.00  0.00              
ATOM   3507  CD  PRO B  80      47.410  -2.388  54.714  1.00  0.00              
ATOM   3508  CA  PRO B  80      45.663  -3.010  56.256  1.00  0.00              
ATOM   3509  CB  PRO B  80      47.031  -3.386  56.788  1.00  0.00              
ATOM   3510  CG  PRO B  80      47.939  -2.377  56.134  1.00  0.00              
ATOM   3511  C   PRO B  80      45.004  -1.933  57.112  1.00  0.00              
ATOM   3512  O   PRO B  80      44.536  -2.222  58.212  1.00  0.00              
ATOM   3513  N   PHE B  81      44.945  -0.685  56.638  1.00  0.00              
ATOM   3514  CA  PHE B  81      44.514   0.430  57.463  1.00  0.00              
ATOM   3515  CB  PHE B  81      45.568   1.538  57.410  1.00  0.00              
ATOM   3516  CG  PHE B  81      46.886   1.202  58.101  1.00  0.00              
ATOM   3517  CD1 PHE B  81      48.039   1.830  57.685  1.00  0.00              
ATOM   3518  CD2 PHE B  81      46.938   0.307  59.155  1.00  0.00              
ATOM   3519  CE1 PHE B  81      49.231   1.585  58.328  1.00  0.00              
ATOM   3520  CE2 PHE B  81      48.137   0.060  59.786  1.00  0.00              
ATOM   3521  CZ  PHE B  81      49.282   0.703  59.380  1.00  0.00              
ATOM   3522  C   PHE B  81      43.151   0.971  57.053  1.00  0.00              
ATOM   3523  O   PHE B  81      42.734   0.747  55.912  1.00  0.00              
ATOM   3524  N   PRO B  82      42.378   1.632  57.931  1.00  0.00              
ATOM   3525  CD  PRO B  82      42.592   1.675  59.376  1.00  0.00              
ATOM   3526  CA  PRO B  82      41.132   2.291  57.562  1.00  0.00              
ATOM   3527  CB  PRO B  82      40.459   2.506  58.902  1.00  0.00              
ATOM   3528  CG  PRO B  82      41.600   2.712  59.862  1.00  0.00              
ATOM   3529  C   PRO B  82      41.388   3.579  56.788  1.00  0.00              
ATOM   3530  O   PRO B  82      42.213   4.414  57.163  1.00  0.00              
ATOM   3531  N   VAL B  83      40.686   3.723  55.667  1.00  0.00              
ATOM   3532  CA  VAL B  83      40.919   4.836  54.760  1.00  0.00              
ATOM   3533  CB  VAL B  83      41.129   4.329  53.307  1.00  0.00              
ATOM   3534  CG1 VAL B  83      42.405   3.503  53.206  1.00  0.00              
ATOM   3535  CG2 VAL B  83      39.939   3.529  52.786  1.00  0.00              
ATOM   3536  C   VAL B  83      39.830   5.902  54.829  1.00  0.00              
ATOM   3537  O   VAL B  83      38.831   5.769  55.544  1.00  0.00              
ATOM   3538  N   HIS B  84      40.027   6.995  54.094  1.00  0.00              
ATOM   3539  CA  HIS B  84      39.017   8.027  53.962  1.00  0.00              
ATOM   3540  CB  HIS B  84      39.478   9.299  54.669  1.00  0.00              
ATOM   3541  CG  HIS B  84      38.833   9.470  56.037  1.00  0.00              
ATOM   3542  ND1 HIS B  84      38.099   8.589  56.704  1.00  0.00              
ATOM   3543  CD2 HIS B  84      38.870  10.639  56.758  1.00  0.00              
ATOM   3544  NE2 HIS B  84      38.128  10.406  57.810  1.00  0.00              
ATOM   3545  CE1 HIS B  84      37.656   9.185  57.779  1.00  0.00              
ATOM   3546  C   HIS B  84      38.707   8.286  52.493  1.00  0.00              
ATOM   3547  O   HIS B  84      39.546   7.969  51.641  1.00  0.00              
ATOM   3548  N   PRO B  85      37.526   8.808  52.115  1.00  0.00              
ATOM   3549  CD  PRO B  85      36.354   8.926  52.982  1.00  0.00              
ATOM   3550  CA  PRO B  85      37.178   9.150  50.735  1.00  0.00              
ATOM   3551  CB  PRO B  85      35.763   9.683  50.872  1.00  0.00              
ATOM   3552  CG  PRO B  85      35.202   8.858  51.999  1.00  0.00              
ATOM   3553  C   PRO B  85      38.132  10.160  50.100  1.00  0.00              
ATOM   3554  O   PRO B  85      37.915  11.372  50.089  1.00  0.00              
ATOM   3555  N   GLY B  86      39.242   9.614  49.603  1.00  0.00              
ATOM   3556  CA  GLY B  86      40.280  10.402  48.969  1.00  0.00              
ATOM   3557  C   GLY B  86      41.659   9.777  49.120  1.00  0.00              
ATOM   3558  O   GLY B  86      42.517  10.012  48.266  1.00  0.00              
ATOM   3559  N   THR B  87      41.891   8.947  50.153  1.00  0.00              
ATOM   3560  CA  THR B  87      43.203   8.375  50.460  1.00  0.00              
ATOM   3561  CB  THR B  87      43.074   7.350  51.609  1.00  0.00              
ATOM   3562  OG1 THR B  87      42.324   7.998  52.631  1.00  0.00              
ATOM   3563  CG2 THR B  87      44.419   6.916  52.183  1.00  0.00              
ATOM   3564  C   THR B  87      43.934   7.759  49.269  1.00  0.00              
ATOM   3565  O   THR B  87      45.131   7.985  49.103  1.00  0.00              
ATOM   3566  N   ALA B  88      43.222   7.038  48.394  1.00  0.00              
ATOM   3567  CA  ALA B  88      43.800   6.502  47.166  1.00  0.00              
ATOM   3568  CB  ALA B  88      42.726   5.756  46.390  1.00  0.00              
ATOM   3569  C   ALA B  88      44.375   7.577  46.247  1.00  0.00              
ATOM   3570  O   ALA B  88      45.494   7.445  45.746  1.00  0.00              
ATOM   3571  N   GLU B  89      43.648   8.689  46.078  1.00  0.00              
ATOM   3572  CA  GLU B  89      44.111   9.780  45.235  1.00  0.00              
ATOM   3573  CB  GLU B  89      42.954  10.711  44.863  1.00  0.00              
ATOM   3574  CG  GLU B  89      43.296  11.842  43.882  1.00  0.00              
ATOM   3575  CD  GLU B  89      43.917  11.394  42.562  1.00  0.00              
ATOM   3576  OE1 GLU B  89      43.206  10.820  41.738  1.00  0.00              
ATOM   3577  OE2 GLU B  89      45.108  11.631  42.361  1.00  0.00              
ATOM   3578  C   GLU B  89      45.243  10.536  45.920  1.00  0.00              
ATOM   3579  O   GLU B  89      46.158  11.027  45.252  1.00  0.00              
ATOM   3580  N   CYS B  90      45.204  10.614  47.256  1.00  0.00              
ATOM   3581  CA  CYS B  90      46.340  11.100  48.024  1.00  0.00              
ATOM   3582  CB  CYS B  90      46.046  11.092  49.517  1.00  0.00              
ATOM   3583  SG  CYS B  90      44.562  12.005  50.010  1.00  0.00              
ATOM   3584  C   CYS B  90      47.567  10.239  47.754  1.00  0.00              
ATOM   3585  O   CYS B  90      48.642  10.767  47.484  1.00  0.00              
ATOM   3586  N   CYS B  91      47.415   8.910  47.747  1.00  0.00              
ATOM   3587  CA  CYS B  91      48.506   7.992  47.456  1.00  0.00              
ATOM   3588  CB  CYS B  91      48.039   6.557  47.590  1.00  0.00              
ATOM   3589  SG  CYS B  91      47.504   6.183  49.275  1.00  0.00              
ATOM   3590  C   CYS B  91      49.153   8.193  46.095  1.00  0.00              
ATOM   3591  O   CYS B  91      50.375   8.080  45.972  1.00  0.00              
ATOM   3592  N   THR B  92      48.369   8.517  45.063  1.00  0.00              
ATOM   3593  CA  THR B  92      48.928   8.878  43.767  1.00  0.00              
ATOM   3594  CB  THR B  92      47.839   8.831  42.678  1.00  0.00              
ATOM   3595  OG1 THR B  92      46.618   9.280  43.255  1.00  0.00              
ATOM   3596  CG2 THR B  92      47.676   7.427  42.124  1.00  0.00              
ATOM   3597  C   THR B  92      49.702  10.193  43.724  1.00  0.00              
ATOM   3598  O   THR B  92      50.429  10.458  42.766  1.00  0.00              
ATOM   3599  N   LYS B  93      49.568  11.043  44.745  1.00  0.00              
ATOM   3600  CA  LYS B  93      50.312  12.287  44.814  1.00  0.00              
ATOM   3601  CB  LYS B  93      49.359  13.447  45.111  1.00  0.00              
ATOM   3602  CG  LYS B  93      48.264  13.682  44.075  1.00  0.00              
ATOM   3603  CD  LYS B  93      48.852  14.034  42.717  1.00  0.00              
ATOM   3604  CE  LYS B  93      47.739  14.195  41.697  1.00  0.00              
ATOM   3605  NZ  LYS B  93      48.300  14.447  40.385  1.00  0.00              
ATOM   3606  C   LYS B  93      51.368  12.143  45.903  1.00  0.00              
ATOM   3607  O   LYS B  93      51.081  12.253  47.091  1.00  0.00              
ATOM   3608  N   GLU B  94      52.633  11.965  45.528  1.00  0.00              
ATOM   3609  CA  GLU B  94      53.634  11.415  46.434  1.00  0.00              
ATOM   3610  CB  GLU B  94      54.894  11.046  45.657  1.00  0.00              
ATOM   3611  CG  GLU B  94      54.829   9.706  44.918  1.00  0.00              
ATOM   3612  CD  GLU B  94      53.693   9.546  43.915  1.00  0.00              
ATOM   3613  OE1 GLU B  94      53.596  10.359  42.996  1.00  0.00              
ATOM   3614  OE2 GLU B  94      52.918   8.604  44.067  1.00  0.00              
ATOM   3615  C   GLU B  94      54.024  12.165  47.705  1.00  0.00              
ATOM   3616  O   GLU B  94      54.140  13.395  47.756  1.00  0.00              
ATOM   3617  N   GLY B  95      54.177  11.354  48.757  1.00  0.00              
ATOM   3618  CA  GLY B  95      54.844  11.740  49.994  1.00  0.00              
ATOM   3619  C   GLY B  95      54.211  12.916  50.719  1.00  0.00              
ATOM   3620  O   GLY B  95      53.262  12.772  51.490  1.00  0.00              
ATOM   3621  N   LEU B  96      54.743  14.102  50.427  1.00  0.00              
ATOM   3622  CA  LEU B  96      54.301  15.331  51.068  1.00  0.00              
ATOM   3623  CB  LEU B  96      55.281  16.462  50.778  1.00  0.00              
ATOM   3624  CG  LEU B  96      56.713  16.330  51.286  1.00  0.00              
ATOM   3625  CD1 LEU B  96      57.559  17.472  50.754  1.00  0.00              
ATOM   3626  CD2 LEU B  96      56.756  16.290  52.807  1.00  0.00              
ATOM   3627  C   LEU B  96      52.910  15.729  50.604  1.00  0.00              
ATOM   3628  O   LEU B  96      52.080  16.185  51.394  1.00  0.00              
ATOM   3629  N   GLU B  97      52.639  15.492  49.315  1.00  0.00              
ATOM   3630  CA  GLU B  97      51.348  15.815  48.725  1.00  0.00              
ATOM   3631  CB  GLU B  97      51.385  15.604  47.220  1.00  0.00              
ATOM   3632  CG  GLU B  97      52.515  16.288  46.461  1.00  0.00              
ATOM   3633  CD  GLU B  97      52.558  15.882  44.994  1.00  0.00              
ATOM   3634  OE1 GLU B  97      52.104  16.656  44.155  1.00  0.00              
ATOM   3635  OE2 GLU B  97      53.035  14.786  44.690  1.00  0.00              
ATOM   3636  C   GLU B  97      50.294  14.897  49.336  1.00  0.00              
ATOM   3637  O   GLU B  97      49.230  15.346  49.757  1.00  0.00              
ATOM   3638  N   ARG B  98      50.620  13.602  49.391  1.00  0.00              
ATOM   3639  CA  ARG B  98      49.881  12.579  50.117  1.00  0.00              
ATOM   3640  CB  ARG B  98      50.749  11.329  50.095  1.00  0.00              
ATOM   3641  CG  ARG B  98      50.202  10.018  50.626  1.00  0.00              
ATOM   3642  CD  ARG B  98      51.268   8.953  50.400  1.00  0.00              
ATOM   3643  NE  ARG B  98      51.523   8.749  48.980  1.00  0.00              
ATOM   3644  CZ  ARG B  98      52.690   8.328  48.495  1.00  0.00              
ATOM   3645  NH1 ARG B  98      52.767   8.044  47.203  1.00  0.00              
ATOM   3646  NH2 ARG B  98      53.775   8.251  49.260  1.00  0.00              
ATOM   3647  C   ARG B  98      49.545  12.971  51.549  1.00  0.00              
ATOM   3648  O   ARG B  98      48.380  12.917  51.947  1.00  0.00              
ATOM   3649  N   LYS B  99      50.556  13.399  52.313  1.00  0.00              
ATOM   3650  CA  LYS B  99      50.385  13.833  53.693  1.00  0.00              
ATOM   3651  CB  LYS B  99      51.754  14.211  54.257  1.00  0.00              
ATOM   3652  CG  LYS B  99      51.798  14.483  55.753  1.00  0.00              
ATOM   3653  CD  LYS B  99      53.212  14.873  56.154  1.00  0.00              
ATOM   3654  CE  LYS B  99      53.264  15.154  57.646  1.00  0.00              
ATOM   3655  NZ  LYS B  99      54.583  15.610  58.041  1.00  0.00              
ATOM   3656  C   LYS B  99      49.404  14.997  53.808  1.00  0.00              
ATOM   3657  O   LYS B  99      48.458  14.943  54.598  1.00  0.00              
ATOM   3658  N   LEU B 100      49.589  16.031  52.978  1.00  0.00              
ATOM   3659  CA  LEU B 100      48.708  17.194  52.949  1.00  0.00              
ATOM   3660  CB  LEU B 100      49.300  18.210  51.965  1.00  0.00              
ATOM   3661  CG  LEU B 100      48.803  19.654  51.861  1.00  0.00              
ATOM   3662  CD1 LEU B 100      49.926  20.528  51.331  1.00  0.00              
ATOM   3663  CD2 LEU B 100      47.563  19.802  50.990  1.00  0.00              
ATOM   3664  C   LEU B 100      47.279  16.803  52.575  1.00  0.00              
ATOM   3665  O   LEU B 100      46.312  17.224  53.214  1.00  0.00              
ATOM   3666  N   CYS B 101      47.151  15.957  51.551  1.00  0.00              
ATOM   3667  CA  CYS B 101      45.873  15.451  51.074  1.00  0.00              
ATOM   3668  CB  CYS B 101      46.138  14.563  49.866  1.00  0.00              
ATOM   3669  SG  CYS B 101      44.716  13.783  49.065  1.00  0.00              
ATOM   3670  C   CYS B 101      45.132  14.691  52.166  1.00  0.00              
ATOM   3671  O   CYS B 101      43.957  14.963  52.415  1.00  0.00              
ATOM   3672  N   MET B 102      45.815  13.788  52.880  1.00  0.00              
ATOM   3673  CA  MET B 102      45.211  13.083  54.002  1.00  0.00              
ATOM   3674  CB  MET B 102      46.098  11.966  54.524  1.00  0.00              
ATOM   3675  CG  MET B 102      46.239  10.809  53.548  1.00  0.00              
ATOM   3676  SD  MET B 102      47.184   9.438  54.254  1.00  0.00              
ATOM   3677  CE  MET B 102      48.794  10.170  54.204  1.00  0.00              
ATOM   3678  C   MET B 102      44.838  14.014  55.145  1.00  0.00              
ATOM   3679  O   MET B 102      43.764  13.869  55.729  1.00  0.00              
ATOM   3680  N   ALA B 103      45.682  15.007  55.446  1.00  0.00              
ATOM   3681  CA  ALA B 103      45.356  16.027  56.436  1.00  0.00              
ATOM   3682  CB  ALA B 103      46.536  16.972  56.605  1.00  0.00              
ATOM   3683  C   ALA B 103      44.138  16.867  56.059  1.00  0.00              
ATOM   3684  O   ALA B 103      43.444  17.397  56.927  1.00  0.00              
ATOM   3685  N   ALA B 104      43.870  17.006  54.757  1.00  0.00              
ATOM   3686  CA  ALA B 104      42.655  17.651  54.284  1.00  0.00              
ATOM   3687  CB  ALA B 104      42.887  18.163  52.869  1.00  0.00              
ATOM   3688  C   ALA B 104      41.420  16.751  54.260  1.00  0.00              
ATOM   3689  O   ALA B 104      40.306  17.242  54.059  1.00  0.00              
ATOM   3690  N   LEU B 105      41.559  15.435  54.465  1.00  0.00              
ATOM   3691  CA  LEU B 105      40.420  14.531  54.392  1.00  0.00              
ATOM   3692  CB  LEU B 105      40.857  13.101  54.104  1.00  0.00              
ATOM   3693  CG  LEU B 105      41.487  12.824  52.747  1.00  0.00              
ATOM   3694  CD1 LEU B 105      41.973  11.392  52.683  1.00  0.00              
ATOM   3695  CD2 LEU B 105      40.519  13.120  51.615  1.00  0.00              
ATOM   3696  C   LEU B 105      39.524  14.570  55.619  1.00  0.00              
ATOM   3697  O   LEU B 105      39.950  14.400  56.762  1.00  0.00              
ATOM   3698  N   LYS B 106      38.243  14.800  55.342  1.00  0.00              
ATOM   3699  CA  LYS B 106      37.247  14.996  56.381  1.00  0.00              
ATOM   3700  CB  LYS B 106      36.104  15.850  55.848  1.00  0.00              
ATOM   3701  CG  LYS B 106      36.517  17.245  55.408  1.00  0.00              
ATOM   3702  CD  LYS B 106      35.311  17.952  54.819  1.00  0.00              
ATOM   3703  CE  LYS B 106      35.702  19.339  54.340  1.00  0.00              
ATOM   3704  NZ  LYS B 106      34.556  20.004  53.752  1.00  0.00              
ATOM   3705  C   LYS B 106      36.664  13.699  56.918  1.00  0.00              
ATOM   3706  O   LYS B 106      36.366  12.765  56.165  1.00  0.00              
ATOM   3707  N   HIS B 107      36.500  13.661  58.243  1.00  0.00              
ATOM   3708  CA  HIS B 107      35.687  12.653  58.912  1.00  0.00              
ATOM   3709  CB  HIS B 107      35.708  12.901  60.430  1.00  0.00              
ATOM   3710  CG  HIS B 107      34.659  12.134  61.232  1.00  0.00              
ATOM   3711  ND1 HIS B 107      34.526  10.823  61.361  1.00  0.00              
ATOM   3712  CD2 HIS B 107      33.604  12.739  61.880  1.00  0.00              
ATOM   3713  NE2 HIS B 107      32.875  11.753  62.333  1.00  0.00              
ATOM   3714  CE1 HIS B 107      33.425  10.604  62.028  1.00  0.00              
ATOM   3715  C   HIS B 107      34.257  12.696  58.384  1.00  0.00              
ATOM   3716  O   HIS B 107      33.688  13.768  58.172  1.00  0.00              
ATOM   3717  N   GLN B 108      33.676  11.518  58.163  1.00  0.00              
ATOM   3718  CA  GLN B 108      32.303  11.425  57.700  1.00  0.00              
ATOM   3719  CB  GLN B 108      32.167  10.294  56.678  1.00  0.00              
ATOM   3720  CG  GLN B 108      33.123  10.374  55.485  1.00  0.00              
ATOM   3721  CD  GLN B 108      32.989  11.640  54.650  1.00  0.00              
ATOM   3722  OE1 GLN B 108      31.991  11.863  53.970  1.00  0.00              
ATOM   3723  NE2 GLN B 108      33.980  12.520  54.659  1.00  0.00              
ATOM   3724  C   GLN B 108      31.412  11.175  58.914  1.00  0.00              
ATOM   3725  O   GLN B 108      31.517  10.104  59.517  1.00  0.00              
ATOM   3726  N   PRO B 109      30.562  12.121  59.350  1.00  0.00              
ATOM   3727  CD  PRO B 109      30.473  13.472  58.807  1.00  0.00              
ATOM   3728  CA  PRO B 109      29.675  11.972  60.504  1.00  0.00              
ATOM   3729  CB  PRO B 109      28.925  13.290  60.525  1.00  0.00              
ATOM   3730  CG  PRO B 109      29.938  14.263  59.986  1.00  0.00              
ATOM   3731  C   PRO B 109      28.722  10.790  60.392  1.00  0.00              
ATOM   3732  O   PRO B 109      27.990  10.641  59.408  1.00  0.00              
ATOM   3733  N   GLN B 110      28.731   9.930  61.412  1.00  0.00              
ATOM   3734  CA  GLN B 110      27.924   8.725  61.379  1.00  0.00              
ATOM   3735  CB  GLN B 110      28.423   7.689  62.383  1.00  0.00              
ATOM   3736  CG  GLN B 110      27.720   6.339  62.249  1.00  0.00              
ATOM   3737  CD  GLN B 110      27.895   5.656  60.903  1.00  0.00              
ATOM   3738  OE1 GLN B 110      27.173   5.944  59.947  1.00  0.00              
ATOM   3739  NE2 GLN B 110      28.855   4.749  60.789  1.00  0.00              
ATOM   3740  C   GLN B 110      26.429   8.981  61.528  1.00  0.00              
ATOM   3741  O   GLN B 110      25.856   9.118  62.618  1.00  0.00              
ATOM   3742  N   GLU B 111      25.842   9.082  60.338  1.00  0.00              
ATOM   3743  CA  GLU B 111      24.408   9.220  60.175  1.00  0.00              
ATOM   3744  CB  GLU B 111      24.108  10.033  58.916  1.00  0.00              
ATOM   3745  CG  GLU B 111      24.699  11.446  58.949  1.00  0.00              
ATOM   3746  CD  GLU B 111      24.388  12.337  57.751  1.00  0.00              
ATOM   3747  OE1 GLU B 111      24.323  11.868  56.614  1.00  0.00              
ATOM   3748  OE2 GLU B 111      24.202  13.540  57.941  1.00  0.00              
ATOM   3749  C   GLU B 111      23.657   7.892  60.136  1.00  0.00              
ATOM   3750  O   GLU B 111      22.427   7.891  60.154  1.00  0.00              
ATOM   3751  N   PHE B 112      24.315   6.727  60.056  1.00  0.00              
ATOM   3752  CA  PHE B 112      23.594   5.460  60.121  1.00  0.00              
ATOM   3753  CB  PHE B 112      23.419   4.831  58.731  1.00  0.00              
ATOM   3754  CG  PHE B 112      22.369   5.539  57.885  1.00  0.00              
ATOM   3755  CD1 PHE B 112      22.759   6.362  56.845  1.00  0.00              
ATOM   3756  CD2 PHE B 112      21.027   5.391  58.187  1.00  0.00              
ATOM   3757  CE1 PHE B 112      21.804   7.051  56.126  1.00  0.00              
ATOM   3758  CE2 PHE B 112      20.081   6.085  57.462  1.00  0.00              
ATOM   3759  CZ  PHE B 112      20.468   6.917  56.435  1.00  0.00              
ATOM   3760  C   PHE B 112      24.181   4.459  61.110  1.00  0.00              
ATOM   3761  O   PHE B 112      25.062   3.667  60.761  1.00  0.00              
ATOM   3762  N   PRO B 113      23.748   4.465  62.380  1.00  0.00              
ATOM   3763  CD  PRO B 113      22.949   5.519  62.994  1.00  0.00              
ATOM   3764  CA  PRO B 113      24.162   3.489  63.376  1.00  0.00              
ATOM   3765  CB  PRO B 113      23.593   4.033  64.673  1.00  0.00              
ATOM   3766  CG  PRO B 113      22.406   4.852  64.244  1.00  0.00              
ATOM   3767  C   PRO B 113      23.730   2.058  63.074  1.00  0.00              
ATOM   3768  O   PRO B 113      22.585   1.641  63.237  1.00  0.00              
ATOM   3769  N   THR B 114      24.719   1.307  62.595  1.00  0.00              
ATOM   3770  CA  THR B 114      24.595  -0.131  62.395  1.00  0.00              
ATOM   3771  CB  THR B 114      25.692  -0.648  61.433  1.00  0.00              
ATOM   3772  OG1 THR B 114      26.967  -0.337  61.990  1.00  0.00              
ATOM   3773  CG2 THR B 114      25.547  -0.056  60.040  1.00  0.00              
ATOM   3774  C   THR B 114      24.590  -0.954  63.685  1.00  0.00              
ATOM   3775  O   THR B 114      24.385  -2.172  63.655  1.00  0.00              
ATOM   3776  N   TYR B 115      24.818  -0.278  64.817  1.00  0.00              
ATOM   3777  CA  TYR B 115      24.915  -0.886  66.133  1.00  0.00              
ATOM   3778  CB  TYR B 115      25.224   0.213  67.165  1.00  0.00              
ATOM   3779  CG  TYR B 115      25.340  -0.248  68.617  1.00  0.00              
ATOM   3780  CD1 TYR B 115      26.383  -1.063  69.013  1.00  0.00              
ATOM   3781  CE1 TYR B 115      26.437  -1.535  70.308  1.00  0.00              
ATOM   3782  CD2 TYR B 115      24.369   0.125  69.527  1.00  0.00              
ATOM   3783  CE2 TYR B 115      24.423  -0.338  70.825  1.00  0.00              
ATOM   3784  CZ  TYR B 115      25.454  -1.171  71.204  1.00  0.00              
ATOM   3785  OH  TYR B 115      25.508  -1.640  72.502  1.00  0.00              
ATOM   3786  C   TYR B 115      23.697  -1.697  66.558  1.00  0.00              
ATOM   3787  O   TYR B 115      22.541  -1.280  66.450  1.00  0.00              
ATOM   3788  N   VAL B 116      24.026  -2.883  67.060  1.00  0.00              
ATOM   3789  CA  VAL B 116      23.070  -3.749  67.718  1.00  0.00              
ATOM   3790  CB  VAL B 116      22.425  -4.742  66.706  1.00  0.00              
ATOM   3791  CG1 VAL B 116      23.429  -5.678  66.038  1.00  0.00              
ATOM   3792  CG2 VAL B 116      21.290  -5.518  67.359  1.00  0.00              
ATOM   3793  C   VAL B 116      23.826  -4.438  68.849  1.00  0.00              
ATOM   3794  O   VAL B 116      25.001  -4.787  68.708  1.00  0.00              
ATOM   3795  N   GLU B 117      23.184  -4.579  70.007  1.00  0.00              
ATOM   3796  CA  GLU B 117      23.795  -5.273  71.127  1.00  0.00              
ATOM   3797  CB  GLU B 117      23.250  -4.719  72.444  1.00  0.00              
ATOM   3798  CG  GLU B 117      24.000  -5.251  73.668  1.00  0.00              
ATOM   3799  CD  GLU B 117      23.504  -4.834  75.049  1.00  0.00              
ATOM   3800  OE1 GLU B 117      24.141  -5.252  76.023  1.00  0.00              
ATOM   3801  OE2 GLU B 117      22.523  -4.100  75.174  1.00  0.00              
ATOM   3802  C   GLU B 117      23.477  -6.762  70.998  1.00  0.00              
ATOM   3803  O   GLU B 117      22.336  -7.104  70.674  1.00  0.00              
ATOM   3804  N   PRO B 118      24.434  -7.683  71.186  1.00  0.00              
ATOM   3805  CD  PRO B 118      25.868  -7.421  71.096  1.00  0.00              
ATOM   3806  CA  PRO B 118      24.171  -9.117  71.298  1.00  0.00              
ATOM   3807  CB  PRO B 118      25.564  -9.703  71.405  1.00  0.00              
ATOM   3808  CG  PRO B 118      26.405  -8.749  70.600  1.00  0.00              
ATOM   3809  C   PRO B 118      23.343  -9.448  72.537  1.00  0.00              
ATOM   3810  O   PRO B 118      23.243  -8.645  73.471  1.00  0.00              
ATOM   3811  N   THR B 119      22.733 -10.635  72.573  1.00  0.00              
ATOM   3812  CA  THR B 119      21.977 -11.048  73.746  1.00  0.00              
ATOM   3813  CB  THR B 119      20.992 -12.195  73.440  1.00  0.00              
ATOM   3814  OG1 THR B 119      21.730 -13.270  72.873  1.00  0.00              
ATOM   3815  CG2 THR B 119      19.894 -11.749  72.493  1.00  0.00              
ATOM   3816  C   THR B 119      22.905 -11.422  74.894  1.00  0.00              
ATOM   3817  O   THR B 119      24.038 -11.863  74.679  1.00  0.00              
ATOM   3818  N   ASN B 120      22.402 -11.247  76.120  1.00  0.00              
ATOM   3819  CA  ASN B 120      23.116 -11.494  77.373  1.00  0.00              
ATOM   3820  CB  ASN B 120      22.113 -11.554  78.532  1.00  0.00              
ATOM   3821  CG  ASN B 120      21.266 -10.295  78.686  1.00  0.00              
ATOM   3822  OD1 ASN B 120      20.763  -9.738  77.708  1.00  0.00              
ATOM   3823  ND2 ASN B 120      21.051  -9.784  79.887  1.00  0.00              
ATOM   3824  C   ASN B 120      23.998 -12.738  77.399  1.00  0.00              
ATOM   3825  O   ASN B 120      25.162 -12.688  77.805  1.00  0.00              
ATOM   3826  N   ASP B 121      23.455 -13.855  76.897  1.00  0.00              
ATOM   3827  CA  ASP B 121      24.214 -15.091  76.765  1.00  0.00              
ATOM   3828  CB  ASP B 121      23.323 -16.256  76.331  1.00  0.00              
ATOM   3829  CG  ASP B 121      24.093 -17.557  76.106  1.00  0.00              
ATOM   3830  OD1 ASP B 121      24.497 -18.190  77.081  1.00  0.00              
ATOM   3831  OD2 ASP B 121      24.282 -17.931  74.950  1.00  0.00              
ATOM   3832  C   ASP B 121      25.380 -14.966  75.796  1.00  0.00              
ATOM   3833  O   ASP B 121      26.470 -15.430  76.117  1.00  0.00              
ATOM   3834  N   GLU B 122      25.187 -14.345  74.627  1.00  0.00              
ATOM   3835  CA  GLU B 122      26.246 -14.210  73.633  1.00  0.00              
ATOM   3836  CB  GLU B 122      25.722 -13.599  72.344  1.00  0.00              
ATOM   3837  CG  GLU B 122      24.696 -14.439  71.602  1.00  0.00              
ATOM   3838  CD  GLU B 122      24.142 -13.720  70.383  1.00  0.00              
ATOM   3839  OE1 GLU B 122      23.288 -12.842  70.557  1.00  0.00              
ATOM   3840  OE2 GLU B 122      24.556 -14.026  69.268  1.00  0.00              
ATOM   3841  C   GLU B 122      27.368 -13.324  74.151  1.00  0.00              
ATOM   3842  O   GLU B 122      28.547 -13.621  73.950  1.00  0.00              
ATOM   3843  N   ILE B 123      26.973 -12.250  74.849  1.00  0.00              
ATOM   3844  CA  ILE B 123      27.898 -11.332  75.505  1.00  0.00              
ATOM   3845  CB  ILE B 123      27.102 -10.242  76.266  1.00  0.00              
ATOM   3846  CG2 ILE B 123      28.044  -9.292  76.985  1.00  0.00              
ATOM   3847  CG1 ILE B 123      26.190  -9.440  75.352  1.00  0.00              
ATOM   3848  CD1 ILE B 123      25.231  -8.508  76.116  1.00  0.00              
ATOM   3849  C   ILE B 123      28.799 -12.110  76.460  1.00  0.00              
ATOM   3850  O   ILE B 123      30.027 -12.096  76.322  1.00  0.00              
ATOM   3851  N   CYS B 124      28.175 -12.838  77.395  1.00  0.00              
ATOM   3852  CA  CYS B 124      28.918 -13.664  78.332  1.00  0.00              
ATOM   3853  CB  CYS B 124      28.009 -14.273  79.387  1.00  0.00              
ATOM   3854  SG  CYS B 124      27.344 -13.021  80.512  1.00  0.00              
ATOM   3855  C   CYS B 124      29.749 -14.754  77.678  1.00  0.00              
ATOM   3856  O   CYS B 124      30.898 -14.942  78.071  1.00  0.00              
ATOM   3857  N   GLU B 125      29.231 -15.450  76.660  1.00  0.00              
ATOM   3858  CA  GLU B 125      29.983 -16.489  75.974  1.00  0.00              
ATOM   3859  CB  GLU B 125      29.113 -17.272  74.996  1.00  0.00              
ATOM   3860  CG  GLU B 125      28.092 -18.185  75.673  1.00  0.00              
ATOM   3861  CD  GLU B 125      28.705 -19.223  76.602  1.00  0.00              
ATOM   3862  OE1 GLU B 125      29.317 -20.174  76.110  1.00  0.00              
ATOM   3863  OE2 GLU B 125      28.587 -19.077  77.817  1.00  0.00              
ATOM   3864  C   GLU B 125      31.223 -15.975  75.266  1.00  0.00              
ATOM   3865  O   GLU B 125      32.301 -16.533  75.462  1.00  0.00              
ATOM   3866  N   ALA B 126      31.109 -14.891  74.492  1.00  0.00              
ATOM   3867  CA  ALA B 126      32.258 -14.304  73.815  1.00  0.00              
ATOM   3868  CB  ALA B 126      31.808 -13.092  73.016  1.00  0.00              
ATOM   3869  C   ALA B 126      33.323 -13.852  74.808  1.00  0.00              
ATOM   3870  O   ALA B 126      34.503 -14.189  74.674  1.00  0.00              
ATOM   3871  N   PHE B 127      32.877 -13.161  75.864  1.00  0.00              
ATOM   3872  CA  PHE B 127      33.759 -12.697  76.923  1.00  0.00              
ATOM   3873  CB  PHE B 127      32.959 -11.801  77.857  1.00  0.00              
ATOM   3874  CG  PHE B 127      33.760 -10.685  78.512  1.00  0.00              
ATOM   3875  CD1 PHE B 127      34.050  -9.540  77.793  1.00  0.00              
ATOM   3876  CD2 PHE B 127      34.133 -10.784  79.839  1.00  0.00              
ATOM   3877  CE1 PHE B 127      34.688  -8.485  78.411  1.00  0.00              
ATOM   3878  CE2 PHE B 127      34.771  -9.723  80.449  1.00  0.00              
ATOM   3879  CZ  PHE B 127      35.044  -8.573  79.739  1.00  0.00              
ATOM   3880  C   PHE B 127      34.384 -13.851  77.707  1.00  0.00              
ATOM   3881  O   PHE B 127      35.519 -13.743  78.168  1.00  0.00              
ATOM   3882  N   ARG B 128      33.666 -14.968  77.867  1.00  0.00              
ATOM   3883  CA  ARG B 128      34.191 -16.161  78.520  1.00  0.00              
ATOM   3884  CB  ARG B 128      33.049 -17.137  78.806  1.00  0.00              
ATOM   3885  CG  ARG B 128      33.456 -18.399  79.557  1.00  0.00              
ATOM   3886  CD  ARG B 128      32.341 -19.445  79.598  1.00  0.00              
ATOM   3887  NE  ARG B 128      31.865 -19.882  78.288  1.00  0.00              
ATOM   3888  CZ  ARG B 128      32.596 -20.575  77.406  1.00  0.00              
ATOM   3889  NH1 ARG B 128      32.020 -20.956  76.274  1.00  0.00              
ATOM   3890  NH2 ARG B 128      33.868 -20.892  77.627  1.00  0.00              
ATOM   3891  C   ARG B 128      35.251 -16.844  77.662  1.00  0.00              
ATOM   3892  O   ARG B 128      36.288 -17.271  78.171  1.00  0.00              
ATOM   3893  N   LYS B 129      34.994 -16.959  76.355  1.00  0.00              
ATOM   3894  CA  LYS B 129      35.935 -17.570  75.425  1.00  0.00              
ATOM   3895  CB  LYS B 129      35.285 -17.761  74.060  1.00  0.00              
ATOM   3896  CG  LYS B 129      34.167 -18.792  74.107  1.00  0.00              
ATOM   3897  CD  LYS B 129      33.407 -18.828  72.795  1.00  0.00              
ATOM   3898  CE  LYS B 129      32.234 -19.785  72.926  1.00  0.00              
ATOM   3899  NZ  LYS B 129      31.483 -19.839  71.688  1.00  0.00              
ATOM   3900  C   LYS B 129      37.219 -16.762  75.297  1.00  0.00              
ATOM   3901  O   LYS B 129      38.314 -17.327  75.266  1.00  0.00              
ATOM   3902  N   ASP B 130      37.087 -15.435  75.206  1.00  0.00              
ATOM   3903  CA  ASP B 130      38.211 -14.519  75.329  1.00  0.00              
ATOM   3904  CB  ASP B 130      39.136 -14.536  74.097  1.00  0.00              
ATOM   3905  CG  ASP B 130      40.208 -13.455  74.147  1.00  0.00              
ATOM   3906  OD1 ASP B 130      40.161 -12.543  73.323  1.00  0.00              
ATOM   3907  OD2 ASP B 130      41.058 -13.483  75.035  1.00  0.00              
ATOM   3908  C   ASP B 130      37.703 -13.100  75.560  1.00  0.00              
ATOM   3909  O   ASP B 130      37.148 -12.510  74.633  1.00  0.00              
ATOM   3910  N   PRO B 131      37.927 -12.480  76.727  1.00  0.00              
ATOM   3911  CD  PRO B 131      38.694 -13.045  77.834  1.00  0.00              
ATOM   3912  CA  PRO B 131      37.451 -11.135  77.047  1.00  0.00              
ATOM   3913  CB  PRO B 131      38.000 -10.909  78.446  1.00  0.00              
ATOM   3914  CG  PRO B 131      39.213 -11.802  78.529  1.00  0.00              
ATOM   3915  C   PRO B 131      37.874 -10.038  76.075  1.00  0.00              
ATOM   3916  O   PRO B 131      37.077  -9.171  75.705  1.00  0.00              
ATOM   3917  N   LYS B 132      39.128 -10.132  75.618  1.00  0.00              
ATOM   3918  CA  LYS B 132      39.740  -9.134  74.753  1.00  0.00              
ATOM   3919  CB  LYS B 132      41.197  -9.488  74.451  1.00  0.00              
ATOM   3920  CG  LYS B 132      42.076  -9.771  75.668  1.00  0.00              
ATOM   3921  CD  LYS B 132      42.215  -8.569  76.590  1.00  0.00              
ATOM   3922  CE  LYS B 132      42.994  -8.989  77.825  1.00  0.00              
ATOM   3923  NZ  LYS B 132      43.153  -7.873  78.735  1.00  0.00              
ATOM   3924  C   LYS B 132      38.983  -8.946  73.448  1.00  0.00              
ATOM   3925  O   LYS B 132      38.685  -7.808  73.090  1.00  0.00              
ATOM   3926  N   GLU B 133      38.610 -10.030  72.751  1.00  0.00              
ATOM   3927  CA  GLU B 133      37.860  -9.911  71.507  1.00  0.00              
ATOM   3928  CB  GLU B 133      37.727 -11.248  70.750  1.00  0.00              
ATOM   3929  CG  GLU B 133      37.315 -12.535  71.476  1.00  0.00              
ATOM   3930  CD  GLU B 133      35.826 -12.835  71.611  1.00  0.00              
ATOM   3931  OE1 GLU B 133      35.354 -13.755  70.946  1.00  0.00              
ATOM   3932  OE2 GLU B 133      35.138 -12.157  72.369  1.00  0.00              
ATOM   3933  C   GLU B 133      36.532  -9.178  71.627  1.00  0.00              
ATOM   3934  O   GLU B 133      36.254  -8.301  70.809  1.00  0.00              
ATOM   3935  N   TYR B 134      35.729  -9.466  72.658  1.00  0.00              
ATOM   3936  CA  TYR B 134      34.465  -8.773  72.852  1.00  0.00              
ATOM   3937  CB  TYR B 134      33.604  -9.455  73.919  1.00  0.00              
ATOM   3938  CG  TYR B 134      32.159  -8.968  73.898  1.00  0.00              
ATOM   3939  CD1 TYR B 134      31.332  -9.331  72.851  1.00  0.00              
ATOM   3940  CE1 TYR B 134      30.053  -8.824  72.770  1.00  0.00              
ATOM   3941  CD2 TYR B 134      31.693  -8.122  74.886  1.00  0.00              
ATOM   3942  CE2 TYR B 134      30.414  -7.609  74.804  1.00  0.00              
ATOM   3943  CZ  TYR B 134      29.605  -7.958  73.743  1.00  0.00              
ATOM   3944  OH  TYR B 134      28.328  -7.444  73.639  1.00  0.00              
ATOM   3945  C   TYR B 134      34.705  -7.317  73.221  1.00  0.00              
ATOM   3946  O   TYR B 134      34.050  -6.425  72.678  1.00  0.00              
ATOM   3947  N   ALA B 135      35.669  -7.074  74.117  1.00  0.00              
ATOM   3948  CA  ALA B 135      36.039  -5.723  74.515  1.00  0.00              
ATOM   3949  CB  ALA B 135      37.223  -5.786  75.471  1.00  0.00              
ATOM   3950  C   ALA B 135      36.440  -4.854  73.331  1.00  0.00              
ATOM   3951  O   ALA B 135      35.891  -3.771  73.112  1.00  0.00              
ATOM   3952  N   ASN B 136      37.361  -5.376  72.519  1.00  0.00              
ATOM   3953  CA  ASN B 136      37.854  -4.677  71.347  1.00  0.00              
ATOM   3954  CB  ASN B 136      39.067  -5.386  70.747  1.00  0.00              
ATOM   3955  CG  ASN B 136      40.324  -5.369  71.609  1.00  0.00              
ATOM   3956  OD1 ASN B 136      41.102  -6.319  71.606  1.00  0.00              
ATOM   3957  ND2 ASN B 136      40.623  -4.322  72.369  1.00  0.00              
ATOM   3958  C   ASN B 136      36.782  -4.493  70.287  1.00  0.00              
ATOM   3959  O   ASN B 136      36.638  -3.398  69.742  1.00  0.00              
ATOM   3960  N   GLN B 137      35.990  -5.537  70.013  1.00  0.00              
ATOM   3961  CA  GLN B 137      34.926  -5.457  69.023  1.00  0.00              
ATOM   3962  CB  GLN B 137      34.365  -6.853  68.747  1.00  0.00              
ATOM   3963  CG  GLN B 137      33.573  -7.020  67.453  1.00  0.00              
ATOM   3964  CD  GLN B 137      32.060  -6.957  67.614  1.00  0.00              
ATOM   3965  OE1 GLN B 137      31.392  -7.977  67.749  1.00  0.00              
ATOM   3966  NE2 GLN B 137      31.457  -5.779  67.615  1.00  0.00              
ATOM   3967  C   GLN B 137      33.830  -4.488  69.450  1.00  0.00              
ATOM   3968  O   GLN B 137      33.232  -3.837  68.591  1.00  0.00              
ATOM   3969  N   PHE B 138      33.545  -4.362  70.752  1.00  0.00              
ATOM   3970  CA  PHE B 138      32.607  -3.358  71.229  1.00  0.00              
ATOM   3971  CB  PHE B 138      32.217  -3.609  72.688  1.00  0.00              
ATOM   3972  CG  PHE B 138      31.073  -2.717  73.153  1.00  0.00              
ATOM   3973  CD1 PHE B 138      29.783  -2.988  72.735  1.00  0.00              
ATOM   3974  CD2 PHE B 138      31.330  -1.614  73.947  1.00  0.00              
ATOM   3975  CE1 PHE B 138      28.759  -2.138  73.094  1.00  0.00              
ATOM   3976  CE2 PHE B 138      30.298  -0.767  74.292  1.00  0.00              
ATOM   3977  CZ  PHE B 138      29.015  -1.027  73.864  1.00  0.00              
ATOM   3978  C   PHE B 138      33.184  -1.956  71.067  1.00  0.00              
ATOM   3979  O   PHE B 138      32.523  -1.083  70.496  1.00  0.00              
ATOM   3980  N   MET B 139      34.422  -1.740  71.536  1.00  0.00              
ATOM   3981  CA  MET B 139      35.091  -0.446  71.414  1.00  0.00              
ATOM   3982  CB  MET B 139      36.451  -0.444  72.100  1.00  0.00              
ATOM   3983  CG  MET B 139      36.393  -0.541  73.616  1.00  0.00              
ATOM   3984  SD  MET B 139      38.006  -0.270  74.389  1.00  0.00              
ATOM   3985  CE  MET B 139      38.609  -1.932  74.444  1.00  0.00              
ATOM   3986  C   MET B 139      35.266   0.021  69.975  1.00  0.00              
ATOM   3987  O   MET B 139      35.380   1.215  69.703  1.00  0.00              
ATOM   3988  N   TRP B 140      35.331  -0.939  69.050  1.00  0.00              
ATOM   3989  CA  TRP B 140      35.133  -0.662  67.641  1.00  0.00              
ATOM   3990  CB  TRP B 140      35.592  -1.885  66.834  1.00  0.00              
ATOM   3991  CG  TRP B 140      35.278  -1.843  65.345  1.00  0.00              
ATOM   3992  CD2 TRP B 140      34.326  -2.578  64.696  1.00  0.00              
ATOM   3993  CE2 TRP B 140      34.411  -2.111  63.427  1.00  0.00              
ATOM   3994  CE3 TRP B 140      33.599  -3.695  65.026  1.00  0.00              
ATOM   3995  CD1 TRP B 140      35.911  -0.976  64.477  1.00  0.00              
ATOM   3996  NE1 TRP B 140      35.352  -1.169  63.298  1.00  0.00              
ATOM   3997  CZ2 TRP B 140      33.772  -2.695  62.364  1.00  0.00              
ATOM   3998  CZ3 TRP B 140      32.927  -4.302  63.976  1.00  0.00              
ATOM   3999  CH2 TRP B 140      33.010  -3.812  62.674  1.00  0.00              
ATOM   4000  C   TRP B 140      33.673  -0.284  67.378  1.00  0.00              
ATOM   4001  O   TRP B 140      33.371   0.901  67.225  1.00  0.00              
ATOM   4002  N   GLU B 141      32.750  -1.259  67.445  1.00  0.00              
ATOM   4003  CA  GLU B 141      31.394  -1.147  66.909  1.00  0.00              
ATOM   4004  CB  GLU B 141      30.570  -2.393  67.243  1.00  0.00              
ATOM   4005  CG  GLU B 141      29.280  -2.526  66.421  1.00  0.00              
ATOM   4006  CD  GLU B 141      28.321  -3.640  66.833  1.00  0.00              
ATOM   4007  OE1 GLU B 141      28.774  -4.721  67.215  1.00  0.00              
ATOM   4008  OE2 GLU B 141      27.112  -3.414  66.761  1.00  0.00              
ATOM   4009  C   GLU B 141      30.627   0.084  67.367  1.00  0.00              
ATOM   4010  O   GLU B 141      30.018   0.784  66.549  1.00  0.00              
ATOM   4011  N   TYR B 142      30.701   0.358  68.673  1.00  0.00              
ATOM   4012  CA  TYR B 142      29.999   1.484  69.260  1.00  0.00              
ATOM   4013  CB  TYR B 142      30.110   1.429  70.784  1.00  0.00              
ATOM   4014  CG  TYR B 142      29.059   2.265  71.503  1.00  0.00              
ATOM   4015  CD1 TYR B 142      27.758   1.808  71.584  1.00  0.00              
ATOM   4016  CE1 TYR B 142      26.791   2.573  72.204  1.00  0.00              
ATOM   4017  CD2 TYR B 142      29.401   3.481  72.058  1.00  0.00              
ATOM   4018  CE2 TYR B 142      28.437   4.251  72.675  1.00  0.00              
ATOM   4019  CZ  TYR B 142      27.138   3.795  72.740  1.00  0.00              
ATOM   4020  OH  TYR B 142      26.175   4.574  73.352  1.00  0.00              
ATOM   4021  C   TYR B 142      30.575   2.784  68.711  1.00  0.00              
ATOM   4022  O   TYR B 142      29.832   3.615  68.190  1.00  0.00              
ATOM   4023  N   SER B 143      31.900   2.947  68.725  1.00  0.00              
ATOM   4024  CA  SER B 143      32.520   4.176  68.263  1.00  0.00              
ATOM   4025  CB  SER B 143      33.951   4.240  68.754  1.00  0.00              
ATOM   4026  OG  SER B 143      33.947   4.196  70.175  1.00  0.00              
ATOM   4027  C   SER B 143      32.427   4.380  66.757  1.00  0.00              
ATOM   4028  O   SER B 143      32.228   5.513  66.321  1.00  0.00              
ATOM   4029  N   THR B 144      32.500   3.322  65.935  1.00  0.00              
ATOM   4030  CA  THR B 144      32.209   3.433  64.506  1.00  0.00              
ATOM   4031  CB  THR B 144      32.466   2.106  63.762  1.00  0.00              
ATOM   4032  OG1 THR B 144      32.092   1.036  64.624  1.00  0.00              
ATOM   4033  CG2 THR B 144      33.909   1.970  63.315  1.00  0.00              
ATOM   4034  C   THR B 144      30.790   3.909  64.218  1.00  0.00              
ATOM   4035  O   THR B 144      30.509   4.552  63.204  1.00  0.00              
ATOM   4036  N   ASN B 145      29.877   3.583  65.135  1.00  0.00              
ATOM   4037  CA  ASN B 145      28.491   3.973  64.977  1.00  0.00              
ATOM   4038  CB  ASN B 145      27.586   2.833  65.379  1.00  0.00              
ATOM   4039  CG  ASN B 145      27.601   1.771  64.299  1.00  0.00              
ATOM   4040  OD1 ASN B 145      27.247   2.035  63.152  1.00  0.00              
ATOM   4041  ND2 ASN B 145      28.028   0.549  64.572  1.00  0.00              
ATOM   4042  C   ASN B 145      28.096   5.254  65.680  1.00  0.00              
ATOM   4043  O   ASN B 145      27.079   5.865  65.350  1.00  0.00              
ATOM   4044  N   TYR B 146      28.884   5.679  66.666  1.00  0.00              
ATOM   4045  CA  TYR B 146      28.631   6.929  67.356  1.00  0.00              
ATOM   4046  CB  TYR B 146      28.119   6.663  68.782  1.00  0.00              
ATOM   4047  CG  TYR B 146      26.820   5.865  68.774  1.00  0.00              
ATOM   4048  CD1 TYR B 146      26.848   4.523  69.089  1.00  0.00              
ATOM   4049  CE1 TYR B 146      25.726   3.745  68.907  1.00  0.00              
ATOM   4050  CD2 TYR B 146      25.646   6.445  68.329  1.00  0.00              
ATOM   4051  CE2 TYR B 146      24.521   5.670  68.139  1.00  0.00              
ATOM   4052  CZ  TYR B 146      24.573   4.322  68.424  1.00  0.00              
ATOM   4053  OH  TYR B 146      23.460   3.529  68.232  1.00  0.00              
ATOM   4054  C   TYR B 146      29.872   7.812  67.303  1.00  0.00              
ATOM   4055  O   TYR B 146      30.411   8.283  68.305  1.00  0.00              
ATOM   4056  N   GLY B 147      30.279   8.067  66.055  1.00  0.00              
ATOM   4057  CA  GLY B 147      31.495   8.806  65.740  1.00  0.00              
ATOM   4058  C   GLY B 147      31.485  10.244  66.238  1.00  0.00              
ATOM   4059  O   GLY B 147      32.472  10.738  66.776  1.00  0.00              
ATOM   4060  N   GLN B 148      30.344  10.919  66.085  1.00  0.00              
ATOM   4061  CA  GLN B 148      30.188  12.287  66.549  1.00  0.00              
ATOM   4062  CB  GLN B 148      29.248  13.054  65.623  1.00  0.00              
ATOM   4063  CG  GLN B 148      29.956  13.684  64.431  1.00  0.00              
ATOM   4064  CD  GLN B 148      30.886  14.827  64.818  1.00  0.00              
ATOM   4065  OE1 GLN B 148      32.106  14.696  64.827  1.00  0.00              
ATOM   4066  NE2 GLN B 148      30.365  16.004  65.138  1.00  0.00              
ATOM   4067  C   GLN B 148      29.727  12.401  67.997  1.00  0.00              
ATOM   4068  O   GLN B 148      29.432  13.498  68.477  1.00  0.00              
ATOM   4069  N   ALA B 149      29.627  11.281  68.720  1.00  0.00              
ATOM   4070  CA  ALA B 149      29.391  11.334  70.154  1.00  0.00              
ATOM   4071  CB  ALA B 149      28.940   9.974  70.659  1.00  0.00              
ATOM   4072  C   ALA B 149      30.716  11.672  70.830  1.00  0.00              
ATOM   4073  O   ALA B 149      31.758  11.209  70.356  1.00  0.00              
ATOM   4074  N   PRO B 150      30.755  12.484  71.898  1.00  0.00              
ATOM   4075  CD  PRO B 150      29.594  13.153  72.473  1.00  0.00              
ATOM   4076  CA  PRO B 150      31.978  12.868  72.598  1.00  0.00              
ATOM   4077  CB  PRO B 150      31.448  13.612  73.802  1.00  0.00              
ATOM   4078  CG  PRO B 150      30.201  14.275  73.290  1.00  0.00              
ATOM   4079  C   PRO B 150      32.843  11.691  73.026  1.00  0.00              
ATOM   4080  O   PRO B 150      32.360  10.732  73.638  1.00  0.00              
ATOM   4081  N   LEU B 151      34.130  11.775  72.664  1.00  0.00              
ATOM   4082  CA  LEU B 151      35.162  10.837  73.094  1.00  0.00              
ATOM   4083  CB  LEU B 151      36.537  11.424  72.767  1.00  0.00              
ATOM   4084  CG  LEU B 151      37.817  10.642  73.062  1.00  0.00              
ATOM   4085  CD1 LEU B 151      37.881   9.340  72.277  1.00  0.00              
ATOM   4086  CD2 LEU B 151      39.026  11.497  72.728  1.00  0.00              
ATOM   4087  C   LEU B 151      35.075  10.473  74.573  1.00  0.00              
ATOM   4088  O   LEU B 151      35.175   9.298  74.928  1.00  0.00              
ATOM   4089  N   SER B 152      34.829  11.480  75.419  1.00  0.00              
ATOM   4090  CA  SER B 152      34.533  11.291  76.833  1.00  0.00              
ATOM   4091  CB  SER B 152      34.109  12.633  77.410  1.00  0.00              
ATOM   4092  OG  SER B 152      33.073  13.219  76.622  1.00  0.00              
ATOM   4093  C   SER B 152      33.439  10.258  77.081  1.00  0.00              
ATOM   4094  O   SER B 152      33.688   9.209  77.679  1.00  0.00              
ATOM   4095  N   LEU B 153      32.246  10.544  76.541  1.00  0.00              
ATOM   4096  CA  LEU B 153      31.085   9.677  76.663  1.00  0.00              
ATOM   4097  CB  LEU B 153      29.874  10.270  75.957  1.00  0.00              
ATOM   4098  CG  LEU B 153      29.181  11.447  76.618  1.00  0.00              
ATOM   4099  CD1 LEU B 153      28.049  11.957  75.748  1.00  0.00              
ATOM   4100  CD2 LEU B 153      28.656  11.049  77.986  1.00  0.00              
ATOM   4101  C   LEU B 153      31.320   8.267  76.161  1.00  0.00              
ATOM   4102  O   LEU B 153      30.984   7.303  76.855  1.00  0.00              
ATOM   4103  N   LEU B 154      31.953   8.155  74.988  1.00  0.00              
ATOM   4104  CA  LEU B 154      32.321   6.867  74.419  1.00  0.00              
ATOM   4105  CB  LEU B 154      33.019   7.053  73.075  1.00  0.00              
ATOM   4106  CG  LEU B 154      32.236   7.636  71.905  1.00  0.00              
ATOM   4107  CD1 LEU B 154      33.167   7.908  70.744  1.00  0.00              
ATOM   4108  CD2 LEU B 154      31.125   6.703  71.464  1.00  0.00              
ATOM   4109  C   LEU B 154      33.212   6.061  75.356  1.00  0.00              
ATOM   4110  O   LEU B 154      32.848   4.946  75.732  1.00  0.00              
ATOM   4111  N   VAL B 155      34.328   6.643  75.813  1.00  0.00              
ATOM   4112  CA  VAL B 155      35.268   5.957  76.695  1.00  0.00              
ATOM   4113  CB  VAL B 155      36.583   6.779  76.812  1.00  0.00              
ATOM   4114  CG1 VAL B 155      37.612   6.157  77.747  1.00  0.00              
ATOM   4115  CG2 VAL B 155      37.242   6.891  75.446  1.00  0.00              
ATOM   4116  C   VAL B 155      34.651   5.638  78.058  1.00  0.00              
ATOM   4117  O   VAL B 155      34.989   4.623  78.677  1.00  0.00              
ATOM   4118  N   SER B 156      33.744   6.479  78.573  1.00  0.00              
ATOM   4119  CA  SER B 156      32.992   6.124  79.766  1.00  0.00              
ATOM   4120  CB  SER B 156      32.287   7.333  80.374  1.00  0.00              
ATOM   4121  OG  SER B 156      31.573   8.133  79.442  1.00  0.00              
ATOM   4122  C   SER B 156      32.000   4.995  79.527  1.00  0.00              
ATOM   4123  O   SER B 156      31.857   4.109  80.373  1.00  0.00              
ATOM   4124  N   TYR B 157      31.340   4.984  78.361  1.00  0.00              
ATOM   4125  CA  TYR B 157      30.325   3.987  78.070  1.00  0.00              
ATOM   4126  CB  TYR B 157      29.526   4.336  76.813  1.00  0.00              
ATOM   4127  CG  TYR B 157      28.298   3.453  76.628  1.00  0.00              
ATOM   4128  CD1 TYR B 157      27.125   3.786  77.272  1.00  0.00              
ATOM   4129  CE1 TYR B 157      26.010   2.993  77.115  1.00  0.00              
ATOM   4130  CD2 TYR B 157      28.356   2.322  75.835  1.00  0.00              
ATOM   4131  CE2 TYR B 157      27.240   1.526  75.679  1.00  0.00              
ATOM   4132  CZ  TYR B 157      26.067   1.881  76.305  1.00  0.00              
ATOM   4133  OH  TYR B 157      24.930   1.126  76.098  1.00  0.00              
ATOM   4134  C   TYR B 157      30.966   2.621  77.903  1.00  0.00              
ATOM   4135  O   TYR B 157      30.507   1.664  78.523  1.00  0.00              
ATOM   4136  N   THR B 158      32.032   2.523  77.102  1.00  0.00              
ATOM   4137  CA  THR B 158      32.714   1.260  76.856  1.00  0.00              
ATOM   4138  CB  THR B 158      33.868   1.477  75.864  1.00  0.00              
ATOM   4139  OG1 THR B 158      34.657   2.531  76.405  1.00  0.00              
ATOM   4140  CG2 THR B 158      33.372   1.821  74.465  1.00  0.00              
ATOM   4141  C   THR B 158      33.226   0.649  78.154  1.00  0.00              
ATOM   4142  O   THR B 158      33.021  -0.532  78.428  1.00  0.00              
ATOM   4143  N   LYS B 159      33.843   1.505  78.974  1.00  0.00              
ATOM   4144  CA  LYS B 159      34.321   1.144  80.300  1.00  0.00              
ATOM   4145  CB  LYS B 159      34.917   2.394  80.922  1.00  0.00              
ATOM   4146  CG  LYS B 159      35.809   2.192  82.132  1.00  0.00              
ATOM   4147  CD  LYS B 159      36.318   3.518  82.699  1.00  0.00              
ATOM   4148  CE  LYS B 159      37.251   4.308  81.777  1.00  0.00              
ATOM   4149  NZ  LYS B 159      36.544   5.172  80.846  1.00  0.00              
ATOM   4150  C   LYS B 159      33.199   0.595  81.180  1.00  0.00              
ATOM   4151  O   LYS B 159      33.303  -0.516  81.707  1.00  0.00              
ATOM   4152  N   SER B 160      32.092   1.342  81.291  1.00  0.00              
ATOM   4153  CA  SER B 160      30.948   0.931  82.097  1.00  0.00              
ATOM   4154  CB  SER B 160      29.884   2.022  82.107  1.00  0.00              
ATOM   4155  OG  SER B 160      30.392   3.257  82.592  1.00  0.00              
ATOM   4156  C   SER B 160      30.328  -0.368  81.600  1.00  0.00              
ATOM   4157  O   SER B 160      29.991  -1.252  82.389  1.00  0.00              
ATOM   4158  N   TYR B 161      30.234  -0.507  80.274  1.00  0.00              
ATOM   4159  CA  TYR B 161      29.698  -1.694  79.633  1.00  0.00              
ATOM   4160  CB  TYR B 161      29.615  -1.464  78.122  1.00  0.00              
ATOM   4161  CG  TYR B 161      28.937  -2.591  77.358  1.00  0.00              
ATOM   4162  CD1 TYR B 161      27.560  -2.659  77.324  1.00  0.00              
ATOM   4163  CE1 TYR B 161      26.943  -3.718  76.694  1.00  0.00              
ATOM   4164  CD2 TYR B 161      29.700  -3.558  76.731  1.00  0.00              
ATOM   4165  CE2 TYR B 161      29.085  -4.615  76.099  1.00  0.00              
ATOM   4166  CZ  TYR B 161      27.711  -4.696  76.101  1.00  0.00              
ATOM   4167  OH  TYR B 161      27.099  -5.784  75.513  1.00  0.00              
ATOM   4168  C   TYR B 161      30.565  -2.907  79.940  1.00  0.00              
ATOM   4169  O   TYR B 161      30.050  -3.941  80.361  1.00  0.00              
ATOM   4170  N   LEU B 162      31.884  -2.801  79.763  1.00  0.00              
ATOM   4171  CA  LEU B 162      32.778  -3.919  80.026  1.00  0.00              
ATOM   4172  CB  LEU B 162      34.165  -3.642  79.468  1.00  0.00              
ATOM   4173  CG  LEU B 162      34.257  -3.450  77.959  1.00  0.00              
ATOM   4174  CD1 LEU B 162      35.663  -3.035  77.569  1.00  0.00              
ATOM   4175  CD2 LEU B 162      33.794  -4.694  77.215  1.00  0.00              
ATOM   4176  C   LEU B 162      32.847  -4.288  81.499  1.00  0.00              
ATOM   4177  O   LEU B 162      32.973  -5.466  81.840  1.00  0.00              
ATOM   4178  N   SER B 163      32.719  -3.292  82.382  1.00  0.00              
ATOM   4179  CA  SER B 163      32.566  -3.541  83.808  1.00  0.00              
ATOM   4180  CB  SER B 163      32.558  -2.219  84.573  1.00  0.00              
ATOM   4181  OG  SER B 163      32.732  -2.381  85.975  1.00  0.00              
ATOM   4182  C   SER B 163      31.274  -4.314  84.068  1.00  0.00              
ATOM   4183  O   SER B 163      31.284  -5.280  84.831  1.00  0.00              
ATOM   4184  N   MET B 164      30.175  -3.916  83.414  1.00  0.00              
ATOM   4185  CA  MET B 164      28.895  -4.608  83.491  1.00  0.00              
ATOM   4186  CB  MET B 164      27.859  -3.819  82.683  1.00  0.00              
ATOM   4187  CG  MET B 164      26.464  -4.413  82.572  1.00  0.00              
ATOM   4188  SD  MET B 164      25.299  -3.281  81.773  1.00  0.00              
ATOM   4189  CE  MET B 164      25.321  -3.907  80.120  1.00  0.00              
ATOM   4190  C   MET B 164      28.989  -6.048  83.004  1.00  0.00              
ATOM   4191  O   MET B 164      28.425  -6.951  83.618  1.00  0.00              
ATOM   4192  N   VAL B 165      29.714  -6.299  81.910  1.00  0.00              
ATOM   4193  CA  VAL B 165      29.930  -7.659  81.430  1.00  0.00              
ATOM   4194  CB  VAL B 165      30.631  -7.678  80.054  1.00  0.00              
ATOM   4195  CG1 VAL B 165      30.693  -9.097  79.519  1.00  0.00              
ATOM   4196  CG2 VAL B 165      29.902  -6.822  79.035  1.00  0.00              
ATOM   4197  C   VAL B 165      30.731  -8.455  82.457  1.00  0.00              
ATOM   4198  O   VAL B 165      30.351  -9.569  82.823  1.00  0.00              
ATOM   4199  N   GLY B 166      31.814  -7.852  82.961  1.00  0.00              
ATOM   4200  CA  GLY B 166      32.681  -8.464  83.957  1.00  0.00              
ATOM   4201  C   GLY B 166      31.937  -8.896  85.212  1.00  0.00              
ATOM   4202  O   GLY B 166      32.082 -10.038  85.656  1.00  0.00              
ATOM   4203  N   SER B 167      31.113  -8.010  85.780  1.00  0.00              
ATOM   4204  CA  SER B 167      30.308  -8.343  86.944  1.00  0.00              
ATOM   4205  CB  SER B 167      29.659  -7.079  87.505  1.00  0.00              
ATOM   4206  OG  SER B 167      28.996  -6.360  86.474  1.00  0.00              
ATOM   4207  C   SER B 167      29.239  -9.369  86.594  1.00  0.00              
ATOM   4208  O   SER B 167      29.218 -10.480  87.129  1.00  0.00              
ATOM   4209  N   CYS B 168      28.379  -9.027  85.633  1.00  0.00              
ATOM   4210  CA  CYS B 168      27.232  -9.854  85.307  1.00  0.00              
ATOM   4211  CB  CYS B 168      26.347  -9.161  84.301  1.00  0.00              
ATOM   4212  SG  CYS B 168      25.813  -7.553  84.936  1.00  0.00              
ATOM   4213  C   CYS B 168      27.545 -11.269  84.870  1.00  0.00              
ATOM   4214  O   CYS B 168      26.941 -12.207  85.395  1.00  0.00              
ATOM   4215  N   CYS B 169      28.538 -11.469  84.002  1.00  0.00              
ATOM   4216  CA  CYS B 169      28.918 -12.813  83.597  1.00  0.00              
ATOM   4217  CB  CYS B 169      29.778 -12.765  82.344  1.00  0.00              
ATOM   4218  SG  CYS B 169      28.948 -11.889  80.994  1.00  0.00              
ATOM   4219  C   CYS B 169      29.606 -13.625  84.692  1.00  0.00              
ATOM   4220  O   CYS B 169      29.826 -14.824  84.519  1.00  0.00              
ATOM   4221  N   THR B 170      29.970 -13.014  85.827  1.00  0.00              
ATOM   4222  CA  THR B 170      30.440 -13.775  86.975  1.00  0.00              
ATOM   4223  CB  THR B 170      31.812 -13.265  87.474  1.00  0.00              
ATOM   4224  OG1 THR B 170      31.707 -11.869  87.729  1.00  0.00              
ATOM   4225  CG2 THR B 170      32.927 -13.552  86.480  1.00  0.00              
ATOM   4226  C   THR B 170      29.421 -13.824  88.113  1.00  0.00              
ATOM   4227  O   THR B 170      29.622 -14.523  89.110  1.00  0.00              
ATOM   4228  N   SER B 171      28.306 -13.095  87.985  1.00  0.00              
ATOM   4229  CA  SER B 171      27.303 -13.031  89.037  1.00  0.00              
ATOM   4230  CB  SER B 171      26.439 -11.783  88.852  1.00  0.00              
ATOM   4231  OG  SER B 171      25.512 -11.883  87.777  1.00  0.00              
ATOM   4232  C   SER B 171      26.413 -14.269  89.104  1.00  0.00              
ATOM   4233  O   SER B 171      26.376 -15.091  88.185  1.00  0.00              
ATOM   4234  N   ALA B 172      25.646 -14.373  90.195  1.00  0.00              
ATOM   4235  CA  ALA B 172      24.660 -15.431  90.370  1.00  0.00              
ATOM   4236  CB  ALA B 172      24.026 -15.293  91.746  1.00  0.00              
ATOM   4237  C   ALA B 172      23.530 -15.428  89.343  1.00  0.00              
ATOM   4238  O   ALA B 172      22.897 -16.458  89.112  1.00  0.00              
ATOM   4239  N   SER B 173      23.252 -14.278  88.719  1.00  0.00              
ATOM   4240  CA  SER B 173      22.256 -14.200  87.667  1.00  0.00              
ATOM   4241  CB  SER B 173      20.859 -13.956  88.241  1.00  0.00              
ATOM   4242  OG  SER B 173      19.855 -13.914  87.231  1.00  0.00              
ATOM   4243  C   SER B 173      22.646 -13.111  86.673  1.00  0.00              
ATOM   4244  O   SER B 173      22.392 -11.922  86.907  1.00  0.00              
ATOM   4245  N   PRO B 174      23.274 -13.483  85.543  1.00  0.00              
ATOM   4246  CD  PRO B 174      23.752 -14.835  85.261  1.00  0.00              
ATOM   4247  CA  PRO B 174      23.654 -12.571  84.469  1.00  0.00              
ATOM   4248  CB  PRO B 174      24.183 -13.505  83.402  1.00  0.00              
ATOM   4249  CG  PRO B 174      24.824 -14.599  84.213  1.00  0.00              
ATOM   4250  C   PRO B 174      22.492 -11.736  83.957  1.00  0.00              
ATOM   4251  O   PRO B 174      22.649 -10.536  83.748  1.00  0.00              
ATOM   4252  N   THR B 175      21.311 -12.340  83.785  1.00  0.00              
ATOM   4253  CA  THR B 175      20.108 -11.640  83.359  1.00  0.00              
ATOM   4254  CB  THR B 175      18.962 -12.663  83.262  1.00  0.00              
ATOM   4255  OG1 THR B 175      19.510 -13.779  82.566  1.00  0.00              
ATOM   4256  CG2 THR B 175      17.750 -12.121  82.515  1.00  0.00              
ATOM   4257  C   THR B 175      19.740 -10.501  84.308  1.00  0.00              
ATOM   4258  O   THR B 175      19.577  -9.362  83.868  1.00  0.00              
ATOM   4259  N   VAL B 176      19.669 -10.790  85.615  1.00  0.00              
ATOM   4260  CA  VAL B 176      19.316  -9.795  86.621  1.00  0.00              
ATOM   4261  CB  VAL B 176      19.119 -10.497  87.991  1.00  0.00              
ATOM   4262  CG1 VAL B 176      19.010  -9.546  89.177  1.00  0.00              
ATOM   4263  CG2 VAL B 176      17.841 -11.320  87.938  1.00  0.00              
ATOM   4264  C   VAL B 176      20.358  -8.682  86.674  1.00  0.00              
ATOM   4265  O   VAL B 176      20.020  -7.499  86.594  1.00  0.00              
ATOM   4266  N   CYS B 177      21.634  -9.068  86.748  1.00  0.00              
ATOM   4267  CA  CYS B 177      22.735  -8.119  86.791  1.00  0.00              
ATOM   4268  CB  CYS B 177      24.032  -8.890  86.947  1.00  0.00              
ATOM   4269  SG  CYS B 177      25.531  -7.879  86.910  1.00  0.00              
ATOM   4270  C   CYS B 177      22.783  -7.209  85.568  1.00  0.00              
ATOM   4271  O   CYS B 177      22.827  -5.984  85.711  1.00  0.00              
ATOM   4272  N   PHE B 178      22.735  -7.780  84.356  1.00  0.00              
ATOM   4273  CA  PHE B 178      22.682  -6.992  83.133  1.00  0.00              
ATOM   4274  CB  PHE B 178      22.643  -7.845  81.869  1.00  0.00              
ATOM   4275  CG  PHE B 178      23.986  -8.349  81.356  1.00  0.00              
ATOM   4276  CD1 PHE B 178      24.203  -9.705  81.205  1.00  0.00              
ATOM   4277  CD2 PHE B 178      24.973  -7.453  80.995  1.00  0.00              
ATOM   4278  CE1 PHE B 178      25.399 -10.159  80.691  1.00  0.00              
ATOM   4279  CE2 PHE B 178      26.167  -7.915  80.481  1.00  0.00              
ATOM   4280  CZ  PHE B 178      26.382  -9.266  80.330  1.00  0.00              
ATOM   4281  C   PHE B 178      21.478  -6.072  83.112  1.00  0.00              
ATOM   4282  O   PHE B 178      21.633  -4.898  82.798  1.00  0.00              
ATOM   4283  N   LEU B 179      20.291  -6.555  83.498  1.00  0.00              
ATOM   4284  CA  LEU B 179      19.092  -5.735  83.460  1.00  0.00              
ATOM   4285  CB  LEU B 179      17.858  -6.585  83.720  1.00  0.00              
ATOM   4286  CG  LEU B 179      16.654  -6.300  82.837  1.00  0.00              
ATOM   4287  CD1 LEU B 179      16.958  -6.679  81.394  1.00  0.00              
ATOM   4288  CD2 LEU B 179      15.440  -7.068  83.323  1.00  0.00              
ATOM   4289  C   LEU B 179      19.137  -4.556  84.425  1.00  0.00              
ATOM   4290  O   LEU B 179      18.833  -3.429  84.022  1.00  0.00              
ATOM   4291  N   LYS B 180      19.561  -4.767  85.682  1.00  0.00              
ATOM   4292  CA  LYS B 180      19.686  -3.664  86.631  1.00  0.00              
ATOM   4293  CB  LYS B 180      20.013  -4.117  88.061  1.00  0.00              
ATOM   4294  CG  LYS B 180      21.380  -4.745  88.301  1.00  0.00              
ATOM   4295  CD  LYS B 180      21.717  -4.842  89.778  1.00  0.00              
ATOM   4296  CE  LYS B 180      21.926  -3.484  90.448  1.00  0.00              
ATOM   4297  NZ  LYS B 180      23.098  -2.775  89.966  1.00  0.00              
ATOM   4298  C   LYS B 180      20.709  -2.632  86.180  1.00  0.00              
ATOM   4299  O   LYS B 180      20.496  -1.422  86.325  1.00  0.00              
ATOM   4300  N   GLU B 181      21.804  -3.131  85.597  1.00  0.00              
ATOM   4301  CA  GLU B 181      22.824  -2.262  85.057  1.00  0.00              
ATOM   4302  CB  GLU B 181      24.167  -2.964  84.965  1.00  0.00              
ATOM   4303  CG  GLU B 181      24.726  -3.295  86.347  1.00  0.00              
ATOM   4304  CD  GLU B 181      26.201  -3.664  86.370  1.00  0.00              
ATOM   4305  OE1 GLU B 181      27.030  -2.820  86.030  1.00  0.00              
ATOM   4306  OE2 GLU B 181      26.538  -4.785  86.753  1.00  0.00              
ATOM   4307  C   GLU B 181      22.429  -1.590  83.752  1.00  0.00              
ATOM   4308  O   GLU B 181      22.881  -0.478  83.494  1.00  0.00              
ATOM   4309  N   ARG B 182      21.558  -2.187  82.934  1.00  0.00              
ATOM   4310  CA  ARG B 182      20.992  -1.509  81.775  1.00  0.00              
ATOM   4311  CB  ARG B 182      20.251  -2.481  80.852  1.00  0.00              
ATOM   4312  CG  ARG B 182      21.234  -3.310  80.032  1.00  0.00              
ATOM   4313  CD  ARG B 182      20.589  -4.422  79.211  1.00  0.00              
ATOM   4314  NE  ARG B 182      21.630  -5.138  78.487  1.00  0.00              
ATOM   4315  CZ  ARG B 182      21.534  -6.417  78.121  1.00  0.00              
ATOM   4316  NH1 ARG B 182      22.592  -6.995  77.575  1.00  0.00              
ATOM   4317  NH2 ARG B 182      20.402  -7.108  78.178  1.00  0.00              
ATOM   4318  C   ARG B 182      20.090  -0.365  82.218  1.00  0.00              
ATOM   4319  O   ARG B 182      20.122   0.710  81.617  1.00  0.00              
ATOM   4320  N   LEU B 183      19.326  -0.559  83.302  1.00  0.00              
ATOM   4321  CA  LEU B 183      18.584   0.532  83.923  1.00  0.00              
ATOM   4322  CB  LEU B 183      17.735   0.053  85.094  1.00  0.00              
ATOM   4323  CG  LEU B 183      16.506  -0.805  84.852  1.00  0.00              
ATOM   4324  CD1 LEU B 183      15.867  -1.127  86.189  1.00  0.00              
ATOM   4325  CD2 LEU B 183      15.496  -0.090  83.968  1.00  0.00              
ATOM   4326  C   LEU B 183      19.466   1.674  84.410  1.00  0.00              
ATOM   4327  O   LEU B 183      19.177   2.835  84.121  1.00  0.00              
ATOM   4328  N   GLN B 184      20.552   1.393  85.141  1.00  0.00              
ATOM   4329  CA  GLN B 184      21.436   2.466  85.586  1.00  0.00              
ATOM   4330  CB  GLN B 184      22.283   2.033  86.787  1.00  0.00              
ATOM   4331  CG  GLN B 184      23.280   0.914  86.548  1.00  0.00              
ATOM   4332  CD  GLN B 184      23.801   0.272  87.824  1.00  0.00              
ATOM   4333  OE1 GLN B 184      23.396  -0.826  88.205  1.00  0.00              
ATOM   4334  NE2 GLN B 184      24.721   0.914  88.531  1.00  0.00              
ATOM   4335  C   GLN B 184      22.279   3.086  84.471  1.00  0.00              
ATOM   4336  O   GLN B 184      22.598   4.275  84.518  1.00  0.00              
ATOM   4337  N   LEU B 185      22.640   2.310  83.443  1.00  0.00              
ATOM   4338  CA  LEU B 185      23.327   2.845  82.276  1.00  0.00              
ATOM   4339  CB  LEU B 185      24.092   1.764  81.510  1.00  0.00              
ATOM   4340  CG  LEU B 185      25.563   1.492  81.830  1.00  0.00              
ATOM   4341  CD1 LEU B 185      25.784   1.048  83.269  1.00  0.00              
ATOM   4342  CD2 LEU B 185      26.099   0.438  80.876  1.00  0.00              
ATOM   4343  C   LEU B 185      22.426   3.598  81.309  1.00  0.00              
ATOM   4344  O   LEU B 185      22.933   4.422  80.547  1.00  0.00              
ATOM   4345  N   LYS B 186      21.106   3.350  81.328  1.00  0.00              
ATOM   4346  CA  LYS B 186      20.112   4.002  80.473  1.00  0.00              
ATOM   4347  CB  LYS B 186      18.725   3.810  81.095  1.00  0.00              
ATOM   4348  CG  LYS B 186      17.548   4.432  80.357  1.00  0.00              
ATOM   4349  CD  LYS B 186      16.277   4.284  81.183  1.00  0.00              
ATOM   4350  CE  LYS B 186      15.122   5.078  80.582  1.00  0.00              
ATOM   4351  NZ  LYS B 186      15.414   6.499  80.582  1.00  0.00              
ATOM   4352  C   LYS B 186      20.349   5.480  80.169  1.00  0.00              
ATOM   4353  O   LYS B 186      20.404   5.869  79.002  1.00  0.00              
ATOM   4354  N   HIS B 187      20.563   6.298  81.205  1.00  0.00              
ATOM   4355  CA  HIS B 187      20.807   7.724  81.035  1.00  0.00              
ATOM   4356  CB  HIS B 187      20.839   8.408  82.403  1.00  0.00              
ATOM   4357  CG  HIS B 187      20.853   9.934  82.378  1.00  0.00              
ATOM   4358  ND1 HIS B 187      21.483  10.754  81.545  1.00  0.00              
ATOM   4359  CD2 HIS B 187      20.207  10.703  83.319  1.00  0.00              
ATOM   4360  NE2 HIS B 187      20.503  11.939  83.011  1.00  0.00              
ATOM   4361  CE1 HIS B 187      21.277  11.976  81.955  1.00  0.00              
ATOM   4362  C   HIS B 187      22.100   8.000  80.271  1.00  0.00              
ATOM   4363  O   HIS B 187      22.133   8.906  79.435  1.00  0.00              
ATOM   4364  N   LEU B 188      23.162   7.228  80.527  1.00  0.00              
ATOM   4365  CA  LEU B 188      24.443   7.408  79.853  1.00  0.00              
ATOM   4366  CB  LEU B 188      25.526   6.598  80.573  1.00  0.00              
ATOM   4367  CG  LEU B 188      26.971   6.610  80.071  1.00  0.00              
ATOM   4368  CD1 LEU B 188      27.585   7.997  80.172  1.00  0.00              
ATOM   4369  CD2 LEU B 188      27.804   5.617  80.864  1.00  0.00              
ATOM   4370  C   LEU B 188      24.330   6.957  78.401  1.00  0.00              
ATOM   4371  O   LEU B 188      24.873   7.585  77.489  1.00  0.00              
ATOM   4372  N   SER B 189      23.580   5.870  78.201  1.00  0.00              
ATOM   4373  CA  SER B 189      23.337   5.292  76.893  1.00  0.00              
ATOM   4374  CB  SER B 189      22.538   4.002  77.077  1.00  0.00              
ATOM   4375  OG  SER B 189      22.866   3.007  76.115  1.00  0.00              
ATOM   4376  C   SER B 189      22.600   6.297  76.018  1.00  0.00              
ATOM   4377  O   SER B 189      23.149   6.733  75.003  1.00  0.00              
ATOM   4378  N   LEU B 190      21.408   6.726  76.464  1.00  0.00              
ATOM   4379  CA  LEU B 190      20.601   7.726  75.775  1.00  0.00              
ATOM   4380  CB  LEU B 190      19.374   8.110  76.597  1.00  0.00              
ATOM   4381  CG  LEU B 190      18.190   7.158  76.683  1.00  0.00              
ATOM   4382  CD1 LEU B 190      17.226   7.625  77.758  1.00  0.00              
ATOM   4383  CD2 LEU B 190      17.478   7.054  75.344  1.00  0.00              
ATOM   4384  C   LEU B 190      21.381   8.985  75.445  1.00  0.00              
ATOM   4385  O   LEU B 190      21.367   9.430  74.295  1.00  0.00              
ATOM   4386  N   LEU B 191      22.103   9.512  76.444  1.00  0.00              
ATOM   4387  CA  LEU B 191      22.990  10.652  76.270  1.00  0.00              
ATOM   4388  CB  LEU B 191      23.705  10.925  77.593  1.00  0.00              
ATOM   4389  CG  LEU B 191      24.781  11.989  77.768  1.00  0.00              
ATOM   4390  CD1 LEU B 191      24.318  13.379  77.365  1.00  0.00              
ATOM   4391  CD2 LEU B 191      25.220  11.981  79.219  1.00  0.00              
ATOM   4392  C   LEU B 191      23.986  10.446  75.137  1.00  0.00              
ATOM   4393  O   LEU B 191      23.960  11.217  74.181  1.00  0.00              
ATOM   4394  N   THR B 192      24.788   9.376  75.167  1.00  0.00              
ATOM   4395  CA  THR B 192      25.833   9.156  74.171  1.00  0.00              
ATOM   4396  CB  THR B 192      26.667   7.912  74.546  1.00  0.00              
ATOM   4397  OG1 THR B 192      27.103   8.123  75.885  1.00  0.00              
ATOM   4398  CG2 THR B 192      27.891   7.730  73.662  1.00  0.00              
ATOM   4399  C   THR B 192      25.262   9.051  72.756  1.00  0.00              
ATOM   4400  O   THR B 192      25.750   9.693  71.819  1.00  0.00              
ATOM   4401  N   THR B 193      24.168   8.298  72.606  1.00  0.00              
ATOM   4402  CA  THR B 193      23.497   8.166  71.323  1.00  0.00              
ATOM   4403  CB  THR B 193      22.430   7.067  71.419  1.00  0.00              
ATOM   4404  OG1 THR B 193      21.692   7.270  72.618  1.00  0.00              
ATOM   4405  CG2 THR B 193      23.063   5.688  71.456  1.00  0.00              
ATOM   4406  C   THR B 193      22.900   9.468  70.796  1.00  0.00              
ATOM   4407  O   THR B 193      23.036   9.810  69.618  1.00  0.00              
ATOM   4408  N   LEU B 194      22.277  10.229  71.702  1.00  0.00              
ATOM   4409  CA  LEU B 194      21.587  11.458  71.344  1.00  0.00              
ATOM   4410  CB  LEU B 194      20.749  11.902  72.534  1.00  0.00              
ATOM   4411  CG  LEU B 194      19.739  13.031  72.454  1.00  0.00              
ATOM   4412  CD1 LEU B 194      18.711  12.796  71.360  1.00  0.00              
ATOM   4413  CD2 LEU B 194      19.046  13.123  73.800  1.00  0.00              
ATOM   4414  C   LEU B 194      22.601  12.522  70.952  1.00  0.00              
ATOM   4415  O   LEU B 194      22.417  13.231  69.959  1.00  0.00              
ATOM   4416  N   SER B 195      23.701  12.596  71.710  1.00  0.00              
ATOM   4417  CA  SER B 195      24.828  13.446  71.379  1.00  0.00              
ATOM   4418  CB  SER B 195      25.903  13.343  72.445  1.00  0.00              
ATOM   4419  OG  SER B 195      25.400  13.767  73.705  1.00  0.00              
ATOM   4420  C   SER B 195      25.408  13.154  70.005  1.00  0.00              
ATOM   4421  O   SER B 195      25.667  14.112  69.279  1.00  0.00              
ATOM   4422  N   ASN B 196      25.571  11.888  69.580  1.00  0.00              
ATOM   4423  CA  ASN B 196      25.978  11.603  68.203  1.00  0.00              
ATOM   4424  CB  ASN B 196      26.065  10.108  67.896  1.00  0.00              
ATOM   4425  CG  ASN B 196      26.600   9.820  66.493  1.00  0.00              
ATOM   4426  OD1 ASN B 196      27.804   9.882  66.253  1.00  0.00              
ATOM   4427  ND2 ASN B 196      25.788   9.505  65.494  1.00  0.00              
ATOM   4428  C   ASN B 196      25.024  12.224  67.196  1.00  0.00              
ATOM   4429  O   ASN B 196      25.456  12.847  66.225  1.00  0.00              
ATOM   4430  N   ARG B 197      23.718  12.099  67.441  1.00  0.00              
ATOM   4431  CA  ARG B 197      22.751  12.614  66.496  1.00  0.00              
ATOM   4432  CB  ARG B 197      21.368  12.033  66.760  1.00  0.00              
ATOM   4433  CG  ARG B 197      20.487  12.014  65.510  1.00  0.00              
ATOM   4434  CD  ARG B 197      21.212  11.491  64.265  1.00  0.00              
ATOM   4435  NE  ARG B 197      21.785  10.161  64.439  1.00  0.00              
ATOM   4436  CZ  ARG B 197      22.990   9.835  63.968  1.00  0.00              
ATOM   4437  NH1 ARG B 197      23.435   8.593  64.087  1.00  0.00              
ATOM   4438  NH2 ARG B 197      23.836  10.715  63.442  1.00  0.00              
ATOM   4439  C   ARG B 197      22.764  14.134  66.409  1.00  0.00              
ATOM   4440  O   ARG B 197      23.009  14.669  65.324  1.00  0.00              
ATOM   4441  N   VAL B 198      22.616  14.847  67.528  1.00  0.00              
ATOM   4442  CA  VAL B 198      22.666  16.304  67.500  1.00  0.00              
ATOM   4443  CB  VAL B 198      22.168  16.942  68.822  1.00  0.00              
ATOM   4444  CG1 VAL B 198      20.683  16.660  68.995  1.00  0.00              
ATOM   4445  CG2 VAL B 198      22.925  16.462  70.053  1.00  0.00              
ATOM   4446  C   VAL B 198      24.020  16.863  67.057  1.00  0.00              
ATOM   4447  O   VAL B 198      24.072  17.818  66.279  1.00  0.00              
ATOM   4448  N   CYS B 199      25.137  16.255  67.475  1.00  0.00              
ATOM   4449  CA  CYS B 199      26.455  16.685  67.027  1.00  0.00              
ATOM   4450  CB  CYS B 199      27.556  16.164  67.938  1.00  0.00              
ATOM   4451  SG  CYS B 199      27.358  16.672  69.665  1.00  0.00              
ATOM   4452  C   CYS B 199      26.770  16.306  65.585  1.00  0.00              
ATOM   4453  O   CYS B 199      27.609  16.957  64.956  1.00  0.00              
ATOM   4454  N   SER B 200      26.155  15.259  65.018  1.00  0.00              
ATOM   4455  CA  SER B 200      26.284  14.995  63.589  1.00  0.00              
ATOM   4456  CB  SER B 200      25.837  13.587  63.189  1.00  0.00              
ATOM   4457  OG  SER B 200      24.509  13.256  63.573  1.00  0.00              
ATOM   4458  C   SER B 200      25.554  16.046  62.771  1.00  0.00              
ATOM   4459  O   SER B 200      26.097  16.533  61.781  1.00  0.00              
ATOM   4460  N   GLN B 201      24.349  16.437  63.206  1.00  0.00              
ATOM   4461  CA  GLN B 201      23.623  17.550  62.602  1.00  0.00              
ATOM   4462  CB  GLN B 201      22.264  17.722  63.283  1.00  0.00              
ATOM   4463  CG  GLN B 201      21.338  16.554  62.957  1.00  0.00              
ATOM   4464  CD  GLN B 201      20.038  16.463  63.745  1.00  0.00              
ATOM   4465  OE1 GLN B 201      19.572  17.379  64.424  1.00  0.00              
ATOM   4466  NE2 GLN B 201      19.385  15.315  63.648  1.00  0.00              
ATOM   4467  C   GLN B 201      24.430  18.845  62.645  1.00  0.00              
ATOM   4468  O   GLN B 201      24.604  19.513  61.622  1.00  0.00              
ATOM   4469  N   TYR B 202      24.985  19.150  63.825  1.00  0.00              
ATOM   4470  CA  TYR B 202      25.906  20.264  64.014  1.00  0.00              
ATOM   4471  CB  TYR B 202      26.368  20.283  65.477  1.00  0.00              
ATOM   4472  CG  TYR B 202      27.370  21.370  65.852  1.00  0.00              
ATOM   4473  CD1 TYR B 202      26.983  22.696  65.908  1.00  0.00              
ATOM   4474  CE1 TYR B 202      27.910  23.672  66.215  1.00  0.00              
ATOM   4475  CD2 TYR B 202      28.677  21.016  66.125  1.00  0.00              
ATOM   4476  CE2 TYR B 202      29.607  21.988  66.422  1.00  0.00              
ATOM   4477  CZ  TYR B 202      29.219  23.310  66.453  1.00  0.00              
ATOM   4478  OH  TYR B 202      30.175  24.274  66.705  1.00  0.00              
ATOM   4479  C   TYR B 202      27.101  20.240  63.066  1.00  0.00              
ATOM   4480  O   TYR B 202      27.372  21.233  62.387  1.00  0.00              
ATOM   4481  N   ALA B 203      27.820  19.114  63.001  1.00  0.00              
ATOM   4482  CA  ALA B 203      28.989  18.991  62.140  1.00  0.00              
ATOM   4483  CB  ALA B 203      29.669  17.656  62.381  1.00  0.00              
ATOM   4484  C   ALA B 203      28.666  19.062  60.655  1.00  0.00              
ATOM   4485  O   ALA B 203      29.377  19.708  59.886  1.00  0.00              
ATOM   4486  N   ALA B 204      27.576  18.407  60.248  1.00  0.00              
ATOM   4487  CA  ALA B 204      27.170  18.366  58.854  1.00  0.00              
ATOM   4488  CB  ALA B 204      26.057  17.349  58.688  1.00  0.00              
ATOM   4489  C   ALA B 204      26.657  19.700  58.330  1.00  0.00              
ATOM   4490  O   ALA B 204      26.835  20.017  57.154  1.00  0.00              
ATOM   4491  N   TYR B 205      25.993  20.481  59.185  1.00  0.00              
ATOM   4492  CA  TYR B 205      25.543  21.805  58.792  1.00  0.00              
ATOM   4493  CB  TYR B 205      24.212  22.130  59.454  1.00  0.00              
ATOM   4494  CG  TYR B 205      22.993  21.539  58.758  1.00  0.00              
ATOM   4495  CD1 TYR B 205      21.870  21.252  59.504  1.00  0.00              
ATOM   4496  CE1 TYR B 205      20.719  20.827  58.875  1.00  0.00              
ATOM   4497  CD2 TYR B 205      22.977  21.361  57.385  1.00  0.00              
ATOM   4498  CE2 TYR B 205      21.829  20.935  56.752  1.00  0.00              
ATOM   4499  CZ  TYR B 205      20.705  20.685  57.504  1.00  0.00              
ATOM   4500  OH  TYR B 205      19.546  20.290  56.873  1.00  0.00              
ATOM   4501  C   TYR B 205      26.521  22.944  59.027  1.00  0.00              
ATOM   4502  O   TYR B 205      26.619  23.860  58.209  1.00  0.00              
ATOM   4503  N   GLY B 206      27.266  22.909  60.132  1.00  0.00              
ATOM   4504  CA  GLY B 206      28.065  24.050  60.545  1.00  0.00              
ATOM   4505  C   GLY B 206      27.231  24.977  61.418  1.00  0.00              
ATOM   4506  O   GLY B 206      26.042  25.187  61.168  1.00  0.00              
ATOM   4507  N   GLU B 207      27.876  25.583  62.420  1.00  0.00              
ATOM   4508  CA  GLU B 207      27.217  26.276  63.524  1.00  0.00              
ATOM   4509  CB  GLU B 207      28.263  27.063  64.309  1.00  0.00              
ATOM   4510  CG  GLU B 207      27.771  27.603  65.650  1.00  0.00              
ATOM   4511  CD  GLU B 207      28.896  28.029  66.577  1.00  0.00              
ATOM   4512  OE1 GLU B 207      29.626  27.148  67.035  1.00  0.00              
ATOM   4513  OE2 GLU B 207      29.047  29.223  66.823  1.00  0.00              
ATOM   4514  C   GLU B 207      26.003  27.145  63.210  1.00  0.00              
ATOM   4515  O   GLU B 207      24.935  26.908  63.776  1.00  0.00              
ATOM   4516  N   LYS B 208      26.114  28.108  62.287  1.00  0.00              
ATOM   4517  CA  LYS B 208      24.993  28.971  61.931  1.00  0.00              
ATOM   4518  CB  LYS B 208      25.442  30.066  60.962  1.00  0.00              
ATOM   4519  CG  LYS B 208      24.358  31.107  60.689  1.00  0.00              
ATOM   4520  CD  LYS B 208      24.795  32.115  59.642  1.00  0.00              
ATOM   4521  CE  LYS B 208      23.649  33.079  59.378  1.00  0.00              
ATOM   4522  NZ  LYS B 208      24.020  34.059  58.375  1.00  0.00              
ATOM   4523  C   LYS B 208      23.839  28.180  61.322  1.00  0.00              
ATOM   4524  O   LYS B 208      22.678  28.381  61.681  1.00  0.00              
ATOM   4525  N   LYS B 209      24.146  27.219  60.448  1.00  0.00              
ATOM   4526  CA  LYS B 209      23.113  26.464  59.760  1.00  0.00              
ATOM   4527  CB  LYS B 209      23.710  25.818  58.521  1.00  0.00              
ATOM   4528  CG  LYS B 209      22.683  25.379  57.490  1.00  0.00              
ATOM   4529  CD  LYS B 209      23.429  24.913  56.257  1.00  0.00              
ATOM   4530  CE  LYS B 209      22.470  24.669  55.109  1.00  0.00              
ATOM   4531  NZ  LYS B 209      23.217  24.491  53.878  1.00  0.00              
ATOM   4532  C   LYS B 209      22.504  25.432  60.704  1.00  0.00              
ATOM   4533  O   LYS B 209      21.327  25.094  60.586  1.00  0.00              
ATOM   4534  N   SER B 210      23.276  24.942  61.681  1.00  0.00              
ATOM   4535  CA  SER B 210      22.752  24.091  62.738  1.00  0.00              
ATOM   4536  CB  SER B 210      23.891  23.478  63.543  1.00  0.00              
ATOM   4537  OG  SER B 210      23.451  22.447  64.422  1.00  0.00              
ATOM   4538  C   SER B 210      21.845  24.891  63.666  1.00  0.00              
ATOM   4539  O   SER B 210      20.822  24.376  64.114  1.00  0.00              
ATOM   4540  N   ARG B 211      22.205  26.143  63.968  1.00  0.00              
ATOM   4541  CA  ARG B 211      21.377  27.056  64.745  1.00  0.00              
ATOM   4542  CB  ARG B 211      22.163  28.351  64.913  1.00  0.00              
ATOM   4543  CG  ARG B 211      21.528  29.500  65.668  1.00  0.00              
ATOM   4544  CD  ARG B 211      22.484  30.673  65.505  1.00  0.00              
ATOM   4545  NE  ARG B 211      21.920  31.920  65.995  1.00  0.00              
ATOM   4546  CZ  ARG B 211      21.047  32.646  65.294  1.00  0.00              
ATOM   4547  NH1 ARG B 211      20.534  33.726  65.865  1.00  0.00              
ATOM   4548  NH2 ARG B 211      20.715  32.336  64.045  1.00  0.00              
ATOM   4549  C   ARG B 211      20.047  27.297  64.040  1.00  0.00              
ATOM   4550  O   ARG B 211      18.979  27.176  64.646  1.00  0.00              
ATOM   4551  N   LEU B 212      20.112  27.591  62.736  1.00  0.00              
ATOM   4552  CA  LEU B 212      18.927  27.688  61.898  1.00  0.00              
ATOM   4553  CB  LEU B 212      19.281  28.123  60.479  1.00  0.00              
ATOM   4554  CG  LEU B 212      19.262  29.609  60.119  1.00  0.00              
ATOM   4555  CD1 LEU B 212      20.167  30.451  61.006  1.00  0.00              
ATOM   4556  CD2 LEU B 212      19.650  29.774  58.660  1.00  0.00              
ATOM   4557  C   LEU B 212      18.118  26.400  61.864  1.00  0.00              
ATOM   4558  O   LEU B 212      16.906  26.459  62.047  1.00  0.00              
ATOM   4559  N   SER B 213      18.746  25.231  61.691  1.00  0.00              
ATOM   4560  CA  SER B 213      18.062  23.943  61.742  1.00  0.00              
ATOM   4561  CB  SER B 213      19.055  22.809  61.494  1.00  0.00              
ATOM   4562  OG  SER B 213      18.482  21.505  61.479  1.00  0.00              
ATOM   4563  C   SER B 213      17.356  23.726  63.073  1.00  0.00              
ATOM   4564  O   SER B 213      16.213  23.274  63.097  1.00  0.00              
ATOM   4565  N   ASN B 214      18.014  24.069  64.186  1.00  0.00              
ATOM   4566  CA  ASN B 214      17.413  23.977  65.510  1.00  0.00              
ATOM   4567  CB  ASN B 214      18.430  24.316  66.602  1.00  0.00              
ATOM   4568  CG  ASN B 214      19.478  23.231  66.833  1.00  0.00              
ATOM   4569  OD1 ASN B 214      19.184  22.039  66.817  1.00  0.00              
ATOM   4570  ND2 ASN B 214      20.740  23.561  67.075  1.00  0.00              
ATOM   4571  C   ASN B 214      16.191  24.878  65.623  1.00  0.00              
ATOM   4572  O   ASN B 214      15.138  24.452  66.100  1.00  0.00              
ATOM   4573  N   LEU B 215      16.309  26.111  65.118  1.00  0.00              
ATOM   4574  CA  LEU B 215      15.194  27.045  65.042  1.00  0.00              
ATOM   4575  CB  LEU B 215      15.702  28.372  64.480  1.00  0.00              
ATOM   4576  CG  LEU B 215      14.793  29.590  64.410  1.00  0.00              
ATOM   4577  CD1 LEU B 215      14.407  30.065  65.799  1.00  0.00              
ATOM   4578  CD2 LEU B 215      15.511  30.706  63.679  1.00  0.00              
ATOM   4579  C   LEU B 215      14.046  26.506  64.191  1.00  0.00              
ATOM   4580  O   LEU B 215      12.886  26.615  64.589  1.00  0.00              
ATOM   4581  N   ILE B 216      14.351  25.891  63.041  1.00  0.00              
ATOM   4582  CA  ILE B 216      13.354  25.276  62.170  1.00  0.00              
ATOM   4583  CB  ILE B 216      14.000  24.794  60.842  1.00  0.00              
ATOM   4584  CG2 ILE B 216      13.003  24.021  59.984  1.00  0.00              
ATOM   4585  CG1 ILE B 216      14.553  25.966  60.041  1.00  0.00              
ATOM   4586  CD1 ILE B 216      15.409  25.576  58.820  1.00  0.00              
ATOM   4587  C   ILE B 216      12.646  24.132  62.888  1.00  0.00              
ATOM   4588  O   ILE B 216      11.415  24.072  62.878  1.00  0.00              
ATOM   4589  N   LYS B 217      13.400  23.241  63.543  1.00  0.00              
ATOM   4590  CA  LYS B 217      12.823  22.142  64.306  1.00  0.00              
ATOM   4591  CB  LYS B 217      13.896  21.252  64.929  1.00  0.00              
ATOM   4592  CG  LYS B 217      14.662  20.466  63.880  1.00  0.00              
ATOM   4593  CD  LYS B 217      15.605  19.452  64.501  1.00  0.00              
ATOM   4594  CE  LYS B 217      16.245  18.692  63.355  1.00  0.00              
ATOM   4595  NZ  LYS B 217      16.935  17.498  63.799  1.00  0.00              
ATOM   4596  C   LYS B 217      11.880  22.645  65.386  1.00  0.00              
ATOM   4597  O   LYS B 217      10.732  22.208  65.456  1.00  0.00              
ATOM   4598  N   LEU B 218      12.328  23.625  66.177  1.00  0.00              
ATOM   4599  CA  LEU B 218      11.487  24.247  67.190  1.00  0.00              
ATOM   4600  CB  LEU B 218      12.296  25.243  68.009  1.00  0.00              
ATOM   4601  CG  LEU B 218      13.441  24.708  68.860  1.00  0.00              
ATOM   4602  CD1 LEU B 218      14.280  25.855  69.387  1.00  0.00              
ATOM   4603  CD2 LEU B 218      12.931  23.829  69.989  1.00  0.00              
ATOM   4604  C   LEU B 218      10.255  24.930  66.607  1.00  0.00              
ATOM   4605  O   LEU B 218       9.168  24.823  67.173  1.00  0.00              
ATOM   4606  N   ALA B 219      10.395  25.596  65.457  1.00  0.00              
ATOM   4607  CA  ALA B 219       9.278  26.227  64.767  1.00  0.00              
ATOM   4608  CB  ALA B 219       9.785  26.978  63.549  1.00  0.00              
ATOM   4609  C   ALA B 219       8.243  25.237  64.255  1.00  0.00              
ATOM   4610  O   ALA B 219       7.040  25.478  64.351  1.00  0.00              
ATOM   4611  N   GLN B 220       8.690  24.108  63.702  1.00  0.00              
ATOM   4612  CA  GLN B 220       7.768  23.123  63.163  1.00  0.00              
ATOM   4613  CB  GLN B 220       8.426  22.286  62.067  1.00  0.00              
ATOM   4614  CG  GLN B 220       8.881  23.195  60.931  1.00  0.00              
ATOM   4615  CD  GLN B 220       9.231  22.525  59.613  1.00  0.00              
ATOM   4616  OE1 GLN B 220       9.989  21.558  59.522  1.00  0.00              
ATOM   4617  NE2 GLN B 220       8.677  23.071  58.539  1.00  0.00              
ATOM   4618  C   GLN B 220       7.145  22.256  64.247  1.00  0.00              
ATOM   4619  O   GLN B 220       5.988  21.848  64.138  1.00  0.00              
ATOM   4620  N   LYS B 221       7.894  21.970  65.316  1.00  0.00              
ATOM   4621  CA  LYS B 221       7.352  21.281  66.477  1.00  0.00              
ATOM   4622  CB  LYS B 221       8.473  20.720  67.341  1.00  0.00              
ATOM   4623  CG  LYS B 221       9.184  19.544  66.689  1.00  0.00              
ATOM   4624  CD  LYS B 221      10.409  19.155  67.496  1.00  0.00              
ATOM   4625  CE  LYS B 221      11.046  17.914  66.892  1.00  0.00              
ATOM   4626  NZ  LYS B 221      12.175  17.489  67.693  1.00  0.00              
ATOM   4627  C   LYS B 221       6.441  22.171  67.313  1.00  0.00              
ATOM   4628  O   LYS B 221       5.466  21.688  67.891  1.00  0.00              
ATOM   4629  N   VAL B 222       6.734  23.473  67.418  1.00  0.00              
ATOM   4630  CA  VAL B 222       5.848  24.414  68.092  1.00  0.00              
ATOM   4631  CB  VAL B 222       6.391  24.876  69.474  1.00  0.00              
ATOM   4632  CG1 VAL B 222       5.299  25.622  70.214  1.00  0.00              
ATOM   4633  CG2 VAL B 222       6.876  23.751  70.363  1.00  0.00              
ATOM   4634  C   VAL B 222       5.573  25.633  67.204  1.00  0.00              
ATOM   4635  O   VAL B 222       6.227  26.673  67.343  1.00  0.00              
ATOM   4636  N   PRO B 223       4.599  25.586  66.282  1.00  0.00              
ATOM   4637  CD  PRO B 223       3.905  24.377  65.851  1.00  0.00              
ATOM   4638  CA  PRO B 223       4.184  26.740  65.489  1.00  0.00              
ATOM   4639  CB  PRO B 223       3.250  26.122  64.468  1.00  0.00              
ATOM   4640  CG  PRO B 223       2.667  24.925  65.172  1.00  0.00              
ATOM   4641  C   PRO B 223       3.514  27.834  66.314  1.00  0.00              
ATOM   4642  O   PRO B 223       3.587  29.016  65.983  1.00  0.00              
ATOM   4643  N   THR B 224       2.903  27.454  67.438  1.00  0.00              
ATOM   4644  CA  THR B 224       2.187  28.352  68.331  1.00  0.00              
ATOM   4645  CB  THR B 224       1.306  27.485  69.253  1.00  0.00              
ATOM   4646  OG1 THR B 224       2.075  26.333  69.599  1.00  0.00              
ATOM   4647  CG2 THR B 224       0.008  27.074  68.574  1.00  0.00              
ATOM   4648  C   THR B 224       3.039  29.320  69.151  1.00  0.00              
ATOM   4649  O   THR B 224       2.508  30.160  69.881  1.00  0.00              
ATOM   4650  N   ALA B 225       4.366  29.218  69.056  1.00  0.00              
ATOM   4651  CA  ALA B 225       5.267  30.069  69.816  1.00  0.00              
ATOM   4652  CB  ALA B 225       6.585  29.325  69.965  1.00  0.00              
ATOM   4653  C   ALA B 225       5.551  31.412  69.144  1.00  0.00              
ATOM   4654  O   ALA B 225       4.926  31.786  68.146  1.00  0.00              
ATOM   4655  N   ASP B 226       6.484  32.186  69.703  1.00  0.00              
ATOM   4656  CA  ASP B 226       7.049  33.323  68.992  1.00  0.00              
ATOM   4657  CB  ASP B 226       6.578  34.653  69.587  1.00  0.00              
ATOM   4658  CG  ASP B 226       6.569  35.846  68.626  1.00  0.00              
ATOM   4659  OD1 ASP B 226       7.309  35.863  67.632  1.00  0.00              
ATOM   4660  OD2 ASP B 226       5.803  36.773  68.873  1.00  0.00              
ATOM   4661  C   ASP B 226       8.566  33.213  69.088  1.00  0.00              
ATOM   4662  O   ASP B 226       9.083  32.477  69.936  1.00  0.00              
ATOM   4663  N   LEU B 227       9.298  33.954  68.246  1.00  0.00              
ATOM   4664  CA  LEU B 227      10.758  33.957  68.197  1.00  0.00              
ATOM   4665  CB  LEU B 227      11.224  35.073  67.266  1.00  0.00              
ATOM   4666  CG  LEU B 227      12.691  35.101  66.853  1.00  0.00              
ATOM   4667  CD1 LEU B 227      12.990  33.953  65.901  1.00  0.00              
ATOM   4668  CD2 LEU B 227      13.042  36.423  66.198  1.00  0.00              
ATOM   4669  C   LEU B 227      11.437  34.114  69.555  1.00  0.00              
ATOM   4670  O   LEU B 227      12.447  33.477  69.843  1.00  0.00              
ATOM   4671  N   GLU B 228      10.812  34.905  70.429  1.00  0.00              
ATOM   4672  CA  GLU B 228      11.312  35.177  71.771  1.00  0.00              
ATOM   4673  CB  GLU B 228      10.459  36.262  72.436  1.00  0.00              
ATOM   4674  CG  GLU B 228      10.553  37.681  71.846  1.00  0.00              
ATOM   4675  CD  GLU B 228      10.092  37.873  70.403  1.00  0.00              
ATOM   4676  OE1 GLU B 228      10.698  38.668  69.692  1.00  0.00              
ATOM   4677  OE2 GLU B 228       9.142  37.205  69.976  1.00  0.00              
ATOM   4678  C   GLU B 228      11.348  33.936  72.659  1.00  0.00              
ATOM   4679  O   GLU B 228      12.063  33.893  73.659  1.00  0.00              
ATOM   4680  N   ASP B 229      10.565  32.911  72.307  1.00  0.00              
ATOM   4681  CA  ASP B 229      10.626  31.628  72.990  1.00  0.00              
ATOM   4682  CB  ASP B 229       9.322  30.838  72.903  1.00  0.00              
ATOM   4683  CG  ASP B 229       8.090  31.502  73.486  1.00  0.00              
ATOM   4684  OD1 ASP B 229       8.111  31.933  74.638  1.00  0.00              
ATOM   4685  OD2 ASP B 229       7.087  31.581  72.769  1.00  0.00              
ATOM   4686  C   ASP B 229      11.696  30.773  72.339  1.00  0.00              
ATOM   4687  O   ASP B 229      12.630  30.314  72.997  1.00  0.00              
ATOM   4688  N   VAL B 230      11.564  30.581  71.023  1.00  0.00              
ATOM   4689  CA  VAL B 230      12.369  29.602  70.305  1.00  0.00              
ATOM   4690  CB  VAL B 230      11.696  29.158  68.985  1.00  0.00              
ATOM   4691  CG1 VAL B 230      10.406  28.409  69.280  1.00  0.00              
ATOM   4692  CG2 VAL B 230      11.405  30.321  68.053  1.00  0.00              
ATOM   4693  C   VAL B 230      13.828  29.977  70.080  1.00  0.00              
ATOM   4694  O   VAL B 230      14.711  29.146  70.298  1.00  0.00              
ATOM   4695  N   LEU B 231      14.126  31.221  69.687  1.00  0.00              
ATOM   4696  CA  LEU B 231      15.492  31.633  69.396  1.00  0.00              
ATOM   4697  CB  LEU B 231      15.545  33.021  68.749  1.00  0.00              
ATOM   4698  CG  LEU B 231      16.885  33.554  68.248  1.00  0.00              
ATOM   4699  CD1 LEU B 231      17.455  32.654  67.160  1.00  0.00              
ATOM   4700  CD2 LEU B 231      16.729  34.977  67.744  1.00  0.00              
ATOM   4701  C   LEU B 231      16.455  31.532  70.579  1.00  0.00              
ATOM   4702  O   LEU B 231      17.552  31.024  70.342  1.00  0.00              
ATOM   4703  N   PRO B 232      16.175  31.926  71.839  1.00  0.00              
ATOM   4704  CD  PRO B 232      15.066  32.791  72.240  1.00  0.00              
ATOM   4705  CA  PRO B 232      17.044  31.666  72.988  1.00  0.00              
ATOM   4706  CB  PRO B 232      16.210  32.146  74.155  1.00  0.00              
ATOM   4707  CG  PRO B 232      15.523  33.349  73.574  1.00  0.00              
ATOM   4708  C   PRO B 232      17.411  30.194  73.137  1.00  0.00              
ATOM   4709  O   PRO B 232      18.557  29.856  73.439  1.00  0.00              
ATOM   4710  N   LEU B 233      16.449  29.309  72.856  1.00  0.00              
ATOM   4711  CA  LEU B 233      16.675  27.874  72.922  1.00  0.00              
ATOM   4712  CB  LEU B 233      15.353  27.122  72.843  1.00  0.00              
ATOM   4713  CG  LEU B 233      14.232  27.557  73.770  1.00  0.00              
ATOM   4714  CD1 LEU B 233      12.981  26.758  73.494  1.00  0.00              
ATOM   4715  CD2 LEU B 233      14.646  27.434  75.218  1.00  0.00              
ATOM   4716  C   LEU B 233      17.579  27.433  71.782  1.00  0.00              
ATOM   4717  O   LEU B 233      18.555  26.718  72.011  1.00  0.00              
ATOM   4718  N   ALA B 234      17.289  27.904  70.562  1.00  0.00              
ATOM   4719  CA  ALA B 234      18.102  27.626  69.385  1.00  0.00              
ATOM   4720  CB  ALA B 234      17.505  28.316  68.168  1.00  0.00              
ATOM   4721  C   ALA B 234      19.542  28.104  69.524  1.00  0.00              
ATOM   4722  O   ALA B 234      20.464  27.448  69.037  1.00  0.00              
ATOM   4723  N   GLU B 235      19.754  29.239  70.201  1.00  0.00              
ATOM   4724  CA  GLU B 235      21.089  29.680  70.580  1.00  0.00              
ATOM   4725  CB  GLU B 235      21.058  31.048  71.267  1.00  0.00              
ATOM   4726  CG  GLU B 235      20.509  32.235  70.475  1.00  0.00              
ATOM   4727  CD  GLU B 235      21.329  32.762  69.301  1.00  0.00              
ATOM   4728  OE1 GLU B 235      20.833  33.658  68.617  1.00  0.00              
ATOM   4729  OE2 GLU B 235      22.452  32.319  69.059  1.00  0.00              
ATOM   4730  C   GLU B 235      21.699  28.682  71.554  1.00  0.00              
ATOM   4731  O   GLU B 235      22.733  28.073  71.273  1.00  0.00              
ATOM   4732  N   ASP B 236      21.010  28.475  72.683  1.00  0.00              
ATOM   4733  CA  ASP B 236      21.499  27.661  73.787  1.00  0.00              
ATOM   4734  CB  ASP B 236      20.454  27.633  74.901  1.00  0.00              
ATOM   4735  CG  ASP B 236      20.774  26.728  76.082  1.00  0.00              
ATOM   4736  OD1 ASP B 236      21.669  27.033  76.869  1.00  0.00              
ATOM   4737  OD2 ASP B 236      20.088  25.719  76.230  1.00  0.00              
ATOM   4738  C   ASP B 236      21.911  26.251  73.392  1.00  0.00              
ATOM   4739  O   ASP B 236      23.019  25.846  73.735  1.00  0.00              
ATOM   4740  N   ILE B 237      21.075  25.516  72.652  1.00  0.00              
ATOM   4741  CA  ILE B 237      21.423  24.173  72.201  1.00  0.00              
ATOM   4742  CB  ILE B 237      20.200  23.439  71.579  1.00  0.00              
ATOM   4743  CG2 ILE B 237      19.634  24.185  70.376  1.00  0.00              
ATOM   4744  CG1 ILE B 237      20.519  21.982  71.245  1.00  0.00              
ATOM   4745  CD1 ILE B 237      19.340  21.162  70.682  1.00  0.00              
ATOM   4746  C   ILE B 237      22.640  24.166  71.277  1.00  0.00              
ATOM   4747  O   ILE B 237      23.539  23.344  71.457  1.00  0.00              
ATOM   4748  N   THR B 238      22.734  25.106  70.328  1.00  0.00              
ATOM   4749  CA  THR B 238      23.866  25.154  69.412  1.00  0.00              
ATOM   4750  CB  THR B 238      23.586  26.133  68.257  1.00  0.00              
ATOM   4751  OG1 THR B 238      22.282  25.812  67.780  1.00  0.00              
ATOM   4752  CG2 THR B 238      24.578  25.977  67.116  1.00  0.00              
ATOM   4753  C   THR B 238      25.155  25.503  70.156  1.00  0.00              
ATOM   4754  O   THR B 238      26.214  24.936  69.876  1.00  0.00              
ATOM   4755  N   ASN B 239      25.052  26.390  71.155  1.00  0.00              
ATOM   4756  CA  ASN B 239      26.166  26.714  72.039  1.00  0.00              
ATOM   4757  CB  ASN B 239      25.804  27.815  73.034  1.00  0.00              
ATOM   4758  CG  ASN B 239      25.572  29.185  72.413  1.00  0.00              
ATOM   4759  OD1 ASN B 239      26.273  29.629  71.508  1.00  0.00              
ATOM   4760  ND2 ASN B 239      24.574  29.921  72.881  1.00  0.00              
ATOM   4761  C   ASN B 239      26.647  25.493  72.810  1.00  0.00              
ATOM   4762  O   ASN B 239      27.850  25.219  72.861  1.00  0.00              
ATOM   4763  N   ILE B 240      25.695  24.736  73.372  1.00  0.00              
ATOM   4764  CA  ILE B 240      25.952  23.459  74.031  1.00  0.00              
ATOM   4765  CB  ILE B 240      24.589  22.898  74.522  1.00  0.00              
ATOM   4766  CG2 ILE B 240      24.569  21.388  74.747  1.00  0.00              
ATOM   4767  CG1 ILE B 240      24.134  23.676  75.751  1.00  0.00              
ATOM   4768  CD1 ILE B 240      22.703  23.357  76.221  1.00  0.00              
ATOM   4769  C   ILE B 240      26.699  22.489  73.118  1.00  0.00              
ATOM   4770  O   ILE B 240      27.673  21.857  73.535  1.00  0.00              
ATOM   4771  N   LEU B 241      26.263  22.400  71.857  1.00  0.00              
ATOM   4772  CA  LEU B 241      26.936  21.592  70.852  1.00  0.00              
ATOM   4773  CB  LEU B 241      26.180  21.653  69.529  1.00  0.00              
ATOM   4774  CG  LEU B 241      24.773  21.069  69.501  1.00  0.00              
ATOM   4775  CD1 LEU B 241      24.041  21.429  68.220  1.00  0.00              
ATOM   4776  CD2 LEU B 241      24.827  19.571  69.705  1.00  0.00              
ATOM   4777  C   LEU B 241      28.391  22.002  70.662  1.00  0.00              
ATOM   4778  O   LEU B 241      29.289  21.177  70.855  1.00  0.00              
ATOM   4779  N   SER B 242      28.652  23.282  70.370  1.00  0.00              
ATOM   4780  CA  SER B 242      30.017  23.781  70.247  1.00  0.00              
ATOM   4781  CB  SER B 242      30.006  25.246  69.833  1.00  0.00              
ATOM   4782  OG  SER B 242      28.957  25.995  70.434  1.00  0.00              
ATOM   4783  C   SER B 242      30.887  23.606  71.485  1.00  0.00              
ATOM   4784  O   SER B 242      32.094  23.386  71.385  1.00  0.00              
ATOM   4785  N   LYS B 243      30.267  23.692  72.665  1.00  0.00              
ATOM   4786  CA  LYS B 243      30.978  23.535  73.920  1.00  0.00              
ATOM   4787  CB  LYS B 243      30.120  24.129  75.037  1.00  0.00              
ATOM   4788  CG  LYS B 243      30.769  24.199  76.410  1.00  0.00              
ATOM   4789  CD  LYS B 243      29.857  24.953  77.366  1.00  0.00              
ATOM   4790  CE  LYS B 243      30.482  25.034  78.751  1.00  0.00              
ATOM   4791  NZ  LYS B 243      30.434  23.751  79.425  1.00  0.00              
ATOM   4792  C   LYS B 243      31.321  22.076  74.204  1.00  0.00              
ATOM   4793  O   LYS B 243      32.446  21.764  74.599  1.00  0.00              
ATOM   4794  N   CYS B 244      30.386  21.150  73.977  1.00  0.00              
ATOM   4795  CA  CYS B 244      30.552  19.808  74.505  1.00  0.00              
ATOM   4796  CB  CYS B 244      29.432  19.530  75.494  1.00  0.00              
ATOM   4797  SG  CYS B 244      29.308  20.865  76.714  1.00  0.00              
ATOM   4798  C   CYS B 244      30.708  18.655  73.522  1.00  0.00              
ATOM   4799  O   CYS B 244      31.206  17.598  73.929  1.00  0.00              
ATOM   4800  N   CYS B 245      30.353  18.813  72.236  1.00  0.00              
ATOM   4801  CA  CYS B 245      30.420  17.720  71.263  1.00  0.00              
ATOM   4802  CB  CYS B 245      29.973  18.160  69.877  1.00  0.00              
ATOM   4803  SG  CYS B 245      28.202  18.504  69.749  1.00  0.00              
ATOM   4804  C   CYS B 245      31.771  17.033  71.119  1.00  0.00              
ATOM   4805  O   CYS B 245      31.839  15.822  70.915  1.00  0.00              
ATOM   4806  N   GLU B 246      32.874  17.776  71.224  1.00  0.00              
ATOM   4807  CA  GLU B 246      34.187  17.158  71.207  1.00  0.00              
ATOM   4808  CB  GLU B 246      35.039  17.726  70.068  1.00  0.00              
ATOM   4809  CG  GLU B 246      34.615  17.236  68.680  1.00  0.00              
ATOM   4810  CD  GLU B 246      34.705  15.723  68.501  1.00  0.00              
ATOM   4811  OE1 GLU B 246      35.813  15.188  68.415  1.00  0.00              
ATOM   4812  OE2 GLU B 246      33.670  15.060  68.467  1.00  0.00              
ATOM   4813  C   GLU B 246      34.893  17.208  72.556  1.00  0.00              
ATOM   4814  O   GLU B 246      36.089  17.489  72.663  1.00  0.00              
ATOM   4815  N   SER B 247      34.139  16.928  73.622  1.00  0.00              
ATOM   4816  CA  SER B 247      34.739  16.793  74.936  1.00  0.00              
ATOM   4817  CB  SER B 247      33.682  16.891  76.030  1.00  0.00              
ATOM   4818  OG  SER B 247      32.593  15.999  75.831  1.00  0.00              
ATOM   4819  C   SER B 247      35.530  15.492  75.027  1.00  0.00              
ATOM   4820  O   SER B 247      34.987  14.386  74.949  1.00  0.00              
ATOM   4821  N   ALA B 248      36.851  15.650  75.108  1.00  0.00              
ATOM   4822  CA  ALA B 248      37.757  14.525  75.271  1.00  0.00              
ATOM   4823  CB  ALA B 248      39.188  14.997  75.062  1.00  0.00              
ATOM   4824  C   ALA B 248      37.682  13.859  76.640  1.00  0.00              
ATOM   4825  O   ALA B 248      37.659  12.633  76.736  1.00  0.00              
ATOM   4826  N   SER B 249      37.637  14.655  77.710  1.00  0.00              
ATOM   4827  CA  SER B 249      37.598  14.126  79.062  1.00  0.00              
ATOM   4828  CB  SER B 249      38.890  14.535  79.763  1.00  0.00              
ATOM   4829  OG  SER B 249      39.084  15.943  79.646  1.00  0.00              
ATOM   4830  C   SER B 249      36.371  14.597  79.837  1.00  0.00              
ATOM   4831  O   SER B 249      35.433  13.832  80.070  1.00  0.00              
ATOM   4832  N   GLU B 250      36.334  15.872  80.235  1.00  0.00              
ATOM   4833  CA  GLU B 250      35.213  16.403  80.993  1.00  0.00              
ATOM   4834  CB  GLU B 250      35.652  17.663  81.749  1.00  0.00              
ATOM   4835  CG  GLU B 250      34.648  18.228  82.760  1.00  0.00              
ATOM   4836  CD  GLU B 250      34.278  17.282  83.897  1.00  0.00              
ATOM   4837  OE1 GLU B 250      35.115  17.028  84.761  1.00  0.00              
ATOM   4838  OE2 GLU B 250      33.143  16.802  83.909  1.00  0.00              
ATOM   4839  C   GLU B 250      34.016  16.661  80.083  1.00  0.00              
ATOM   4840  O   GLU B 250      33.870  17.719  79.465  1.00  0.00              
ATOM   4841  N   ASP B 251      33.165  15.640  79.963  1.00  0.00              
ATOM   4842  CA  ASP B 251      31.916  15.792  79.232  1.00  0.00              
ATOM   4843  CB  ASP B 251      31.210  14.460  78.977  1.00  0.00              
ATOM   4844  CG  ASP B 251      29.923  14.661  78.185  1.00  0.00              
ATOM   4845  OD1 ASP B 251      28.838  14.510  78.749  1.00  0.00              
ATOM   4846  OD2 ASP B 251      29.986  15.036  77.016  1.00  0.00              
ATOM   4847  C   ASP B 251      30.946  16.743  79.914  1.00  0.00              
ATOM   4848  O   ASP B 251      30.265  16.386  80.876  1.00  0.00              
ATOM   4849  N   CYS B 252      30.875  17.969  79.406  1.00  0.00              
ATOM   4850  CA  CYS B 252      29.866  18.904  79.870  1.00  0.00              
ATOM   4851  CB  CYS B 252      30.273  20.337  79.577  1.00  0.00              
ATOM   4852  SG  CYS B 252      30.918  20.656  77.916  1.00  0.00              
ATOM   4853  C   CYS B 252      28.440  18.635  79.406  1.00  0.00              
ATOM   4854  O   CYS B 252      27.494  19.059  80.074  1.00  0.00              
ATOM   4855  N   MET B 253      28.250  17.891  78.306  1.00  0.00              
ATOM   4856  CA  MET B 253      26.934  17.619  77.724  1.00  0.00              
ATOM   4857  CB  MET B 253      27.100  16.671  76.539  1.00  0.00              
ATOM   4858  CG  MET B 253      25.910  16.564  75.601  1.00  0.00              
ATOM   4859  SD  MET B 253      25.583  18.098  74.699  1.00  0.00              
ATOM   4860  CE  MET B 253      26.501  17.779  73.219  1.00  0.00              
ATOM   4861  C   MET B 253      25.925  17.050  78.720  1.00  0.00              
ATOM   4862  O   MET B 253      24.758  17.450  78.737  1.00  0.00              
ATOM   4863  N   ALA B 254      26.411  16.157  79.591  1.00  0.00              
ATOM   4864  CA  ALA B 254      25.646  15.616  80.707  1.00  0.00              
ATOM   4865  CB  ALA B 254      26.572  14.768  81.564  1.00  0.00              
ATOM   4866  C   ALA B 254      25.002  16.644  81.633  1.00  0.00              
ATOM   4867  O   ALA B 254      23.944  16.387  82.204  1.00  0.00              
ATOM   4868  N   LYS B 255      25.631  17.809  81.807  1.00  0.00              
ATOM   4869  CA  LYS B 255      25.053  18.887  82.598  1.00  0.00              
ATOM   4870  CB  LYS B 255      26.123  19.708  83.329  1.00  0.00              
ATOM   4871  CG  LYS B 255      27.134  18.949  84.189  1.00  0.00              
ATOM   4872  CD  LYS B 255      28.343  18.567  83.348  1.00  0.00              
ATOM   4873  CE  LYS B 255      29.406  17.825  84.137  1.00  0.00              
ATOM   4874  NZ  LYS B 255      30.544  17.582  83.272  1.00  0.00              
ATOM   4875  C   LYS B 255      24.261  19.824  81.693  1.00  0.00              
ATOM   4876  O   LYS B 255      23.184  20.312  82.048  1.00  0.00              
ATOM   4877  N   GLU B 256      24.799  20.058  80.489  1.00  0.00              
ATOM   4878  CA  GLU B 256      24.227  20.995  79.535  1.00  0.00              
ATOM   4879  CB  GLU B 256      25.095  21.109  78.293  1.00  0.00              
ATOM   4880  CG  GLU B 256      26.529  21.602  78.443  1.00  0.00              
ATOM   4881  CD  GLU B 256      26.750  22.966  79.079  1.00  0.00              
ATOM   4882  OE1 GLU B 256      26.025  23.913  78.777  1.00  0.00              
ATOM   4883  OE2 GLU B 256      27.686  23.076  79.874  1.00  0.00              
ATOM   4884  C   GLU B 256      22.816  20.651  79.083  1.00  0.00              
ATOM   4885  O   GLU B 256      21.933  21.509  79.139  1.00  0.00              
ATOM   4886  N   LEU B 257      22.569  19.410  78.646  1.00  0.00              
ATOM   4887  CA  LEU B 257      21.247  19.030  78.163  1.00  0.00              
ATOM   4888  CB  LEU B 257      21.249  17.669  77.461  1.00  0.00              
ATOM   4889  CG  LEU B 257      22.095  17.508  76.203  1.00  0.00              
ATOM   4890  CD1 LEU B 257      21.956  16.095  75.665  1.00  0.00              
ATOM   4891  CD2 LEU B 257      21.703  18.517  75.134  1.00  0.00              
ATOM   4892  C   LEU B 257      20.135  19.131  79.207  1.00  0.00              
ATOM   4893  O   LEU B 257      19.068  19.627  78.844  1.00  0.00              
ATOM   4894  N   PRO B 258      20.290  18.741  80.489  1.00  0.00              
ATOM   4895  CD  PRO B 258      21.207  17.702  80.955  1.00  0.00              
ATOM   4896  CA  PRO B 258      19.364  19.086  81.566  1.00  0.00              
ATOM   4897  CB  PRO B 258      20.067  18.558  82.794  1.00  0.00              
ATOM   4898  CG  PRO B 258      20.610  17.256  82.277  1.00  0.00              
ATOM   4899  C   PRO B 258      19.057  20.575  81.673  1.00  0.00              
ATOM   4900  O   PRO B 258      17.886  20.964  81.748  1.00  0.00              
ATOM   4901  N   GLU B 259      20.095  21.420  81.630  1.00  0.00              
ATOM   4902  CA  GLU B 259      19.911  22.864  81.623  1.00  0.00              
ATOM   4903  CB  GLU B 259      21.277  23.551  81.738  1.00  0.00              
ATOM   4904  CG  GLU B 259      21.318  25.084  81.685  1.00  0.00              
ATOM   4905  CD  GLU B 259      20.381  25.818  82.639  1.00  0.00              
ATOM   4906  OE1 GLU B 259      20.436  25.586  83.847  1.00  0.00              
ATOM   4907  OE2 GLU B 259      19.603  26.642  82.154  1.00  0.00              
ATOM   4908  C   GLU B 259      19.127  23.338  80.401  1.00  0.00              
ATOM   4909  O   GLU B 259      18.282  24.229  80.523  1.00  0.00              
ATOM   4910  N   HIS B 260      19.372  22.733  79.233  1.00  0.00              
ATOM   4911  CA  HIS B 260      18.588  23.021  78.044  1.00  0.00              
ATOM   4912  CB  HIS B 260      19.127  22.291  76.813  1.00  0.00              
ATOM   4913  CG  HIS B 260      18.401  22.689  75.534  1.00  0.00              
ATOM   4914  ND1 HIS B 260      18.138  23.917  75.118  1.00  0.00              
ATOM   4915  CD2 HIS B 260      17.840  21.804  74.646  1.00  0.00              
ATOM   4916  NE2 HIS B 260      17.253  22.558  73.751  1.00  0.00              
ATOM   4917  CE1 HIS B 260      17.425  23.827  74.031  1.00  0.00              
ATOM   4918  C   HIS B 260      17.124  22.665  78.258  1.00  0.00              
ATOM   4919  O   HIS B 260      16.264  23.502  77.992  1.00  0.00              
ATOM   4920  N   THR B 261      16.806  21.470  78.770  1.00  0.00              
ATOM   4921  CA  THR B 261      15.422  21.096  79.031  1.00  0.00              
ATOM   4922  CB  THR B 261      15.289  19.617  79.405  1.00  0.00              
ATOM   4923  OG1 THR B 261      16.411  19.259  80.200  1.00  0.00              
ATOM   4924  CG2 THR B 261      15.214  18.767  78.157  1.00  0.00              
ATOM   4925  C   THR B 261      14.665  21.969  80.020  1.00  0.00              
ATOM   4926  O   THR B 261      13.451  22.129  79.881  1.00  0.00              
ATOM   4927  N   VAL B 262      15.363  22.565  80.997  1.00  0.00              
ATOM   4928  CA  VAL B 262      14.757  23.550  81.890  1.00  0.00              
ATOM   4929  CB  VAL B 262      15.770  24.029  82.962  1.00  0.00              
ATOM   4930  CG1 VAL B 262      15.180  25.098  83.874  1.00  0.00              
ATOM   4931  CG2 VAL B 262      16.219  22.862  83.828  1.00  0.00              
ATOM   4932  C   VAL B 262      14.230  24.720  81.061  1.00  0.00              
ATOM   4933  O   VAL B 262      13.038  25.040  81.106  1.00  0.00              
ATOM   4934  N   LYS B 263      15.107  25.305  80.237  1.00  0.00              
ATOM   4935  CA  LYS B 263      14.732  26.403  79.356  1.00  0.00              
ATOM   4936  CB  LYS B 263      15.940  26.904  78.576  1.00  0.00              
ATOM   4937  CG  LYS B 263      17.076  27.518  79.371  1.00  0.00              
ATOM   4938  CD  LYS B 263      18.054  28.073  78.348  1.00  0.00
[truncated: 120,880 more chars]
