# Supplementary material for: RaTrav: a tool for calculating mean first-passage times on biochemical networks
Source: BMC Syst Biol. 2013 Nov 21;7:130. doi: 10.1186/1752-0509-7-130 (PMC4222613; doi:10.1186/1752-0509-7-130)
Supplement: Additional file 1 — RaTrav examples file. File containing RaTrav input and output data for the two case studies presented. [file 1752-0509-7-130-S1.zip › SupplementaryFiles/Example1/100d.pdb]

ATOM      1  N   GLU A   1      11.451  -6.599 102.401  1.00  0.00              
ATOM      2  CA  GLU A   1      11.774  -7.985 102.692  1.00  0.00              
ATOM      3  CB  GLU A   1      11.868  -8.147 104.208  1.00  0.00              
ATOM      4  CG  GLU A   1      12.455  -9.466 104.712  1.00  0.00              
ATOM      5  CD  GLU A   1      13.901  -9.722 104.301  1.00  0.00              
ATOM      6  OE1 GLU A   1      14.784  -8.984 104.738  1.00  0.00              
ATOM      7  OE2 GLU A   1      14.148 -10.671 103.558  1.00  0.00              
ATOM      8  C   GLU A   1      10.721  -8.923 102.109  1.00  0.00              
ATOM      9  O   GLU A   1      10.973 -10.093 101.830  1.00  0.00              
ATOM     10  N   THR A   2       9.535  -8.364 101.905  1.00  0.00              
ATOM     11  CA  THR A   2       8.415  -9.082 101.331  1.00  0.00              
ATOM     12  CB  THR A   2       7.111  -8.366 101.724  1.00  0.00              
ATOM     13  OG1 THR A   2       7.381  -6.966 101.778  1.00  0.00              
ATOM     14  CG2 THR A   2       6.576  -8.872 103.054  1.00  0.00              
ATOM     15  C   THR A   2       8.539  -9.263  99.824  1.00  0.00              
ATOM     16  O   THR A   2       9.049  -8.400  99.102  1.00  0.00              
ATOM     17  N   THR A   3       8.075 -10.415  99.341  1.00  0.00              
ATOM     18  CA  THR A   3       8.159 -10.774  97.935  1.00  0.00              
ATOM     19  CB  THR A   3       7.772 -12.257  97.792  1.00  0.00              
ATOM     20  OG1 THR A   3       6.590 -12.431  98.570  1.00  0.00              
ATOM     21  CG2 THR A   3       8.876 -13.196  98.252  1.00  0.00              
ATOM     22  C   THR A   3       7.273  -9.888  97.070  1.00  0.00              
ATOM     23  O   THR A   3       6.045  -9.999  97.114  1.00  0.00              
ATOM     24  N   ALA A   4       7.907  -8.988  96.316  1.00  0.00              
ATOM     25  CA  ALA A   4       7.212  -8.053  95.443  1.00  0.00              
ATOM     26  CB  ALA A   4       8.234  -7.288  94.615  1.00  0.00              
ATOM     27  C   ALA A   4       6.206  -8.675  94.482  1.00  0.00              
ATOM     28  O   ALA A   4       6.514  -9.618  93.750  1.00  0.00              
ATOM     29  N   LEU A   5       4.983  -8.147  94.501  1.00  0.00              
ATOM     30  CA  LEU A   5       3.895  -8.665  93.687  1.00  0.00              
ATOM     31  CB  LEU A   5       2.556  -8.157  94.208  1.00  0.00              
ATOM     32  CG  LEU A   5       2.072  -8.624  95.569  1.00  0.00              
ATOM     33  CD1 LEU A   5       0.878  -7.809  96.025  1.00  0.00              
ATOM     34  CD2 LEU A   5       1.724 -10.095  95.529  1.00  0.00              
ATOM     35  C   LEU A   5       4.045  -8.220  92.245  1.00  0.00              
ATOM     36  O   LEU A   5       4.316  -7.049  91.980  1.00  0.00              
ATOM     37  N   VAL A   6       3.894  -9.136  91.292  1.00  0.00              
ATOM     38  CA  VAL A   6       3.882  -8.771  89.886  1.00  0.00              
ATOM     39  CB  VAL A   6       5.002  -9.478  89.086  1.00  0.00              
ATOM     40  CG1 VAL A   6       5.027  -8.980  87.647  1.00  0.00              
ATOM     41  CG2 VAL A   6       6.367  -9.240  89.708  1.00  0.00              
ATOM     42  C   VAL A   6       2.506  -9.156  89.364  1.00  0.00              
ATOM     43  O   VAL A   6       2.119 -10.332  89.387  1.00  0.00              
ATOM     44  N   CYS A   7       1.751  -8.154  88.918  1.00  0.00              
ATOM     45  CA  CYS A   7       0.404  -8.381  88.429  1.00  0.00              
ATOM     46  CB  CYS A   7      -0.589  -7.757  89.401  1.00  0.00              
ATOM     47  SG  CYS A   7      -2.322  -8.089  88.998  1.00  0.00              
ATOM     48  C   CYS A   7       0.224  -7.847  87.014  1.00  0.00              
ATOM     49  O   CYS A   7       0.089  -6.643  86.756  1.00  0.00              
ATOM     50  N   ASP A   8       0.238  -8.793  86.076  1.00  0.00              
ATOM     51  CA  ASP A   8       0.058  -8.499  84.666  1.00  0.00              
ATOM     52  CB  ASP A   8       0.818  -9.497  83.796  1.00  0.00              
ATOM     53  CG  ASP A   8       0.794  -9.265  82.287  1.00  0.00              
ATOM     54  OD1 ASP A   8       1.207 -10.175  81.570  1.00  0.00              
ATOM     55  OD2 ASP A   8       0.427  -8.186  81.811  1.00  0.00              
ATOM     56  C   ASP A   8      -1.412  -8.468  84.288  1.00  0.00              
ATOM     57  O   ASP A   8      -2.043  -9.482  83.991  1.00  0.00              
ATOM     58  N   ASN A   9      -1.916  -7.241  84.282  1.00  0.00              
ATOM     59  CA  ASN A   9      -3.310  -6.955  83.991  1.00  0.00              
ATOM     60  CB  ASN A   9      -3.738  -5.679  84.718  1.00  0.00              
ATOM     61  CG  ASN A   9      -3.730  -5.765  86.239  1.00  0.00              
ATOM     62  OD1 ASN A   9      -4.762  -5.643  86.890  1.00  0.00              
ATOM     63  ND2 ASN A   9      -2.599  -5.947  86.905  1.00  0.00              
ATOM     64  C   ASN A   9      -3.474  -6.745  82.492  1.00  0.00              
ATOM     65  O   ASN A   9      -2.735  -5.958  81.896  1.00  0.00              
ATOM     66  N   GLY A  10      -4.402  -7.452  81.846  1.00  0.00              
ATOM     67  CA  GLY A  10      -4.726  -7.194  80.451  1.00  0.00              
ATOM     68  C   GLY A  10      -6.203  -7.439  80.183  1.00  0.00              
ATOM     69  O   GLY A  10      -6.861  -8.151  80.944  1.00  0.00              
ATOM     70  N   SER A  11      -6.726  -6.891  79.078  1.00  0.00              
ATOM     71  CA  SER A  11      -8.140  -6.945  78.708  1.00  0.00              
ATOM     72  CB  SER A  11      -8.287  -6.475  77.266  1.00  0.00              
ATOM     73  OG  SER A  11      -7.504  -5.321  76.982  1.00  0.00              
ATOM     74  C   SER A  11      -8.848  -8.292  78.832  1.00  0.00              
ATOM     75  O   SER A  11     -10.057  -8.360  79.062  1.00  0.00              
ATOM     76  N   GLY A  12      -8.109  -9.386  78.645  1.00  0.00              
ATOM     77  CA  GLY A  12      -8.682 -10.716  78.734  1.00  0.00              
ATOM     78  C   GLY A  12      -8.299 -11.451  80.005  1.00  0.00              
ATOM     79  O   GLY A  12      -9.096 -12.229  80.529  1.00  0.00              
ATOM     80  N   LEU A  13      -7.106 -11.199  80.547  1.00  0.00              
ATOM     81  CA  LEU A  13      -6.519 -12.062  81.560  1.00  0.00              
ATOM     82  CB  LEU A  13      -5.610 -13.120  80.931  1.00  0.00              
ATOM     83  CG  LEU A  13      -6.183 -14.267  80.106  1.00  0.00              
ATOM     84  CD1 LEU A  13      -5.076 -14.972  79.348  1.00  0.00              
ATOM     85  CD2 LEU A  13      -6.943 -15.249  80.981  1.00  0.00              
ATOM     86  C   LEU A  13      -5.681 -11.251  82.531  1.00  0.00              
ATOM     87  O   LEU A  13      -5.068 -10.242  82.169  1.00  0.00              
ATOM     88  N   VAL A  14      -5.698 -11.686  83.788  1.00  0.00              
ATOM     89  CA  VAL A  14      -4.770 -11.195  84.787  1.00  0.00              
ATOM     90  CB  VAL A  14      -5.506 -10.667  86.044  1.00  0.00              
ATOM     91  CG1 VAL A  14      -4.524 -10.185  87.106  1.00  0.00              
ATOM     92  CG2 VAL A  14      -6.418  -9.506  85.682  1.00  0.00              
ATOM     93  C   VAL A  14      -3.853 -12.362  85.126  1.00  0.00              
ATOM     94  O   VAL A  14      -4.298 -13.437  85.544  1.00  0.00              
ATOM     95  N   LYS A  15      -2.564 -12.150  84.865  1.00  0.00              
ATOM     96  CA  LYS A  15      -1.518 -13.073  85.272  1.00  0.00              
ATOM     97  CB  LYS A  15      -0.433 -13.223  84.202  1.00  0.00              
ATOM     98  CG  LYS A  15      -0.881 -13.755  82.845  1.00  0.00              
ATOM     99  CD  LYS A  15      -1.202 -12.629  81.869  1.00  0.00              
ATOM    100  CE  LYS A  15      -1.743 -13.154  80.544  1.00  0.00              
ATOM    101  NZ  LYS A  15      -0.797 -13.993  79.830  1.00  0.00              
ATOM    102  C   LYS A  15      -0.891 -12.503  86.536  1.00  0.00              
ATOM    103  O   LYS A  15      -0.664 -11.294  86.619  1.00  0.00              
ATOM    104  N   ALA A  16      -0.586 -13.322  87.540  1.00  0.00              
ATOM    105  CA  ALA A  16      -0.126 -12.820  88.823  1.00  0.00              
ATOM    106  CB  ALA A  16      -1.322 -12.653  89.741  1.00  0.00              
ATOM    107  C   ALA A  16       0.840 -13.762  89.517  1.00  0.00              
ATOM    108  O   ALA A  16       0.773 -14.986  89.365  1.00  0.00              
ATOM    109  N   GLY A  17       1.760 -13.173  90.279  1.00  0.00              
ATOM    110  CA  GLY A  17       2.707 -13.932  91.076  1.00  0.00              
ATOM    111  C   GLY A  17       3.674 -12.995  91.775  1.00  0.00              
ATOM    112  O   GLY A  17       3.342 -11.845  92.073  1.00  0.00              
ATOM    113  N   PHE A  18       4.893 -13.478  92.003  1.00  0.00              
ATOM    114  CA  PHE A  18       5.892 -12.738  92.753  1.00  0.00              
ATOM    115  CB  PHE A  18       6.245 -13.458  94.057  1.00  0.00              
ATOM    116  CG  PHE A  18       5.067 -13.708  94.988  1.00  0.00              
ATOM    117  CD1 PHE A  18       4.473 -14.955  95.018  1.00  0.00              
ATOM    118  CD2 PHE A  18       4.598 -12.701  95.808  1.00  0.00              
ATOM    119  CE1 PHE A  18       3.410 -15.191  95.865  1.00  0.00              
ATOM    120  CE2 PHE A  18       3.543 -12.950  96.661  1.00  0.00              
ATOM    121  CZ  PHE A  18       2.945 -14.191  96.689  1.00  0.00              
ATOM    122  C   PHE A  18       7.160 -12.592  91.925  1.00  0.00              
ATOM    123  O   PHE A  18       7.481 -13.431  91.075  1.00  0.00              
ATOM    124  N   ALA A  19       7.885 -11.507  92.197  1.00  0.00              
ATOM    125  CA  ALA A  19       9.157 -11.212  91.558  1.00  0.00              
ATOM    126  CB  ALA A  19       9.727  -9.937  92.148  1.00  0.00              
ATOM    127  C   ALA A  19      10.177 -12.316  91.782  1.00  0.00              
ATOM    128  O   ALA A  19      10.419 -12.759  92.907  1.00  0.00              
ATOM    129  N   GLY A  20      10.739 -12.789  90.675  1.00  0.00              
ATOM    130  CA  GLY A  20      11.657 -13.911  90.710  1.00  0.00              
ATOM    131  C   GLY A  20      11.000 -15.195  90.222  1.00  0.00              
ATOM    132  O   GLY A  20      11.700 -16.172  89.948  1.00  0.00              
ATOM    133  N   ASP A  21       9.666 -15.251  90.093  1.00  0.00              
ATOM    134  CA  ASP A  21       9.021 -16.435  89.533  1.00  0.00              
ATOM    135  CB  ASP A  21       7.514 -16.490  89.766  1.00  0.00              
ATOM    136  CG  ASP A  21       7.038 -16.815  91.170  1.00  0.00              
ATOM    137  OD1 ASP A  21       7.500 -17.787  91.770  1.00  0.00              
ATOM    138  OD2 ASP A  21       6.161 -16.113  91.678  1.00  0.00              
ATOM    139  C   ASP A  21       9.231 -16.480  88.030  1.00  0.00              
ATOM    140  O   ASP A  21       9.125 -15.461  87.346  1.00  0.00              
ATOM    141  N   ASP A  22       9.517 -17.669  87.501  1.00  0.00              
ATOM    142  CA  ASP A  22       9.685 -17.855  86.062  1.00  0.00              
ATOM    143  CB  ASP A  22      10.480 -19.136  85.764  1.00  0.00              
ATOM    144  CG  ASP A  22       9.705 -20.432  85.985  1.00  0.00              
ATOM    145  OD1 ASP A  22       9.207 -20.630  87.095  1.00  0.00              
ATOM    146  OD2 ASP A  22       9.598 -21.229  85.057  1.00  0.00              
ATOM    147  C   ASP A  22       8.358 -17.916  85.310  1.00  0.00              
ATOM    148  O   ASP A  22       8.329 -17.850  84.083  1.00  0.00              
ATOM    149  N   ALA A  23       7.254 -18.085  86.037  1.00  0.00              
ATOM    150  CA  ALA A  23       5.934 -18.251  85.455  1.00  0.00              
ATOM    151  CB  ALA A  23       5.653 -19.740  85.283  1.00  0.00              
ATOM    152  C   ALA A  23       4.914 -17.702  86.448  1.00  0.00              
ATOM    153  O   ALA A  23       5.189 -17.724  87.653  1.00  0.00              
ATOM    154  N   PRO A  24       3.766 -17.151  86.022  1.00  0.00              
ATOM    155  CD  PRO A  24       3.459 -16.826  84.632  1.00  0.00              
ATOM    156  CA  PRO A  24       2.704 -16.700  86.916  1.00  0.00              
ATOM    157  CB  PRO A  24       1.748 -15.984  85.984  1.00  0.00              
ATOM    158  CG  PRO A  24       1.952 -16.673  84.660  1.00  0.00              
ATOM    159  C   PRO A  24       2.025 -17.829  87.679  1.00  0.00              
ATOM    160  O   PRO A  24       1.793 -18.920  87.155  1.00  0.00              
ATOM    161  N   ARG A  25       1.706 -17.547  88.939  1.00  0.00              
ATOM    162  CA  ARG A  25       1.088 -18.526  89.816  1.00  0.00              
ATOM    163  CB  ARG A  25       1.472 -18.193  91.251  1.00  0.00              
ATOM    164  CG  ARG A  25       1.072 -19.222  92.303  1.00  0.00              
ATOM    165  CD  ARG A  25       1.880 -19.046  93.588  1.00  0.00              
ATOM    166  NE  ARG A  25       3.242 -19.554  93.451  1.00  0.00              
ATOM    167  CZ  ARG A  25       4.299 -18.780  93.186  1.00  0.00              
ATOM    168  NH1 ARG A  25       5.487 -19.350  93.028  1.00  0.00              
ATOM    169  NH2 ARG A  25       4.180 -17.461  93.093  1.00  0.00              
ATOM    170  C   ARG A  25      -0.423 -18.528  89.622  1.00  0.00              
ATOM    171  O   ARG A  25      -1.068 -19.577  89.641  1.00  0.00              
ATOM    172  N   ALA A  26      -1.002 -17.345  89.418  1.00  0.00              
ATOM    173  CA  ALA A  26      -2.425 -17.229  89.161  1.00  0.00              
ATOM    174  CB  ALA A  26      -3.046 -16.281  90.172  1.00  0.00              
ATOM    175  C   ALA A  26      -2.627 -16.633  87.780  1.00  0.00              
ATOM    176  O   ALA A  26      -2.012 -15.622  87.441  1.00  0.00              
ATOM    177  N   VAL A  27      -3.433 -17.281  86.941  1.00  0.00              
ATOM    178  CA  VAL A  27      -3.843 -16.715  85.665  1.00  0.00              
ATOM    179  CB  VAL A  27      -3.234 -17.445  84.436  1.00  0.00              
ATOM    180  CG1 VAL A  27      -3.610 -16.718  83.150  1.00  0.00              
ATOM    181  CG2 VAL A  27      -1.720 -17.571  84.507  1.00  0.00              
ATOM    182  C   VAL A  27      -5.351 -16.901  85.664  1.00  0.00              
ATOM    183  O   VAL A  27      -5.829 -18.029  85.808  1.00  0.00              
ATOM    184  N   PHE A  28      -6.115 -15.815  85.549  1.00  0.00              
ATOM    185  CA  PHE A  28      -7.566 -15.914  85.497  1.00  0.00              
ATOM    186  CB  PHE A  28      -8.182 -15.881  86.913  1.00  0.00              
ATOM    187  CG  PHE A  28      -8.021 -14.596  87.713  1.00  0.00              
ATOM    188  CD1 PHE A  28      -9.090 -13.726  87.813  1.00  0.00              
ATOM    189  CD2 PHE A  28      -6.835 -14.321  88.365  1.00  0.00              
ATOM    190  CE1 PHE A  28      -8.976 -12.585  88.573  1.00  0.00              
ATOM    191  CE2 PHE A  28      -6.732 -13.176  89.125  1.00  0.00              
ATOM    192  CZ  PHE A  28      -7.800 -12.313  89.231  1.00  0.00              
ATOM    193  C   PHE A  28      -8.150 -14.828  84.598  1.00  0.00              
ATOM    194  O   PHE A  28      -7.521 -13.775  84.461  1.00  0.00              
ATOM    195  N   PRO A  29      -9.300 -15.020  83.932  1.00  0.00              
ATOM    196  CD  PRO A  29     -10.010 -16.290  83.828  1.00  0.00              
ATOM    197  CA  PRO A  29      -9.936 -14.009  83.092  1.00  0.00              
ATOM    198  CB  PRO A  29     -11.118 -14.750  82.492  1.00  0.00              
ATOM    199  CG  PRO A  29     -11.416 -15.842  83.488  1.00  0.00              
ATOM    200  C   PRO A  29     -10.355 -12.727  83.801  1.00  0.00              
ATOM    201  O   PRO A  29     -10.865 -12.744  84.925  1.00  0.00              
ATOM    202  N   SER A  30     -10.148 -11.597  83.125  1.00  0.00              
ATOM    203  CA  SER A  30     -10.487 -10.280  83.644  1.00  0.00              
ATOM    204  CB  SER A  30      -9.692  -9.235  82.866  1.00  0.00              
ATOM    205  OG  SER A  30      -8.307  -9.545  82.881  1.00  0.00              
ATOM    206  C   SER A  30     -11.985  -9.984  83.579  1.00  0.00              
ATOM    207  O   SER A  30     -12.443  -9.022  82.956  1.00  0.00              
ATOM    208  N   ILE A  31     -12.774 -10.825  84.247  1.00  0.00              
ATOM    209  CA  ILE A  31     -14.219 -10.694  84.255  1.00  0.00              
ATOM    210  CB  ILE A  31     -14.955 -11.871  83.561  1.00  0.00              
ATOM    211  CG2 ILE A  31     -14.851 -11.728  82.051  1.00  0.00              
ATOM    212  CG1 ILE A  31     -14.519 -13.247  84.063  1.00  0.00              
ATOM    213  CD1 ILE A  31     -15.337 -14.434  83.514  1.00  0.00              
ATOM    214  C   ILE A  31     -14.730 -10.565  85.676  1.00  0.00              
ATOM    215  O   ILE A  31     -14.136 -11.074  86.628  1.00  0.00              
ATOM    216  N   VAL A  32     -15.828  -9.835  85.813  1.00  0.00              
ATOM    217  CA  VAL A  32     -16.643  -9.890  87.015  1.00  0.00              
ATOM    218  CB  VAL A  32     -16.696  -8.554  87.790  1.00  0.00              
ATOM    219  CG1 VAL A  32     -15.366  -8.265  88.469  1.00  0.00              
ATOM    220  CG2 VAL A  32     -17.074  -7.398  86.881  1.00  0.00              
ATOM    221  C   VAL A  32     -18.034 -10.309  86.567  1.00  0.00              
ATOM    222  O   VAL A  32     -18.439 -10.007  85.442  1.00  0.00              
ATOM    223  N   GLY A  33     -18.782 -11.011  87.410  1.00  0.00              
ATOM    224  CA  GLY A  33     -20.095 -11.486  87.032  1.00  0.00              
ATOM    225  C   GLY A  33     -21.104 -11.212  88.123  1.00  0.00              
ATOM    226  O   GLY A  33     -21.011 -11.745  89.231  1.00  0.00              
ATOM    227  N   ARG A  34     -22.053 -10.336  87.806  1.00  0.00              
ATOM    228  CA  ARG A  34     -23.187 -10.097  88.682  1.00  0.00              
ATOM    229  CB  ARG A  34     -23.655  -8.649  88.581  1.00  0.00              
ATOM    230  CG  ARG A  34     -22.710  -7.704  89.291  1.00  0.00              
ATOM    231  CD  ARG A  34     -23.138  -6.249  89.179  1.00  0.00              
ATOM    232  NE  ARG A  34     -22.284  -5.417  90.015  1.00  0.00              
ATOM    233  CZ  ARG A  34     -21.057  -5.031  89.657  1.00  0.00              
ATOM    234  NH1 ARG A  34     -20.312  -4.413  90.565  1.00  0.00              
ATOM    235  NH2 ARG A  34     -20.602  -5.197  88.415  1.00  0.00              
ATOM    236  C   ARG A  34     -24.310 -11.016  88.233  1.00  0.00              
ATOM    237  O   ARG A  34     -24.467 -11.181  87.020  1.00  0.00              
ATOM    238  N   PRO A  35     -25.097 -11.662  89.106  1.00  0.00              
ATOM    239  CD  PRO A  35     -24.853 -11.755  90.541  1.00  0.00              
ATOM    240  CA  PRO A  35     -26.280 -12.428  88.715  1.00  0.00              
ATOM    241  CB  PRO A  35     -26.841 -12.896  90.048  1.00  0.00              
ATOM    242  CG  PRO A  35     -26.257 -11.953  91.075  1.00  0.00              
ATOM    243  C   PRO A  35     -27.265 -11.589  87.908  1.00  0.00              
ATOM    244  O   PRO A  35     -27.392 -10.385  88.143  1.00  0.00              
ATOM    245  N   ARG A  36     -27.926 -12.208  86.925  1.00  0.00              
ATOM    246  CA  ARG A  36     -28.820 -11.515  85.997  1.00  0.00              
ATOM    247  CB  ARG A  36     -29.692 -12.513  85.246  1.00  0.00              
ATOM    248  CG  ARG A  36     -28.938 -13.432  84.305  1.00  0.00              
ATOM    249  CD  ARG A  36     -29.914 -14.423  83.700  1.00  0.00              
ATOM    250  NE  ARG A  36     -29.214 -15.499  83.018  1.00  0.00              
ATOM    251  CZ  ARG A  36     -29.843 -16.421  82.288  1.00  0.00              
ATOM    252  NH1 ARG A  36     -29.128 -17.410  81.774  1.00  0.00              
ATOM    253  NH2 ARG A  36     -31.153 -16.365  82.063  1.00  0.00              
ATOM    254  C   ARG A  36     -29.738 -10.425  86.543  1.00  0.00              
ATOM    255  O   ARG A  36     -30.281 -10.511  87.646  1.00  0.00              
ATOM    256  N   HIS A  37     -29.827  -9.351  85.752  1.00  0.00              
ATOM    257  CA  HIS A  37     -30.836  -8.303  85.887  1.00  0.00              
ATOM    258  CB  HIS A  37     -32.207  -8.826  85.429  1.00  0.00              
ATOM    259  CG  HIS A  37     -32.232  -9.265  83.974  1.00  0.00              
ATOM    260  ND1 HIS A  37     -32.280 -10.510  83.525  1.00  0.00              
ATOM    261  CD2 HIS A  37     -32.182  -8.413  82.897  1.00  0.00              
ATOM    262  NE2 HIS A  37     -32.191  -9.201  81.853  1.00  0.00              
ATOM    263  CE1 HIS A  37     -32.251 -10.458  82.222  1.00  0.00              
ATOM    264  C   HIS A  37     -30.954  -7.582  87.230  1.00  0.00              
ATOM    265  O   HIS A  37     -32.035  -7.128  87.617  1.00  0.00              
ATOM    266  N   GLN A  38     -29.828  -7.398  87.928  1.00  0.00              
ATOM    267  CA  GLN A  38     -29.793  -6.711  89.220  1.00  0.00              
ATOM    268  CB  GLN A  38     -28.361  -6.599  89.731  1.00  0.00              
ATOM    269  CG  GLN A  38     -27.641  -7.918  89.969  1.00  0.00              
ATOM    270  CD  GLN A  38     -28.368  -8.868  90.908  1.00  0.00              
ATOM    271  OE1 GLN A  38     -28.281  -8.753  92.127  1.00  0.00              
ATOM    272  NE2 GLN A  38     -29.092  -9.849  90.384  1.00  0.00              
ATOM    273  C   GLN A  38     -30.422  -5.322  89.242  1.00  0.00              
ATOM    274  O   GLN A  38     -31.113  -4.948  90.189  1.00  0.00              
ATOM    275  N   GLY A  39     -30.219  -4.562  88.160  1.00  0.00              
ATOM    276  CA  GLY A  39     -30.810  -3.239  88.007  1.00  0.00              
ATOM    277  C   GLY A  39     -32.330  -3.260  87.872  1.00  0.00              
ATOM    278  O   GLY A  39     -32.989  -2.244  88.087  1.00  0.00              
ATOM    279  N   VAL A  40     -32.903  -4.404  87.485  1.00  0.00              
ATOM    280  CA  VAL A  40     -34.347  -4.565  87.417  1.00  0.00              
ATOM    281  CB  VAL A  40     -34.736  -5.549  86.284  1.00  0.00              
ATOM    282  CG1 VAL A  40     -36.248  -5.683  86.154  1.00  0.00              
ATOM    283  CG2 VAL A  40     -34.152  -5.111  84.948  1.00  0.00              
ATOM    284  C   VAL A  40     -34.813  -5.079  88.775  1.00  0.00              
ATOM    285  O   VAL A  40     -35.732  -4.531  89.386  1.00  0.00              
ATOM    286  N   MET A  41     -34.160  -6.125  89.288  1.00  0.00              
ATOM    287  CA  MET A  41     -34.521  -6.717  90.567  1.00  0.00              
ATOM    288  CB  MET A  41     -34.130  -8.192  90.586  1.00  0.00              
ATOM    289  CG  MET A  41     -34.963  -9.049  89.646  1.00  0.00              
ATOM    290  SD  MET A  41     -34.630 -10.817  89.840  1.00  0.00              
ATOM    291  CE  MET A  41     -33.375 -11.016  88.609  1.00  0.00              
ATOM    292  C   MET A  41     -33.935  -5.956  91.756  1.00  0.00              
ATOM    293  O   MET A  41     -33.130  -6.456  92.550  1.00  0.00              
ATOM    294  N   VAL A  42     -34.404  -4.713  91.888  1.00  0.00              
ATOM    295  CA  VAL A  42     -33.926  -3.788  92.906  1.00  0.00              
ATOM    296  CB  VAL A  42     -34.520  -2.373  92.687  1.00  0.00              
ATOM    297  CG1 VAL A  42     -33.987  -1.375  93.709  1.00  0.00              
ATOM    298  CG2 VAL A  42     -34.198  -1.857  91.291  1.00  0.00              
ATOM    299  C   VAL A  42     -34.247  -4.319  94.299  1.00  0.00              
ATOM    300  O   VAL A  42     -35.399  -4.398  94.727  1.00  0.00              
ATOM    301  N   GLY A  43     -33.182  -4.752  94.970  1.00  0.00              
ATOM    302  CA  GLY A  43     -33.280  -5.233  96.336  1.00  0.00              
ATOM    303  C   GLY A  43     -33.493  -6.737  96.427  1.00  0.00              
ATOM    304  O   GLY A  43     -33.738  -7.257  97.518  1.00  0.00              
ATOM    305  N   MET A  44     -33.400  -7.487  95.321  1.00  0.00              
ATOM    306  CA  MET A  44     -33.499  -8.938  95.385  1.00  0.00              
ATOM    307  CB  MET A  44     -33.915  -9.505  94.028  1.00  0.00              
ATOM    308  CG  MET A  44     -34.250 -10.995  94.001  1.00  0.00              
ATOM    309  SD  MET A  44     -35.648 -11.448  95.060  1.00  0.00              
ATOM    310  CE  MET A  44     -34.812 -12.399  96.298  1.00  0.00              
ATOM    311  C   MET A  44     -32.169  -9.509  95.869  1.00  0.00              
ATOM    312  O   MET A  44     -31.309  -9.960  95.109  1.00  0.00              
ATOM    313  N   GLY A  45     -31.999  -9.436  97.188  1.00  0.00              
ATOM    314  CA  GLY A  45     -30.780  -9.884  97.833  1.00  0.00              
ATOM    315  C   GLY A  45     -29.696  -8.827  97.696  1.00  0.00              
ATOM    316  O   GLY A  45     -29.904  -7.656  98.022  1.00  0.00              
ATOM    317  N   GLN A  46     -28.533  -9.229  97.186  1.00  0.00              
ATOM    318  CA  GLN A  46     -27.379  -8.351  97.071  1.00  0.00              
ATOM    319  CB  GLN A  46     -26.348  -8.635  98.165  1.00  0.00              
ATOM    320  CG  GLN A  46     -26.773  -8.309  99.590  1.00  0.00              
ATOM    321  CD  GLN A  46     -25.725  -8.686 100.624  1.00  0.00              
ATOM    322  OE1 GLN A  46     -25.441  -9.856 100.862  1.00  0.00              
ATOM    323  NE2 GLN A  46     -25.105  -7.717 101.282  1.00  0.00              
ATOM    324  C   GLN A  46     -26.713  -8.611  95.732  1.00  0.00              
ATOM    325  O   GLN A  46     -26.718  -9.742  95.239  1.00  0.00              
ATOM    326  N   LYS A  47     -26.103  -7.576  95.147  1.00  0.00              
ATOM    327  CA  LYS A  47     -25.350  -7.709  93.906  1.00  0.00              
ATOM    328  CB  LYS A  47     -25.132  -6.336  93.269  1.00  0.00              
ATOM    329  CG  LYS A  47     -26.415  -5.595  92.931  1.00  0.00              
ATOM    330  CD  LYS A  47     -26.083  -4.257  92.298  1.00  0.00              
ATOM    331  CE  LYS A  47     -27.369  -3.523  91.963  1.00  0.00              
ATOM    332  NZ  LYS A  47     -27.075  -2.238  91.362  1.00  0.00              
ATOM    333  C   LYS A  47     -24.013  -8.400  94.169  1.00  0.00              
ATOM    334  O   LYS A  47     -22.933  -7.802  94.165  1.00  0.00              
ATOM    335  N   ASP A  48     -24.095  -9.704  94.429  1.00  0.00              
ATOM    336  CA  ASP A  48     -22.941 -10.500  94.811  1.00  0.00              
ATOM    337  CB  ASP A  48     -23.434 -11.739  95.573  1.00  0.00              
ATOM    338  CG  ASP A  48     -22.361 -12.715  96.050  1.00  0.00              
ATOM    339  OD1 ASP A  48     -21.253 -12.298  96.395  1.00  0.00              
ATOM    340  OD2 ASP A  48     -22.654 -13.909  96.109  1.00  0.00              
ATOM    341  C   ASP A  48     -22.070 -10.860  93.612  1.00  0.00              
ATOM    342  O   ASP A  48     -22.085 -11.988  93.117  1.00  0.00              
ATOM    343  N   SER A  49     -21.320  -9.868  93.129  1.00  0.00              
ATOM    344  CA  SER A  49     -20.423 -10.053  92.004  1.00  0.00              
ATOM    345  CB  SER A  49     -19.977  -8.704  91.445  1.00  0.00              
ATOM    346  OG  SER A  49     -19.954  -7.653  92.406  1.00  0.00              
ATOM    347  C   SER A  49     -19.239 -10.972  92.255  1.00  0.00              
ATOM    348  O   SER A  49     -18.391 -10.745  93.124  1.00  0.00              
ATOM    349  N   TYR A  50     -19.246 -12.046  91.467  1.00  0.00              
ATOM    350  CA  TYR A  50     -18.208 -13.063  91.500  1.00  0.00              
ATOM    351  CB  TYR A  50     -18.776 -14.402  91.033  1.00  0.00              
ATOM    352  CG  TYR A  50     -20.023 -14.837  91.787  1.00  0.00              
ATOM    353  CD1 TYR A  50     -21.256 -14.719  91.179  1.00  0.00              
ATOM    354  CE1 TYR A  50     -22.405 -15.012  91.880  1.00  0.00              
ATOM    355  CD2 TYR A  50     -19.925 -15.290  93.087  1.00  0.00              
ATOM    356  CE2 TYR A  50     -21.071 -15.583  93.793  1.00  0.00              
ATOM    357  CZ  TYR A  50     -22.302 -15.421  93.190  1.00  0.00              
ATOM    358  OH  TYR A  50     -23.451 -15.626  93.927  1.00  0.00              
ATOM    359  C   TYR A  50     -17.073 -12.646  90.575  1.00  0.00              
ATOM    360  O   TYR A  50     -17.317 -11.978  89.568  1.00  0.00              
ATOM    361  N   VAL A  51     -15.822 -13.010  90.863  1.00  0.00              
ATOM    362  CA  VAL A  51     -14.701 -12.530  90.063  1.00  0.00              
ATOM    363  CB  VAL A  51     -13.705 -11.729  90.941  1.00  0.00              
ATOM    364  CG1 VAL A  51     -12.677 -11.023  90.074  1.00  0.00              
ATOM    365  CG2 VAL A  51     -14.389 -10.695  91.826  1.00  0.00              
ATOM    366  C   VAL A  51     -13.988 -13.667  89.334  1.00  0.00              
ATOM    367  O   VAL A  51     -13.901 -14.793  89.828  1.00  0.00              
ATOM    368  N   GLY A  52     -13.527 -13.390  88.111  1.00  0.00              
ATOM    369  CA  GLY A  52     -12.629 -14.253  87.354  1.00  0.00              
ATOM    370  C   GLY A  52     -13.149 -15.663  87.142  1.00  0.00              
ATOM    371  O   GLY A  52     -14.245 -15.876  86.623  1.00  0.00              
ATOM    372  N   ASP A  53     -12.362 -16.638  87.604  1.00  0.00              
ATOM    373  CA  ASP A  53     -12.754 -18.041  87.544  1.00  0.00              
ATOM    374  CB  ASP A  53     -11.618 -18.959  87.968  1.00  0.00              
ATOM    375  CG  ASP A  53     -10.839 -19.502  86.781  1.00  0.00              
ATOM    376  OD1 ASP A  53     -10.045 -18.752  86.214  1.00  0.00              
ATOM    377  OD2 ASP A  53     -11.023 -20.667  86.437  1.00  0.00              
ATOM    378  C   ASP A  53     -13.990 -18.376  88.359  1.00  0.00              
ATOM    379  O   ASP A  53     -14.778 -19.238  87.974  1.00  0.00              
ATOM    380  N   GLU A  54     -14.195 -17.654  89.464  1.00  0.00              
ATOM    381  CA  GLU A  54     -15.368 -17.821  90.309  1.00  0.00              
ATOM    382  CB  GLU A  54     -15.123 -17.022  91.583  1.00  0.00              
ATOM    383  CG  GLU A  54     -16.211 -16.976  92.645  1.00  0.00              
ATOM    384  CD  GLU A  54     -15.917 -15.926  93.707  1.00  0.00              
ATOM    385  OE1 GLU A  54     -15.889 -14.740  93.368  1.00  0.00              
ATOM    386  OE2 GLU A  54     -15.718 -16.294  94.863  1.00  0.00              
ATOM    387  C   GLU A  54     -16.608 -17.332  89.561  1.00  0.00              
ATOM    388  O   GLU A  54     -17.685 -17.920  89.674  1.00  0.00              
ATOM    389  N   ALA A  55     -16.452 -16.262  88.769  1.00  0.00              
ATOM    390  CA  ALA A  55     -17.511 -15.795  87.885  1.00  0.00              
ATOM    391  CB  ALA A  55     -17.131 -14.468  87.246  1.00  0.00              
ATOM    392  C   ALA A  55     -17.774 -16.791  86.765  1.00  0.00              
ATOM    393  O   ALA A  55     -18.912 -17.200  86.536  1.00  0.00              
ATOM    394  N   GLN A  56     -16.707 -17.241  86.097  1.00  0.00              
ATOM    395  CA  GLN A  56     -16.803 -18.214  85.019  1.00  0.00              
ATOM    396  CB  GLN A  56     -15.410 -18.441  84.443  1.00  0.00              
ATOM    397  CG  GLN A  56     -15.375 -19.293  83.183  1.00  0.00              
ATOM    398  CD  GLN A  56     -14.078 -19.181  82.397  1.00  0.00              
ATOM    399  OE1 GLN A  56     -12.976 -19.077  82.932  1.00  0.00              
ATOM    400  NE2 GLN A  56     -14.193 -19.199  81.077  1.00  0.00              
ATOM    401  C   GLN A  56     -17.462 -19.519  85.461  1.00  0.00              
ATOM    402  O   GLN A  56     -18.260 -20.098  84.722  1.00  0.00              
ATOM    403  N   SER A  57     -17.209 -19.954  86.699  1.00  0.00              
ATOM    404  CA  SER A  57     -17.863 -21.125  87.266  1.00  0.00              
ATOM    405  CB  SER A  57     -17.255 -21.446  88.631  1.00  0.00              
ATOM    406  OG  SER A  57     -17.679 -22.707  89.139  1.00  0.00              
ATOM    407  C   SER A  57     -19.379 -20.989  87.406  1.00  0.00              
ATOM    408  O   SER A  57     -20.052 -21.999  87.626  1.00  0.00              
ATOM    409  N   LYS A  58     -19.946 -19.779  87.339  1.00  0.00              
ATOM    410  CA  LYS A  58     -21.391 -19.598  87.367  1.00  0.00              
ATOM    411  CB  LYS A  58     -21.803 -18.835  88.626  1.00  0.00              
ATOM    412  CG  LYS A  58     -21.467 -19.540  89.929  1.00  0.00              
ATOM    413  CD  LYS A  58     -21.946 -18.711  91.106  1.00  0.00              
ATOM    414  CE  LYS A  58     -21.471 -19.309  92.422  1.00  0.00              
ATOM    415  NZ  LYS A  58     -20.026 -19.235  92.533  1.00  0.00              
ATOM    416  C   LYS A  58     -21.899 -18.857  86.132  1.00  0.00              
ATOM    417  O   LYS A  58     -23.072 -18.476  86.063  1.00  0.00              
ATOM    418  N   ARG A  59     -21.036 -18.722  85.112  1.00  0.00              
ATOM    419  CA  ARG A  59     -21.232 -17.860  83.946  1.00  0.00              
ATOM    420  CB  ARG A  59     -20.232 -18.269  82.868  1.00  0.00              
ATOM    421  CG  ARG A  59     -20.175 -17.314  81.685  1.00  0.00              
ATOM    422  CD  ARG A  59     -19.811 -18.011  80.377  1.00  0.00              
ATOM    423  NE  ARG A  59     -20.680 -19.133  80.024  1.00  0.00              
ATOM    424  CZ  ARG A  59     -21.985 -19.039  79.743  1.00  0.00              
ATOM    425  NH1 ARG A  59     -22.615 -20.129  79.330  1.00  0.00              
ATOM    426  NH2 ARG A  59     -22.676 -17.908  79.889  1.00  0.00              
ATOM    427  C   ARG A  59     -22.632 -17.811  83.335  1.00  0.00              
ATOM    428  O   ARG A  59     -23.128 -16.741  82.976  1.00  0.00              
ATOM    429  N   GLY A  60     -23.293 -18.971  83.260  1.00  0.00              
ATOM    430  CA  GLY A  60     -24.611 -19.109  82.654  1.00  0.00              
ATOM    431  C   GLY A  60     -25.676 -18.189  83.238  1.00  0.00              
ATOM    432  O   GLY A  60     -26.578 -17.755  82.519  1.00  0.00              
ATOM    433  N   ILE A  61     -25.589 -17.865  84.531  1.00  0.00              
ATOM    434  CA  ILE A  61     -26.563 -16.984  85.164  1.00  0.00              
ATOM    435  CB  ILE A  61     -27.132 -17.605  86.466  1.00  0.00              
ATOM    436  CG2 ILE A  61     -28.040 -18.775  86.109  1.00  0.00              
ATOM    437  CG1 ILE A  61     -26.049 -17.981  87.479  1.00  0.00              
ATOM    438  CD1 ILE A  61     -26.569 -18.419  88.862  1.00  0.00              
ATOM    439  C   ILE A  61     -26.019 -15.583  85.432  1.00  0.00              
ATOM    440  O   ILE A  61     -26.643 -14.779  86.137  1.00  0.00              
ATOM    441  N   LEU A  62     -24.856 -15.247  84.867  1.00  0.00              
ATOM    442  CA  LEU A  62     -24.190 -14.014  85.238  1.00  0.00              
ATOM    443  CB  LEU A  62     -22.807 -14.280  85.820  1.00  0.00              
ATOM    444  CG  LEU A  62     -22.637 -15.197  87.023  1.00  0.00              
ATOM    445  CD1 LEU A  62     -21.195 -15.151  87.464  1.00  0.00              
ATOM    446  CD2 LEU A  62     -23.514 -14.799  88.192  1.00  0.00              
ATOM    447  C   LEU A  62     -24.051 -13.000  84.119  1.00  0.00              
ATOM    448  O   LEU A  62     -23.529 -13.271  83.035  1.00  0.00              
ATOM    449  N   THR A  63     -24.535 -11.796  84.404  1.00  0.00              
ATOM    450  CA  THR A  63     -24.197 -10.626  83.617  1.00  0.00              
ATOM    451  CB  THR A  63     -25.184  -9.468  83.889  1.00  0.00              
ATOM    452  OG1 THR A  63     -25.738  -9.634  85.192  1.00  0.00              
ATOM    453  CG2 THR A  63     -26.296  -9.451  82.853  1.00  0.00              
ATOM    454  C   THR A  63     -22.744 -10.247  83.896  1.00  0.00              
ATOM    455  O   THR A  63     -22.393  -9.658  84.925  1.00  0.00              
ATOM    456  N   LEU A  64     -21.898 -10.735  82.988  1.00  0.00              
ATOM    457  CA  LEU A  64     -20.466 -10.483  83.028  1.00  0.00              
ATOM    458  CB  LEU A  64     -19.712 -11.511  82.189  1.00  0.00              
ATOM    459  CG  LEU A  64     -19.787 -12.998  82.504  1.00  0.00              
ATOM    460  CD1 LEU A  64     -19.015 -13.760  81.443  1.00  0.00              
ATOM    461  CD2 LEU A  64     -19.229 -13.319  83.880  1.00  0.00              
ATOM    462  C   LEU A  64     -20.070  -9.099  82.534  1.00  0.00              
ATOM    463  O   LEU A  64     -20.737  -8.499  81.689  1.00  0.00              
ATOM    464  N   LYS A  65     -18.957  -8.597  83.068  1.00  0.00              
ATOM    465  CA  LYS A  65     -18.340  -7.358  82.622  1.00  0.00              
ATOM    466  CB  LYS A  65     -18.539  -6.235  83.630  1.00  0.00              
ATOM    467  CG  LYS A  65     -19.929  -5.680  83.866  1.00  0.00              
ATOM    468  CD  LYS A  65     -19.742  -4.675  84.985  1.00  0.00              
ATOM    469  CE  LYS A  65     -20.983  -3.860  85.284  1.00  0.00              
ATOM    470  NZ  LYS A  65     -20.695  -2.971  86.393  1.00  0.00              
ATOM    471  C   LYS A  65     -16.838  -7.573  82.538  1.00  0.00              
ATOM    472  O   LYS A  65     -16.262  -8.294  83.359  1.00  0.00              
ATOM    473  N   TYR A  66     -16.193  -6.955  81.546  1.00  0.00              
ATOM    474  CA  TYR A  66     -14.743  -6.824  81.535  1.00  0.00              
ATOM    475  CB  TYR A  66     -14.159  -6.956  80.125  1.00  0.00              
ATOM    476  CG  TYR A  66     -14.297  -8.314  79.451  1.00  0.00              
ATOM    477  CD1 TYR A  66     -15.356  -8.553  78.597  1.00  0.00              
ATOM    478  CE1 TYR A  66     -15.403  -9.721  77.863  1.00  0.00              
ATOM    479  CD2 TYR A  66     -13.311  -9.269  79.615  1.00  0.00              
ATOM    480  CE2 TYR A  66     -13.356 -10.440  78.885  1.00  0.00              
ATOM    481  CZ  TYR A  66     -14.390 -10.647  77.995  1.00  0.00              
ATOM    482  OH  TYR A  66     -14.399 -11.778  77.198  1.00  0.00              
ATOM    483  C   TYR A  66     -14.412  -5.428  82.063  1.00  0.00              
ATOM    484  O   TYR A  66     -14.787  -4.441  81.425  1.00  0.00              
ATOM    485  N   PRO A  67     -13.774  -5.260  83.230  1.00  0.00              
ATOM    486  CD  PRO A  67     -13.729  -6.261  84.287  1.00  0.00              
ATOM    487  CA  PRO A  67     -13.327  -3.963  83.742  1.00  0.00              
ATOM    488  CB  PRO A  67     -12.966  -4.265  85.180  1.00  0.00              
ATOM    489  CG  PRO A  67     -13.887  -5.403  85.523  1.00  0.00              
ATOM    490  C   PRO A  67     -12.142  -3.363  82.995  1.00  0.00              
ATOM    491  O   PRO A  67     -11.953  -2.145  82.993  1.00  0.00              
ATOM    492  N   ILE A  68     -11.311  -4.212  82.384  1.00  0.00              
ATOM    493  CA  ILE A  68     -10.197  -3.751  81.570  1.00  0.00              
ATOM    494  CB  ILE A  68      -8.922  -4.593  81.807  1.00  0.00              
ATOM    495  CG2 ILE A  68      -7.748  -3.891  81.130  1.00  0.00              
ATOM    496  CG1 ILE A  68      -8.614  -4.814  83.283  1.00  0.00              
ATOM    497  CD1 ILE A  68      -7.497  -5.840  83.553  1.00  0.00              
ATOM    498  C   ILE A  68     -10.664  -3.919  80.131  1.00  0.00              
ATOM    499  O   ILE A  68     -10.840  -5.042  79.652  1.00  0.00              
ATOM    500  N   GLU A  69     -10.910  -2.815  79.430  1.00  0.00              
ATOM    501  CA  GLU A  69     -11.392  -2.880  78.062  1.00  0.00              
ATOM    502  CB  GLU A  69     -12.787  -2.275  77.957  1.00  0.00              
ATOM    503  CG  GLU A  69     -13.799  -3.170  78.665  1.00  0.00              
ATOM    504  CD  GLU A  69     -15.203  -2.606  78.801  1.00  0.00              
ATOM    505  OE1 GLU A  69     -16.124  -3.181  78.223  1.00  0.00              
ATOM    506  OE2 GLU A  69     -15.376  -1.589  79.478  1.00  0.00              
ATOM    507  C   GLU A  69     -10.412  -2.204  77.123  1.00  0.00              
ATOM    508  O   GLU A  69     -10.079  -1.026  77.263  1.00  0.00              
ATOM    509  N   HIS A  70      -9.909  -3.008  76.182  1.00  0.00              
ATOM    510  CA  HIS A  70      -8.918  -2.584  75.198  1.00  0.00              
ATOM    511  CB  HIS A  70      -9.556  -1.713  74.113  1.00  0.00              
ATOM    512  CG  HIS A  70     -10.535  -2.466  73.228  1.00  0.00              
ATOM    513  ND1 HIS A  70     -11.842  -2.269  73.148  1.00  0.00              
ATOM    514  CD2 HIS A  70     -10.191  -3.478  72.361  1.00  0.00              
ATOM    515  NE2 HIS A  70     -11.321  -3.834  71.807  1.00  0.00              
ATOM    516  CE1 HIS A  70     -12.312  -3.115  72.273  1.00  0.00              
ATOM    517  C   HIS A  70      -7.673  -1.934  75.799  1.00  0.00              
ATOM    518  O   HIS A  70      -7.150  -0.918  75.330  1.00  0.00              
ATOM    519  N   GLY A  71      -7.204  -2.535  76.894  1.00  0.00              
ATOM    520  CA  GLY A  71      -6.074  -2.014  77.640  1.00  0.00              
ATOM    521  C   GLY A  71      -6.474  -1.016  78.718  1.00  0.00              
ATOM    522  O   GLY A  71      -5.866  -0.994  79.789  1.00  0.00              
ATOM    523  N   ILE A  72      -7.510  -0.204  78.487  1.00  0.00              
ATOM    524  CA  ILE A  72      -7.851   0.881  79.393  1.00  0.00              
ATOM    525  CB  ILE A  72      -8.448   2.068  78.597  1.00  0.00              
ATOM    526  CG2 ILE A  72      -8.778   3.233  79.531  1.00  0.00              
ATOM    527  CG1 ILE A  72      -7.478   2.527  77.506  1.00  0.00              
ATOM    528  CD1 ILE A  72      -8.044   3.567  76.518  1.00  0.00              
ATOM    529  C   ILE A  72      -8.809   0.363  80.457  1.00  0.00              
ATOM    530  O   ILE A  72      -9.797  -0.315  80.161  1.00  0.00              
ATOM    531  N   ILE A  73      -8.513   0.651  81.724  1.00  0.00              
ATOM    532  CA  ILE A  73      -9.379   0.211  82.806  1.00  0.00              
ATOM    533  CB  ILE A  73      -8.584   0.001  84.104  1.00  0.00              
ATOM    534  CG2 ILE A  73      -9.535  -0.494  85.185  1.00  0.00              
ATOM    535  CG1 ILE A  73      -7.438  -0.988  83.902  1.00  0.00              
ATOM    536  CD1 ILE A  73      -6.502  -1.168  85.111  1.00  0.00              
ATOM    537  C   ILE A  73     -10.530   1.192  82.995  1.00  0.00              
ATOM    538  O   ILE A  73     -10.330   2.369  83.318  1.00  0.00              
ATOM    539  N   THR A  74     -11.739   0.677  82.773  1.00  0.00              
ATOM    540  CA  THR A  74     -12.955   1.466  82.834  1.00  0.00              
ATOM    541  CB  THR A  74     -13.849   1.084  81.638  1.00  0.00              
ATOM    542  OG1 THR A  74     -13.991  -0.332  81.704  1.00  0.00              
ATOM    543  CG2 THR A  74     -13.261   1.503  80.297  1.00  0.00              
ATOM    544  C   THR A  74     -13.707   1.302  84.152  1.00  0.00              
ATOM    545  O   THR A  74     -13.830   2.251  84.930  1.00  0.00              
ATOM    546  N   ASN A  75     -14.212   0.100  84.452  1.00  0.00              
ATOM    547  CA  ASN A  75     -15.052  -0.110  85.628  1.00  0.00              
ATOM    548  CB  ASN A  75     -16.031  -1.276  85.380  1.00  0.00              
ATOM    549  CG  ASN A  75     -17.239  -1.333  86.318  1.00  0.00              
ATOM    550  OD1 ASN A  75     -18.378  -1.503  85.887  1.00  0.00              
ATOM    551  ND2 ASN A  75     -17.108  -1.239  87.634  1.00  0.00              
ATOM    552  C   ASN A  75     -14.218  -0.309  86.897  1.00  0.00              
ATOM    553  O   ASN A  75     -14.225  -1.371  87.531  1.00  0.00              
ATOM    554  N   TRP A  76     -13.556   0.773  87.318  1.00  0.00              
ATOM    555  CA  TRP A  76     -12.617   0.781  88.436  1.00  0.00              
ATOM    556  CB  TRP A  76     -12.174   2.204  88.744  1.00  0.00              
ATOM    557  CG  TRP A  76     -11.054   2.649  87.817  1.00  0.00              
ATOM    558  CD2 TRP A  76      -9.713   2.529  88.048  1.00  0.00              
ATOM    559  CE2 TRP A  76      -9.182   3.003  86.888  1.00  0.00              
ATOM    560  CE3 TRP A  76      -8.994   1.726  88.901  1.00  0.00              
ATOM    561  CD1 TRP A  76     -11.302   3.187  86.574  1.00  0.00              
ATOM    562  NE1 TRP A  76     -10.127   3.368  86.011  1.00  0.00              
ATOM    563  CZ2 TRP A  76      -7.897   2.735  86.495  1.00  0.00              
ATOM    564  CZ3 TRP A  76      -7.688   1.458  88.535  1.00  0.00              
ATOM    565  CH2 TRP A  76      -7.148   1.955  87.356  1.00  0.00              
ATOM    566  C   TRP A  76     -12.963   0.063  89.732  1.00  0.00              
ATOM    567  O   TRP A  76     -12.113  -0.643  90.275  1.00  0.00              
ATOM    568  N   ASP A  77     -14.194   0.171  90.242  1.00  0.00              
ATOM    569  CA  ASP A  77     -14.592  -0.584  91.431  1.00  0.00              
ATOM    570  CB  ASP A  77     -15.953  -0.152  91.952  1.00  0.00              
ATOM    571  CG  ASP A  77     -15.871   1.123  92.777  1.00  0.00              
ATOM    572  OD1 ASP A  77     -15.932   1.042  94.002  1.00  0.00              
ATOM    573  OD2 ASP A  77     -15.758   2.192  92.177  1.00  0.00              
ATOM    574  C   ASP A  77     -14.560  -2.094  91.266  1.00  0.00              
ATOM    575  O   ASP A  77     -14.247  -2.846  92.190  1.00  0.00              
ATOM    576  N   ASP A  78     -14.813  -2.540  90.038  1.00  0.00              
ATOM    577  CA  ASP A  78     -14.785  -3.957  89.726  1.00  0.00              
ATOM    578  CB  ASP A  78     -15.703  -4.288  88.561  1.00  0.00              
ATOM    579  CG  ASP A  78     -17.198  -4.158  88.828  1.00  0.00              
ATOM    580  OD1 ASP A  78     -17.627  -3.792  89.926  1.00  0.00              
ATOM    581  OD2 ASP A  78     -17.977  -4.399  87.912  1.00  0.00              
ATOM    582  C   ASP A  78     -13.366  -4.397  89.422  1.00  0.00              
ATOM    583  O   ASP A  78     -13.012  -5.554  89.636  1.00  0.00              
ATOM    584  N   MET A  79     -12.533  -3.470  88.934  1.00  0.00              
ATOM    585  CA  MET A  79     -11.092  -3.681  88.871  1.00  0.00              
ATOM    586  CB  MET A  79     -10.413  -2.476  88.241  1.00  0.00              
ATOM    587  CG  MET A  79      -8.934  -2.659  87.943  1.00  0.00              
ATOM    588  SD  MET A  79      -8.651  -3.760  86.536  1.00  0.00              
ATOM    589  CE  MET A  79      -7.949  -5.153  87.367  1.00  0.00              
ATOM    590  C   MET A  79     -10.530  -3.897  90.273  1.00  0.00              
ATOM    591  O   MET A  79      -9.687  -4.770  90.481  1.00  0.00              
ATOM    592  N   GLU A  80     -11.008  -3.114  91.249  1.00  0.00              
ATOM    593  CA  GLU A  80     -10.692  -3.335  92.655  1.00  0.00              
ATOM    594  CB  GLU A  80     -11.367  -2.298  93.541  1.00  0.00              
ATOM    595  CG  GLU A  80     -10.891  -0.878  93.284  1.00  0.00              
ATOM    596  CD  GLU A  80     -11.634   0.172  94.094  1.00  0.00              
ATOM    597  OE1 GLU A  80     -11.351   0.314  95.282  1.00  0.00              
ATOM    598  OE2 GLU A  80     -12.493   0.853  93.532  1.00  0.00              
ATOM    599  C   GLU A  80     -11.104  -4.727  93.112  1.00  0.00              
ATOM    600  O   GLU A  80     -10.324  -5.407  93.778  1.00  0.00              
ATOM    601  N   LYS A  81     -12.312  -5.180  92.748  1.00  0.00              
ATOM    602  CA  LYS A  81     -12.702  -6.567  92.978  1.00  0.00              
ATOM    603  CB  LYS A  81     -14.146  -6.834  92.583  1.00  0.00              
ATOM    604  CG  LYS A  81     -15.133  -6.375  93.639  1.00  0.00              
ATOM    605  CD  LYS A  81     -16.425  -7.152  93.460  1.00  0.00              
ATOM    606  CE  LYS A  81     -17.316  -6.967  94.676  1.00  0.00              
ATOM    607  NZ  LYS A  81     -18.433  -7.890  94.629  1.00  0.00              
ATOM    608  C   LYS A  81     -11.799  -7.604  92.321  1.00  0.00              
ATOM    609  O   LYS A  81     -11.499  -8.631  92.938  1.00  0.00              
ATOM    610  N   ILE A  82     -11.332  -7.356  91.089  1.00  0.00              
ATOM    611  CA  ILE A  82     -10.340  -8.221  90.461  1.00  0.00              
ATOM    612  CB  ILE A  82     -10.049  -7.850  88.985  1.00  0.00              
ATOM    613  CG2 ILE A  82      -8.938  -8.729  88.411  1.00  0.00              
ATOM    614  CG1 ILE A  82     -11.299  -7.979  88.124  1.00  0.00              
ATOM    615  CD1 ILE A  82     -11.093  -7.597  86.646  1.00  0.00              
ATOM    616  C   ILE A  82      -9.064  -8.247  91.291  1.00  0.00              
ATOM    617  O   ILE A  82      -8.632  -9.331  91.670  1.00  0.00              
ATOM    618  N   TRP A  83      -8.486  -7.094  91.647  1.00  0.00              
ATOM    619  CA  TRP A  83      -7.289  -7.049  92.479  1.00  0.00              
ATOM    620  CB  TRP A  83      -6.818  -5.615  92.689  1.00  0.00              
ATOM    621  CG  TRP A  83      -6.288  -4.922  91.439  1.00  0.00              
ATOM    622  CD2 TRP A  83      -6.382  -3.591  91.148  1.00  0.00              
ATOM    623  CE2 TRP A  83      -5.737  -3.506  89.957  1.00  0.00              
ATOM    624  CE3 TRP A  83      -6.737  -2.482  91.876  1.00  0.00              
ATOM    625  CD1 TRP A  83      -5.614  -5.597  90.438  1.00  0.00              
ATOM    626  NE1 TRP A  83      -5.289  -4.693  89.535  1.00  0.00              
ATOM    627  CZ2 TRP A  83      -5.380  -2.317  89.376  1.00  0.00              
ATOM    628  CZ3 TRP A  83      -6.410  -1.262  91.305  1.00  0.00              
ATOM    629  CH2 TRP A  83      -5.745  -1.182  90.084  1.00  0.00              
ATOM    630  C   TRP A  83      -7.460  -7.729  93.831  1.00  0.00              
ATOM    631  O   TRP A  83      -6.546  -8.397  94.320  1.00  0.00              
ATOM    632  N   HIS A  84      -8.652  -7.600  94.423  1.00  0.00              
ATOM    633  CA  HIS A  84      -9.008  -8.307  95.644  1.00  0.00              
ATOM    634  CB  HIS A  84     -10.420  -7.906  96.068  1.00  0.00              
ATOM    635  CG  HIS A  84     -10.814  -8.363  97.465  1.00  0.00              
ATOM    636  ND1 HIS A  84     -10.457  -7.811  98.614  1.00  0.00              
ATOM    637  CD2 HIS A  84     -11.635  -9.434  97.734  1.00  0.00              
ATOM    638  NE2 HIS A  84     -11.724  -9.462  99.039  1.00  0.00              
ATOM    639  CE1 HIS A  84     -11.021  -8.493  99.572  1.00  0.00              
ATOM    640  C   HIS A  84      -8.909  -9.817  95.446  1.00  0.00              
ATOM    641  O   HIS A  84      -8.341 -10.517  96.287  1.00  0.00              
ATOM    642  N   HIS A  85      -9.416 -10.325  94.318  1.00  0.00              
ATOM    643  CA  HIS A  85      -9.295 -11.734  93.966  1.00  0.00              
ATOM    644  CB  HIS A  85     -10.074 -11.963  92.670  1.00  0.00              
ATOM    645  CG  HIS A  85     -10.512 -13.390  92.375  1.00  0.00              
ATOM    646  ND1 HIS A  85     -10.035 -14.207  91.448  1.00  0.00              
ATOM    647  CD2 HIS A  85     -11.567 -14.015  92.999  1.00  0.00              
ATOM    648  NE2 HIS A  85     -11.664 -15.181  92.413  1.00  0.00              
ATOM    649  CE1 HIS A  85     -10.753 -15.297  91.478  1.00  0.00              
ATOM    650  C   HIS A  85      -7.812 -12.086  93.806  1.00  0.00              
ATOM    651  O   HIS A  85      -7.286 -12.915  94.556  1.00  0.00              
ATOM    652  N   THR A  86      -7.119 -11.379  92.897  1.00  0.00              
ATOM    653  CA  THR A  86      -5.698 -11.542  92.599  1.00  0.00              
ATOM    654  CB  THR A  86      -5.208 -10.310  91.799  1.00  0.00              
ATOM    655  OG1 THR A  86      -6.080 -10.167  90.689  1.00  0.00              
ATOM    656  CG2 THR A  86      -3.777 -10.430  91.303  1.00  0.00              
ATOM    657  C   THR A  86      -4.827 -11.709  93.838  1.00  0.00              
ATOM    658  O   THR A  86      -4.110 -12.702  93.974  1.00  0.00              
ATOM    659  N   PHE A  87      -4.922 -10.756  94.764  1.00  0.00              
ATOM    660  CA  PHE A  87      -4.073 -10.773  95.937  1.00  0.00              
ATOM    661  CB  PHE A  87      -3.885  -9.360  96.488  1.00  0.00              
ATOM    662  CG  PHE A  87      -3.373  -8.345  95.470  1.00  0.00              
ATOM    663  CD1 PHE A  87      -3.938  -7.086  95.437  1.00  0.00              
ATOM    664  CD2 PHE A  87      -2.385  -8.679  94.560  1.00  0.00              
ATOM    665  CE1 PHE A  87      -3.535  -6.177  94.482  1.00  0.00              
ATOM    666  CE2 PHE A  87      -1.989  -7.764  93.607  1.00  0.00              
ATOM    667  CZ  PHE A  87      -2.566  -6.515  93.564  1.00  0.00              
ATOM    668  C   PHE A  87      -4.625 -11.700  97.005  1.00  0.00              
ATOM    669  O   PHE A  87      -3.958 -12.662  97.388  1.00  0.00              
ATOM    670  N   TYR A  88      -5.872 -11.490  97.436  1.00  0.00              
ATOM    671  CA  TYR A  88      -6.357 -12.125  98.649  1.00  0.00              
ATOM    672  CB  TYR A  88      -7.487 -11.320  99.289  1.00  0.00              
ATOM    673  CG  TYR A  88      -7.086  -9.907  99.700  1.00  0.00              
ATOM    674  CD1 TYR A  88      -7.304  -8.861  98.827  1.00  0.00              
ATOM    675  CE1 TYR A  88      -7.006  -7.570  99.198  1.00  0.00              
ATOM    676  CD2 TYR A  88      -6.542  -9.664 100.946  1.00  0.00              
ATOM    677  CE2 TYR A  88      -6.235  -8.370 101.324  1.00  0.00              
ATOM    678  CZ  TYR A  88      -6.475  -7.334 100.445  1.00  0.00              
ATOM    679  OH  TYR A  88      -6.169  -6.034 100.793  1.00  0.00              
ATOM    680  C   TYR A  88      -6.765 -13.583  98.510  1.00  0.00              
ATOM    681  O   TYR A  88      -6.538 -14.340  99.455  1.00  0.00              
ATOM    682  N   ASN A  89      -7.349 -14.047  97.395  1.00  0.00              
ATOM    683  CA  ASN A  89      -7.696 -15.463  97.312  1.00  0.00              
ATOM    684  CB  ASN A  89      -9.185 -15.714  96.997  1.00  0.00              
ATOM    685  CG  ASN A  89      -9.613 -15.673  95.534  1.00  0.00              
ATOM    686  OD1 ASN A  89      -9.018 -15.004  94.700  1.00  0.00              
ATOM    687  ND2 ASN A  89     -10.662 -16.382  95.146  1.00  0.00              
ATOM    688  C   ASN A  89      -6.793 -16.268  96.388  1.00  0.00              
ATOM    689  O   ASN A  89      -6.534 -17.444  96.657  1.00  0.00              
ATOM    690  N   GLU A  90      -6.334 -15.647  95.294  1.00  0.00              
ATOM    691  CA  GLU A  90      -5.424 -16.290  94.357  1.00  0.00              
ATOM    692  CB  GLU A  90      -5.438 -15.572  93.009  1.00  0.00              
ATOM    693  CG  GLU A  90      -6.792 -15.438  92.320  1.00  0.00              
ATOM    694  CD  GLU A  90      -7.415 -16.737  91.833  1.00  0.00              
ATOM    695  OE1 GLU A  90      -7.170 -17.097  90.682  1.00  0.00              
ATOM    696  OE2 GLU A  90      -8.165 -17.367  92.577  1.00  0.00              
ATOM    697  C   GLU A  90      -3.993 -16.364  94.875  1.00  0.00              
ATOM    698  O   GLU A  90      -3.450 -17.457  95.033  1.00  0.00              
ATOM    699  N   LEU A  91      -3.346 -15.221  95.130  1.00  0.00              
ATOM    700  CA  LEU A  91      -1.998 -15.220  95.685  1.00  0.00              
ATOM    701  CB  LEU A  91      -1.236 -13.977  95.241  1.00  0.00              
ATOM    702  CG  LEU A  91      -0.949 -13.829  93.753  1.00  0.00              
ATOM    703  CD1 LEU A  91      -0.298 -12.488  93.476  1.00  0.00              
ATOM    704  CD2 LEU A  91      -0.084 -14.973  93.251  1.00  0.00              
ATOM    705  C   LEU A  91      -1.955 -15.356  97.201  1.00  0.00              
ATOM    706  O   LEU A  91      -0.902 -15.598  97.792  1.00  0.00              
ATOM    707  N   ARG A  92      -3.121 -15.157  97.831  1.00  0.00              
ATOM    708  CA  ARG A  92      -3.381 -15.423  99.244  1.00  0.00              
ATOM    709  CB  ARG A  92      -3.216 -16.911  99.589  1.00  0.00              
ATOM    710  CG  ARG A  92      -4.030 -17.791  98.651  1.00  0.00              
ATOM    711  CD  ARG A  92      -4.170 -19.231  99.108  1.00  0.00              
ATOM    712  NE  ARG A  92      -5.015 -19.352 100.287  1.00  0.00              
ATOM    713  CZ  ARG A  92      -6.346 -19.223 100.258  1.00  0.00              
ATOM    714  NH1 ARG A  92      -7.009 -19.442 101.386  1.00  0.00              
ATOM    715  NH2 ARG A  92      -7.011 -18.845  99.164  1.00  0.00              
ATOM    716  C   ARG A  92      -2.594 -14.524 100.193  1.00  0.00              
ATOM    717  O   ARG A  92      -2.281 -14.866 101.336  1.00  0.00              
ATOM    718  N   VAL A  93      -2.311 -13.312  99.711  1.00  0.00              
ATOM    719  CA  VAL A  93      -1.478 -12.357 100.425  1.00  0.00              
ATOM    720  CB  VAL A  93      -0.079 -12.196  99.775  1.00  0.00              
ATOM    721  CG1 VAL A  93       0.771 -13.445  99.955  1.00  0.00              
ATOM    722  CG2 VAL A  93      -0.164 -11.823  98.300  1.00  0.00              
ATOM    723  C   VAL A  93      -2.161 -11.001 100.501  1.00  0.00              
ATOM    724  O   VAL A  93      -3.048 -10.683  99.704  1.00  0.00              
ATOM    725  N   ALA A  94      -1.749 -10.178 101.463  1.00  0.00              
ATOM    726  CA  ALA A  94      -2.259  -8.823 101.548  1.00  0.00              
ATOM    727  CB  ALA A  94      -2.390  -8.402 103.006  1.00  0.00              
ATOM    728  C   ALA A  94      -1.296  -7.865 100.856  1.00  0.00              
ATOM    729  O   ALA A  94      -0.097  -7.871 101.163  1.00  0.00              
ATOM    730  N   PRO A  95      -1.750  -7.024  99.912  1.00  0.00              
ATOM    731  CD  PRO A  95      -3.085  -7.062  99.336  1.00  0.00              
ATOM    732  CA  PRO A  95      -0.946  -5.983  99.275  1.00  0.00              
ATOM    733  CB  PRO A  95      -1.916  -5.354  98.295  1.00  0.00              
ATOM    734  CG  PRO A  95      -3.272  -5.630  98.882  1.00  0.00              
ATOM    735  C   PRO A  95      -0.377  -4.979 100.271  1.00  0.00              
ATOM    736  O   PRO A  95       0.684  -4.402 100.043  1.00  0.00              
ATOM    737  N   GLU A  96      -1.039  -4.835 101.426  1.00  0.00              
ATOM    738  CA  GLU A  96      -0.526  -4.085 102.568  1.00  0.00              
ATOM    739  CB  GLU A  96      -1.477  -4.189 103.763  1.00  0.00              
ATOM    740  CG  GLU A  96      -2.824  -3.461 103.670  1.00  0.00              
ATOM    741  CD  GLU A  96      -3.961  -4.105 102.876  1.00  0.00              
ATOM    742  OE1 GLU A  96      -5.039  -3.518 102.826  1.00  0.00              
ATOM    743  OE2 GLU A  96      -3.806  -5.209 102.338  1.00  0.00              
ATOM    744  C   GLU A  96       0.866  -4.507 103.036  1.00  0.00              
ATOM    745  O   GLU A  96       1.577  -3.739 103.684  1.00  0.00              
ATOM    746  N   GLU A  97       1.273  -5.740 102.724  1.00  0.00              
ATOM    747  CA  GLU A  97       2.601  -6.222 103.067  1.00  0.00              
ATOM    748  CB  GLU A  97       2.540  -7.714 103.363  1.00  0.00              
ATOM    749  CG  GLU A  97       1.477  -8.176 104.351  1.00  0.00              
ATOM    750  CD  GLU A  97       1.272  -9.683 104.319  1.00  0.00              
ATOM    751  OE1 GLU A  97       0.552 -10.166 103.438  1.00  0.00              
ATOM    752  OE2 GLU A  97       1.826 -10.375 105.169  1.00  0.00              
ATOM    753  C   GLU A  97       3.587  -6.020 101.920  1.00  0.00              
ATOM    754  O   GLU A  97       4.798  -5.960 102.143  1.00  0.00              
ATOM    755  N   HIS A  98       3.116  -5.880 100.677  1.00  0.00              
ATOM    756  CA  HIS A  98       3.939  -6.203  99.521  1.00  0.00              
ATOM    757  CB  HIS A  98       3.343  -7.395  98.782  1.00  0.00              
ATOM    758  CG  HIS A  98       3.330  -8.692  99.574  1.00  0.00              
ATOM    759  ND1 HIS A  98       2.352  -9.177 100.325  1.00  0.00              
ATOM    760  CD2 HIS A  98       4.387  -9.567  99.624  1.00  0.00              
ATOM    761  NE2 HIS A  98       3.992 -10.533 100.409  1.00  0.00              
ATOM    762  CE1 HIS A  98       2.773 -10.306 100.827  1.00  0.00              
ATOM    763  C   HIS A  98       4.159  -5.077  98.517  1.00  0.00              
ATOM    764  O   HIS A  98       3.200  -4.421  98.096  1.00  0.00              
ATOM    765  N   PRO A  99       5.408  -4.811  98.093  1.00  0.00              
ATOM    766  CD  PRO A  99       6.626  -5.292  98.739  1.00  0.00              
ATOM    767  CA  PRO A  99       5.727  -3.898  96.997  1.00  0.00              
ATOM    768  CB  PRO A  99       7.239  -3.966  96.929  1.00  0.00              
ATOM    769  CG  PRO A  99       7.633  -4.223  98.359  1.00  0.00              
ATOM    770  C   PRO A  99       5.078  -4.388  95.708  1.00  0.00              
ATOM    771  O   PRO A  99       5.363  -5.490  95.237  1.00  0.00              
ATOM    772  N   THR A 100       4.167  -3.605  95.138  1.00  0.00              
ATOM    773  CA  THR A 100       3.348  -4.100  94.044  1.00  0.00              
ATOM    774  CB  THR A 100       1.867  -3.899  94.422  1.00  0.00              
ATOM    775  OG1 THR A 100       1.679  -4.570  95.667  1.00  0.00              
ATOM    776  CG2 THR A 100       0.910  -4.490  93.394  1.00  0.00              
ATOM    777  C   THR A 100       3.697  -3.479  92.695  1.00  0.00              
ATOM    778  O   THR A 100       3.853  -2.264  92.564  1.00  0.00              
ATOM    779  N   LEU A 101       3.851  -4.325  91.677  1.00  0.00              
ATOM    780  CA  LEU A 101       4.065  -3.878  90.314  1.00  0.00              
ATOM    781  CB  LEU A 101       5.300  -4.548  89.714  1.00  0.00              
ATOM    782  CG  LEU A 101       5.762  -4.104  88.330  1.00  0.00              
ATOM    783  CD1 LEU A 101       6.159  -2.640  88.342  1.00  0.00              
ATOM    784  CD2 LEU A 101       6.936  -4.944  87.868  1.00  0.00              
ATOM    785  C   LEU A 101       2.839  -4.213  89.480  1.00  0.00              
ATOM    786  O   LEU A 101       2.415  -5.370  89.382  1.00  0.00              
ATOM    787  N   LEU A 102       2.257  -3.173  88.887  1.00  0.00              
ATOM    788  CA  LEU A 102       1.098  -3.334  88.027  1.00  0.00              
ATOM    789  CB  LEU A 102      -0.053  -2.477  88.532  1.00  0.00              
ATOM    790  CG  LEU A 102      -0.679  -2.866  89.863  1.00  0.00              
ATOM    791  CD1 LEU A 102      -1.533  -1.738  90.384  1.00  0.00              
ATOM    792  CD2 LEU A 102      -1.496  -4.140  89.743  1.00  0.00              
ATOM    793  C   LEU A 102       1.446  -2.963  86.597  1.00  0.00              
ATOM    794  O   LEU A 102       2.131  -1.968  86.344  1.00  0.00              
ATOM    795  N   THR A 103       1.003  -3.779  85.644  1.00  0.00              
ATOM    796  CA  THR A 103       1.347  -3.556  84.250  1.00  0.00              
ATOM    797  CB  THR A 103       1.407  -4.906  83.524  1.00  0.00              
ATOM    798  OG1 THR A 103       0.108  -5.483  83.623  1.00  0.00              
ATOM    799  CG2 THR A 103       2.464  -5.826  84.116  1.00  0.00              
ATOM    800  C   THR A 103       0.419  -2.590  83.523  1.00  0.00              
ATOM    801  O   THR A 103      -0.755  -2.904  83.299  1.00  0.00              
ATOM    802  N   GLU A 104       0.923  -1.420  83.140  1.00  0.00              
ATOM    803  CA  GLU A 104       0.162  -0.494  82.323  1.00  0.00              
ATOM    804  CB  GLU A 104       0.650   0.938  82.526  1.00  0.00              
ATOM    805  CG  GLU A 104      -0.169   1.949  81.734  1.00  0.00              
ATOM    806  CD  GLU A 104       0.023   3.407  82.102  1.00  0.00              
ATOM    807  OE1 GLU A 104       1.139   3.926  82.012  1.00  0.00              
ATOM    808  OE2 GLU A 104      -0.969   4.022  82.486  1.00  0.00              
ATOM    809  C   GLU A 104       0.260  -0.874  80.853  1.00  0.00              
ATOM    810  O   GLU A 104       1.349  -1.075  80.307  1.00  0.00              
ATOM    811  N   ALA A 105      -0.905  -0.990  80.218  1.00  0.00              
ATOM    812  CA  ALA A 105      -0.981  -1.093  78.771  1.00  0.00              
ATOM    813  CB  ALA A 105      -2.433  -1.271  78.359  1.00  0.00              
ATOM    814  C   ALA A 105      -0.467   0.184  78.107  1.00  0.00              
ATOM    815  O   ALA A 105      -0.727   1.280  78.619  1.00  0.00              
ATOM    816  N   PRO A 106       0.294   0.118  77.003  1.00  0.00              
ATOM    817  CD  PRO A 106       0.836  -1.113  76.436  1.00  0.00              
ATOM    818  CA  PRO A 106       0.755   1.292  76.262  1.00  0.00              
ATOM    819  CB  PRO A 106       1.425   0.677  75.057  1.00  0.00              
ATOM    820  CG  PRO A 106       1.998  -0.605  75.607  1.00  0.00              
ATOM    821  C   PRO A 106      -0.399   2.213  75.875  1.00  0.00              
ATOM    822  O   PRO A 106      -1.517   1.764  75.623  1.00  0.00              
ATOM    823  N   LEU A 107      -0.140   3.523  75.915  1.00  0.00              
ATOM    824  CA  LEU A 107      -1.138   4.564  75.678  1.00  0.00              
ATOM    825  CB  LEU A 107      -1.671   4.536  74.235  1.00  0.00              
ATOM    826  CG  LEU A 107      -0.706   4.783  73.081  1.00  0.00              
ATOM    827  CD1 LEU A 107      -1.419   4.572  71.759  1.00  0.00              
ATOM    828  CD2 LEU A 107      -0.103   6.178  73.145  1.00  0.00              
ATOM    829  C   LEU A 107      -2.296   4.666  76.676  1.00  0.00              
ATOM    830  O   LEU A 107      -3.188   5.497  76.488  1.00  0.00              
ATOM    831  N   ASN A 108      -2.329   3.870  77.756  1.00  0.00              
ATOM    832  CA  ASN A 108      -3.305   4.065  78.826  1.00  0.00              
ATOM    833  CB  ASN A 108      -3.248   2.901  79.813  1.00  0.00              
ATOM    834  CG  ASN A 108      -4.273   2.978  80.935  1.00  0.00              
ATOM    835  OD1 ASN A 108      -5.461   2.743  80.735  1.00  0.00              
ATOM    836  ND2 ASN A 108      -3.874   3.339  82.146  1.00  0.00              
ATOM    837  C   ASN A 108      -3.033   5.394  79.536  1.00  0.00              
ATOM    838  O   ASN A 108      -1.896   5.632  79.950  1.00  0.00              
ATOM    839  N   PRO A 109      -4.021   6.294  79.674  1.00  0.00              
ATOM    840  CD  PRO A 109      -5.398   6.083  79.237  1.00  0.00              
ATOM    841  CA  PRO A 109      -3.846   7.657  80.174  1.00  0.00              
ATOM    842  CB  PRO A 109      -5.249   8.225  80.103  1.00  0.00              
ATOM    843  CG  PRO A 109      -5.861   7.494  78.939  1.00  0.00              
ATOM    844  C   PRO A 109      -3.259   7.863  81.565  1.00  0.00              
ATOM    845  O   PRO A 109      -3.539   7.127  82.515  1.00  0.00              
ATOM    846  N   LYS A 110      -2.506   8.968  81.658  1.00  0.00              
ATOM    847  CA  LYS A 110      -1.878   9.442  82.890  1.00  0.00              
ATOM    848  CB  LYS A 110      -1.335  10.858  82.698  1.00  0.00              
ATOM    849  CG  LYS A 110      -0.249  11.037  81.646  1.00  0.00              
ATOM    850  CD  LYS A 110       0.231  12.479  81.700  1.00  0.00              
ATOM    851  CE  LYS A 110       1.434  12.711  80.799  1.00  0.00              
ATOM    852  NZ  LYS A 110       1.914  14.069  80.976  1.00  0.00              
ATOM    853  C   LYS A 110      -2.814   9.462  84.092  1.00  0.00              
ATOM    854  O   LYS A 110      -2.490   8.951  85.163  1.00  0.00              
ATOM    855  N   ALA A 111      -4.014  10.021  83.899  1.00  0.00              
ATOM    856  CA  ALA A 111      -5.040  10.067  84.933  1.00  0.00              
ATOM    857  CB  ALA A 111      -6.250  10.816  84.402  1.00  0.00              
ATOM    858  C   ALA A 111      -5.513   8.692  85.389  1.00  0.00              
ATOM    859  O   ALA A 111      -5.765   8.476  86.574  1.00  0.00              
ATOM    860  N   ASN A 112      -5.577   7.731  84.460  1.00  0.00              
ATOM    861  CA  ASN A 112      -6.026   6.377  84.757  1.00  0.00              
ATOM    862  CB  ASN A 112      -6.264   5.649  83.434  1.00  0.00              
ATOM    863  CG  ASN A 112      -6.896   4.272  83.550  1.00  0.00              
ATOM    864  OD1 ASN A 112      -6.222   3.270  83.776  1.00  0.00              
ATOM    865  ND2 ASN A 112      -8.206   4.170  83.377  1.00  0.00              
ATOM    866  C   ASN A 112      -4.963   5.682  85.606  1.00  0.00              
ATOM    867  O   ASN A 112      -5.264   5.046  86.618  1.00  0.00              
ATOM    868  N   ARG A 113      -3.694   5.877  85.224  1.00  0.00              
ATOM    869  CA  ARG A 113      -2.545   5.446  86.011  1.00  0.00              
ATOM    870  CB  ARG A 113      -1.284   5.821  85.245  1.00  0.00              
ATOM    871  CG  ARG A 113       0.046   5.470  85.896  1.00  0.00              
ATOM    872  CD  ARG A 113       1.196   5.738  84.937  1.00  0.00              
ATOM    873  NE  ARG A 113       1.290   7.136  84.544  1.00  0.00              
ATOM    874  CZ  ARG A 113       1.634   7.508  83.310  1.00  0.00              
ATOM    875  NH1 ARG A 113       1.747   8.800  83.048  1.00  0.00              
ATOM    876  NH2 ARG A 113       1.833   6.628  82.332  1.00  0.00              
ATOM    877  C   ARG A 113      -2.528   6.070  87.406  1.00  0.00              
ATOM    878  O   ARG A 113      -2.245   5.398  88.404  1.00  0.00              
ATOM    879  N   GLU A 114      -2.842   7.365  87.497  1.00  0.00              
ATOM    880  CA  GLU A 114      -2.959   8.042  88.779  1.00  0.00              
ATOM    881  CB  GLU A 114      -3.109   9.540  88.589  1.00  0.00              
ATOM    882  CG  GLU A 114      -1.815  10.151  88.078  1.00  0.00              
ATOM    883  CD  GLU A 114      -1.899  11.645  87.836  1.00  0.00              
ATOM    884  OE1 GLU A 114      -1.604  12.407  88.757  1.00  0.00              
ATOM    885  OE2 GLU A 114      -2.249  12.047  86.726  1.00  0.00              
ATOM    886  C   GLU A 114      -4.085   7.497  89.644  1.00  0.00              
ATOM    887  O   GLU A 114      -3.897   7.340  90.850  1.00  0.00              
ATOM    888  N   LYS A 115      -5.240   7.165  89.058  1.00  0.00              
ATOM    889  CA  LYS A 115      -6.312   6.500  89.789  1.00  0.00              
ATOM    890  CB  LYS A 115      -7.598   6.442  88.968  1.00  0.00              
ATOM    891  CG  LYS A 115      -8.303   7.792  88.904  1.00  0.00              
ATOM    892  CD  LYS A 115      -8.755   8.196  90.302  1.00  0.00              
ATOM    893  CE  LYS A 115      -9.272   9.621  90.330  1.00  0.00              
ATOM    894  NZ  LYS A 115      -9.613   9.980  91.692  1.00  0.00              
ATOM    895  C   LYS A 115      -5.934   5.115  90.287  1.00  0.00              
ATOM    896  O   LYS A 115      -6.259   4.751  91.418  1.00  0.00              
ATOM    897  N   MET A 116      -5.209   4.355  89.458  1.00  0.00              
ATOM    898  CA  MET A 116      -4.605   3.090  89.862  1.00  0.00              
ATOM    899  CB  MET A 116      -3.777   2.557  88.693  1.00  0.00              
ATOM    900  CG  MET A 116      -3.106   1.216  88.919  1.00  0.00              
ATOM    901  SD  MET A 116      -2.034   0.737  87.543  1.00  0.00              
ATOM    902  CE  MET A 116      -3.133  -0.316  86.642  1.00  0.00              
ATOM    903  C   MET A 116      -3.732   3.266  91.101  1.00  0.00              
ATOM    904  O   MET A 116      -3.911   2.580  92.109  1.00  0.00              
ATOM    905  N   THR A 117      -2.833   4.253  91.033  1.00  0.00              
ATOM    906  CA  THR A 117      -1.925   4.582  92.124  1.00  0.00              
ATOM    907  CB  THR A 117      -0.976   5.701  91.632  1.00  0.00              
ATOM    908  OG1 THR A 117      -0.341   5.178  90.470  1.00  0.00              
ATOM    909  CG2 THR A 117       0.087   6.112  92.635  1.00  0.00              
ATOM    910  C   THR A 117      -2.689   4.967  93.392  1.00  0.00              
ATOM    911  O   THR A 117      -2.450   4.418  94.472  1.00  0.00              
ATOM    912  N   GLN A 118      -3.674   5.857  93.239  1.00  0.00              
ATOM    913  CA  GLN A 118      -4.515   6.316  94.333  1.00  0.00              
ATOM    914  CB  GLN A 118      -5.475   7.387  93.809  1.00  0.00              
ATOM    915  CG  GLN A 118      -6.479   7.913  94.824  1.00  0.00              
ATOM    916  CD  GLN A 118      -6.975   9.318  94.531  1.00  0.00              
ATOM    917  OE1 GLN A 118      -7.687   9.585  93.564  1.00  0.00              
ATOM    918  NE2 GLN A 118      -6.617  10.268  95.383  1.00  0.00              
ATOM    919  C   GLN A 118      -5.256   5.185  95.034  1.00  0.00              
ATOM    920  O   GLN A 118      -5.242   5.108  96.264  1.00  0.00              
ATOM    921  N   ILE A 119      -5.875   4.281  94.271  1.00  0.00              
ATOM    922  CA  ILE A 119      -6.566   3.135  94.842  1.00  0.00              
ATOM    923  CB  ILE A 119      -7.439   2.474  93.748  1.00  0.00              
ATOM    924  CG2 ILE A 119      -7.920   1.079  94.130  1.00  0.00              
ATOM    925  CG1 ILE A 119      -8.615   3.397  93.433  1.00  0.00              
ATOM    926  CD1 ILE A 119      -9.521   2.957  92.268  1.00  0.00              
ATOM    927  C   ILE A 119      -5.602   2.168  95.525  1.00  0.00              
ATOM    928  O   ILE A 119      -5.870   1.701  96.637  1.00  0.00              
ATOM    929  N   MET A 120      -4.450   1.881  94.913  1.00  0.00              
ATOM    930  CA  MET A 120      -3.488   0.972  95.520  1.00  0.00              
ATOM    931  CB  MET A 120      -2.364   0.630  94.559  1.00  0.00              
ATOM    932  CG  MET A 120      -2.858  -0.195  93.385  1.00  0.00              
ATOM    933  SD  MET A 120      -3.748  -1.690  93.885  1.00  0.00              
ATOM    934  CE  MET A 120      -2.362  -2.729  94.235  1.00  0.00              
ATOM    935  C   MET A 120      -2.917   1.464  96.840  1.00  0.00              
ATOM    936  O   MET A 120      -2.731   0.677  97.772  1.00  0.00              
ATOM    937  N   PHE A 121      -2.652   2.765  96.951  1.00  0.00              
ATOM    938  CA  PHE A 121      -2.207   3.320  98.216  1.00  0.00              
ATOM    939  CB  PHE A 121      -1.384   4.576  97.997  1.00  0.00              
ATOM    940  CG  PHE A 121      -0.027   4.267  97.386  1.00  0.00              
ATOM    941  CD1 PHE A 121       0.201   4.509  96.048  1.00  0.00              
ATOM    942  CD2 PHE A 121       0.978   3.746  98.175  1.00  0.00              
ATOM    943  CE1 PHE A 121       1.436   4.238  95.502  1.00  0.00              
ATOM    944  CE2 PHE A 121       2.210   3.474  97.620  1.00  0.00              
ATOM    945  CZ  PHE A 121       2.440   3.724  96.288  1.00  0.00              
ATOM    946  C   PHE A 121      -3.319   3.573  99.220  1.00  0.00              
ATOM    947  O   PHE A 121      -3.200   3.167 100.371  1.00  0.00              
ATOM    948  N   GLU A 122      -4.427   4.202  98.825  1.00  0.00              
ATOM    949  CA  GLU A 122      -5.490   4.529  99.766  1.00  0.00              
ATOM    950  CB  GLU A 122      -6.290   5.724  99.271  1.00  0.00              
ATOM    951  CG  GLU A 122      -5.471   7.010  99.322  1.00  0.00              
ATOM    952  CD  GLU A 122      -6.145   8.226  98.706  1.00  0.00              
ATOM    953  OE1 GLU A 122      -7.297   8.519  99.024  1.00  0.00              
ATOM    954  OE2 GLU A 122      -5.502   8.900  97.896  1.00  0.00              
ATOM    955  C   GLU A 122      -6.420   3.376 100.115  1.00  0.00              
ATOM    956  O   GLU A 122      -6.818   3.233 101.272  1.00  0.00              
ATOM    957  N   THR A 123      -6.794   2.544  99.141  1.00  0.00              
ATOM    958  CA  THR A 123      -7.665   1.410  99.403  1.00  0.00              
ATOM    959  CB  THR A 123      -8.586   1.161  98.191  1.00  0.00              
ATOM    960  OG1 THR A 123      -9.140   2.430  97.858  1.00  0.00              
ATOM    961  CG2 THR A 123      -9.695   0.160  98.481  1.00  0.00              
ATOM    962  C   THR A 123      -6.827   0.181  99.738  1.00  0.00              
ATOM    963  O   THR A 123      -6.892  -0.322 100.860  1.00  0.00              
ATOM    964  N   PHE A 124      -5.984  -0.293  98.813  1.00  0.00              
ATOM    965  CA  PHE A 124      -5.219  -1.517  99.034  1.00  0.00              
ATOM    966  CB  PHE A 124      -4.791  -2.130  97.704  1.00  0.00              
ATOM    967  CG  PHE A 124      -5.958  -2.767  96.966  1.00  0.00              
ATOM    968  CD1 PHE A 124      -6.303  -4.079  97.236  1.00  0.00              
ATOM    969  CD2 PHE A 124      -6.695  -2.028  96.061  1.00  0.00              
ATOM    970  CE1 PHE A 124      -7.400  -4.640  96.617  1.00  0.00              
ATOM    971  CE2 PHE A 124      -7.792  -2.598  95.451  1.00  0.00              
ATOM    972  CZ  PHE A 124      -8.148  -3.898  95.731  1.00  0.00              
ATOM    973  C   PHE A 124      -4.026  -1.382  99.973  1.00  0.00              
ATOM    974  O   PHE A 124      -3.462  -2.376 100.437  1.00  0.00              
ATOM    975  N   ASN A 125      -3.623  -0.131 100.221  1.00  0.00              
ATOM    976  CA  ASN A 125      -2.633   0.237 101.226  1.00  0.00              
ATOM    977  CB  ASN A 125      -3.207   0.154 102.642  1.00  0.00              
ATOM    978  CG  ASN A 125      -4.094   1.346 102.951  1.00  0.00              
ATOM    979  OD1 ASN A 125      -3.650   2.343 103.518  1.00  0.00              
ATOM    980  ND2 ASN A 125      -5.370   1.290 102.599  1.00  0.00              
ATOM    981  C   ASN A 125      -1.277  -0.434 101.104  1.00  0.00              
ATOM    982  O   ASN A 125      -0.672  -0.908 102.068  1.00  0.00              
ATOM    983  N   VAL A 126      -0.807  -0.459  99.856  1.00  0.00              
ATOM    984  CA  VAL A 126       0.509  -0.997  99.548  1.00  0.00              
ATOM    985  CB  VAL A 126       0.718  -1.176  98.024  1.00  0.00              
ATOM    986  CG1 VAL A 126      -0.245  -2.207  97.475  1.00  0.00              
ATOM    987  CG2 VAL A 126       0.536   0.116  97.252  1.00  0.00              
ATOM    988  C   VAL A 126       1.624  -0.144 100.153  1.00  0.00              
ATOM    989  O   VAL A 126       1.539   1.086 100.110  1.00  0.00              
ATOM    990  N   PRO A 127       2.683  -0.720 100.741  1.00  0.00              
ATOM    991  CD  PRO A 127       2.814  -2.144 101.025  1.00  0.00              
ATOM    992  CA  PRO A 127       3.822   0.028 101.263  1.00  0.00              
ATOM    993  CB  PRO A 127       4.614  -1.035 102.003  1.00  0.00              
ATOM    994  CG  PRO A 127       4.303  -2.309 101.260  1.00  0.00              
ATOM    995  C   PRO A 127       4.633   0.700 100.161  1.00  0.00              
ATOM    996  O   PRO A 127       5.180   1.787 100.357  1.00  0.00              
ATOM    997  N   ALA A 128       4.681   0.055  98.992  1.00  0.00              
ATOM    998  CA  ALA A 128       5.418   0.530  97.839  1.00  0.00              
ATOM    999  CB  ALA A 128       6.829  -0.030  97.879  1.00  0.00              
ATOM   1000  C   ALA A 128       4.741  -0.003  96.584  1.00  0.00              
ATOM   1001  O   ALA A 128       4.220  -1.124  96.598  1.00  0.00              
ATOM   1002  N   MET A 129       4.709   0.769  95.495  1.00  0.00              
ATOM   1003  CA  MET A 129       4.050   0.346  94.266  1.00  0.00              
ATOM   1004  CB  MET A 129       2.567   0.700  94.361  1.00  0.00              
ATOM   1005  CG  MET A 129       1.573  -0.083  93.509  1.00  0.00              
ATOM   1006  SD  MET A 129       1.560   0.348  91.754  1.00  0.00              
ATOM   1007  CE  MET A 129       0.441   1.714  91.844  1.00  0.00              
ATOM   1008  C   MET A 129       4.679   1.041  93.066  1.00  0.00              
ATOM   1009  O   MET A 129       5.324   2.082  93.216  1.00  0.00              
ATOM   1010  N   TYR A 130       4.540   0.451  91.876  1.00  0.00              
ATOM   1011  CA  TYR A 130       4.918   1.098  90.629  1.00  0.00              
ATOM   1012  CB  TYR A 130       6.412   0.908  90.343  1.00  0.00              
ATOM   1013  CG  TYR A 130       6.937   1.674  89.135  1.00  0.00              
ATOM   1014  CD1 TYR A 130       7.361   0.976  88.024  1.00  0.00              
ATOM   1015  CE1 TYR A 130       7.854   1.647  86.926  1.00  0.00              
ATOM   1016  CD2 TYR A 130       6.994   3.054  89.148  1.00  0.00              
ATOM   1017  CE2 TYR A 130       7.483   3.730  88.050  1.00  0.00              
ATOM   1018  CZ  TYR A 130       7.917   3.021  86.950  1.00  0.00              
ATOM   1019  OH  TYR A 130       8.441   3.684  85.861  1.00  0.00              
ATOM   1020  C   TYR A 130       4.080   0.523  89.492  1.00  0.00              
ATOM   1021  O   TYR A 130       3.672  -0.643  89.505  1.00  0.00              
ATOM   1022  N   VAL A 131       3.811   1.372  88.500  1.00  0.00              
ATOM   1023  CA  VAL A 131       3.044   0.983  87.329  1.00  0.00              
ATOM   1024  CB  VAL A 131       1.919   2.005  87.040  1.00  0.00              
ATOM   1025  CG1 VAL A 131       0.965   1.437  86.012  1.00  0.00              
ATOM   1026  CG2 VAL A 131       1.132   2.407  88.278  1.00  0.00              
ATOM   1027  C   VAL A 131       4.039   0.952  86.174  1.00  0.00              
ATOM   1028  O   VAL A 131       4.671   1.970  85.887  1.00  0.00              
ATOM   1029  N   ALA A 132       4.218  -0.189  85.504  1.00  0.00              
ATOM   1030  CA  ALA A 132       5.212  -0.307  84.445  1.00  0.00              
ATOM   1031  CB  ALA A 132       6.247  -1.352  84.823  1.00  0.00              
ATOM   1032  C   ALA A 132       4.603  -0.727  83.117  1.00  0.00              
ATOM   1033  O   ALA A 132       3.675  -1.536  83.078  1.00  0.00              
ATOM   1034  N   ILE A 133       5.123  -0.187  82.013  1.00  0.00              
ATOM   1035  CA  ILE A 133       4.548  -0.411  80.693  1.00  0.00              
ATOM   1036  CB  ILE A 133       4.951   0.741  79.735  1.00  0.00              
ATOM   1037  CG2 ILE A 133       4.459   0.498  78.307  1.00  0.00              
ATOM   1038  CG1 ILE A 133       4.407   2.070  80.259  1.00  0.00              
ATOM   1039  CD1 ILE A 133       4.860   3.321  79.478  1.00  0.00              
ATOM   1040  C   ILE A 133       4.876  -1.791  80.128  1.00  0.00              
ATOM   1041  O   ILE A 133       6.037  -2.181  79.965  1.00  0.00              
ATOM   1042  N   GLN A 134       3.790  -2.491  79.782  1.00  0.00              
ATOM   1043  CA  GLN A 134       3.807  -3.871  79.308  1.00  0.00              
ATOM   1044  CB  GLN A 134       2.419  -4.268  78.800  1.00  0.00              
ATOM   1045  CG  GLN A 134       1.430  -4.346  79.953  1.00  0.00              
ATOM   1046  CD  GLN A 134       0.031  -4.834  79.621  1.00  0.00              
ATOM   1047  OE1 GLN A 134      -0.621  -4.383  78.683  1.00  0.00              
ATOM   1048  NE2 GLN A 134      -0.472  -5.785  80.396  1.00  0.00              
ATOM   1049  C   GLN A 134       4.856  -4.227  78.265  1.00  0.00              
ATOM   1050  O   GLN A 134       5.634  -5.166  78.441  1.00  0.00              
ATOM   1051  N   ALA A 135       4.916  -3.424  77.201  1.00  0.00              
ATOM   1052  CA  ALA A 135       5.881  -3.618  76.129  1.00  0.00              
ATOM   1053  CB  ALA A 135       5.669  -2.538  75.092  1.00  0.00              
ATOM   1054  C   ALA A 135       7.337  -3.545  76.576  1.00  0.00              
ATOM   1055  O   ALA A 135       8.179  -4.324  76.121  1.00  0.00              
ATOM   1056  N   VAL A 136       7.634  -2.639  77.517  1.00  0.00              
ATOM   1057  CA  VAL A 136       8.992  -2.452  78.014  1.00  0.00              
ATOM   1058  CB  VAL A 136       9.102  -1.169  78.876  1.00  0.00              
ATOM   1059  CG1 VAL A 136      10.533  -0.926  79.339  1.00  0.00              
ATOM   1060  CG2 VAL A 136       8.621   0.052  78.105  1.00  0.00              
ATOM   1061  C   VAL A 136       9.387  -3.692  78.809  1.00  0.00              
ATOM   1062  O   VAL A 136      10.493  -4.216  78.665  1.00  0.00              
ATOM   1063  N   LEU A 137       8.439  -4.199  79.604  1.00  0.00              
ATOM   1064  CA  LEU A 137       8.635  -5.429  80.356  1.00  0.00              
ATOM   1065  CB  LEU A 137       7.442  -5.680  81.267  1.00  0.00              
ATOM   1066  CG  LEU A 137       7.108  -4.612  82.300  1.00  0.00              
ATOM   1067  CD1 LEU A 137       5.826  -4.966  83.020  1.00  0.00              
ATOM   1068  CD2 LEU A 137       8.239  -4.432  83.295  1.00  0.00              
ATOM   1069  C   LEU A 137       8.875  -6.625  79.444  1.00  0.00              
ATOM   1070  O   LEU A 137       9.795  -7.406  79.691  1.00  0.00              
ATOM   1071  N   SER A 138       8.100  -6.773  78.363  1.00  0.00              
ATOM   1072  CA  SER A 138       8.379  -7.772  77.339  1.00  0.00              
ATOM   1073  CB  SER A 138       7.328  -7.700  76.253  1.00  0.00              
ATOM   1074  OG  SER A 138       6.071  -8.127  76.750  1.00  0.00              
ATOM   1075  C   SER A 138       9.762  -7.669  76.708  1.00  0.00              
ATOM   1076  O   SER A 138      10.438  -8.686  76.537  1.00  0.00              
ATOM   1077  N   LEU A 139      10.219  -6.452  76.390  1.00  0.00              
ATOM   1078  CA  LEU A 139      11.553  -6.255  75.837  1.00  0.00              
ATOM   1079  CB  LEU A 139      11.712  -4.807  75.399  1.00  0.00              
ATOM   1080  CG  LEU A 139      12.837  -4.465  74.435  1.00  0.00              
ATOM   1081  CD1 LEU A 139      12.648  -5.144  73.087  1.00  0.00              
ATOM   1082  CD2 LEU A 139      12.900  -2.971  74.235  1.00  0.00              
ATOM   1083  C   LEU A 139      12.638  -6.636  76.843  1.00  0.00              
ATOM   1084  O   LEU A 139      13.642  -7.267  76.502  1.00  0.00              
ATOM   1085  N   TYR A 140      12.430  -6.294  78.116  1.00  0.00              
ATOM   1086  CA  TYR A 140      13.320  -6.742  79.174  1.00  0.00              
ATOM   1087  CB  TYR A 140      13.145  -5.892  80.428  1.00  0.00              
ATOM   1088  CG  TYR A 140      13.994  -4.629  80.363  1.00  0.00              
ATOM   1089  CD1 TYR A 140      13.679  -3.604  79.488  1.00  0.00              
ATOM   1090  CE1 TYR A 140      14.514  -2.512  79.371  1.00  0.00              
ATOM   1091  CD2 TYR A 140      15.125  -4.541  81.150  1.00  0.00              
ATOM   1092  CE2 TYR A 140      15.959  -3.448  81.043  1.00  0.00              
ATOM   1093  CZ  TYR A 140      15.655  -2.449  80.144  1.00  0.00              
ATOM   1094  OH  TYR A 140      16.513  -1.374  80.025  1.00  0.00              
ATOM   1095  C   TYR A 140      13.243  -8.235  79.468  1.00  0.00              
ATOM   1096  O   TYR A 140      14.218  -8.817  79.942  1.00  0.00              
ATOM   1097  N   ALA A 141      12.117  -8.889  79.162  1.00  0.00              
ATOM   1098  CA  ALA A 141      12.044 -10.345  79.175  1.00  0.00              
ATOM   1099  CB  ALA A 141      10.607 -10.814  79.027  1.00  0.00              
ATOM   1100  C   ALA A 141      12.840 -10.978  78.041  1.00  0.00              
ATOM   1101  O   ALA A 141      13.414 -12.054  78.217  1.00  0.00              
ATOM   1102  N   SER A 142      12.883 -10.355  76.858  1.00  0.00              
ATOM   1103  CA  SER A 142      13.795 -10.796  75.813  1.00  0.00              
ATOM   1104  CB  SER A 142      13.245 -10.425  74.442  1.00  0.00              
ATOM   1105  OG  SER A 142      12.833  -9.068  74.377  1.00  0.00              
ATOM   1106  C   SER A 142      15.223 -10.284  75.998  1.00  0.00              
ATOM   1107  O   SER A 142      16.139 -10.677  75.273  1.00  0.00              
ATOM   1108  N   GLY A 143      15.428  -9.366  76.944  1.00  0.00              
ATOM   1109  CA  GLY A 143      16.760  -8.959  77.363  1.00  0.00              
ATOM   1110  C   GLY A 143      17.298  -7.771  76.581  1.00  0.00              
ATOM   1111  O   GLY A 143      18.496  -7.480  76.628  1.00  0.00              
ATOM   1112  N   ARG A 144      16.428  -7.070  75.852  1.00  0.00              
ATOM   1113  CA  ARG A 144      16.831  -5.888  75.113  1.00  0.00              
ATOM   1114  CB  ARG A 144      16.217  -5.832  73.718  1.00  0.00              
ATOM   1115  CG  ARG A 144      16.712  -6.789  72.648  1.00  0.00              
ATOM   1116  CD  ARG A 144      16.163  -8.202  72.757  1.00  0.00              
ATOM   1117  NE  ARG A 144      16.594  -8.962  71.596  1.00  0.00              
ATOM   1118  CZ  ARG A 144      16.813 -10.277  71.609  1.00  0.00              
ATOM   1119  NH1 ARG A 144      17.175 -10.852  70.471  1.00  0.00              
ATOM   1120  NH2 ARG A 144      16.717 -11.014  72.712  1.00  0.00              
ATOM   1121  C   ARG A 144      16.406  -4.632  75.855  1.00  0.00              
ATOM   1122  O   ARG A 144      15.431  -4.620  76.609  1.00  0.00              
ATOM   1123  N   THR A 145      17.160  -3.557  75.644  1.00  0.00              
ATOM   1124  CA  THR A 145      16.757  -2.245  76.121  1.00  0.00              
ATOM   1125  CB  THR A 145      17.992  -1.600  76.788  1.00  0.00              
ATOM   1126  OG1 THR A 145      17.510  -0.562  77.633  1.00  0.00              
ATOM   1127  CG2 THR A 145      19.033  -1.074  75.804  1.00  0.00              
ATOM   1128  C   THR A 145      16.150  -1.404  74.990  1.00  0.00              
ATOM   1129  O   THR A 145      15.394  -0.455  75.217  1.00  0.00              
ATOM   1130  N   THR A 146      16.436  -1.794  73.745  1.00  0.00              
ATOM   1131  CA  THR A 146      16.061  -1.037  72.564  1.00  0.00              
ATOM   1132  CB  THR A 146      17.320  -0.334  72.012  1.00  0.00              
ATOM   1133  OG1 THR A 146      17.784   0.539  73.038  1.00  0.00              
ATOM   1134  CG2 THR A 146      17.052   0.457  70.743  1.00  0.00              
ATOM   1135  C   THR A 146      15.507  -2.034  71.552  1.00  0.00              
ATOM   1136  O   THR A 146      16.061  -3.124  71.390  1.00  0.00              
ATOM   1137  N   GLY A 147      14.403  -1.688  70.890  1.00  0.00              
ATOM   1138  CA  GLY A 147      13.799  -2.538  69.877  1.00  0.00              
ATOM   1139  C   GLY A 147      12.346  -2.153  69.660  1.00  0.00              
ATOM   1140  O   GLY A 147      11.864  -1.195  70.270  1.00  0.00              
ATOM   1141  N   ILE A 148      11.617  -2.855  68.791  1.00  0.00              
ATOM   1142  CA  ILE A 148      10.201  -2.575  68.625  1.00  0.00              
ATOM   1143  CB  ILE A 148       9.827  -2.003  67.227  1.00  0.00              
ATOM   1144  CG2 ILE A 148      10.325  -2.873  66.082  1.00  0.00              
ATOM   1145  CG1 ILE A 148       8.324  -1.739  67.135  1.00  0.00              
ATOM   1146  CD1 ILE A 148       7.865  -0.942  65.909  1.00  0.00              
ATOM   1147  C   ILE A 148       9.365  -3.777  69.030  1.00  0.00              
ATOM   1148  O   ILE A 148       9.434  -4.865  68.451  1.00  0.00              
ATOM   1149  N   VAL A 149       8.569  -3.548  70.067  1.00  0.00              
ATOM   1150  CA  VAL A 149       7.742  -4.589  70.641  1.00  0.00              
ATOM   1151  CB  VAL A 149       7.663  -4.426  72.171  1.00  0.00              
ATOM   1152  CG1 VAL A 149       6.849  -5.533  72.812  1.00  0.00              
ATOM   1153  CG2 VAL A 149       9.049  -4.473  72.773  1.00  0.00              
ATOM   1154  C   VAL A 149       6.360  -4.576  70.008  1.00  0.00              
ATOM   1155  O   VAL A 149       5.631  -3.584  70.062  1.00  0.00              
ATOM   1156  N   LEU A 150       6.012  -5.685  69.364  1.00  0.00              
ATOM   1157  CA  LEU A 150       4.652  -5.919  68.923  1.00  0.00              
ATOM   1158  CB  LEU A 150       4.651  -6.838  67.708  1.00  0.00              
ATOM   1159  CG  LEU A 150       3.314  -7.224  67.090  1.00  0.00              
ATOM   1160  CD1 LEU A 150       2.618  -6.018  66.485  1.00  0.00              
ATOM   1161  CD2 LEU A 150       3.536  -8.282  66.031  1.00  0.00              
ATOM   1162  C   LEU A 150       3.940  -6.573  70.098  1.00  0.00              
ATOM   1163  O   LEU A 150       4.227  -7.715  70.466  1.00  0.00              
ATOM   1164  N   ASP A 151       3.054  -5.824  70.745  1.00  0.00              
ATOM   1165  CA  ASP A 151       2.330  -6.312  71.906  1.00  0.00              
ATOM   1166  CB  ASP A 151       2.509  -5.330  73.071  1.00  0.00              
ATOM   1167  CG  ASP A 151       1.718  -5.658  74.333  1.00  0.00              
ATOM   1168  OD1 ASP A 151       1.657  -6.818  74.746  1.00  0.00              
ATOM   1169  OD2 ASP A 151       1.167  -4.724  74.919  1.00  0.00              
ATOM   1170  C   ASP A 151       0.863  -6.567  71.594  1.00  0.00              
ATOM   1171  O   ASP A 151       0.013  -5.686  71.739  1.00  0.00              
ATOM   1172  N   SER A 152       0.580  -7.794  71.169  1.00  0.00              
ATOM   1173  CA  SER A 152      -0.756  -8.204  70.781  1.00  0.00              
ATOM   1174  CB  SER A 152      -0.685  -8.859  69.413  1.00  0.00              
ATOM   1175  OG  SER A 152      -0.355  -7.914  68.410  1.00  0.00              
ATOM   1176  C   SER A 152      -1.388  -9.142  71.800  1.00  0.00              
ATOM   1177  O   SER A 152      -1.087 -10.339  71.871  1.00  0.00              
ATOM   1178  N   GLY A 153      -2.284  -8.599  72.621  1.00  0.00              
ATOM   1179  CA  GLY A 153      -2.915  -9.366  73.683  1.00  0.00              
ATOM   1180  C   GLY A 153      -4.193 -10.062  73.235  1.00  0.00              
ATOM   1181  O   GLY A 153      -4.370 -10.452  72.075  1.00  0.00              
ATOM   1182  N   ASP A 154      -5.100 -10.255  74.196  1.00  0.00              
ATOM   1183  CA  ASP A 154      -6.437 -10.730  73.873  1.00  0.00              
ATOM   1184  CB  ASP A 154      -7.151 -11.341  75.079  1.00  0.00              
ATOM   1185  CG  ASP A 154      -8.584 -11.787  74.782  1.00  0.00              
ATOM   1186  OD1 ASP A 154      -8.788 -12.624  73.904  1.00  0.00              
ATOM   1187  OD2 ASP A 154      -9.489 -11.280  75.448  1.00  0.00              
ATOM   1188  C   ASP A 154      -7.286  -9.614  73.289  1.00  0.00              
ATOM   1189  O   ASP A 154      -7.996  -9.841  72.317  1.00  0.00              
ATOM   1190  N   GLY A 155      -7.223  -8.405  73.839  1.00  0.00              
ATOM   1191  CA  GLY A 155      -8.037  -7.317  73.330  1.00  0.00              
ATOM   1192  C   GLY A 155      -7.266  -6.014  73.321  1.00  0.00              
ATOM   1193  O   GLY A 155      -7.539  -5.147  74.151  1.00  0.00              
ATOM   1194  N   VAL A 156      -6.210  -5.993  72.497  1.00  0.00              
ATOM   1195  CA  VAL A 156      -5.528  -4.811  71.967  1.00  0.00              
ATOM   1196  CB  VAL A 156      -5.289  -3.648  72.980  1.00  0.00              
ATOM   1197  CG1 VAL A 156      -4.227  -3.933  74.040  1.00  0.00              
ATOM   1198  CG2 VAL A 156      -5.054  -2.349  72.231  1.00  0.00              
ATOM   1199  C   VAL A 156      -4.204  -5.254  71.340  1.00  0.00              
ATOM   1200  O   VAL A 156      -3.606  -6.242  71.776  1.00  0.00              
ATOM   1201  N   THR A 157      -3.780  -4.571  70.278  1.00  0.00              
ATOM   1202  CA  THR A 157      -2.424  -4.645  69.763  1.00  0.00              
ATOM   1203  CB  THR A 157      -2.427  -5.075  68.277  1.00  0.00              
ATOM   1204  OG1 THR A 157      -2.804  -6.446  68.269  1.00  0.00              
ATOM   1205  CG2 THR A 157      -1.104  -4.873  67.543  1.00  0.00              
ATOM   1206  C   THR A 157      -1.799  -3.263  69.918  1.00  0.00              
ATOM   1207  O   THR A 157      -2.408  -2.239  69.595  1.00  0.00              
ATOM   1208  N   HIS A 158      -0.577  -3.212  70.439  1.00  0.00              
ATOM   1209  CA  HIS A 158       0.198  -1.985  70.454  1.00  0.00              
ATOM   1210  CB  HIS A 158       0.440  -1.510  71.881  1.00  0.00              
ATOM   1211  CG  HIS A 158      -0.801  -0.990  72.589  1.00  0.00              
ATOM   1212  ND1 HIS A 158      -1.378  -1.503  73.663  1.00  0.00              
ATOM   1213  CD2 HIS A 158      -1.486   0.145  72.226  1.00  0.00              
ATOM   1214  NE2 HIS A 158      -2.445   0.257  73.107  1.00  0.00              
ATOM   1215  CE1 HIS A 158      -2.378  -0.724  73.976  1.00  0.00              
ATOM   1216  C   HIS A 158       1.529  -2.252  69.777  1.00  0.00              
ATOM   1217  O   HIS A 158       2.200  -3.234  70.089  1.00  0.00              
ATOM   1218  N   ASN A 159       1.917  -1.415  68.818  1.00  0.00              
ATOM   1219  CA  ASN A 159       3.207  -1.553  68.157  1.00  0.00              
ATOM   1220  CB  ASN A 159       3.087  -1.343  66.645  1.00  0.00              
ATOM   1221  CG  ASN A 159       2.114  -2.274  65.929  1.00  0.00              
ATOM   1222  OD1 ASN A 159       2.474  -3.008  65.009  1.00  0.00              
ATOM   1223  ND2 ASN A 159       0.823  -2.268  66.224  1.00  0.00              
ATOM   1224  C   ASN A 159       4.063  -0.463  68.780  1.00  0.00              
ATOM   1225  O   ASN A 159       3.839   0.725  68.545  1.00  0.00              
ATOM   1226  N   VAL A 160       5.008  -0.856  69.638  1.00  0.00              
ATOM   1227  CA  VAL A 160       5.711   0.081  70.505  1.00  0.00              
ATOM   1228  CB  VAL A 160       5.498  -0.289  71.997  1.00  0.00              
ATOM   1229  CG1 VAL A 160       6.026   0.807  72.909  1.00  0.00              
ATOM   1230  CG2 VAL A 160       4.047  -0.576  72.337  1.00  0.00              
ATOM   1231  C   VAL A 160       7.209   0.120  70.209  1.00  0.00              
ATOM   1232  O   VAL A 160       7.914  -0.853  70.492  1.00  0.00              
ATOM   1233  N   PRO A 161       7.752   1.188  69.614  1.00  0.00              
ATOM   1234  CD  PRO A 161       7.001   2.131  68.793  1.00  0.00              
ATOM   1235  CA  PRO A 161       9.193   1.408  69.504  1.00  0.00              
ATOM   1236  CB  PRO A 161       9.286   2.410  68.376  1.00  0.00              
ATOM   1237  CG  PRO A 161       8.019   3.212  68.516  1.00  0.00              
ATOM   1238  C   PRO A 161       9.820   1.912  70.802  1.00  0.00              
ATOM   1239  O   PRO A 161       9.328   2.848  71.440  1.00  0.00              
ATOM   1240  N   ILE A 162      10.908   1.266  71.226  1.00  0.00              
ATOM   1241  CA  ILE A 162      11.542   1.546  72.507  1.00  0.00              
ATOM   1242  CB  ILE A 162      11.281   0.365  73.483  1.00  0.00              
ATOM   1243  CG2 ILE A 162      11.946   0.611  74.831  1.00  0.00              
ATOM   1244  CG1 ILE A 162       9.792   0.110  73.699  1.00  0.00              
ATOM   1245  CD1 ILE A 162       9.449  -1.173  74.468  1.00  0.00              
ATOM   1246  C   ILE A 162      13.039   1.754  72.295  1.00  0.00              
ATOM   1247  O   ILE A 162      13.677   1.036  71.519  1.00  0.00              
ATOM   1248  N   TYR A 163      13.608   2.746  72.982  1.00  0.00              
ATOM   1249  CA  TYR A 163      15.038   3.001  72.970  1.00  0.00              
ATOM   1250  CB  TYR A 163      15.313   4.282  72.176  1.00  0.00              
ATOM   1251  CG  TYR A 163      16.788   4.593  71.960  1.00  0.00              
ATOM   1252  CD1 TYR A 163      17.478   3.987  70.929  1.00  0.00              
ATOM   1253  CE1 TYR A 163      18.813   4.271  70.725  1.00  0.00              
ATOM   1254  CD2 TYR A 163      17.432   5.490  72.788  1.00  0.00              
ATOM   1255  CE2 TYR A 163      18.763   5.778  72.588  1.00  0.00              
ATOM   1256  CZ  TYR A 163      19.445   5.166  71.560  1.00  0.00              
ATOM   1257  OH  TYR A 163      20.786   5.446  71.381  1.00  0.00              
ATOM   1258  C   TYR A 163      15.486   3.150  74.419  1.00  0.00              
ATOM   1259  O   TYR A 163      14.977   4.010  75.138  1.00  0.00              
ATOM   1260  N   GLU A 164      16.417   2.299  74.870  1.00  0.00              
ATOM   1261  CA  GLU A 164      16.936   2.290  76.239  1.00  0.00              
ATOM   1262  CB  GLU A 164      18.033   3.339  76.462  1.00  0.00              
ATOM   1263  CG  GLU A 164      19.357   3.051  75.752  1.00  0.00              
ATOM   1264  CD  GLU A 164      20.572   3.768  76.338  1.00  0.00              
ATOM   1265  OE1 GLU A 164      20.455   4.887  76.832  1.00  0.00              
ATOM   1266  OE2 GLU A 164      21.661   3.193  76.312  1.00  0.00              
ATOM   1267  C   GLU A 164      15.889   2.341  77.355  1.00  0.00              
ATOM   1268  O   GLU A 164      16.019   3.051  78.355  1.00  0.00              
ATOM   1269  N   GLY A 165      14.814   1.570  77.182  1.00  0.00              
ATOM   1270  CA  GLY A 165      13.694   1.599  78.112  1.00  0.00              
ATOM   1271  C   GLY A 165      12.624   2.621  77.738  1.00  0.00              
ATOM   1272  O   GLY A 165      11.439   2.396  77.993  1.00  0.00              
ATOM   1273  N   TYR A 166      12.986   3.742  77.105  1.00  0.00              
ATOM   1274  CA  TYR A 166      12.022   4.771  76.754  1.00  0.00              
ATOM   1275  CB  TYR A 166      12.739   6.111  76.537  1.00  0.00              
ATOM   1276  CG  TYR A 166      11.835   7.290  76.184  1.00  0.00              
ATOM   1277  CD1 TYR A 166      10.784   7.647  77.009  1.00  0.00              
ATOM   1278  CE1 TYR A 166       9.964   8.702  76.665  1.00  0.00              
ATOM   1279  CD2 TYR A 166      12.075   7.998  75.023  1.00  0.00              
ATOM   1280  CE2 TYR A 166      11.261   9.057  74.679  1.00  0.00              
ATOM   1281  CZ  TYR A 166      10.212   9.399  75.502  1.00  0.00              
ATOM   1282  OH  TYR A 166       9.409  10.469  75.162  1.00  0.00              
ATOM   1283  C   TYR A 166      11.211   4.371  75.527  1.00  0.00              
ATOM   1284  O   TYR A 166      11.701   4.337  74.396  1.00  0.00              
ATOM   1285  N   ALA A 167       9.959   3.999  75.786  1.00  0.00              
ATOM   1286  CA  ALA A 167       8.969   3.836  74.733  1.00  0.00              
ATOM   1287  CB  ALA A 167       7.698   3.251  75.327  1.00  0.00              
ATOM   1288  C   ALA A 167       8.616   5.188  74.124  1.00  0.00              
ATOM   1289  O   ALA A 167       8.421   6.164  74.852  1.00  0.00              
ATOM   1290  N   LEU A 168       8.551   5.273  72.795  1.00  0.00              
ATOM   1291  CA  LEU A 168       8.268   6.529  72.113  1.00  0.00              
ATOM   1292  CB  LEU A 168       8.926   6.522  70.735  1.00  0.00              
ATOM   1293  CG  LEU A 168      10.427   6.290  70.640  1.00  0.00              
ATOM   1294  CD1 LEU A 168      10.818   6.110  69.191  1.00  0.00              
ATOM   1295  CD2 LEU A 168      11.214   7.426  71.266  1.00  0.00              
ATOM   1296  C   LEU A 168       6.764   6.781  71.994  1.00  0.00              
ATOM   1297  O   LEU A 168       6.128   6.274  71.064  1.00  0.00              
ATOM   1298  N   PRO A 169       6.155   7.600  72.871  1.00  0.00              
ATOM   1299  CD  PRO A 169       6.848   8.619  73.657  1.00  0.00              
ATOM   1300  CA  PRO A 169       4.702   7.717  73.037  1.00  0.00              
ATOM   1301  CB  PRO A 169       4.568   8.808  74.087  1.00  0.00              
ATOM   1302  CG  PRO A 169       5.784   9.674  73.875  1.00  0.00              
ATOM   1303  C   PRO A 169       3.899   8.014  71.775  1.00  0.00              
ATOM   1304  O   PRO A 169       2.898   7.363  71.481  1.00  0.00              
ATOM   1305  N   HIS A 170       4.392   8.982  71.000  1.00  0.00              
ATOM   1306  CA  HIS A 170       3.836   9.353  69.706  1.00  0.00              
ATOM   1307  CB  HIS A 170       4.632  10.531  69.110  1.00  0.00              
ATOM   1308  CG  HIS A 170       6.139  10.433  69.327  1.00  0.00              
ATOM   1309  ND1 HIS A 170       6.789  10.926  70.370  1.00  0.00              
ATOM   1310  CD2 HIS A 170       7.019   9.694  68.573  1.00  0.00              
ATOM   1311  NE2 HIS A 170       8.144   9.743  69.237  1.00  0.00              
ATOM   1312  CE1 HIS A 170       8.016  10.483  70.309  1.00  0.00              
ATOM   1313  C   HIS A 170       3.776   8.206  68.706  1.00  0.00              
ATOM   1314  O   HIS A 170       2.787   8.044  67.989  1.00  0.00              
ATOM   1315  N   ALA A 171       4.808   7.361  68.684  1.00  0.00              
ATOM   1316  CA  ALA A 171       4.942   6.369  67.635  1.00  0.00              
ATOM   1317  CB  ALA A 171       6.416   6.200  67.304  1.00  0.00              
ATOM   1318  C   ALA A 171       4.340   5.015  67.986  1.00  0.00              
ATOM   1319  O   ALA A 171       4.468   4.057  67.223  1.00  0.00              
ATOM   1320  N   ILE A 172       3.655   4.908  69.131  1.00  0.00              
ATOM   1321  CA  ILE A 172       2.994   3.668  69.507  1.00  0.00              
ATOM   1322  CB  ILE A 172       2.639   3.646  71.016  1.00  0.00              
ATOM   1323  CG2 ILE A 172       1.948   2.331  71.379  1.00  0.00              
ATOM   1324  CG1 ILE A 172       3.878   3.843  71.883  1.00  0.00              
ATOM   1325  CD1 ILE A 172       3.600   3.982  73.395  1.00  0.00              
ATOM   1326  C   ILE A 172       1.760   3.470  68.629  1.00  0.00              
ATOM   1327  O   ILE A 172       0.687   4.032  68.874  1.00  0.00              
ATOM   1328  N   MET A 173       1.912   2.684  67.563  1.00  0.00              
ATOM   1329  CA  MET A 173       0.781   2.396  66.698  1.00  0.00              
ATOM   1330  CB  MET A 173       1.204   1.971  65.299  1.00  0.00              
ATOM   1331  CG  MET A 173       1.788   3.101  64.457  1.00  0.00              
ATOM   1332  SD  MET A 173       0.647   4.479  64.175  1.00  0.00              
ATOM   1333  CE  MET A 173       1.417   5.724  65.170  1.00  0.00              
ATOM   1334  C   MET A 173      -0.161   1.384  67.325  1.00  0.00              
ATOM   1335  O   MET A 173       0.082   0.175  67.377  1.00  0.00              
ATOM   1336  N   ARG A 174      -1.215   1.947  67.907  1.00  0.00              
ATOM   1337  CA  ARG A 174      -2.312   1.163  68.442  1.00  0.00              
ATOM   1338  CB  ARG A 174      -3.140   2.038  69.376  1.00  0.00              
ATOM   1339  CG  ARG A 174      -4.293   1.318  70.056  1.00  0.00              
ATOM   1340  CD  ARG A 174      -5.025   2.272  70.975  1.00  0.00              
ATOM   1341  NE  ARG A 174      -6.224   1.643  71.496  1.00  0.00              
ATOM   1342  CZ  ARG A 174      -6.271   1.038  72.682  1.00  0.00              
ATOM   1343  NH1 ARG A 174      -7.416   0.508  73.072  1.00  0.00              
ATOM   1344  NH2 ARG A 174      -5.204   0.872  73.457  1.00  0.00              
ATOM   1345  C   ARG A 174      -3.186   0.590  67.332  1.00  0.00              
ATOM   1346  O   ARG A 174      -3.500   1.253  66.343  1.00  0.00              
ATOM   1347  N   LEU A 175      -3.563  -0.672  67.512  1.00  0.00              
ATOM   1348  CA  LEU A 175      -4.515  -1.348  66.656  1.00  0.00              
ATOM   1349  CB  LEU A 175      -3.760  -2.273  65.695  1.00  0.00              
ATOM   1350  CG  LEU A 175      -4.521  -3.117  64.677  1.00  0.00              
ATOM   1351  CD1 LEU A 175      -5.271  -2.242  63.686  1.00  0.00              
ATOM   1352  CD2 LEU A 175      -3.554  -4.026  63.937  1.00  0.00              
ATOM   1353  C   LEU A 175      -5.378  -2.143  67.626  1.00  0.00              
ATOM   1354  O   LEU A 175      -4.909  -3.103  68.230  1.00  0.00              
ATOM   1355  N   ASP A 176      -6.645  -1.774  67.831  1.00  0.00              
ATOM   1356  CA  ASP A 176      -7.494  -2.444  68.822  1.00  0.00              
ATOM   1357  CB  ASP A 176      -8.808  -1.694  69.036  1.00  0.00              
ATOM   1358  CG  ASP A 176      -8.634  -0.371  69.768  1.00  0.00              
ATOM   1359  OD1 ASP A 176      -9.052  -0.253  70.921  1.00  0.00              
ATOM   1360  OD2 ASP A 176      -8.078   0.553  69.174  1.00  0.00              
ATOM   1361  C   ASP A 176      -7.782  -3.918  68.554  1.00  0.00              
ATOM   1362  O   ASP A 176      -8.144  -4.675  69.454  1.00  0.00              
ATOM   1363  N   LEU A 177      -7.594  -4.320  67.295  1.00  0.00              
ATOM   1364  CA  LEU A 177      -7.719  -5.696  66.845  1.00  0.00              
ATOM   1365  CB  LEU A 177      -7.483  -5.691  65.336  1.00  0.00              
ATOM   1366  CG  LEU A 177      -7.383  -6.966  64.511  1.00  0.00              
ATOM   1367  CD1 LEU A 177      -8.695  -7.725  64.472  1.00  0.00              
ATOM   1368  CD2 LEU A 177      -6.970  -6.592  63.105  1.00  0.00              
ATOM   1369  C   LEU A 177      -6.744  -6.647  67.537  1.00  0.00              
ATOM   1370  O   LEU A 177      -5.528  -6.437  67.533  1.00  0.00              
ATOM   1371  N   ALA A 178      -7.303  -7.689  68.158  1.00  0.00              
ATOM   1372  CA  ALA A 178      -6.531  -8.773  68.745  1.00  0.00              
ATOM   1373  CB  ALA A 178      -5.948  -8.299  70.069  1.00  0.00              
ATOM   1374  C   ALA A 178      -7.395 -10.018  68.975  1.00  0.00              
ATOM   1375  O   ALA A 178      -8.466 -10.143  68.368  1.00  0.00              
ATOM   1376  N   GLY A 179      -6.988 -10.929  69.874  1.00  0.00              
ATOM   1377  CA  GLY A 179      -7.521 -12.282  69.984  1.00  0.00              
ATOM   1378  C   GLY A 179      -9.030 -12.427  70.110  1.00  0.00              
ATOM   1379  O   GLY A 179      -9.613 -13.342  69.519  1.00  0.00              
ATOM   1380  N   ARG A 180      -9.662 -11.524  70.858  1.00  0.00              
ATOM   1381  CA  ARG A 180     -11.101 -11.496  71.073  1.00  0.00              
ATOM   1382  CB  ARG A 180     -11.400 -10.401  72.085  1.00  0.00              
ATOM   1383  CG  ARG A 180     -12.839 -10.318  72.579  1.00  0.00              
ATOM   1384  CD  ARG A 180     -12.948  -9.279  73.688  1.00  0.00              
ATOM   1385  NE  ARG A 180     -12.065  -9.630  74.789  1.00  0.00              
ATOM   1386  CZ  ARG A 180     -11.958  -8.926  75.911  1.00  0.00              
ATOM   1387  NH1 ARG A 180     -11.071  -9.348  76.792  1.00  0.00              
ATOM   1388  NH2 ARG A 180     -12.706  -7.859  76.169  1.00  0.00              
ATOM   1389  C   ARG A 180     -11.824 -11.206  69.768  1.00  0.00              
ATOM   1390  O   ARG A 180     -12.802 -11.868  69.412  1.00  0.00              
ATOM   1391  N   ASP A 181     -11.276 -10.250  69.009  1.00  0.00              
ATOM   1392  CA  ASP A 181     -11.861  -9.841  67.738  1.00  0.00              
ATOM   1393  CB  ASP A 181     -11.156  -8.636  67.128  1.00  0.00              
ATOM   1394  CG  ASP A 181     -11.101  -7.411  68.021  1.00  0.00              
ATOM   1395  OD1 ASP A 181     -10.223  -7.383  68.886  1.00  0.00              
ATOM   1396  OD2 ASP A 181     -11.904  -6.500  67.842  1.00  0.00              
ATOM   1397  C   ASP A 181     -11.736 -11.002  66.770  1.00  0.00              
ATOM   1398  O   ASP A 181     -12.690 -11.327  66.066  1.00  0.00              
ATOM   1399  N   LEU A 182     -10.574 -11.669  66.781  1.00  0.00              
ATOM   1400  CA  LEU A 182     -10.380 -12.887  66.006  1.00  0.00              
ATOM   1401  CB  LEU A 182      -8.945 -13.387  66.080  1.00  0.00              
ATOM   1402  CG  LEU A 182      -7.797 -12.518  65.599  1.00  0.00              
ATOM   1403  CD1 LEU A 182      -6.553 -13.377  65.554  1.00  0.00              
ATOM   1404  CD2 LEU A 182      -8.047 -11.949  64.213  1.00  0.00              
ATOM   1405  C   LEU A 182     -11.306 -14.020  66.424  1.00  0.00              
ATOM   1406  O   LEU A 182     -11.795 -14.748  65.566  1.00  0.00              
ATOM   1407  N   THR A 183     -11.597 -14.170  67.722  1.00  0.00              
ATOM   1408  CA  THR A 183     -12.554 -15.161  68.210  1.00  0.00              
ATOM   1409  CB  THR A 183     -12.565 -15.150  69.755  1.00  0.00              
ATOM   1410  OG1 THR A 183     -11.262 -15.527  70.169  1.00  0.00              
ATOM   1411  CG2 THR A 183     -13.575 -16.097  70.370  1.00  0.00              
ATOM   1412  C   THR A 183     -13.949 -14.871  67.660  1.00  0.00              
ATOM   1413  O   THR A 183     -14.646 -15.759  67.163  1.00  0.00              
ATOM   1414  N   ASP A 184     -14.331 -13.590  67.693  1.00  0.00              
ATOM   1415  CA  ASP A 184     -15.637 -13.148  67.218  1.00  0.00              
ATOM   1416  CB  ASP A 184     -15.881 -11.668  67.543  1.00  0.00              
ATOM   1417  CG  ASP A 184     -15.810 -11.265  69.016  1.00  0.00              
ATOM   1418  OD1 ASP A 184     -15.370 -10.149  69.287  1.00  0.00              
ATOM   1419  OD2 ASP A 184     -16.186 -12.043  69.901  1.00  0.00              
ATOM   1420  C   ASP A 184     -15.765 -13.373  65.715  1.00  0.00              
ATOM   1421  O   ASP A 184     -16.780 -13.860  65.213  1.00  0.00              
ATOM   1422  N   TYR A 185     -14.689 -13.051  64.995  1.00  0.00              
ATOM   1423  CA  TYR A 185     -14.559 -13.343  63.577  1.00  0.00              
ATOM   1424  CB  TYR A 185     -13.307 -12.624  63.067  1.00  0.00              
ATOM   1425  CG  TYR A 185     -12.838 -12.985  61.666  1.00  0.00              
ATOM   1426  CD1 TYR A 185     -13.495 -12.520  60.543  1.00  0.00              
ATOM   1427  CE1 TYR A 185     -13.033 -12.861  59.287  1.00  0.00              
ATOM   1428  CD2 TYR A 185     -11.732 -13.794  61.542  1.00  0.00              
ATOM   1429  CE2 TYR A 185     -11.277 -14.134  60.293  1.00  0.00              
ATOM   1430  CZ  TYR A 185     -11.910 -13.654  59.175  1.00  0.00              
ATOM   1431  OH  TYR A 185     -11.373 -13.946  57.937  1.00  0.00              
ATOM   1432  C   TYR A 185     -14.529 -14.843  63.287  1.00  0.00              
ATOM   1433  O   TYR A 185     -15.052 -15.280  62.261  1.00  0.00              
ATOM   1434  N   LEU A 186     -13.941 -15.664  64.163  1.00  0.00              
ATOM   1435  CA  LEU A 186     -13.936 -17.106  63.982  1.00  0.00              
ATOM   1436  CB  LEU A 186     -12.964 -17.783  64.945  1.00  0.00              
ATOM   1437  CG  LEU A 186     -12.610 -19.253  64.732  1.00  0.00              
ATOM   1438  CD1 LEU A 186     -11.944 -19.487  63.387  1.00  0.00              
ATOM   1439  CD2 LEU A 186     -11.678 -19.718  65.827  1.00  0.00              
ATOM   1440  C   LEU A 186     -15.345 -17.662  64.135  1.00  0.00              
ATOM   1441  O   LEU A 186     -15.720 -18.573  63.395  1.00  0.00              
ATOM   1442  N   MET A 187     -16.152 -17.099  65.049  1.00  0.00              
ATOM   1443  CA  MET A 187     -17.581 -17.393  65.089  1.00  0.00              
ATOM   1444  CB  MET A 187     -18.336 -16.642  66.182  1.00  0.00              
ATOM   1445  CG  MET A 187     -17.918 -16.907  67.616  1.00  0.00              
ATOM   1446  SD  MET A 187     -19.126 -16.257  68.798  1.00  0.00              
ATOM   1447  CE  MET A 187     -18.887 -14.516  68.594  1.00  0.00              
ATOM   1448  C   MET A 187     -18.232 -17.038  63.760  1.00  0.00              
ATOM   1449  O   MET A 187     -18.886 -17.890  63.167  1.00  0.00              
ATOM   1450  N   LYS A 188     -18.007 -15.808  63.272  1.00  0.00              
ATOM   1451  CA  LYS A 188     -18.498 -15.335  61.977  1.00  0.00              
ATOM   1452  CB  LYS A 188     -17.892 -13.949  61.710  1.00  0.00              
ATOM   1453  CG  LYS A 188     -18.104 -13.312  60.339  1.00  0.00              
ATOM   1454  CD  LYS A 188     -17.249 -12.054  60.218  1.00  0.00              
ATOM   1455  CE  LYS A 188     -17.378 -11.461  58.822  1.00  0.00              
ATOM   1456  NZ  LYS A 188     -16.602 -10.241  58.672  1.00  0.00              
ATOM   1457  C   LYS A 188     -18.204 -16.288  60.818  1.00  0.00              
ATOM   1458  O   LYS A 188     -19.113 -16.685  60.085  1.00  0.00              
ATOM   1459  N   ILE A 189     -16.946 -16.693  60.633  1.00  0.00              
ATOM   1460  CA  ILE A 189     -16.606 -17.599  59.544  1.00  0.00              
ATOM   1461  CB  ILE A 189     -15.110 -17.526  59.163  1.00  0.00              
ATOM   1462  CG2 ILE A 189     -14.866 -16.161  58.530  1.00  0.00              
ATOM   1463  CG1 ILE A 189     -14.148 -17.811  60.312  1.00  0.00              
ATOM   1464  CD1 ILE A 189     -12.651 -17.676  59.964  1.00  0.00              
ATOM   1465  C   ILE A 189     -17.107 -19.022  59.766  1.00  0.00              
ATOM   1466  O   ILE A 189     -17.578 -19.668  58.824  1.00  0.00              
ATOM   1467  N   LEU A 190     -17.090 -19.518  61.008  1.00  0.00              
ATOM   1468  CA  LEU A 190     -17.670 -20.820  61.300  1.00  0.00              
ATOM   1469  CB  LEU A 190     -17.219 -21.375  62.648  1.00  0.00              
ATOM   1470  CG  LEU A 190     -15.996 -22.295  62.642  1.00  0.00              
ATOM   1471  CD1 LEU A 190     -14.760 -21.621  62.079  1.00  0.00              
ATOM   1472  CD2 LEU A 190     -15.706 -22.800  64.039  1.00  0.00              
ATOM   1473  C   LEU A 190     -19.183 -20.873  61.155  1.00  0.00              
ATOM   1474  O   LEU A 190     -19.700 -21.917  60.758  1.00  0.00              
ATOM   1475  N   THR A 191     -19.923 -19.782  61.393  1.00  0.00              
ATOM   1476  CA  THR A 191     -21.341 -19.736  61.065  1.00  0.00              
ATOM   1477  CB  THR A 191     -22.059 -18.508  61.665  1.00  0.00              
ATOM   1478  OG1 THR A 191     -21.254 -17.352  61.475  1.00  0.00              
ATOM   1479  CG2 THR A 191     -22.328 -18.703  63.145  1.00  0.00              
ATOM   1480  C   THR A 191     -21.578 -19.832  59.566  1.00  0.00              
ATOM   1481  O   THR A 191     -22.544 -20.455  59.122  1.00  0.00              
ATOM   1482  N   GLU A 192     -20.664 -19.278  58.758  1.00  0.00              
ATOM   1483  CA  GLU A 192     -20.759 -19.411  57.309  1.00  0.00              
ATOM   1484  CB  GLU A 192     -19.836 -18.431  56.579  1.00  0.00              
ATOM   1485  CG  GLU A 192     -19.840 -16.979  57.072  1.00  0.00              
ATOM   1486  CD  GLU A 192     -21.203 -16.369  57.382  1.00  0.00              
ATOM   1487  OE1 GLU A 192     -21.842 -15.854  56.466  1.00  0.00              
ATOM   1488  OE2 GLU A 192     -21.622 -16.408  58.543  1.00  0.00              
ATOM   1489  C   GLU A 192     -20.464 -20.843  56.876  1.00  0.00              
ATOM   1490  O   GLU A 192     -20.975 -21.316  55.862  1.00  0.00              
ATOM   1491  N   ARG A 193     -19.650 -21.559  57.658  1.00  0.00              
ATOM   1492  CA  ARG A 193     -19.503 -22.999  57.503  1.00  0.00              
ATOM   1493  CB  ARG A 193     -18.030 -23.350  57.752  1.00  0.00              
ATOM   1494  CG  ARG A 193     -17.600 -24.730  57.267  1.00  0.00              
ATOM   1495  CD  ARG A 193     -16.120 -24.949  57.525  1.00  0.00              
ATOM   1496  NE  ARG A 193     -15.754 -26.335  57.293  1.00  0.00              
ATOM   1497  CZ  ARG A 193     -14.643 -26.708  56.656  1.00  0.00              
ATOM   1498  NH1 ARG A 193     -14.394 -28.008  56.560  1.00  0.00              
ATOM   1499  NH2 ARG A 193     -13.780 -25.825  56.160  1.00  0.00              
ATOM   1500  C   ARG A 193     -20.474 -23.751  58.431  1.00  0.00              
ATOM   1501  O   ARG A 193     -20.180 -24.828  58.956  1.00  0.00              
ATOM   1502  N   GLY A 194     -21.653 -23.181  58.718  1.00  0.00              
ATOM   1503  CA  GLY A 194     -22.719 -23.874  59.434  1.00  0.00              
ATOM   1504  C   GLY A 194     -22.595 -23.872  60.954  1.00  0.00              
ATOM   1505  O   GLY A 194     -23.601 -23.786  61.668  1.00  0.00              
ATOM   1506  N   TYR A 195     -21.372 -23.936  61.485  1.00  0.00              
ATOM   1507  CA  TYR A 195     -21.135 -24.180  62.900  1.00  0.00              
ATOM   1508  CB  TYR A 195     -19.679 -24.571  63.146  1.00  0.00              
ATOM   1509  CG  TYR A 195     -19.098 -25.621  62.206  1.00  0.00              
ATOM   1510  CD1 TYR A 195     -17.865 -25.374  61.645  1.00  0.00              
ATOM   1511  CE1 TYR A 195     -17.295 -26.300  60.805  1.00  0.00              
ATOM   1512  CD2 TYR A 195     -19.771 -26.795  61.914  1.00  0.00              
ATOM   1513  CE2 TYR A 195     -19.202 -27.725  61.064  1.00  0.00              
ATOM   1514  CZ  TYR A 195     -17.958 -27.474  60.525  1.00  0.00              
ATOM   1515  OH  TYR A 195     -17.339 -28.414  59.720  1.00  0.00              
ATOM   1516  C   TYR A 195     -21.502 -22.952  63.724  1.00  0.00              
ATOM   1517  O   TYR A 195     -20.732 -22.011  63.940  1.00  0.00              
ATOM   1518  N   SER A 196     -22.747 -22.980  64.185  1.00  0.00              
ATOM   1519  CA  SER A 196     -23.352 -21.841  64.845  1.00  0.00              
ATOM   1520  CB  SER A 196     -24.860 -21.947  64.658  1.00  0.00              
ATOM   1521  OG  SER A 196     -25.176 -21.953  63.269  1.00  0.00              
ATOM   1522  C   SER A 196     -22.938 -21.634  66.301  1.00  0.00              
ATOM   1523  O   SER A 196     -23.679 -21.902  67.250  1.00  0.00              
ATOM   1524  N   PHE A 197     -21.721 -21.115  66.483  1.00  0.00              
ATOM   1525  CA  PHE A 197     -21.175 -20.799  67.801  1.00  0.00              
ATOM   1526  CB  PHE A 197     -19.651 -20.684  67.699  1.00  0.00              
ATOM   1527  CG  PHE A 197     -18.942 -22.027  67.634  1.00  0.00              
ATOM   1528  CD1 PHE A 197     -18.877 -22.730  66.449  1.00  0.00              
ATOM   1529  CD2 PHE A 197     -18.368 -22.547  68.775  1.00  0.00              
ATOM   1530  CE1 PHE A 197     -18.254 -23.958  66.418  1.00  0.00              
ATOM   1531  CE2 PHE A 197     -17.742 -23.773  68.736  1.00  0.00              
ATOM   1532  CZ  PHE A 197     -17.688 -24.479  67.558  1.00  0.00              
ATOM   1533  C   PHE A 197     -21.766 -19.567  68.496  1.00  0.00              
ATOM   1534  O   PHE A 197     -21.079 -18.801  69.176  1.00  0.00              
ATOM   1535  N   VAL A 198     -23.087 -19.402  68.436  1.00  0.00              
ATOM   1536  CA  VAL A 198     -23.731 -18.139  68.774  1.00  0.00              
ATOM   1537  CB  VAL A 198     -24.956 -17.901  67.844  1.00  0.00              
ATOM   1538  CG1 VAL A 198     -24.485 -17.669  66.416  1.00  0.00              
ATOM   1539  CG2 VAL A 198     -25.961 -19.050  67.876  1.00  0.00              
ATOM   1540  C   VAL A 198     -24.060 -17.894  70.251  1.00  0.00              
ATOM   1541  O   VAL A 198     -25.155 -17.440  70.597  1.00  0.00              
ATOM   1542  N   THR A 199     -23.114 -18.161  71.159  1.00  0.00              
ATOM   1543  CA  THR A 199     -23.302 -17.890  72.581  1.00  0.00              
ATOM   1544  CB  THR A 199     -24.305 -18.881  73.241  1.00  0.00              
ATOM   1545  OG1 THR A 199     -24.655 -18.282  74.483  1.00  0.00              
ATOM   1546  CG2 THR A 199     -23.785 -20.296  73.462  1.00  0.00              
ATOM   1547  C   THR A 199     -21.956 -17.880  73.303  1.00  0.00              
ATOM   1548  O   THR A 199     -20.943 -18.308  72.750  1.00  0.00              
ATOM   1549  N   THR A 200     -21.956 -17.451  74.566  1.00  0.00              
ATOM   1550  CA  THR A 200     -20.755 -17.204  75.356  1.00  0.00              
ATOM   1551  CB  THR A 200     -21.181 -16.607  76.705  1.00  0.00              
ATOM   1552  OG1 THR A 200     -22.312 -17.377  77.104  1.00  0.00              
ATOM   1553  CG2 THR A 200     -21.528 -15.130  76.614  1.00  0.00              
ATOM   1554  C   THR A 200     -19.878 -18.430  75.580  1.00  0.00              
ATOM   1555  O   THR A 200     -18.675 -18.410  75.308  1.00  0.00              
ATOM   1556  N   ALA A 201     -20.491 -19.515  76.068  1.00  0.00              
ATOM   1557  CA  ALA A 201     -19.812 -20.796  76.227  1.00  0.00              
ATOM   1558  CB  ALA A 201     -20.807 -21.839  76.712  1.00  0.00              
ATOM   1559  C   ALA A 201     -19.207 -21.299  74.920  1.00  0.00              
ATOM   1560  O   ALA A 201     -18.048 -21.717  74.868  1.00  0.00              
ATOM   1561  N   GLU A 202     -19.982 -21.189  73.837  1.00  0.00              
ATOM   1562  CA  GLU A 202     -19.506 -21.524  72.506  1.00  0.00              
ATOM   1563  CB  GLU A 202     -20.656 -21.486  71.514  1.00  0.00              
ATOM   1564  CG  GLU A 202     -21.606 -22.679  71.572  1.00  0.00              
ATOM   1565  CD  GLU A 202     -21.045 -23.961  70.971  1.00  0.00              
ATOM   1566  OE1 GLU A 202     -21.166 -24.144  69.760  1.00  0.00              
ATOM   1567  OE2 GLU A 202     -20.499 -24.775  71.713  1.00  0.00              
ATOM   1568  C   GLU A 202     -18.381 -20.609  72.043  1.00  0.00              
ATOM   1569  O   GLU A 202     -17.457 -21.073  71.379  1.00  0.00              
ATOM   1570  N   ARG A 203     -18.408 -19.324  72.413  1.00  0.00              
ATOM   1571  CA  ARG A 203     -17.337 -18.392  72.090  1.00  0.00              
ATOM   1572  CB  ARG A 203     -17.728 -16.971  72.485  1.00  0.00              
ATOM   1573  CG  ARG A 203     -16.917 -15.926  71.736  1.00  0.00              
ATOM   1574  CD  ARG A 203     -17.220 -14.505  72.180  1.00  0.00              
ATOM   1575  NE  ARG A 203     -16.636 -14.201  73.476  1.00  0.00              
ATOM   1576  CZ  ARG A 203     -15.980 -13.063  73.719  1.00  0.00              
ATOM   1577  NH1 ARG A 203     -15.537 -12.855  74.956  1.00  0.00              
ATOM   1578  NH2 ARG A 203     -15.749 -12.169  72.757  1.00  0.00              
ATOM   1579  C   ARG A 203     -16.053 -18.805  72.802  1.00  0.00              
ATOM   1580  O   ARG A 203     -14.976 -18.779  72.207  1.00  0.00              
ATOM   1581  N   GLU A 204     -16.150 -19.235  74.066  1.00  0.00              
ATOM   1582  CA  GLU A 204     -15.014 -19.810  74.775  1.00  0.00              
ATOM   1583  CB  GLU A 204     -15.381 -20.100  76.225  1.00  0.00              
ATOM   1584  CG  GLU A 204     -15.507 -18.851  77.094  1.00  0.00              
ATOM   1585  CD  GLU A 204     -14.174 -18.186  77.412  1.00  0.00              
ATOM   1586  OE1 GLU A 204     -13.512 -18.615  78.362  1.00  0.00              
ATOM   1587  OE2 GLU A 204     -13.790 -17.236  76.729  1.00  0.00              
ATOM   1588  C   GLU A 204     -14.470 -21.069  74.109  1.00  0.00              
ATOM   1589  O   GLU A 204     -13.255 -21.224  73.973  1.00  0.00              
ATOM   1590  N   ILE A 205     -15.356 -21.964  73.654  1.00  0.00              
ATOM   1591  CA  ILE A 205     -14.938 -23.147  72.910  1.00  0.00              
ATOM   1592  CB  ILE A 205     -16.121 -24.127  72.699  1.00  0.00              
ATOM   1593  CG2 ILE A 205     -15.697 -25.341  71.872  1.00  0.00              
ATOM   1594  CG1 ILE A 205     -16.666 -24.597  74.046  1.00  0.00              
ATOM   1595  CD1 ILE A 205     -17.947 -25.453  73.978  1.00  0.00              
ATOM   1596  C   ILE A 205     -14.262 -22.763  71.594  1.00  0.00              
ATOM   1597  O   ILE A 205     -13.192 -23.290  71.288  1.00  0.00              
ATOM   1598  N   VAL A 206     -14.809 -21.815  70.824  1.00  0.00              
ATOM   1599  CA  VAL A 206     -14.206 -21.408  69.562  1.00  0.00              
ATOM   1600  CB  VAL A 206     -15.224 -20.622  68.693  1.00  0.00              
ATOM   1601  CG1 VAL A 206     -15.316 -19.137  68.987  1.00  0.00              
ATOM   1602  CG2 VAL A 206     -14.971 -20.883  67.225  1.00  0.00              
ATOM   1603  C   VAL A 206     -12.875 -20.685  69.770  1.00  0.00              
ATOM   1604  O   VAL A 206     -11.950 -20.830  68.969  1.00  0.00              
ATOM   1605  N   ARG A 207     -12.740 -19.947  70.878  1.00  0.00              
ATOM   1606  CA  ARG A 207     -11.469 -19.363  71.282  1.00  0.00              
ATOM   1607  CB  ARG A 207     -11.667 -18.509  72.523  1.00  0.00              
ATOM   1608  CG  ARG A 207     -10.507 -17.570  72.824  1.00  0.00              
ATOM   1609  CD  ARG A 207     -10.371 -17.417  74.327  1.00  0.00              
ATOM   1610  NE  ARG A 207      -9.919 -18.679  74.891  1.00  0.00              
ATOM   1611  CZ  ARG A 207     -10.268 -19.115  76.099  1.00  0.00              
ATOM   1612  NH1 ARG A 207      -9.751 -20.265  76.502  1.00  0.00              
ATOM   1613  NH2 ARG A 207     -11.114 -18.440  76.869  1.00  0.00              
ATOM   1614  C   ARG A 207     -10.464 -20.470  71.589  1.00  0.00              
ATOM   1615  O   ARG A 207      -9.301 -20.386  71.193  1.00  0.00              
ATOM   1616  N   ASP A 208     -10.896 -21.536  72.273  1.00  0.00              
ATOM   1617  CA  ASP A 208     -10.051 -22.703  72.497  1.00  0.00              
ATOM   1618  CB  ASP A 208     -10.726 -23.693  73.440  1.00  0.00              
ATOM   1619  CG  ASP A 208      -9.875 -24.918  73.743  1.00  0.00              
ATOM   1620  OD1 ASP A 208     -10.190 -26.001  73.236  1.00  0.00              
ATOM   1621  OD2 ASP A 208      -8.914 -24.803  74.500  1.00  0.00              
ATOM   1622  C   ASP A 208      -9.650 -23.406  71.206  1.00  0.00              
ATOM   1623  O   ASP A 208      -8.514 -23.867  71.090  1.00  0.00              
ATOM   1624  N   ILE A 209     -10.569 -23.491  70.234  1.00  0.00              
ATOM   1625  CA  ILE A 209     -10.269 -23.988  68.893  1.00  0.00              
ATOM   1626  CB  ILE A 209     -11.518 -23.932  67.974  1.00  0.00              
ATOM   1627  CG2 ILE A 209     -11.159 -24.308  66.543  1.00  0.00              
ATOM   1628  CG1 ILE A 209     -12.648 -24.807  68.488  1.00  0.00              
ATOM   1629  CD1 ILE A 209     -13.953 -24.755  67.669  1.00  0.00              
ATOM   1630  C   ILE A 209      -9.146 -23.162  68.276  1.00  0.00              
ATOM   1631  O   ILE A 209      -8.162 -23.712  67.784  1.00  0.00              
ATOM   1632  N   LYS A 210      -9.294 -21.834  68.331  1.00  0.00              
ATOM   1633  CA  LYS A 210      -8.299 -20.903  67.825  1.00  0.00              
ATOM   1634  CB  LYS A 210      -8.792 -19.489  68.101  1.00  0.00              
ATOM   1635  CG  LYS A 210      -8.031 -18.380  67.397  1.00  0.00              
ATOM   1636  CD  LYS A 210      -8.534 -17.005  67.807  1.00  0.00              
ATOM   1637  CE  LYS A 210      -8.315 -16.780  69.294  1.00  0.00              
ATOM   1638  NZ  LYS A 210      -7.844 -15.431  69.520  1.00  0.00              
ATOM   1639  C   LYS A 210      -6.941 -21.155  68.476  1.00  0.00              
ATOM   1640  O   LYS A 210      -5.962 -21.413  67.774  1.00  0.00              
ATOM   1641  N   GLU A 211      -6.900 -21.184  69.814  1.00  0.00              
ATOM   1642  CA  GLU A 211      -5.684 -21.460  70.574  1.00  0.00              
ATOM   1643  CB  GLU A 211      -5.986 -21.502  72.068  1.00  0.00              
ATOM   1644  CG  GLU A 211      -6.465 -20.188  72.670  1.00  0.00              
ATOM   1645  CD  GLU A 211      -6.820 -20.302  74.144  1.00  0.00              
ATOM   1646  OE1 GLU A 211      -6.063 -19.801  74.972  1.00  0.00              
ATOM   1647  OE2 GLU A 211      -7.856 -20.889  74.475  1.00  0.00              
ATOM   1648  C   GLU A 211      -4.989 -22.765  70.202  1.00  0.00              
ATOM   1649  O   GLU A 211      -3.760 -22.829  70.166  1.00  0.00              
ATOM   1650  N   LYS A 212      -5.766 -23.820  69.942  1.00  0.00              
ATOM   1651  CA  LYS A 212      -5.205 -25.102  69.545  1.00  0.00              
ATOM   1652  CB  LYS A 212      -6.175 -26.219  69.893  1.00  0.00              
ATOM   1653  CG  LYS A 212      -6.202 -26.524  71.379  1.00  0.00              
ATOM   1654  CD  LYS A 212      -7.356 -27.458  71.682  1.00  0.00              
ATOM   1655  CE  LYS A 212      -7.304 -27.869  73.141  1.00  0.00              
ATOM   1656  NZ  LYS A 212      -8.596 -28.382  73.550  1.00  0.00              
ATOM   1657  C   LYS A 212      -4.818 -25.216  68.078  1.00  0.00              
ATOM   1658  O   LYS A 212      -3.789 -25.808  67.748  1.00  0.00              
ATOM   1659  N   LEU A 213      -5.627 -24.661  67.175  1.00  0.00              
ATOM   1660  CA  LEU A 213      -5.481 -24.949  65.759  1.00  0.00              
ATOM   1661  CB  LEU A 213      -6.799 -25.454  65.173  1.00  0.00              
ATOM   1662  CG  LEU A 213      -7.410 -26.753  65.686  1.00  0.00              
ATOM   1663  CD1 LEU A 213      -8.701 -27.040  64.939  1.00  0.00              
ATOM   1664  CD2 LEU A 213      -6.447 -27.919  65.522  1.00  0.00              
ATOM   1665  C   LEU A 213      -4.963 -23.826  64.878  1.00  0.00              
ATOM   1666  O   LEU A 213      -4.309 -24.110  63.870  1.00  0.00              
ATOM   1667  N   CYS A 214      -5.218 -22.558  65.213  1.00  0.00              
ATOM   1668  CA  CYS A 214      -5.016 -21.491  64.246  1.00  0.00              
ATOM   1669  CB  CYS A 214      -5.850 -20.265  64.590  1.00  0.00              
ATOM   1670  SG  CYS A 214      -5.191 -19.254  65.938  1.00  0.00              
ATOM   1671  C   CYS A 214      -3.559 -21.098  64.058  1.00  0.00              
ATOM   1672  O   CYS A 214      -2.752 -21.122  64.990  1.00  0.00              
ATOM   1673  N   TYR A 215      -3.225 -20.722  62.825  1.00  0.00              
ATOM   1674  CA  TYR A 215      -1.861 -20.381  62.467  1.00  0.00              
ATOM   1675  CB  TYR A 215      -1.104 -21.603  61.914  1.00  0.00              
ATOM   1676  CG  TYR A 215      -1.733 -22.313  60.719  1.00  0.00              
ATOM   1677  CD1 TYR A 215      -1.292 -22.040  59.437  1.00  0.00              
ATOM   1678  CE1 TYR A 215      -1.845 -22.706  58.362  1.00  0.00              
ATOM   1679  CD2 TYR A 215      -2.726 -23.250  60.926  1.00  0.00              
ATOM   1680  CE2 TYR A 215      -3.279 -23.915  59.854  1.00  0.00              
ATOM   1681  CZ  TYR A 215      -2.836 -23.637  58.581  1.00  0.00              
ATOM   1682  OH  TYR A 215      -3.399 -24.302  57.511  1.00  0.00              
ATOM   1683  C   TYR A 215      -1.865 -19.247  61.459  1.00  0.00              
ATOM   1684  O   TYR A 215      -2.826 -19.083  60.705  1.00  0.00              
ATOM   1685  N   VAL A 216      -0.809 -18.440  61.435  1.00  0.00              
ATOM   1686  CA  VAL A 216      -0.728 -17.344  60.488  1.00  0.00              
ATOM   1687  CB  VAL A 216       0.149 -16.194  61.022  1.00  0.00              
ATOM   1688  CG1 VAL A 216       0.156 -15.030  60.045  1.00  0.00              
ATOM   1689  CG2 VAL A 216      -0.361 -15.702  62.367  1.00  0.00              
ATOM   1690  C   VAL A 216      -0.182 -17.902  59.183  1.00  0.00              
ATOM   1691  O   VAL A 216       0.883 -18.522  59.135  1.00  0.00              
ATOM   1692  N   ALA A 217      -0.966 -17.701  58.125  1.00  0.00              
ATOM   1693  CA  ALA A 217      -0.588 -18.134  56.791  1.00  0.00              
ATOM   1694  CB  ALA A 217      -1.707 -17.793  55.821  1.00  0.00              
ATOM   1695  C   ALA A 217       0.668 -17.440  56.289  1.00  0.00              
ATOM   1696  O   ALA A 217       0.746 -16.212  56.292  1.00  0.00              
ATOM   1697  N   LEU A 218       1.665 -18.217  55.858  1.00  0.00              
ATOM   1698  CA  LEU A 218       2.874 -17.670  55.257  1.00  0.00              
ATOM   1699  CB  LEU A 218       3.925 -18.771  55.113  1.00  0.00              
ATOM   1700  CG  LEU A 218       5.281 -18.462  54.478  1.00  0.00              
ATOM   1701  CD1 LEU A 218       6.021 -17.363  55.226  1.00  0.00              
ATOM   1702  CD2 LEU A 218       6.124 -19.724  54.433  1.00  0.00              
ATOM   1703  C   LEU A 218       2.540 -17.060  53.900  1.00  0.00              
ATOM   1704  O   LEU A 218       3.028 -15.989  53.533  1.00  0.00              
ATOM   1705  N   ASP A 219       1.704 -17.747  53.123  1.00  0.00              
ATOM   1706  CA  ASP A 219       1.131 -17.145  51.938  1.00  0.00              
ATOM   1707  CB  ASP A 219       1.818 -17.597  50.657  1.00  0.00              
ATOM   1708  CG  ASP A 219       1.443 -16.677  49.507  1.00  0.00              
ATOM   1709  OD1 ASP A 219       0.391 -16.877  48.889  1.00  0.00              
ATOM   1710  OD2 ASP A 219       2.201 -15.738  49.260  1.00  0.00              
ATOM   1711  C   ASP A 219      -0.335 -17.517  51.888  1.00  0.00              
ATOM   1712  O   ASP A 219      -0.703 -18.647  51.559  1.00  0.00              
ATOM   1713  N   PHE A 220      -1.156 -16.517  52.213  1.00  0.00              
ATOM   1714  CA  PHE A 220      -2.600 -16.667  52.282  1.00  0.00              
ATOM   1715  CB  PHE A 220      -3.232 -15.307  52.582  1.00  0.00              
ATOM   1716  CG  PHE A 220      -4.739 -15.329  52.810  1.00  0.00              
ATOM   1717  CD1 PHE A 220      -5.296 -16.177  53.752  1.00  0.00              
ATOM   1718  CD2 PHE A 220      -5.548 -14.484  52.075  1.00  0.00              
ATOM   1719  CE1 PHE A 220      -6.660 -16.175  53.954  1.00  0.00              
ATOM   1720  CE2 PHE A 220      -6.910 -14.489  52.287  1.00  0.00              
ATOM   1721  CZ  PHE A 220      -7.467 -15.330  53.225  1.00  0.00              
ATOM   1722  C   PHE A 220      -3.233 -17.285  51.042  1.00  0.00              
ATOM   1723  O   PHE A 220      -3.922 -18.296  51.155  1.00  0.00              
ATOM   1724  N   GLU A 221      -2.974 -16.729  49.855  1.00  0.00              
ATOM   1725  CA  GLU A 221      -3.646 -17.180  48.648  1.00  0.00              
ATOM   1726  CB  GLU A 221      -3.442 -16.171  47.521  1.00  0.00              
ATOM   1727  CG  GLU A 221      -4.412 -16.333  46.347  1.00  0.00              
ATOM   1728  CD  GLU A 221      -5.886 -16.202  46.719  1.00  0.00              
ATOM   1729  OE1 GLU A 221      -6.312 -15.103  47.074  1.00  0.00              
ATOM   1730  OE2 GLU A 221      -6.604 -17.198  46.653  1.00  0.00              
ATOM   1731  C   GLU A 221      -3.212 -18.578  48.224  1.00  0.00              
ATOM   1732  O   GLU A 221      -4.054 -19.392  47.840  1.00  0.00              
ATOM   1733  N   ASN A 222      -1.912 -18.880  48.317  1.00  0.00              
ATOM   1734  CA  ASN A 222      -1.406 -20.220  48.041  1.00  0.00              
ATOM   1735  CB  ASN A 222       0.118 -20.236  48.158  1.00  0.00              
ATOM   1736  CG  ASN A 222       0.764 -21.611  48.045  1.00  0.00              
ATOM   1737  OD1 ASN A 222       1.502 -22.027  48.932  1.00  0.00              
ATOM   1738  ND2 ASN A 222       0.537 -22.373  46.984  1.00  0.00              
ATOM   1739  C   ASN A 222      -2.030 -21.259  48.965  1.00  0.00              
ATOM   1740  O   ASN A 222      -2.545 -22.280  48.502  1.00  0.00              
ATOM   1741  N   GLU A 223      -2.034 -20.969  50.269  1.00  0.00              
ATOM   1742  CA  GLU A 223      -2.657 -21.852  51.239  1.00  0.00              
ATOM   1743  CB  GLU A 223      -2.330 -21.401  52.647  1.00  0.00              
ATOM   1744  CG  GLU A 223      -0.883 -21.728  52.985  1.00  0.00              
ATOM   1745  CD  GLU A 223      -0.393 -21.089  54.270  1.00  0.00              
ATOM   1746  OE1 GLU A 223      -0.928 -21.375  55.339  1.00  0.00              
ATOM   1747  OE2 GLU A 223       0.539 -20.282  54.208  1.00  0.00              
ATOM   1748  C   GLU A 223      -4.159 -21.998  51.044  1.00  0.00              
ATOM   1749  O   GLU A 223      -4.691 -23.104  51.170  1.00  0.00              
ATOM   1750  N   MET A 224      -4.846 -20.906  50.692  1.00  0.00              
ATOM   1751  CA  MET A 224      -6.266 -20.937  50.370  1.00  0.00              
ATOM   1752  CB  MET A 224      -6.792 -19.520  50.140  1.00  0.00              
ATOM   1753  CG  MET A 224      -8.295 -19.437  49.905  1.00  0.00              
ATOM   1754  SD  MET A 224      -8.908 -17.737  49.824  1.00  0.00              
ATOM   1755  CE  MET A 224      -9.700 -17.659  51.405  1.00  0.00              
ATOM   1756  C   MET A 224      -6.535 -21.827  49.164  1.00  0.00              
ATOM   1757  O   MET A 224      -7.488 -22.607  49.184  1.00  0.00              
ATOM   1758  N   ALA A 225      -5.683 -21.767  48.135  1.00  0.00              
ATOM   1759  CA  ALA A 225      -5.781 -22.669  46.995  1.00  0.00              
ATOM   1760  CB  ALA A 225      -4.681 -22.364  45.990  1.00  0.00              
ATOM   1761  C   ALA A 225      -5.658 -24.134  47.401  1.00  0.00              
ATOM   1762  O   ALA A 225      -6.453 -24.965  46.953  1.00  0.00              
ATOM   1763  N   THR A 226      -4.703 -24.479  48.273  1.00  0.00              
ATOM   1764  CA  THR A 226      -4.613 -25.831  48.811  1.00  0.00              
ATOM   1765  CB  THR A 226      -3.231 -26.079  49.440  1.00  0.00              
ATOM   1766  OG1 THR A 226      -2.863 -24.905  50.154  1.00  0.00              
ATOM   1767  CG2 THR A 226      -2.190 -26.402  48.381  1.00  0.00              
ATOM   1768  C   THR A 226      -5.731 -26.225  49.773  1.00  0.00              
ATOM   1769  O   THR A 226      -6.072 -27.402  49.886  1.00  0.00              
ATOM   1770  N   ALA A 227      -6.323 -25.259  50.481  1.00  0.00              
ATOM   1771  CA  ALA A 227      -7.463 -25.530  51.346  1.00  0.00              
ATOM   1772  CB  ALA A 227      -7.667 -24.373  52.304  1.00  0.00              
ATOM   1773  C   ALA A 227      -8.754 -25.717  50.559  1.00  0.00              
ATOM   1774  O   ALA A 227      -9.658 -26.432  50.989  1.00  0.00              
ATOM   1775  N   ALA A 228      -8.861 -25.050  49.405  1.00  0.00              
ATOM   1776  CA  ALA A 228      -9.948 -25.284  48.466  1.00  0.00              
ATOM   1777  CB  ALA A 228      -9.961 -24.186  47.413  1.00  0.00              
ATOM   1778  C   ALA A 228      -9.751 -26.613  47.750  1.00  0.00              
ATOM   1779  O   ALA A 228     -10.688 -27.393  47.576  1.00  0.00              
ATOM   1780  N   SER A 229      -8.511 -26.909  47.354  1.00  0.00              
ATOM   1781  CA  SER A 229      -8.177 -28.191  46.752  1.00  0.00              
ATOM   1782  CB  SER A 229      -6.977 -28.009  45.821  1.00  0.00              
ATOM   1783  OG  SER A 229      -7.120 -26.870  44.981  1.00  0.00              
ATOM   1784  C   SER A 229      -7.862 -29.177  47.877  1.00  0.00              
ATOM   1785  O   SER A 229      -6.778 -29.762  47.959  1.00  0.00              
ATOM   1786  N   SER A 230      -8.842 -29.380  48.760  1.00  0.00              
ATOM   1787  CA  SER A 230      -8.644 -30.049  50.034  1.00  0.00              
ATOM   1788  CB  SER A 230      -9.849 -29.748  50.921  1.00  0.00              
ATOM   1789  OG  SER A 230     -11.062 -29.736  50.178  1.00  0.00              
ATOM   1790  C   SER A 230      -8.294 -31.534  50.018  1.00  0.00              
ATOM   1791  O   SER A 230      -9.115 -32.426  50.236  1.00  0.00              
ATOM   1792  N   SER A 231      -7.019 -31.794  49.735  1.00  0.00              
ATOM   1793  CA  SER A 231      -6.433 -33.114  49.889  1.00  0.00              
ATOM   1794  CB  SER A 231      -5.085 -33.113  49.171  1.00  0.00              
ATOM   1795  OG  SER A 231      -4.262 -32.036  49.619  1.00  0.00              
ATOM   1796  C   SER A 231      -6.224 -33.440  51.363  1.00  0.00              
ATOM   1797  O   SER A 231      -6.489 -34.539  51.849  1.00  0.00              
ATOM   1798  N   SER A 232      -5.728 -32.418  52.061  1.00  0.00              
ATOM   1799  CA  SER A 232      -5.217 -32.572  53.410  1.00  0.00              
ATOM   1800  CB  SER A 232      -3.762 -33.034  53.310  1.00  0.00              
ATOM   1801  OG  SER A 232      -3.081 -32.416  52.216  1.00  0.00              
ATOM   1802  C   SER A 232      -5.317 -31.339  54.298  1.00  0.00              
ATOM   1803  O   SER A 232      -5.361 -31.472  55.522  1.00  0.00              
ATOM   1804  N   LEU A 233      -5.378 -30.121  53.746  1.00  0.00              
ATOM   1805  CA  LEU A 233      -5.302 -28.917  54.561  1.00  0.00              
ATOM   1806  CB  LEU A 233      -4.712 -27.771  53.732  1.00  0.00              
ATOM   1807  CG  LEU A 233      -4.206 -26.529  54.464  1.00  0.00              
ATOM   1808  CD1 LEU A 233      -3.021 -26.873  55.352  1.00  0.00              
ATOM   1809  CD2 LEU A 233      -3.798 -25.459  53.470  1.00  0.00              
ATOM   1810  C   LEU A 233      -6.625 -28.528  55.223  1.00  0.00              
ATOM   1811  O   LEU A 233      -7.324 -27.599  54.808  1.00  0.00              
ATOM   1812  N   GLU A 234      -6.984 -29.304  56.251  1.00  0.00              
ATOM   1813  CA  GLU A 234      -8.074 -28.995  57.165  1.00  0.00              
ATOM   1814  CB  GLU A 234      -9.452 -29.082  56.500  1.00  0.00              
ATOM   1815  CG  GLU A 234      -9.965 -30.373  55.880  1.00  0.00              
ATOM   1816  CD  GLU A 234     -11.279 -30.159  55.138  1.00  0.00              
ATOM   1817  OE1 GLU A 234     -11.353 -30.518  53.964  1.00  0.00              
ATOM   1818  OE2 GLU A 234     -12.228 -29.619  55.718  1.00  0.00              
ATOM   1819  C   GLU A 234      -8.016 -29.910  58.377  1.00  0.00              
ATOM   1820  O   GLU A 234      -7.486 -31.019  58.281  1.00  0.00              
ATOM   1821  N   LYS A 235      -8.536 -29.481  59.530  1.00  0.00              
ATOM   1822  CA  LYS A 235      -8.474 -30.308  60.721  1.00  0.00              
ATOM   1823  CB  LYS A 235      -7.442 -29.756  61.716  1.00  0.00              
ATOM   1824  CG  LYS A 235      -7.127 -30.660  62.912  1.00  0.00              
ATOM   1825  CD  LYS A 235      -6.701 -32.054  62.459  1.00  0.00              
ATOM   1826  CE  LYS A 235      -6.824 -33.037  63.608  1.00  0.00              
ATOM   1827  NZ  LYS A 235      -7.140 -34.360  63.099  1.00  0.00              
ATOM   1828  C   LYS A 235      -9.831 -30.530  61.374  1.00  0.00              
ATOM   1829  O   LYS A 235     -10.713 -29.672  61.405  1.00  0.00              
ATOM   1830  N   SER A 236      -9.966 -31.762  61.856  1.00  0.00              
ATOM   1831  CA  SER A 236     -11.132 -32.249  62.562  1.00  0.00              
ATOM   1832  CB  SER A 236     -11.111 -33.766  62.376  1.00  0.00              
ATOM   1833  OG  SER A 236      -9.830 -34.280  62.752  1.00  0.00              
ATOM   1834  C   SER A 236     -11.080 -31.887  64.046  1.00  0.00              
ATOM   1835  O   SER A 236     -10.323 -32.509  64.799  1.00  0.00              
ATOM   1836  N   TYR A 237     -11.844 -30.899  64.509  1.00  0.00              
ATOM   1837  CA  TYR A 237     -11.897 -30.603  65.933  1.00  0.00              
ATOM   1838  CB  TYR A 237     -11.976 -29.090  66.184  1.00  0.00              
ATOM   1839  CG  TYR A 237     -11.967 -28.681  67.658  1.00  0.00              
ATOM   1840  CD1 TYR A 237     -10.771 -28.453  68.313  1.00  0.00              
ATOM   1841  CE1 TYR A 237     -10.770 -28.083  69.646  1.00  0.00              
ATOM   1842  CD2 TYR A 237     -13.161 -28.539  68.340  1.00  0.00              
ATOM   1843  CE2 TYR A 237     -13.165 -28.186  69.672  1.00  0.00              
ATOM   1844  CZ  TYR A 237     -11.971 -27.950  70.313  1.00  0.00              
ATOM   1845  OH  TYR A 237     -11.999 -27.565  71.638  1.00  0.00              
ATOM   1846  C   TYR A 237     -13.121 -31.306  66.498  1.00  0.00              
ATOM   1847  O   TYR A 237     -14.237 -31.099  66.019  1.00  0.00              
ATOM   1848  N   GLU A 238     -12.952 -32.151  67.514  1.00  0.00              
ATOM   1849  CA  GLU A 238     -14.107 -32.724  68.178  1.00  0.00              
ATOM   1850  CB  GLU A 238     -13.817 -34.106  68.749  1.00  0.00              
ATOM   1851  CG  GLU A 238     -15.114 -34.791  69.175  1.00  0.00              
ATOM   1852  CD  GLU A 238     -14.948 -36.152  69.831  1.00  0.00              
ATOM   1853  OE1 GLU A 238     -14.467 -37.077  69.177  1.00  0.00              
ATOM   1854  OE2 GLU A 238     -15.311 -36.281  70.998  1.00  0.00              
ATOM   1855  C   GLU A 238     -14.570 -31.782  69.278  1.00  0.00              
ATOM   1856  O   GLU A 238     -13.856 -31.528  70.251  1.00  0.00              
ATOM   1857  N   LEU A 239     -15.759 -31.215  69.086  1.00  0.00              
ATOM   1858  CA  LEU A 239     -16.446 -30.488  70.141  1.00  0.00              
ATOM   1859  CB  LEU A 239     -17.723 -29.844  69.609  1.00  0.00              
ATOM   1860  CG  LEU A 239     -17.634 -28.762  68.546  1.00  0.00              
ATOM   1861  CD1 LEU A 239     -19.027 -28.290  68.168  1.00  0.00              
ATOM   1862  CD2 LEU A 239     -16.812 -27.593  69.048  1.00  0.00              
ATOM   1863  C   LEU A 239     -16.809 -31.439  71.278  1.00  0.00              
ATOM   1864  O   LEU A 239     -17.248 -32.558  70.996  1.00  0.00              
ATOM   1865  N   PRO A 240     -16.688 -31.057  72.563  1.00  0.00              
ATOM   1866  CD  PRO A 240     -16.226 -29.736  72.984  1.00  0.00              
ATOM   1867  CA  PRO A 240     -16.934 -31.911  73.731  1.00  0.00              
ATOM   1868  CB  PRO A 240     -16.871 -30.922  74.875  1.00  0.00              
ATOM   1869  CG  PRO A 240     -15.801 -29.967  74.421  1.00  0.00              
ATOM   1870  C   PRO A 240     -18.223 -32.729  73.774  1.00  0.00              
ATOM   1871  O   PRO A 240     -18.315 -33.723  74.493  1.00  0.00              
ATOM   1872  N   ASP A 241     -19.230 -32.343  72.987  1.00  0.00              
ATOM   1873  CA  ASP A 241     -20.474 -33.096  72.874  1.00  0.00              
ATOM   1874  CB  ASP A 241     -21.645 -32.130  72.618  1.00  0.00              
ATOM   1875  CG  ASP A 241     -21.734 -31.579  71.197  1.00  0.00              
ATOM   1876  OD1 ASP A 241     -20.703 -31.197  70.636  1.00  0.00              
ATOM   1877  OD2 ASP A 241     -22.832 -31.519  70.645  1.00  0.00              
ATOM   1878  C   ASP A 241     -20.412 -34.147  71.761  1.00  0.00              
ATOM   1879  O   ASP A 241     -21.448 -34.624  71.299  1.00  0.00              
ATOM   1880  N   GLY A 242     -19.221 -34.468  71.250  1.00  0.00              
ATOM   1881  CA  GLY A 242     -19.063 -35.493  70.232  1.00  0.00              
ATOM   1882  C   GLY A 242     -18.950 -34.939  68.817  1.00  0.00              
ATOM   1883  O   GLY A 242     -18.502 -35.655  67.919  1.00  0.00              
ATOM   1884  N   GLN A 243     -19.304 -33.672  68.570  1.00  0.00              
ATOM   1885  CA  GLN A 243     -19.338 -33.150  67.210  1.00  0.00              
ATOM   1886  CB  GLN A 243     -20.165 -31.874  67.113  1.00  0.00              
ATOM   1887  CG  GLN A 243     -21.665 -32.074  67.246  1.00  0.00              
ATOM   1888  CD  GLN A 243     -22.448 -30.789  67.021  1.00  0.00              
ATOM   1889  OE1 GLN A 243     -22.356 -30.151  65.976  1.00  0.00              
ATOM   1890  NE2 GLN A 243     -23.253 -30.349  67.975  1.00  0.00              
ATOM   1891  C   GLN A 243     -17.961 -32.916  66.604  1.00  0.00              
ATOM   1892  O   GLN A 243     -17.309 -31.897  66.838  1.00  0.00              
ATOM   1893  N   VAL A 244     -17.490 -33.906  65.846  1.00  0.00              
ATOM   1894  CA  VAL A 244     -16.256 -33.772  65.081  1.00  0.00              
ATOM   1895  CB  VAL A 244     -15.736 -35.148  64.587  1.00  0.00              
ATOM   1896  CG1 VAL A 244     -14.342 -35.003  63.997  1.00  0.00              
ATOM   1897  CG2 VAL A 244     -15.703 -36.193  65.693  1.00  0.00              
ATOM   1898  C   VAL A 244     -16.491 -32.815  63.912  1.00  0.00              
ATOM   1899  O   VAL A 244     -16.963 -33.198  62.839  1.00  0.00              
ATOM   1900  N   ILE A 245     -16.206 -31.535  64.145  1.00  0.00              
ATOM   1901  CA  ILE A 245     -16.370 -30.513  63.123  1.00  0.00              
ATOM   1902  CB  ILE A 245     -16.792 -29.148  63.722  1.00  0.00              
ATOM   1903  CG2 ILE A 245     -18.163 -29.307  64.370  1.00  0.00              
ATOM   1904  CG1 ILE A 245     -15.782 -28.537  64.689  1.00  0.00              
ATOM   1905  CD1 ILE A 245     -16.097 -27.086  65.096  1.00  0.00              
ATOM   1906  C   ILE A 245     -15.125 -30.375  62.255  1.00  0.00              
ATOM   1907  O   ILE A 245     -13.996 -30.573  62.714  1.00  0.00              
ATOM   1908  N   THR A 246     -15.318 -30.032  60.982  1.00  0.00              
ATOM   1909  CA  THR A 246     -14.200 -29.900  60.058  1.00  0.00              
ATOM   1910  CB  THR A 246     -14.525 -30.527  58.680  1.00  0.00              
ATOM   1911  OG1 THR A 246     -15.649 -29.853  58.108  1.00  0.00              
ATOM   1912  CG2 THR A 246     -14.774 -32.024  58.780  1.00  0.00              
ATOM   1913  C   THR A 246     -13.855 -28.424  59.935  1.00  0.00              
ATOM   1914  O   THR A 246     -14.759 -27.605  59.767  1.00  0.00              
ATOM   1915  N   ILE A 247     -12.597 -28.016  60.081  1.00  0.00              
ATOM   1916  CA  ILE A 247     -12.237 -26.612  59.943  1.00  0.00              
ATOM   1917  CB  ILE A 247     -11.821 -26.033  61.318  1.00  0.00              
ATOM   1918  CG2 ILE A 247     -11.461 -24.559  61.189  1.00  0.00              
ATOM   1919  CG1 ILE A 247     -12.952 -26.175  62.332  1.00  0.00              
ATOM   1920  CD1 ILE A 247     -12.531 -26.004  63.793  1.00  0.00              
ATOM   1921  C   ILE A 247     -11.122 -26.532  58.913  1.00  0.00              
ATOM   1922  O   ILE A 247     -10.032 -27.077  59.109  1.00  0.00              
ATOM   1923  N   GLY A 248     -11.426 -25.897  57.781  1.00  0.00              
ATOM   1924  CA  GLY A 248     -10.480 -25.776  56.685  1.00  0.00              
ATOM   1925  C   GLY A 248      -9.696 -24.481  56.722  1.00  0.00              
ATOM   1926  O   GLY A 248      -8.997 -24.168  57.689  1.00  0.00              
ATOM   1927  N   ASN A 249      -9.898 -23.687  55.663  1.00  0.00              
ATOM   1928  CA  ASN A 249      -9.172 -22.439  55.442  1.00  0.00              
ATOM   1929  CB  ASN A 249      -9.667 -21.725  54.171  1.00  0.00              
ATOM   1930  CG  ASN A 249     -11.082 -21.157  54.216  1.00  0.00              
ATOM   1931  OD1 ASN A 249     -11.870 -21.433  55.120  1.00  0.00              
ATOM   1932  ND2 ASN A 249     -11.476 -20.321  53.268  1.00  0.00              
ATOM   1933  C   ASN A 249      -9.202 -21.479  56.626  1.00  0.00              
ATOM   1934  O   ASN A 249      -8.242 -20.755  56.895  1.00  0.00              
ATOM   1935  N   GLU A 250     -10.321 -21.554  57.358  1.00  0.00              
ATOM   1936  CA  GLU A 250     -10.577 -20.819  58.588  1.00  0.00              
ATOM   1937  CB  GLU A 250     -11.806 -21.385  59.303  1.00  0.00              
ATOM   1938  CG  GLU A 250     -13.180 -21.254  58.623  1.00  0.00              
ATOM   1939  CD  GLU A 250     -13.551 -22.233  57.510  1.00  0.00              
ATOM   1940  OE1 GLU A 250     -12.910 -23.282  57.361  1.00  0.00              
ATOM   1941  OE2 GLU A 250     -14.501 -21.955  56.779  1.00  0.00              
ATOM   1942  C   GLU A 250      -9.408 -20.788  59.568  1.00  0.00              
ATOM   1943  O   GLU A 250      -9.157 -19.762  60.204  1.00  0.00              
ATOM   1944  N   ARG A 251      -8.649 -21.890  59.639  1.00  0.00              
ATOM   1945  CA  ARG A 251      -7.482 -22.000  60.507  1.00  0.00              
ATOM   1946  CB  ARG A 251      -6.861 -23.380  60.376  1.00  0.00              
ATOM   1947  CG  ARG A 251      -7.719 -24.523  60.896  1.00  0.00              
ATOM   1948  CD  ARG A 251      -6.937 -25.827  60.852  1.00  0.00              
ATOM   1949  NE  ARG A 251      -5.774 -25.742  61.721  1.00  0.00              
ATOM   1950  CZ  ARG A 251      -4.799 -26.647  61.748  1.00  0.00              
ATOM   1951  NH1 ARG A 251      -3.784 -26.416  62.566  1.00  0.00              
ATOM   1952  NH2 ARG A 251      -4.823 -27.737  60.987  1.00  0.00              
ATOM   1953  C   ARG A 251      -6.393 -20.958  60.272  1.00  0.00              
ATOM   1954  O   ARG A 251      -5.688 -20.573  61.207  1.00  0.00              
ATOM   1955  N   PHE A 252      -6.226 -20.506  59.027  1.00  0.00              
ATOM   1956  CA  PHE A 252      -5.316 -19.408  58.736  1.00  0.00              
ATOM   1957  CB  PHE A 252      -4.298 -19.775  57.650  1.00  0.00              
ATOM   1958  CG  PHE A 252      -4.864 -20.351  56.360  1.00  0.00              
ATOM   1959  CD1 PHE A 252      -5.262 -19.513  55.337  1.00  0.00              
ATOM   1960  CD2 PHE A 252      -4.969 -21.720  56.218  1.00  0.00              
ATOM   1961  CE1 PHE A 252      -5.779 -20.050  54.179  1.00  0.00              
ATOM   1962  CE2 PHE A 252      -5.479 -22.249  55.054  1.00  0.00              
ATOM   1963  CZ  PHE A 252      -5.888 -21.415  54.040  1.00  0.00              
ATOM   1964  C   PHE A 252      -6.036 -18.104  58.418  1.00  0.00              
ATOM   1965  O   PHE A 252      -5.558 -17.008  58.719  1.00  0.00              
ATOM   1966  N   ARG A 253      -7.228 -18.240  57.831  1.00  0.00              
ATOM   1967  CA  ARG A 253      -8.127 -17.136  57.522  1.00  0.00              
ATOM   1968  CB  ARG A 253      -9.334 -17.748  56.820  1.00  0.00              
ATOM   1969  CG  ARG A 253     -10.546 -16.922  56.430  1.00  0.00              
ATOM   1970  CD  ARG A 253     -11.498 -17.941  55.831  1.00  0.00              
ATOM   1971  NE  ARG A 253     -12.850 -17.445  55.647  1.00  0.00              
ATOM   1972  CZ  ARG A 253     -13.895 -18.269  55.530  1.00  0.00              
ATOM   1973  NH1 ARG A 253     -15.107 -17.743  55.432  1.00  0.00              
ATOM   1974  NH2 ARG A 253     -13.753 -19.591  55.475  1.00  0.00              
ATOM   1975  C   ARG A 253      -8.534 -16.325  58.749  1.00  0.00              
ATOM   1976  O   ARG A 253      -8.823 -15.133  58.625  1.00  0.00              
ATOM   1977  N   CYS A 254      -8.575 -16.952  59.933  1.00  0.00              
ATOM   1978  CA  CYS A 254      -8.759 -16.221  61.178  1.00  0.00              
ATOM   1979  CB  CYS A 254      -9.269 -17.137  62.294  1.00  0.00              
ATOM   1980  SG  CYS A 254      -9.487 -16.315  63.892  1.00  0.00              
ATOM   1981  C   CYS A 254      -7.553 -15.371  61.588  1.00  0.00              
ATOM   1982  O   CYS A 254      -7.731 -14.153  61.640  1.00  0.00              
ATOM   1983  N   PRO A 255      -6.314 -15.843  61.850  1.00  0.00              
ATOM   1984  CD  PRO A 255      -5.932 -17.245  61.998  1.00  0.00              
ATOM   1985  CA  PRO A 255      -5.162 -14.988  62.148  1.00  0.00              
ATOM   1986  CB  PRO A 255      -4.037 -15.975  62.322  1.00  0.00              
ATOM   1987  CG  PRO A 255      -4.731 -17.163  62.913  1.00  0.00              
ATOM   1988  C   PRO A 255      -4.836 -13.983  61.051  1.00  0.00              
ATOM   1989  O   PRO A 255      -4.311 -12.903  61.327  1.00  0.00              
ATOM   1990  N   GLU A 256      -5.176 -14.316  59.799  1.00  0.00              
ATOM   1991  CA  GLU A 256      -5.026 -13.409  58.672  1.00  0.00              
ATOM   1992  CB  GLU A 256      -5.604 -14.048  57.415  1.00  0.00              
ATOM   1993  CG  GLU A 256      -5.274 -13.328  56.108  1.00  0.00              
ATOM   1994  CD  GLU A 256      -3.794 -13.233  55.766  1.00  0.00              
ATOM   1995  OE1 GLU A 256      -3.072 -14.223  55.896  1.00  0.00              
ATOM   1996  OE2 GLU A 256      -3.348 -12.169  55.327  1.00  0.00              
ATOM   1997  C   GLU A 256      -5.648 -12.034  58.882  1.00  0.00              
ATOM   1998  O   GLU A 256      -5.107 -11.058  58.360  1.00  0.00              
ATOM   1999  N   THR A 257      -6.730 -11.900  59.657  1.00  0.00              
ATOM   2000  CA  THR A 257      -7.324 -10.598  59.934  1.00  0.00              
ATOM   2001  CB  THR A 257      -8.624 -10.784  60.723  1.00  0.00              
ATOM   2002  OG1 THR A 257      -9.323 -11.801  60.022  1.00  0.00              
ATOM   2003  CG2 THR A 257      -9.483  -9.531  60.774  1.00  0.00              
ATOM   2004  C   THR A 257      -6.368  -9.639  60.642  1.00  0.00              
ATOM   2005  O   THR A 257      -6.472  -8.426  60.466  1.00  0.00              
ATOM   2006  N   LEU A 258      -5.377 -10.148  61.387  1.00  0.00              
ATOM   2007  CA  LEU A 258      -4.338  -9.305  61.971  1.00  0.00              
ATOM   2008  CB  LEU A 258      -3.423 -10.128  62.867  1.00  0.00              
ATOM   2009  CG  LEU A 258      -3.994 -10.817  64.097  1.00  0.00              
ATOM   2010  CD1 LEU A 258      -2.949 -11.749  64.686  1.00  0.00              
ATOM   2011  CD2 LEU A 258      -4.483  -9.808  65.127  1.00  0.00              
ATOM   2012  C   LEU A 258      -3.485  -8.619  60.908  1.00  0.00              
ATOM   2013  O   LEU A 258      -2.890  -7.567  61.142  1.00  0.00              
ATOM   2014  N   PHE A 259      -3.403  -9.236  59.727  1.00  0.00              
ATOM   2015  CA  PHE A 259      -2.692  -8.673  58.593  1.00  0.00              
ATOM   2016  CB  PHE A 259      -1.932  -9.779  57.854  1.00  0.00              
ATOM   2017  CG  PHE A 259      -0.739 -10.309  58.643  1.00  0.00              
ATOM   2018  CD1 PHE A 259       0.539  -9.947  58.268  1.00  0.00              
ATOM   2019  CD2 PHE A 259      -0.926 -11.087  59.772  1.00  0.00              
ATOM   2020  CE1 PHE A 259       1.618 -10.315  59.044  1.00  0.00              
ATOM   2021  CE2 PHE A 259       0.158 -11.449  60.544  1.00  0.00              
ATOM   2022  CZ  PHE A 259       1.429 -11.059  60.186  1.00  0.00              
ATOM   2023  C   PHE A 259      -3.638  -7.928  57.659  1.00  0.00              
ATOM   2024  O   PHE A 259      -3.258  -6.919  57.065  1.00  0.00              
ATOM   2025  N   GLN A 260      -4.882  -8.403  57.525  1.00  0.00              
ATOM   2026  CA  GLN A 260      -5.901  -7.759  56.708  1.00  0.00              
ATOM   2027  CB  GLN A 260      -6.256  -8.635  55.506  1.00  0.00              
ATOM   2028  CG  GLN A 260      -5.148  -8.843  54.485  1.00  0.00              
ATOM   2029  CD  GLN A 260      -5.556  -9.768  53.350  1.00  0.00              
ATOM   2030  OE1 GLN A 260      -6.505  -9.516  52.612  1.00  0.00              
ATOM   2031  NE2 GLN A 260      -4.859 -10.879  53.161  1.00  0.00              
ATOM   2032  C   GLN A 260      -7.158  -7.461  57.535  1.00  0.00              
ATOM   2033  O   GLN A 260      -8.101  -8.262  57.562  1.00  0.00              
ATOM   2034  N   PRO A 261      -7.245  -6.308  58.224  1.00  0.00              
ATOM   2035  CD  PRO A 261      -6.197  -5.294  58.279  1.00  0.00              
ATOM   2036  CA  PRO A 261      -8.374  -5.929  59.082  1.00  0.00              
ATOM   2037  CB  PRO A 261      -7.905  -4.614  59.669  1.00  0.00              
ATOM   2038  CG  PRO A 261      -6.405  -4.712  59.659  1.00  0.00              
ATOM   2039  C   PRO A 261      -9.720  -5.791  58.369  1.00  0.00              
ATOM   2040  O   PRO A 261     -10.799  -5.799  58.979  1.00  0.00              
ATOM   2041  N   SER A 262      -9.651  -5.704  57.039  1.00  0.00              
ATOM   2042  CA  SER A 262     -10.794  -5.722  56.143  1.00  0.00              
ATOM   2043  CB  SER A 262     -10.262  -5.671  54.716  1.00  0.00              
ATOM   2044  OG  SER A 262      -9.081  -6.461  54.598  1.00  0.00              
ATOM   2045  C   SER A 262     -11.713  -6.926  56.324  1.00  0.00              
ATOM   2046  O   SER A 262     -12.914  -6.827  56.076  1.00  0.00              
ATOM   2047  N   PHE A 263     -11.180  -8.060  56.796  1.00  0.00              
ATOM   2048  CA  PHE A 263     -11.998  -9.230  57.093  1.00  0.00              
ATOM   2049  CB  PHE A 263     -11.117 -10.435  57.383  1.00  0.00              
ATOM   2050  CG  PHE A 263     -10.355 -10.968  56.178  1.00  0.00              
ATOM   2051  CD1 PHE A 263      -9.020 -11.293  56.310  1.00  0.00              
ATOM   2052  CD2 PHE A 263     -10.992 -11.131  54.961  1.00  0.00              
ATOM   2053  CE1 PHE A 263      -8.327 -11.770  55.218  1.00  0.00              
ATOM   2054  CE2 PHE A 263     -10.287 -11.606  53.875  1.00  0.00              
ATOM   2055  CZ  PHE A 263      -8.954 -11.923  54.003  1.00  0.00              
ATOM   2056  C   PHE A 263     -13.014  -9.048  58.218  1.00  0.00              
ATOM   2057  O   PHE A 263     -13.990  -9.795  58.319  1.00  0.00              
ATOM   2058  N   ILE A 264     -12.782  -8.079  59.108  1.00  0.00              
ATOM   2059  CA  ILE A 264     -13.833  -7.619  60.004  1.00  0.00              
ATOM   2060  CB  ILE A 264     -13.266  -7.365  61.426  1.00  0.00              
ATOM   2061  CG2 ILE A 264     -14.233  -6.594  62.326  1.00  0.00              
ATOM   2062  CG1 ILE A 264     -12.900  -8.705  62.058  1.00  0.00              
ATOM   2063  CD1 ILE A 264     -12.255  -8.635  63.455  1.00  0.00              
ATOM   2064  C   ILE A 264     -14.507  -6.394  59.390  1.00  0.00              
ATOM   2065  O   ILE A 264     -15.729  -6.247  59.447  1.00  0.00              
ATOM   2066  N   GLY A 265     -13.706  -5.520  58.777  1.00  0.00              
ATOM   2067  CA  GLY A 265     -14.218  -4.314  58.147  1.00  0.00              
ATOM   2068  C   GLY A 265     -13.375  -3.084  58.450  1.00  0.00              
ATOM   2069  O   GLY A 265     -13.706  -1.977  58.025  1.00  0.00              
ATOM   2070  N   MET A 266     -12.262  -3.250  59.169  1.00  0.00              
ATOM   2071  CA  MET A 266     -11.452  -2.121  59.589  1.00  0.00              
ATOM   2072  CB  MET A 266     -10.620  -2.499  60.811  1.00  0.00              
ATOM   2073  CG  MET A 266     -11.415  -2.866  62.055  1.00  0.00              
ATOM   2074  SD  MET A 266     -10.350  -3.542  63.354  1.00  0.00              
ATOM   2075  CE  MET A 266      -9.743  -2.046  64.081  1.00  0.00              
ATOM   2076  C   MET A 266     -10.538  -1.681  58.455  1.00  0.00              
ATOM   2077  O   MET A 266      -9.711  -2.454  57.962  1.00  0.00              
ATOM   2078  N   GLU A 267     -10.676  -0.431  58.005  1.00  0.00              
ATOM   2079  CA  GLU A 267      -9.749   0.149  57.039  1.00  0.00              
ATOM   2080  CB  GLU A 267     -10.396   1.346  56.350  1.00  0.00              
ATOM   2081  CG  GLU A 267     -11.562   0.979  55.439  1.00  0.00              
ATOM   2082  CD  GLU A 267     -12.106   2.158  54.646  1.00  0.00              
ATOM   2083  OE1 GLU A 267     -13.241   2.557  54.889  1.00  0.00              
ATOM   2084  OE2 GLU A 267     -11.395   2.681  53.781  1.00  0.00              
ATOM   2085  C   GLU A 267      -8.423   0.544  57.696  1.00  0.00              
ATOM   2086  O   GLU A 267      -7.991   1.699  57.723  1.00  0.00              
ATOM   2087  N   SER A 268      -7.738  -0.461  58.236  1.00  0.00              
ATOM   2088  CA  SER A 268      -6.597  -0.223  59.093  1.00  0.00              
ATOM   2089  CB  SER A 268      -6.910  -0.759  60.485  1.00  0.00              
ATOM   2090  OG  SER A 268      -8.114  -0.197  60.994  1.00  0.00              
ATOM   2091  C   SER A 268      -5.341  -0.876  58.544  1.00  0.00              
ATOM   2092  O   SER A 268      -5.382  -1.751  57.673  1.00  0.00              
ATOM   2093  N   ALA A 269      -4.198  -0.404  59.037  1.00  0.00              
ATOM   2094  CA  ALA A 269      -2.931  -1.045  58.750  1.00  0.00              
ATOM   2095  CB  ALA A 269      -1.801  -0.101  59.113  1.00  0.00              
ATOM   2096  C   ALA A 269      -2.834  -2.293  59.612  1.00  0.00              
ATOM   2097  O   ALA A 269      -3.088  -2.249  60.819  1.00  0.00              
ATOM   2098  N   GLY A 270      -2.550  -3.428  58.977  1.00  0.00              
ATOM   2099  CA  GLY A 270      -2.366  -4.674  59.700  1.00  0.00              
ATOM   2100  C   GLY A 270      -1.043  -4.675  60.448  1.00  0.00              
ATOM   2101  O   GLY A 270      -0.137  -3.917  60.102  1.00  0.00              
ATOM   2102  N   ILE A 271      -0.917  -5.572  61.432  1.00  0.00              
ATOM   2103  CA  ILE A 271       0.227  -5.696  62.336  1.00  0.00              
ATOM   2104  CB  ILE A 271       0.102  -7.104  62.986  1.00  0.00              
ATOM   2105  CG2 ILE A 271       1.394  -7.894  63.154  1.00  0.00              
ATOM   2106  CG1 ILE A 271      -0.694  -6.957  64.279  1.00  0.00              
ATOM   2107  CD1 ILE A 271      -0.909  -8.250  65.091  1.00  0.00              
ATOM   2108  C   ILE A 271       1.623  -5.342  61.809  1.00  0.00              
ATOM   2109  O   ILE A 271       2.358  -4.545  62.403  1.00  0.00              
ATOM   2110  N   HIS A 272       1.941  -5.910  60.644  1.00  0.00              
ATOM   2111  CA  HIS A 272       3.174  -5.629  59.925  1.00  0.00              
ATOM   2112  CB  HIS A 272       3.296  -6.566  58.718  1.00  0.00              
ATOM   2113  CG  HIS A 272       2.154  -6.500  57.709  1.00  0.00              
ATOM   2114  ND1 HIS A 272       0.879  -6.835  57.871  1.00  0.00              
ATOM   2115  CD2 HIS A 272       2.319  -6.067  56.416  1.00  0.00              
ATOM   2116  NE2 HIS A 272       1.135  -6.163  55.874  1.00  0.00              
ATOM   2117  CE1 HIS A 272       0.266  -6.622  56.739  1.00  0.00              
ATOM   2118  C   HIS A 272       3.309  -4.170  59.502  1.00  0.00              
ATOM   2119  O   HIS A 272       4.341  -3.539  59.729  1.00  0.00              
ATOM   2120  N   GLU A 273       2.240  -3.606  58.934  1.00  0.00              
ATOM   2121  CA  GLU A 273       2.225  -2.224  58.484  1.00  0.00              
ATOM   2122  CB  GLU A 273       1.040  -1.969  57.574  1.00  0.00              
ATOM   2123  CG  GLU A 273       1.135  -2.729  56.261  1.00  0.00              
ATOM   2124  CD  GLU A 273      -0.187  -3.229  55.694  1.00  0.00              
ATOM   2125  OE1 GLU A 273      -1.116  -3.500  56.456  1.00  0.00              
ATOM   2126  OE2 GLU A 273      -0.271  -3.377  54.475  1.00  0.00              
ATOM   2127  C   GLU A 273       2.160  -1.276  59.666  1.00  0.00              
ATOM   2128  O   GLU A 273       2.747  -0.200  59.599  1.00  0.00              
ATOM   2129  N   THR A 274       1.482  -1.623  60.767  1.00  0.00              
ATOM   2130  CA  THR A 274       1.548  -0.801  61.965  1.00  0.00              
ATOM   2131  CB  THR A 274       0.497  -1.207  63.012  1.00  0.00              
ATOM   2132  OG1 THR A 274       0.453  -2.627  63.055  1.00  0.00              
ATOM   2133  CG2 THR A 274      -0.871  -0.614  62.739  1.00  0.00              
ATOM   2134  C   THR A 274       2.954  -0.770  62.554  1.00  0.00              
ATOM   2135  O   THR A 274       3.424   0.293  62.964  1.00  0.00              
ATOM   2136  N   THR A 275       3.659  -1.910  62.559  1.00  0.00              
ATOM   2137  CA  THR A 275       5.056  -1.967  62.977  1.00  0.00              
ATOM   2138  CB  THR A 275       5.526  -3.442  63.000  1.00  0.00              
ATOM   2139  OG1 THR A 275       4.757  -4.092  64.006  1.00  0.00              
ATOM   2140  CG2 THR A 275       7.004  -3.610  63.319  1.00  0.00              
ATOM   2141  C   THR A 275       5.923  -1.094  62.068  1.00  0.00              
ATOM   2142  O   THR A 275       6.651  -0.220  62.546  1.00  0.00              
ATOM   2143  N   TYR A 276       5.784  -1.277  60.749  1.00  0.00              
ATOM   2144  CA  TYR A 276       6.494  -0.491  59.748  1.00  0.00              
ATOM   2145  CB  TYR A 276       6.048  -0.964  58.363  1.00  0.00              
ATOM   2146  CG  TYR A 276       6.730  -0.298  57.176  1.00  0.00              
ATOM   2147  CD1 TYR A 276       8.055  -0.569  56.898  1.00  0.00              
ATOM   2148  CE1 TYR A 276       8.640  -0.039  55.768  1.00  0.00              
ATOM   2149  CD2 TYR A 276       6.000   0.535  56.349  1.00  0.00              
ATOM   2150  CE2 TYR A 276       6.585   1.067  55.221  1.00  0.00              
ATOM   2151  CZ  TYR A 276       7.893   0.755  54.925  1.00  0.00              
ATOM   2152  OH  TYR A 276       8.454   1.229  53.756  1.00  0.00              
ATOM   2153  C   TYR A 276       6.257   1.007  59.914  1.00  0.00              
ATOM   2154  O   TYR A 276       7.210   1.780  60.003  1.00  0.00              
ATOM   2155  N   ASN A 277       4.995   1.431  59.993  1.00  0.00              
ATOM   2156  CA  ASN A 277       4.644   2.822  60.233  1.00  0.00              
ATOM   2157  CB  ASN A 277       3.144   3.051  60.081  1.00  0.00              
ATOM   2158  CG  ASN A 277       2.687   3.119  58.629  1.00  0.00              
ATOM   2159  OD1 ASN A 277       2.972   2.255  57.803  1.00  0.00              
ATOM   2160  ND2 ASN A 277       1.954   4.159  58.254  1.00  0.00              
ATOM   2161  C   ASN A 277       5.124   3.370  61.566  1.00  0.00              
ATOM   2162  O   ASN A 277       5.463   4.552  61.637  1.00  0.00              
ATOM   2163  N   SER A 278       5.202   2.549  62.625  1.00  0.00              
ATOM   2164  CA  SER A 278       5.829   2.971  63.875  1.00  0.00              
ATOM   2165  CB  SER A 278       5.762   1.888  64.945  1.00  0.00              
ATOM   2166  OG  SER A 278       4.450   1.457  65.266  1.00  0.00              
ATOM   2167  C   SER A 278       7.296   3.302  63.629  1.00  0.00              
ATOM   2168  O   SER A 278       7.766   4.382  63.989  1.00  0.00              
ATOM   2169  N   ILE A 279       8.005   2.400  62.938  1.00  0.00              
ATOM   2170  CA  ILE A 279       9.411   2.593  62.599  1.00  0.00              
ATOM   2171  CB  ILE A 279       9.974   1.287  61.976  1.00  0.00              
ATOM   2172  CG2 ILE A 279      11.415   1.449  61.515  1.00  0.00              
ATOM   2173  CG1 ILE A 279       9.900   0.149  62.987  1.00  0.00              
ATOM   2174  CD1 ILE A 279      10.204  -1.255  62.433  1.00  0.00              
ATOM   2175  C   ILE A 279       9.611   3.815  61.700  1.00  0.00              
ATOM   2176  O   ILE A 279      10.554   4.576  61.904  1.00  0.00              
ATOM   2177  N   MET A 280       8.714   4.043  60.736  1.00  0.00              
ATOM   2178  CA  MET A 280       8.749   5.229  59.887  1.00  0.00              
ATOM   2179  CB  MET A 280       7.777   5.087  58.719  1.00  0.00              
ATOM   2180  CG  MET A 280       8.139   4.031  57.680  1.00  0.00              
ATOM   2181  SD  MET A 280       9.656   4.390  56.758  1.00  0.00              
ATOM   2182  CE  MET A 280      10.735   3.170  57.452  1.00  0.00              
ATOM   2183  C   MET A 280       8.451   6.530  60.623  1.00  0.00              
ATOM   2184  O   MET A 280       8.996   7.581  60.279  1.00  0.00              
ATOM   2185  N   LYS A 281       7.568   6.495  61.629  1.00  0.00              
ATOM   2186  CA  LYS A 281       7.299   7.667  62.454  1.00  0.00              
ATOM   2187  CB  LYS A 281       6.010   7.460  63.240  1.00  0.00              
ATOM   2188  CG  LYS A 281       5.479   8.731  63.883  1.00  0.00              
ATOM   2189  CD  LYS A 281       4.142   8.447  64.534  1.00  0.00              
ATOM   2190  CE  LYS A 281       3.594   9.722  65.144  1.00  0.00              
ATOM   2191  NZ  LYS A 281       2.305   9.476  65.757  1.00  0.00              
ATOM   2192  C   LYS A 281       8.470   7.948  63.392  1.00  0.00              
ATOM   2193  O   LYS A 281       8.771   9.098  63.723  1.00  0.00              
ATOM   2194  N   CYS A 282       9.141   6.883  63.840  1.00  0.00              
ATOM   2195  CA  CYS A 282      10.416   7.008  64.524  1.00  0.00              
ATOM   2196  CB  CYS A 282      10.899   5.654  65.007  1.00  0.00              
ATOM   2197  SG  CYS A 282       9.753   4.894  66.177  1.00  0.00              
ATOM   2198  C   CYS A 282      11.463   7.580  63.585  1.00  0.00              
ATOM   2199  O   CYS A 282      11.458   7.331  62.375  1.00  0.00              
ATOM   2200  N   ASP A 283      12.372   8.384  64.133  1.00  0.00              
ATOM   2201  CA  ASP A 283      13.436   8.932  63.318  1.00  0.00              
ATOM   2202  CB  ASP A 283      14.131  10.114  63.986  1.00  0.00              
ATOM   2203  CG  ASP A 283      15.235  10.700  63.116  1.00  0.00              
ATOM   2204  OD1 ASP A 283      14.933  11.548  62.276  1.00  0.00              
ATOM   2205  OD2 ASP A 283      16.389  10.295  63.261  1.00  0.00              
ATOM   2206  C   ASP A 283      14.469   7.878  62.970  1.00  0.00              
ATOM   2207  O   ASP A 283      15.118   7.294  63.841  1.00  0.00              
ATOM   2208  N   ILE A 284      14.531   7.635  61.662  1.00  0.00              
ATOM   2209  CA  ILE A 284      15.729   7.248  60.916  1.00  0.00              
ATOM   2210  CB  ILE A 284      16.158   8.429  60.005  1.00  0.00              
ATOM   2211  CG2 ILE A 284      17.140   7.916  58.962  1.00  0.00              
ATOM   2212  CG1 ILE A 284      14.980   9.078  59.275  1.00  0.00              
ATOM   2213  CD1 ILE A 284      15.289  10.433  58.615  1.00  0.00              
ATOM   2214  C   ILE A 284      16.915   6.706  61.716  1.00  0.00              
ATOM   2215  O   ILE A 284      17.238   5.521  61.635  1.00  0.00              
ATOM   2216  N   ASP A 285      17.528   7.549  62.557  1.00  0.00              
ATOM   2217  CA  ASP A 285      18.711   7.184  63.321  1.00  0.00              
ATOM   2218  CB  ASP A 285      19.283   8.379  64.055  1.00  0.00              
ATOM   2219  CG  ASP A 285      20.414   9.038  63.287  1.00  0.00              
ATOM   2220  OD1 ASP A 285      21.339   8.352  62.856  1.00  0.00              
ATOM   2221  OD2 ASP A 285      20.378  10.250  63.108  1.00  0.00              
ATOM   2222  C   ASP A 285      18.638   6.016  64.288  1.00  0.00              
ATOM   2223  O   ASP A 285      19.677   5.515  64.721  1.00  0.00              
ATOM   2224  N   ILE A 286      17.441   5.566  64.663  1.00  0.00              
ATOM   2225  CA  ILE A 286      17.318   4.382  65.504  1.00  0.00              
ATOM   2226  CB  ILE A 286      16.412   4.657  66.730  1.00  0.00              
ATOM   2227  CG2 ILE A 286      17.086   5.687  67.628  1.00  0.00              
ATOM   2228  CG1 ILE A 286      14.993   5.077  66.354  1.00  0.00              
ATOM   2229  CD1 ILE A 286      14.040   5.209  67.557  1.00  0.00              
ATOM   2230  C   ILE A 286      16.843   3.143  64.748  1.00  0.00              
ATOM   2231  O   ILE A 286      16.798   2.041  65.304  1.00  0.00              
ATOM   2232  N   ARG A 287      16.532   3.288  63.453  1.00  0.00              
ATOM   2233  CA  ARG A 287      15.768   2.282  62.727  1.00  0.00              
ATOM   2234  CB  ARG A 287      15.396   2.748  61.329  1.00  0.00              
ATOM   2235  CG  ARG A 287      14.302   3.790  61.420  1.00  0.00              
ATOM   2236  CD  ARG A 287      13.819   4.239  60.056  1.00  0.00              
ATOM   2237  NE  ARG A 287      12.838   5.289  60.256  1.00  0.00              
ATOM   2238  CZ  ARG A 287      12.558   6.226  59.354  1.00  0.00              
ATOM   2239  NH1 ARG A 287      11.730   7.190  59.721  1.00  0.00              
ATOM   2240  NH2 ARG A 287      13.094   6.223  58.138  1.00  0.00              
ATOM   2241  C   ARG A 287      16.298   0.862  62.671  1.00  0.00              
ATOM   2242  O   ARG A 287      15.504  -0.056  62.874  1.00  0.00              
ATOM   2243  N   LYS A 288      17.596   0.616  62.451  1.00  0.00              
ATOM   2244  CA  LYS A 288      18.081  -0.758  62.404  1.00  0.00              
ATOM   2245  CB  LYS A 288      19.489  -0.867  61.854  1.00  0.00              
ATOM   2246  CG  LYS A 288      19.629  -2.144  61.032  1.00  0.00              
ATOM   2247  CD  LYS A 288      21.068  -2.621  60.944  1.00  0.00              
ATOM   2248  CE  LYS A 288      21.478  -3.258  62.262  1.00  0.00              
ATOM   2249  NZ  LYS A 288      22.890  -3.588  62.275  1.00  0.00              
ATOM   2250  C   LYS A 288      18.024  -1.437  63.768  1.00  0.00              
ATOM   2251  O   LYS A 288      17.805  -2.645  63.843  1.00  0.00              
ATOM   2252  N   ASP A 289      18.160  -0.672  64.861  1.00  0.00              
ATOM   2253  CA  ASP A 289      17.994  -1.206  66.213  1.00  0.00              
ATOM   2254  CB  ASP A 289      18.170  -0.146  67.292  1.00  0.00              
ATOM   2255  CG  ASP A 289      19.578   0.371  67.499  1.00  0.00              
ATOM   2256  OD1 ASP A 289      20.335  -0.254  68.249  1.00  0.00              
ATOM   2257  OD2 ASP A 289      19.898   1.418  66.940  1.00  0.00              
ATOM   2258  C   ASP A 289      16.596  -1.769  66.404  1.00  0.00              
ATOM   2259  O   ASP A 289      16.410  -2.829  67.006  1.00  0.00              
ATOM   2260  N   LEU A 290      15.618  -1.026  65.875  1.00  0.00              
ATOM   2261  CA  LEU A 290      14.225  -1.435  65.905  1.00  0.00              
ATOM   2262  CB  LEU A 290      13.318  -0.285  65.471  1.00  0.00              
ATOM   2263  CG  LEU A 290      13.405   1.061  66.182  1.00  0.00              
ATOM   2264  CD1 LEU A 290      12.490   2.055  65.494  1.00  0.00              
ATOM   2265  CD2 LEU A 290      13.063   0.955  67.660  1.00  0.00              
ATOM   2266  C   LEU A 290      14.000  -2.635  64.994  1.00  0.00              
ATOM   2267  O   LEU A 290      13.532  -3.675  65.455  1.00  0.00              
ATOM   2268  N   TYR A 291      14.379  -2.519  63.714  1.00  0.00              
ATOM   2269  CA  TYR A 291      14.229  -3.582  62.727  1.00  0.00              
ATOM   2270  CB  TYR A 291      14.844  -3.178  61.388  1.00  0.00              
ATOM   2271  CG  TYR A 291      13.969  -2.319  60.488  1.00  0.00              
ATOM   2272  CD1 TYR A 291      12.721  -2.768  60.099  1.00  0.00              
ATOM   2273  CE1 TYR A 291      11.965  -2.026  59.216  1.00  0.00              
ATOM   2274  CD2 TYR A 291      14.453  -1.119  60.008  1.00  0.00              
ATOM   2275  CE2 TYR A 291      13.701  -0.373  59.125  1.00  0.00              
ATOM   2276  CZ  TYR A 291      12.462  -0.835  58.735  1.00  0.00              
ATOM   2277  OH  TYR A 291      11.704  -0.095  57.851  1.00  0.00              
ATOM   2278  C   TYR A 291      14.828  -4.917  63.139  1.00  0.00              
ATOM   2279  O   TYR A 291      14.178  -5.954  63.007  1.00  0.00              
ATOM   2280  N   ALA A 292      16.058  -4.904  63.658  1.00  0.00              
ATOM   2281  CA  ALA A 292      16.712  -6.114  64.129  1.00  0.00              
ATOM   2282  CB  ALA A 292      18.203  -5.858  64.283  1.00  0.00              
ATOM   2283  C   ALA A 292      16.188  -6.648  65.456  1.00  0.00              
ATOM   2284  O   ALA A 292      16.546  -7.756  65.860  1.00  0.00              
ATOM   2285  N   ASN A 293      15.349  -5.891  66.169  1.00  0.00              
ATOM   2286  CA  ASN A 293      14.779  -6.364  67.419  1.00  0.00              
ATOM   2287  CB  ASN A 293      15.415  -5.679  68.634  1.00  0.00              
ATOM   2288  CG  ASN A 293      16.897  -5.950  68.822  1.00  0.00              
ATOM   2289  OD1 ASN A 293      17.319  -7.007  69.288  1.00  0.00              
ATOM   2290  ND2 ASN A 293      17.735  -4.993  68.452  1.00  0.00              
ATOM   2291  C   ASN A 293      13.272  -6.148  67.416  1.00  0.00              
ATOM   2292  O   ASN A 293      12.707  -5.452  68.270  1.00  0.00              
ATOM   2293  N   ASN A 294      12.580  -6.732  66.433  1.00  0.00              
ATOM   2294  CA  ASN A 294      11.129  -6.656  66.438  1.00  0.00              
ATOM   2295  CB  ASN A 294      10.535  -6.613  65.033  1.00  0.00              
ATOM   2296  CG  ASN A 294       9.016  -6.440  64.993  1.00  0.00              
ATOM   2297  OD1 ASN A 294       8.363  -6.919  64.072  1.00  0.00              
ATOM   2298  ND2 ASN A 294       8.348  -5.770  65.927  1.00  0.00              
ATOM   2299  C   ASN A 294      10.567  -7.799  67.267  1.00  0.00              
ATOM   2300  O   ASN A 294      10.265  -8.888  66.779  1.00  0.00              
ATOM   2301  N   VAL A 295      10.457  -7.523  68.564  1.00  0.00              
ATOM   2302  CA  VAL A 295      10.094  -8.536  69.540  1.00  0.00              
ATOM   2303  CB  VAL A 295      10.746  -8.212  70.907  1.00  0.00              
ATOM   2304  CG1 VAL A 295      10.337  -9.204  71.989  1.00  0.00              
ATOM   2305  CG2 VAL A 295      12.263  -8.228  70.779  1.00  0.00              
ATOM   2306  C   VAL A 295       8.580  -8.634  69.647  1.00  0.00              
ATOM   2307  O   VAL A 295       7.898  -7.649  69.929  1.00  0.00              
ATOM   2308  N   MET A 296       8.034  -9.818  69.390  1.00  0.00              
ATOM   2309  CA  MET A 296       6.610 -10.050  69.562  1.00  0.00              
ATOM   2310  CB  MET A 296       6.135 -11.124  68.604  1.00  0.00              
ATOM   2311  CG  MET A 296       6.187 -10.646  67.164  1.00  0.00              
ATOM   2312  SD  MET A 296       5.426 -11.823  66.023  1.00  0.00              
ATOM   2313  CE  MET A 296       6.870 -12.795  65.730  1.00  0.00              
ATOM   2314  C   MET A 296       6.256 -10.417  70.995  1.00  0.00              
ATOM   2315  O   MET A 296       7.068 -11.006  71.710  1.00  0.00              
ATOM   2316  N   SER A 297       5.044 -10.076  71.436  1.00  0.00              
ATOM   2317  CA  SER A 297       4.619 -10.295  72.809  1.00  0.00              
ATOM   2318  CB  SER A 297       5.204  -9.204  73.691  1.00  0.00              
ATOM   2319  OG  SER A 297       4.868  -7.907  73.222  1.00  0.00              
ATOM   2320  C   SER A 297       3.104 -10.281  72.923  1.00  0.00              
ATOM   2321  O   SER A 297       2.415  -9.616  72.145  1.00  0.00              
ATOM   2322  N   GLY A 298       2.583 -11.016  73.901  1.00  0.00              
ATOM   2323  CA  GLY A 298       1.154 -11.119  74.113  1.00  0.00              
ATOM   2324  C   GLY A 298       0.587 -12.422  73.568  1.00  0.00              
ATOM   2325  O   GLY A 298       1.304 -13.350  73.173  1.00  0.00              
ATOM   2326  N   GLY A 299      -0.742 -12.438  73.502  1.00  0.00              
ATOM   2327  CA  GLY A 299      -1.505 -13.641  73.226  1.00  0.00              
ATOM   2328  C   GLY A 299      -1.587 -13.940  71.739  1.00  0.00              
ATOM   2329  O   GLY A 299      -1.245 -15.041  71.305  1.00  0.00              
ATOM   2330  N   THR A 300      -1.986 -12.954  70.927  1.00  0.00              
ATOM   2331  CA  THR A 300      -2.220 -13.183  69.503  1.00  0.00              
ATOM   2332  CB  THR A 300      -2.907 -11.985  68.819  1.00  0.00              
ATOM   2333  OG1 THR A 300      -3.020 -10.909  69.743  1.00  0.00              
ATOM   2334  CG2 THR A 300      -4.273 -12.372  68.308  1.00  0.00              
ATOM   2335  C   THR A 300      -0.937 -13.546  68.763  1.00  0.00              
ATOM   2336  O   THR A 300      -0.916 -14.338  67.821  1.00  0.00              
ATOM   2337  N   THR A 301       0.170 -13.008  69.270  1.00  0.00              
ATOM   2338  CA  THR A 301       1.504 -13.310  68.785  1.00  0.00              
ATOM   2339  CB  THR A 301       2.474 -12.334  69.456  1.00  0.00              
ATOM   2340  OG1 THR A 301       2.054 -12.203  70.810  1.00  0.00              
ATOM   2341  CG2 THR A 301       2.441 -10.975  68.777  1.00  0.00              
ATOM   2342  C   THR A 301       1.977 -14.750  68.954  1.00  0.00              
ATOM   2343  O   THR A 301       3.012 -15.123  68.398  1.00  0.00              
ATOM   2344  N   MET A 302       1.256 -15.587  69.710  1.00  0.00              
ATOM   2345  CA  MET A 302       1.639 -16.981  69.894  1.00  0.00              
ATOM   2346  CB  MET A 302       0.890 -17.602  71.069  1.00  0.00              
ATOM   2347  CG  MET A 302       1.294 -17.050  72.430  1.00  0.00              
ATOM   2348  SD  MET A 302       3.015 -17.409  72.864  1.00  0.00              
ATOM   2349  CE  MET A 302       2.797 -18.847  73.871  1.00  0.00              
ATOM   2350  C   MET A 302       1.464 -17.862  68.661  1.00  0.00              
ATOM   2351  O   MET A 302       2.128 -18.895  68.542  1.00  0.00              
ATOM   2352  N   TYR A 303       0.611 -17.452  67.713  1.00  0.00              
ATOM   2353  CA  TYR A 303       0.204 -18.308  66.603  1.00  0.00              
ATOM   2354  CB  TYR A 303      -0.909 -17.653  65.777  1.00  0.00              
ATOM   2355  CG  TYR A 303      -2.156 -17.239  66.551  1.00  0.00              
ATOM   2356  CD1 TYR A 303      -2.880 -16.156  66.098  1.00  0.00              
ATOM   2357  CE1 TYR A 303      -3.956 -15.692  66.823  1.00  0.00              
ATOM   2358  CD2 TYR A 303      -2.539 -17.890  67.712  1.00  0.00              
ATOM   2359  CE2 TYR A 303      -3.611 -17.426  68.444  1.00  0.00              
ATOM   2360  CZ  TYR A 303      -4.299 -16.317  68.002  1.00  0.00              
ATOM   2361  OH  TYR A 303      -5.337 -15.816  68.761  1.00  0.00              
ATOM   2362  C   TYR A 303       1.337 -18.723  65.665  1.00  0.00              
ATOM   2363  O   TYR A 303       2.094 -17.866  65.199  1.00  0.00              
ATOM   2364  N   PRO A 304       1.500 -20.021  65.357  1.00  0.00              
ATOM   2365  CD  PRO A 304       0.687 -21.111  65.893  1.00  0.00              
ATOM   2366  CA  PRO A 304       2.543 -20.538  64.472  1.00  0.00              
ATOM   2367  CB  PRO A 304       2.186 -22.005  64.356  1.00  0.00              
ATOM   2368  CG  PRO A 304       1.590 -22.314  65.704  1.00  0.00              
ATOM   2369  C   PRO A 304       2.562 -19.864  63.106  1.00  0.00              
ATOM   2370  O   PRO A 304       1.517 -19.577  62.520  1.00  0.00              
ATOM   2371  N   GLY A 305       3.762 -19.556  62.614  1.00  0.00              
ATOM   2372  CA  GLY A 305       3.906 -18.917  61.317  1.00  0.00              
ATOM   2373  C   GLY A 305       4.086 -17.408  61.403  1.00  0.00              
ATOM   2374  O   GLY A 305       4.734 -16.833  60.523  1.00  0.00              
ATOM   2375  N   ILE A 306       3.586 -16.753  62.467  1.00  0.00              
ATOM   2376  CA  ILE A 306       3.584 -15.293  62.570  1.00  0.00              
ATOM   2377  CB  ILE A 306       2.915 -14.813  63.892  1.00  0.00              
ATOM   2378  CG2 ILE A 306       3.746 -15.157  65.128  1.00  0.00              
ATOM   2379  CG1 ILE A 306       2.590 -13.321  63.832  1.00  0.00              
ATOM   2380  CD1 ILE A 306       1.693 -12.798  64.972  1.00  0.00              
ATOM   2381  C   ILE A 306       4.936 -14.627  62.331  1.00  0.00              
ATOM   2382  O   ILE A 306       5.010 -13.654  61.585  1.00  0.00              
ATOM   2383  N   ALA A 307       6.018 -15.185  62.887  1.00  0.00              
ATOM   2384  CA  ALA A 307       7.365 -14.673  62.672  1.00  0.00              
ATOM   2385  CB  ALA A 307       8.361 -15.534  63.435  1.00  0.00              
ATOM   2386  C   ALA A 307       7.776 -14.690  61.207  1.00  0.00              
ATOM   2387  O   ALA A 307       8.315 -13.716  60.684  1.00  0.00              
ATOM   2388  N   ASP A 308       7.425 -15.785  60.527  1.00  0.00              
ATOM   2389  CA  ASP A 308       7.839 -16.029  59.151  1.00  0.00              
ATOM   2390  CB  ASP A 308       7.493 -17.453  58.707  1.00  0.00              
ATOM   2391  CG  ASP A 308       8.068 -18.554  59.582  1.00  0.00              
ATOM   2392  OD1 ASP A 308       8.997 -19.233  59.151  1.00  0.00              
ATOM   2393  OD2 ASP A 308       7.575 -18.727  60.700  1.00  0.00              
ATOM   2394  C   ASP A 308       7.112 -15.060  58.237  1.00  0.00              
ATOM   2395  O   ASP A 308       7.716 -14.394  57.395  1.00  0.00              
ATOM   2396  N   ARG A 309       5.795 -14.965  58.446  1.00  0.00              
ATOM   2397  CA  ARG A 309       4.950 -14.060  57.688  1.00  0.00              
ATOM   2398  CB  ARG A 309       3.490 -14.352  58.024  1.00  0.00              
ATOM   2399  CG  ARG A 309       2.465 -13.446  57.360  1.00  0.00              
ATOM   2400  CD  ARG A 309       2.470 -13.510  55.837  1.00  0.00              
ATOM   2401  NE  ARG A 309       1.537 -12.529  55.311  1.00  0.00              
ATOM   2402  CZ  ARG A 309       0.217 -12.709  55.303  1.00  0.00              
ATOM   2403  NH1 ARG A 309      -0.547 -11.672  54.985  1.00  0.00              
ATOM   2404  NH2 ARG A 309      -0.323 -13.890  55.580  1.00  0.00              
ATOM   2405  C   ARG A 309       5.307 -12.597  57.932  1.00  0.00              
ATOM   2406  O   ARG A 309       5.470 -11.844  56.972  1.00  0.00              
ATOM   2407  N   MET A 310       5.461 -12.185  59.197  1.00  0.00              
ATOM   2408  CA  MET A 310       5.900 -10.837  59.542  1.00  0.00              
ATOM   2409  CB  MET A 310       6.076 -10.690  61.048  1.00  0.00              
ATOM   2410  CG  MET A 310       4.817 -10.337  61.815  1.00  0.00              
ATOM   2411  SD  MET A 310       4.250  -8.663  61.428  1.00  0.00              
ATOM   2412  CE  MET A 310       5.279  -7.748  62.542  1.00  0.00              
ATOM   2413  C   MET A 310       7.209 -10.458  58.868  1.00  0.00              
ATOM   2414  O   MET A 310       7.314  -9.390  58.260  1.00  0.00              
ATOM   2415  N   GLN A 311       8.190 -11.367  58.957  1.00  0.00              
ATOM   2416  CA  GLN A 311       9.488 -11.194  58.324  1.00  0.00              
ATOM   2417  CB  GLN A 311      10.357 -12.417  58.609  1.00  0.00              
ATOM   2418  CG  GLN A 311      11.831 -12.314  58.237  1.00  0.00              
ATOM   2419  CD  GLN A 311      12.646 -11.327  59.063  1.00  0.00              
ATOM   2420  OE1 GLN A 311      12.585 -11.265  60.292  1.00  0.00              
ATOM   2421  NE2 GLN A 311      13.451 -10.520  58.391  1.00  0.00              
ATOM   2422  C   GLN A 311       9.325 -10.975  56.825  1.00  0.00              
ATOM   2423  O   GLN A 311       9.795  -9.959  56.319  1.00  0.00              
ATOM   2424  N   LYS A 312       8.597 -11.874  56.144  1.00  0.00              
ATOM   2425  CA  LYS A 312       8.299 -11.767  54.718  1.00  0.00              
ATOM   2426  CB  LYS A 312       7.366 -12.920  54.325  1.00  0.00              
ATOM   2427  CG  LYS A 312       6.816 -12.920  52.901  1.00  0.00              
ATOM   2428  CD  LYS A 312       5.877 -14.102  52.726  1.00  0.00              
ATOM   2429  CE  LYS A 312       5.104 -14.001  51.419  1.00  0.00              
ATOM   2430  NZ  LYS A 312       4.256 -15.167  51.261  1.00  0.00              
ATOM   2431  C   LYS A 312       7.691 -10.420  54.330  1.00  0.00              
ATOM   2432  O   LYS A 312       8.219  -9.714  53.462  1.00  0.00              
ATOM   2433  N   GLU A 313       6.609 -10.044  55.022  1.00  0.00              
ATOM   2434  CA  GLU A 313       5.909  -8.791  54.782  1.00  0.00              
ATOM   2435  CB  GLU A 313       4.737  -8.658  55.749  1.00  0.00              
ATOM   2436  CG  GLU A 313       3.562  -9.612  55.518  1.00  0.00              
ATOM   2437  CD  GLU A 313       2.490  -9.181  54.518  1.00  0.00              
ATOM   2438  OE1 GLU A 313       2.800  -8.555  53.504  1.00  0.00              
ATOM   2439  OE2 GLU A 313       1.321  -9.495  54.759  1.00  0.00              
ATOM   2440  C   GLU A 313       6.820  -7.580  54.922  1.00  0.00              
ATOM   2441  O   GLU A 313       6.937  -6.777  53.993  1.00  0.00              
ATOM   2442  N   ILE A 314       7.530  -7.462  56.048  1.00  0.00              
ATOM   2443  CA  ILE A 314       8.392  -6.312  56.264  1.00  0.00              
ATOM   2444  CB  ILE A 314       8.700  -6.116  57.771  1.00  0.00              
ATOM   2445  CG2 ILE A 314       9.659  -4.956  58.028  1.00  0.00              
ATOM   2446  CG1 ILE A 314       7.376  -5.851  58.495  1.00  0.00              
ATOM   2447  CD1 ILE A 314       7.456  -5.608  60.014  1.00  0.00              
ATOM   2448  C   ILE A 314       9.612  -6.327  55.344  1.00  0.00              
ATOM   2449  O   ILE A 314      10.032  -5.256  54.907  1.00  0.00              
ATOM   2450  N   THR A 315      10.164  -7.483  54.946  1.00  0.00              
ATOM   2451  CA  THR A 315      11.204  -7.505  53.920  1.00  0.00              
ATOM   2452  CB  THR A 315      11.922  -8.868  53.810  1.00  0.00              
ATOM   2453  OG1 THR A 315      10.957  -9.912  53.785  1.00  0.00              
ATOM   2454  CG2 THR A 315      12.894  -9.071  54.963  1.00  0.00              
ATOM   2455  C   THR A 315      10.748  -7.032  52.543  1.00  0.00              
ATOM   2456  O   THR A 315      11.570  -6.636  51.716  1.00  0.00              
ATOM   2457  N   ALA A 316       9.439  -7.089  52.270  1.00  0.00              
ATOM   2458  CA  ALA A 316       8.893  -6.485  51.064  1.00  0.00              
ATOM   2459  CB  ALA A 316       7.559  -7.131  50.723  1.00  0.00              
ATOM   2460  C   ALA A 316       8.661  -4.988  51.242  1.00  0.00              
ATOM   2461  O   ALA A 316       8.965  -4.193  50.352  1.00  0.00              
ATOM   2462  N   LEU A 317       8.132  -4.594  52.407  1.00  0.00              
ATOM   2463  CA  LEU A 317       7.822  -3.198  52.693  1.00  0.00              
ATOM   2464  CB  LEU A 317       6.949  -3.092  53.942  1.00  0.00              
ATOM   2465  CG  LEU A 317       5.578  -3.752  53.992  1.00  0.00              
ATOM   2466  CD1 LEU A 317       5.007  -3.624  55.392  1.00  0.00              
ATOM   2467  CD2 LEU A 317       4.633  -3.154  52.966  1.00  0.00              
ATOM   2468  C   LEU A 317       9.033  -2.293  52.889  1.00  0.00              
ATOM   2469  O   LEU A 317       9.043  -1.140  52.451  1.00  0.00              
ATOM   2470  N   ALA A 318      10.058  -2.783  53.580  1.00  0.00              
ATOM   2471  CA  ALA A 318      11.186  -1.961  53.983  1.00  0.00              
ATOM   2472  CB  ALA A 318      11.647  -2.425  55.354  1.00  0.00              
ATOM   2473  C   ALA A 318      12.379  -2.058  53.040  1.00  0.00              
ATOM   2474  O   ALA A 318      12.530  -3.075  52.359  1.00  0.00              
ATOM   2475  N   PRO A 319      13.252  -1.041  52.943  1.00  0.00              
ATOM   2476  CD  PRO A 319      13.017   0.319  53.421  1.00  0.00              
ATOM   2477  CA  PRO A 319      14.513  -1.130  52.216  1.00  0.00              
ATOM   2478  CB  PRO A 319      15.078   0.278  52.336  1.00  0.00              
ATOM   2479  CG  PRO A 319      14.428   0.853  53.572  1.00  0.00              
ATOM   2480  C   PRO A 319      15.427  -2.205  52.802  1.00  0.00              
ATOM   2481  O   PRO A 319      15.999  -2.075  53.889  1.00  0.00              
ATOM   2482  N   SER A 320      15.577  -3.280  52.026  1.00  0.00              
ATOM   2483  CA  SER A 320      16.252  -4.506  52.432  1.00  0.00              
ATOM   2484  CB  SER A 320      16.074  -5.519  51.306  1.00  0.00              
ATOM   2485  OG  SER A 320      16.202  -4.891  50.033  1.00  0.00              
ATOM   2486  C   SER A 320      17.713  -4.420  52.869  1.00  0.00              
ATOM   2487  O   SER A 320      18.306  -5.405  53.312  1.00  0.00              
ATOM   2488  N   THR A 321      18.314  -3.236  52.751  1.00  0.00              
ATOM   2489  CA  THR A 321      19.617  -2.935  53.318  1.00  0.00              
ATOM   2490  CB  THR A 321      20.085  -1.584  52.745  1.00  0.00              
ATOM   2491  OG1 THR A 321      18.948  -0.721  52.721  1.00  0.00              
ATOM   2492  CG2 THR A 321      20.677  -1.733  51.353  1.00  0.00              
ATOM   2493  C   THR A 321      19.612  -2.916  54.844  1.00  0.00              
ATOM   2494  O   THR A 321      20.639  -3.146  55.486  1.00  0.00              
ATOM   2495  N   MET A 322      18.454  -2.623  55.443  1.00  0.00              
ATOM   2496  CA  MET A 322      18.329  -2.605  56.891  1.00  0.00              
ATOM   2497  CB  MET A 322      17.203  -1.671  57.329  1.00  0.00              
ATOM   2498  CG  MET A 322      17.368  -0.228  56.863  1.00  0.00              
ATOM   2499  SD  MET A 322      18.920   0.536  57.399  1.00  0.00              
ATOM   2500  CE  MET A 322      18.339   1.481  58.778  1.00  0.00              
ATOM   2501  C   MET A 322      18.063  -4.017  57.391  1.00  0.00              
ATOM   2502  O   MET A 322      17.173  -4.710  56.894  1.00  0.00              
ATOM   2503  N   LYS A 323      18.852  -4.463  58.371  1.00  0.00              
ATOM   2504  CA  LYS A 323      18.714  -5.801  58.925  1.00  0.00              
ATOM   2505  CB  LYS A 323      19.947  -6.141  59.758  1.00  0.00              
ATOM   2506  CG  LYS A 323      19.995  -7.575  60.277  1.00  0.00              
ATOM   2507  CD  LYS A 323      21.287  -7.857  61.035  1.00  0.00              
ATOM   2508  CE  LYS A 323      22.497  -7.814  60.110  1.00  0.00              
ATOM   2509  NZ  LYS A 323      23.707  -8.152  60.833  1.00  0.00              
ATOM   2510  C   LYS A 323      17.439  -5.923  59.751  1.00  0.00              
ATOM   2511  O   LYS A 323      17.297  -5.342  60.827  1.00  0.00              
ATOM   2512  N   ILE A 324      16.484  -6.654  59.182  1.00  0.00              
ATOM   2513  CA  ILE A 324      15.206  -6.910  59.827  1.00  0.00              
ATOM   2514  CB  ILE A 324      14.072  -6.850  58.776  1.00  0.00              
ATOM   2515  CG2 ILE A 324      12.715  -7.010  59.457  1.00  0.00              
ATOM   2516  CG1 ILE A 324      14.105  -5.545  57.988  1.00  0.00              
ATOM   2517  CD1 ILE A 324      13.263  -5.549  56.702  1.00  0.00              
ATOM   2518  C   ILE A 324      15.269  -8.288  60.476  1.00  0.00              
ATOM   2519  O   ILE A 324      15.602  -9.271  59.811  1.00  0.00              
ATOM   2520  N   LYS A 325      14.943  -8.375  61.764  1.00  0.00              
ATOM   2521  CA  LYS A 325      14.900  -9.633  62.485  1.00  0.00              
ATOM   2522  CB  LYS A 325      16.200  -9.834  63.259  1.00  0.00              
ATOM   2523  CG  LYS A 325      16.308 -11.145  64.023  1.00  0.00              
ATOM   2524  CD  LYS A 325      17.611 -11.145  64.802  1.00  0.00              
ATOM   2525  CE  LYS A 325      17.732 -12.408  65.638  1.00  0.00              
ATOM   2526  NZ  LYS A 325      18.978 -12.392  66.378  1.00  0.00              
ATOM   2527  C   LYS A 325      13.699  -9.568  63.420  1.00  0.00              
ATOM   2528  O   LYS A 325      13.653  -8.808  64.396  1.00  0.00              
ATOM   2529  N   ILE A 326      12.677 -10.339  63.054  1.00  0.00              
ATOM   2530  CA  ILE A 326      11.452 -10.384  63.831  1.00  0.00              
ATOM   2531  CB  ILE A 326      10.229 -10.288  62.895  1.00  0.00              
ATOM   2532  CG2 ILE A 326       8.920 -10.342  63.677  1.00  0.00              
ATOM   2533  CG1 ILE A 326      10.346  -8.975  62.118  1.00  0.00              
ATOM   2534  CD1 ILE A 326       9.251  -8.649  61.102  1.00  0.00              
ATOM   2535  C   ILE A 326      11.457 -11.597  64.750  1.00  0.00              
ATOM   2536  O   ILE A 326      11.405 -12.759  64.344  1.00  0.00              
ATOM   2537  N   ILE A 327      11.539 -11.266  66.034  1.00  0.00              
ATOM   2538  CA  ILE A 327      11.836 -12.221  67.085  1.00  0.00              
ATOM   2539  CB  ILE A 327      12.812 -11.555  68.090  1.00  0.00              
ATOM   2540  CG2 ILE A 327      13.216 -12.536  69.189  1.00  0.00              
ATOM   2541  CG1 ILE A 327      14.055 -11.019  67.384  1.00  0.00              
ATOM   2542  CD1 ILE A 327      14.904 -10.051  68.224  1.00  0.00              
ATOM   2543  C   ILE A 327      10.545 -12.636  67.776  1.00  0.00              
ATOM   2544  O   ILE A 327       9.770 -11.798  68.244  1.00  0.00              
ATOM   2545  N   ALA A 328      10.301 -13.944  67.839  1.00  0.00              
ATOM   2546  CA  ALA A 328       9.210 -14.480  68.636  1.00  0.00              
ATOM   2547  CB  ALA A 328       8.406 -15.471  67.801  1.00  0.00              
ATOM   2548  C   ALA A 328       9.782 -15.210  69.849  1.00  0.00              
ATOM   2549  O   ALA A 328      10.302 -16.321  69.706  1.00  0.00              
ATOM   2550  N   PRO A 329       9.794 -14.624  71.056  1.00  0.00              
ATOM   2551  CD  PRO A 329       9.565 -13.203  71.302  1.00  0.00              
ATOM   2552  CA  PRO A 329      10.222 -15.310  72.271  1.00  0.00              
ATOM   2553  CB  PRO A 329      10.400 -14.166  73.257  1.00  0.00              
ATOM   2554  CG  PRO A 329       9.405 -13.128  72.809  1.00  0.00              
ATOM   2555  C   PRO A 329       9.207 -16.358  72.730  1.00  0.00              
ATOM   2556  O   PRO A 329       8.028 -16.034  72.884  1.00  0.00              
ATOM   2557  N   PRO A 330       9.583 -17.620  72.999  1.00  0.00              
ATOM   2558  CD  PRO A 330      10.961 -18.095  72.928  1.00  0.00              
ATOM   2559  CA  PRO A 330       8.674 -18.712  73.370  1.00  0.00              
ATOM   2560  CB  PRO A 330       9.634 -19.809  73.774  1.00  0.00              
ATOM   2561  CG  PRO A 330      10.788 -19.599  72.831  1.00  0.00              
ATOM   2562  C   PRO A 330       7.649 -18.445  74.472  1.00  0.00              
ATOM   2563  O   PRO A 330       6.621 -19.115  74.563  1.00  0.00              
ATOM   2564  N   GLU A 331       7.905 -17.433  75.301  1.00  0.00              
ATOM   2565  CA  GLU A 331       7.018 -17.066  76.388  1.00  0.00              
ATOM   2566  CB  GLU A 331       7.809 -16.881  77.697  1.00  0.00              
ATOM   2567  CG  GLU A 331       8.938 -15.841  77.740  1.00  0.00              
ATOM   2568  CD  GLU A 331      10.276 -16.321  77.198  1.00  0.00              
ATOM   2569  OE1 GLU A 331      10.454 -16.295  75.978  1.00  0.00              
ATOM   2570  OE2 GLU A 331      11.126 -16.729  77.984  1.00  0.00              
ATOM   2571  C   GLU A 331       6.149 -15.844  76.087  1.00  0.00              
ATOM   2572  O   GLU A 331       5.641 -15.219  77.019  1.00  0.00              
ATOM   2573  N   ARG A 332       5.951 -15.491  74.805  1.00  0.00              
ATOM   2574  CA  ARG A 332       5.130 -14.358  74.364  1.00  0.00              
ATOM   2575  CB  ARG A 332       4.680 -14.568  72.923  1.00  0.00              
ATOM   2576  CG  ARG A 332       5.676 -14.085  71.885  1.00  0.00              
ATOM   2577  CD  ARG A 332       5.510 -14.834  70.574  1.00  0.00              
ATOM   2578  NE  ARG A 332       6.027 -16.187  70.702  1.00  0.00              
ATOM   2579  CZ  ARG A 332       5.646 -17.201  69.924  1.00  0.00              
ATOM   2580  NH1 ARG A 332       6.187 -18.390  70.141  1.00  0.00              
ATOM   2581  NH2 ARG A 332       4.755 -17.056  68.948  1.00  0.00              
ATOM   2582  C   ARG A 332       3.922 -13.968  75.207  1.00  0.00              
ATOM   2583  O   ARG A 332       3.848 -12.827  75.671  1.00  0.00              
ATOM   2584  N   LYS A 333       3.020 -14.914  75.486  1.00  0.00              
ATOM   2585  CA  LYS A 333       1.834 -14.683  76.305  1.00  0.00              
ATOM   2586  CB  LYS A 333       1.050 -15.990  76.375  1.00  0.00              
ATOM   2587  CG  LYS A 333      -0.338 -15.872  76.980  1.00  0.00              
ATOM   2588  CD  LYS A 333      -0.835 -17.246  77.380  1.00  0.00              
ATOM   2589  CE  LYS A 333      -2.093 -17.090  78.214  1.00  0.00              
ATOM   2590  NZ  LYS A 333      -2.384 -18.318  78.928  1.00  0.00              
ATOM   2591  C   LYS A 333       2.129 -14.181  77.722  1.00  0.00              
ATOM   2592  O   LYS A 333       1.361 -13.411  78.309  1.00  0.00              
ATOM   2593  N   TYR A 334       3.251 -14.623  78.294  1.00  0.00              
ATOM   2594  CA  TYR A 334       3.623 -14.257  79.651  1.00  0.00              
ATOM   2595  CB  TYR A 334       3.933 -15.513  80.468  1.00  0.00              
ATOM   2596  CG  TYR A 334       2.785 -16.512  80.543  1.00  0.00              
ATOM   2597  CD1 TYR A 334       1.553 -16.125  81.032  1.00  0.00              
ATOM   2598  CE1 TYR A 334       0.506 -17.022  81.053  1.00  0.00              
ATOM   2599  CD2 TYR A 334       2.981 -17.803  80.095  1.00  0.00              
ATOM   2600  CE2 TYR A 334       1.937 -18.705  80.117  1.00  0.00              
ATOM   2601  CZ  TYR A 334       0.703 -18.302  80.581  1.00  0.00              
ATOM   2602  OH  TYR A 334      -0.362 -19.185  80.555  1.00  0.00              
ATOM   2603  C   TYR A 334       4.809 -13.302  79.715  1.00  0.00              
ATOM   2604  O   TYR A 334       5.172 -12.854  80.804  1.00  0.00              
ATOM   2605  N   SER A 335       5.411 -12.959  78.566  1.00  0.00              
ATOM   2606  CA  SER A 335       6.599 -12.109  78.479  1.00  0.00              
ATOM   2607  CB  SER A 335       6.847 -11.708  77.028  1.00  0.00              
ATOM   2608  OG  SER A 335       5.756 -10.958  76.500  1.00  0.00              
ATOM   2609  C   SER A 335       6.579 -10.852  79.339  1.00  0.00              
ATOM   2610  O   SER A 335       7.538 -10.554  80.049  1.00  0.00              
ATOM   2611  N   VAL A 336       5.447 -10.142  79.287  1.00  0.00              
ATOM   2612  CA  VAL A 336       5.187  -8.975  80.120  1.00  0.00              
ATOM   2613  CB  VAL A 336       3.743  -8.472  79.897  1.00  0.00              
ATOM   2614  CG1 VAL A 336       3.506  -7.226  80.724  1.00  0.00              
ATOM   2615  CG2 VAL A 336       3.407  -8.191  78.441  1.00  0.00              
ATOM   2616  C   VAL A 336       5.383  -9.295  81.600  1.00  0.00              
ATOM   2617  O   VAL A 336       6.121  -8.609  82.311  1.00  0.00              
ATOM   2618  N   TRP A 337       4.742 -10.379  82.051  1.00  0.00              
ATOM   2619  CA  TRP A 337       4.778 -10.771  83.448  1.00  0.00              
ATOM   2620  CB  TRP A 337       3.807 -11.933  83.695  1.00  0.00              
ATOM   2621  CG  TRP A 337       3.630 -12.256  85.172  1.00  0.00              
ATOM   2622  CD2 TRP A 337       4.304 -13.198  85.903  1.00  0.00              
ATOM   2623  CE2 TRP A 337       3.874 -12.932  87.164  1.00  0.00              
ATOM   2624  CE3 TRP A 337       5.463 -13.896  85.661  1.00  0.00              
ATOM   2625  CD1 TRP A 337       2.808 -11.495  85.974  1.00  0.00              
ATOM   2626  NE1 TRP A 337       2.994 -11.927  87.200  1.00  0.00              
ATOM   2627  CZ2 TRP A 337       4.575 -13.308  88.278  1.00  0.00              
ATOM   2628  CZ3 TRP A 337       6.166 -14.322  86.772  1.00  0.00              
ATOM   2629  CH2 TRP A 337       5.732 -14.027  88.057  1.00  0.00              
ATOM   2630  C   TRP A 337       6.195 -11.168  83.840  1.00  0.00              
ATOM   2631  O   TRP A 337       6.686 -10.755  84.890  1.00  0.00              
ATOM   2632  N   ILE A 338       6.866 -11.958  82.996  1.00  0.00              
ATOM   2633  CA  ILE A 338       8.214 -12.437  83.278  1.00  0.00              
ATOM   2634  CB  ILE A 338       8.603 -13.540  82.264  1.00  0.00              
ATOM   2635  CG2 ILE A 338      10.049 -14.003  82.445  1.00  0.00              
ATOM   2636  CG1 ILE A 338       7.645 -14.720  82.421  1.00  0.00              
ATOM   2637  CD1 ILE A 338       7.800 -15.846  81.385  1.00  0.00              
ATOM   2638  C   ILE A 338       9.212 -11.285  83.336  1.00  0.00              
ATOM   2639  O   ILE A 338       9.996 -11.196  84.282  1.00  0.00              
ATOM   2640  N   GLY A 339       9.150 -10.356  82.378  1.00  0.00              
ATOM   2641  CA  GLY A 339       9.963  -9.148  82.401  1.00  0.00              
ATOM   2642  C   GLY A 339       9.686  -8.305  83.636  1.00  0.00              
ATOM   2643  O   GLY A 339      10.602  -7.746  84.241  1.00  0.00              
ATOM   2644  N   GLY A 340       8.411  -8.242  84.031  1.00  0.00              
ATOM   2645  CA  GLY A 340       8.010  -7.645  85.295  1.00  0.00              
ATOM   2646  C   GLY A 340       8.643  -8.341  86.492  1.00  0.00              
ATOM   2647  O   GLY A 340       9.148  -7.679  87.393  1.00  0.00              
ATOM   2648  N   SER A 341       8.658  -9.676  86.500  1.00  0.00              
ATOM   2649  CA  SER A 341       9.239 -10.471  87.574  1.00  0.00              
ATOM   2650  CB  SER A 341       8.936 -11.937  87.293  1.00  0.00              
ATOM   2651  OG  SER A 341       9.313 -12.839  88.322  1.00  0.00              
ATOM   2652  C   SER A 341      10.742 -10.246  87.707  1.00  0.00              
ATOM   2653  O   SER A 341      11.276 -10.165  88.820  1.00  0.00              
ATOM   2654  N   ILE A 342      11.429 -10.130  86.563  1.00  0.00              
ATOM   2655  CA  ILE A 342      12.844  -9.785  86.530  1.00  0.00              
ATOM   2656  CB  ILE A 342      13.402  -9.884  85.084  1.00  0.00              
ATOM   2657  CG2 ILE A 342      14.873  -9.465  85.036  1.00  0.00              
ATOM   2658  CG1 ILE A 342      13.246 -11.292  84.517  1.00  0.00              
ATOM   2659  CD1 ILE A 342      13.519 -11.404  83.003  1.00  0.00              
ATOM   2660  C   ILE A 342      13.024  -8.381  87.097  1.00  0.00              
ATOM   2661  O   ILE A 342      13.679  -8.206  88.124  1.00  0.00              
ATOM   2662  N   LEU A 343      12.372  -7.385  86.487  1.00  0.00              
ATOM   2663  CA  LEU A 343      12.568  -5.990  86.849  1.00  0.00              
ATOM   2664  CB  LEU A 343      11.749  -5.097  85.924  1.00  0.00              
ATOM   2665  CG  LEU A 343      12.387  -3.793  85.464  1.00  0.00              
ATOM   2666  CD1 LEU A 343      13.653  -4.062  84.668  1.00  0.00              
ATOM   2667  CD2 LEU A 343      11.418  -3.003  84.606  1.00  0.00              
ATOM   2668  C   LEU A 343      12.235  -5.714  88.310  1.00  0.00              
ATOM   2669  O   LEU A 343      13.052  -5.148  89.035  1.00  0.00              
ATOM   2670  N   ALA A 344      11.088  -6.202  88.791  1.00  0.00              
ATOM   2671  CA  ALA A 344      10.682  -6.041  90.180  1.00  0.00              
ATOM   2672  CB  ALA A 344       9.292  -6.618  90.389  1.00  0.00              
ATOM   2673  C   ALA A 344      11.602  -6.682  91.212  1.00  0.00              
ATOM   2674  O   ALA A 344      11.502  -6.367  92.399  1.00  0.00              
ATOM   2675  N   SER A 345      12.511  -7.576  90.809  1.00  0.00              
ATOM   2676  CA  SER A 345      13.493  -8.107  91.737  1.00  0.00              
ATOM   2677  CB  SER A 345      13.625  -9.624  91.571  1.00  0.00              
ATOM   2678  OG  SER A 345      13.745 -10.078  90.229  1.00  0.00              
ATOM   2679  C   SER A 345      14.843  -7.395  91.683  1.00  0.00              
ATOM   2680  O   SER A 345      15.727  -7.664  92.500  1.00  0.00              
ATOM   2681  N   LEU A 346      15.030  -6.445  90.757  1.00  0.00              
ATOM   2682  CA  LEU A 346      16.296  -5.735  90.643  1.00  0.00              
ATOM   2683  CB  LEU A 346      16.493  -5.161  89.240  1.00  0.00              
ATOM   2684  CG  LEU A 346      16.372  -6.071  88.017  1.00  0.00              
ATOM   2685  CD1 LEU A 346      16.714  -5.285  86.767  1.00  0.00              
ATOM   2686  CD2 LEU A 346      17.267  -7.297  88.107  1.00  0.00              
ATOM   2687  C   LEU A 346      16.410  -4.621  91.675  1.00  0.00              
ATOM   2688  O   LEU A 346      15.511  -3.785  91.830  1.00  0.00              
ATOM   2689  N   SER A 347      17.542  -4.589  92.381  1.00  0.00              
ATOM   2690  CA  SER A 347      17.789  -3.633  93.451  1.00  0.00              
ATOM   2691  CB  SER A 347      19.082  -4.008  94.162  1.00  0.00              
ATOM   2692  OG  SER A 347      20.023  -4.563  93.250  1.00  0.00              
ATOM   2693  C   SER A 347      17.779  -2.164  93.043  1.00  0.00              
ATOM   2694  O   SER A 347      17.378  -1.289  93.817  1.00  0.00              
ATOM   2695  N   THR A 348      18.187  -1.874  91.807  1.00  0.00              
ATOM   2696  CA  THR A 348      18.048  -0.541  91.247  1.00  0.00              
ATOM   2697  CB  THR A 348      18.914  -0.420  89.989  1.00  0.00              
ATOM   2698  OG1 THR A 348      18.807  -1.648  89.272  1.00  0.00              
ATOM   2699  CG2 THR A 348      20.353  -0.142  90.381  1.00  0.00              
ATOM   2700  C   THR A 348      16.593  -0.175  90.991  1.00  0.00              
ATOM   2701  O   THR A 348      16.149   0.919  91.342  1.00  0.00              
ATOM   2702  N   PHE A 349      15.810  -1.121  90.460  1.00  0.00              
ATOM   2703  CA  PHE A 349      14.386  -0.907  90.239  1.00  0.00              
ATOM   2704  CB  PHE A 349      13.783  -2.078  89.473  1.00  0.00              
ATOM   2705  CG  PHE A 349      12.336  -1.860  89.050  1.00  0.00              
ATOM   2706  CD1 PHE A 349      12.048  -1.022  87.991  1.00  0.00              
ATOM   2707  CD2 PHE A 349      11.317  -2.499  89.731  1.00  0.00              
ATOM   2708  CE1 PHE A 349      10.736  -0.837  87.611  1.00  0.00              
ATOM   2709  CE2 PHE A 349      10.010  -2.309  89.343  1.00  0.00              
ATOM   2710  CZ  PHE A 349       9.722  -1.484  88.282  1.00  0.00              
ATOM   2711  C   PHE A 349      13.630  -0.687  91.544  1.00  0.00              
ATOM   2712  O   PHE A 349      12.602  -0.009  91.552  1.00  0.00              
ATOM   2713  N   GLN A 350      14.136  -1.207  92.670  1.00  0.00              
ATOM   2714  CA  GLN A 350      13.543  -0.929  93.975  1.00  0.00              
ATOM   2715  CB  GLN A 350      14.300  -1.603  95.120  1.00  0.00              
ATOM   2716  CG  GLN A 350      14.545  -3.106  95.004  1.00  0.00              
ATOM   2717  CD  GLN A 350      13.326  -3.954  94.677  1.00  0.00              
ATOM   2718  OE1 GLN A 350      12.485  -4.243  95.524  1.00  0.00              
ATOM   2719  NE2 GLN A 350      13.186  -4.379  93.431  1.00  0.00              
ATOM   2720  C   GLN A 350      13.423   0.563  94.277  1.00  0.00              
ATOM   2721  O   GLN A 350      12.498   0.986  94.968  1.00  0.00              
ATOM   2722  N   GLN A 351      14.300   1.395  93.700  1.00  0.00              
ATOM   2723  CA  GLN A 351      14.239   2.838  93.907  1.00  0.00              
ATOM   2724  CB  GLN A 351      15.551   3.512  93.486  1.00  0.00              
ATOM   2725  CG  GLN A 351      16.863   2.811  93.867  1.00  0.00              
ATOM   2726  CD  GLN A 351      16.969   2.331  95.308  1.00  0.00              
ATOM   2727  OE1 GLN A 351      16.967   3.109  96.258  1.00  0.00              
ATOM   2728  NE2 GLN A 351      17.076   1.026  95.527  1.00  0.00              
ATOM   2729  C   GLN A 351      13.064   3.467  93.154  1.00  0.00              
ATOM   2730  O   GLN A 351      12.612   4.571  93.472  1.00  0.00              
ATOM   2731  N   MET A 352      12.549   2.763  92.137  1.00  0.00              
ATOM   2732  CA  MET A 352      11.351   3.176  91.422  1.00  0.00              
ATOM   2733  CB  MET A 352      11.283   2.556  90.025  1.00  0.00              
ATOM   2734  CG  MET A 352      12.320   3.027  89.013  1.00  0.00              
ATOM   2735  SD  MET A 352      14.026   2.582  89.423  1.00  0.00              
ATOM   2736  CE  MET A 352      14.725   4.197  89.609  1.00  0.00              
ATOM   2737  C   MET A 352      10.071   2.827  92.174  1.00  0.00              
ATOM   2738  O   MET A 352       8.988   3.253  91.764  1.00  0.00              
ATOM   2739  N   TRP A 353      10.140   2.048  93.263  1.00  0.00              
ATOM   2740  CA  TRP A 353       8.961   1.796  94.075  1.00  0.00              
ATOM   2741  CB  TRP A 353       9.170   0.718  95.137  1.00  0.00              
ATOM   2742  CG  TRP A 353       9.425  -0.713  94.682  1.00  0.00              
ATOM   2743  CD2 TRP A 353       8.891  -1.405  93.624  1.00  0.00              
ATOM   2744  CE2 TRP A 353       9.465  -2.633  93.771  1.00  0.00              
ATOM   2745  CE3 TRP A 353       7.731  -1.246  92.904  1.00  0.00              
ATOM   2746  CD1 TRP A 353      10.280  -1.506  95.413  1.00  0.00              
ATOM   2747  NE1 TRP A 353      10.274  -2.684  94.833  1.00  0.00              
ATOM   2748  CZ2 TRP A 353       8.958  -3.779  93.215  1.00  0.00              
ATOM   2749  CZ3 TRP A 353       7.212  -2.380  92.304  1.00  0.00              
ATOM   2750  CH2 TRP A 353       7.813  -3.624  92.454  1.00  0.00              
ATOM   2751  C   TRP A 353       8.562   3.068  94.802  1.00  0.00              
ATOM   2752  O   TRP A 353       9.298   3.590  95.641  1.00  0.00              
ATOM   2753  N   ILE A 354       7.384   3.579  94.456  1.00  0.00              
ATOM   2754  CA  ILE A 354       6.810   4.714  95.157  1.00  0.00              
ATOM   2755  CB  ILE A 354       5.606   5.264  94.365  1.00  0.00              
ATOM   2756  CG2 ILE A 354       5.006   6.458  95.097  1.00  0.00              
ATOM   2757  CG1 ILE A 354       5.990   5.634  92.940  1.00  0.00              
ATOM   2758  CD1 ILE A 354       4.785   5.796  91.999  1.00  0.00              
ATOM   2759  C   ILE A 354       6.351   4.170  96.503  1.00  0.00              
ATOM   2760  O   ILE A 354       5.492   3.288  96.543  1.00  0.00              
ATOM   2761  N   THR A 355       6.954   4.609  97.605  1.00  0.00              
ATOM   2762  CA  THR A 355       6.458   4.261  98.926  1.00  0.00              
ATOM   2763  CB  THR A 355       7.517   4.549 100.012  1.00  0.00              
ATOM   2764  OG1 THR A 355       7.833   5.936  99.928  1.00  0.00              
ATOM   2765  CG2 THR A 355       8.758   3.683  99.857  1.00  0.00              
ATOM   2766  C   THR A 355       5.163   5.004  99.229  1.00  0.00              
ATOM   2767  O   THR A 355       4.884   6.035  98.606  1.00  0.00              
ATOM   2768  N   LYS A 356       4.347   4.531 100.180  1.00  0.00              
ATOM   2769  CA  LYS A 356       3.194   5.302 100.642  1.00  0.00              
ATOM   2770  CB  LYS A 356       2.370   4.523 101.668  1.00  0.00              
ATOM   2771  CG  LYS A 356       0.996   5.155 101.881  1.00  0.00              
ATOM   2772  CD  LYS A 356       0.096   4.355 102.810  1.00  0.00              
ATOM   2773  CE  LYS A 356      -1.188   5.146 103.016  1.00  0.00              
ATOM   2774  NZ  LYS A 356      -2.093   4.479 103.934  1.00  0.00              
ATOM   2775  C   LYS A 356       3.628   6.659 101.192  1.00  0.00              
ATOM   2776  O   LYS A 356       2.941   7.664 101.027  1.00  0.00              
ATOM   2777  N   GLN A 357       4.819   6.688 101.797  1.00  0.00              
ATOM   2778  CA  GLN A 357       5.519   7.912 102.159  1.00  0.00              
ATOM   2779  CB  GLN A 357       6.839   7.465 102.812  1.00  0.00              
ATOM   2780  CG  GLN A 357       7.973   8.450 103.086  1.00  0.00              
ATOM   2781  CD  GLN A 357       8.904   8.663 101.900  1.00  0.00              
ATOM   2782  OE1 GLN A 357       9.410   7.715 101.299  1.00  0.00              
ATOM   2783  NE2 GLN A 357       9.129   9.905 101.499  1.00  0.00              
ATOM   2784  C   GLN A 357       5.693   8.853 100.960  1.00  0.00              
ATOM   2785  O   GLN A 357       5.199   9.985 100.984  1.00  0.00              
ATOM   2786  N   GLU A 358       6.336   8.397  99.876  1.00  0.00              
ATOM   2787  CA  GLU A 358       6.531   9.206  98.677  1.00  0.00              
ATOM   2788  CB  GLU A 358       7.377   8.451  97.660  1.00  0.00              
ATOM   2789  CG  GLU A 358       8.851   8.392  98.043  1.00  0.00              
ATOM   2790  CD  GLU A 358       9.670   7.415  97.213  1.00  0.00              
ATOM   2791  OE1 GLU A 358      10.535   7.848  96.451  1.00  0.00              
ATOM   2792  OE2 GLU A 358       9.448   6.212  97.325  1.00  0.00              
ATOM   2793  C   GLU A 358       5.217   9.654  98.052  1.00  0.00              
ATOM   2794  O   GLU A 358       5.082  10.806  97.635  1.00  0.00              
ATOM   2795  N   TYR A 359       4.224   8.759  98.048  1.00  0.00              
ATOM   2796  CA  TYR A 359       2.866   9.089  97.646  1.00  0.00              
ATOM   2797  CB  TYR A 359       1.997   7.828  97.706  1.00  0.00              
ATOM   2798  CG  TYR A 359       0.555   8.042  97.264  1.00  0.00              
ATOM   2799  CD1 TYR A 359       0.262   8.130  95.919  1.00  0.00              
ATOM   2800  CE1 TYR A 359      -1.030   8.383  95.517  1.00  0.00              
ATOM   2801  CD2 TYR A 359      -0.447   8.178  98.208  1.00  0.00              
ATOM   2802  CE2 TYR A 359      -1.739   8.444  97.808  1.00  0.00              
ATOM   2803  CZ  TYR A 359      -2.015   8.560  96.462  1.00  0.00              
ATOM   2804  OH  TYR A 359      -3.287   8.888  96.045  1.00  0.00              
ATOM   2805  C   TYR A 359       2.265  10.183  98.525  1.00  0.00              
ATOM   2806  O   TYR A 359       1.679  11.138  98.018  1.00  0.00              
ATOM   2807  N   ASP A 360       2.425  10.081  99.847  1.00  0.00              
ATOM   2808  CA  ASP A 360       1.812  11.021 100.778  1.00  0.00              
ATOM   2809  CB  ASP A 360       1.908  10.555 102.235  1.00  0.00              
ATOM   2810  CG  ASP A 360       1.072   9.339 102.620  1.00  0.00              
ATOM   2811  OD1 ASP A 360       1.467   8.641 103.556  1.00  0.00              
ATOM   2812  OD2 ASP A 360       0.027   9.089 102.016  1.00  0.00              
ATOM   2813  C   ASP A 360       2.417  12.409 100.671  1.00  0.00              
ATOM   2814  O   ASP A 360       1.730  13.407 100.881  1.00  0.00              
ATOM   2815  N   GLU A 361       3.711  12.484 100.347  1.00  0.00              
ATOM   2816  CA  GLU A 361       4.349  13.766 100.100  1.00  0.00              
ATOM   2817  CB  GLU A 361       5.838  13.729 100.437  1.00  0.00              
ATOM   2818  CG  GLU A 361       6.167  13.737 101.931  1.00  0.00              
ATOM   2819  CD  GLU A 361       6.054  12.401 102.651  1.00  0.00              
ATOM   2820  OE1 GLU A 361       7.054  11.679 102.682  1.00  0.00              
ATOM   2821  OE2 GLU A 361       4.994  12.092 103.195  1.00  0.00              
ATOM   2822  C   GLU A 361       4.151  14.335  98.699  1.00  0.00              
ATOM   2823  O   GLU A 361       3.977  15.546  98.557  1.00  0.00              
ATOM   2824  N   ALA A 362       4.168  13.511  97.645  1.00  0.00              
ATOM   2825  CA  ALA A 362       4.130  14.031  96.283  1.00  0.00              
ATOM   2826  CB  ALA A 362       5.319  13.477  95.518  1.00  0.00              
ATOM   2827  C   ALA A 362       2.868  13.764  95.465  1.00  0.00              
ATOM   2828  O   ALA A 362       2.741  14.236  94.329  1.00  0.00              
ATOM   2829  N   GLY A 363       1.916  13.011  96.019  1.00  0.00              
ATOM   2830  CA  GLY A 363       0.653  12.712  95.356  1.00  0.00              
ATOM   2831  C   GLY A 363       0.777  11.689  94.228  1.00  0.00              
ATOM   2832  O   GLY A 363       1.886  11.274  93.882  1.00  0.00              
ATOM   2833  N   PRO A 364      -0.326  11.267  93.582  1.00  0.00              
ATOM   2834  CD  PRO A 364      -1.684  11.714  93.880  1.00  0.00              
ATOM   2835  CA  PRO A 364      -0.315  10.318  92.463  1.00  0.00              
ATOM   2836  CB  PRO A 364      -1.791  10.147  92.159  1.00  0.00              
ATOM   2837  CG  PRO A 364      -2.407  11.460  92.570  1.00  0.00              
ATOM   2838  C   PRO A 364       0.490  10.775  91.247  1.00  0.00              
ATOM   2839  O   PRO A 364       0.889   9.987  90.388  1.00  0.00              
ATOM   2840  N   SER A 365       0.742  12.082  91.197  1.00  0.00              
ATOM   2841  CA  SER A 365       1.662  12.717  90.274  1.00  0.00              
ATOM   2842  CB  SER A 365       1.745  14.199  90.649  1.00  0.00              
ATOM   2843  OG  SER A 365       1.285  14.449  91.978  1.00  0.00              
ATOM   2844  C   SER A 365       3.052  12.096  90.199  1.00  0.00              
ATOM   2845  O   SER A 365       3.599  11.977  89.100  1.00  0.00              
ATOM   2846  N   ILE A 366       3.601  11.610  91.322  1.00  0.00              
ATOM   2847  CA  ILE A 366       4.981  11.130  91.394  1.00  0.00              
ATOM   2848  CB  ILE A 366       5.320  10.743  92.858  1.00  0.00              
ATOM   2849  CG2 ILE A 366       4.492   9.545  93.307  1.00  0.00              
ATOM   2850  CG1 ILE A 366       6.820  10.518  93.063  1.00  0.00              
ATOM   2851  CD1 ILE A 366       7.270  10.257  94.509  1.00  0.00              
ATOM   2852  C   ILE A 366       5.381  10.034  90.398  1.00  0.00              
ATOM   2853  O   ILE A 366       6.561   9.908  90.055  1.00  0.00              
ATOM   2854  N   VAL A 367       4.416   9.276  89.854  1.00  0.00              
ATOM   2855  CA  VAL A 367       4.690   8.254  88.839  1.00  0.00              
ATOM   2856  CB  VAL A 367       3.402   7.547  88.341  1.00  0.00              
ATOM   2857  CG1 VAL A 367       3.776   6.281  87.581  1.00  0.00              
ATOM   2858  CG2 VAL A 367       2.433   7.187  89.457  1.00  0.00              
ATOM   2859  C   VAL A 367       5.415   8.873  87.640  1.00  0.00              
ATOM   2860  O   VAL A 367       6.364   8.309  87.097  1.00  0.00              
ATOM   2861  N   HIS A 368       5.031  10.111  87.313  1.00  0.00              
ATOM   2862  CA  HIS A 368       5.599  10.861  86.199  1.00  0.00              
ATOM   2863  CB  HIS A 368       4.738  12.090  85.922  1.00  0.00              
ATOM   2864  CG  HIS A 368       3.285  11.721  85.679  1.00  0.00              
ATOM   2865  ND1 HIS A 368       2.365  11.501  86.604  1.00  0.00              
ATOM   2866  CD2 HIS A 368       2.745  11.447  84.449  1.00  0.00              
ATOM   2867  NE2 HIS A 368       1.529  11.035  84.709  1.00  0.00              
ATOM   2868  CE1 HIS A 368       1.295  11.070  85.998  1.00  0.00              
ATOM   2869  C   HIS A 368       7.043  11.297  86.428  1.00  0.00              
ATOM   2870  O   HIS A 368       7.704  11.782  85.505  1.00  0.00              
ATOM   2871  N   ARG A 369       7.526  11.176  87.669  1.00  0.00              
ATOM   2872  CA  ARG A 369       8.925  11.396  87.982  1.00  0.00              
ATOM   2873  CB  ARG A 369       9.086  12.120  89.323  1.00  0.00              
ATOM   2874  CG  ARG A 369       8.440  13.507  89.456  1.00  0.00              
ATOM   2875  CD  ARG A 369       9.010  14.577  88.517  1.00  0.00              
ATOM   2876  NE  ARG A 369       8.636  14.319  87.136  1.00  0.00              
ATOM   2877  CZ  ARG A 369       7.694  14.993  86.482  1.00  0.00              
ATOM   2878  NH1 ARG A 369       7.259  14.466  85.347  1.00  0.00              
ATOM   2879  NH2 ARG A 369       7.217  16.150  86.928  1.00  0.00              
ATOM   2880  C   ARG A 369       9.705  10.093  87.997  1.00  0.00              
ATOM   2881  O   ARG A 369      10.867  10.057  87.576  1.00  0.00              
ATOM   2882  N   LYS A 370       9.075   9.001  88.444  1.00  0.00              
ATOM   2883  CA  LYS A 370       9.738   7.711  88.580  1.00  0.00              
ATOM   2884  CB  LYS A 370       8.890   6.784  89.452  1.00  0.00              
ATOM   2885  CG  LYS A 370       8.819   7.139  90.928  1.00  0.00              
ATOM   2886  CD  LYS A 370      10.153   6.903  91.617  1.00  0.00              
ATOM   2887  CE  LYS A 370       9.981   7.108  93.110  1.00  0.00              
ATOM   2888  NZ  LYS A 370      11.236   6.920  93.813  1.00  0.00              
ATOM   2889  C   LYS A 370      10.098   7.032  87.259  1.00  0.00              
ATOM   2890  O   LYS A 370       9.463   6.081  86.800  1.00  0.00              
ATOM   2891  N   CYS A 371      11.148   7.534  86.614  1.00  0.00              
ATOM   2892  CA  CYS A 371      11.668   6.925  85.398  1.00  0.00              
ATOM   2893  CB  CYS A 371      12.559   7.927  84.672  1.00  0.00              
ATOM   2894  SG  CYS A 371      13.136   7.368  83.050  1.00  0.00              
ATOM   2895  C   CYS A 371      12.439   5.644  85.710  1.00  0.00              
ATOM   2896  O   CYS A 371      13.246   5.652  86.642  1.00  0.00              
ATOM   2897  OXT CYS A 371      12.229   4.647  85.022  1.00  0.00              
TER    2898      CYS A 371
ATOM   2899  N   ASP B   1      52.166  22.723  60.208  1.00  0.00              
ATOM   2900  CA  ASP B   1      52.678  21.713  61.133  1.00  0.00              
ATOM   2901  CB  ASP B   1      54.198  21.885  61.318  1.00  0.00              
ATOM   2902  CG  ASP B   1      54.885  20.942  62.317  1.00  0.00              
ATOM   2903  OD1 ASP B   1      54.715  19.727  62.226  1.00  0.00              
ATOM   2904  OD2 ASP B   1      55.577  21.444  63.203  1.00  0.00              
ATOM   2905  C   ASP B   1      51.965  21.710  62.481  1.00  0.00              
ATOM   2906  O   ASP B   1      52.120  20.800  63.296  1.00  0.00              
ATOM   2907  N   TYR B   2      51.126  22.727  62.681  1.00  0.00              
ATOM   2908  CA  TYR B   2      50.329  22.869  63.896  1.00  0.00              
ATOM   2909  CB  TYR B   2      49.468  24.136  63.816  1.00  0.00              
ATOM   2910  CG  TYR B   2      48.642  24.413  65.069  1.00  0.00              
ATOM   2911  CD1 TYR B   2      49.268  24.770  66.249  1.00  0.00              
ATOM   2912  CE1 TYR B   2      48.523  24.963  67.394  1.00  0.00              
ATOM   2913  CD2 TYR B   2      47.268  24.269  65.028  1.00  0.00              
ATOM   2914  CE2 TYR B   2      46.520  24.459  66.172  1.00  0.00              
ATOM   2915  CZ  TYR B   2      47.155  24.801  67.347  1.00  0.00              
ATOM   2916  OH  TYR B   2      46.413  24.981  68.497  1.00  0.00              
ATOM   2917  C   TYR B   2      49.456  21.643  64.153  1.00  0.00              
ATOM   2918  O   TYR B   2      49.353  21.170  65.284  1.00  0.00              
ATOM   2919  N   GLU B   3      48.864  21.109  63.078  1.00  0.00              
ATOM   2920  CA  GLU B   3      48.075  19.889  63.133  1.00  0.00              
ATOM   2921  CB  GLU B   3      47.558  19.560  61.735  1.00  0.00              
ATOM   2922  CG  GLU B   3      46.553  18.413  61.691  1.00  0.00              
ATOM   2923  CD  GLU B   3      46.109  18.046  60.284  1.00  0.00              
ATOM   2924  OE1 GLU B   3      46.802  17.267  59.632  1.00  0.00              
ATOM   2925  OE2 GLU B   3      45.075  18.545  59.843  1.00  0.00              
ATOM   2926  C   GLU B   3      48.887  18.722  63.687  1.00  0.00              
ATOM   2927  O   GLU B   3      48.420  18.026  64.587  1.00  0.00              
ATOM   2928  N   LYS B   4      50.126  18.536  63.212  1.00  0.00              
ATOM   2929  CA  LYS B   4      50.972  17.445  63.675  1.00  0.00              
ATOM   2930  CB  LYS B   4      52.215  17.322  62.790  1.00  0.00              
ATOM   2931  CG  LYS B   4      53.175  16.166  63.090  1.00  0.00              
ATOM   2932  CD  LYS B   4      52.496  14.802  63.006  1.00  0.00              
ATOM   2933  CE  LYS B   4      53.514  13.684  63.171  1.00  0.00              
ATOM   2934  NZ  LYS B   4      52.836  12.410  63.319  1.00  0.00              
ATOM   2935  C   LYS B   4      51.340  17.649  65.140  1.00  0.00              
ATOM   2936  O   LYS B   4      51.290  16.700  65.920  1.00  0.00              
ATOM   2937  N   ASN B   5      51.635  18.891  65.543  1.00  0.00              
ATOM   2938  CA  ASN B   5      51.870  19.214  66.949  1.00  0.00              
ATOM   2939  CB  ASN B   5      52.217  20.685  67.150  1.00  0.00              
ATOM   2940  CG  ASN B   5      53.643  21.030  66.760  1.00  0.00              
ATOM   2941  OD1 ASN B   5      54.533  21.149  67.596  1.00  0.00              
ATOM   2942  ND2 ASN B   5      53.916  21.212  65.479  1.00  0.00              
ATOM   2943  C   ASN B   5      50.681  18.871  67.834  1.00  0.00              
ATOM   2944  O   ASN B   5      50.844  18.265  68.894  1.00  0.00              
ATOM   2945  N   LYS B   6      49.470  19.213  67.379  1.00  0.00              
ATOM   2946  CA  LYS B   6      48.239  18.882  68.082  1.00  0.00              
ATOM   2947  CB  LYS B   6      47.059  19.530  67.363  1.00  0.00              
ATOM   2948  CG  LYS B   6      45.726  19.401  68.084  1.00  0.00              
ATOM   2949  CD  LYS B   6      44.632  20.034  67.245  1.00  0.00              
ATOM   2950  CE  LYS B   6      43.296  19.881  67.951  1.00  0.00              
ATOM   2951  NZ  LYS B   6      42.234  20.461  67.153  1.00  0.00              
ATOM   2952  C   LYS B   6      48.047  17.370  68.181  1.00  0.00              
ATOM   2953  O   LYS B   6      47.709  16.857  69.247  1.00  0.00              
ATOM   2954  N   VAL B   7      48.300  16.637  67.093  1.00  0.00              
ATOM   2955  CA  VAL B   7      48.229  15.179  67.077  1.00  0.00              
ATOM   2956  CB  VAL B   7      48.436  14.698  65.616  1.00  0.00              
ATOM   2957  CG1 VAL B   7      48.626  13.201  65.475  1.00  0.00              
ATOM   2958  CG2 VAL B   7      47.209  15.066  64.795  1.00  0.00              
ATOM   2959  C   VAL B   7      49.211  14.554  68.072  1.00  0.00              
ATOM   2960  O   VAL B   7      48.834  13.686  68.866  1.00  0.00              
ATOM   2961  N   CYS B   8      50.461  15.031  68.080  1.00  0.00              
ATOM   2962  CA  CYS B   8      51.461  14.613  69.056  1.00  0.00              
ATOM   2963  CB  CYS B   8      52.796  15.299  68.794  1.00  0.00              
ATOM   2964  SG  CYS B   8      53.464  15.045  67.131  1.00  0.00              
ATOM   2965  C   CYS B   8      51.038  14.921  70.487  1.00  0.00              
ATOM   2966  O   CYS B   8      51.242  14.113  71.400  1.00  0.00              
ATOM   2967  N   LYS B   9      50.426  16.095  70.690  1.00  0.00              
ATOM   2968  CA  LYS B   9      49.894  16.492  71.985  1.00  0.00              
ATOM   2969  CB  LYS B   9      49.385  17.929  71.919  1.00  0.00              
ATOM   2970  CG  LYS B   9      48.967  18.519  73.257  1.00  0.00              
ATOM   2971  CD  LYS B   9      48.505  19.950  73.054  1.00  0.00              
ATOM   2972  CE  LYS B   9      48.124  20.560  74.392  1.00  0.00              
ATOM   2973  NZ  LYS B   9      47.712  21.938  74.217  1.00  0.00              
ATOM   2974  C   LYS B   9      48.784  15.547  72.424  1.00  0.00              
ATOM   2975  O   LYS B   9      48.790  15.095  73.566  1.00  0.00              
ATOM   2976  N   GLU B  10      47.855  15.182  71.532  1.00  0.00              
ATOM   2977  CA  GLU B  10      46.802  14.233  71.866  1.00  0.00              
ATOM   2978  CB  GLU B  10      45.792  14.086  70.729  1.00  0.00              
ATOM   2979  CG  GLU B  10      45.080  15.371  70.307  1.00  0.00              
ATOM   2980  CD  GLU B  10      44.396  16.130  71.436  1.00  0.00              
ATOM   2981  OE1 GLU B  10      43.353  15.677  71.908  1.00  0.00              
ATOM   2982  OE2 GLU B  10      44.908  17.175  71.837  1.00  0.00              
ATOM   2983  C   GLU B  10      47.361  12.866  72.236  1.00  0.00              
ATOM   2984  O   GLU B  10      46.956  12.287  73.242  1.00  0.00              
ATOM   2985  N   PHE B  11      48.330  12.369  71.461  1.00  0.00              
ATOM   2986  CA  PHE B  11      49.003  11.109  71.752  1.00  0.00              
ATOM   2987  CB  PHE B  11      50.067  10.875  70.687  1.00  0.00              
ATOM   2988  CG  PHE B  11      50.723   9.501  70.681  1.00  0.00              
ATOM   2989  CD1 PHE B  11      50.070   8.430  70.104  1.00  0.00              
ATOM   2990  CD2 PHE B  11      51.993   9.337  71.203  1.00  0.00              
ATOM   2991  CE1 PHE B  11      50.694   7.203  70.033  1.00  0.00              
ATOM   2992  CE2 PHE B  11      52.607   8.104  71.136  1.00  0.00              
ATOM   2993  CZ  PHE B  11      51.960   7.038  70.550  1.00  0.00              
ATOM   2994  C   PHE B  11      49.638  11.098  73.139  1.00  0.00              
ATOM   2995  O   PHE B  11      49.394  10.187  73.932  1.00  0.00              
ATOM   2996  N   SER B  12      50.430  12.126  73.452  1.00  0.00              
ATOM   2997  CA  SER B  12      51.126  12.192  74.726  1.00  0.00              
ATOM   2998  CB  SER B  12      52.256  13.216  74.658  1.00  0.00              
ATOM   2999  OG  SER B  12      51.839  14.463  74.118  1.00  0.00              
ATOM   3000  C   SER B  12      50.219  12.460  75.922  1.00  0.00              
ATOM   3001  O   SER B  12      50.312  11.777  76.942  1.00  0.00              
ATOM   3002  N   HIS B  13      49.318  13.438  75.799  1.00  0.00              
ATOM   3003  CA  HIS B  13      48.405  13.804  76.873  1.00  0.00              
ATOM   3004  CB  HIS B  13      47.719  15.131  76.536  1.00  0.00              
ATOM   3005  CG  HIS B  13      46.905  15.774  77.655  1.00  0.00              
ATOM   3006  ND1 HIS B  13      46.381  15.218  78.740  1.00  0.00              
ATOM   3007  CD2 HIS B  13      46.580  17.111  77.668  1.00  0.00              
ATOM   3008  NE2 HIS B  13      45.880  17.280  78.759  1.00  0.00              
ATOM   3009  CE1 HIS B  13      45.757  16.148  79.408  1.00  0.00              
ATOM   3010  C   HIS B  13      47.358  12.732  77.151  1.00  0.00              
ATOM   3011  O   HIS B  13      46.992  12.523  78.310  1.00  0.00              
ATOM   3012  N   LEU B  14      46.827  12.072  76.118  1.00  0.00              
ATOM   3013  CA  LEU B  14      45.820  11.045  76.331  1.00  0.00              
ATOM   3014  CB  LEU B  14      44.826  11.010  75.176  1.00  0.00              
ATOM   3015  CG  LEU B  14      43.978  12.242  74.889  1.00  0.00              
ATOM   3016  CD1 LEU B  14      43.207  12.041  73.598  1.00  0.00              
ATOM   3017  CD2 LEU B  14      43.036  12.547  76.043  1.00  0.00              
ATOM   3018  C   LEU B  14      46.401   9.656  76.539  1.00  0.00              
ATOM   3019  O   LEU B  14      45.802   8.837  77.237  1.00  0.00              
ATOM   3020  N   GLY B  15      47.561   9.361  75.948  1.00  0.00              
ATOM   3021  CA  GLY B  15      48.118   8.021  75.998  1.00  0.00              
ATOM   3022  C   GLY B  15      47.741   7.257  74.738  1.00  0.00              
ATOM   3023  O   GLY B  15      46.630   7.399  74.219  1.00  0.00              
ATOM   3024  N   LYS B  16      48.667   6.407  74.276  1.00  0.00              
ATOM   3025  CA  LYS B  16      48.570   5.698  73.003  1.00  0.00              
ATOM   3026  CB  LYS B  16      49.676   4.641  72.924  1.00  0.00              
ATOM   3027  CG  LYS B  16      49.733   3.877  71.606  1.00  0.00              
ATOM   3028  CD  LYS B  16      50.930   2.947  71.575  1.00  0.00              
ATOM   3029  CE  LYS B  16      50.915   2.160  70.276  1.00  0.00              
ATOM   3030  NZ  LYS B  16      52.114   1.353  70.165  1.00  0.00              
ATOM   3031  C   LYS B  16      47.211   5.084  72.685  1.00  0.00              
ATOM   3032  O   LYS B  16      46.574   5.497  71.719  1.00  0.00              
ATOM   3033  N   GLU B  17      46.718   4.169  73.529  1.00  0.00              
ATOM   3034  CA  GLU B  17      45.436   3.503  73.317  1.00  0.00              
ATOM   3035  CB  GLU B  17      45.223   2.465  74.417  1.00  0.00              
ATOM   3036  CG  GLU B  17      44.023   1.547  74.195  1.00  0.00              
ATOM   3037  CD  GLU B  17      43.731   0.610  75.356  1.00  0.00              
ATOM   3038  OE1 GLU B  17      43.249   1.072  76.389  1.00  0.00              
ATOM   3039  OE2 GLU B  17      43.981  -0.590  75.230  1.00  0.00              
ATOM   3040  C   GLU B  17      44.261   4.480  73.284  1.00  0.00              
ATOM   3041  O   GLU B  17      43.279   4.282  72.561  1.00  0.00              
ATOM   3042  N   ASP B  18      44.363   5.573  74.044  1.00  0.00              
ATOM   3043  CA  ASP B  18      43.309   6.576  74.108  1.00  0.00              
ATOM   3044  CB  ASP B  18      43.508   7.534  75.278  1.00  0.00              
ATOM   3045  CG  ASP B  18      43.519   6.876  76.651  1.00  0.00              
ATOM   3046  OD1 ASP B  18      42.654   7.196  77.463  1.00  0.00              
ATOM   3047  OD2 ASP B  18      44.381   6.025  76.893  1.00  0.00              
ATOM   3048  C   ASP B  18      43.301   7.363  72.809  1.00  0.00              
ATOM   3049  O   ASP B  18      42.238   7.651  72.258  1.00  0.00              
ATOM   3050  N   PHE B  19      44.493   7.665  72.281  1.00  0.00              
ATOM   3051  CA  PHE B  19      44.630   8.263  70.962  1.00  0.00              
ATOM   3052  CB  PHE B  19      46.091   8.647  70.703  1.00  0.00              
ATOM   3053  CG  PHE B  19      46.327   9.328  69.359  1.00  0.00              
ATOM   3054  CD1 PHE B  19      45.886  10.620  69.150  1.00  0.00              
ATOM   3055  CD2 PHE B  19      46.953   8.635  68.339  1.00  0.00              
ATOM   3056  CE1 PHE B  19      46.053  11.206  67.913  1.00  0.00              
ATOM   3057  CE2 PHE B  19      47.114   9.228  67.106  1.00  0.00              
ATOM   3058  CZ  PHE B  19      46.660  10.510  66.891  1.00  0.00              
ATOM   3059  C   PHE B  19      44.116   7.320  69.878  1.00  0.00              
ATOM   3060  O   PHE B  19      43.451   7.776  68.945  1.00  0.00              
ATOM   3061  N   THR B  20      44.395   6.013  69.970  1.00  0.00              
ATOM   3062  CA  THR B  20      43.841   5.012  69.065  1.00  0.00              
ATOM   3063  CB  THR B  20      44.344   3.605  69.454  1.00  0.00              
ATOM   3064  OG1 THR B  20      45.746   3.720  69.653  1.00  0.00              
ATOM   3065  CG2 THR B  20      44.061   2.550  68.396  1.00  0.00              
ATOM   3066  C   THR B  20      42.315   5.046  69.096  1.00  0.00              
ATOM   3067  O   THR B  20      41.671   5.075  68.049  1.00  0.00              
ATOM   3068  N   SER B  21      41.735   5.109  70.299  1.00  0.00              
ATOM   3069  CA  SER B  21      40.291   5.171  70.474  1.00  0.00              
ATOM   3070  CB  SER B  21      39.954   5.096  71.958  1.00  0.00              
ATOM   3071  OG  SER B  21      40.483   3.915  72.550  1.00  0.00              
ATOM   3072  C   SER B  21      39.692   6.432  69.857  1.00  0.00              
ATOM   3073  O   SER B  21      38.722   6.358  69.098  1.00  0.00              
ATOM   3074  N   LEU B  22      40.310   7.590  70.127  1.00  0.00              
ATOM   3075  CA  LEU B  22      39.904   8.864  69.547  1.00  0.00              
ATOM   3076  CB  LEU B  22      40.813   9.978  70.067  1.00  0.00              
ATOM   3077  CG  LEU B  22      40.548  11.422  69.649  1.00  0.00              
ATOM   3078  CD1 LEU B  22      39.251  11.937  70.255  1.00  0.00              
ATOM   3079  CD2 LEU B  22      41.707  12.308  70.072  1.00  0.00              
ATOM   3080  C   LEU B  22      39.961   8.826  68.024  1.00  0.00              
ATOM   3081  O   LEU B  22      39.004   9.206  67.349  1.00  0.00              
ATOM   3082  N   SER B  23      41.070   8.315  67.483  1.00  0.00              
ATOM   3083  CA  SER B  23      41.255   8.210  66.045  1.00  0.00              
ATOM   3084  CB  SER B  23      42.683   7.793  65.720  1.00  0.00              
ATOM   3085  OG  SER B  23      43.637   8.671  66.303  1.00  0.00              
ATOM   3086  C   SER B  23      40.270   7.230  65.421  1.00  0.00              
ATOM   3087  O   SER B  23      39.782   7.465  64.316  1.00  0.00              
ATOM   3088  N   LEU B  24      39.929   6.144  66.128  1.00  0.00              
ATOM   3089  CA  LEU B  24      38.940   5.182  65.663  1.00  0.00              
ATOM   3090  CB  LEU B  24      38.887   3.989  66.612  1.00  0.00              
ATOM   3091  CG  LEU B  24      38.087   2.747  66.244  1.00  0.00              
ATOM   3092  CD1 LEU B  24      38.659   2.049  65.020  1.00  0.00              
ATOM   3093  CD2 LEU B  24      38.120   1.787  67.411  1.00  0.00              
ATOM   3094  C   LEU B  24      37.572   5.832  65.533  1.00  0.00              
ATOM   3095  O   LEU B  24      36.946   5.733  64.475  1.00  0.00              
ATOM   3096  N   VAL B  25      37.135   6.543  66.580  1.00  0.00              
ATOM   3097  CA  VAL B  25      35.886   7.299  66.555  1.00  0.00              
ATOM   3098  CB  VAL B  25      35.645   7.966  67.936  1.00  0.00              
ATOM   3099  CG1 VAL B  25      34.438   8.896  67.945  1.00  0.00              
ATOM   3100  CG2 VAL B  25      35.420   6.899  68.997  1.00  0.00              
ATOM   3101  C   VAL B  25      35.891   8.328  65.425  1.00  0.00              
ATOM   3102  O   VAL B  25      34.945   8.402  64.638  1.00  0.00              
ATOM   3103  N   LEU B  26      36.990   9.082  65.314  1.00  0.00              
ATOM   3104  CA  LEU B  26      37.158  10.104  64.293  1.00  0.00              
ATOM   3105  CB  LEU B  26      38.506  10.793  64.492  1.00  0.00              
ATOM   3106  CG  LEU B  26      38.859  12.025  63.672  1.00  0.00              
ATOM   3107  CD1 LEU B  26      37.952  13.193  64.033  1.00  0.00              
ATOM   3108  CD2 LEU B  26      40.311  12.397  63.910  1.00  0.00              
ATOM   3109  C   LEU B  26      37.053   9.549  62.876  1.00  0.00              
ATOM   3110  O   LEU B  26      36.206   9.994  62.101  1.00  0.00              
ATOM   3111  N   TYR B  27      37.860   8.549  62.516  1.00  0.00              
ATOM   3112  CA  TYR B  27      37.807   7.983  61.177  1.00  0.00              
ATOM   3113  CB  TYR B  27      39.034   7.128  60.880  1.00  0.00              
ATOM   3114  CG  TYR B  27      40.297   7.971  60.751  1.00  0.00              
ATOM   3115  CD1 TYR B  27      41.359   7.756  61.604  1.00  0.00              
ATOM   3116  CE1 TYR B  27      42.483   8.549  61.524  1.00  0.00              
ATOM   3117  CD2 TYR B  27      40.367   8.969  59.797  1.00  0.00              
ATOM   3118  CE2 TYR B  27      41.490   9.764  59.709  1.00  0.00              
ATOM   3119  CZ  TYR B  27      42.537   9.550  60.578  1.00  0.00              
ATOM   3120  OH  TYR B  27      43.660  10.349  60.502  1.00  0.00              
ATOM   3121  C   TYR B  27      36.520   7.233  60.882  1.00  0.00              
ATOM   3122  O   TYR B  27      36.060   7.231  59.739  1.00  0.00              
ATOM   3123  N   SER B  28      35.895   6.634  61.901  1.00  0.00              
ATOM   3124  CA  SER B  28      34.569   6.063  61.730  1.00  0.00              
ATOM   3125  CB  SER B  28      34.168   5.236  62.942  1.00  0.00              
ATOM   3126  OG  SER B  28      35.079   4.170  63.165  1.00  0.00              
ATOM   3127  C   SER B  28      33.522   7.134  61.443  1.00  0.00              
ATOM   3128  O   SER B  28      32.720   6.960  60.525  1.00  0.00              
ATOM   3129  N   ARG B  29      33.529   8.268  62.160  1.00  0.00              
ATOM   3130  CA  ARG B  29      32.564   9.331  61.900  1.00  0.00              
ATOM   3131  CB  ARG B  29      32.498  10.354  63.048  1.00  0.00              
ATOM   3132  CG  ARG B  29      33.593  11.414  63.141  1.00  0.00              
ATOM   3133  CD  ARG B  29      33.522  12.235  64.422  1.00  0.00              
ATOM   3134  NE  ARG B  29      32.274  12.968  64.573  1.00  0.00              
ATOM   3135  CZ  ARG B  29      32.098  14.225  64.163  1.00  0.00              
ATOM   3136  NH1 ARG B  29      30.904  14.770  64.344  1.00  0.00              
ATOM   3137  NH2 ARG B  29      33.080  14.931  63.609  1.00  0.00              
ATOM   3138  C   ARG B  29      32.811  10.004  60.553  1.00  0.00              
ATOM   3139  O   ARG B  29      31.870  10.401  59.870  1.00  0.00              
ATOM   3140  N   LYS B  30      34.081  10.116  60.145  1.00  0.00              
ATOM   3141  CA  LYS B  30      34.428  10.610  58.821  1.00  0.00              
ATOM   3142  CB  LYS B  30      35.928  10.824  58.691  1.00  0.00              
ATOM   3143  CG  LYS B  30      36.482  11.998  59.473  1.00  0.00              
ATOM   3144  CD  LYS B  30      37.990  11.994  59.308  1.00  0.00              
ATOM   3145  CE  LYS B  30      38.607  13.181  60.022  1.00  0.00              
ATOM   3146  NZ  LYS B  30      40.053  13.109  59.950  1.00  0.00              
ATOM   3147  C   LYS B  30      33.978   9.682  57.703  1.00  0.00              
ATOM   3148  O   LYS B  30      33.366  10.137  56.733  1.00  0.00              
ATOM   3149  N   PHE B  31      34.251   8.379  57.825  1.00  0.00              
ATOM   3150  CA  PHE B  31      33.954   7.426  56.767  1.00  0.00              
ATOM   3151  CB  PHE B  31      35.227   6.654  56.381  1.00  0.00              
ATOM   3152  CG  PHE B  31      36.420   7.492  55.940  1.00  0.00              
ATOM   3153  CD1 PHE B  31      37.386   7.859  56.859  1.00  0.00              
ATOM   3154  CD2 PHE B  31      36.553   7.863  54.619  1.00  0.00              
ATOM   3155  CE1 PHE B  31      38.477   8.596  56.450  1.00  0.00              
ATOM   3156  CE2 PHE B  31      37.646   8.602  54.218  1.00  0.00              
ATOM   3157  CZ  PHE B  31      38.609   8.969  55.131  1.00  0.00              
ATOM   3158  C   PHE B  31      32.850   6.446  57.181  1.00  0.00              
ATOM   3159  O   PHE B  31      33.152   5.303  57.542  1.00  0.00              
ATOM   3160  N   PRO B  32      31.550   6.785  57.098  1.00  0.00              
ATOM   3161  CD  PRO B  32      31.038   7.983  56.437  1.00  0.00              
ATOM   3162  CA  PRO B  32      30.446   5.940  57.560  1.00  0.00              
ATOM   3163  CB  PRO B  32      29.228   6.799  57.280  1.00  0.00              
ATOM   3164  CG  PRO B  32      29.623   7.592  56.064  1.00  0.00              
ATOM   3165  C   PRO B  32      30.341   4.571  56.890  1.00  0.00              
ATOM   3166  O   PRO B  32      29.868   3.599  57.479  1.00  0.00              
ATOM   3167  N   SER B  33      30.791   4.493  55.637  1.00  0.00              
ATOM   3168  CA  SER B  33      30.805   3.259  54.872  1.00  0.00              
ATOM   3169  CB  SER B  33      30.728   3.631  53.398  1.00  0.00              
ATOM   3170  OG  SER B  33      29.724   4.617  53.183  1.00  0.00              
ATOM   3171  C   SER B  33      32.043   2.399  55.117  1.00  0.00              
ATOM   3172  O   SER B  33      32.120   1.273  54.620  1.00  0.00              
ATOM   3173  N   GLY B  34      33.029   2.892  55.874  1.00  0.00              
ATOM   3174  CA  GLY B  34      34.278   2.174  56.069  1.00  0.00              
ATOM   3175  C   GLY B  34      34.094   1.008  57.024  1.00  0.00              
ATOM   3176  O   GLY B  34      33.619   1.187  58.147  1.00  0.00              
ATOM   3177  N   THR B  35      34.453  -0.199  56.584  1.00  0.00              
ATOM   3178  CA  THR B  35      34.311  -1.375  57.430  1.00  0.00              
ATOM   3179  CB  THR B  35      34.305  -2.691  56.620  1.00  0.00              
ATOM   3180  OG1 THR B  35      35.539  -2.795  55.924  1.00  0.00              
ATOM   3181  CG2 THR B  35      33.128  -2.759  55.659  1.00  0.00              
ATOM   3182  C   THR B  35      35.364  -1.408  58.531  1.00  0.00              
ATOM   3183  O   THR B  35      36.426  -0.786  58.409  1.00  0.00              
ATOM   3184  N   PHE B  36      35.057  -2.159  59.597  1.00  0.00              
ATOM   3185  CA  PHE B  36      35.883  -2.264  60.793  1.00  0.00              
ATOM   3186  CB  PHE B  36      35.390  -3.438  61.651  1.00  0.00              
ATOM   3187  CG  PHE B  36      36.136  -3.627  62.968  1.00  0.00              
ATOM   3188  CD1 PHE B  36      36.780  -4.824  63.217  1.00  0.00              
ATOM   3189  CD2 PHE B  36      36.196  -2.602  63.895  1.00  0.00              
ATOM   3190  CE1 PHE B  36      37.496  -4.986  64.385  1.00  0.00              
ATOM   3191  CE2 PHE B  36      36.920  -2.773  65.054  1.00  0.00              
ATOM   3192  CZ  PHE B  36      37.569  -3.962  65.302  1.00  0.00              
ATOM   3193  C   PHE B  36      37.380  -2.363  60.538  1.00  0.00              
ATOM   3194  O   PHE B  36      38.113  -1.452  60.913  1.00  0.00              
ATOM   3195  N   GLU B  37      37.839  -3.403  59.834  1.00  0.00              
ATOM   3196  CA  GLU B  37      39.262  -3.584  59.604  1.00  0.00              
ATOM   3197  CB  GLU B  37      39.546  -4.971  59.024  1.00  0.00              
ATOM   3198  CG  GLU B  37      41.024  -5.387  59.025  1.00  0.00              
ATOM   3199  CD  GLU B  37      41.707  -5.341  60.390  1.00  0.00              
ATOM   3200  OE1 GLU B  37      42.605  -4.517  60.581  1.00  0.00              
ATOM   3201  OE2 GLU B  37      41.346  -6.130  61.262  1.00  0.00              
ATOM   3202  C   GLU B  37      39.881  -2.482  58.750  1.00  0.00              
ATOM   3203  O   GLU B  37      41.050  -2.157  58.957  1.00  0.00              
ATOM   3204  N   GLN B  38      39.119  -1.860  57.840  1.00  0.00              
ATOM   3205  CA  GLN B  38      39.619  -0.730  57.065  1.00  0.00              
ATOM   3206  CB  GLN B  38      38.593  -0.245  56.049  1.00  0.00              
ATOM   3207  CG  GLN B  38      38.366  -1.120  54.834  1.00  0.00              
ATOM   3208  CD  GLN B  38      37.278  -0.551  53.937  1.00  0.00              
ATOM   3209  OE1 GLN B  38      36.087  -0.685  54.220  1.00  0.00              
ATOM   3210  NE2 GLN B  38      37.606   0.130  52.849  1.00  0.00              
ATOM   3211  C   GLN B  38      39.953   0.433  57.986  1.00  0.00              
ATOM   3212  O   GLN B  38      41.048   1.005  57.938  1.00  0.00              
ATOM   3213  N   VAL B  39      38.998   0.750  58.868  1.00  0.00              
ATOM   3214  CA  VAL B  39      39.169   1.826  59.833  1.00  0.00              
ATOM   3215  CB  VAL B  39      37.851   2.114  60.594  1.00  0.00              
ATOM   3216  CG1 VAL B  39      38.002   3.298  61.536  1.00  0.00              
ATOM   3217  CG2 VAL B  39      36.723   2.432  59.621  1.00  0.00              
ATOM   3218  C   VAL B  39      40.316   1.465  60.772  1.00  0.00              
ATOM   3219  O   VAL B  39      41.235   2.263  60.942  1.00  0.00              
ATOM   3220  N   SER B  40      40.330   0.249  61.329  1.00  0.00              
ATOM   3221  CA  SER B  40      41.422  -0.237  62.159  1.00  0.00              
ATOM   3222  CB  SER B  40      41.130  -1.657  62.622  1.00  0.00              
ATOM   3223  OG  SER B  40      39.877  -1.738  63.288  1.00  0.00              
ATOM   3224  C   SER B  40      42.795  -0.199  61.495  1.00  0.00              
ATOM   3225  O   SER B  40      43.788   0.028  62.189  1.00  0.00              
ATOM   3226  N   GLN B  41      42.908  -0.420  60.179  1.00  0.00              
ATOM   3227  CA  GLN B  41      44.175  -0.245  59.481  1.00  0.00              
ATOM   3228  CB  GLN B  41      44.143  -0.825  58.069  1.00  0.00              
ATOM   3229  CG  GLN B  41      44.198  -2.347  58.015  1.00  0.00              
ATOM   3230  CD  GLN B  41      45.451  -2.940  58.644  1.00  0.00              
ATOM   3231  OE1 GLN B  41      46.566  -2.779  58.158  1.00  0.00              
ATOM   3232  NE2 GLN B  41      45.321  -3.651  59.756  1.00  0.00              
ATOM   3233  C   GLN B  41      44.608   1.210  59.423  1.00  0.00              
ATOM   3234  O   GLN B  41      45.742   1.533  59.788  1.00  0.00              
ATOM   3235  N   LEU B  42      43.694   2.102  59.019  1.00  0.00              
ATOM   3236  CA  LEU B  42      44.001   3.524  58.935  1.00  0.00              
ATOM   3237  CB  LEU B  42      42.829   4.300  58.336  1.00  0.00              
ATOM   3238  CG  LEU B  42      43.024   5.779  57.998  1.00  0.00              
ATOM   3239  CD1 LEU B  42      44.148   5.982  56.992  1.00  0.00              
ATOM   3240  CD2 LEU B  42      41.738   6.358  57.445  1.00  0.00              
ATOM   3241  C   LEU B  42      44.390   4.097  60.290  1.00  0.00              
ATOM   3242  O   LEU B  42      45.425   4.750  60.411  1.00  0.00              
ATOM   3243  N   VAL B  43      43.599   3.792  61.321  1.00  0.00              
ATOM   3244  CA  VAL B  43      43.863   4.222  62.688  1.00  0.00              
ATOM   3245  CB  VAL B  43      42.710   3.756  63.606  1.00  0.00              
ATOM   3246  CG1 VAL B  43      42.951   4.063  65.074  1.00  0.00              
ATOM   3247  CG2 VAL B  43      41.433   4.454  63.183  1.00  0.00              
ATOM   3248  C   VAL B  43      45.213   3.721  63.185  1.00  0.00              
ATOM   3249  O   VAL B  43      46.015   4.516  63.673  1.00  0.00              
ATOM   3250  N   LYS B  44      45.492   2.423  63.015  1.00  0.00              
ATOM   3251  CA  LYS B  44      46.756   1.809  63.412  1.00  0.00              
ATOM   3252  CB  LYS B  44      46.729   0.371  62.923  1.00  0.00              
ATOM   3253  CG  LYS B  44      47.753  -0.609  63.459  1.00  0.00              
ATOM   3254  CD  LYS B  44      47.603  -1.983  62.797  1.00  0.00              
ATOM   3255  CE  LYS B  44      46.295  -2.728  63.094  1.00  0.00              
ATOM   3256  NZ  LYS B  44      45.187  -2.321  62.243  1.00  0.00              
ATOM   3257  C   LYS B  44      47.946   2.532  62.788  1.00  0.00              
ATOM   3258  O   LYS B  44      48.917   2.899  63.458  1.00  0.00              
ATOM   3259  N   GLU B  45      47.835   2.788  61.484  1.00  0.00              
ATOM   3260  CA  GLU B  45      48.887   3.479  60.768  1.00  0.00              
ATOM   3261  CB  GLU B  45      48.769   3.210  59.277  1.00  0.00              
ATOM   3262  CG  GLU B  45      49.085   1.729  59.068  1.00  0.00              
ATOM   3263  CD  GLU B  45      48.976   1.214  57.645  1.00  0.00              
ATOM   3264  OE1 GLU B  45      49.926   1.368  56.876  1.00  0.00              
ATOM   3265  OE2 GLU B  45      47.955   0.621  57.294  1.00  0.00              
ATOM   3266  C   GLU B  45      49.009   4.953  61.131  1.00  0.00              
ATOM   3267  O   GLU B  45      50.135   5.438  61.249  1.00  0.00              
ATOM   3268  N   VAL B  46      47.908   5.665  61.403  1.00  0.00              
ATOM   3269  CA  VAL B  46      47.960   7.032  61.921  1.00  0.00              
ATOM   3270  CB  VAL B  46      46.547   7.669  61.915  1.00  0.00              
ATOM   3271  CG1 VAL B  46      46.481   9.026  62.610  1.00  0.00              
ATOM   3272  CG2 VAL B  46      46.119   7.875  60.469  1.00  0.00              
ATOM   3273  C   VAL B  46      48.625   7.083  63.297  1.00  0.00              
ATOM   3274  O   VAL B  46      49.412   7.991  63.593  1.00  0.00              
ATOM   3275  N   VAL B  47      48.359   6.078  64.137  1.00  0.00              
ATOM   3276  CA  VAL B  47      49.059   5.928  65.404  1.00  0.00              
ATOM   3277  CB  VAL B  47      48.446   4.791  66.259  1.00  0.00              
ATOM   3278  CG1 VAL B  47      49.204   4.555  67.558  1.00  0.00              
ATOM   3279  CG2 VAL B  47      47.015   5.152  66.626  1.00  0.00              
ATOM   3280  C   VAL B  47      50.552   5.740  65.154  1.00  0.00              
ATOM   3281  O   VAL B  47      51.346   6.397  65.825  1.00  0.00              
ATOM   3282  N   SER B  48      50.983   4.927  64.179  1.00  0.00              
ATOM   3283  CA  SER B  48      52.405   4.823  63.864  1.00  0.00              
ATOM   3284  CB  SER B  48      52.692   3.630  62.949  1.00  0.00              
ATOM   3285  OG  SER B  48      52.400   3.851  61.574  1.00  0.00              
ATOM   3286  C   SER B  48      53.006   6.103  63.279  1.00  0.00              
ATOM   3287  O   SER B  48      54.198   6.372  63.465  1.00  0.00              
ATOM   3288  N   LEU B  49      52.216   6.908  62.550  1.00  0.00              
ATOM   3289  CA  LEU B  49      52.661   8.217  62.072  1.00  0.00              
ATOM   3290  CB  LEU B  49      51.599   8.938  61.244  1.00  0.00              
ATOM   3291  CG  LEU B  49      50.948   8.327  60.016  1.00  0.00              
ATOM   3292  CD1 LEU B  49      49.904   9.289  59.485  1.00  0.00              
ATOM   3293  CD2 LEU B  49      51.955   7.997  58.939  1.00  0.00              
ATOM   3294  C   LEU B  49      52.974   9.128  63.247  1.00  0.00              
ATOM   3295  O   LEU B  49      53.941   9.895  63.246  1.00  0.00              
ATOM   3296  N   THR B  50      52.130   9.041  64.273  1.00  0.00              
ATOM   3297  CA  THR B  50      52.301   9.855  65.460  1.00  0.00              
ATOM   3298  CB  THR B  50      50.991   9.886  66.255  1.00  0.00              
ATOM   3299  OG1 THR B  50      49.955  10.171  65.319  1.00  0.00              
ATOM   3300  CG2 THR B  50      51.021  10.997  67.282  1.00  0.00              
ATOM   3301  C   THR B  50      53.479   9.340  66.284  1.00  0.00              
ATOM   3302  O   THR B  50      54.450  10.061  66.505  1.00  0.00              
ATOM   3303  N   GLU B  51      53.438   8.059  66.660  1.00  0.00              
ATOM   3304  CA  GLU B  51      54.460   7.399  67.460  1.00  0.00              
ATOM   3305  CB  GLU B  51      54.085   5.924  67.571  1.00  0.00              
ATOM   3306  CG  GLU B  51      54.972   5.054  68.454  1.00  0.00              
ATOM   3307  CD  GLU B  51      54.538   3.597  68.501  1.00  0.00              
ATOM   3308  OE1 GLU B  51      54.475   2.952  67.454  1.00  0.00              
ATOM   3309  OE2 GLU B  51      54.259   3.098  69.593  1.00  0.00              
ATOM   3310  C   GLU B  51      55.872   7.555  66.904  1.00  0.00              
ATOM   3311  O   GLU B  51      56.803   7.843  67.657  1.00  0.00              
ATOM   3312  N   ALA B  52      56.046   7.374  65.591  1.00  0.00              
ATOM   3313  CA  ALA B  52      57.344   7.596  64.980  1.00  0.00              
ATOM   3314  CB  ALA B  52      57.412   6.920  63.618  1.00  0.00              
ATOM   3315  C   ALA B  52      57.642   9.077  64.789  1.00  0.00              
ATOM   3316  O   ALA B  52      58.634   9.586  65.312  1.00  0.00              
ATOM   3317  N   CYS B  53      56.775   9.826  64.105  1.00  0.00              
ATOM   3318  CA  CYS B  53      57.154  11.158  63.665  1.00  0.00              
ATOM   3319  CB  CYS B  53      56.489  11.452  62.336  1.00  0.00              
ATOM   3320  SG  CYS B  53      56.969  10.150  61.173  1.00  0.00              
ATOM   3321  C   CYS B  53      56.988  12.281  64.679  1.00  0.00              
ATOM   3322  O   CYS B  53      57.347  13.428  64.410  1.00  0.00              
ATOM   3323  N   CYS B  54      56.468  11.968  65.868  1.00  0.00              
ATOM   3324  CA  CYS B  54      56.556  12.882  66.996  1.00  0.00              
ATOM   3325  CB  CYS B  54      55.320  12.770  67.877  1.00  0.00              
ATOM   3326  SG  CYS B  54      53.759  13.053  67.005  1.00  0.00              
ATOM   3327  C   CYS B  54      57.790  12.621  67.857  1.00  0.00              
ATOM   3328  O   CYS B  54      58.038  13.358  68.815  1.00  0.00              
ATOM   3329  N   ALA B  55      58.586  11.584  67.563  1.00  0.00              
ATOM   3330  CA  ALA B  55      59.730  11.242  68.397  1.00  0.00              
ATOM   3331  CB  ALA B  55      60.233   9.847  68.055  1.00  0.00              
ATOM   3332  C   ALA B  55      60.908  12.198  68.266  1.00  0.00              
ATOM   3333  O   ALA B  55      61.112  12.857  67.240  1.00  0.00              
ATOM   3334  N   GLU B  56      61.706  12.259  69.335  1.00  0.00              
ATOM   3335  CA  GLU B  56      62.878  13.116  69.395  1.00  0.00              
ATOM   3336  CB  GLU B  56      63.479  13.040  70.797  1.00  0.00              
ATOM   3337  CG  GLU B  56      64.596  14.043  71.069  1.00  0.00              
ATOM   3338  CD  GLU B  56      65.198  13.909  72.460  1.00  0.00              
ATOM   3339  OE1 GLU B  56      66.206  13.220  72.603  1.00  0.00              
ATOM   3340  OE2 GLU B  56      64.657  14.497  73.395  1.00  0.00              
ATOM   3341  C   GLU B  56      63.895  12.701  68.335  1.00  0.00              
ATOM   3342  O   GLU B  56      64.535  11.652  68.419  1.00  0.00              
ATOM   3343  N   GLY B  57      63.979  13.533  67.299  1.00  0.00              
ATOM   3344  CA  GLY B  57      64.902  13.300  66.201  1.00  0.00              
ATOM   3345  C   GLY B  57      64.233  12.670  64.987  1.00  0.00              
ATOM   3346  O   GLY B  57      64.918  12.177  64.090  1.00  0.00              
ATOM   3347  N   ALA B  58      62.896  12.656  64.932  1.00  0.00              
ATOM   3348  CA  ALA B  58      62.185  12.208  63.744  1.00  0.00              
ATOM   3349  CB  ALA B  58      60.709  12.077  64.056  1.00  0.00              
ATOM   3350  C   ALA B  58      62.320  13.186  62.584  1.00  0.00              
ATOM   3351  O   ALA B  58      62.412  14.401  62.773  1.00  0.00              
ATOM   3352  N   ASP B  59      62.329  12.649  61.362  1.00  0.00              
ATOM   3353  CA  ASP B  59      62.541  13.453  60.166  1.00  0.00              
ATOM   3354  CB  ASP B  59      62.924  12.551  58.988  1.00  0.00              
ATOM   3355  CG  ASP B  59      63.257  13.331  57.723  1.00  0.00              
ATOM   3356  OD1 ASP B  59      62.344  13.635  56.954  1.00  0.00              
ATOM   3357  OD2 ASP B  59      64.424  13.653  57.518  1.00  0.00              
ATOM   3358  C   ASP B  59      61.325  14.307  59.803  1.00  0.00              
ATOM   3359  O   ASP B  59      60.267  13.749  59.500  1.00  0.00              
ATOM   3360  N   PRO B  60      61.441  15.646  59.738  1.00  0.00              
ATOM   3361  CD  PRO B  60      62.677  16.382  59.987  1.00  0.00              
ATOM   3362  CA  PRO B  60      60.341  16.574  59.464  1.00  0.00              
ATOM   3363  CB  PRO B  60      61.042  17.912  59.386  1.00  0.00              
ATOM   3364  CG  PRO B  60      62.169  17.757  60.371  1.00  0.00              
ATOM   3365  C   PRO B  60      59.513  16.320  58.209  1.00  0.00              
ATOM   3366  O   PRO B  60      58.330  16.654  58.170  1.00  0.00              
ATOM   3367  N   ASP B  61      60.081  15.700  57.167  1.00  0.00              
ATOM   3368  CA  ASP B  61      59.336  15.431  55.940  1.00  0.00              
ATOM   3369  CB  ASP B  61      60.231  14.907  54.820  1.00  0.00              
ATOM   3370  CG  ASP B  61      61.259  15.911  54.327  1.00  0.00              
ATOM   3371  OD1 ASP B  61      61.162  16.345  53.181  1.00  0.00              
ATOM   3372  OD2 ASP B  61      62.154  16.262  55.098  1.00  0.00              
ATOM   3373  C   ASP B  61      58.197  14.446  56.145  1.00  0.00              
ATOM   3374  O   ASP B  61      57.201  14.509  55.424  1.00  0.00              
ATOM   3375  N   CYS B  62      58.304  13.585  57.168  1.00  0.00              
ATOM   3376  CA  CYS B  62      57.339  12.529  57.460  1.00  0.00              
ATOM   3377  CB  CYS B  62      57.616  11.943  58.836  1.00  0.00              
ATOM   3378  SG  CYS B  62      56.308  10.823  59.393  1.00  0.00              
ATOM   3379  C   CYS B  62      55.865  12.901  57.369  1.00  0.00              
ATOM   3380  O   CYS B  62      55.094  12.184  56.725  1.00  0.00              
ATOM   3381  N   TYR B  63      55.463  14.041  57.942  1.00  0.00              
ATOM   3382  CA  TYR B  63      54.067  14.456  57.901  1.00  0.00              
ATOM   3383  CB  TYR B  63      53.752  15.544  58.938  1.00  0.00              
ATOM   3384  CG  TYR B  63      54.710  16.725  59.029  1.00  0.00              
ATOM   3385  CD1 TYR B  63      54.644  17.755  58.111  1.00  0.00              
ATOM   3386  CE1 TYR B  63      55.449  18.864  58.262  1.00  0.00              
ATOM   3387  CD2 TYR B  63      55.604  16.787  60.081  1.00  0.00              
ATOM   3388  CE2 TYR B  63      56.409  17.895  60.237  1.00  0.00              
ATOM   3389  CZ  TYR B  63      56.314  18.931  59.333  1.00  0.00              
ATOM   3390  OH  TYR B  63      57.077  20.067  59.523  1.00  0.00              
ATOM   3391  C   TYR B  63      53.522  14.809  56.519  1.00  0.00              
ATOM   3392  O   TYR B  63      52.318  15.010  56.346  1.00  0.00              
ATOM   3393  N   ASP B  64      54.398  14.901  55.515  1.00  0.00              
ATOM   3394  CA  ASP B  64      53.967  14.875  54.127  1.00  0.00              
ATOM   3395  CB  ASP B  64      54.588  16.009  53.319  1.00  0.00              
ATOM   3396  CG  ASP B  64      54.134  16.013  51.863  1.00  0.00              
ATOM   3397  OD1 ASP B  64      52.996  16.408  51.594  1.00  0.00              
ATOM   3398  OD2 ASP B  64      54.929  15.638  51.002  1.00  0.00              
ATOM   3399  C   ASP B  64      54.294  13.540  53.468  1.00  0.00              
ATOM   3400  O   ASP B  64      53.478  13.015  52.715  1.00  0.00              
ATOM   3401  N   THR B  65      55.484  12.984  53.710  1.00  0.00              
ATOM   3402  CA  THR B  65      55.927  11.754  53.068  1.00  0.00              
ATOM   3403  CB  THR B  65      57.431  11.556  53.341  1.00  0.00              
ATOM   3404  OG1 THR B  65      58.046  12.803  53.036  1.00  0.00              
ATOM   3405  CG2 THR B  65      58.054  10.456  52.492  1.00  0.00              
ATOM   3406  C   THR B  65      55.127  10.524  53.490  1.00  0.00              
ATOM   3407  O   THR B  65      54.514   9.873  52.642  1.00  0.00              
ATOM   3408  N   ARG B  66      55.080  10.196  54.787  1.00  0.00              
ATOM   3409  CA  ARG B  66      54.388   9.001  55.255  1.00  0.00              
ATOM   3410  CB  ARG B  66      54.710   8.687  56.709  1.00  0.00              
ATOM   3411  CG  ARG B  66      56.098   8.109  56.954  1.00  0.00              
ATOM   3412  CD  ARG B  66      56.209   7.571  58.380  1.00  0.00              
ATOM   3413  NE  ARG B  66      55.322   6.436  58.595  1.00  0.00              
ATOM   3414  CZ  ARG B  66      54.913   6.038  59.803  1.00  0.00              
ATOM   3415  NH1 ARG B  66      54.079   5.006  59.859  1.00  0.00              
ATOM   3416  NH2 ARG B  66      55.311   6.650  60.918  1.00  0.00              
ATOM   3417  C   ARG B  66      52.880   9.090  55.073  1.00  0.00              
ATOM   3418  O   ARG B  66      52.220   8.091  54.777  1.00  0.00              
ATOM   3419  N   THR B  67      52.322  10.295  55.202  1.00  0.00              
ATOM   3420  CA  THR B  67      50.920  10.533  54.901  1.00  0.00              
ATOM   3421  CB  THR B  67      50.513  11.940  55.358  1.00  0.00              
ATOM   3422  OG1 THR B  67      51.579  12.788  54.963  1.00  0.00              
ATOM   3423  CG2 THR B  67      50.294  12.025  56.859  1.00  0.00              
ATOM   3424  C   THR B  67      50.629  10.314  53.421  1.00  0.00              
ATOM   3425  O   THR B  67      49.688   9.591  53.090  1.00  0.00              
ATOM   3426  N   SER B  68      51.451  10.865  52.516  1.00  0.00              
ATOM   3427  CA  SER B  68      51.312  10.589  51.090  1.00  0.00              
ATOM   3428  CB  SER B  68      52.229  11.478  50.254  1.00  0.00              
ATOM   3429  OG  SER B  68      51.920  11.425  48.864  1.00  0.00              
ATOM   3430  C   SER B  68      51.568   9.123  50.745  1.00  0.00              
ATOM   3431  O   SER B  68      51.041   8.631  49.742  1.00  0.00              
ATOM   3432  N   ALA B  69      52.382   8.406  51.528  1.00  0.00              
ATOM   3433  CA  ALA B  69      52.513   6.963  51.385  1.00  0.00              
ATOM   3434  CB  ALA B  69      53.613   6.433  52.291  1.00  0.00              
ATOM   3435  C   ALA B  69      51.214   6.261  51.758  1.00  0.00              
ATOM   3436  O   ALA B  69      50.790   5.334  51.065  1.00  0.00              
ATOM   3437  N   LEU B  70      50.536   6.711  52.822  1.00  0.00              
ATOM   3438  CA  LEU B  70      49.207   6.206  53.140  1.00  0.00              
ATOM   3439  CB  LEU B  70      48.716   6.674  54.507  1.00  0.00              
ATOM   3440  CG  LEU B  70      49.493   6.305  55.766  1.00  0.00              
ATOM   3441  CD1 LEU B  70      48.660   6.675  56.979  1.00  0.00              
ATOM   3442  CD2 LEU B  70      49.823   4.821  55.822  1.00  0.00              
ATOM   3443  C   LEU B  70      48.179   6.572  52.076  1.00  0.00              
ATOM   3444  O   LEU B  70      47.256   5.798  51.820  1.00  0.00              
ATOM   3445  N   SER B  71      48.308   7.735  51.426  1.00  0.00              
ATOM   3446  CA  SER B  71      47.512   8.065  50.251  1.00  0.00              
ATOM   3447  CB  SER B  71      47.847   9.467  49.775  1.00  0.00              
ATOM   3448  OG  SER B  71      47.773  10.397  50.847  1.00  0.00              
ATOM   3449  C   SER B  71      47.749   7.072  49.119  1.00  0.00              
ATOM   3450  O   SER B  71      46.793   6.542  48.551  1.00  0.00              
ATOM   3451  N   ALA B  72      49.015   6.755  48.816  1.00  0.00              
ATOM   3452  CA  ALA B  72      49.343   5.739  47.822  1.00  0.00              
ATOM   3453  CB  ALA B  72      50.854   5.614  47.695  1.00  0.00              
ATOM   3454  C   ALA B  72      48.785   4.364  48.179  1.00  0.00              
ATOM   3455  O   ALA B  72      48.292   3.642  47.311  1.00  0.00              
ATOM   3456  N   LYS B  73      48.812   4.009  49.468  1.00  0.00              
ATOM   3457  CA  LYS B  73      48.199   2.779  49.949  1.00  0.00              
ATOM   3458  CB  LYS B  73      48.627   2.531  51.388  1.00  0.00              
ATOM   3459  CG  LYS B  73      48.548   1.070  51.797  1.00  0.00              
ATOM   3460  CD  LYS B  73      48.909   0.926  53.264  1.00  0.00              
ATOM   3461  CE  LYS B  73      48.945  -0.541  53.653  1.00  0.00              
ATOM   3462  NZ  LYS B  73      49.111  -0.677  55.086  1.00  0.00              
ATOM   3463  C   LYS B  73      46.675   2.833  49.835  1.00  0.00              
ATOM   3464  O   LYS B  73      46.040   1.830  49.508  1.00  0.00              
ATOM   3465  N   SER B  74      46.059   4.004  50.049  1.00  0.00              
ATOM   3466  CA  SER B  74      44.629   4.197  49.816  1.00  0.00              
ATOM   3467  CB  SER B  74      44.186   5.602  50.211  1.00  0.00              
ATOM   3468  OG  SER B  74      44.461   5.917  51.569  1.00  0.00              
ATOM   3469  C   SER B  74      44.286   3.984  48.346  1.00  0.00              
ATOM   3470  O   SER B  74      43.232   3.440  48.011  1.00  0.00              
ATOM   3471  N   CYS B  75      45.209   4.386  47.469  1.00  0.00              
ATOM   3472  CA  CYS B  75      45.091   4.172  46.037  1.00  0.00              
ATOM   3473  CB  CYS B  75      45.994   5.160  45.317  1.00  0.00              
ATOM   3474  SG  CYS B  75      45.499   6.867  45.647  1.00  0.00              
ATOM   3475  C   CYS B  75      45.377   2.755  45.547  1.00  0.00              
ATOM   3476  O   CYS B  75      45.422   2.517  44.336  1.00  0.00              
ATOM   3477  N   GLU B  76      45.586   1.782  46.442  1.00  0.00              
ATOM   3478  CA  GLU B  76      45.712   0.388  46.042  1.00  0.00              
ATOM   3479  CB  GLU B  76      46.176  -0.438  47.236  1.00  0.00              
ATOM   3480  CG  GLU B  76      46.646  -1.853  46.904  1.00  0.00              
ATOM   3481  CD  GLU B  76      47.021  -2.735  48.094  1.00  0.00              
ATOM   3482  OE1 GLU B  76      47.453  -2.229  49.132  1.00  0.00              
ATOM   3483  OE2 GLU B  76      46.909  -3.952  47.952  1.00  0.00              
ATOM   3484  C   GLU B  76      44.353  -0.113  45.558  1.00  0.00              
ATOM   3485  O   GLU B  76      43.315   0.279  46.093  1.00  0.00              
ATOM   3486  N   SER B  77      44.345  -0.988  44.546  1.00  0.00              
ATOM   3487  CA  SER B  77      43.125  -1.598  44.026  1.00  0.00              
ATOM   3488  CB  SER B  77      43.518  -2.563  42.911  1.00  0.00              
ATOM   3489  OG  SER B  77      44.507  -3.489  43.365  1.00  0.00              
ATOM   3490  C   SER B  77      42.379  -2.343  45.127  1.00  0.00              
ATOM   3491  O   SER B  77      41.195  -2.141  45.401  1.00  0.00              
ATOM   3492  N   ASN B  78      43.146  -3.199  45.800  1.00  0.00              
ATOM   3493  CA  ASN B  78      42.687  -3.883  46.992  1.00  0.00              
ATOM   3494  CB  ASN B  78      43.402  -5.230  47.117  1.00  0.00              
ATOM   3495  CG  ASN B  78      43.075  -6.210  45.998  1.00  0.00              
ATOM   3496  OD1 ASN B  78      42.477  -7.257  46.227  1.00  0.00              
ATOM   3497  ND2 ASN B  78      43.431  -5.945  44.745  1.00  0.00              
ATOM   3498  C   ASN B  78      43.035  -2.945  48.140  1.00  0.00              
ATOM   3499  O   ASN B  78      44.040  -3.107  48.835  1.00  0.00              
ATOM   3500  N   SER B  79      42.238  -1.883  48.272  1.00  0.00              
ATOM   3501  CA  SER B  79      42.503  -0.849  49.259  1.00  0.00              
ATOM   3502  CB  SER B  79      41.676   0.399  48.970  1.00  0.00              
ATOM   3503  OG  SER B  79      42.112   1.508  49.747  1.00  0.00              
ATOM   3504  C   SER B  79      42.247  -1.320  50.686  1.00  0.00              
ATOM   3505  O   SER B  79      41.157  -1.809  50.994  1.00  0.00              
ATOM   3506  N   PRO B  80      43.231  -1.209  51.591  1.00  0.00              
ATOM   3507  CD  PRO B  80      44.631  -0.935  51.271  1.00  0.00              
ATOM   3508  CA  PRO B  80      43.058  -1.503  53.009  1.00  0.00              
ATOM   3509  CB  PRO B  80      44.488  -1.690  53.474  1.00  0.00              
ATOM   3510  CG  PRO B  80      45.251  -0.700  52.634  1.00  0.00              
ATOM   3511  C   PRO B  80      42.356  -0.390  53.782  1.00  0.00              
ATOM   3512  O   PRO B  80      41.972  -0.582  54.934  1.00  0.00              
ATOM   3513  N   PHE B  81      42.169   0.784  53.171  1.00  0.00              
ATOM   3514  CA  PHE B  81      41.693   1.955  53.887  1.00  0.00              
ATOM   3515  CB  PHE B  81      42.620   3.137  53.594  1.00  0.00              
ATOM   3516  CG  PHE B  81      44.015   3.020  54.201  1.00  0.00              
ATOM   3517  CD1 PHE B  81      45.060   3.694  53.607  1.00  0.00              
ATOM   3518  CD2 PHE B  81      44.241   2.281  55.348  1.00  0.00              
ATOM   3519  CE1 PHE B  81      46.317   3.649  54.167  1.00  0.00              
ATOM   3520  CE2 PHE B  81      45.504   2.234  55.894  1.00  0.00              
ATOM   3521  CZ  PHE B  81      46.541   2.923  55.312  1.00  0.00              
ATOM   3522  C   PHE B  81      40.252   2.309  53.547  1.00  0.00              
ATOM   3523  O   PHE B  81      39.754   1.876  52.503  1.00  0.00              
ATOM   3524  N   PRO B  82      39.505   3.032  54.398  1.00  0.00              
ATOM   3525  CD  PRO B  82      39.827   3.274  55.802  1.00  0.00              
ATOM   3526  CA  PRO B  82      38.181   3.541  54.063  1.00  0.00              
ATOM   3527  CB  PRO B  82      37.603   3.881  55.421  1.00  0.00              
ATOM   3528  CG  PRO B  82      38.795   4.292  56.244  1.00  0.00              
ATOM   3529  C   PRO B  82      38.268   4.731  53.113  1.00  0.00              
ATOM   3530  O   PRO B  82      39.027   5.680  53.322  1.00  0.00              
ATOM   3531  N   VAL B  83      37.497   4.660  52.031  1.00  0.00              
ATOM   3532  CA  VAL B  83      37.577   5.652  50.969  1.00  0.00              
ATOM   3533  CB  VAL B  83      37.796   4.967  49.592  1.00  0.00              
ATOM   3534  CG1 VAL B  83      39.151   4.273  49.544  1.00  0.00              
ATOM   3535  CG2 VAL B  83      36.685   3.981  49.244  1.00  0.00              
ATOM   3536  C   VAL B  83      36.379   6.596  50.940  1.00  0.00              
ATOM   3537  O   VAL B  83      35.443   6.484  51.740  1.00  0.00              
ATOM   3538  N   HIS B  84      36.403   7.562  50.023  1.00  0.00              
ATOM   3539  CA  HIS B  84      35.276   8.447  49.805  1.00  0.00              
ATOM   3540  CB  HIS B  84      35.604   9.848  50.315  1.00  0.00              
ATOM   3541  CG  HIS B  84      35.037  10.108  51.702  1.00  0.00              
ATOM   3542  ND1 HIS B  84      34.428   9.243  52.504  1.00  0.00              
ATOM   3543  CD2 HIS B  84      35.008  11.346  52.299  1.00  0.00              
ATOM   3544  NE2 HIS B  84      34.349  11.164  53.413  1.00  0.00              
ATOM   3545  CE1 HIS B  84      33.991   9.910  53.537  1.00  0.00              
ATOM   3546  C   HIS B  84      34.881   8.474  48.334  1.00  0.00              
ATOM   3547  O   HIS B  84      35.717   8.155  47.482  1.00  0.00              
ATOM   3548  N   PRO B  85      33.628   8.795  47.966  1.00  0.00              
ATOM   3549  CD  PRO B  85      32.481   8.830  48.870  1.00  0.00              
ATOM   3550  CA  PRO B  85      33.189   8.946  46.578  1.00  0.00              
ATOM   3551  CB  PRO B  85      31.721   9.302  46.731  1.00  0.00              
ATOM   3552  CG  PRO B  85      31.318   8.518  47.949  1.00  0.00              
ATOM   3553  C   PRO B  85      33.980  10.004  45.813  1.00  0.00              
ATOM   3554  O   PRO B  85      33.611  11.175  45.707  1.00  0.00              
ATOM   3555  N   GLY B  86      35.131   9.553  45.319  1.00  0.00              
ATOM   3556  CA  GLY B  86      36.046  10.399  44.580  1.00  0.00              
ATOM   3557  C   GLY B  86      37.489   9.933  44.704  1.00  0.00              
ATOM   3558  O   GLY B  86      38.271  10.162  43.780  1.00  0.00              
ATOM   3559  N   THR B  87      37.858   9.239  45.796  1.00  0.00              
ATOM   3560  CA  THR B  87      39.233   8.820  46.071  1.00  0.00              
ATOM   3561  CB  THR B  87      39.266   7.908  47.318  1.00  0.00              
ATOM   3562  OG1 THR B  87      38.517   8.587  48.321  1.00  0.00              
ATOM   3563  CG2 THR B  87      40.676   7.655  47.841  1.00  0.00              
ATOM   3564  C   THR B  87      39.947   8.152  44.897  1.00  0.00              
ATOM   3565  O   THR B  87      41.106   8.462  44.628  1.00  0.00              
ATOM   3566  N   ALA B  88      39.255   7.285  44.149  1.00  0.00              
ATOM   3567  CA  ALA B  88      39.804   6.678  42.941  1.00  0.00              
ATOM   3568  CB  ALA B  88      38.763   5.760  42.321  1.00  0.00              
ATOM   3569  C   ALA B  88      40.211   7.701  41.882  1.00  0.00              
ATOM   3570  O   ALA B  88      41.304   7.622  41.317  1.00  0.00              
ATOM   3571  N   GLU B  89      39.368   8.717  41.658  1.00  0.00              
ATOM   3572  CA  GLU B  89      39.665   9.752  40.682  1.00  0.00              
ATOM   3573  CB  GLU B  89      38.402  10.534  40.313  1.00  0.00              
ATOM   3574  CG  GLU B  89      38.565  11.584  39.206  1.00  0.00              
ATOM   3575  CD  GLU B  89      39.133  11.060  37.889  1.00  0.00              
ATOM   3576  OE1 GLU B  89      38.421  10.352  37.178  1.00  0.00              
ATOM   3577  OE2 GLU B  89      40.282  11.372  37.577  1.00  0.00              
ATOM   3578  C   GLU B  89      40.764  10.672  41.202  1.00  0.00              
ATOM   3579  O   GLU B  89      41.583  11.166  40.421  1.00  0.00              
ATOM   3580  N   CYS B  90      40.805  10.886  42.522  1.00  0.00              
ATOM   3581  CA  CYS B  90      41.938  11.545  43.152  1.00  0.00              
ATOM   3582  CB  CYS B  90      41.745  11.667  44.657  1.00  0.00              
ATOM   3583  SG  CYS B  90      40.221  12.502  45.168  1.00  0.00              
ATOM   3584  C   CYS B  90      43.220  10.768  42.877  1.00  0.00              
ATOM   3585  O   CYS B  90      44.220  11.356  42.475  1.00  0.00              
ATOM   3586  N   CYS B  91      43.194   9.438  43.013  1.00  0.00              
ATOM   3587  CA  CYS B  91      44.346   8.595  42.730  1.00  0.00              
ATOM   3588  CB  CYS B  91      44.036   7.147  43.054  1.00  0.00              
ATOM   3589  SG  CYS B  91      43.664   6.922  44.809  1.00  0.00              
ATOM   3590  C   CYS B  91      44.871   8.701  41.307  1.00  0.00              
ATOM   3591  O   CYS B  91      46.085   8.671  41.097  1.00  0.00              
ATOM   3592  N   THR B  92      43.990   8.851  40.313  1.00  0.00              
ATOM   3593  CA  THR B  92      44.422   9.123  38.949  1.00  0.00              
ATOM   3594  CB  THR B  92      43.274   8.861  37.957  1.00  0.00              
ATOM   3595  OG1 THR B  92      42.057   9.262  38.574  1.00  0.00              
ATOM   3596  CG2 THR B  92      43.209   7.394  37.566  1.00  0.00              
ATOM   3597  C   THR B  92      45.056  10.493  38.718  1.00  0.00              
ATOM   3598  O   THR B  92      45.687  10.722  37.685  1.00  0.00              
ATOM   3599  N   LYS B  93      44.907  11.430  39.658  1.00  0.00              
ATOM   3600  CA  LYS B  93      45.524  12.738  39.543  1.00  0.00              
ATOM   3601  CB  LYS B  93      44.482  13.828  39.807  1.00  0.00              
ATOM   3602  CG  LYS B  93      43.298  13.857  38.845  1.00  0.00              
ATOM   3603  CD  LYS B  93      43.746  14.132  37.417  1.00  0.00              
ATOM   3604  CE  LYS B  93      42.548  14.105  36.485  1.00  0.00              
ATOM   3605  NZ  LYS B  93      42.976  14.292  35.114  1.00  0.00              
ATOM   3606  C   LYS B  93      46.668  12.811  40.547  1.00  0.00              
ATOM   3607  O   LYS B  93      46.462  13.017  41.739  1.00  0.00              
ATOM   3608  N   GLU B  94      47.912  12.719  40.084  1.00  0.00              
ATOM   3609  CA  GLU B  94      49.032  12.371  40.952  1.00  0.00              
ATOM   3610  CB  GLU B  94      50.261  12.045  40.110  1.00  0.00              
ATOM   3611  CG  GLU B  94      50.284  10.631  39.521  1.00  0.00              
ATOM   3612  CD  GLU B  94      49.097  10.251  38.643  1.00  0.00              
ATOM   3613  OE1 GLU B  94      48.846  10.941  37.655  1.00  0.00              
ATOM   3614  OE2 GLU B  94      48.439   9.262  38.960  1.00  0.00              
ATOM   3615  C   GLU B  94      49.435  13.290  42.102  1.00  0.00              
ATOM   3616  O   GLU B  94      49.427  14.523  42.018  1.00  0.00              
ATOM   3617  N   GLY B  95      49.748  12.619  43.216  1.00  0.00              
ATOM   3618  CA  GLY B  95      50.456  13.202  44.348  1.00  0.00              
ATOM   3619  C   GLY B  95      49.752  14.383  44.995  1.00  0.00              
ATOM   3620  O   GLY B  95      48.855  14.233  45.825  1.00  0.00              
ATOM   3621  N   LEU B  96      50.156  15.577  44.563  1.00  0.00              
ATOM   3622  CA  LEU B  96      49.631  16.819  45.110  1.00  0.00              
ATOM   3623  CB  LEU B  96      50.478  17.999  44.650  1.00  0.00              
ATOM   3624  CG  LEU B  96      51.942  18.046  45.074  1.00  0.00              
ATOM   3625  CD1 LEU B  96      52.645  19.201  44.384  1.00  0.00              
ATOM   3626  CD2 LEU B  96      52.076  18.157  46.586  1.00  0.00              
ATOM   3627  C   LEU B  96      48.181  17.038  44.706  1.00  0.00              
ATOM   3628  O   LEU B  96      47.365  17.513  45.499  1.00  0.00              
ATOM   3629  N   GLU B  97      47.850  16.628  43.476  1.00  0.00              
ATOM   3630  CA  GLU B  97      46.497  16.760  42.956  1.00  0.00              
ATOM   3631  CB  GLU B  97      46.452  16.381  41.485  1.00  0.00              
ATOM   3632  CG  GLU B  97      47.449  17.074  40.566  1.00  0.00              
ATOM   3633  CD  GLU B  97      47.426  16.507  39.154  1.00  0.00              
ATOM   3634  OE1 GLU B  97      46.823  17.125  38.280  1.00  0.00              
ATOM   3635  OE2 GLU B  97      48.002  15.440  38.929  1.00  0.00              
ATOM   3636  C   GLU B  97      45.581  15.828  43.743  1.00  0.00              
ATOM   3637  O   GLU B  97      44.512  16.227  44.197  1.00  0.00              
ATOM   3638  N   ARG B  98      46.031  14.580  43.910  1.00  0.00              
ATOM   3639  CA  ARG B  98      45.441  13.586  44.796  1.00  0.00              
ATOM   3640  CB  ARG B  98      46.415  12.416  44.836  1.00  0.00              
ATOM   3641  CG  ARG B  98      46.029  11.132  45.544  1.00  0.00              
ATOM   3642  CD  ARG B  98      47.171  10.142  45.345  1.00  0.00              
ATOM   3643  NE  ARG B  98      47.344   9.807  43.937  1.00  0.00              
ATOM   3644  CZ  ARG B  98      48.517   9.483  43.396  1.00  0.00              
ATOM   3645  NH1 ARG B  98      48.535   9.058  42.141  1.00  0.00              
ATOM   3646  NH2 ARG B  98      49.657   9.643  44.062  1.00  0.00              
ATOM   3647  C   ARG B  98      45.175  14.106  46.201  1.00  0.00              
ATOM   3648  O   ARG B  98      44.055  13.990  46.702  1.00  0.00              
ATOM   3649  N   LYS B  99      46.192  14.710  46.825  1.00  0.00              
ATOM   3650  CA  LYS B  99      46.086  15.280  48.162  1.00  0.00              
ATOM   3651  CB  LYS B  99      47.451  15.843  48.553  1.00  0.00              
ATOM   3652  CG  LYS B  99      47.613  16.246  50.009  1.00  0.00              
ATOM   3653  CD  LYS B  99      49.020  16.785  50.220  1.00  0.00              
ATOM   3654  CE  LYS B  99      49.223  17.161  51.678  1.00  0.00              
ATOM   3655  NZ  LYS B  99      50.532  17.751  51.880  1.00  0.00              
ATOM   3656  C   LYS B  99      45.004  16.355  48.238  1.00  0.00              
ATOM   3657  O   LYS B  99      44.129  16.304  49.106  1.00  0.00              
ATOM   3658  N   LEU B 100      45.023  17.298  47.289  1.00  0.00              
ATOM   3659  CA  LEU B 100      44.028  18.362  47.206  1.00  0.00              
ATOM   3660  CB  LEU B 100      44.444  19.313  46.077  1.00  0.00              
ATOM   3661  CG  LEU B 100      43.798  20.684  45.864  1.00  0.00              
ATOM   3662  CD1 LEU B 100      44.786  21.594  45.157  1.00  0.00              
ATOM   3663  CD2 LEU B 100      42.490  20.618  45.087  1.00  0.00              
ATOM   3664  C   LEU B 100      42.625  17.798  46.987  1.00  0.00              
ATOM   3665  O   LEU B 100      41.665  18.203  47.645  1.00  0.00              
ATOM   3666  N   CYS B 101      42.516  16.825  46.080  1.00  0.00              
ATOM   3667  CA  CYS B 101      41.264  16.153  45.761  1.00  0.00              
ATOM   3668  CB  CYS B 101      41.536  15.157  44.643  1.00  0.00              
ATOM   3669  SG  CYS B 101      40.145  14.172  44.035  1.00  0.00              
ATOM   3670  C   CYS B 101      40.677  15.462  46.985  1.00  0.00              
ATOM   3671  O   CYS B 101      39.497  15.645  47.287  1.00  0.00              
ATOM   3672  N   MET B 102      41.496  14.724  47.744  1.00  0.00              
ATOM   3673  CA  MET B 102      41.044  14.108  48.984  1.00  0.00              
ATOM   3674  CB  MET B 102      42.083  13.165  49.568  1.00  0.00              
ATOM   3675  CG  MET B 102      42.299  11.914  48.732  1.00  0.00              
ATOM   3676  SD  MET B 102      43.462  10.772  49.517  1.00  0.00              
ATOM   3677  CE  MET B 102      44.953  11.680  49.233  1.00  0.00              
ATOM   3678  C   MET B 102      40.645  15.136  50.031  1.00  0.00              
ATOM   3679  O   MET B 102      39.624  14.969  50.698  1.00  0.00              
ATOM   3680  N   ALA B 103      41.404  16.231  50.155  1.00  0.00              
ATOM   3681  CA  ALA B 103      41.033  17.333  51.036  1.00  0.00              
ATOM   3682  CB  ALA B 103      42.121  18.396  51.011  1.00  0.00              
ATOM   3683  C   ALA B 103      39.718  18.004  50.645  1.00  0.00              
ATOM   3684  O   ALA B 103      39.021  18.567  51.489  1.00  0.00              
ATOM   3685  N   ALA B 104      39.369  17.960  49.356  1.00  0.00              
ATOM   3686  CA  ALA B 104      38.074  18.430  48.888  1.00  0.00              
ATOM   3687  CB  ALA B 104      38.186  18.803  47.417  1.00  0.00              
ATOM   3688  C   ALA B 104      36.938  17.418  49.031  1.00  0.00              
ATOM   3689  O   ALA B 104      35.772  17.773  48.836  1.00  0.00              
ATOM   3690  N   LEU B 105      37.219  16.154  49.369  1.00  0.00              
ATOM   3691  CA  LEU B 105      36.174  15.145  49.472  1.00  0.00              
ATOM   3692  CB  LEU B 105      36.738  13.735  49.361  1.00  0.00              
ATOM   3693  CG  LEU B 105      37.292  13.312  48.009  1.00  0.00              
ATOM   3694  CD1 LEU B 105      37.936  11.946  48.113  1.00  0.00              
ATOM   3695  CD2 LEU B 105      36.209  13.323  46.944  1.00  0.00              
ATOM   3696  C   LEU B 105      35.310  15.269  50.715  1.00  0.00              
ATOM   3697  O   LEU B 105      35.773  15.260  51.857  1.00  0.00              
ATOM   3698  N   LYS B 106      34.012  15.394  50.448  1.00  0.00              
ATOM   3699  CA  LYS B 106      33.019  15.605  51.486  1.00  0.00              
ATOM   3700  CB  LYS B 106      31.745  16.178  50.878  1.00  0.00              
ATOM   3701  CG  LYS B 106      31.917  17.515  50.178  1.00  0.00              
ATOM   3702  CD  LYS B 106      30.593  17.905  49.547  1.00  0.00              
ATOM   3703  CE  LYS B 106      30.735  19.215  48.794  1.00  0.00              
ATOM   3704  NZ  LYS B 106      29.474  19.573  48.175  1.00  0.00              
ATOM   3705  C   LYS B 106      32.654  14.328  52.226  1.00  0.00              
ATOM   3706  O   LYS B 106      32.470  13.268  51.618  1.00  0.00              
ATOM   3707  N   HIS B 107      32.545  14.447  53.553  1.00  0.00              
ATOM   3708  CA  HIS B 107      31.905  13.435  54.385  1.00  0.00              
ATOM   3709  CB  HIS B 107      31.893  13.896  55.853  1.00  0.00              
ATOM   3710  CG  HIS B 107      30.973  13.100  56.777  1.00  0.00              
ATOM   3711  ND1 HIS B 107      31.045  11.817  57.100  1.00  0.00              
ATOM   3712  CD2 HIS B 107      29.834  13.622  57.349  1.00  0.00              
ATOM   3713  NE2 HIS B 107      29.264  12.614  57.956  1.00  0.00              
ATOM   3714  CE1 HIS B 107      29.988  11.531  57.812  1.00  0.00              
ATOM   3715  C   HIS B 107      30.483  13.188  53.895  1.00  0.00              
ATOM   3716  O   HIS B 107      29.737  14.127  53.606  1.00  0.00              
ATOM   3717  N   GLN B 108      30.116  11.914  53.786  1.00  0.00              
ATOM   3718  CA  GLN B 108      28.774  11.548  53.374  1.00  0.00              
ATOM   3719  CB  GLN B 108      28.806  10.259  52.552  1.00  0.00              
ATOM   3720  CG  GLN B 108      29.722  10.305  51.329  1.00  0.00              
ATOM   3721  CD  GLN B 108      29.368  11.384  50.314  1.00  0.00              
ATOM   3722  OE1 GLN B 108      28.357  11.311  49.620  1.00  0.00              
ATOM   3723  NE2 GLN B 108      30.178  12.423  50.178  1.00  0.00              
ATOM   3724  C   GLN B 108      27.926  11.371  54.629  1.00  0.00              
ATOM   3725  O   GLN B 108      28.200  10.455  55.407  1.00  0.00              
ATOM   3726  N   PRO B 109      26.929  12.225  54.911  1.00  0.00              
ATOM   3727  CD  PRO B 109      26.624  13.429  54.146  1.00  0.00              
ATOM   3728  CA  PRO B 109      26.070  12.131  56.089  1.00  0.00              
ATOM   3729  CB  PRO B 109      25.115  13.292  55.898  1.00  0.00              
ATOM   3730  CG  PRO B 109      25.960  14.312  55.184  1.00  0.00              
ATOM   3731  C   PRO B 109      25.331  10.804  56.189  1.00  0.00              
ATOM   3732  O   PRO B 109      24.552  10.427  55.308  1.00  0.00              
ATOM   3733  N   GLN B 110      25.604  10.071  57.271  1.00  0.00              
ATOM   3734  CA  GLN B 110      24.976   8.780  57.491  1.00  0.00              
ATOM   3735  CB  GLN B 110      25.692   8.004  58.601  1.00  0.00              
ATOM   3736  CG  GLN B 110      25.098   6.640  58.975  1.00  0.00              
ATOM   3737  CD  GLN B 110      24.980   5.603  57.867  1.00  0.00              
ATOM   3738  OE1 GLN B 110      24.404   5.843  56.805  1.00  0.00              
ATOM   3739  NE2 GLN B 110      25.455   4.387  58.089  1.00  0.00              
ATOM   3740  C   GLN B 110      23.474   8.873  57.732  1.00  0.00              
ATOM   3741  O   GLN B 110      22.980   9.202  58.818  1.00  0.00              
ATOM   3742  N   GLU B 111      22.775   8.625  56.624  1.00  0.00              
ATOM   3743  CA  GLU B 111      21.324   8.567  56.602  1.00  0.00              
ATOM   3744  CB  GLU B 111      20.790   9.157  55.300  1.00  0.00              
ATOM   3745  CG  GLU B 111      21.152  10.631  55.115  1.00  0.00              
ATOM   3746  CD  GLU B 111      20.595  11.303  53.866  1.00  0.00              
ATOM   3747  OE1 GLU B 111      20.490  10.679  52.808  1.00  0.00              
ATOM   3748  OE2 GLU B 111      20.252  12.484  53.931  1.00  0.00              
ATOM   3749  C   GLU B 111      20.744   7.173  56.818  1.00  0.00              
ATOM   3750  O   GLU B 111      19.547   7.048  57.075  1.00  0.00              
ATOM   3751  N   PHE B 112      21.530   6.094  56.722  1.00  0.00              
ATOM   3752  CA  PHE B 112      21.021   4.753  56.992  1.00  0.00              
ATOM   3753  CB  PHE B 112      20.943   3.916  55.711  1.00  0.00              
ATOM   3754  CG  PHE B 112      19.760   4.284  54.827  1.00  0.00              
ATOM   3755  CD1 PHE B 112      19.931   5.149  53.764  1.00  0.00              
ATOM   3756  CD2 PHE B 112      18.512   3.756  55.102  1.00  0.00              
ATOM   3757  CE1 PHE B 112      18.846   5.492  52.984  1.00  0.00              
ATOM   3758  CE2 PHE B 112      17.434   4.103  54.314  1.00  0.00              
ATOM   3759  CZ  PHE B 112      17.600   4.971  53.258  1.00  0.00              
ATOM   3760  C   PHE B 112      21.829   4.045  58.080  1.00  0.00              
ATOM   3761  O   PHE B 112      22.717   3.236  57.792  1.00  0.00              
ATOM   3762  N   PRO B 113      21.572   4.333  59.365  1.00  0.00              
ATOM   3763  CD  PRO B 113      20.488   5.191  59.834  1.00  0.00              
ATOM   3764  CA  PRO B 113      22.344   3.813  60.487  1.00  0.00              
ATOM   3765  CB  PRO B 113      21.834   4.632  61.655  1.00  0.00              
ATOM   3766  CG  PRO B 113      20.390   4.826  61.296  1.00  0.00              
ATOM   3767  C   PRO B 113      22.247   2.310  60.729  1.00  0.00              
ATOM   3768  O   PRO B 113      21.275   1.776  61.266  1.00  0.00              
ATOM   3769  N   THR B 114      23.322   1.620  60.361  1.00  0.00              
ATOM   3770  CA  THR B 114      23.464   0.184  60.565  1.00  0.00              
ATOM   3771  CB  THR B 114      24.567  -0.353  59.614  1.00  0.00              
ATOM   3772  OG1 THR B 114      25.779   0.350  59.888  1.00  0.00              
ATOM   3773  CG2 THR B 114      24.172  -0.219  58.150  1.00  0.00              
ATOM   3774  C   THR B 114      23.710  -0.252  62.017  1.00  0.00              
ATOM   3775  O   THR B 114      24.360  -1.270  62.283  1.00  0.00              
ATOM   3776  N   TYR B 115      23.145   0.458  62.996  1.00  0.00              
ATOM   3777  CA  TYR B 115      23.480   0.238  64.391  1.00  0.00              
ATOM   3778  CB  TYR B 115      23.627   1.581  65.121  1.00  0.00              
ATOM   3779  CG  TYR B 115      23.969   1.479  66.605  1.00  0.00              
ATOM   3780  CD1 TYR B 115      25.146   0.885  67.024  1.00  0.00              
ATOM   3781  CE1 TYR B 115      25.387   0.714  68.372  1.00  0.00              
ATOM   3782  CD2 TYR B 115      23.062   1.942  67.536  1.00  0.00              
ATOM   3783  CE2 TYR B 115      23.300   1.782  68.882  1.00  0.00              
ATOM   3784  CZ  TYR B 115      24.457   1.158  69.290  1.00  0.00              
ATOM   3785  OH  TYR B 115      24.683   0.980  70.640  1.00  0.00              
ATOM   3786  C   TYR B 115      22.459  -0.660  65.074  1.00  0.00              
ATOM   3787  O   TYR B 115      21.245  -0.482  64.949  1.00  0.00              
ATOM   3788  N   VAL B 116      22.994  -1.643  65.793  1.00  0.00              
ATOM   3789  CA  VAL B 116      22.207  -2.478  66.677  1.00  0.00              
ATOM   3790  CB  VAL B 116      21.828  -3.830  66.010  1.00  0.00              
ATOM   3791  CG1 VAL B 116      23.027  -4.711  65.672  1.00  0.00              
ATOM   3792  CG2 VAL B 116      20.816  -4.574  66.866  1.00  0.00              
ATOM   3793  C   VAL B 116      22.991  -2.650  67.973  1.00  0.00              
ATOM   3794  O   VAL B 116      24.204  -2.870  67.956  1.00  0.00              
ATOM   3795  N   GLU B 117      22.326  -2.465  69.113  1.00  0.00              
ATOM   3796  CA  GLU B 117      22.932  -2.808  70.389  1.00  0.00              
ATOM   3797  CB  GLU B 117      22.405  -1.909  71.502  1.00  0.00              
ATOM   3798  CG  GLU B 117      23.358  -1.924  72.696  1.00  0.00              
ATOM   3799  CD  GLU B 117      22.839  -1.362  74.011  1.00  0.00              
ATOM   3800  OE1 GLU B 117      23.314  -1.835  75.051  1.00  0.00              
ATOM   3801  OE2 GLU B 117      21.993  -0.467  74.017  1.00  0.00              
ATOM   3802  C   GLU B 117      22.626  -4.271  70.719  1.00  0.00              
ATOM   3803  O   GLU B 117      21.475  -4.692  70.572  1.00  0.00              
ATOM   3804  N   PRO B 118      23.607  -5.097  71.119  1.00  0.00              
ATOM   3805  CD  PRO B 118      25.027  -4.857  70.883  1.00  0.00              
ATOM   3806  CA  PRO B 118      23.389  -6.461  71.602  1.00  0.00              
ATOM   3807  CB  PRO B 118      24.799  -7.018  71.671  1.00  0.00              
ATOM   3808  CG  PRO B 118      25.542  -6.254  70.609  1.00  0.00              
ATOM   3809  C   PRO B 118      22.706  -6.546  72.967  1.00  0.00              
ATOM   3810  O   PRO B 118      22.517  -5.541  73.660  1.00  0.00              
ATOM   3811  N   THR B 119      22.332  -7.764  73.368  1.00  0.00              
ATOM   3812  CA  THR B 119      21.746  -8.000  74.681  1.00  0.00              
ATOM   3813  CB  THR B 119      20.841  -9.249  74.677  1.00  0.00              
ATOM   3814  OG1 THR B 119      21.619 -10.349  74.222  1.00  0.00              
ATOM   3815  CG2 THR B 119      19.632  -9.066  73.783  1.00  0.00              
ATOM   3816  C   THR B 119      22.817  -8.141  75.756  1.00  0.00              
ATOM   3817  O   THR B 119      23.955  -8.524  75.458  1.00  0.00              
ATOM   3818  N   ASN B 120      22.437  -7.856  77.010  1.00  0.00              
ATOM   3819  CA  ASN B 120      23.291  -7.947  78.198  1.00  0.00              
ATOM   3820  CB  ASN B 120      22.433  -8.074  79.462  1.00  0.00              
ATOM   3821  CG  ASN B 120      21.516  -6.892  79.751  1.00  0.00              
ATOM   3822  OD1 ASN B 120      21.143  -6.126  78.864  1.00  0.00              
ATOM   3823  ND2 ASN B 120      21.086  -6.699  80.988  1.00  0.00              
ATOM   3824  C   ASN B 120      24.314  -9.076  78.216  1.00  0.00              
ATOM   3825  O   ASN B 120      25.510  -8.853  78.416  1.00  0.00              
ATOM   3826  N   ASP B 121      23.839 -10.299  77.947  1.00  0.00              
ATOM   3827  CA  ASP B 121      24.704 -11.468  77.900  1.00  0.00              
ATOM   3828  CB  ASP B 121      23.900 -12.760  77.756  1.00  0.00              
ATOM   3829  CG  ASP B 121      24.774 -14.008  77.642  1.00  0.00              
ATOM   3830  OD1 ASP B 121      25.343 -14.433  78.647  1.00  0.00              
ATOM   3831  OD2 ASP B 121      24.876 -14.551  76.543  1.00  0.00              
ATOM   3832  C   ASP B 121      25.734 -11.392  76.785  1.00  0.00              
ATOM   3833  O   ASP B 121      26.889 -11.732  77.021  1.00  0.00              
ATOM   3834  N   GLU B 122      25.355 -10.943  75.585  1.00  0.00              
ATOM   3835  CA  GLU B 122      26.278 -10.882  74.457  1.00  0.00              
ATOM   3836  CB  GLU B 122      25.546 -10.529  73.174  1.00  0.00              
ATOM   3837  CG  GLU B 122      24.514 -11.554  72.731  1.00  0.00              
ATOM   3838  CD  GLU B 122      23.725 -11.096  71.516  1.00  0.00              
ATOM   3839  OE1 GLU B 122      22.825 -10.265  71.680  1.00  0.00              
ATOM   3840  OE2 GLU B 122      24.003 -11.561  70.413  1.00  0.00              
ATOM   3841  C   GLU B 122      27.358  -9.840  74.707  1.00  0.00              
ATOM   3842  O   GLU B 122      28.540 -10.078  74.452  1.00  0.00              
ATOM   3843  N   ILE B 123      26.919  -8.699  75.256  1.00  0.00              
ATOM   3844  CA  ILE B 123      27.793  -7.601  75.651  1.00  0.00              
ATOM   3845  CB  ILE B 123      26.937  -6.478  76.295  1.00  0.00              
ATOM   3846  CG2 ILE B 123      27.806  -5.342  76.805  1.00  0.00              
ATOM   3847  CG1 ILE B 123      25.902  -5.919  75.329  1.00  0.00              
ATOM   3848  CD1 ILE B 123      24.894  -4.959  75.987  1.00  0.00              
ATOM   3849  C   ILE B 123      28.861  -8.108  76.617  1.00  0.00              
ATOM   3850  O   ILE B 123      30.062  -8.000  76.346  1.00  0.00              
ATOM   3851  N   CYS B 124      28.415  -8.717  77.723  1.00  0.00              
ATOM   3852  CA  CYS B 124      29.329  -9.281  78.700  1.00  0.00              
ATOM   3853  CB  CYS B 124      28.596  -9.754  79.946  1.00  0.00              
ATOM   3854  SG  CYS B 124      27.886  -8.384  80.892  1.00  0.00              
ATOM   3855  C   CYS B 124      30.204 -10.400  78.162  1.00  0.00              
ATOM   3856  O   CYS B 124      31.407 -10.387  78.414  1.00  0.00              
ATOM   3857  N   GLU B 125      29.659 -11.346  77.387  1.00  0.00              
ATOM   3858  CA  GLU B 125      30.447 -12.444  76.844  1.00  0.00              
ATOM   3859  CB  GLU B 125      29.577 -13.499  76.167  1.00  0.00              
ATOM   3860  CG  GLU B 125      28.767 -14.350  77.143  1.00  0.00              
ATOM   3861  CD  GLU B 125      29.610 -15.111  78.156  1.00  0.00              
ATOM   3862  OE1 GLU B 125      30.265 -16.084  77.776  1.00  0.00              
ATOM   3863  OE2 GLU B 125      29.627 -14.726  79.324  1.00  0.00              
ATOM   3864  C   GLU B 125      31.549 -12.006  75.899  1.00  0.00              
ATOM   3865  O   GLU B 125      32.687 -12.439  76.068  1.00  0.00              
ATOM   3866  N   ALA B 126      31.254 -11.118  74.944  1.00  0.00              
ATOM   3867  CA  ALA B 126      32.270 -10.614  74.027  1.00  0.00              
ATOM   3868  CB  ALA B 126      31.636  -9.626  73.063  1.00  0.00              
ATOM   3869  C   ALA B 126      33.395  -9.902  74.771  1.00  0.00              
ATOM   3870  O   ALA B 126      34.577 -10.196  74.574  1.00  0.00              
ATOM   3871  N   PHE B 127      33.007  -9.028  75.707  1.00  0.00              
ATOM   3872  CA  PHE B 127      33.955  -8.293  76.530  1.00  0.00              
ATOM   3873  CB  PHE B 127      33.185  -7.259  77.337  1.00  0.00              
ATOM   3874  CG  PHE B 127      33.962  -5.992  77.664  1.00  0.00              
ATOM   3875  CD1 PHE B 127      34.080  -4.998  76.709  1.00  0.00              
ATOM   3876  CD2 PHE B 127      34.480  -5.800  78.931  1.00  0.00              
ATOM   3877  CE1 PHE B 127      34.691  -3.805  77.033  1.00  0.00              
ATOM   3878  CE2 PHE B 127      35.089  -4.602  79.245  1.00  0.00              
ATOM   3879  CZ  PHE B 127      35.191  -3.604  78.301  1.00  0.00              
ATOM   3880  C   PHE B 127      34.746  -9.210  77.463  1.00  0.00              
ATOM   3881  O   PHE B 127      35.908  -8.936  77.759  1.00  0.00              
ATOM   3882  N   ARG B 128      34.142 -10.305  77.937  1.00  0.00              
ATOM   3883  CA  ARG B 128      34.827 -11.288  78.767  1.00  0.00              
ATOM   3884  CB  ARG B 128      33.808 -12.244  79.388  1.00  0.00              
ATOM   3885  CG  ARG B 128      34.407 -13.256  80.357  1.00  0.00              
ATOM   3886  CD  ARG B 128      33.425 -14.363  80.739  1.00  0.00              
ATOM   3887  NE  ARG B 128      32.907 -15.131  79.609  1.00  0.00              
ATOM   3888  CZ  ARG B 128      33.644 -15.934  78.833  1.00  0.00              
ATOM   3889  NH1 ARG B 128      33.034 -16.608  77.868  1.00  0.00              
ATOM   3890  NH2 ARG B 128      34.957 -16.076  78.996  1.00  0.00              
ATOM   3891  C   ARG B 128      35.850 -12.079  77.960  1.00  0.00              
ATOM   3892  O   ARG B 128      36.967 -12.315  78.424  1.00  0.00              
ATOM   3893  N   LYS B 129      35.476 -12.501  76.747  1.00  0.00              
ATOM   3894  CA  LYS B 129      36.370 -13.245  75.869  1.00  0.00              
ATOM   3895  CB  LYS B 129      35.608 -13.779  74.662  1.00  0.00              
ATOM   3896  CG  LYS B 129      34.598 -14.844  75.060  1.00  0.00              
ATOM   3897  CD  LYS B 129      33.728 -15.234  73.880  1.00  0.00              
ATOM   3898  CE  LYS B 129      32.667 -16.215  74.348  1.00  0.00              
ATOM   3899  NZ  LYS B 129      31.817 -16.607  73.242  1.00  0.00              
ATOM   3900  C   LYS B 129      37.559 -12.407  75.421  1.00  0.00              
ATOM   3901  O   LYS B 129      38.689 -12.896  75.378  1.00  0.00              
ATOM   3902  N   ASP B 130      37.304 -11.143  75.070  1.00  0.00              
ATOM   3903  CA  ASP B 130      38.354 -10.156  74.867  1.00  0.00              
ATOM   3904  CB  ASP B 130      39.134 -10.373  73.557  1.00  0.00              
ATOM   3905  CG  ASP B 130      40.113  -9.245  73.260  1.00  0.00              
ATOM   3906  OD1 ASP B 130      39.902  -8.524  72.285  1.00  0.00              
ATOM   3907  OD2 ASP B 130      41.057  -9.043  74.022  1.00  0.00              
ATOM   3908  C   ASP B 130      37.759  -8.753  74.876  1.00  0.00              
ATOM   3909  O   ASP B 130      37.057  -8.400  73.928  1.00  0.00              
ATOM   3910  N   PRO B 131      38.061  -7.894  75.860  1.00  0.00              
ATOM   3911  CD  PRO B 131      38.988  -8.175  76.953  1.00  0.00              
ATOM   3912  CA  PRO B 131      37.515  -6.542  75.967  1.00  0.00              
ATOM   3913  CB  PRO B 131      38.197  -6.002  77.213  1.00  0.00              
ATOM   3914  CG  PRO B 131      39.480  -6.789  77.318  1.00  0.00              
ATOM   3915  C   PRO B 131      37.735  -5.647  74.752  1.00  0.00              
ATOM   3916  O   PRO B 131      36.833  -4.922  74.320  1.00  0.00              
ATOM   3917  N   LYS B 132      38.933  -5.766  74.167  1.00  0.00              
ATOM   3918  CA  LYS B 132      39.367  -4.928  73.060  1.00  0.00              
ATOM   3919  CB  LYS B 132      40.807  -5.251  72.654  1.00  0.00              
ATOM   3920  CG  LYS B 132      41.828  -5.296  73.790  1.00  0.00              
ATOM   3921  CD  LYS B 132      41.958  -3.974  74.531  1.00  0.00              
ATOM   3922  CE  LYS B 132      42.885  -4.174  75.717  1.00  0.00              
ATOM   3923  NZ  LYS B 132      43.032  -2.942  76.466  1.00  0.00              
ATOM   3924  C   LYS B 132      38.460  -5.055  71.846  1.00  0.00              
ATOM   3925  O   LYS B 132      38.040  -4.032  71.308  1.00  0.00              
ATOM   3926  N   GLU B 133      38.095  -6.276  71.429  1.00  0.00              
ATOM   3927  CA  GLU B 133      37.204  -6.452  70.289  1.00  0.00              
ATOM   3928  CB  GLU B 133      37.093  -7.921  69.828  1.00  0.00              
ATOM   3929  CG  GLU B 133      36.886  -9.057  70.838  1.00  0.00              
ATOM   3930  CD  GLU B 133      35.458  -9.419  71.230  1.00  0.00              
ATOM   3931  OE1 GLU B 133      35.008 -10.502  70.863  1.00  0.00              
ATOM   3932  OE2 GLU B 133      34.791  -8.627  71.891  1.00  0.00              
ATOM   3933  C   GLU B 133      35.845  -5.781  70.423  1.00  0.00              
ATOM   3934  O   GLU B 133      35.422  -5.091  69.495  1.00  0.00              
ATOM   3935  N   TYR B 134      35.175  -5.910  71.574  1.00  0.00              
ATOM   3936  CA  TYR B 134      33.884  -5.269  71.778  1.00  0.00              
ATOM   3937  CB  TYR B 134      33.201  -5.774  73.053  1.00  0.00              
ATOM   3938  CG  TYR B 134      31.717  -5.424  73.104  1.00  0.00              
ATOM   3939  CD1 TYR B 134      30.843  -6.037  72.226  1.00  0.00              
ATOM   3940  CE1 TYR B 134      29.512  -5.680  72.210  1.00  0.00              
ATOM   3941  CD2 TYR B 134      31.252  -4.470  73.990  1.00  0.00              
ATOM   3942  CE2 TYR B 134      29.920  -4.108  73.973  1.00  0.00              
ATOM   3943  CZ  TYR B 134      29.060  -4.710  73.077  1.00  0.00              
ATOM   3944  OH  TYR B 134      27.728  -4.347  73.027  1.00  0.00              
ATOM   3945  C   TYR B 134      34.045  -3.758  71.830  1.00  0.00              
ATOM   3946  O   TYR B 134      33.280  -3.033  71.192  1.00  0.00              
ATOM   3947  N   ALA B 135      35.070  -3.288  72.552  1.00  0.00              
ATOM   3948  CA  ALA B 135      35.370  -1.867  72.643  1.00  0.00              
ATOM   3949  CB  ALA B 135      36.632  -1.668  73.472  1.00  0.00              
ATOM   3950  C   ALA B 135      35.596  -1.225  71.281  1.00  0.00              
ATOM   3951  O   ALA B 135      34.936  -0.248  70.917  1.00  0.00              
ATOM   3952  N   ASN B 136      36.490  -1.824  70.493  1.00  0.00              
ATOM   3953  CA  ASN B 136      36.825  -1.321  69.172  1.00  0.00              
ATOM   3954  CB  ASN B 136      38.049  -2.030  68.595  1.00  0.00              
ATOM   3955  CG  ASN B 136      39.364  -1.718  69.299  1.00  0.00              
ATOM   3956  OD1 ASN B 136      40.208  -2.591  69.480  1.00  0.00              
ATOM   3957  ND2 ASN B 136      39.638  -0.488  69.717  1.00  0.00              
ATOM   3958  C   ASN B 136      35.666  -1.420  68.197  1.00  0.00              
ATOM   3959  O   ASN B 136      35.388  -0.460  67.478  1.00  0.00              
ATOM   3960  N   GLN B 137      34.947  -2.549  68.185  1.00  0.00              
ATOM   3961  CA  GLN B 137      33.820  -2.726  67.282  1.00  0.00              
ATOM   3962  CB  GLN B 137      33.369  -4.184  67.290  1.00  0.00              
ATOM   3963  CG  GLN B 137      32.718  -4.662  65.996  1.00  0.00              
ATOM   3964  CD  GLN B 137      31.198  -4.711  66.019  1.00  0.00              
ATOM   3965  OE1 GLN B 137      30.602  -5.768  66.205  1.00  0.00              
ATOM   3966  NE2 GLN B 137      30.503  -3.599  65.841  1.00  0.00              
ATOM   3967  C   GLN B 137      32.670  -1.788  67.628  1.00  0.00              
ATOM   3968  O   GLN B 137      31.949  -1.352  66.727  1.00  0.00              
ATOM   3969  N   PHE B 138      32.483  -1.453  68.911  1.00  0.00              
ATOM   3970  CA  PHE B 138      31.512  -0.443  69.302  1.00  0.00              
ATOM   3971  CB  PHE B 138      31.292  -0.454  70.817  1.00  0.00              
ATOM   3972  CG  PHE B 138      30.134   0.432  71.256  1.00  0.00              
ATOM   3973  CD1 PHE B 138      28.835   0.030  71.008  1.00  0.00              
ATOM   3974  CD2 PHE B 138      30.383   1.653  71.855  1.00  0.00              
ATOM   3975  CE1 PHE B 138      27.791   0.865  71.337  1.00  0.00              
ATOM   3976  CE2 PHE B 138      29.330   2.483  72.172  1.00  0.00              
ATOM   3977  CZ  PHE B 138      28.036   2.092  71.910  1.00  0.00              
ATOM   3978  C   PHE B 138      31.953   0.941  68.838  1.00  0.00              
ATOM   3979  O   PHE B 138      31.186   1.636  68.165  1.00  0.00              
ATOM   3980  N   MET B 139      33.193   1.338  69.159  1.00  0.00              
ATOM   3981  CA  MET B 139      33.729   2.638  68.759  1.00  0.00              
ATOM   3982  CB  MET B 139      35.102   2.893  69.368  1.00  0.00              
ATOM   3983  CG  MET B 139      35.106   3.051  70.879  1.00  0.00              
ATOM   3984  SD  MET B 139      36.721   3.570  71.510  1.00  0.00              
ATOM   3985  CE  MET B 139      37.516   1.996  71.663  1.00  0.00              
ATOM   3986  C   MET B 139      33.813   2.839  67.251  1.00  0.00              
ATOM   3987  O   MET B 139      33.903   3.965  66.763  1.00  0.00              
ATOM   3988  N   TRP B 140      33.844   1.733  66.506  1.00  0.00              
ATOM   3989  CA  TRP B 140      33.523   1.753  65.093  1.00  0.00              
ATOM   3990  CB  TRP B 140      34.019   0.447  64.454  1.00  0.00              
ATOM   3991  CG  TRP B 140      33.581   0.216  63.013  1.00  0.00              
ATOM   3992  CD2 TRP B 140      32.657  -0.696  62.582  1.00  0.00              
ATOM   3993  CE2 TRP B 140      32.572  -0.426  61.259  1.00  0.00              
ATOM   3994  CE3 TRP B 140      32.059  -1.791  63.155  1.00  0.00              
ATOM   3995  CD1 TRP B 140      34.035   0.990  61.964  1.00  0.00              
ATOM   3996  NE1 TRP B 140      33.391   0.566  60.893  1.00  0.00              
ATOM   3997  CZ2 TRP B 140      31.870  -1.202  60.373  1.00  0.00              
ATOM   3998  CZ3 TRP B 140      31.330  -2.592  62.289  1.00  0.00              
ATOM   3999  CH2 TRP B 140      31.235  -2.302  60.929  1.00  0.00              
ATOM   4000  C   TRP B 140      32.020   1.976  64.912  1.00  0.00              
ATOM   4001  O   TRP B 140      31.603   3.107  64.659  1.00  0.00              
ATOM   4002  N   GLU B 141      31.191   0.949  65.164  1.00  0.00              
ATOM   4003  CA  GLU B 141      29.806   0.885  64.699  1.00  0.00              
ATOM   4004  CB  GLU B 141      29.130  -0.392  65.198  1.00  0.00              
ATOM   4005  CG  GLU B 141      27.848  -0.753  64.441  1.00  0.00              
ATOM   4006  CD  GLU B 141      27.128  -1.996  64.948  1.00  0.00              
ATOM   4007  OE1 GLU B 141      27.748  -3.058  65.019  1.00  0.00              
ATOM   4008  OE2 GLU B 141      25.947  -1.897  65.277  1.00  0.00              
ATOM   4009  C   GLU B 141      28.948   2.086  65.067  1.00  0.00              
ATOM   4010  O   GLU B 141      28.205   2.608  64.227  1.00  0.00              
ATOM   4011  N   TYR B 142      29.095   2.540  66.314  1.00  0.00              
ATOM   4012  CA  TYR B 142      28.360   3.687  66.813  1.00  0.00              
ATOM   4013  CB  TYR B 142      28.659   3.850  68.303  1.00  0.00              
ATOM   4014  CG  TYR B 142      27.698   4.768  69.043  1.00  0.00              
ATOM   4015  CD1 TYR B 142      26.420   4.331  69.330  1.00  0.00              
ATOM   4016  CE1 TYR B 142      25.544   5.152  70.008  1.00  0.00              
ATOM   4017  CD2 TYR B 142      28.108   6.027  69.434  1.00  0.00              
ATOM   4018  CE2 TYR B 142      27.235   6.852  70.111  1.00  0.00              
ATOM   4019  CZ  TYR B 142      25.962   6.405  70.396  1.00  0.00              
ATOM   4020  OH  TYR B 142      25.097   7.212  71.107  1.00  0.00              
ATOM   4021  C   TYR B 142      28.778   4.928  66.030  1.00  0.00              
ATOM   4022  O   TYR B 142      27.947   5.591  65.408  1.00  0.00              
ATOM   4023  N   SER B 143      30.083   5.197  65.968  1.00  0.00              
ATOM   4024  CA  SER B 143      30.584   6.401  65.333  1.00  0.00              
ATOM   4025  CB  SER B 143      32.022   6.620  65.755  1.00  0.00              
ATOM   4026  OG  SER B 143      32.065   6.724  67.173  1.00  0.00              
ATOM   4027  C   SER B 143      30.427   6.416  63.819  1.00  0.00              
ATOM   4028  O   SER B 143      30.187   7.483  63.259  1.00  0.00              
ATOM   4029  N   THR B 144      30.508   5.268  63.128  1.00  0.00              
ATOM   4030  CA  THR B 144      30.157   5.188  61.713  1.00  0.00              
ATOM   4031  CB  THR B 144      30.394   3.777  61.131  1.00  0.00              
ATOM   4032  OG1 THR B 144      30.132   2.831  62.162  1.00  0.00              
ATOM   4033  CG2 THR B 144      31.783   3.604  60.552  1.00  0.00              
ATOM   4034  C   THR B 144      28.712   5.581  61.452  1.00  0.00              
ATOM   4035  O   THR B 144      28.384   6.286  60.498  1.00  0.00              
ATOM   4036  N   ASN B 145      27.836   5.133  62.351  1.00  0.00              
ATOM   4037  CA  ASN B 145      26.417   5.318  62.141  1.00  0.00              
ATOM   4038  CB  ASN B 145      25.657   4.120  62.661  1.00  0.00              
ATOM   4039  CG  ASN B 145      25.907   2.929  61.752  1.00  0.00              
ATOM   4040  OD1 ASN B 145      25.663   2.982  60.544  1.00  0.00              
ATOM   4041  ND2 ASN B 145      26.429   1.821  62.255  1.00  0.00              
ATOM   4042  C   ASN B 145      25.867   6.626  62.667  1.00  0.00              
ATOM   4043  O   ASN B 145      24.804   7.080  62.246  1.00  0.00              
ATOM   4044  N   TYR B 146      26.595   7.255  63.588  1.00  0.00              
ATOM   4045  CA  TYR B 146      26.254   8.592  64.033  1.00  0.00              
ATOM   4046  CB  TYR B 146      25.951   8.585  65.537  1.00  0.00              
ATOM   4047  CG  TYR B 146      24.820   7.624  65.877  1.00  0.00              
ATOM   4048  CD1 TYR B 146      25.105   6.438  66.522  1.00  0.00              
ATOM   4049  CE1 TYR B 146      24.132   5.472  66.654  1.00  0.00              
ATOM   4050  CD2 TYR B 146      23.541   7.875  65.425  1.00  0.00              
ATOM   4051  CE2 TYR B 146      22.568   6.908  65.550  1.00  0.00              
ATOM   4052  CZ  TYR B 146      22.873   5.708  66.153  1.00  0.00              
ATOM   4053  OH  TYR B 146      21.911   4.725  66.254  1.00  0.00              
ATOM   4054  C   TYR B 146      27.360   9.564  63.635  1.00  0.00              
ATOM   4055  O   TYR B 146      27.874  10.354  64.428  1.00  0.00              
ATOM   4056  N   GLY B 147      27.673   9.520  62.335  1.00  0.00              
ATOM   4057  CA  GLY B 147      28.764  10.281  61.737  1.00  0.00              
ATOM   4058  C   GLY B 147      28.631  11.790  61.893  1.00  0.00              
ATOM   4059  O   GLY B 147      29.598  12.485  62.194  1.00  0.00              
ATOM   4060  N   GLN B 148      27.414  12.306  61.712  1.00  0.00              
ATOM   4061  CA  GLN B 148      27.146  13.724  61.885  1.00  0.00              
ATOM   4062  CB  GLN B 148      26.088  14.192  60.889  1.00  0.00              
ATOM   4063  CG  GLN B 148      26.669  14.704  59.577  1.00  0.00              
ATOM   4064  CD  GLN B 148      27.458  15.999  59.726  1.00  0.00              
ATOM   4065  OE1 GLN B 148      28.685  16.016  59.713  1.00  0.00              
ATOM   4066  NE2 GLN B 148      26.806  17.147  59.855  1.00  0.00              
ATOM   4067  C   GLN B 148      26.748  14.112  63.303  1.00  0.00              
ATOM   4068  O   GLN B 148      26.381  15.262  63.556  1.00  0.00              
ATOM   4069  N   ALA B 149      26.788  13.177  64.257  1.00  0.00              
ATOM   4070  CA  ALA B 149      26.580  13.523  65.654  1.00  0.00              
ATOM   4071  CB  ALA B 149      26.240  12.280  66.458  1.00  0.00              
ATOM   4072  C   ALA B 149      27.882  14.097  66.203  1.00  0.00              
ATOM   4073  O   ALA B 149      28.951  13.661  65.766  1.00  0.00              
ATOM   4074  N   PRO B 150      27.871  15.076  67.122  1.00  0.00              
ATOM   4075  CD  PRO B 150      26.665  15.733  67.619  1.00  0.00              
ATOM   4076  CA  PRO B 150      29.069  15.681  67.697  1.00  0.00              
ATOM   4077  CB  PRO B 150      28.503  16.542  68.803  1.00  0.00              
ATOM   4078  CG  PRO B 150      27.187  17.008  68.250  1.00  0.00              
ATOM   4079  C   PRO B 150      30.079  14.682  68.246  1.00  0.00              
ATOM   4080  O   PRO B 150      29.739  13.792  69.033  1.00  0.00              
ATOM   4081  N   LEU B 151      31.326  14.838  67.783  1.00  0.00              
ATOM   4082  CA  LEU B 151      32.481  14.099  68.282  1.00  0.00              
ATOM   4083  CB  LEU B 151      33.759  14.765  67.764  1.00  0.00              
ATOM   4084  CG  LEU B 151      35.142  14.213  68.114  1.00  0.00              
ATOM   4085  CD1 LEU B 151      35.334  12.789  67.613  1.00  0.00              
ATOM   4086  CD2 LEU B 151      36.212  15.109  67.519  1.00  0.00              
ATOM   4087  C   LEU B 151      32.516  13.985  69.802  1.00  0.00              
ATOM   4088  O   LEU B 151      32.763  12.904  70.339  1.00  0.00              
ATOM   4089  N   SER B 152      32.207  15.094  70.482  1.00  0.00              
ATOM   4090  CA  SER B 152      32.008  15.131  71.923  1.00  0.00              
ATOM   4091  CB  SER B 152      31.466  16.507  72.281  1.00  0.00              
ATOM   4092  OG  SER B 152      30.325  16.819  71.482  1.00  0.00              
ATOM   4093  C   SER B 152      31.055  14.050  72.420  1.00  0.00              
ATOM   4094  O   SER B 152      31.459  13.159  73.169  1.00  0.00              
ATOM   4095  N   LEU B 153      29.811  14.099  71.925  1.00  0.00              
ATOM   4096  CA  LEU B 153      28.765  13.151  72.282  1.00  0.00              
ATOM   4097  CB  LEU B 153      27.468  13.454  71.545  1.00  0.00              
ATOM   4098  CG  LEU B 153      26.693  14.687  71.961  1.00  0.00              
ATOM   4099  CD1 LEU B 153      25.460  14.851  71.096  1.00  0.00              
ATOM   4100  CD2 LEU B 153      26.299  14.589  73.422  1.00  0.00              
ATOM   4101  C   LEU B 153      29.141  11.703  72.040  1.00  0.00              
ATOM   4102  O   LEU B 153      28.953  10.856  72.920  1.00  0.00              
ATOM   4103  N   LEU B 154      29.727  11.450  70.864  1.00  0.00              
ATOM   4104  CA  LEU B 154      30.227  10.131  70.511  1.00  0.00              
ATOM   4105  CB  LEU B 154      30.848  10.147  69.118  1.00  0.00              
ATOM   4106  CG  LEU B 154      29.951  10.417  67.918  1.00  0.00              
ATOM   4107  CD1 LEU B 154      30.788  10.579  66.668  1.00  0.00              
ATOM   4108  CD2 LEU B 154      28.946   9.299  67.725  1.00  0.00              
ATOM   4109  C   LEU B 154      31.244   9.625  71.524  1.00  0.00              
ATOM   4110  O   LEU B 154      30.996   8.606  72.170  1.00  0.00              
ATOM   4111  N   VAL B 155      32.328  10.381  71.747  1.00  0.00              
ATOM   4112  CA  VAL B 155      33.402   9.979  72.651  1.00  0.00              
ATOM   4113  CB  VAL B 155      34.613  10.944  72.512  1.00  0.00              
ATOM   4114  CG1 VAL B 155      35.778  10.583  73.421  1.00  0.00              
ATOM   4115  CG2 VAL B 155      35.152  10.903  71.091  1.00  0.00              
ATOM   4116  C   VAL B 155      32.920   9.853  74.099  1.00  0.00              
ATOM   4117  O   VAL B 155      33.403   8.993  74.848  1.00  0.00              
ATOM   4118  N   SER B 156      31.963  10.687  74.523  1.00  0.00              
ATOM   4119  CA  SER B 156      31.343  10.524  75.826  1.00  0.00              
ATOM   4120  CB  SER B 156      30.534  11.754  76.235  1.00  0.00              
ATOM   4121  OG  SER B 156      29.641  12.246  75.245  1.00  0.00              
ATOM   4122  C   SER B 156      30.492   9.268  75.931  1.00  0.00              
ATOM   4123  O   SER B 156      30.603   8.545  76.926  1.00  0.00              
ATOM   4124  N   TYR B 157      29.673   8.949  74.916  1.00  0.00              
ATOM   4125  CA  TYR B 157      28.817   7.778  75.002  1.00  0.00              
ATOM   4126  CB  TYR B 157      27.694   7.750  73.956  1.00  0.00              
ATOM   4127  CG  TYR B 157      26.702   6.608  74.190  1.00  0.00              
ATOM   4128  CD1 TYR B 157      25.672   6.745  75.102  1.00  0.00              
ATOM   4129  CE1 TYR B 157      24.831   5.679  75.361  1.00  0.00              
ATOM   4130  CD2 TYR B 157      26.864   5.409  73.521  1.00  0.00              
ATOM   4131  CE2 TYR B 157      26.026   4.346  73.775  1.00  0.00              
ATOM   4132  CZ  TYR B 157      25.020   4.483  74.700  1.00  0.00              
ATOM   4133  OH  TYR B 157      24.219   3.389  74.966  1.00  0.00              
ATOM   4134  C   TYR B 157      29.655   6.516  74.917  1.00  0.00              
ATOM   4135  O   TYR B 157      29.408   5.608  75.705  1.00  0.00              
ATOM   4136  N   THR B 158      30.651   6.434  74.027  1.00  0.00              
ATOM   4137  CA  THR B 158      31.513   5.262  73.932  1.00  0.00              
ATOM   4138  CB  THR B 158      32.534   5.436  72.790  1.00  0.00              
ATOM   4139  OG1 THR B 158      33.118   6.726  72.935  1.00  0.00              
ATOM   4140  CG2 THR B 158      31.881   5.302  71.421  1.00  0.00              
ATOM   4141  C   THR B 158      32.204   4.958  75.255  1.00  0.00              
ATOM   4142  O   THR B 158      32.219   3.821  75.725  1.00  0.00              
ATOM   4143  N   LYS B 159      32.691   6.026  75.895  1.00  0.00              
ATOM   4144  CA  LYS B 159      33.354   5.940  77.185  1.00  0.00              
ATOM   4145  CB  LYS B 159      33.857   7.326  77.529  1.00  0.00              
ATOM   4146  CG  LYS B 159      34.907   7.420  78.618  1.00  0.00              
ATOM   4147  CD  LYS B 159      35.359   8.865  78.831  1.00  0.00              
ATOM   4148  CE  LYS B 159      36.074   9.498  77.633  1.00  0.00              
ATOM   4149  NZ  LYS B 159      35.163  10.082  76.661  1.00  0.00              
ATOM   4150  C   LYS B 159      32.386   5.450  78.257  1.00  0.00              
ATOM   4151  O   LYS B 159      32.668   4.479  78.961  1.00  0.00              
ATOM   4152  N   SER B 160      31.210   6.084  78.336  1.00  0.00              
ATOM   4153  CA  SER B 160      30.193   5.734  79.319  1.00  0.00              
ATOM   4154  CB  SER B 160      29.021   6.701  79.233  1.00  0.00              
ATOM   4155  OG  SER B 160      29.432   8.050  79.411  1.00  0.00              
ATOM   4156  C   SER B 160      29.684   4.309  79.144  1.00  0.00              
ATOM   4157  O   SER B 160      29.516   3.575  80.117  1.00  0.00              
ATOM   4158  N   TYR B 161      29.497   3.897  77.887  1.00  0.00              
ATOM   4159  CA  TYR B 161      29.037   2.564  77.544  1.00  0.00              
ATOM   4160  CB  TYR B 161      28.769   2.477  76.041  1.00  0.00              
ATOM   4161  CG  TYR B 161      28.125   1.175  75.589  1.00  0.00              
ATOM   4162  CD1 TYR B 161      26.762   1.009  75.716  1.00  0.00              
ATOM   4163  CE1 TYR B 161      26.179  -0.185  75.353  1.00  0.00              
ATOM   4164  CD2 TYR B 161      28.906   0.159  75.071  1.00  0.00              
ATOM   4165  CE2 TYR B 161      28.325  -1.035  74.705  1.00  0.00              
ATOM   4166  CZ  TYR B 161      26.968  -1.202  74.861  1.00  0.00              
ATOM   4167  OH  TYR B 161      26.396  -2.412  74.526  1.00  0.00              
ATOM   4168  C   TYR B 161      30.076   1.531  77.951  1.00  0.00              
ATOM   4169  O   TYR B 161      29.740   0.567  78.635  1.00  0.00              
ATOM   4170  N   LEU B 162      31.342   1.716  77.570  1.00  0.00              
ATOM   4171  CA  LEU B 162      32.380   0.757  77.917  1.00  0.00              
ATOM   4172  CB  LEU B 162      33.649   1.022  77.120  1.00  0.00              
ATOM   4173  CG  LEU B 162      33.520   0.905  75.604  1.00  0.00              
ATOM   4174  CD1 LEU B 162      34.804   1.354  74.933  1.00  0.00              
ATOM   4175  CD2 LEU B 162      33.112  -0.500  75.187  1.00  0.00              
ATOM   4176  C   LEU B 162      32.663   0.701  79.411  1.00  0.00              
ATOM   4177  O   LEU B 162      32.956  -0.367  79.952  1.00  0.00              
ATOM   4178  N   SER B 163      32.525   1.840  80.100  1.00  0.00              
ATOM   4179  CA  SER B 163      32.568   1.874  81.554  1.00  0.00              
ATOM   4180  CB  SER B 163      32.518   3.317  82.054  1.00  0.00              
ATOM   4181  OG  SER B 163      32.877   3.445  83.424  1.00  0.00              
ATOM   4182  C   SER B 163      31.403   1.077  82.133  1.00  0.00              
ATOM   4183  O   SER B 163      31.602   0.317  83.080  1.00  0.00              
ATOM   4184  N   MET B 164      30.199   1.222  81.561  1.00  0.00              
ATOM   4185  CA  MET B 164      29.029   0.444  81.949  1.00  0.00              
ATOM   4186  CB  MET B 164      27.807   0.931  81.164  1.00  0.00              
ATOM   4187  CG  MET B 164      26.506   0.172  81.386  1.00  0.00              
ATOM   4188  SD  MET B 164      25.105   0.933  80.529  1.00  0.00              
ATOM   4189  CE  MET B 164      25.218   0.105  78.970  1.00  0.00              
ATOM   4190  C   MET B 164      29.246  -1.048  81.742  1.00  0.00              
ATOM   4191  O   MET B 164      28.886  -1.846  82.603  1.00  0.00              
ATOM   4192  N   VAL B 165      29.850  -1.457  80.622  1.00  0.00              
ATOM   4193  CA  VAL B 165      30.162  -2.863  80.390  1.00  0.00              
ATOM   4194  CB  VAL B 165      30.731  -3.109  78.975  1.00  0.00              
ATOM   4195  CG1 VAL B 165      30.839  -4.600  78.720  1.00  0.00              
ATOM   4196  CG2 VAL B 165      29.863  -2.502  77.887  1.00  0.00              
ATOM   4197  C   VAL B 165      31.147  -3.349  81.452  1.00  0.00              
ATOM   4198  O   VAL B 165      30.931  -4.388  82.079  1.00  0.00              
ATOM   4199  N   GLY B 166      32.199  -2.558  81.690  1.00  0.00              
ATOM   4200  CA  GLY B 166      33.208  -2.855  82.696  1.00  0.00              
ATOM   4201  C   GLY B 166      32.626  -3.062  84.087  1.00  0.00              
ATOM   4202  O   GLY B 166      32.912  -4.075  84.729  1.00  0.00              
ATOM   4203  N   SER B 167      31.784  -2.139  84.561  1.00  0.00              
ATOM   4204  CA  SER B 167      31.157  -2.264  85.867  1.00  0.00              
ATOM   4205  CB  SER B 167      30.500  -0.942  86.250  1.00  0.00              
ATOM   4206  OG  SER B 167      29.653  -0.499  85.199  1.00  0.00              
ATOM   4207  C   SER B 167      30.129  -3.388  85.884  1.00  0.00              
ATOM   4208  O   SER B 167      30.267  -4.362  86.628  1.00  0.00              
ATOM   4209  N   CYS B 168      29.119  -3.292  85.014  1.00  0.00              
ATOM   4210  CA  CYS B 168      28.019  -4.241  84.994  1.00  0.00              
ATOM   4211  CB  CYS B 168      26.988  -3.869  83.946  1.00  0.00              
ATOM   4212  SG  CYS B 168      26.324  -2.193  84.137  1.00  0.00              
ATOM   4213  C   CYS B 168      28.443  -5.687  84.819  1.00  0.00              
ATOM   4214  O   CYS B 168      28.019  -6.533  85.607  1.00  0.00              
ATOM   4215  N   CYS B 169      29.341  -5.997  83.881  1.00  0.00              
ATOM   4216  CA  CYS B 169      29.789  -7.370  83.707  1.00  0.00              
ATOM   4217  CB  CYS B 169      30.450  -7.549  82.349  1.00  0.00              
ATOM   4218  SG  CYS B 169      29.376  -7.022  80.988  1.00  0.00              
ATOM   4219  C   CYS B 169      30.701  -7.881  84.821  1.00  0.00              
ATOM   4220  O   CYS B 169      31.015  -9.071  84.854  1.00  0.00              
ATOM   4221  N   THR B 170      31.160  -7.023  85.743  1.00  0.00              
ATOM   4222  CA  THR B 170      31.853  -7.502  86.931  1.00  0.00              
ATOM   4223  CB  THR B 170      33.198  -6.776  87.159  1.00  0.00              
ATOM   4224  OG1 THR B 170      32.949  -5.377  87.192  1.00  0.00              
ATOM   4225  CG2 THR B 170      34.224  -7.124  86.090  1.00  0.00              
ATOM   4226  C   THR B 170      30.985  -7.451  88.187  1.00  0.00              
ATOM   4227  O   THR B 170      31.319  -8.064  89.204  1.00  0.00              
ATOM   4228  N   SER B 171      29.866  -6.717  88.147  1.00  0.00              
ATOM   4229  CA  SER B 171      28.961  -6.624  89.283  1.00  0.00              
ATOM   4230  CB  SER B 171      27.963  -5.486  89.062  1.00  0.00              
ATOM   4231  OG  SER B 171      26.983  -5.748  88.065  1.00  0.00              
ATOM   4232  C   SER B 171      28.220  -7.926  89.577  1.00  0.00              
ATOM   4233  O   SER B 171      28.055  -8.780  88.703  1.00  0.00              
ATOM   4234  N   ALA B 172      27.728  -8.054  90.815  1.00  0.00              
ATOM   4235  CA  ALA B 172      27.001  -9.234  91.273  1.00  0.00              
ATOM   4236  CB  ALA B 172      26.545  -9.006  92.706  1.00  0.00              
ATOM   4237  C   ALA B 172      25.768  -9.618  90.458  1.00  0.00              
ATOM   4238  O   ALA B 172      25.369 -10.782  90.435  1.00  0.00              
ATOM   4239  N   SER B 173      25.141  -8.643  89.796  1.00  0.00              
ATOM   4240  CA  SER B 173      24.050  -8.911  88.879  1.00  0.00              
ATOM   4241  CB  SER B 173      22.709  -8.889  89.613  1.00  0.00              
ATOM   4242  OG  SER B 173      21.616  -9.231  88.769  1.00  0.00              
ATOM   4243  C   SER B 173      24.115  -7.853  87.781  1.00  0.00              
ATOM   4244  O   SER B 173      23.710  -6.705  87.997  1.00  0.00              
ATOM   4245  N   PRO B 174      24.630  -8.199  86.587  1.00  0.00              
ATOM   4246  CD  PRO B 174      25.106  -9.538  86.246  1.00  0.00              
ATOM   4247  CA  PRO B 174      24.830  -7.285  85.466  1.00  0.00              
ATOM   4248  CB  PRO B 174      25.202  -8.219  84.333  1.00  0.00              
ATOM   4249  CG  PRO B 174      25.994  -9.285  85.041  1.00  0.00              
ATOM   4250  C   PRO B 174      23.634  -6.415  85.114  1.00  0.00              
ATOM   4251  O   PRO B 174      23.757  -5.193  85.055  1.00  0.00              
ATOM   4252  N   THR B 175      22.460  -7.024  84.930  1.00  0.00              
ATOM   4253  CA  THR B 175      21.237  -6.318  84.578  1.00  0.00              
ATOM   4254  CB  THR B 175      20.139  -7.373  84.335  1.00  0.00              
ATOM   4255  OG1 THR B 175      20.725  -8.276  83.398  1.00  0.00              
ATOM   4256  CG2 THR B 175      18.850  -6.811  83.744  1.00  0.00              
ATOM   4257  C   THR B 175      20.810  -5.236  85.571  1.00  0.00              
ATOM   4258  O   THR B 175      20.215  -4.239  85.161  1.00  0.00              
ATOM   4259  N   VAL B 176      21.150  -5.367  86.863  1.00  0.00              
ATOM   4260  CA  VAL B 176      20.858  -4.339  87.862  1.00  0.00              
ATOM   4261  CB  VAL B 176      21.260  -4.857  89.269  1.00  0.00              
ATOM   4262  CG1 VAL B 176      21.186  -3.793  90.350  1.00  0.00              
ATOM   4263  CG2 VAL B 176      20.352  -5.998  89.684  1.00  0.00              
ATOM   4264  C   VAL B 176      21.602  -3.049  87.514  1.00  0.00              
ATOM   4265  O   VAL B 176      21.031  -1.952  87.478  1.00  0.00              
ATOM   4266  N   CYS B 177      22.889  -3.237  87.217  1.00  0.00              
ATOM   4267  CA  CYS B 177      23.787  -2.163  86.831  1.00  0.00              
ATOM   4268  CB  CYS B 177      25.195  -2.738  86.856  1.00  0.00              
ATOM   4269  SG  CYS B 177      26.499  -1.740  86.099  1.00  0.00              
ATOM   4270  C   CYS B 177      23.418  -1.601  85.461  1.00  0.00              
ATOM   4271  O   CYS B 177      23.309  -0.384  85.292  1.00  0.00              
ATOM   4272  N   PHE B 178      23.176  -2.488  84.484  1.00  0.00              
ATOM   4273  CA  PHE B 178      22.708  -2.102  83.160  1.00  0.00              
ATOM   4274  CB  PHE B 178      22.464  -3.314  82.258  1.00  0.00              
ATOM   4275  CG  PHE B 178      23.706  -3.881  81.582  1.00  0.00              
ATOM   4276  CD1 PHE B 178      24.072  -5.194  81.800  1.00  0.00              
ATOM   4277  CD2 PHE B 178      24.446  -3.099  80.715  1.00  0.00              
ATOM   4278  CE1 PHE B 178      25.167  -5.724  81.148  1.00  0.00              
ATOM   4279  CE2 PHE B 178      25.540  -3.636  80.066  1.00  0.00              
ATOM   4280  CZ  PHE B 178      25.901  -4.948  80.280  1.00  0.00              
ATOM   4281  C   PHE B 178      21.443  -1.265  83.204  1.00  0.00              
ATOM   4282  O   PHE B 178      21.355  -0.279  82.477  1.00  0.00              
ATOM   4283  N   LEU B 179      20.478  -1.605  84.069  1.00  0.00              
ATOM   4284  CA  LEU B 179      19.265  -0.818  84.229  1.00  0.00              
ATOM   4285  CB  LEU B 179      18.335  -1.462  85.258  1.00  0.00              
ATOM   4286  CG  LEU B 179      16.965  -0.834  85.503  1.00  0.00              
ATOM   4287  CD1 LEU B 179      16.077  -0.949  84.272  1.00  0.00              
ATOM   4288  CD2 LEU B 179      16.298  -1.497  86.689  1.00  0.00              
ATOM   4289  C   LEU B 179      19.563   0.622  84.630  1.00  0.00              
ATOM   4290  O   LEU B 179      19.198   1.541  83.892  1.00  0.00              
ATOM   4291  N   LYS B 180      20.270   0.844  85.749  1.00  0.00              
ATOM   4292  CA  LYS B 180      20.531   2.203  86.211  1.00  0.00              
ATOM   4293  CB  LYS B 180      21.181   2.255  87.600  1.00  0.00              
ATOM   4294  CG  LYS B 180      22.606   1.713  87.733  1.00  0.00              
ATOM   4295  CD  LYS B 180      23.219   1.983  89.100  1.00  0.00              
ATOM   4296  CE  LYS B 180      23.392   3.465  89.430  1.00  0.00              
ATOM   4297  NZ  LYS B 180      24.350   4.130  88.562  1.00  0.00              
ATOM   4298  C   LYS B 180      21.369   2.993  85.216  1.00  0.00              
ATOM   4299  O   LYS B 180      21.048   4.138  84.888  1.00  0.00              
ATOM   4300  N   GLU B 181      22.408   2.349  84.675  1.00  0.00              
ATOM   4301  CA  GLU B 181      23.292   3.023  83.751  1.00  0.00              
ATOM   4302  CB  GLU B 181      24.638   2.336  83.642  1.00  0.00              
ATOM   4303  CG  GLU B 181      25.416   2.498  84.944  1.00  0.00              
ATOM   4304  CD  GLU B 181      26.900   2.189  84.848  1.00  0.00              
ATOM   4305  OE1 GLU B 181      27.613   2.896  84.138  1.00  0.00              
ATOM   4306  OE2 GLU B 181      27.359   1.254  85.504  1.00  0.00              
ATOM   4307  C   GLU B 181      22.662   3.311  82.402  1.00  0.00              
ATOM   4308  O   GLU B 181      22.926   4.370  81.841  1.00  0.00              
ATOM   4309  N   ARG B 182      21.787   2.454  81.872  1.00  0.00              
ATOM   4310  CA  ARG B 182      21.016   2.805  80.687  1.00  0.00              
ATOM   4311  CB  ARG B 182      20.340   1.586  80.091  1.00  0.00              
ATOM   4312  CG  ARG B 182      21.339   0.752  79.309  1.00  0.00              
ATOM   4313  CD  ARG B 182      20.800  -0.649  79.135  1.00  0.00              
ATOM   4314  NE  ARG B 182      21.606  -1.410  78.195  1.00  0.00              
ATOM   4315  CZ  ARG B 182      21.559  -2.740  78.126  1.00  0.00              
ATOM   4316  NH1 ARG B 182      22.269  -3.353  77.194  1.00  0.00              
ATOM   4317  NH2 ARG B 182      20.817  -3.462  78.956  1.00  0.00              
ATOM   4318  C   ARG B 182      20.002   3.904  80.962  1.00  0.00              
ATOM   4319  O   ARG B 182      19.834   4.792  80.127  1.00  0.00              
ATOM   4320  N   LEU B 183      19.353   3.902  82.134  1.00  0.00              
ATOM   4321  CA  LEU B 183      18.464   4.994  82.516  1.00  0.00              
ATOM   4322  CB  LEU B 183      17.706   4.679  83.803  1.00  0.00              
ATOM   4323  CG  LEU B 183      16.620   3.608  83.778  1.00  0.00              
ATOM   4324  CD1 LEU B 183      16.115   3.349  85.187  1.00  0.00              
ATOM   4325  CD2 LEU B 183      15.472   4.006  82.863  1.00  0.00              
ATOM   4326  C   LEU B 183      19.167   6.339  82.655  1.00  0.00              
ATOM   4327  O   LEU B 183      18.599   7.369  82.294  1.00  0.00              
ATOM   4328  N   GLN B 184      20.400   6.373  83.172  1.00  0.00              
ATOM   4329  CA  GLN B 184      21.164   7.614  83.193  1.00  0.00              
ATOM   4330  CB  GLN B 184      22.200   7.616  84.326  1.00  0.00              
ATOM   4331  CG  GLN B 184      23.308   6.576  84.249  1.00  0.00              
ATOM   4332  CD  GLN B 184      24.097   6.401  85.538  1.00  0.00              
ATOM   4333  OE1 GLN B 184      23.976   5.400  86.245  1.00  0.00              
ATOM   4334  NE2 GLN B 184      24.949   7.353  85.893  1.00  0.00              
ATOM   4335  C   GLN B 184      21.775   7.968  81.838  1.00  0.00              
ATOM   4336  O   GLN B 184      21.850   9.144  81.475  1.00  0.00              
ATOM   4337  N   LEU B 185      22.196   6.970  81.052  1.00  0.00              
ATOM   4338  CA  LEU B 185      22.700   7.196  79.702  1.00  0.00              
ATOM   4339  CB  LEU B 185      23.435   5.969  79.163  1.00  0.00              
ATOM   4340  CG  LEU B 185      24.950   5.830  79.338  1.00  0.00              
ATOM   4341  CD1 LEU B 185      25.424   6.081  80.763  1.00  0.00              
ATOM   4342  CD2 LEU B 185      25.386   4.452  78.870  1.00  0.00              
ATOM   4343  C   LEU B 185      21.636   7.628  78.704  1.00  0.00              
ATOM   4344  O   LEU B 185      21.971   8.299  77.727  1.00  0.00              
ATOM   4345  N   LYS B 186      20.367   7.273  78.955  1.00  0.00              
ATOM   4346  CA  LYS B 186      19.196   7.648  78.161  1.00  0.00              
ATOM   4347  CB  LYS B 186      17.960   7.565  79.058  1.00  0.00              
ATOM   4348  CG  LYS B 186      16.625   7.900  78.407  1.00  0.00              
ATOM   4349  CD  LYS B 186      15.589   8.134  79.496  1.00  0.00              
ATOM   4350  CE  LYS B 186      14.287   8.683  78.926  1.00  0.00              
ATOM   4351  NZ  LYS B 186      14.487   9.970  78.284  1.00  0.00              
ATOM   4352  C   LYS B 186      19.257   9.013  77.486  1.00  0.00              
ATOM   4353  O   LYS B 186      19.131   9.116  76.265  1.00  0.00              
ATOM   4354  N   HIS B 187      19.521  10.055  78.281  1.00  0.00              
ATOM   4355  CA  HIS B 187      19.590  11.422  77.784  1.00  0.00              
ATOM   4356  CB  HIS B 187      19.786  12.371  78.963  1.00  0.00              
ATOM   4357  CG  HIS B 187      19.566  13.841  78.631  1.00  0.00              
ATOM   4358  ND1 HIS B 187      20.300  14.629  77.857  1.00  0.00              
ATOM   4359  CD2 HIS B 187      18.531  14.587  79.146  1.00  0.00              
ATOM   4360  NE2 HIS B 187      18.708  15.788  78.660  1.00  0.00              
ATOM   4361  CE1 HIS B 187      19.771  15.822  77.892  1.00  0.00              
ATOM   4362  C   HIS B 187      20.721  11.597  76.775  1.00  0.00              
ATOM   4363  O   HIS B 187      20.525  12.198  75.720  1.00  0.00              
ATOM   4364  N   LEU B 188      21.896  11.031  77.071  1.00  0.00              
ATOM   4365  CA  LEU B 188      23.081  11.165  76.232  1.00  0.00              
ATOM   4366  CB  LEU B 188      24.284  10.635  77.016  1.00  0.00              
ATOM   4367  CG  LEU B 188      25.694  10.669  76.437  1.00  0.00              
ATOM   4368  CD1 LEU B 188      26.170  12.096  76.229  1.00  0.00              
ATOM   4369  CD2 LEU B 188      26.644   9.954  77.382  1.00  0.00              
ATOM   4370  C   LEU B 188      22.907  10.389  74.930  1.00  0.00              
ATOM   4371  O   LEU B 188      23.249  10.864  73.843  1.00  0.00              
ATOM   4372  N   SER B 189      22.331   9.191  75.054  1.00  0.00              
ATOM   4373  CA  SER B 189      22.058   8.300  73.941  1.00  0.00              
ATOM   4374  CB  SER B 189      21.486   7.017  74.523  1.00  0.00              
ATOM   4375  OG  SER B 189      21.913   5.821  73.887  1.00  0.00              
ATOM   4376  C   SER B 189      21.067   8.960  72.985  1.00  0.00              
ATOM   4377  O   SER B 189      21.399   9.186  71.818  1.00  0.00              
ATOM   4378  N   LEU B 190      19.888   9.352  73.500  1.00  0.00              
ATOM   4379  CA  LEU B 190      18.869  10.043  72.718  1.00  0.00              
ATOM   4380  CB  LEU B 190      17.654  10.411  73.566  1.00  0.00              
ATOM   4381  CG  LEU B 190      16.637   9.338  73.926  1.00  0.00              
ATOM   4382  CD1 LEU B 190      15.659   9.878  74.954  1.00  0.00              
ATOM   4383  CD2 LEU B 190      15.891   8.862  72.689  1.00  0.00              
ATOM   4384  C   LEU B 190      19.393  11.299  72.045  1.00  0.00              
ATOM   4385  O   LEU B 190      19.160  11.500  70.850  1.00  0.00              
ATOM   4386  N   LEU B 191      20.145  12.107  72.802  1.00  0.00              
ATOM   4387  CA  LEU B 191      20.819  13.282  72.275  1.00  0.00              
ATOM   4388  CB  LEU B 191      21.609  13.941  73.401  1.00  0.00              
ATOM   4389  CG  LEU B 191      22.396  15.231  73.234  1.00  0.00              
ATOM   4390  CD1 LEU B 191      21.558  16.362  72.669  1.00  0.00              
ATOM   4391  CD2 LEU B 191      22.951  15.620  74.590  1.00  0.00              
ATOM   4392  C   LEU B 191      21.720  12.937  71.098  1.00  0.00              
ATOM   4393  O   LEU B 191      21.576  13.551  70.045  1.00  0.00              
ATOM   4394  N   THR B 192      22.577  11.915  71.206  1.00  0.00              
ATOM   4395  CA  THR B 192      23.474  11.549  70.115  1.00  0.00              
ATOM   4396  CB  THR B 192      24.466  10.457  70.567  1.00  0.00              
ATOM   4397  OG1 THR B 192      25.108  10.933  71.744  1.00  0.00              
ATOM   4398  CG2 THR B 192      25.534  10.176  69.522  1.00  0.00              
ATOM   4399  C   THR B 192      22.700  11.109  68.870  1.00  0.00              
ATOM   4400  O   THR B 192      22.974  11.583  67.760  1.00  0.00              
ATOM   4401  N   THR B 193      21.689  10.246  69.044  1.00  0.00              
ATOM   4402  CA  THR B 193      20.857   9.801  67.934  1.00  0.00              
ATOM   4403  CB  THR B 193      19.881   8.693  68.384  1.00  0.00              
ATOM   4404  OG1 THR B 193      19.316   9.057  69.637  1.00  0.00              
ATOM   4405  CG2 THR B 193      20.587   7.360  68.528  1.00  0.00              
ATOM   4406  C   THR B 193      20.105  10.927  67.233  1.00  0.00              
ATOM   4407  O   THR B 193      20.015  10.971  66.006  1.00  0.00              
ATOM   4408  N   LEU B 194      19.603  11.872  68.032  1.00  0.00              
ATOM   4409  CA  LEU B 194      18.810  12.986  67.541  1.00  0.00              
ATOM   4410  CB  LEU B 194      18.157  13.614  68.763  1.00  0.00              
ATOM   4411  CG  LEU B 194      17.108  14.702  68.713  1.00  0.00              
ATOM   4412  CD1 LEU B 194      15.886  14.276  67.919  1.00  0.00              
ATOM   4413  CD2 LEU B 194      16.707  14.996  70.146  1.00  0.00              
ATOM   4414  C   LEU B 194      19.697  13.980  66.798  1.00  0.00              
ATOM   4415  O   LEU B 194      19.400  14.387  65.669  1.00  0.00              
ATOM   4416  N   SER B 195      20.823  14.332  67.429  1.00  0.00              
ATOM   4417  CA  SER B 195      21.798  15.234  66.850  1.00  0.00              
ATOM   4418  CB  SER B 195      22.918  15.533  67.831  1.00  0.00              
ATOM   4419  OG  SER B 195      22.413  16.213  68.973  1.00  0.00              
ATOM   4420  C   SER B 195      22.363  14.777  65.518  1.00  0.00              
ATOM   4421  O   SER B 195      22.519  15.627  64.643  1.00  0.00              
ATOM   4422  N   ASN B 196      22.626  13.478  65.294  1.00  0.00              
ATOM   4423  CA  ASN B 196      23.058  13.017  63.976  1.00  0.00              
ATOM   4424  CB  ASN B 196      23.307  11.508  63.917  1.00  0.00              
ATOM   4425  CG  ASN B 196      23.817  11.026  62.557  1.00  0.00              
ATOM   4426  OD1 ASN B 196      25.013  11.080  62.280  1.00  0.00              
ATOM   4427  ND2 ASN B 196      22.980  10.557  61.640  1.00  0.00              
ATOM   4428  C   ASN B 196      22.075  13.401  62.881  1.00  0.00              
ATOM   4429  O   ASN B 196      22.496  13.941  61.856  1.00  0.00              
ATOM   4430  N   ARG B 197      20.770  13.184  63.073  1.00  0.00              
ATOM   4431  CA  ARG B 197      19.819  13.516  62.029  1.00  0.00              
ATOM   4432  CB  ARG B 197      18.489  12.804  62.199  1.00  0.00              
ATOM   4433  CG  ARG B 197      17.710  12.698  60.885  1.00  0.00              
ATOM   4434  CD  ARG B 197      18.504  12.047  59.754  1.00  0.00              
ATOM   4435  NE  ARG B 197      18.933  10.693  60.066  1.00  0.00              
ATOM   4436  CZ  ARG B 197      20.154  10.255  59.755  1.00  0.00              
ATOM   4437  NH1 ARG B 197      20.477   8.986  59.948  1.00  0.00              
ATOM   4438  NH2 ARG B 197      21.100  11.050  59.273  1.00  0.00              
ATOM   4439  C   ARG B 197      19.607  15.006  61.837  1.00  0.00              
ATOM   4440  O   ARG B 197      19.559  15.459  60.690  1.00  0.00              
ATOM   4441  N   VAL B 198      19.490  15.802  62.902  1.00  0.00              
ATOM   4442  CA  VAL B 198      19.354  17.243  62.724  1.00  0.00              
ATOM   4443  CB  VAL B 198      18.856  17.975  63.994  1.00  0.00              
ATOM   4444  CG1 VAL B 198      17.423  17.562  64.284  1.00  0.00              
ATOM   4445  CG2 VAL B 198      19.712  17.718  65.223  1.00  0.00              
ATOM   4446  C   VAL B 198      20.606  17.877  62.120  1.00  0.00              
ATOM   4447  O   VAL B 198      20.515  18.724  61.228  1.00  0.00              
ATOM   4448  N   CYS B 199      21.793  17.419  62.533  1.00  0.00              
ATOM   4449  CA  CYS B 199      23.036  17.876  61.933  1.00  0.00              
ATOM   4450  CB  CYS B 199      24.219  17.573  62.836  1.00  0.00              
ATOM   4451  SG  CYS B 199      24.045  18.285  64.492  1.00  0.00              
ATOM   4452  C   CYS B 199      23.289  17.312  60.540  1.00  0.00              
ATOM   4453  O   CYS B 199      24.021  17.932  59.763  1.00  0.00              
ATOM   4454  N   SER B 200      22.740  16.150  60.162  1.00  0.00              
ATOM   4455  CA  SER B 200      22.813  15.712  58.773  1.00  0.00              
ATOM   4456  CB  SER B 200      22.648  14.205  58.590  1.00  0.00              
ATOM   4457  OG  SER B 200      21.535  13.647  59.266  1.00  0.00              
ATOM   4458  C   SER B 200      21.867  16.478  57.864  1.00  0.00              
ATOM   4459  O   SER B 200      22.231  16.762  56.724  1.00  0.00              
ATOM   4460  N   GLN B 201      20.674  16.851  58.347  1.00  0.00              
ATOM   4461  CA  GLN B 201      19.811  17.805  57.651  1.00  0.00              
ATOM   4462  CB  GLN B 201      18.538  18.065  58.448  1.00  0.00              
ATOM   4463  CG  GLN B 201      17.544  16.924  58.344  1.00  0.00              
ATOM   4464  CD  GLN B 201      16.486  16.927  59.432  1.00  0.00              
ATOM   4465  OE1 GLN B 201      15.453  17.595  59.378  1.00  0.00              
ATOM   4466  NE2 GLN B 201      16.752  16.151  60.467  1.00  0.00              
ATOM   4467  C   GLN B 201      20.537  19.122  57.405  1.00  0.00              
ATOM   4468  O   GLN B 201      20.584  19.617  56.277  1.00  0.00              
ATOM   4469  N   TYR B 202      21.165  19.644  58.466  1.00  0.00              
ATOM   4470  CA  TYR B 202      22.004  20.830  58.381  1.00  0.00              
ATOM   4471  CB  TYR B 202      22.583  21.136  59.764  1.00  0.00              
ATOM   4472  CG  TYR B 202      23.292  22.479  59.864  1.00  0.00              
ATOM   4473  CD1 TYR B 202      22.550  23.636  59.987  1.00  0.00              
ATOM   4474  CE1 TYR B 202      23.186  24.856  60.040  1.00  0.00              
ATOM   4475  CD2 TYR B 202      24.671  22.535  59.811  1.00  0.00              
ATOM   4476  CE2 TYR B 202      25.310  23.755  59.846  1.00  0.00              
ATOM   4477  CZ  TYR B 202      24.559  24.905  59.951  1.00  0.00              
ATOM   4478  OH  TYR B 202      25.192  26.129  59.935  1.00  0.00              
ATOM   4479  C   TYR B 202      23.123  20.691  57.351  1.00  0.00              
ATOM   4480  O   TYR B 202      23.295  21.571  56.507  1.00  0.00              
ATOM   4481  N   ALA B 203      23.881  19.592  57.397  1.00  0.00              
ATOM   4482  CA  ALA B 203      24.968  19.358  56.454  1.00  0.00              
ATOM   4483  CB  ALA B 203      25.720  18.096  56.839  1.00  0.00              
ATOM   4484  C   ALA B 203      24.519  19.185  55.009  1.00  0.00              
ATOM   4485  O   ALA B 203      25.149  19.707  54.090  1.00  0.00              
ATOM   4486  N   ALA B 204      23.419  18.457  54.797  1.00  0.00              
ATOM   4487  CA  ALA B 204      22.903  18.200  53.462  1.00  0.00              
ATOM   4488  CB  ALA B 204      21.827  17.130  53.532  1.00  0.00              
ATOM   4489  C   ALA B 204      22.278  19.426  52.816  1.00  0.00              
ATOM   4490  O   ALA B 204      22.391  19.627  51.606  1.00  0.00              
ATOM   4491  N   TYR B 205      21.594  20.247  53.616  1.00  0.00              
ATOM   4492  CA  TYR B 205      20.953  21.441  53.096  1.00  0.00              
ATOM   4493  CB  TYR B 205      19.635  21.680  53.823  1.00  0.00              
ATOM   4494  CG  TYR B 205      18.493  20.751  53.422  1.00  0.00              
ATOM   4495  CD1 TYR B 205      17.487  20.496  54.332  1.00  0.00              
ATOM   4496  CE1 TYR B 205      16.392  19.745  53.956  1.00  0.00              
ATOM   4497  CD2 TYR B 205      18.421  20.219  52.146  1.00  0.00              
ATOM   4498  CE2 TYR B 205      17.331  19.467  51.766  1.00  0.00              
ATOM   4499  CZ  TYR B 205      16.318  19.248  52.672  1.00  0.00              
ATOM   4500  OH  TYR B 205      15.214  18.520  52.284  1.00  0.00              
ATOM   4501  C   TYR B 205      21.791  22.710  53.112  1.00  0.00              
ATOM   4502  O   TYR B 205      21.713  23.520  52.187  1.00  0.00              
ATOM   4503  N   GLY B 206      22.611  22.906  54.145  1.00  0.00              
ATOM   4504  CA  GLY B 206      23.290  24.177  54.352  1.00  0.00              
ATOM   4505  C   GLY B 206      22.397  25.127  55.139  1.00  0.00              
ATOM   4506  O   GLY B 206      21.173  25.111  54.983  1.00  0.00              
ATOM   4507  N   GLU B 207      23.009  25.996  55.953  1.00  0.00              
ATOM   4508  CA  GLU B 207      22.316  26.801  56.957  1.00  0.00              
ATOM   4509  CB  GLU B 207      23.272  27.848  57.541  1.00  0.00              
ATOM   4510  CG  GLU B 207      22.687  28.646  58.707  1.00  0.00              
ATOM   4511  CD  GLU B 207      23.718  29.330  59.587  1.00  0.00              
ATOM   4512  OE1 GLU B 207      24.071  28.749  60.618  1.00  0.00              
ATOM   4513  OE2 GLU B 207      24.165  30.423  59.248  1.00  0.00              
ATOM   4514  C   GLU B 207      20.984  27.433  56.567  1.00  0.00              
ATOM   4515  O   GLU B 207      19.983  27.167  57.231  1.00  0.00              
ATOM   4516  N   LYS B 208      20.928  28.211  55.479  1.00  0.00              
ATOM   4517  CA  LYS B 208      19.689  28.851  55.050  1.00  0.00              
ATOM   4518  CB  LYS B 208      19.949  29.775  53.859  1.00  0.00              
ATOM   4519  CG  LYS B 208      18.736  30.616  53.472  1.00  0.00              
ATOM   4520  CD  LYS B 208      19.008  31.457  52.237  1.00  0.00              
ATOM   4521  CE  LYS B 208      17.750  32.234  51.879  1.00  0.00              
ATOM   4522  NZ  LYS B 208      17.970  33.058  50.707  1.00  0.00              
ATOM   4523  C   LYS B 208      18.610  27.832  54.694  1.00  0.00              
ATOM   4524  O   LYS B 208      17.457  27.969  55.105  1.00  0.00              
ATOM   4525  N   LYS B 209      18.981  26.759  53.992  1.00  0.00              
ATOM   4526  CA  LYS B 209      18.008  25.784  53.531  1.00  0.00              
ATOM   4527  CB  LYS B 209      18.602  25.000  52.373  1.00  0.00              
ATOM   4528  CG  LYS B 209      17.594  24.228  51.538  1.00  0.00              
ATOM   4529  CD  LYS B 209      18.344  23.595  50.384  1.00  0.00              
ATOM   4530  CE  LYS B 209      17.390  22.972  49.385  1.00  0.00              
ATOM   4531  NZ  LYS B 209      18.114  22.606  48.183  1.00  0.00              
ATOM   4532  C   LYS B 209      17.584  24.873  54.679  1.00  0.00              
ATOM   4533  O   LYS B 209      16.448  24.404  54.717  1.00  0.00              
ATOM   4534  N   SER B 210      18.468  24.637  55.655  1.00  0.00              
ATOM   4535  CA  SER B 210      18.116  23.914  56.868  1.00  0.00              
ATOM   4536  CB  SER B 210      19.373  23.556  57.654  1.00  0.00              
ATOM   4537  OG  SER B 210      19.130  22.599  58.680  1.00  0.00              
ATOM   4538  C   SER B 210      17.186  24.757  57.734  1.00  0.00              
ATOM   4539  O   SER B 210      16.255  24.225  58.339  1.00  0.00              
ATOM   4540  N   ARG B 211      17.424  26.071  57.800  1.00  0.00              
ATOM   4541  CA  ARG B 211      16.551  27.020  58.479  1.00  0.00              
ATOM   4542  CB  ARG B 211      17.204  28.392  58.365  1.00  0.00              
ATOM   4543  CG  ARG B 211      16.518  29.595  58.975  1.00  0.00              
ATOM   4544  CD  ARG B 211      17.371  30.786  58.559  1.00  0.00              
ATOM   4545  NE  ARG B 211      16.733  32.058  58.851  1.00  0.00              
ATOM   4546  CZ  ARG B 211      15.764  32.573  58.092  1.00  0.00              
ATOM   4547  NH1 ARG B 211      15.192  33.700  58.490  1.00  0.00              
ATOM   4548  NH2 ARG B 211      15.396  32.013  56.944  1.00  0.00              
ATOM   4549  C   ARG B 211      15.163  27.009  57.849  1.00  0.00              
ATOM   4550  O   ARG B 211      14.154  26.903  58.550  1.00  0.00              
ATOM   4551  N   LEU B 212      15.117  27.069  56.513  1.00  0.00              
ATOM   4552  CA  LEU B 212      13.880  26.899  55.769  1.00  0.00              
ATOM   4553  CB  LEU B 212      14.095  27.110  54.273  1.00  0.00              
ATOM   4554  CG  LEU B 212      13.857  28.493  53.667  1.00  0.00              
ATOM   4555  CD1 LEU B 212      14.675  29.590  54.336  1.00  0.00              
ATOM   4556  CD2 LEU B 212      14.153  28.443  52.179  1.00  0.00              
ATOM   4557  C   LEU B 212      13.216  25.554  56.018  1.00  0.00              
ATOM   4558  O   LEU B 212      12.018  25.531  56.276  1.00  0.00              
ATOM   4559  N   SER B 213      13.950  24.434  56.006  1.00  0.00              
ATOM   4560  CA  SER B 213      13.405  23.119  56.332  1.00  0.00              
ATOM   4561  CB  SER B 213      14.494  22.054  56.198  1.00  0.00              
ATOM   4562  OG  SER B 213      14.062  20.719  56.449  1.00  0.00              
ATOM   4563  C   SER B 213      12.806  23.081  57.732  1.00  0.00              
ATOM   4564  O   SER B 213      11.720  22.535  57.928  1.00  0.00              
ATOM   4565  N   ASN B 214      13.491  23.683  58.711  1.00  0.00              
ATOM   4566  CA  ASN B 214      12.980  23.791  60.071  1.00  0.00              
ATOM   4567  CB  ASN B 214      14.021  24.418  61.002  1.00  0.00              
ATOM   4568  CG  ASN B 214      15.188  23.496  61.342  1.00  0.00              
ATOM   4569  OD1 ASN B 214      15.017  22.307  61.592  1.00  0.00              
ATOM   4570  ND2 ASN B 214      16.425  23.974  61.389  1.00  0.00              
ATOM   4571  C   ASN B 214      11.684  24.588  60.114  1.00  0.00              
ATOM   4572  O   ASN B 214      10.710  24.174  60.744  1.00  0.00              
ATOM   4573  N   LEU B 215      11.647  25.709  59.384  1.00  0.00              
ATOM   4574  CA  LEU B 215      10.447  26.520  59.235  1.00  0.00              
ATOM   4575  CB  LEU B 215      10.795  27.760  58.415  1.00  0.00              
ATOM   4576  CG  LEU B 215       9.782  28.878  58.220  1.00  0.00              
ATOM   4577  CD1 LEU B 215       9.469  29.564  59.538  1.00  0.00              
ATOM   4578  CD2 LEU B 215      10.346  29.895  57.249  1.00  0.00              
ATOM   4579  C   LEU B 215       9.304  25.746  58.579  1.00  0.00              
ATOM   4580  O   LEU B 215       8.165  25.831  59.037  1.00  0.00              
ATOM   4581  N   ILE B 216       9.598  24.960  57.534  1.00  0.00              
ATOM   4582  CA  ILE B 216       8.620  24.113  56.857  1.00  0.00              
ATOM   4583  CB  ILE B 216       9.253  23.427  55.612  1.00  0.00              
ATOM   4584  CG2 ILE B 216       8.316  22.390  54.998  1.00  0.00              
ATOM   4585  CG1 ILE B 216       9.642  24.453  54.556  1.00  0.00              
ATOM   4586  CD1 ILE B 216      10.494  23.900  53.397  1.00  0.00              
ATOM   4587  C   ILE B 216       8.053  23.081  57.825  1.00  0.00              
ATOM   4588  O   ILE B 216       6.834  22.929  57.917  1.00  0.00              
ATOM   4589  N   LYS B 217       8.925  22.394  58.574  1.00  0.00              
ATOM   4590  CA  LYS B 217       8.492  21.431  59.576  1.00  0.00              
ATOM   4591  CB  LYS B 217       9.672  20.742  60.254  1.00  0.00              
ATOM   4592  CG  LYS B 217      10.337  19.774  59.295  1.00  0.00              
ATOM   4593  CD  LYS B 217      11.421  18.928  59.936  1.00  0.00              
ATOM   4594  CE  LYS B 217      11.844  17.963  58.848  1.00  0.00              
ATOM   4595  NZ  LYS B 217      12.835  16.997  59.273  1.00  0.00              
ATOM   4596  C   LYS B 217       7.580  22.061  60.611  1.00  0.00              
ATOM   4597  O   LYS B 217       6.470  21.576  60.820  1.00  0.00              
ATOM   4598  N   LEU B 218       7.990  23.190  61.197  1.00  0.00              
ATOM   4599  CA  LEU B 218       7.157  23.914  62.147  1.00  0.00              
ATOM   4600  CB  LEU B 218       7.919  25.105  62.712  1.00  0.00              
ATOM   4601  CG  LEU B 218       9.164  24.826  63.547  1.00  0.00              
ATOM   4602  CD1 LEU B 218       9.932  26.110  63.786  1.00  0.00              
ATOM   4603  CD2 LEU B 218       8.816  24.134  64.854  1.00  0.00              
ATOM   4604  C   LEU B 218       5.829  24.373  61.554  1.00  0.00              
ATOM   4605  O   LEU B 218       4.794  24.279  62.212  1.00  0.00              
ATOM   4606  N   ALA B 219       5.836  24.821  60.294  1.00  0.00              
ATOM   4607  CA  ALA B 219       4.625  25.212  59.586  1.00  0.00              
ATOM   4608  CB  ALA B 219       4.985  25.761  58.216  1.00  0.00              
ATOM   4609  C   ALA B 219       3.662  24.062  59.340  1.00  0.00              
ATOM   4610  O   ALA B 219       2.450  24.217  59.484  1.00  0.00              
ATOM   4611  N   GLN B 220       4.177  22.890  58.962  1.00  0.00              
ATOM   4612  CA  GLN B 220       3.317  21.751  58.682  1.00  0.00              
ATOM   4613  CB  GLN B 220       3.982  20.780  57.709  1.00  0.00              
ATOM   4614  CG  GLN B 220       4.248  21.491  56.386  1.00  0.00              
ATOM   4615  CD  GLN B 220       4.608  20.617  55.197  1.00  0.00              
ATOM   4616  OE1 GLN B 220       5.443  19.713  55.251  1.00  0.00              
ATOM   4617  NE2 GLN B 220       3.974  20.902  54.067  1.00  0.00              
ATOM   4618  C   GLN B 220       2.841  21.055  59.948  1.00  0.00              
ATOM   4619  O   GLN B 220       1.709  20.571  60.013  1.00  0.00              
ATOM   4620  N   LYS B 221       3.690  21.010  60.978  1.00  0.00              
ATOM   4621  CA  LYS B 221       3.306  20.496  62.285  1.00  0.00              
ATOM   4622  CB  LYS B 221       4.536  20.272  63.159  1.00  0.00              
ATOM   4623  CG  LYS B 221       5.430  19.146  62.655  1.00  0.00              
ATOM   4624  CD  LYS B 221       6.732  19.105  63.439  1.00  0.00              
ATOM   4625  CE  LYS B 221       7.579  17.937  62.959  1.00  0.00              
ATOM   4626  NZ  LYS B 221       8.736  17.764  63.813  1.00  0.00              
ATOM   4627  C   LYS B 221       2.332  21.428  62.994  1.00  0.00              
ATOM   4628  O   LYS B 221       1.403  20.968  63.661  1.00  0.00              
ATOM   4629  N   VAL B 222       2.521  22.750  62.884  1.00  0.00              
ATOM   4630  CA  VAL B 222       1.582  23.712  63.445  1.00  0.00              
ATOM   4631  CB  VAL B 222       2.147  24.424  64.707  1.00  0.00              
ATOM   4632  CG1 VAL B 222       1.046  25.226  65.371  1.00  0.00              
ATOM   4633  CG2 VAL B 222       2.725  23.477  65.742  1.00  0.00              
ATOM   4634  C   VAL B 222       1.157  24.743  62.390  1.00  0.00              
ATOM   4635  O   VAL B 222       1.719  25.841  62.323  1.00  0.00              
ATOM   4636  N   PRO B 223       0.150  24.465  61.547  1.00  0.00              
ATOM   4637  CD  PRO B 223      -0.464  23.152  61.371  1.00  0.00              
ATOM   4638  CA  PRO B 223      -0.394  25.427  60.590  1.00  0.00              
ATOM   4639  CB  PRO B 223      -1.316  24.572  59.744  1.00  0.00              
ATOM   4640  CG  PRO B 223      -1.771  23.480  60.678  1.00  0.00              
ATOM   4641  C   PRO B 223      -1.116  26.601  61.245  1.00  0.00              
ATOM   4642  O   PRO B 223      -1.158  27.704  60.702  1.00  0.00              
ATOM   4643  N   THR B 224      -1.640  26.387  62.453  1.00  0.00              
ATOM   4644  CA  THR B 224      -2.387  27.379  63.213  1.00  0.00              
ATOM   4645  CB  THR B 224      -3.139  26.636  64.335  1.00  0.00              
ATOM   4646  OG1 THR B 224      -2.260  25.624  64.828  1.00  0.00              
ATOM   4647  CG2 THR B 224      -4.434  26.017  63.835  1.00  0.00              
ATOM   4648  C   THR B 224      -1.584  28.547  63.781  1.00  0.00              
ATOM   4649  O   THR B 224      -2.148  29.468  64.376  1.00  0.00              
ATOM   4650  N   ALA B 225      -0.259  28.525  63.619  1.00  0.00              
ATOM   4651  CA  ALA B 225       0.605  29.574  64.132  1.00  0.00              
ATOM   4652  CB  ALA B 225       1.996  28.980  64.288  1.00  0.00              
ATOM   4653  C   ALA B 225       0.710  30.788  63.211  1.00  0.00              
ATOM   4654  O   ALA B 225      -0.004  30.914  62.211  1.00  0.00              
ATOM   4655  N   ASP B 226       1.592  31.729  63.555  1.00  0.00              
ATOM   4656  CA  ASP B 226       2.010  32.758  62.615  1.00  0.00              
ATOM   4657  CB  ASP B 226       1.442  34.129  62.993  1.00  0.00              
ATOM   4658  CG  ASP B 226       1.287  35.122  61.837  1.00  0.00              
ATOM   4659  OD1 ASP B 226       1.983  35.016  60.817  1.00  0.00              
ATOM   4660  OD2 ASP B 226       0.452  36.013  61.952  1.00  0.00              
ATOM   4661  C   ASP B 226       3.534  32.795  62.630  1.00  0.00              
ATOM   4662  O   ASP B 226       4.157  32.288  63.570  1.00  0.00              
ATOM   4663  N   LEU B 227       4.154  33.406  61.612  1.00  0.00              
ATOM   4664  CA  LEU B 227       5.603  33.515  61.465  1.00  0.00              
ATOM   4665  CB  LEU B 227       5.920  34.470  60.317  1.00  0.00              
ATOM   4666  CG  LEU B 227       7.355  34.535  59.806  1.00  0.00              
ATOM   4667  CD1 LEU B 227       7.707  33.258  59.061  1.00  0.00              
ATOM   4668  CD2 LEU B 227       7.549  35.737  58.902  1.00  0.00              
ATOM   4669  C   LEU B 227       6.342  33.974  62.719  1.00  0.00              
ATOM   4670  O   LEU B 227       7.420  33.480  63.042  1.00  0.00              
ATOM   4671  N   GLU B 228       5.701  34.861  63.483  1.00  0.00              
ATOM   4672  CA  GLU B 228       6.257  35.418  64.710  1.00  0.00              
ATOM   4673  CB  GLU B 228       5.346  36.531  65.238  1.00  0.00              
ATOM   4674  CG  GLU B 228       5.257  37.818  64.397  1.00  0.00              
ATOM   4675  CD  GLU B 228       4.678  37.696  62.989  1.00  0.00              
ATOM   4676  OE1 GLU B 228       5.149  38.394  62.096  1.00  0.00              
ATOM   4677  OE2 GLU B 228       3.773  36.880  62.774  1.00  0.00              
ATOM   4678  C   GLU B 228       6.469  34.370  65.801  1.00  0.00              
ATOM   4679  O   GLU B 228       7.245  34.573  66.733  1.00  0.00              
ATOM   4680  N   ASP B 229       5.768  33.237  65.698  1.00  0.00              
ATOM   4681  CA  ASP B 229       5.990  32.110  66.590  1.00  0.00              
ATOM   4682  CB  ASP B 229       4.760  31.216  66.743  1.00  0.00              
ATOM   4683  CG  ASP B 229       3.507  31.876  67.284  1.00  0.00              
ATOM   4684  OD1 ASP B 229       3.553  32.523  68.329  1.00  0.00              
ATOM   4685  OD2 ASP B 229       2.460  31.729  66.644  1.00  0.00              
ATOM   4686  C   ASP B 229       7.093  31.239  66.020  1.00  0.00              
ATOM   4687  O   ASP B 229       8.104  30.986  66.674  1.00  0.00              
ATOM   4688  N   VAL B 230       6.901  30.799  64.773  1.00  0.00              
ATOM   4689  CA  VAL B 230       7.748  29.773  64.179  1.00  0.00              
ATOM   4690  CB  VAL B 230       7.044  29.056  63.001  1.00  0.00              
ATOM   4691  CG1 VAL B 230       5.837  28.282  63.503  1.00  0.00              
ATOM   4692  CG2 VAL B 230       6.608  30.012  61.906  1.00  0.00              
ATOM   4693  C   VAL B 230       9.153  30.217  63.792  1.00  0.00              
ATOM   4694  O   VAL B 230      10.122  29.517  64.092  1.00  0.00              
ATOM   4695  N   LEU B 231       9.309  31.389  63.166  1.00  0.00              
ATOM   4696  CA  LEU B 231      10.610  31.853  62.705  1.00  0.00              
ATOM   4697  CB  LEU B 231      10.493  33.103  61.827  1.00  0.00              
ATOM   4698  CG  LEU B 231      11.744  33.643  61.138  1.00  0.00              
ATOM   4699  CD1 LEU B 231      12.326  32.610  60.183  1.00  0.00              
ATOM   4700  CD2 LEU B 231      11.425  34.934  60.408  1.00  0.00              
ATOM   4701  C   LEU B 231      11.646  32.045  63.813  1.00  0.00              
ATOM   4702  O   LEU B 231      12.769  31.595  63.586  1.00  0.00              
ATOM   4703  N   PRO B 232      11.405  32.635  65.003  1.00  0.00              
ATOM   4704  CD  PRO B 232      10.246  33.465  65.330  1.00  0.00              
ATOM   4705  CA  PRO B 232      12.362  32.657  66.111  1.00  0.00              
ATOM   4706  CB  PRO B 232      11.557  33.268  67.236  1.00  0.00              
ATOM   4707  CG  PRO B 232      10.726  34.287  66.509  1.00  0.00              
ATOM   4708  C   PRO B 232      12.876  31.272  66.485  1.00  0.00              
ATOM   4709  O   PRO B 232      14.064  31.092  66.757  1.00  0.00              
ATOM   4710  N   LEU B 233      11.990  30.273  66.432  1.00  0.00              
ATOM   4711  CA  LEU B 233      12.354  28.899  66.739  1.00  0.00              
ATOM   4712  CB  LEU B 233      11.108  28.037  66.895  1.00  0.00              
ATOM   4713  CG  LEU B 233      10.001  28.551  67.800  1.00  0.00              
ATOM   4714  CD1 LEU B 233       8.825  27.601  67.788  1.00  0.00              
ATOM   4715  CD2 LEU B 233      10.510  28.776  69.206  1.00  0.00              
ATOM   4716  C   LEU B 233      13.233  28.333  65.637  1.00  0.00              
ATOM   4717  O   LEU B 233      14.283  27.755  65.920  1.00  0.00              
ATOM   4718  N   ALA B 234      12.834  28.547  64.376  1.00  0.00              
ATOM   4719  CA  ALA B 234      13.613  28.135  63.215  1.00  0.00              
ATOM   4720  CB  ALA B 234      12.897  28.547  61.937  1.00  0.00              
ATOM   4721  C   ALA B 234      15.006  28.752  63.184  1.00  0.00              
ATOM   4722  O   ALA B 234      15.974  28.084  62.817  1.00  0.00              
ATOM   4723  N   GLU B 235      15.130  30.021  63.593  1.00  0.00              
ATOM   4724  CA  GLU B 235      16.425  30.659  63.782  1.00  0.00              
ATOM   4725  CB  GLU B 235      16.274  32.121  64.211  1.00  0.00              
ATOM   4726  CG  GLU B 235      15.578  33.080  63.245  1.00  0.00              
ATOM   4727  CD  GLU B 235      16.311  33.470  61.965  1.00  0.00              
ATOM   4728  OE1 GLU B 235      15.715  34.192  61.165  1.00  0.00              
ATOM   4729  OE2 GLU B 235      17.462  33.088  61.748  1.00  0.00              
ATOM   4730  C   GLU B 235      17.211  29.942  64.871  1.00  0.00              
ATOM   4731  O   GLU B 235      18.328  29.472  64.645  1.00  0.00              
ATOM   4732  N   ASP B 236      16.594  29.830  66.053  1.00  0.00              
ATOM   4733  CA  ASP B 236      17.239  29.279  67.234  1.00  0.00              
ATOM   4734  CB  ASP B 236      16.281  29.329  68.421  1.00  0.00              
ATOM   4735  CG  ASP B 236      16.830  28.762  69.722  1.00  0.00              
ATOM   4736  OD1 ASP B 236      17.805  29.283  70.260  1.00  0.00              
ATOM   4737  OD2 ASP B 236      16.246  27.799  70.217  1.00  0.00              
ATOM   4738  C   ASP B 236      17.778  27.872  67.032  1.00  0.00              
ATOM   4739  O   ASP B 236      18.953  27.649  67.309  1.00  0.00              
ATOM   4740  N   ILE B 237      16.976  26.936  66.512  1.00  0.00              
ATOM   4741  CA  ILE B 237      17.441  25.576  66.261  1.00  0.00              
ATOM   4742  CB  ILE B 237      16.269  24.622  65.892  1.00  0.00              
ATOM   4743  CG2 ILE B 237      15.527  25.078  64.643  1.00  0.00              
ATOM   4744  CG1 ILE B 237      16.731  23.168  65.780  1.00  0.00              
ATOM   4745  CD1 ILE B 237      15.618  22.145  65.477  1.00  0.00              
ATOM   4746  C   ILE B 237      18.579  25.521  65.242  1.00  0.00              
ATOM   4747  O   ILE B 237      19.577  24.839  65.477  1.00  0.00              
ATOM   4748  N   THR B 238      18.495  26.273  64.138  1.00  0.00              
ATOM   4749  CA  THR B 238      19.539  26.256  63.122  1.00  0.00              
ATOM   4750  CB  THR B 238      19.059  26.986  61.855  1.00  0.00              
ATOM   4751  OG1 THR B 238      17.778  26.441  61.553  1.00  0.00              
ATOM   4752  CG2 THR B 238      19.979  26.763  60.667  1.00  0.00              
ATOM   4753  C   THR B 238      20.849  26.837  63.656  1.00  0.00              
ATOM   4754  O   THR B 238      21.931  26.325  63.358  1.00  0.00              
ATOM   4755  N   ASN B 239      20.755  27.876  64.494  1.00  0.00              
ATOM   4756  CA  ASN B 239      21.921  28.430  65.174  1.00  0.00              
ATOM   4757  CB  ASN B 239      21.598  29.753  65.859  1.00  0.00              
ATOM   4758  CG  ASN B 239      21.336  30.898  64.891  1.00  0.00              
ATOM   4759  OD1 ASN B 239      22.122  31.195  63.995  1.00  0.00              
ATOM   4760  ND2 ASN B 239      20.213  31.586  65.026  1.00  0.00              
ATOM   4761  C   ASN B 239      22.514  27.466  66.192  1.00  0.00              
ATOM   4762  O   ASN B 239      23.733  27.371  66.331  1.00  0.00              
ATOM   4763  N   ILE B 240      21.660  26.725  66.911  1.00  0.00              
ATOM   4764  CA  ILE B 240      22.088  25.638  67.788  1.00  0.00              
ATOM   4765  CB  ILE B 240      20.829  25.056  68.487  1.00  0.00              
ATOM   4766  CG2 ILE B 240      20.985  23.621  68.984  1.00  0.00              
ATOM   4767  CG1 ILE B 240      20.379  26.005  69.590  1.00  0.00              
ATOM   4768  CD1 ILE B 240      19.031  25.645  70.239  1.00  0.00              
ATOM   4769  C   ILE B 240      22.884  24.588  67.016  1.00  0.00              
ATOM   4770  O   ILE B 240      23.922  24.110  67.482  1.00  0.00              
ATOM   4771  N   LEU B 241      22.407  24.253  65.813  1.00  0.00              
ATOM   4772  CA  LEU B 241      23.113  23.342  64.927  1.00  0.00              
ATOM   4773  CB  LEU B 241      22.283  23.054  63.679  1.00  0.00              
ATOM   4774  CG  LEU B 241      20.941  22.360  63.877  1.00  0.00              
ATOM   4775  CD1 LEU B 241      20.150  22.293  62.583  1.00  0.00              
ATOM   4776  CD2 LEU B 241      21.147  20.981  64.464  1.00  0.00              
ATOM   4777  C   LEU B 241      24.499  23.849  64.552  1.00  0.00              
ATOM   4778  O   LEU B 241      25.485  23.157  64.818  1.00  0.00              
ATOM   4779  N   SER B 242      24.626  25.066  64.008  1.00  0.00              
ATOM   4780  CA  SER B 242      25.934  25.618  63.678  1.00  0.00              
ATOM   4781  CB  SER B 242      25.787  26.928  62.922  1.00  0.00              
ATOM   4782  OG  SER B 242      24.630  27.658  63.304  1.00  0.00              
ATOM   4783  C   SER B 242      26.876  25.801  64.859  1.00  0.00              
ATOM   4784  O   SER B 242      28.090  25.645  64.723  1.00  0.00              
ATOM   4785  N   LYS B 243      26.319  26.121  66.029  1.00  0.00              
ATOM   4786  CA  LYS B 243      27.099  26.233  67.249  1.00  0.00              
ATOM   4787  CB  LYS B 243      26.250  26.937  68.307  1.00  0.00              
ATOM   4788  CG  LYS B 243      26.960  27.309  69.598  1.00  0.00              
ATOM   4789  CD  LYS B 243      26.027  28.141  70.465  1.00  0.00              
ATOM   4790  CE  LYS B 243      26.715  28.539  71.763  1.00  0.00              
ATOM   4791  NZ  LYS B 243      26.844  27.405  72.658  1.00  0.00              
ATOM   4792  C   LYS B 243      27.595  24.881  67.755  1.00  0.00              
ATOM   4793  O   LYS B 243      28.769  24.742  68.102  1.00  0.00              
ATOM   4794  N   CYS B 244      26.743  23.852  67.780  1.00  0.00              
ATOM   4795  CA  CYS B 244      27.085  22.647  68.517  1.00  0.00              
ATOM   4796  CB  CYS B 244      26.063  22.447  69.627  1.00  0.00              
ATOM   4797  SG  CYS B 244      25.870  23.962  70.601  1.00  0.00              
ATOM   4798  C   CYS B 244      27.311  21.354  67.745  1.00  0.00              
ATOM   4799  O   CYS B 244      27.949  20.444  68.288  1.00  0.00              
ATOM   4800  N   CYS B 245      26.861  21.235  66.485  1.00  0.00              
ATOM   4801  CA  CYS B 245      26.993  19.997  65.713  1.00  0.00              
ATOM   4802  CB  CYS B 245      26.412  20.130  64.313  1.00  0.00              
ATOM   4803  SG  CYS B 245      24.606  20.212  64.274  1.00  0.00              
ATOM   4804  C   CYS B 245      28.400  19.436  65.574  1.00  0.00              
ATOM   4805  O   CYS B 245      28.593  18.221  65.568  1.00  0.00              
ATOM   4806  N   GLU B 246      29.415  20.293  65.460  1.00  0.00              
ATOM   4807  CA  GLU B 246      30.785  19.817  65.438  1.00  0.00              
ATOM   4808  CB  GLU B 246      31.492  20.266  64.155  1.00  0.00              
ATOM   4809  CG  GLU B 246      31.022  19.522  62.900  1.00  0.00              
ATOM   4810  CD  GLU B 246      31.262  18.016  62.941  1.00  0.00              
ATOM   4811  OE1 GLU B 246      32.411  17.583  62.825  1.00  0.00              
ATOM   4812  OE2 GLU B 246      30.308  17.258  63.109  1.00  0.00              
ATOM   4813  C   GLU B 246      31.560  20.177  66.699  1.00  0.00              
ATOM   4814  O   GLU B 246      32.723  20.586  66.663  1.00  0.00              
ATOM   4815  N   SER B 247      30.903  20.025  67.853  1.00  0.00              
ATOM   4816  CA  SER B 247      31.591  20.182  69.121  1.00  0.00              
ATOM   4817  CB  SER B 247      30.598  20.359  70.265  1.00  0.00              
ATOM   4818  OG  SER B 247      29.613  19.335  70.316  1.00  0.00              
ATOM   4819  C   SER B 247      32.525  19.002  69.363  1.00  0.00              
ATOM   4820  O   SER B 247      32.107  17.848  69.487  1.00  0.00              
ATOM   4821  N   ALA B 248      33.822  19.308  69.340  1.00  0.00              
ATOM   4822  CA  ALA B 248      34.854  18.323  69.622  1.00  0.00              
ATOM   4823  CB  ALA B 248      36.214  18.898  69.253  1.00  0.00              
ATOM   4824  C   ALA B 248      34.910  17.893  71.082  1.00  0.00              
ATOM   4825  O   ALA B 248      34.996  16.703  71.381  1.00  0.00              
ATOM   4826  N   SER B 249      34.855  18.855  72.005  1.00  0.00              
ATOM   4827  CA  SER B 249      34.934  18.567  73.426  1.00  0.00              
ATOM   4828  CB  SER B 249      36.219  19.194  73.959  1.00  0.00              
ATOM   4829  OG  SER B 249      36.279  20.570  73.587  1.00  0.00              
ATOM   4830  C   SER B 249      33.710  19.068  74.185  1.00  0.00              
ATOM   4831  O   SER B 249      32.858  18.284  74.607  1.00  0.00              
ATOM   4832  N   GLU B 250      33.581  20.387  74.355  1.00  0.00              
ATOM   4833  CA  GLU B 250      32.464  20.960  75.087  1.00  0.00              
ATOM   4834  CB  GLU B 250      32.822  22.378  75.547  1.00  0.00              
ATOM   4835  CG  GLU B 250      31.840  23.041  76.519  1.00  0.00              
ATOM   4836  CD  GLU B 250      31.655  22.311  77.843  1.00  0.00              
ATOM   4837  OE1 GLU B 250      32.565  22.334  78.671  1.00  0.00              
ATOM   4838  OE2 GLU B 250      30.592  21.718  78.039  1.00  0.00              
ATOM   4839  C   GLU B 250      31.188  20.928  74.250  1.00  0.00              
ATOM   4840  O   GLU B 250      30.883  21.833  73.469  1.00  0.00              
ATOM   4841  N   ASP B 251      30.450  19.825  74.387  1.00  0.00              
ATOM   4842  CA  ASP B 251      29.147  19.712  73.752  1.00  0.00              
ATOM   4843  CB  ASP B 251      28.580  18.293  73.809  1.00  0.00              
ATOM   4844  CG  ASP B 251      27.237  18.205  73.095  1.00  0.00              
ATOM   4845  OD1 ASP B 251      26.208  18.077  73.761  1.00  0.00              
ATOM   4846  OD2 ASP B 251      27.195  18.330  71.872  1.00  0.00              
ATOM   4847  C   ASP B 251      28.127  20.678  74.333  1.00  0.00              
ATOM   4848  O   ASP B 251      27.543  20.439  75.391  1.00  0.00              
ATOM   4849  N   CYS B 252      27.910  21.787  73.633  1.00  0.00              
ATOM   4850  CA  CYS B 252      26.841  22.697  74.004  1.00  0.00              
ATOM   4851  CB  CYS B 252      27.072  24.080  73.420  1.00  0.00              
ATOM   4852  SG  CYS B 252      27.569  24.135  71.680  1.00  0.00              
ATOM   4853  C   CYS B 252      25.425  22.213  73.722  1.00  0.00              
ATOM   4854  O   CYS B 252      24.487  22.658  74.387  1.00  0.00              
ATOM   4855  N   MET B 253      25.243  21.268  72.788  1.00  0.00              
ATOM   4856  CA  MET B 253      23.929  20.762  72.383  1.00  0.00              
ATOM   4857  CB  MET B 253      24.123  19.633  71.374  1.00  0.00              
ATOM   4858  CG  MET B 253      22.898  19.245  70.563  1.00  0.00              
ATOM   4859  SD  MET B 253      22.376  20.536  69.408  1.00  0.00              
ATOM   4860  CE  MET B 253      23.244  20.009  67.958  1.00  0.00              
ATOM   4861  C   MET B 253      23.065  20.287  73.550  1.00  0.00              
ATOM   4862  O   MET B 253      21.862  20.555  73.598  1.00  0.00              
ATOM   4863  N   ALA B 254      23.712  19.632  74.522  1.00  0.00              
ATOM   4864  CA  ALA B 254      23.094  19.231  75.780  1.00  0.00              
ATOM   4865  CB  ALA B 254      24.168  18.650  76.687  1.00  0.00              
ATOM   4866  C   ALA B 254      22.403  20.340  76.566  1.00  0.00              
ATOM   4867  O   ALA B 254      21.426  20.085  77.269  1.00  0.00              
ATOM   4868  N   LYS B 255      22.904  21.574  76.475  1.00  0.00              
ATOM   4869  CA  LYS B 255      22.260  22.716  77.111  1.00  0.00              
ATOM   4870  CB  LYS B 255      23.274  23.766  77.582  1.00  0.00              
ATOM   4871  CG  LYS B 255      24.428  23.291  78.467  1.00  0.00              
ATOM   4872  CD  LYS B 255      25.606  22.876  77.599  1.00  0.00              
ATOM   4873  CE  LYS B 255      26.800  22.398  78.402  1.00  0.00              
ATOM   4874  NZ  LYS B 255      27.886  22.097  77.490  1.00  0.00              
ATOM   4875  C   LYS B 255      21.303  23.377  76.124  1.00  0.00              
ATOM   4876  O   LYS B 255      20.195  23.794  76.476  1.00  0.00              
ATOM   4877  N   GLU B 256      21.737  23.443  74.859  1.00  0.00              
ATOM   4878  CA  GLU B 256      21.001  24.119  73.803  1.00  0.00              
ATOM   4879  CB  GLU B 256      21.762  24.078  72.487  1.00  0.00              
ATOM   4880  CG  GLU B 256      23.136  24.734  72.411  1.00  0.00              
ATOM   4881  CD  GLU B 256      23.242  26.209  72.769  1.00  0.00              
ATOM   4882  OE1 GLU B 256      22.388  27.003  72.378  1.00  0.00              
ATOM   4883  OE2 GLU B 256      24.219  26.561  73.435  1.00  0.00              
ATOM   4884  C   GLU B 256      19.611  23.561  73.547  1.00  0.00              
ATOM   4885  O   GLU B 256      18.646  24.326  73.535  1.00  0.00              
ATOM   4886  N   LEU B 257      19.467  22.244  73.357  1.00  0.00              
ATOM   4887  CA  LEU B 257      18.159  21.667  73.073  1.00  0.00              
ATOM   4888  CB  LEU B 257      18.251  20.225  72.569  1.00  0.00              
ATOM   4889  CG  LEU B 257      18.927  19.984  71.223  1.00  0.00              
ATOM   4890  CD1 LEU B 257      18.919  18.502  70.900  1.00  0.00              
ATOM   4891  CD2 LEU B 257      18.240  20.761  70.109  1.00  0.00              
ATOM   4892  C   LEU B 257      17.123  21.821  74.186  1.00  0.00              
ATOM   4893  O   LEU B 257      15.980  22.131  73.848  1.00  0.00              
ATOM   4894  N   PRO B 258      17.413  21.668  75.494  1.00  0.00              
ATOM   4895  CD  PRO B 258      18.476  20.820  76.031  1.00  0.00              
ATOM   4896  CA  PRO B 258      16.528  22.087  76.580  1.00  0.00              
ATOM   4897  CB  PRO B 258      17.360  21.818  77.812  1.00  0.00              
ATOM   4898  CG  PRO B 258      18.012  20.515  77.444  1.00  0.00              
ATOM   4899  C   PRO B 258      16.087  23.544  76.490  1.00  0.00              
ATOM   4900  O   PRO B 258      14.894  23.843  76.622  1.00  0.00              
ATOM   4901  N   GLU B 259      17.027  24.459  76.218  1.00  0.00              
ATOM   4902  CA  GLU B 259      16.693  25.858  75.992  1.00  0.00              
ATOM   4903  CB  GLU B 259      17.984  26.679  75.880  1.00  0.00              
ATOM   4904  CG  GLU B 259      17.864  28.173  75.556  1.00  0.00              
ATOM   4905  CD  GLU B 259      16.915  28.984  76.434  1.00  0.00              
ATOM   4906  OE1 GLU B 259      17.059  28.976  77.656  1.00  0.00              
ATOM   4907  OE2 GLU B 259      16.036  29.640  75.871  1.00  0.00              
ATOM   4908  C   GLU B 259      15.785  26.044  74.777  1.00  0.00              
ATOM   4909  O   GLU B 259      14.865  26.866  74.815  1.00  0.00              
ATOM   4910  N   HIS B 260      16.013  25.267  73.713  1.00  0.00              
ATOM   4911  CA  HIS B 260      15.143  25.282  72.550  1.00  0.00              
ATOM   4912  CB  HIS B 260      15.687  24.402  71.426  1.00  0.00              
ATOM   4913  CG  HIS B 260      14.882  24.527  70.139  1.00  0.00              
ATOM   4914  ND1 HIS B 260      14.459  25.644  69.570  1.00  0.00              
ATOM   4915  CD2 HIS B 260      14.426  23.465  69.397  1.00  0.00              
ATOM   4916  NE2 HIS B 260      13.737  24.010  68.427  1.00  0.00              
ATOM   4917  CE1 HIS B 260      13.751  25.317  68.526  1.00  0.00              
ATOM   4918  C   HIS B 260      13.738  24.840  72.925  1.00  0.00              
ATOM   4919  O   HIS B 260      12.790  25.545  72.588  1.00  0.00              
ATOM   4920  N   THR B 261      13.567  23.729  73.652  1.00  0.00              
ATOM   4921  CA  THR B 261      12.245  23.279  74.067  1.00  0.00              
ATOM   4922  CB  THR B 261      12.287  21.900  74.736  1.00  0.00              
ATOM   4923  OG1 THR B 261      13.458  21.815  75.536  1.00  0.00              
ATOM   4924  CG2 THR B 261      12.280  20.817  73.682  1.00  0.00              
ATOM   4925  C   THR B 261      11.436  24.259  74.904  1.00  0.00              
ATOM   4926  O   THR B 261      10.209  24.289  74.793  1.00  0.00              
ATOM   4927  N   VAL B 262      12.112  25.091  75.709  1.00  0.00              
ATOM   4928  CA  VAL B 262      11.452  26.167  76.444  1.00  0.00              
ATOM   4929  CB  VAL B 262      12.463  26.923  77.345  1.00  0.00              
ATOM   4930  CG1 VAL B 262      11.810  28.075  78.099  1.00  0.00              
ATOM   4931  CG2 VAL B 262      13.085  25.979  78.362  1.00  0.00              
ATOM   4932  C   VAL B 262      10.774  27.112  75.454  1.00  0.00              
ATOM   4933  O   VAL B 262       9.557  27.313  75.510  1.00  0.00              
ATOM   4934  N   LYS B 263      11.548  27.627  74.492  1.00  0.00              
ATOM   4935  CA  LYS B 263      11.023  28.521  73.466  1.00  0.00              
ATOM   4936  CB  LYS B 263      12.132  28.989  72.535  1.00  0.00              
ATOM   4937  CG  LYS B 263      13.255  29.808  73.139  1.00  0.00              
ATOM   4938  CD  LYS B 263      14.121  30.248  71.969  1.00  0.00
[truncated: 120,880 more chars]
