# Supplementary material for: RaTrav: a tool for calculating mean first-passage times on biochemical networks
Source: BMC Syst Biol. 2013 Nov 21;7:130. doi: 10.1186/1752-0509-7-130 (PMC4222613; doi:10.1186/1752-0509-7-130)
Supplement: Additional file 1 — RaTrav examples file. File containing RaTrav input and output data for the two case studies presented. [file 1752-0509-7-130-S1.zip › SupplementaryFiles/Example1/59b.pdb]

ATOM      1  N   GLU A   1      11.439  -6.499 102.391  1.00  0.00              
ATOM      2  CA  GLU A   1      11.769  -7.879 102.701  1.00  0.00              
ATOM      3  CB  GLU A   1      11.862  -8.022 104.220  1.00  0.00              
ATOM      4  CG  GLU A   1      12.455  -9.332 104.741  1.00  0.00              
ATOM      5  CD  GLU A   1      13.903  -9.585 104.336  1.00  0.00              
ATOM      6  OE1 GLU A   1      14.781  -8.837 104.768  1.00  0.00              
ATOM      7  OE2 GLU A   1      14.157 -10.540 103.604  1.00  0.00              
ATOM      8  C   GLU A   1      10.722  -8.831 102.129  1.00  0.00              
ATOM      9  O   GLU A   1      10.983 -10.002 101.860  1.00  0.00              
ATOM     10  N   THR A   2       9.530  -8.284 101.924  1.00  0.00              
ATOM     11  CA  THR A   2       8.416  -9.016 101.359  1.00  0.00              
ATOM     12  CB  THR A   2       7.106  -8.310 101.753  1.00  0.00              
ATOM     13  OG1 THR A   2       7.362  -6.907 101.799  1.00  0.00              
ATOM     14  CG2 THR A   2       6.580  -8.815 103.087  1.00  0.00              
ATOM     15  C   THR A   2       8.536  -9.202  99.851  1.00  0.00              
ATOM     16  O   THR A   2       9.041  -8.340  99.126  1.00  0.00              
ATOM     17  N   THR A   3       8.074 -10.357  99.374  1.00  0.00              
ATOM     18  CA  THR A   3       8.155 -10.720  97.969  1.00  0.00              
ATOM     19  CB  THR A   3       7.771 -12.204  97.831  1.00  0.00              
ATOM     20  OG1 THR A   3       6.591 -12.378  98.612  1.00  0.00              
ATOM     21  CG2 THR A   3       8.877 -13.140  98.291  1.00  0.00              
ATOM     22  C   THR A   3       7.265  -9.839  97.103  1.00  0.00              
ATOM     23  O   THR A   3       6.037  -9.946  97.159  1.00  0.00              
ATOM     24  N   ALA A   4       7.893  -8.949  96.334  1.00  0.00              
ATOM     25  CA  ALA A   4       7.189  -8.017  95.465  1.00  0.00              
ATOM     26  CB  ALA A   4       8.202  -7.244  94.633  1.00  0.00              
ATOM     27  C   ALA A   4       6.182  -8.646  94.509  1.00  0.00              
ATOM     28  O   ALA A   4       6.492  -9.590  93.778  1.00  0.00              
ATOM     29  N   LEU A   5       4.957  -8.123  94.531  1.00  0.00              
ATOM     30  CA  LEU A   5       3.869  -8.643  93.719  1.00  0.00              
ATOM     31  CB  LEU A   5       2.530  -8.136  94.241  1.00  0.00              
ATOM     32  CG  LEU A   5       2.042  -8.613  95.596  1.00  0.00              
ATOM     33  CD1 LEU A   5       0.857  -7.792  96.063  1.00  0.00              
ATOM     34  CD2 LEU A   5       1.678 -10.080  95.539  1.00  0.00              
ATOM     35  C   LEU A   5       4.017  -8.204  92.275  1.00  0.00              
ATOM     36  O   LEU A   5       4.289  -7.034  92.003  1.00  0.00              
ATOM     37  N   VAL A   6       3.862  -9.126  91.329  1.00  0.00              
ATOM     38  CA  VAL A   6       3.861  -8.772  89.919  1.00  0.00              
ATOM     39  CB  VAL A   6       4.988  -9.482  89.136  1.00  0.00              
ATOM     40  CG1 VAL A   6       5.021  -8.995  87.695  1.00  0.00              
ATOM     41  CG2 VAL A   6       6.347  -9.237  89.770  1.00  0.00              
ATOM     42  C   VAL A   6       2.493  -9.163  89.383  1.00  0.00              
ATOM     43  O   VAL A   6       2.115 -10.342  89.389  1.00  0.00              
ATOM     44  N   CYS A   7       1.738  -8.160  88.936  1.00  0.00              
ATOM     45  CA  CYS A   7       0.397  -8.391  88.435  1.00  0.00              
ATOM     46  CB  CYS A   7      -0.607  -7.776  89.402  1.00  0.00              
ATOM     47  SG  CYS A   7      -2.335  -8.116  88.987  1.00  0.00              
ATOM     48  C   CYS A   7       0.226  -7.852  87.021  1.00  0.00              
ATOM     49  O   CYS A   7       0.090  -6.648  86.767  1.00  0.00              
ATOM     50  N   ASP A   8       0.252  -8.793  86.078  1.00  0.00              
ATOM     51  CA  ASP A   8       0.080  -8.492  84.669  1.00  0.00              
ATOM     52  CB  ASP A   8       0.849  -9.482  83.798  1.00  0.00              
ATOM     53  CG  ASP A   8       0.838  -9.236  82.290  1.00  0.00              
ATOM     54  OD1 ASP A   8       1.266 -10.138  81.569  1.00  0.00              
ATOM     55  OD2 ASP A   8       0.465  -8.158  81.820  1.00  0.00              
ATOM     56  C   ASP A   8      -1.389  -8.472  84.286  1.00  0.00              
ATOM     57  O   ASP A   8      -2.012  -9.492  83.990  1.00  0.00              
ATOM     58  N   ASN A   9      -1.905  -7.250  84.280  1.00  0.00              
ATOM     59  CA  ASN A   9      -3.300  -6.977  83.989  1.00  0.00              
ATOM     60  CB  ASN A   9      -3.741  -5.704  84.717  1.00  0.00              
ATOM     61  CG  ASN A   9      -3.730  -5.790  86.237  1.00  0.00              
ATOM     62  OD1 ASN A   9      -4.763  -5.671  86.890  1.00  0.00              
ATOM     63  ND2 ASN A   9      -2.599  -5.966  86.902  1.00  0.00              
ATOM     64  C   ASN A   9      -3.462  -6.767  82.490  1.00  0.00              
ATOM     65  O   ASN A   9      -2.740  -5.959  81.901  1.00  0.00              
ATOM     66  N   GLY A  10      -4.367  -7.496  81.838  1.00  0.00              
ATOM     67  CA  GLY A  10      -4.687  -7.250  80.439  1.00  0.00              
ATOM     68  C   GLY A  10      -6.163  -7.495  80.170  1.00  0.00              
ATOM     69  O   GLY A  10      -6.826  -8.192  80.941  1.00  0.00              
ATOM     70  N   SER A  11      -6.682  -6.963  79.055  1.00  0.00              
ATOM     71  CA  SER A  11      -8.097  -7.020  78.685  1.00  0.00              
ATOM     72  CB  SER A  11      -8.243  -6.573  77.235  1.00  0.00              
ATOM     73  OG  SER A  11      -7.475  -5.412  76.939  1.00  0.00              
ATOM     74  C   SER A  11      -8.806  -8.363  78.834  1.00  0.00              
ATOM     75  O   SER A  11     -10.010  -8.427  79.091  1.00  0.00              
ATOM     76  N   GLY A  12      -8.073  -9.461  78.641  1.00  0.00              
ATOM     77  CA  GLY A  12      -8.647 -10.789  78.744  1.00  0.00              
ATOM     78  C   GLY A  12      -8.252 -11.520  80.013  1.00  0.00              
ATOM     79  O   GLY A  12      -9.042 -12.301  80.543  1.00  0.00              
ATOM     80  N   LEU A  13      -7.056 -11.263  80.547  1.00  0.00              
ATOM     81  CA  LEU A  13      -6.467 -12.116  81.567  1.00  0.00              
ATOM     82  CB  LEU A  13      -5.549 -13.172  80.948  1.00  0.00              
ATOM     83  CG  LEU A  13      -6.113 -14.329  80.131  1.00  0.00              
ATOM     84  CD1 LEU A  13      -4.996 -15.045  79.399  1.00  0.00              
ATOM     85  CD2 LEU A  13      -6.883 -15.299  81.010  1.00  0.00              
ATOM     86  C   LEU A  13      -5.639 -11.293  82.536  1.00  0.00              
ATOM     87  O   LEU A  13      -5.030 -10.282  82.172  1.00  0.00              
ATOM     88  N   VAL A  14      -5.658 -11.724  83.794  1.00  0.00              
ATOM     89  CA  VAL A  14      -4.742 -11.221  84.798  1.00  0.00              
ATOM     90  CB  VAL A  14      -5.491 -10.705  86.050  1.00  0.00              
ATOM     91  CG1 VAL A  14      -4.522 -10.203  87.113  1.00  0.00              
ATOM     92  CG2 VAL A  14      -6.426  -9.563  85.684  1.00  0.00              
ATOM     93  C   VAL A  14      -3.814 -12.379  85.140  1.00  0.00              
ATOM     94  O   VAL A  14      -4.251 -13.455  85.563  1.00  0.00              
ATOM     95  N   LYS A  15      -2.528 -12.159  84.875  1.00  0.00              
ATOM     96  CA  LYS A  15      -1.475 -13.075  85.284  1.00  0.00              
ATOM     97  CB  LYS A  15      -0.382 -13.208  84.220  1.00  0.00              
ATOM     98  CG  LYS A  15      -0.815 -13.742  82.859  1.00  0.00              
ATOM     99  CD  LYS A  15      -1.139 -12.616  81.883  1.00  0.00              
ATOM    100  CE  LYS A  15      -1.665 -13.145  80.554  1.00  0.00              
ATOM    101  NZ  LYS A  15      -0.705 -13.976  79.848  1.00  0.00              
ATOM    102  C   LYS A  15      -0.861 -12.508  86.556  1.00  0.00              
ATOM    103  O   LYS A  15      -0.634 -11.299  86.645  1.00  0.00              
ATOM    104  N   ALA A  16      -0.567 -13.332  87.558  1.00  0.00              
ATOM    105  CA  ALA A  16      -0.121 -12.837  88.848  1.00  0.00              
ATOM    106  CB  ALA A  16      -1.324 -12.701  89.762  1.00  0.00              
ATOM    107  C   ALA A  16       0.857 -13.772  89.535  1.00  0.00              
ATOM    108  O   ALA A  16       0.791 -14.997  89.389  1.00  0.00              
ATOM    109  N   GLY A  17       1.784 -13.177  90.283  1.00  0.00              
ATOM    110  CA  GLY A  17       2.744 -13.931  91.070  1.00  0.00              
ATOM    111  C   GLY A  17       3.694 -12.987  91.783  1.00  0.00              
ATOM    112  O   GLY A  17       3.345 -11.845  92.092  1.00  0.00              
ATOM    113  N   PHE A  18       4.918 -13.456  92.014  1.00  0.00              
ATOM    114  CA  PHE A  18       5.907 -12.708  92.770  1.00  0.00              
ATOM    115  CB  PHE A  18       6.257 -13.426  94.076  1.00  0.00              
ATOM    116  CG  PHE A  18       5.079 -13.666  95.011  1.00  0.00              
ATOM    117  CD1 PHE A  18       4.484 -14.911  95.055  1.00  0.00              
ATOM    118  CD2 PHE A  18       4.614 -12.649  95.822  1.00  0.00              
ATOM    119  CE1 PHE A  18       3.425 -15.139  95.909  1.00  0.00              
ATOM    120  CE2 PHE A  18       3.562 -12.889  96.681  1.00  0.00              
ATOM    121  CZ  PHE A  18       2.964 -14.129  96.724  1.00  0.00              
ATOM    122  C   PHE A  18       7.179 -12.549  91.952  1.00  0.00              
ATOM    123  O   PHE A  18       7.512 -13.382  91.100  1.00  0.00              
ATOM    124  N   ALA A  19       7.895 -11.460  92.234  1.00  0.00              
ATOM    125  CA  ALA A  19       9.168 -11.154  91.605  1.00  0.00              
ATOM    126  CB  ALA A  19       9.726  -9.876  92.201  1.00  0.00              
ATOM    127  C   ALA A  19      10.195 -12.251  91.836  1.00  0.00              
ATOM    128  O   ALA A  19      10.434 -12.690  92.962  1.00  0.00              
ATOM    129  N   GLY A  20      10.765 -12.722  90.732  1.00  0.00              
ATOM    130  CA  GLY A  20      11.688 -13.839  90.773  1.00  0.00              
ATOM    131  C   GLY A  20      11.042 -15.123  90.274  1.00  0.00              
ATOM    132  O   GLY A  20      11.748 -16.095  90.000  1.00  0.00              
ATOM    133  N   ASP A  21       9.709 -15.182  90.139  1.00  0.00              
ATOM    134  CA  ASP A  21       9.072 -16.360  89.559  1.00  0.00              
ATOM    135  CB  ASP A  21       7.564 -16.427  89.782  1.00  0.00              
ATOM    136  CG  ASP A  21       7.081 -16.769  91.180  1.00  0.00              
ATOM    137  OD1 ASP A  21       7.547 -17.743  91.775  1.00  0.00              
ATOM    138  OD2 ASP A  21       6.195 -16.079  91.688  1.00  0.00              
ATOM    139  C   ASP A  21       9.293 -16.383  88.058  1.00  0.00              
ATOM    140  O   ASP A  21       9.212 -15.351  87.388  1.00  0.00              
ATOM    141  N   ASP A  22       9.565 -17.571  87.520  1.00  0.00              
ATOM    142  CA  ASP A  22       9.729 -17.751  86.080  1.00  0.00              
ATOM    143  CB  ASP A  22      10.521 -19.033  85.775  1.00  0.00              
ATOM    144  CG  ASP A  22       9.750 -20.329  86.011  1.00  0.00              
ATOM    145  OD1 ASP A  22       9.266 -20.523  87.129  1.00  0.00              
ATOM    146  OD2 ASP A  22       9.629 -21.128  85.086  1.00  0.00              
ATOM    147  C   ASP A  22       8.397 -17.811  85.337  1.00  0.00              
ATOM    148  O   ASP A  22       8.354 -17.707  84.114  1.00  0.00              
ATOM    149  N   ALA A  23       7.304 -18.020  86.071  1.00  0.00              
ATOM    150  CA  ALA A  23       5.983 -18.195  85.495  1.00  0.00              
ATOM    151  CB  ALA A  23       5.712 -19.686  85.325  1.00  0.00              
ATOM    152  C   ALA A  23       4.961 -17.653  86.491  1.00  0.00              
ATOM    153  O   ALA A  23       5.237 -17.676  87.696  1.00  0.00              
ATOM    154  N   PRO A  24       3.811 -17.109  86.065  1.00  0.00              
ATOM    155  CD  PRO A  24       3.508 -16.774  84.676  1.00  0.00              
ATOM    156  CA  PRO A  24       2.743 -16.671  86.958  1.00  0.00              
ATOM    157  CB  PRO A  24       1.786 -15.955  86.027  1.00  0.00              
ATOM    158  CG  PRO A  24       2.001 -16.631  84.699  1.00  0.00              
ATOM    159  C   PRO A  24       2.070 -17.811  87.710  1.00  0.00              
ATOM    160  O   PRO A  24       1.842 -18.898  87.176  1.00  0.00              
ATOM    161  N   ARG A  25       1.752 -17.541  88.973  1.00  0.00              
ATOM    162  CA  ARG A  25       1.141 -18.530  89.845  1.00  0.00              
ATOM    163  CB  ARG A  25       1.513 -18.190  91.281  1.00  0.00              
ATOM    164  CG  ARG A  25       1.127 -19.221  92.336  1.00  0.00              
ATOM    165  CD  ARG A  25       1.929 -19.025  93.622  1.00  0.00              
ATOM    166  NE  ARG A  25       3.298 -19.516  93.494  1.00  0.00              
ATOM    167  CZ  ARG A  25       4.345 -18.732  93.219  1.00  0.00              
ATOM    168  NH1 ARG A  25       5.539 -19.290  93.068  1.00  0.00              
ATOM    169  NH2 ARG A  25       4.210 -17.416  93.109  1.00  0.00              
ATOM    170  C   ARG A  25      -0.369 -18.553  89.643  1.00  0.00              
ATOM    171  O   ARG A  25      -1.002 -19.609  89.671  1.00  0.00              
ATOM    172  N   ALA A  26      -0.961 -17.378  89.424  1.00  0.00              
ATOM    173  CA  ALA A  26      -2.384 -17.283  89.159  1.00  0.00              
ATOM    174  CB  ALA A  26      -3.030 -16.365  90.183  1.00  0.00              
ATOM    175  C   ALA A  26      -2.588 -16.664  87.787  1.00  0.00              
ATOM    176  O   ALA A  26      -1.990 -15.636  87.471  1.00  0.00              
ATOM    177  N   VAL A  27      -3.376 -17.312  86.932  1.00  0.00              
ATOM    178  CA  VAL A  27      -3.787 -16.731  85.662  1.00  0.00              
ATOM    179  CB  VAL A  27      -3.168 -17.441  84.427  1.00  0.00              
ATOM    180  CG1 VAL A  27      -3.542 -16.700  83.149  1.00  0.00              
ATOM    181  CG2 VAL A  27      -1.654 -17.560  84.503  1.00  0.00              
ATOM    182  C   VAL A  27      -5.294 -16.925  85.655  1.00  0.00              
ATOM    183  O   VAL A  27      -5.765 -18.059  85.774  1.00  0.00              
ATOM    184  N   PHE A  28      -6.063 -15.842  85.559  1.00  0.00              
ATOM    185  CA  PHE A  28      -7.514 -15.949  85.509  1.00  0.00              
ATOM    186  CB  PHE A  28      -8.128 -15.926  86.925  1.00  0.00              
ATOM    187  CG  PHE A  28      -7.984 -14.640  87.726  1.00  0.00              
ATOM    188  CD1 PHE A  28      -9.063 -13.783  87.826  1.00  0.00              
ATOM    189  CD2 PHE A  28      -6.802 -14.352  88.380  1.00  0.00              
ATOM    190  CE1 PHE A  28      -8.963 -12.641  88.587  1.00  0.00              
ATOM    191  CE2 PHE A  28      -6.712 -13.207  89.141  1.00  0.00              
ATOM    192  CZ  PHE A  28      -7.791 -12.356  89.247  1.00  0.00              
ATOM    193  C   PHE A  28      -8.107 -14.867  84.611  1.00  0.00              
ATOM    194  O   PHE A  28      -7.486 -13.809  84.474  1.00  0.00              
ATOM    195  N   PRO A  29      -9.258 -15.066  83.947  1.00  0.00              
ATOM    196  CD  PRO A  29      -9.961 -16.341  83.848  1.00  0.00              
ATOM    197  CA  PRO A  29      -9.900 -14.061  83.106  1.00  0.00              
ATOM    198  CB  PRO A  29     -11.081 -14.809  82.511  1.00  0.00              
ATOM    199  CG  PRO A  29     -11.371 -15.901  83.511  1.00  0.00              
ATOM    200  C   PRO A  29     -10.323 -12.777  83.808  1.00  0.00              
ATOM    201  O   PRO A  29     -10.836 -12.788  84.931  1.00  0.00              
ATOM    202  N   SER A  30     -10.119 -11.652  83.123  1.00  0.00              
ATOM    203  CA  SER A  30     -10.463 -10.332  83.630  1.00  0.00              
ATOM    204  CB  SER A  30      -9.671  -9.291  82.844  1.00  0.00              
ATOM    205  OG  SER A  30      -8.284  -9.597  82.861  1.00  0.00              
ATOM    206  C   SER A  30     -11.962 -10.042  83.560  1.00  0.00              
ATOM    207  O   SER A  30     -12.424  -9.090  82.924  1.00  0.00              
ATOM    208  N   ILE A  31     -12.748 -10.876  84.241  1.00  0.00              
ATOM    209  CA  ILE A  31     -14.194 -10.751  84.248  1.00  0.00              
ATOM    210  CB  ILE A  31     -14.926 -11.929  83.552  1.00  0.00              
ATOM    211  CG2 ILE A  31     -14.815 -11.789  82.043  1.00  0.00              
ATOM    212  CG1 ILE A  31     -14.492 -13.305  84.058  1.00  0.00              
ATOM    213  CD1 ILE A  31     -15.317 -14.490  83.516  1.00  0.00              
ATOM    214  C   ILE A  31     -14.703 -10.629  85.671  1.00  0.00              
ATOM    215  O   ILE A  31     -14.104 -11.135  86.623  1.00  0.00              
ATOM    216  N   VAL A  32     -15.807  -9.910  85.807  1.00  0.00              
ATOM    217  CA  VAL A  32     -16.617  -9.954  87.013  1.00  0.00              
ATOM    218  CB  VAL A  32     -16.652  -8.613  87.782  1.00  0.00              
ATOM    219  CG1 VAL A  32     -15.323  -8.340  88.469  1.00  0.00              
ATOM    220  CG2 VAL A  32     -17.000  -7.460  86.859  1.00  0.00              
ATOM    221  C   VAL A  32     -18.016 -10.355  86.573  1.00  0.00              
ATOM    222  O   VAL A  32     -18.413 -10.068  85.441  1.00  0.00              
ATOM    223  N   GLY A  33     -18.781 -11.024  87.428  1.00  0.00              
ATOM    224  CA  GLY A  33     -20.104 -11.476  87.057  1.00  0.00              
ATOM    225  C   GLY A  33     -21.099 -11.211  88.164  1.00  0.00              
ATOM    226  O   GLY A  33     -21.004 -11.769  89.258  1.00  0.00              
ATOM    227  N   ARG A  34     -22.036 -10.314  87.876  1.00  0.00              
ATOM    228  CA  ARG A  34     -23.160 -10.079  88.767  1.00  0.00              
ATOM    229  CB  ARG A  34     -23.634  -8.633  88.672  1.00  0.00              
ATOM    230  CG  ARG A  34     -22.678  -7.674  89.349  1.00  0.00              
ATOM    231  CD  ARG A  34     -23.121  -6.224  89.227  1.00  0.00              
ATOM    232  NE  ARG A  34     -22.258  -5.369  90.029  1.00  0.00              
ATOM    233  CZ  ARG A  34     -21.043  -4.976  89.638  1.00  0.00              
ATOM    234  NH1 ARG A  34     -20.285  -4.332  90.516  1.00  0.00              
ATOM    235  NH2 ARG A  34     -20.614  -5.159  88.389  1.00  0.00              
ATOM    236  C   ARG A  34     -24.285 -11.001  88.324  1.00  0.00              
ATOM    237  O   ARG A  34     -24.448 -11.164  87.112  1.00  0.00              
ATOM    238  N   PRO A  35     -25.067 -11.651  89.198  1.00  0.00              
ATOM    239  CD  PRO A  35     -24.812 -11.759  90.630  1.00  0.00              
ATOM    240  CA  PRO A  35     -26.255 -12.411  88.808  1.00  0.00              
ATOM    241  CB  PRO A  35     -26.809 -12.889  90.140  1.00  0.00              
ATOM    242  CG  PRO A  35     -26.213 -11.959  91.173  1.00  0.00              
ATOM    243  C   PRO A  35     -27.240 -11.557  88.016  1.00  0.00              
ATOM    244  O   PRO A  35     -27.359 -10.356  88.269  1.00  0.00              
ATOM    245  N   ARG A  36     -27.910 -12.157  87.028  1.00  0.00              
ATOM    246  CA  ARG A  36     -28.798 -11.443  86.109  1.00  0.00              
ATOM    247  CB  ARG A  36     -29.684 -12.422  85.350  1.00  0.00              
ATOM    248  CG  ARG A  36     -28.941 -13.339  84.399  1.00  0.00              
ATOM    249  CD  ARG A  36     -29.925 -14.313  83.781  1.00  0.00              
ATOM    250  NE  ARG A  36     -29.234 -15.388  83.089  1.00  0.00              
ATOM    251  CZ  ARG A  36     -29.869 -16.292  82.342  1.00  0.00              
ATOM    252  NH1 ARG A  36     -29.161 -17.282  81.819  1.00  0.00              
ATOM    253  NH2 ARG A  36     -31.176 -16.218  82.109  1.00  0.00              
ATOM    254  C   ARG A  36     -29.698 -10.344  86.666  1.00  0.00              
ATOM    255  O   ARG A  36     -30.244 -10.433  87.767  1.00  0.00              
ATOM    256  N   HIS A  37     -29.767  -9.259  85.889  1.00  0.00              
ATOM    257  CA  HIS A  37     -30.752  -8.191  86.043  1.00  0.00              
ATOM    258  CB  HIS A  37     -32.144  -8.684  85.619  1.00  0.00              
ATOM    259  CG  HIS A  37     -32.212  -9.126  84.165  1.00  0.00              
ATOM    260  ND1 HIS A  37     -32.289 -10.370  83.720  1.00  0.00              
ATOM    261  CD2 HIS A  37     -32.176  -8.276  83.085  1.00  0.00              
ATOM    262  NE2 HIS A  37     -32.223  -9.065  82.044  1.00  0.00              
ATOM    263  CE1 HIS A  37     -32.292 -10.320  82.416  1.00  0.00              
ATOM    264  C   HIS A  37     -30.824  -7.461  87.384  1.00  0.00              
ATOM    265  O   HIS A  37     -31.882  -6.963  87.782  1.00  0.00              
ATOM    266  N   GLN A  38     -29.684  -7.318  88.070  1.00  0.00              
ATOM    267  CA  GLN A  38     -29.607  -6.618  89.354  1.00  0.00              
ATOM    268  CB  GLN A  38     -28.166  -6.550  89.847  1.00  0.00              
ATOM    269  CG  GLN A  38     -27.483  -7.887  90.092  1.00  0.00              
ATOM    270  CD  GLN A  38     -28.233  -8.809  91.042  1.00  0.00              
ATOM    271  OE1 GLN A  38     -28.141  -8.686  92.260  1.00  0.00              
ATOM    272  NE2 GLN A  38     -28.982  -9.775  90.527  1.00  0.00              
ATOM    273  C   GLN A  38     -30.183  -5.206  89.365  1.00  0.00              
ATOM    274  O   GLN A  38     -30.857  -4.798  90.310  1.00  0.00              
ATOM    275  N   GLY A  39     -29.952  -4.465  88.277  1.00  0.00              
ATOM    276  CA  GLY A  39     -30.488  -3.119  88.114  1.00  0.00              
ATOM    277  C   GLY A  39     -32.007  -3.076  87.982  1.00  0.00              
ATOM    278  O   GLY A  39     -32.619  -2.027  88.179  1.00  0.00              
ATOM    279  N   VAL A  40     -32.632  -4.200  87.620  1.00  0.00              
ATOM    280  CA  VAL A  40     -34.083  -4.299  87.564  1.00  0.00              
ATOM    281  CB  VAL A  40     -34.524  -5.280  86.448  1.00  0.00              
ATOM    282  CG1 VAL A  40     -36.041  -5.346  86.330  1.00  0.00              
ATOM    283  CG2 VAL A  40     -33.931  -4.886  85.101  1.00  0.00              
ATOM    284  C   VAL A  40     -34.560  -4.773  88.933  1.00  0.00              
ATOM    285  O   VAL A  40     -35.452  -4.179  89.541  1.00  0.00              
ATOM    286  N   MET A  41     -33.944  -5.836  89.457  1.00  0.00              
ATOM    287  CA  MET A  41     -34.315  -6.389  90.750  1.00  0.00              
ATOM    288  CB  MET A  41     -33.981  -7.878  90.795  1.00  0.00              
ATOM    289  CG  MET A  41     -34.842  -8.721  89.867  1.00  0.00              
ATOM    290  SD  MET A  41     -34.575 -10.495  90.102  1.00  0.00              
ATOM    291  CE  MET A  41     -33.284 -10.758  88.922  1.00  0.00              
ATOM    292  C   MET A  41     -33.684  -5.631  91.917  1.00  0.00              
ATOM    293  O   MET A  41     -32.892  -6.148  92.713  1.00  0.00              
ATOM    294  N   VAL A  42     -34.097  -4.365  92.029  1.00  0.00              
ATOM    295  CA  VAL A  42     -33.563  -3.440  93.019  1.00  0.00              
ATOM    296  CB  VAL A  42     -34.097  -2.004  92.778  1.00  0.00              
ATOM    297  CG1 VAL A  42     -33.499  -1.009  93.766  1.00  0.00              
ATOM    298  CG2 VAL A  42     -33.782  -1.534  91.365  1.00  0.00              
ATOM    299  C   VAL A  42     -33.885  -3.925  94.428  1.00  0.00              
ATOM    300  O   VAL A  42     -35.030  -3.930  94.882  1.00  0.00              
ATOM    301  N   GLY A  43     -32.832  -4.407  95.084  1.00  0.00              
ATOM    302  CA  GLY A  43     -32.926  -4.856  96.461  1.00  0.00              
ATOM    303  C   GLY A  43     -33.218  -6.344  96.588  1.00  0.00              
ATOM    304  O   GLY A  43     -33.491  -6.824  97.690  1.00  0.00              
ATOM    305  N   MET A  44     -33.163  -7.122  95.499  1.00  0.00              
ATOM    306  CA  MET A  44     -33.328  -8.565  95.597  1.00  0.00              
ATOM    307  CB  MET A  44     -33.762  -9.145  94.251  1.00  0.00              
ATOM    308  CG  MET A  44     -34.161 -10.619  94.255  1.00  0.00              
ATOM    309  SD  MET A  44     -35.581 -10.989  95.318  1.00  0.00              
ATOM    310  CE  MET A  44     -34.791 -11.953  96.576  1.00  0.00              
ATOM    311  C   MET A  44     -32.026  -9.183  96.101  1.00  0.00              
ATOM    312  O   MET A  44     -31.182  -9.685  95.355  1.00  0.00              
ATOM    313  N   GLY A  45     -31.859  -9.090  97.419  1.00  0.00              
ATOM    314  CA  GLY A  45     -30.663  -9.577  98.079  1.00  0.00              
ATOM    315  C   GLY A  45     -29.533  -8.573  97.921  1.00  0.00              
ATOM    316  O   GLY A  45     -29.675  -7.397  98.260  1.00  0.00              
ATOM    317  N   GLN A  46     -28.405  -9.027  97.375  1.00  0.00              
ATOM    318  CA  GLN A  46     -27.211  -8.206  97.242  1.00  0.00              
ATOM    319  CB  GLN A  46     -26.174  -8.545  98.314  1.00  0.00              
ATOM    320  CG  GLN A  46     -26.551  -8.206  99.750  1.00  0.00              
ATOM    321  CD  GLN A  46     -25.495  -8.634 100.756  1.00  0.00              
ATOM    322  OE1 GLN A  46     -25.267  -9.817 100.992  1.00  0.00              
ATOM    323  NE2 GLN A  46     -24.807  -7.697 101.391  1.00  0.00              
ATOM    324  C   GLN A  46     -26.581  -8.490  95.890  1.00  0.00              
ATOM    325  O   GLN A  46     -26.628  -9.624  95.404  1.00  0.00              
ATOM    326  N   LYS A  47     -25.958  -7.474  95.287  1.00  0.00              
ATOM    327  CA  LYS A  47     -25.234  -7.636  94.033  1.00  0.00              
ATOM    328  CB  LYS A  47     -24.989  -6.275  93.379  1.00  0.00              
ATOM    329  CG  LYS A  47     -26.260  -5.511  93.048  1.00  0.00              
ATOM    330  CD  LYS A  47     -25.909  -4.190  92.389  1.00  0.00              
ATOM    331  CE  LYS A  47     -27.186  -3.440  92.053  1.00  0.00              
ATOM    332  NZ  LYS A  47     -26.876  -2.172  91.425  1.00  0.00              
ATOM    333  C   LYS A  47     -23.913  -8.364  94.275  1.00  0.00              
ATOM    334  O   LYS A  47     -22.819  -7.792  94.275  1.00  0.00              
ATOM    335  N   ASP A  48     -24.025  -9.669  94.517  1.00  0.00              
ATOM    336  CA  ASP A  48     -22.883 -10.499  94.865  1.00  0.00              
ATOM    337  CB  ASP A  48     -23.385 -11.740  95.617  1.00  0.00              
ATOM    338  CG  ASP A  48     -22.321 -12.736  96.072  1.00  0.00              
ATOM    339  OD1 ASP A  48     -21.190 -12.348  96.369  1.00  0.00              
ATOM    340  OD2 ASP A  48     -22.645 -13.922  96.165  1.00  0.00              
ATOM    341  C   ASP A  48     -22.040 -10.859  93.646  1.00  0.00              
ATOM    342  O   ASP A  48     -22.089 -11.978  93.132  1.00  0.00              
ATOM    343  N   SER A  49     -21.276  -9.875  93.170  1.00  0.00              
ATOM    344  CA  SER A  49     -20.394 -10.061  92.033  1.00  0.00              
ATOM    345  CB  SER A  49     -19.936  -8.710  91.486  1.00  0.00              
ATOM    346  OG  SER A  49     -19.901  -7.673  92.462  1.00  0.00              
ATOM    347  C   SER A  49     -19.216 -10.995  92.267  1.00  0.00              
ATOM    348  O   SER A  49     -18.357 -10.779  93.126  1.00  0.00              
ATOM    349  N   TYR A  50     -19.236 -12.069  91.480  1.00  0.00              
ATOM    350  CA  TYR A  50     -18.199 -13.088  91.506  1.00  0.00              
ATOM    351  CB  TYR A  50     -18.775 -14.427  91.052  1.00  0.00              
ATOM    352  CG  TYR A  50     -20.011 -14.857  91.827  1.00  0.00              
ATOM    353  CD1 TYR A  50     -21.253 -14.744  91.234  1.00  0.00              
ATOM    354  CE1 TYR A  50     -22.392 -15.040  91.951  1.00  0.00              
ATOM    355  CD2 TYR A  50     -19.897 -15.303  93.127  1.00  0.00              
ATOM    356  CE2 TYR A  50     -21.033 -15.599  93.849  1.00  0.00              
ATOM    357  CZ  TYR A  50     -22.272 -15.447  93.261  1.00  0.00              
ATOM    358  OH  TYR A  50     -23.411 -15.665  94.008  1.00  0.00              
ATOM    359  C   TYR A  50     -17.068 -12.679  90.574  1.00  0.00              
ATOM    360  O   TYR A  50     -17.313 -12.004  89.572  1.00  0.00              
ATOM    361  N   VAL A  51     -15.818 -13.057  90.852  1.00  0.00              
ATOM    362  CA  VAL A  51     -14.695 -12.585  90.050  1.00  0.00              
ATOM    363  CB  VAL A  51     -13.695 -11.788  90.928  1.00  0.00              
ATOM    364  CG1 VAL A  51     -12.654 -11.097  90.064  1.00  0.00              
ATOM    365  CG2 VAL A  51     -14.372 -10.742  91.804  1.00  0.00              
ATOM    366  C   VAL A  51     -13.988 -13.729  89.326  1.00  0.00              
ATOM    367  O   VAL A  51     -13.918 -14.856  89.822  1.00  0.00              
ATOM    368  N   GLY A  52     -13.514 -13.460  88.106  1.00  0.00              
ATOM    369  CA  GLY A  52     -12.620 -14.335  87.359  1.00  0.00              
ATOM    370  C   GLY A  52     -13.156 -15.738  87.142  1.00  0.00              
ATOM    371  O   GLY A  52     -14.257 -15.937  86.628  1.00  0.00              
ATOM    372  N   ASP A  53     -12.376 -16.725  87.593  1.00  0.00              
ATOM    373  CA  ASP A  53     -12.785 -18.124  87.533  1.00  0.00              
ATOM    374  CB  ASP A  53     -11.662 -19.058  87.957  1.00  0.00              
ATOM    375  CG  ASP A  53     -10.826 -19.539  86.782  1.00  0.00              
ATOM    376  OD1 ASP A  53     -10.032 -18.749  86.272  1.00  0.00              
ATOM    377  OD2 ASP A  53     -10.966 -20.695  86.390  1.00  0.00              
ATOM    378  C   ASP A  53     -14.024 -18.444  88.350  1.00  0.00              
ATOM    379  O   ASP A  53     -14.822 -19.297  87.967  1.00  0.00              
ATOM    380  N   GLU A  54     -14.218 -17.721  89.457  1.00  0.00              
ATOM    381  CA  GLU A  54     -15.390 -17.878  90.306  1.00  0.00              
ATOM    382  CB  GLU A  54     -15.132 -17.083  91.579  1.00  0.00              
ATOM    383  CG  GLU A  54     -16.214 -17.023  92.645  1.00  0.00              
ATOM    384  CD  GLU A  54     -15.905 -15.973  93.701  1.00  0.00              
ATOM    385  OE1 GLU A  54     -15.882 -14.787  93.359  1.00  0.00              
ATOM    386  OE2 GLU A  54     -15.689 -16.338  94.854  1.00  0.00              
ATOM    387  C   GLU A  54     -16.628 -17.377  89.562  1.00  0.00              
ATOM    388  O   GLU A  54     -17.710 -17.954  89.679  1.00  0.00              
ATOM    389  N   ALA A  55     -16.464 -16.307  88.772  1.00  0.00              
ATOM    390  CA  ALA A  55     -17.521 -15.830  87.891  1.00  0.00              
ATOM    391  CB  ALA A  55     -17.132 -14.504  87.254  1.00  0.00              
ATOM    392  C   ALA A  55     -17.793 -16.820  86.768  1.00  0.00              
ATOM    393  O   ALA A  55     -18.936 -17.219  86.540  1.00  0.00              
ATOM    394  N   GLN A  56     -16.732 -17.278  86.097  1.00  0.00              
ATOM    395  CA  GLN A  56     -16.838 -18.248  85.016  1.00  0.00              
ATOM    396  CB  GLN A  56     -15.448 -18.487  84.437  1.00  0.00              
ATOM    397  CG  GLN A  56     -15.423 -19.335  83.174  1.00  0.00              
ATOM    398  CD  GLN A  56     -14.118 -19.249  82.396  1.00  0.00              
ATOM    399  OE1 GLN A  56     -13.019 -19.155  82.938  1.00  0.00              
ATOM    400  NE2 GLN A  56     -14.224 -19.280  81.075  1.00  0.00              
ATOM    401  C   GLN A  56     -17.507 -19.548  85.457  1.00  0.00              
ATOM    402  O   GLN A  56     -18.311 -20.119  84.718  1.00  0.00              
ATOM    403  N   SER A  57     -17.256 -19.988  86.693  1.00  0.00              
ATOM    404  CA  SER A  57     -17.918 -21.155  87.259  1.00  0.00              
ATOM    405  CB  SER A  57     -17.308 -21.487  88.620  1.00  0.00              
ATOM    406  OG  SER A  57     -17.743 -22.745  89.125  1.00  0.00              
ATOM    407  C   SER A  57     -19.432 -21.005  87.405  1.00  0.00              
ATOM    408  O   SER A  57     -20.114 -22.010  87.620  1.00  0.00              
ATOM    409  N   LYS A  58     -19.986 -19.789  87.348  1.00  0.00              
ATOM    410  CA  LYS A  58     -21.430 -19.593  87.387  1.00  0.00              
ATOM    411  CB  LYS A  58     -21.825 -18.830  88.651  1.00  0.00              
ATOM    412  CG  LYS A  58     -21.468 -19.534  89.949  1.00  0.00              
ATOM    413  CD  LYS A  58     -21.935 -18.710  91.134  1.00  0.00              
ATOM    414  CE  LYS A  58     -21.423 -19.299  92.440  1.00  0.00              
ATOM    415  NZ  LYS A  58     -19.978 -19.194  92.523  1.00  0.00              
ATOM    416  C   LYS A  58     -21.939 -18.845  86.157  1.00  0.00              
ATOM    417  O   LYS A  58     -23.109 -18.457  86.093  1.00  0.00              
ATOM    418  N   ARG A  59     -21.077 -18.712  85.136  1.00  0.00              
ATOM    419  CA  ARG A  59     -21.269 -17.849  83.971  1.00  0.00              
ATOM    420  CB  ARG A  59     -20.284 -18.280  82.887  1.00  0.00              
ATOM    421  CG  ARG A  59     -20.224 -17.338  81.694  1.00  0.00              
ATOM    422  CD  ARG A  59     -19.853 -18.052  80.397  1.00  0.00              
ATOM    423  NE  ARG A  59     -20.724 -19.176  80.055  1.00  0.00              
ATOM    424  CZ  ARG A  59     -22.027 -19.082  79.765  1.00  0.00              
ATOM    425  NH1 ARG A  59     -22.659 -20.175  79.367  1.00  0.00              
ATOM    426  NH2 ARG A  59     -22.712 -17.944  79.886  1.00  0.00              
ATOM    427  C   ARG A  59     -22.673 -17.777  83.371  1.00  0.00              
ATOM    428  O   ARG A  59     -23.161 -16.696  83.033  1.00  0.00              
ATOM    429  N   GLY A  60     -23.346 -18.928  83.284  1.00  0.00              
ATOM    430  CA  GLY A  60     -24.668 -19.045  82.683  1.00  0.00              
ATOM    431  C   GLY A  60     -25.722 -18.123  83.284  1.00  0.00              
ATOM    432  O   GLY A  60     -26.620 -17.668  82.574  1.00  0.00              
ATOM    433  N   ILE A  61     -25.628 -17.820  84.583  1.00  0.00              
ATOM    434  CA  ILE A  61     -26.594 -16.939  85.231  1.00  0.00              
ATOM    435  CB  ILE A  61     -27.155 -17.568  86.532  1.00  0.00              
ATOM    436  CG2 ILE A  61     -28.065 -18.736  86.174  1.00  0.00              
ATOM    437  CG1 ILE A  61     -26.066 -17.950  87.536  1.00  0.00              
ATOM    438  CD1 ILE A  61     -26.578 -18.393  88.921  1.00  0.00              
ATOM    439  C   ILE A  61     -26.042 -15.543  85.506  1.00  0.00              
ATOM    440  O   ILE A  61     -26.662 -14.738  86.213  1.00  0.00              
ATOM    441  N   LEU A  62     -24.875 -15.213  84.944  1.00  0.00              
ATOM    442  CA  LEU A  62     -24.203 -13.986  85.320  1.00  0.00              
ATOM    443  CB  LEU A  62     -22.816 -14.261  85.890  1.00  0.00              
ATOM    444  CG  LEU A  62     -22.640 -15.189  87.083  1.00  0.00              
ATOM    445  CD1 LEU A  62     -21.195 -15.151  87.515  1.00  0.00              
ATOM    446  CD2 LEU A  62     -23.510 -14.800  88.261  1.00  0.00              
ATOM    447  C   LEU A  62     -24.070 -12.966  84.207  1.00  0.00              
ATOM    448  O   LEU A  62     -23.552 -13.230  83.119  1.00  0.00              
ATOM    449  N   THR A  63     -24.554 -11.763  84.500  1.00  0.00              
ATOM    450  CA  THR A  63     -24.219 -10.590  83.715  1.00  0.00              
ATOM    451  CB  THR A  63     -25.195  -9.426  84.007  1.00  0.00              
ATOM    452  OG1 THR A  63     -25.734  -9.597  85.316  1.00  0.00              
ATOM    453  CG2 THR A  63     -26.319  -9.394  82.986  1.00  0.00              
ATOM    454  C   THR A  63     -22.760 -10.223  83.975  1.00  0.00              
ATOM    455  O   THR A  63     -22.390  -9.621  84.990  1.00  0.00              
ATOM    456  N   LEU A  64     -21.931 -10.744  83.069  1.00  0.00              
ATOM    457  CA  LEU A  64     -20.497 -10.503  83.079  1.00  0.00              
ATOM    458  CB  LEU A  64     -19.767 -11.538  82.228  1.00  0.00              
ATOM    459  CG  LEU A  64     -19.832 -13.023  82.554  1.00  0.00              
ATOM    460  CD1 LEU A  64     -19.086 -13.789  81.478  1.00  0.00              
ATOM    461  CD2 LEU A  64     -19.238 -13.336  83.917  1.00  0.00              
ATOM    462  C   LEU A  64     -20.097  -9.123  82.576  1.00  0.00              
ATOM    463  O   LEU A  64     -20.771  -8.520  81.739  1.00  0.00              
ATOM    464  N   LYS A  65     -18.971  -8.632  83.092  1.00  0.00              
ATOM    465  CA  LYS A  65     -18.351  -7.398  82.638  1.00  0.00              
ATOM    466  CB  LYS A  65     -18.540  -6.271  83.646  1.00  0.00              
ATOM    467  CG  LYS A  65     -19.928  -5.707  83.877  1.00  0.00              
ATOM    468  CD  LYS A  65     -19.753  -4.718  85.012  1.00  0.00              
ATOM    469  CE  LYS A  65     -20.997  -3.904  85.307  1.00  0.00              
ATOM    470  NZ  LYS A  65     -20.737  -3.049  86.451  1.00  0.00              
ATOM    471  C   LYS A  65     -16.850  -7.624  82.545  1.00  0.00              
ATOM    472  O   LYS A  65     -16.272  -8.343  83.365  1.00  0.00              
ATOM    473  N   TYR A  66     -16.209  -7.020  81.541  1.00  0.00              
ATOM    474  CA  TYR A  66     -14.759  -6.891  81.521  1.00  0.00              
ATOM    475  CB  TYR A  66     -14.183  -7.011  80.108  1.00  0.00              
ATOM    476  CG  TYR A  66     -14.328  -8.359  79.415  1.00  0.00              
ATOM    477  CD1 TYR A  66     -15.378  -8.572  78.543  1.00  0.00              
ATOM    478  CE1 TYR A  66     -15.426  -9.724  77.785  1.00  0.00              
ATOM    479  CD2 TYR A  66     -13.355  -9.327  79.576  1.00  0.00              
ATOM    480  CE2 TYR A  66     -13.401 -10.483  78.822  1.00  0.00              
ATOM    481  CZ  TYR A  66     -14.423 -10.661  77.911  1.00  0.00              
ATOM    482  OH  TYR A  66     -14.427 -11.774  77.089  1.00  0.00              
ATOM    483  C   TYR A  66     -14.427  -5.496  82.050  1.00  0.00              
ATOM    484  O   TYR A  66     -14.818  -4.509  81.420  1.00  0.00              
ATOM    485  N   PRO A  67     -13.771  -5.326  83.207  1.00  0.00              
ATOM    486  CD  PRO A  67     -13.713  -6.324  84.266  1.00  0.00              
ATOM    487  CA  PRO A  67     -13.319  -4.027  83.709  1.00  0.00              
ATOM    488  CB  PRO A  67     -12.950  -4.322  85.147  1.00  0.00              
ATOM    489  CG  PRO A  67     -13.864  -5.461  85.501  1.00  0.00              
ATOM    490  C   PRO A  67     -12.135  -3.439  82.951  1.00  0.00              
ATOM    491  O   PRO A  67     -11.948  -2.221  82.925  1.00  0.00              
ATOM    492  N   ILE A  68     -11.302  -4.296  82.353  1.00  0.00              
ATOM    493  CA  ILE A  68     -10.183  -3.844  81.543  1.00  0.00              
ATOM    494  CB  ILE A  68      -8.912  -4.688  81.793  1.00  0.00              
ATOM    495  CG2 ILE A  68      -7.731  -3.990  81.123  1.00  0.00              
ATOM    496  CG1 ILE A  68      -8.616  -4.901  83.273  1.00  0.00              
ATOM    497  CD1 ILE A  68      -7.500  -5.926  83.557  1.00  0.00              
ATOM    498  C   ILE A  68     -10.644  -4.009  80.102  1.00  0.00              
ATOM    499  O   ILE A  68     -10.791  -5.130  79.608  1.00  0.00              
ATOM    500  N   GLU A  69     -10.920  -2.903  79.416  1.00  0.00              
ATOM    501  CA  GLU A  69     -11.408  -2.963  78.051  1.00  0.00              
ATOM    502  CB  GLU A  69     -12.804  -2.359  77.954  1.00  0.00              
ATOM    503  CG  GLU A  69     -13.810  -3.260  78.663  1.00  0.00              
ATOM    504  CD  GLU A  69     -15.217  -2.703  78.802  1.00  0.00              
ATOM    505  OE1 GLU A  69     -16.135  -3.282  78.223  1.00  0.00              
ATOM    506  OE2 GLU A  69     -15.394  -1.689  79.482  1.00  0.00              
ATOM    507  C   GLU A  69     -10.433  -2.281  77.110  1.00  0.00              
ATOM    508  O   GLU A  69     -10.116  -1.098  77.240  1.00  0.00              
ATOM    509  N   HIS A  70      -9.918  -3.089  76.178  1.00  0.00              
ATOM    510  CA  HIS A  70      -8.921  -2.665  75.200  1.00  0.00              
ATOM    511  CB  HIS A  70      -9.552  -1.804  74.104  1.00  0.00              
ATOM    512  CG  HIS A  70     -10.505  -2.572  73.203  1.00  0.00              
ATOM    513  ND1 HIS A  70     -11.810  -2.383  73.087  1.00  0.00              
ATOM    514  CD2 HIS A  70     -10.133  -3.588  72.354  1.00  0.00              
ATOM    515  NE2 HIS A  70     -11.245  -3.956  71.772  1.00  0.00              
ATOM    516  CE1 HIS A  70     -12.252  -3.239  72.206  1.00  0.00              
ATOM    517  C   HIS A  70      -7.688  -2.004  75.812  1.00  0.00              
ATOM    518  O   HIS A  70      -7.185  -0.969  75.365  1.00  0.00              
ATOM    519  N   GLY A  71      -7.212  -2.617  76.897  1.00  0.00              
ATOM    520  CA  GLY A  71      -6.096  -2.086  77.658  1.00  0.00              
ATOM    521  C   GLY A  71      -6.516  -1.086  78.729  1.00  0.00              
ATOM    522  O   GLY A  71      -5.928  -1.064  79.810  1.00  0.00              
ATOM    523  N   ILE A  72      -7.545  -0.273  78.475  1.00  0.00              
ATOM    524  CA  ILE A  72      -7.903   0.815  79.371  1.00  0.00              
ATOM    525  CB  ILE A  72      -8.508   1.990  78.563  1.00  0.00              
ATOM    526  CG2 ILE A  72      -8.859   3.158  79.485  1.00  0.00              
ATOM    527  CG1 ILE A  72      -7.534   2.454  77.477  1.00  0.00              
ATOM    528  CD1 ILE A  72      -8.105   3.475  76.473  1.00  0.00              
ATOM    529  C   ILE A  72      -8.860   0.297  80.436  1.00  0.00              
ATOM    530  O   ILE A  72      -9.844  -0.388  80.143  1.00  0.00              
ATOM    531  N   ILE A  73      -8.564   0.594  81.700  1.00  0.00              
ATOM    532  CA  ILE A  73      -9.422   0.152  82.787  1.00  0.00              
ATOM    533  CB  ILE A  73      -8.616  -0.055  84.080  1.00  0.00              
ATOM    534  CG2 ILE A  73      -9.557  -0.546  85.172  1.00  0.00              
ATOM    535  CG1 ILE A  73      -7.474  -1.046  83.868  1.00  0.00              
ATOM    536  CD1 ILE A  73      -6.520  -1.219  85.065  1.00  0.00              
ATOM    537  C   ILE A  73     -10.578   1.127  82.982  1.00  0.00              
ATOM    538  O   ILE A  73     -10.384   2.301  83.315  1.00  0.00              
ATOM    539  N   THR A  74     -11.784   0.611  82.755  1.00  0.00              
ATOM    540  CA  THR A  74     -13.002   1.397  82.820  1.00  0.00              
ATOM    541  CB  THR A  74     -13.908   0.998  81.638  1.00  0.00              
ATOM    542  OG1 THR A  74     -14.053  -0.416  81.727  1.00  0.00              
ATOM    543  CG2 THR A  74     -13.330   1.396  80.286  1.00  0.00              
ATOM    544  C   THR A  74     -13.737   1.250  84.150  1.00  0.00              
ATOM    545  O   THR A  74     -13.830   2.201  84.928  1.00  0.00              
ATOM    546  N   ASN A  75     -14.262   0.058  84.458  1.00  0.00              
ATOM    547  CA  ASN A  75     -15.085  -0.139  85.648  1.00  0.00              
ATOM    548  CB  ASN A  75     -16.078  -1.299  85.421  1.00  0.00              
ATOM    549  CG  ASN A  75     -17.262  -1.362  86.390  1.00  0.00              
ATOM    550  OD1 ASN A  75     -18.406  -1.572  85.991  1.00  0.00              
ATOM    551  ND2 ASN A  75     -17.105  -1.239  87.701  1.00  0.00              
ATOM    552  C   ASN A  75     -14.230  -0.342  86.901  1.00  0.00              
ATOM    553  O   ASN A  75     -14.220  -1.409  87.526  1.00  0.00              
ATOM    554  N   TRP A  76     -13.566   0.740  87.321  1.00  0.00              
ATOM    555  CA  TRP A  76     -12.622   0.746  88.434  1.00  0.00              
ATOM    556  CB  TRP A  76     -12.182   2.169  88.747  1.00  0.00              
ATOM    557  CG  TRP A  76     -11.061   2.615  87.823  1.00  0.00              
ATOM    558  CD2 TRP A  76      -9.720   2.476  88.047  1.00  0.00              
ATOM    559  CE2 TRP A  76      -9.188   2.959  86.893  1.00  0.00              
ATOM    560  CE3 TRP A  76      -9.010   1.647  88.884  1.00  0.00              
ATOM    561  CD1 TRP A  76     -11.307   3.174  86.588  1.00  0.00              
ATOM    562  NE1 TRP A  76     -10.131   3.349  86.024  1.00  0.00              
ATOM    563  CZ2 TRP A  76      -7.910   2.676  86.489  1.00  0.00              
ATOM    564  CZ3 TRP A  76      -7.710   1.364  88.508  1.00  0.00              
ATOM    565  CH2 TRP A  76      -7.168   1.870  87.334  1.00  0.00              
ATOM    566  C   TRP A  76     -12.961   0.021  89.728  1.00  0.00              
ATOM    567  O   TRP A  76     -12.110  -0.688  90.263  1.00  0.00              
ATOM    568  N   ASP A  77     -14.191   0.126  90.242  1.00  0.00              
ATOM    569  CA  ASP A  77     -14.589  -0.635  91.427  1.00  0.00              
ATOM    570  CB  ASP A  77     -15.953  -0.211  91.946  1.00  0.00              
ATOM    571  CG  ASP A  77     -15.882   1.065  92.768  1.00  0.00              
ATOM    572  OD1 ASP A  77     -15.946   0.986  93.993  1.00  0.00              
ATOM    573  OD2 ASP A  77     -15.773   2.134  92.167  1.00  0.00              
ATOM    574  C   ASP A  77     -14.550  -2.144  91.260  1.00  0.00              
ATOM    575  O   ASP A  77     -14.239  -2.898  92.183  1.00  0.00              
ATOM    576  N   ASP A  78     -14.797  -2.587  90.030  1.00  0.00              
ATOM    577  CA  ASP A  78     -14.773  -4.004  89.713  1.00  0.00              
ATOM    578  CB  ASP A  78     -15.680  -4.322  88.536  1.00  0.00              
ATOM    579  CG  ASP A  78     -17.176  -4.173  88.782  1.00  0.00              
ATOM    580  OD1 ASP A  78     -17.613  -3.680  89.827  1.00  0.00              
ATOM    581  OD2 ASP A  78     -17.950  -4.523  87.898  1.00  0.00              
ATOM    582  C   ASP A  78     -13.353  -4.443  89.415  1.00  0.00              
ATOM    583  O   ASP A  78     -12.999  -5.599  89.639  1.00  0.00              
ATOM    584  N   MET A  79     -12.520  -3.518  88.923  1.00  0.00              
ATOM    585  CA  MET A  79     -11.079  -3.726  88.861  1.00  0.00              
ATOM    586  CB  MET A  79     -10.401  -2.521  88.230  1.00  0.00              
ATOM    587  CG  MET A  79      -8.922  -2.707  87.931  1.00  0.00              
ATOM    588  SD  MET A  79      -8.641  -3.810  86.525  1.00  0.00              
ATOM    589  CE  MET A  79      -7.951  -5.207  87.358  1.00  0.00              
ATOM    590  C   MET A  79     -10.517  -3.940  90.264  1.00  0.00              
ATOM    591  O   MET A  79      -9.677  -4.815  90.474  1.00  0.00              
ATOM    592  N   GLU A  80     -10.995  -3.155  91.239  1.00  0.00              
ATOM    593  CA  GLU A  80     -10.682  -3.371  92.646  1.00  0.00              
ATOM    594  CB  GLU A  80     -11.361  -2.335  93.530  1.00  0.00              
ATOM    595  CG  GLU A  80     -10.895  -0.913  93.269  1.00  0.00              
ATOM    596  CD  GLU A  80     -11.641   0.132  94.082  1.00  0.00              
ATOM    597  OE1 GLU A  80     -11.362   0.267  95.272  1.00  0.00              
ATOM    598  OE2 GLU A  80     -12.498   0.814  93.521  1.00  0.00              
ATOM    599  C   GLU A  80     -11.091  -4.763  93.105  1.00  0.00              
ATOM    600  O   GLU A  80     -10.306  -5.441  93.768  1.00  0.00              
ATOM    601  N   LYS A  81     -12.299  -5.217  92.744  1.00  0.00              
ATOM    602  CA  LYS A  81     -12.689  -6.600  92.989  1.00  0.00              
ATOM    603  CB  LYS A  81     -14.139  -6.867  92.619  1.00  0.00              
ATOM    604  CG  LYS A  81     -15.113  -6.333  93.651  1.00  0.00              
ATOM    605  CD  LYS A  81     -16.401  -7.126  93.521  1.00  0.00              
ATOM    606  CE  LYS A  81     -17.302  -6.857  94.713  1.00  0.00              
ATOM    607  NZ  LYS A  81     -18.416  -7.786  94.726  1.00  0.00              
ATOM    608  C   LYS A  81     -11.796  -7.643  92.328  1.00  0.00              
ATOM    609  O   LYS A  81     -11.508  -8.673  92.944  1.00  0.00              
ATOM    610  N   ILE A  82     -11.326  -7.397  91.096  1.00  0.00              
ATOM    611  CA  ILE A  82     -10.338  -8.268  90.469  1.00  0.00              
ATOM    612  CB  ILE A  82     -10.050  -7.903  88.991  1.00  0.00              
ATOM    613  CG2 ILE A  82      -8.935  -8.781  88.419  1.00  0.00              
ATOM    614  CG1 ILE A  82     -11.301  -8.037  88.130  1.00  0.00              
ATOM    615  CD1 ILE A  82     -11.098  -7.667  86.649  1.00  0.00              
ATOM    616  C   ILE A  82      -9.063  -8.293  91.299  1.00  0.00              
ATOM    617  O   ILE A  82      -8.632  -9.377  91.680  1.00  0.00              
ATOM    618  N   TRP A  83      -8.488  -7.139  91.653  1.00  0.00              
ATOM    619  CA  TRP A  83      -7.291  -7.091  92.487  1.00  0.00              
ATOM    620  CB  TRP A  83      -6.822  -5.656  92.696  1.00  0.00              
ATOM    621  CG  TRP A  83      -6.296  -4.962  91.446  1.00  0.00              
ATOM    622  CD2 TRP A  83      -6.391  -3.630  91.158  1.00  0.00              
ATOM    623  CE2 TRP A  83      -5.749  -3.543  89.966  1.00  0.00              
ATOM    624  CE3 TRP A  83      -6.743  -2.523  91.890  1.00  0.00              
ATOM    625  CD1 TRP A  83      -5.623  -5.634  90.442  1.00  0.00              
ATOM    626  NE1 TRP A  83      -5.301  -4.729  89.540  1.00  0.00              
ATOM    627  CZ2 TRP A  83      -5.392  -2.352  89.387  1.00  0.00              
ATOM    628  CZ3 TRP A  83      -6.416  -1.301  91.322  1.00  0.00              
ATOM    629  CH2 TRP A  83      -5.754  -1.219  90.099  1.00  0.00              
ATOM    630  C   TRP A  83      -7.463  -7.769  93.839  1.00  0.00              
ATOM    631  O   TRP A  83      -6.548  -8.431  94.332  1.00  0.00              
ATOM    632  N   HIS A  84      -8.656  -7.642  94.428  1.00  0.00              
ATOM    633  CA  HIS A  84      -9.012  -8.348  95.649  1.00  0.00              
ATOM    634  CB  HIS A  84     -10.426  -7.951  96.072  1.00  0.00              
ATOM    635  CG  HIS A  84     -10.821  -8.410  97.468  1.00  0.00              
ATOM    636  ND1 HIS A  84     -10.463  -7.860  98.618  1.00  0.00              
ATOM    637  CD2 HIS A  84     -11.642  -9.480  97.735  1.00  0.00              
ATOM    638  NE2 HIS A  84     -11.730  -9.512  99.040  1.00  0.00              
ATOM    639  CE1 HIS A  84     -11.027  -8.545  99.575  1.00  0.00              
ATOM    640  C   HIS A  84      -8.909  -9.859  95.454  1.00  0.00              
ATOM    641  O   HIS A  84      -8.342 -10.556  96.297  1.00  0.00              
ATOM    642  N   HIS A  85      -9.412 -10.368  94.325  1.00  0.00              
ATOM    643  CA  HIS A  85      -9.284 -11.778  93.974  1.00  0.00              
ATOM    644  CB  HIS A  85     -10.061 -12.011  92.678  1.00  0.00              
ATOM    645  CG  HIS A  85     -10.494 -13.440  92.384  1.00  0.00              
ATOM    646  ND1 HIS A  85     -10.010 -14.259  91.463  1.00  0.00              
ATOM    647  CD2 HIS A  85     -11.550 -14.066  93.005  1.00  0.00              
ATOM    648  NE2 HIS A  85     -11.642 -15.234  92.422  1.00  0.00              
ATOM    649  CE1 HIS A  85     -10.726 -15.350  91.491  1.00  0.00              
ATOM    650  C   HIS A  85      -7.800 -12.123  93.816  1.00  0.00              
ATOM    651  O   HIS A  85      -7.270 -12.948  94.569  1.00  0.00              
ATOM    652  N   THR A  86      -7.108 -11.415  92.907  1.00  0.00              
ATOM    653  CA  THR A  86      -5.686 -11.573  92.610  1.00  0.00              
ATOM    654  CB  THR A  86      -5.200 -10.341  91.808  1.00  0.00              
ATOM    655  OG1 THR A  86      -6.073 -10.201  90.699  1.00  0.00              
ATOM    656  CG2 THR A  86      -3.770 -10.458  91.311  1.00  0.00              
ATOM    657  C   THR A  86      -4.815 -11.735  93.849  1.00  0.00              
ATOM    658  O   THR A  86      -4.093 -12.724  93.987  1.00  0.00              
ATOM    659  N   PHE A  87      -4.914 -10.781  94.773  1.00  0.00              
ATOM    660  CA  PHE A  87      -4.065 -10.793  95.946  1.00  0.00              
ATOM    661  CB  PHE A  87      -3.879  -9.377  96.492  1.00  0.00              
ATOM    662  CG  PHE A  87      -3.365  -8.367  95.469  1.00  0.00              
ATOM    663  CD1 PHE A  87      -3.932  -7.109  95.427  1.00  0.00              
ATOM    664  CD2 PHE A  87      -2.374  -8.706  94.564  1.00  0.00              
ATOM    665  CE1 PHE A  87      -3.526  -6.206  94.469  1.00  0.00              
ATOM    666  CE2 PHE A  87      -1.977  -7.795  93.606  1.00  0.00              
ATOM    667  CZ  PHE A  87      -2.555  -6.547  93.555  1.00  0.00              
ATOM    668  C   PHE A  87      -4.615 -11.716  97.019  1.00  0.00              
ATOM    669  O   PHE A  87      -3.942 -12.671  97.410  1.00  0.00              
ATOM    670  N   TYR A  88      -5.864 -11.512  97.445  1.00  0.00              
ATOM    671  CA  TYR A  88      -6.347 -12.145  98.661  1.00  0.00              
ATOM    672  CB  TYR A  88      -7.480 -11.343  99.298  1.00  0.00              
ATOM    673  CG  TYR A  88      -7.086  -9.927  99.703  1.00  0.00              
ATOM    674  CD1 TYR A  88      -7.304  -8.886  98.825  1.00  0.00              
ATOM    675  CE1 TYR A  88      -7.013  -7.592  99.190  1.00  0.00              
ATOM    676  CD2 TYR A  88      -6.547  -9.674 100.951  1.00  0.00              
ATOM    677  CE2 TYR A  88      -6.248  -8.378 101.322  1.00  0.00              
ATOM    678  CZ  TYR A  88      -6.489  -7.347 100.438  1.00  0.00              
ATOM    679  OH  TYR A  88      -6.189  -6.044 100.780  1.00  0.00              
ATOM    680  C   TYR A  88      -6.750 -13.605  98.524  1.00  0.00              
ATOM    681  O   TYR A  88      -6.519 -14.360  99.469  1.00  0.00              
ATOM    682  N   ASN A  89      -7.334 -14.073  97.410  1.00  0.00              
ATOM    683  CA  ASN A  89      -7.676 -15.490  97.329  1.00  0.00              
ATOM    684  CB  ASN A  89      -9.162 -15.748  97.010  1.00  0.00              
ATOM    685  CG  ASN A  89      -9.586 -15.714  95.546  1.00  0.00              
ATOM    686  OD1 ASN A  89      -8.991 -15.045  94.711  1.00  0.00              
ATOM    687  ND2 ASN A  89     -10.632 -16.427  95.156  1.00  0.00              
ATOM    688  C   ASN A  89      -6.766 -16.294  96.411  1.00  0.00              
ATOM    689  O   ASN A  89      -6.501 -17.467  96.685  1.00  0.00              
ATOM    690  N   GLU A  90      -6.306 -15.674  95.316  1.00  0.00              
ATOM    691  CA  GLU A  90      -5.390 -16.317  94.384  1.00  0.00              
ATOM    692  CB  GLU A  90      -5.406 -15.605  93.032  1.00  0.00              
ATOM    693  CG  GLU A  90      -6.760 -15.477  92.341  1.00  0.00              
ATOM    694  CD  GLU A  90      -7.379 -16.779  91.861  1.00  0.00              
ATOM    695  OE1 GLU A  90      -7.135 -17.143  90.711  1.00  0.00              
ATOM    696  OE2 GLU A  90      -8.127 -17.408  92.607  1.00  0.00              
ATOM    697  C   GLU A  90      -3.960 -16.381  94.905  1.00  0.00              
ATOM    698  O   GLU A  90      -3.414 -17.470  95.075  1.00  0.00              
ATOM    699  N   LEU A  91      -3.317 -15.234  95.151  1.00  0.00              
ATOM    700  CA  LEU A  91      -1.969 -15.222  95.706  1.00  0.00              
ATOM    701  CB  LEU A  91      -1.214 -13.978  95.255  1.00  0.00              
ATOM    702  CG  LEU A  91      -0.921 -13.842  93.767  1.00  0.00              
ATOM    703  CD1 LEU A  91      -0.287 -12.495  93.477  1.00  0.00              
ATOM    704  CD2 LEU A  91      -0.036 -14.979  93.282  1.00  0.00              
ATOM    705  C   LEU A  91      -1.925 -15.351  97.223  1.00  0.00              
ATOM    706  O   LEU A  91      -0.870 -15.580  97.815  1.00  0.00              
ATOM    707  N   ARG A  92      -3.093 -15.160  97.850  1.00  0.00              
ATOM    708  CA  ARG A  92      -3.355 -15.430  99.263  1.00  0.00              
ATOM    709  CB  ARG A  92      -3.184 -16.920  99.603  1.00  0.00              
ATOM    710  CG  ARG A  92      -3.982 -17.798  98.649  1.00  0.00              
ATOM    711  CD  ARG A  92      -4.137 -19.239  99.098  1.00  0.00              
ATOM    712  NE  ARG A  92      -5.005 -19.363 100.260  1.00  0.00              
ATOM    713  CZ  ARG A  92      -6.334 -19.224 100.209  1.00  0.00              
ATOM    714  NH1 ARG A  92      -7.017 -19.451 101.323  1.00  0.00              
ATOM    715  NH2 ARG A  92      -6.979 -18.827  99.109  1.00  0.00              
ATOM    716  C   ARG A  92      -2.576 -14.530 100.217  1.00  0.00              
ATOM    717  O   ARG A  92      -2.266 -14.874 101.359  1.00  0.00              
ATOM    718  N   VAL A  93      -2.299 -13.315  99.739  1.00  0.00              
ATOM    719  CA  VAL A  93      -1.474 -12.358 100.458  1.00  0.00              
ATOM    720  CB  VAL A  93      -0.069 -12.196  99.820  1.00  0.00              
ATOM    721  CG1 VAL A  93       0.783 -13.441 100.013  1.00  0.00              
ATOM    722  CG2 VAL A  93      -0.141 -11.831  98.343  1.00  0.00              
ATOM    723  C   VAL A  93      -2.159 -11.002 100.524  1.00  0.00              
ATOM    724  O   VAL A  93      -3.039 -10.688  99.717  1.00  0.00              
ATOM    725  N   ALA A  94      -1.758 -10.175 101.488  1.00  0.00              
ATOM    726  CA  ALA A  94      -2.273  -8.822 101.565  1.00  0.00              
ATOM    727  CB  ALA A  94      -2.412  -8.394 103.019  1.00  0.00              
ATOM    728  C   ALA A  94      -1.311  -7.864 100.872  1.00  0.00              
ATOM    729  O   ALA A  94      -0.113  -7.864 101.183  1.00  0.00              
ATOM    730  N   PRO A  95      -1.764  -7.027  99.924  1.00  0.00              
ATOM    731  CD  PRO A  95      -3.096  -7.074  99.340  1.00  0.00              
ATOM    732  CA  PRO A  95      -0.962  -5.984  99.287  1.00  0.00              
ATOM    733  CB  PRO A  95      -1.930  -5.363  98.300  1.00  0.00              
ATOM    734  CG  PRO A  95      -3.288  -5.645  98.881  1.00  0.00              
ATOM    735  C   PRO A  95      -0.402  -4.975 100.283  1.00  0.00              
ATOM    736  O   PRO A  95       0.657  -4.394 100.058  1.00  0.00              
ATOM    737  N   GLU A  96      -1.070  -4.830 101.435  1.00  0.00              
ATOM    738  CA  GLU A  96      -0.564  -4.077 102.578  1.00  0.00              
ATOM    739  CB  GLU A  96      -1.517  -4.187 103.770  1.00  0.00              
ATOM    740  CG  GLU A  96      -2.865  -3.458 103.677  1.00  0.00              
ATOM    741  CD  GLU A  96      -3.994  -4.090 102.864  1.00  0.00              
ATOM    742  OE1 GLU A  96      -5.063  -3.490 102.792  1.00  0.00              
ATOM    743  OE2 GLU A  96      -3.843  -5.199 102.333  1.00  0.00              
ATOM    744  C   GLU A  96       0.829  -4.492 103.050  1.00  0.00              
ATOM    745  O   GLU A  96       1.535  -3.719 103.697  1.00  0.00              
ATOM    746  N   GLU A  97       1.242  -5.724 102.742  1.00  0.00              
ATOM    747  CA  GLU A  97       2.571  -6.199 103.088  1.00  0.00              
ATOM    748  CB  GLU A  97       2.516  -7.690 103.392  1.00  0.00              
ATOM    749  CG  GLU A  97       1.453  -8.152 104.381  1.00  0.00              
ATOM    750  CD  GLU A  97       1.253  -9.660 104.354  1.00  0.00              
ATOM    751  OE1 GLU A  97       0.533 -10.147 103.477  1.00  0.00              
ATOM    752  OE2 GLU A  97       1.812 -10.347 105.205  1.00  0.00              
ATOM    753  C   GLU A  97       3.558  -6.000 101.941  1.00  0.00              
ATOM    754  O   GLU A  97       4.768  -5.931 102.165  1.00  0.00              
ATOM    755  N   HIS A  98       3.087  -5.871 100.696  1.00  0.00              
ATOM    756  CA  HIS A  98       3.915  -6.195  99.544  1.00  0.00              
ATOM    757  CB  HIS A  98       3.329  -7.396  98.811  1.00  0.00              
ATOM    758  CG  HIS A  98       3.321  -8.687  99.613  1.00  0.00              
ATOM    759  ND1 HIS A  98       2.343  -9.172 100.364  1.00  0.00              
ATOM    760  CD2 HIS A  98       4.383  -9.555  99.675  1.00  0.00              
ATOM    761  NE2 HIS A  98       3.991 -10.516 100.466  1.00  0.00              
ATOM    762  CE1 HIS A  98       2.769 -10.294 100.878  1.00  0.00              
ATOM    763  C   HIS A  98       4.126  -5.071  98.534  1.00  0.00              
ATOM    764  O   HIS A  98       3.161  -4.428  98.108  1.00  0.00              
ATOM    765  N   PRO A  99       5.373  -4.795  98.112  1.00  0.00              
ATOM    766  CD  PRO A  99       6.594  -5.268  98.756  1.00  0.00              
ATOM    767  CA  PRO A  99       5.685  -3.877  97.017  1.00  0.00              
ATOM    768  CB  PRO A  99       7.198  -3.933  96.951  1.00  0.00              
ATOM    769  CG  PRO A  99       7.593  -4.191  98.381  1.00  0.00              
ATOM    770  C   PRO A  99       5.042  -4.367  95.725  1.00  0.00              
ATOM    771  O   PRO A  99       5.333  -5.466  95.253  1.00  0.00              
ATOM    772  N   THR A 100       4.131  -3.586  95.152  1.00  0.00              
ATOM    773  CA  THR A 100       3.317  -4.083  94.056  1.00  0.00              
ATOM    774  CB  THR A 100       1.834  -3.895  94.430  1.00  0.00              
ATOM    775  OG1 THR A 100       1.647  -4.570  95.673  1.00  0.00              
ATOM    776  CG2 THR A 100       0.886  -4.492  93.397  1.00  0.00              
ATOM    777  C   THR A 100       3.663  -3.454  92.709  1.00  0.00              
ATOM    778  O   THR A 100       3.783  -2.234  92.579  1.00  0.00              
ATOM    779  N   LEU A 101       3.857  -4.292  91.693  1.00  0.00              
ATOM    780  CA  LEU A 101       4.062  -3.832  90.333  1.00  0.00              
ATOM    781  CB  LEU A 101       5.332  -4.440  89.739  1.00  0.00              
ATOM    782  CG  LEU A 101       5.772  -3.989  88.348  1.00  0.00              
ATOM    783  CD1 LEU A 101       6.026  -2.494  88.315  1.00  0.00              
ATOM    784  CD2 LEU A 101       7.029  -4.722  87.930  1.00  0.00              
ATOM    785  C   LEU A 101       2.854  -4.199  89.486  1.00  0.00              
ATOM    786  O   LEU A 101       2.463  -5.367  89.372  1.00  0.00              
ATOM    787  N   LEU A 102       2.251  -3.166  88.901  1.00  0.00              
ATOM    788  CA  LEU A 102       1.100  -3.341  88.033  1.00  0.00              
ATOM    789  CB  LEU A 102      -0.063  -2.497  88.532  1.00  0.00              
ATOM    790  CG  LEU A 102      -0.688  -2.887  89.864  1.00  0.00              
ATOM    791  CD1 LEU A 102      -1.550  -1.764  90.381  1.00  0.00              
ATOM    792  CD2 LEU A 102      -1.496  -4.166  89.745  1.00  0.00              
ATOM    793  C   LEU A 102       1.453  -2.964  86.606  1.00  0.00              
ATOM    794  O   LEU A 102       2.153  -1.978  86.359  1.00  0.00              
ATOM    795  N   THR A 103       0.995  -3.765  85.646  1.00  0.00              
ATOM    796  CA  THR A 103       1.328  -3.530  84.252  1.00  0.00              
ATOM    797  CB  THR A 103       1.399  -4.876  83.519  1.00  0.00              
ATOM    798  OG1 THR A 103       0.108  -5.468  83.624  1.00  0.00              
ATOM    799  CG2 THR A 103       2.471  -5.788  84.097  1.00  0.00              
ATOM    800  C   THR A 103       0.382  -2.573  83.537  1.00  0.00              
ATOM    801  O   THR A 103      -0.795  -2.895  83.344  1.00  0.00              
ATOM    802  N   GLU A 104       0.872  -1.406  83.125  1.00  0.00              
ATOM    803  CA  GLU A 104       0.084  -0.494  82.315  1.00  0.00              
ATOM    804  CB  GLU A 104       0.545   0.948  82.514  1.00  0.00              
ATOM    805  CG  GLU A 104      -0.314   1.940  81.739  1.00  0.00              
ATOM    806  CD  GLU A 104      -0.082   3.411  82.026  1.00  0.00              
ATOM    807  OE1 GLU A 104       1.049   3.892  81.924  1.00  0.00              
ATOM    808  OE2 GLU A 104      -1.060   4.075  82.362  1.00  0.00              
ATOM    809  C   GLU A 104       0.188  -0.870  80.844  1.00  0.00              
ATOM    810  O   GLU A 104       1.281  -1.067  80.306  1.00  0.00              
ATOM    811  N   ALA A 105      -0.969  -0.984  80.194  1.00  0.00              
ATOM    812  CA  ALA A 105      -1.026  -1.100  78.746  1.00  0.00              
ATOM    813  CB  ALA A 105      -2.473  -1.282  78.320  1.00  0.00              
ATOM    814  C   ALA A 105      -0.502   0.166  78.068  1.00  0.00              
ATOM    815  O   ALA A 105      -0.733   1.268  78.582  1.00  0.00              
ATOM    816  N   PRO A 106       0.231   0.087  76.945  1.00  0.00              
ATOM    817  CD  PRO A 106       0.750  -1.152  76.371  1.00  0.00              
ATOM    818  CA  PRO A 106       0.680   1.252  76.185  1.00  0.00              
ATOM    819  CB  PRO A 106       1.329   0.628  74.970  1.00  0.00              
ATOM    820  CG  PRO A 106       1.900  -0.657  75.514  1.00  0.00              
ATOM    821  C   PRO A 106      -0.485   2.162  75.809  1.00  0.00              
ATOM    822  O   PRO A 106      -1.605   1.705  75.578  1.00  0.00              
ATOM    823  N   LEU A 107      -0.234   3.474  75.841  1.00  0.00              
ATOM    824  CA  LEU A 107      -1.235   4.508  75.590  1.00  0.00              
ATOM    825  CB  LEU A 107      -1.754   4.463  74.142  1.00  0.00              
ATOM    826  CG  LEU A 107      -0.769   4.676  72.997  1.00  0.00              
ATOM    827  CD1 LEU A 107      -1.464   4.444  71.669  1.00  0.00              
ATOM    828  CD2 LEU A 107      -0.151   6.065  73.041  1.00  0.00              
ATOM    829  C   LEU A 107      -2.399   4.607  76.580  1.00  0.00              
ATOM    830  O   LEU A 107      -3.302   5.425  76.381  1.00  0.00              
ATOM    831  N   ASN A 108      -2.424   3.820  77.666  1.00  0.00              
ATOM    832  CA  ASN A 108      -3.405   4.008  78.732  1.00  0.00              
ATOM    833  CB  ASN A 108      -3.335   2.847  79.724  1.00  0.00              
ATOM    834  CG  ASN A 108      -4.348   2.923  80.857  1.00  0.00              
ATOM    835  OD1 ASN A 108      -5.531   2.646  80.678  1.00  0.00              
ATOM    836  ND2 ASN A 108      -3.951   3.329  82.054  1.00  0.00              
ATOM    837  C   ASN A 108      -3.146   5.340  79.439  1.00  0.00              
ATOM    838  O   ASN A 108      -2.003   5.605  79.820  1.00  0.00              
ATOM    839  N   PRO A 109      -4.150   6.217  79.612  1.00  0.00              
ATOM    840  CD  PRO A 109      -5.527   5.994  79.179  1.00  0.00              
ATOM    841  CA  PRO A 109      -3.992   7.570  80.143  1.00  0.00              
ATOM    842  CB  PRO A 109      -5.410   8.106  80.126  1.00  0.00              
ATOM    843  CG  PRO A 109      -6.027   7.405  78.947  1.00  0.00              
ATOM    844  C   PRO A 109      -3.371   7.744  81.523  1.00  0.00              
ATOM    845  O   PRO A 109      -3.640   6.998  82.469  1.00  0.00              
ATOM    846  N   LYS A 110      -2.592   8.827  81.622  1.00  0.00              
ATOM    847  CA  LYS A 110      -1.925   9.250  82.851  1.00  0.00              
ATOM    848  CB  LYS A 110      -1.272  10.615  82.656  1.00  0.00              
ATOM    849  CG  LYS A 110      -0.206  10.665  81.574  1.00  0.00              
ATOM    850  CD  LYS A 110       0.418  12.048  81.545  1.00  0.00              
ATOM    851  CE  LYS A 110       1.572  12.078  80.558  1.00  0.00              
ATOM    852  NZ  LYS A 110       2.203  13.383  80.571  1.00  0.00              
ATOM    853  C   LYS A 110      -2.859   9.339  84.051  1.00  0.00              
ATOM    854  O   LYS A 110      -2.543   8.856  85.137  1.00  0.00              
ATOM    855  N   ALA A 111      -4.046   9.922  83.846  1.00  0.00              
ATOM    856  CA  ALA A 111      -5.074  10.001  84.876  1.00  0.00              
ATOM    857  CB  ALA A 111      -6.277  10.750  84.327  1.00  0.00              
ATOM    858  C   ALA A 111      -5.561   8.637  85.353  1.00  0.00              
ATOM    859  O   ALA A 111      -5.807   8.436  86.542  1.00  0.00              
ATOM    860  N   ASN A 112      -5.645   7.668  84.434  1.00  0.00              
ATOM    861  CA  ASN A 112      -6.097   6.318  84.744  1.00  0.00              
ATOM    862  CB  ASN A 112      -6.345   5.588  83.425  1.00  0.00              
ATOM    863  CG  ASN A 112      -6.955   4.202  83.543  1.00  0.00              
ATOM    864  OD1 ASN A 112      -6.261   3.208  83.741  1.00  0.00              
ATOM    865  ND2 ASN A 112      -8.267   4.085  83.396  1.00  0.00              
ATOM    866  C   ASN A 112      -5.031   5.623  85.590  1.00  0.00              
ATOM    867  O   ASN A 112      -5.332   4.996  86.608  1.00  0.00              
ATOM    868  N   ARG A 113      -3.763   5.809  85.203  1.00  0.00              
ATOM    869  CA  ARG A 113      -2.612   5.375  85.988  1.00  0.00              
ATOM    870  CB  ARG A 113      -1.350   5.736  85.214  1.00  0.00              
ATOM    871  CG  ARG A 113      -0.025   5.356  85.857  1.00  0.00              
ATOM    872  CD  ARG A 113       1.126   5.607  84.896  1.00  0.00              
ATOM    873  NE  ARG A 113       1.278   7.012  84.547  1.00  0.00              
ATOM    874  CZ  ARG A 113       1.691   7.408  83.342  1.00  0.00              
ATOM    875  NH1 ARG A 113       1.883   8.700  83.129  1.00  0.00              
ATOM    876  NH2 ARG A 113       1.876   6.553  82.339  1.00  0.00              
ATOM    877  C   ARG A 113      -2.583   6.003  87.381  1.00  0.00              
ATOM    878  O   ARG A 113      -2.294   5.337  88.380  1.00  0.00              
ATOM    879  N   GLU A 114      -2.895   7.298  87.468  1.00  0.00              
ATOM    880  CA  GLU A 114      -2.994   7.984  88.746  1.00  0.00              
ATOM    881  CB  GLU A 114      -3.118   9.483  88.543  1.00  0.00              
ATOM    882  CG  GLU A 114      -1.813  10.066  88.023  1.00  0.00              
ATOM    883  CD  GLU A 114      -1.877  11.557  87.751  1.00  0.00              
ATOM    884  OE1 GLU A 114      -1.631  12.334  88.673  1.00  0.00              
ATOM    885  OE2 GLU A 114      -2.162  11.941  86.617  1.00  0.00              
ATOM    886  C   GLU A 114      -4.125   7.462  89.617  1.00  0.00              
ATOM    887  O   GLU A 114      -3.939   7.319  90.825  1.00  0.00              
ATOM    888  N   LYS A 115      -5.283   7.133  89.035  1.00  0.00              
ATOM    889  CA  LYS A 115      -6.356   6.477  89.771  1.00  0.00              
ATOM    890  CB  LYS A 115      -7.640   6.416  88.948  1.00  0.00              
ATOM    891  CG  LYS A 115      -8.353   7.762  88.886  1.00  0.00              
ATOM    892  CD  LYS A 115      -8.813   8.158  90.283  1.00  0.00              
ATOM    893  CE  LYS A 115      -9.352   9.575  90.315  1.00  0.00              
ATOM    894  NZ  LYS A 115      -9.705   9.922  91.677  1.00  0.00              
ATOM    895  C   LYS A 115      -5.982   5.093  90.275  1.00  0.00              
ATOM    896  O   LYS A 115      -6.305   4.737  91.409  1.00  0.00              
ATOM    897  N   MET A 116      -5.263   4.324  89.449  1.00  0.00              
ATOM    898  CA  MET A 116      -4.660   3.061  89.859  1.00  0.00              
ATOM    899  CB  MET A 116      -3.834   2.519  88.693  1.00  0.00              
ATOM    900  CG  MET A 116      -3.155   1.183  88.926  1.00  0.00              
ATOM    901  SD  MET A 116      -2.086   0.703  87.548  1.00  0.00              
ATOM    902  CE  MET A 116      -3.182  -0.362  86.656  1.00  0.00              
ATOM    903  C   MET A 116      -3.784   3.241  91.096  1.00  0.00              
ATOM    904  O   MET A 116      -3.960   2.559  92.107  1.00  0.00              
ATOM    905  N   THR A 117      -2.883   4.225  91.022  1.00  0.00              
ATOM    906  CA  THR A 117      -1.974   4.561  92.110  1.00  0.00              
ATOM    907  CB  THR A 117      -1.028   5.679  91.610  1.00  0.00              
ATOM    908  OG1 THR A 117      -0.391   5.151  90.450  1.00  0.00              
ATOM    909  CG2 THR A 117       0.035   6.097  92.611  1.00  0.00              
ATOM    910  C   THR A 117      -2.737   4.952  93.377  1.00  0.00              
ATOM    911  O   THR A 117      -2.494   4.411  94.460  1.00  0.00              
ATOM    912  N   GLN A 118      -3.727   5.838  93.222  1.00  0.00              
ATOM    913  CA  GLN A 118      -4.569   6.296  94.314  1.00  0.00              
ATOM    914  CB  GLN A 118      -5.537   7.359  93.786  1.00  0.00              
ATOM    915  CG  GLN A 118      -6.546   7.878  94.800  1.00  0.00              
ATOM    916  CD  GLN A 118      -7.052   9.280  94.509  1.00  0.00              
ATOM    917  OE1 GLN A 118      -7.770   9.541  93.545  1.00  0.00              
ATOM    918  NE2 GLN A 118      -6.697  10.233  95.358  1.00  0.00              
ATOM    919  C   GLN A 118      -5.303   5.163  95.020  1.00  0.00              
ATOM    920  O   GLN A 118      -5.288   5.088  96.250  1.00  0.00              
ATOM    921  N   ILE A 119      -5.918   4.255  94.258  1.00  0.00              
ATOM    922  CA  ILE A 119      -6.603   3.105  94.832  1.00  0.00              
ATOM    923  CB  ILE A 119      -7.465   2.435  93.735  1.00  0.00              
ATOM    924  CG2 ILE A 119      -7.936   1.038  94.118  1.00  0.00              
ATOM    925  CG1 ILE A 119      -8.647   3.348  93.412  1.00  0.00              
ATOM    926  CD1 ILE A 119      -9.540   2.903  92.239  1.00  0.00              
ATOM    927  C   ILE A 119      -5.634   2.146  95.520  1.00  0.00              
ATOM    928  O   ILE A 119      -5.900   1.686  96.634  1.00  0.00              
ATOM    929  N   MET A 120      -4.483   1.859  94.908  1.00  0.00              
ATOM    930  CA  MET A 120      -3.518   0.954  95.516  1.00  0.00              
ATOM    931  CB  MET A 120      -2.394   0.613  94.556  1.00  0.00              
ATOM    932  CG  MET A 120      -2.887  -0.216  93.382  1.00  0.00              
ATOM    933  SD  MET A 120      -3.777  -1.709  93.885  1.00  0.00              
ATOM    934  CE  MET A 120      -2.391  -2.746  94.245  1.00  0.00              
ATOM    935  C   MET A 120      -2.946   1.451  96.834  1.00  0.00              
ATOM    936  O   MET A 120      -2.756   0.668  97.769  1.00  0.00              
ATOM    937  N   PHE A 121      -2.685   2.754  96.941  1.00  0.00              
ATOM    938  CA  PHE A 121      -2.241   3.314  98.204  1.00  0.00              
ATOM    939  CB  PHE A 121      -1.424   4.572  97.981  1.00  0.00              
ATOM    940  CG  PHE A 121      -0.065   4.267  97.372  1.00  0.00              
ATOM    941  CD1 PHE A 121       0.166   4.520  96.036  1.00  0.00              
ATOM    942  CD2 PHE A 121       0.937   3.740  98.159  1.00  0.00              
ATOM    943  CE1 PHE A 121       1.404   4.257  95.493  1.00  0.00              
ATOM    944  CE2 PHE A 121       2.171   3.474  97.606  1.00  0.00              
ATOM    945  CZ  PHE A 121       2.406   3.738  96.278  1.00  0.00              
ATOM    946  C   PHE A 121      -3.355   3.564  99.207  1.00  0.00              
ATOM    947  O   PHE A 121      -3.239   3.152 100.357  1.00  0.00              
ATOM    948  N   GLU A 122      -4.462   4.196  98.813  1.00  0.00              
ATOM    949  CA  GLU A 122      -5.524   4.522  99.755  1.00  0.00              
ATOM    950  CB  GLU A 122      -6.325   5.716  99.260  1.00  0.00              
ATOM    951  CG  GLU A 122      -5.503   7.001  99.307  1.00  0.00              
ATOM    952  CD  GLU A 122      -6.176   8.216  98.688  1.00  0.00              
ATOM    953  OE1 GLU A 122      -7.319   8.524  99.022  1.00  0.00              
ATOM    954  OE2 GLU A 122      -5.541   8.874  97.858  1.00  0.00              
ATOM    955  C   GLU A 122      -6.453   3.368 100.107  1.00  0.00              
ATOM    956  O   GLU A 122      -6.850   3.226 101.265  1.00  0.00              
ATOM    957  N   THR A 123      -6.826   2.534  99.134  1.00  0.00              
ATOM    958  CA  THR A 123      -7.695   1.398  99.399  1.00  0.00              
ATOM    959  CB  THR A 123      -8.618   1.148  98.189  1.00  0.00              
ATOM    960  OG1 THR A 123      -9.176   2.416  97.860  1.00  0.00              
ATOM    961  CG2 THR A 123      -9.723   0.143  98.481  1.00  0.00              
ATOM    962  C   THR A 123      -6.855   0.170  99.734  1.00  0.00              
ATOM    963  O   THR A 123      -6.923  -0.336 100.854  1.00  0.00              
ATOM    964  N   PHE A 124      -6.007  -0.299  98.811  1.00  0.00              
ATOM    965  CA  PHE A 124      -5.239  -1.521  99.034  1.00  0.00              
ATOM    966  CB  PHE A 124      -4.814  -2.138  97.704  1.00  0.00              
ATOM    967  CG  PHE A 124      -5.981  -2.784  96.973  1.00  0.00              
ATOM    968  CD1 PHE A 124      -6.316  -4.097  97.247  1.00  0.00              
ATOM    969  CD2 PHE A 124      -6.726  -2.051  96.070  1.00  0.00              
ATOM    970  CE1 PHE A 124      -7.411  -4.667  96.633  1.00  0.00              
ATOM    971  CE2 PHE A 124      -7.822  -2.629  95.465  1.00  0.00              
ATOM    972  CZ  PHE A 124      -8.167  -3.932  95.748  1.00  0.00              
ATOM    973  C   PHE A 124      -4.043  -1.382  99.969  1.00  0.00              
ATOM    974  O   PHE A 124      -3.468  -2.375 100.421  1.00  0.00              
ATOM    975  N   ASN A 125      -3.650  -0.129 100.228  1.00  0.00              
ATOM    976  CA  ASN A 125      -2.664   0.238 101.235  1.00  0.00              
ATOM    977  CB  ASN A 125      -3.242   0.151 102.649  1.00  0.00              
ATOM    978  CG  ASN A 125      -4.138   1.337 102.956  1.00  0.00              
ATOM    979  OD1 ASN A 125      -3.703   2.335 103.529  1.00  0.00              
ATOM    980  ND2 ASN A 125      -5.412   1.276 102.597  1.00  0.00              
ATOM    981  C   ASN A 125      -1.305  -0.428 101.117  1.00  0.00              
ATOM    982  O   ASN A 125      -0.699  -0.896 102.084  1.00  0.00              
ATOM    983  N   VAL A 126      -0.833  -0.455  99.870  1.00  0.00              
ATOM    984  CA  VAL A 126       0.484  -0.995  99.565  1.00  0.00              
ATOM    985  CB  VAL A 126       0.692  -1.178  98.041  1.00  0.00              
ATOM    986  CG1 VAL A 126      -0.272  -2.210  97.494  1.00  0.00              
ATOM    987  CG2 VAL A 126       0.510   0.112  97.267  1.00  0.00              
ATOM    988  C   VAL A 126       1.601  -0.142 100.167  1.00  0.00              
ATOM    989  O   VAL A 126       1.515   1.089 100.124  1.00  0.00              
ATOM    990  N   PRO A 127       2.661  -0.718 100.753  1.00  0.00              
ATOM    991  CD  PRO A 127       2.793  -2.142 101.037  1.00  0.00              
ATOM    992  CA  PRO A 127       3.801   0.030 101.273  1.00  0.00              
ATOM    993  CB  PRO A 127       4.598  -1.034 102.006  1.00  0.00              
ATOM    994  CG  PRO A 127       4.283  -2.308 101.264  1.00  0.00              
ATOM    995  C   PRO A 127       4.604   0.708 100.170  1.00  0.00              
ATOM    996  O   PRO A 127       5.128   1.807 100.359  1.00  0.00              
ATOM    997  N   ALA A 128       4.671   0.056  99.005  1.00  0.00              
ATOM    998  CA  ALA A 128       5.392   0.544  97.847  1.00  0.00              
ATOM    999  CB  ALA A 128       6.811   0.001  97.864  1.00  0.00              
ATOM   1000  C   ALA A 128       4.707   0.011  96.597  1.00  0.00              
ATOM   1001  O   ALA A 128       4.183  -1.108  96.614  1.00  0.00              
ATOM   1002  N   MET A 129       4.674   0.783  95.509  1.00  0.00              
ATOM   1003  CA  MET A 129       4.014   0.364  94.281  1.00  0.00              
ATOM   1004  CB  MET A 129       2.532   0.723  94.377  1.00  0.00              
ATOM   1005  CG  MET A 129       1.533  -0.069  93.541  1.00  0.00              
ATOM   1006  SD  MET A 129       1.515   0.337  91.780  1.00  0.00              
ATOM   1007  CE  MET A 129       0.404   1.709  91.856  1.00  0.00              
ATOM   1008  C   MET A 129       4.647   1.067  93.088  1.00  0.00              
ATOM   1009  O   MET A 129       5.311   2.094  93.249  1.00  0.00              
ATOM   1010  N   TYR A 130       4.493   0.493  91.892  1.00  0.00              
ATOM   1011  CA  TYR A 130       4.861   1.156  90.651  1.00  0.00              
ATOM   1012  CB  TYR A 130       6.355   0.984  90.353  1.00  0.00              
ATOM   1013  CG  TYR A 130       6.882   1.866  89.227  1.00  0.00              
ATOM   1014  CD1 TYR A 130       7.293   1.288  88.043  1.00  0.00              
ATOM   1015  CE1 TYR A 130       7.807   2.069  87.031  1.00  0.00              
ATOM   1016  CD2 TYR A 130       6.968   3.234  89.395  1.00  0.00              
ATOM   1017  CE2 TYR A 130       7.482   4.020  88.384  1.00  0.00              
ATOM   1018  CZ  TYR A 130       7.906   3.430  87.213  1.00  0.00              
ATOM   1019  OH  TYR A 130       8.460   4.201  86.211  1.00  0.00              
ATOM   1020  C   TYR A 130       4.027   0.573  89.516  1.00  0.00              
ATOM   1021  O   TYR A 130       3.606  -0.588  89.546  1.00  0.00              
ATOM   1022  N   VAL A 131       3.769   1.405  88.506  1.00  0.00              
ATOM   1023  CA  VAL A 131       3.011   0.992  87.338  1.00  0.00              
ATOM   1024  CB  VAL A 131       1.855   1.978  87.045  1.00  0.00              
ATOM   1025  CG1 VAL A 131       0.920   1.374  86.019  1.00  0.00              
ATOM   1026  CG2 VAL A 131       1.056   2.362  88.281  1.00  0.00              
ATOM   1027  C   VAL A 131       4.003   0.988  86.181  1.00  0.00              
ATOM   1028  O   VAL A 131       4.621   2.018  85.904  1.00  0.00              
ATOM   1029  N   ALA A 132       4.194  -0.143  85.500  1.00  0.00              
ATOM   1030  CA  ALA A 132       5.176  -0.231  84.428  1.00  0.00              
ATOM   1031  CB  ALA A 132       6.248  -1.243  84.791  1.00  0.00              
ATOM   1032  C   ALA A 132       4.553  -0.668  83.111  1.00  0.00              
ATOM   1033  O   ALA A 132       3.642  -1.497  83.089  1.00  0.00              
ATOM   1034  N   ILE A 133       5.041  -0.116  81.999  1.00  0.00              
ATOM   1035  CA  ILE A 133       4.437  -0.344  80.693  1.00  0.00              
ATOM   1036  CB  ILE A 133       4.751   0.844  79.746  1.00  0.00              
ATOM   1037  CG2 ILE A 133       4.230   0.604  78.328  1.00  0.00              
ATOM   1038  CG1 ILE A 133       4.152   2.131  80.315  1.00  0.00              
ATOM   1039  CD1 ILE A 133       4.502   3.422  79.547  1.00  0.00              
ATOM   1040  C   ILE A 133       4.801  -1.698  80.090  1.00  0.00              
ATOM   1041  O   ILE A 133       5.971  -2.047  79.901  1.00  0.00              
ATOM   1042  N   GLN A 134       3.732  -2.421  79.742  1.00  0.00              
ATOM   1043  CA  GLN A 134       3.778  -3.787  79.234  1.00  0.00              
ATOM   1044  CB  GLN A 134       2.388  -4.213  78.755  1.00  0.00              
ATOM   1045  CG  GLN A 134       1.430  -4.328  79.932  1.00  0.00              
ATOM   1046  CD  GLN A 134       0.026  -4.823  79.625  1.00  0.00              
ATOM   1047  OE1 GLN A 134      -0.637  -4.386  78.687  1.00  0.00              
ATOM   1048  NE2 GLN A 134      -0.467  -5.761  80.420  1.00  0.00              
ATOM   1049  C   GLN A 134       4.808  -4.080  78.153  1.00  0.00              
ATOM   1050  O   GLN A 134       5.604  -5.012  78.276  1.00  0.00              
ATOM   1051  N   ALA A 135       4.831  -3.237  77.118  1.00  0.00              
ATOM   1052  CA  ALA A 135       5.785  -3.364  76.026  1.00  0.00              
ATOM   1053  CB  ALA A 135       5.540  -2.245  75.033  1.00  0.00              
ATOM   1054  C   ALA A 135       7.243  -3.274  76.466  1.00  0.00              
ATOM   1055  O   ALA A 135       8.094  -4.040  76.005  1.00  0.00              
ATOM   1056  N   VAL A 136       7.522  -2.368  77.413  1.00  0.00              
ATOM   1057  CA  VAL A 136       8.877  -2.153  77.908  1.00  0.00              
ATOM   1058  CB  VAL A 136       8.968  -0.875  78.781  1.00  0.00              
ATOM   1059  CG1 VAL A 136      10.403  -0.598  79.215  1.00  0.00              
ATOM   1060  CG2 VAL A 136       8.434   0.342  78.038  1.00  0.00              
ATOM   1061  C   VAL A 136       9.294  -3.388  78.696  1.00  0.00              
ATOM   1062  O   VAL A 136      10.407  -3.892  78.534  1.00  0.00              
ATOM   1063  N   LEU A 137       8.366  -3.910  79.507  1.00  0.00              
ATOM   1064  CA  LEU A 137       8.592  -5.138  80.254  1.00  0.00              
ATOM   1065  CB  LEU A 137       7.411  -5.435  81.167  1.00  0.00              
ATOM   1066  CG  LEU A 137       7.090  -4.423  82.259  1.00  0.00              
ATOM   1067  CD1 LEU A 137       5.813  -4.813  82.968  1.00  0.00              
ATOM   1068  CD2 LEU A 137       8.232  -4.303  83.252  1.00  0.00              
ATOM   1069  C   LEU A 137       8.873  -6.331  79.353  1.00  0.00              
ATOM   1070  O   LEU A 137       9.813  -7.079  79.618  1.00  0.00              
ATOM   1071  N   SER A 138       8.110  -6.520  78.270  1.00  0.00              
ATOM   1072  CA  SER A 138       8.414  -7.539  77.275  1.00  0.00              
ATOM   1073  CB  SER A 138       7.343  -7.551  76.204  1.00  0.00              
ATOM   1074  OG  SER A 138       6.118  -8.044  76.721  1.00  0.00              
ATOM   1075  C   SER A 138       9.781  -7.409  76.616  1.00  0.00              
ATOM   1076  O   SER A 138      10.514  -8.398  76.523  1.00  0.00              
ATOM   1077  N   LEU A 139      10.165  -6.202  76.183  1.00  0.00              
ATOM   1078  CA  LEU A 139      11.458  -5.995  75.542  1.00  0.00              
ATOM   1079  CB  LEU A 139      11.534  -4.578  74.987  1.00  0.00              
ATOM   1080  CG  LEU A 139      12.548  -4.302  73.886  1.00  0.00              
ATOM   1081  CD1 LEU A 139      12.157  -4.986  72.588  1.00  0.00              
ATOM   1082  CD2 LEU A 139      12.681  -2.819  73.640  1.00  0.00              
ATOM   1083  C   LEU A 139      12.605  -6.249  76.520  1.00  0.00              
ATOM   1084  O   LEU A 139      13.581  -6.941  76.216  1.00  0.00              
ATOM   1085  N   TYR A 140      12.467  -5.730  77.741  1.00  0.00              
ATOM   1086  CA  TYR A 140      13.429  -5.998  78.795  1.00  0.00              
ATOM   1087  CB  TYR A 140      13.283  -4.977  79.926  1.00  0.00              
ATOM   1088  CG  TYR A 140      14.063  -3.688  79.669  1.00  0.00              
ATOM   1089  CD1 TYR A 140      13.846  -2.919  78.537  1.00  0.00              
ATOM   1090  CE1 TYR A 140      14.656  -1.832  78.267  1.00  0.00              
ATOM   1091  CD2 TYR A 140      15.057  -3.324  80.556  1.00  0.00              
ATOM   1092  CE2 TYR A 140      15.866  -2.237  80.294  1.00  0.00              
ATOM   1093  CZ  TYR A 140      15.678  -1.512  79.138  1.00  0.00              
ATOM   1094  OH  TYR A 140      16.540  -0.467  78.861  1.00  0.00              
ATOM   1095  C   TYR A 140      13.414  -7.440  79.296  1.00  0.00              
ATOM   1096  O   TYR A 140      14.425  -7.917  79.809  1.00  0.00              
ATOM   1097  N   ALA A 141      12.308  -8.177  79.122  1.00  0.00              
ATOM   1098  CA  ALA A 141      12.289  -9.620  79.343  1.00  0.00              
ATOM   1099  CB  ALA A 141      10.874 -10.168  79.261  1.00  0.00              
ATOM   1100  C   ALA A 141      13.102 -10.377  78.304  1.00  0.00              
ATOM   1101  O   ALA A 141      13.773 -11.355  78.635  1.00  0.00              
ATOM   1102  N   SER A 142      13.056  -9.961  77.032  1.00  0.00              
ATOM   1103  CA  SER A 142      13.950 -10.525  76.032  1.00  0.00              
ATOM   1104  CB  SER A 142      13.339 -10.381  74.642  1.00  0.00              
ATOM   1105  OG  SER A 142      12.883  -9.061  74.387  1.00  0.00              
ATOM   1106  C   SER A 142      15.360  -9.939  76.090  1.00  0.00              
ATOM   1107  O   SER A 142      16.263 -10.379  75.374  1.00  0.00              
ATOM   1108  N   GLY A 143      15.562  -8.913  76.920  1.00  0.00              
ATOM   1109  CA  GLY A 143      16.884  -8.366  77.186  1.00  0.00              
ATOM   1110  C   GLY A 143      17.224  -7.191  76.283  1.00  0.00              
ATOM   1111  O   GLY A 143      18.308  -6.609  76.376  1.00  0.00              
ATOM   1112  N   ARG A 144      16.291  -6.811  75.409  1.00  0.00              
ATOM   1113  CA  ARG A 144      16.528  -5.738  74.466  1.00  0.00              
ATOM   1114  CB  ARG A 144      15.721  -5.921  73.185  1.00  0.00              
ATOM   1115  CG  ARG A 144      16.225  -6.930  72.162  1.00  0.00              
ATOM   1116  CD  ARG A 144      16.143  -8.383  72.600  1.00  0.00              
ATOM   1117  NE  ARG A 144      16.575  -9.252  71.519  1.00  0.00              
ATOM   1118  CZ  ARG A 144      16.841 -10.548  71.687  1.00  0.00              
ATOM   1119  NH1 ARG A 144      17.169 -11.261  70.618  1.00  0.00              
ATOM   1120  NH2 ARG A 144      16.815 -11.134  72.881  1.00  0.00              
ATOM   1121  C   ARG A 144      16.185  -4.401  75.096  1.00  0.00              
ATOM   1122  O   ARG A 144      15.181  -4.242  75.789  1.00  0.00              
ATOM   1123  N   THR A 145      17.072  -3.437  74.880  1.00  0.00              
ATOM   1124  CA  THR A 145      16.819  -2.070  75.300  1.00  0.00              
ATOM   1125  CB  THR A 145      18.142  -1.483  75.823  1.00  0.00              
ATOM   1126  OG1 THR A 145      17.835  -0.233  76.427  1.00  0.00              
ATOM   1127  CG2 THR A 145      19.236  -1.356  74.765  1.00  0.00              
ATOM   1128  C   THR A 145      16.193  -1.245  74.177  1.00  0.00              
ATOM   1129  O   THR A 145      15.364  -0.357  74.397  1.00  0.00              
ATOM   1130  N   THR A 146      16.566  -1.588  72.945  1.00  0.00              
ATOM   1131  CA  THR A 146      16.146  -0.858  71.771  1.00  0.00              
ATOM   1132  CB  THR A 146      17.361  -0.128  71.172  1.00  0.00              
ATOM   1133  OG1 THR A 146      17.858   0.728  72.197  1.00  0.00              
ATOM   1134  CG2 THR A 146      16.971   0.709  69.970  1.00  0.00              
ATOM   1135  C   THR A 146      15.589  -1.895  70.809  1.00  0.00              
ATOM   1136  O   THR A 146      16.224  -2.919  70.549  1.00  0.00              
ATOM   1137  N   GLY A 147      14.375  -1.648  70.332  1.00  0.00              
ATOM   1138  CA  GLY A 147      13.724  -2.510  69.369  1.00  0.00              
ATOM   1139  C   GLY A 147      12.251  -2.167  69.271  1.00  0.00              
ATOM   1140  O   GLY A 147      11.747  -1.318  70.012  1.00  0.00              
ATOM   1141  N   ILE A 148      11.530  -2.810  68.358  1.00  0.00              
ATOM   1142  CA  ILE A 148      10.114  -2.531  68.228  1.00  0.00              
ATOM   1143  CB  ILE A 148       9.722  -2.008  66.818  1.00  0.00              
ATOM   1144  CG2 ILE A 148      10.269  -2.879  65.695  1.00  0.00              
ATOM   1145  CG1 ILE A 148       8.216  -1.787  66.714  1.00  0.00              
ATOM   1146  CD1 ILE A 148       7.774  -0.972  65.495  1.00  0.00              
ATOM   1147  C   ILE A 148       9.288  -3.711  68.712  1.00  0.00              
ATOM   1148  O   ILE A 148       9.396  -4.840  68.228  1.00  0.00              
ATOM   1149  N   VAL A 149       8.474  -3.415  69.719  1.00  0.00              
ATOM   1150  CA  VAL A 149       7.631  -4.409  70.353  1.00  0.00              
ATOM   1151  CB  VAL A 149       7.385  -4.048  71.833  1.00  0.00              
ATOM   1152  CG1 VAL A 149       6.614  -5.140  72.551  1.00  0.00              
ATOM   1153  CG2 VAL A 149       8.690  -3.830  72.563  1.00  0.00              
ATOM   1154  C   VAL A 149       6.308  -4.494  69.609  1.00  0.00              
ATOM   1155  O   VAL A 149       5.630  -3.488  69.392  1.00  0.00              
ATOM   1156  N   LEU A 150       5.949  -5.699  69.181  1.00  0.00              
ATOM   1157  CA  LEU A 150       4.598  -5.960  68.732  1.00  0.00              
ATOM   1158  CB  LEU A 150       4.599  -6.910  67.541  1.00  0.00              
ATOM   1159  CG  LEU A 150       3.260  -7.234  66.889  1.00  0.00              
ATOM   1160  CD1 LEU A 150       2.640  -5.992  66.268  1.00  0.00              
ATOM   1161  CD2 LEU A 150       3.450  -8.310  65.840  1.00  0.00              
ATOM   1162  C   LEU A 150       3.894  -6.579  69.930  1.00  0.00              
ATOM   1163  O   LEU A 150       4.173  -7.713  70.324  1.00  0.00              
ATOM   1164  N   ASP A 151       3.032  -5.795  70.571  1.00  0.00              
ATOM   1165  CA  ASP A 151       2.321  -6.233  71.760  1.00  0.00              
ATOM   1166  CB  ASP A 151       2.466  -5.174  72.862  1.00  0.00              
ATOM   1167  CG  ASP A 151       1.632  -5.416  74.117  1.00  0.00              
ATOM   1168  OD1 ASP A 151       1.650  -6.520  74.663  1.00  0.00              
ATOM   1169  OD2 ASP A 151       0.970  -4.474  74.557  1.00  0.00              
ATOM   1170  C   ASP A 151       0.863  -6.542  71.454  1.00  0.00              
ATOM   1171  O   ASP A 151      -0.010  -5.681  71.572  1.00  0.00              
ATOM   1172  N   SER A 152       0.605  -7.786  71.063  1.00  0.00              
ATOM   1173  CA  SER A 152      -0.726  -8.225  70.688  1.00  0.00              
ATOM   1174  CB  SER A 152      -0.654  -8.902  69.330  1.00  0.00              
ATOM   1175  OG  SER A 152      -0.369  -7.964  68.306  1.00  0.00              
ATOM   1176  C   SER A 152      -1.341  -9.149  71.731  1.00  0.00              
ATOM   1177  O   SER A 152      -1.021 -10.337  71.831  1.00  0.00              
ATOM   1178  N   GLY A 153      -2.244  -8.599  72.541  1.00  0.00              
ATOM   1179  CA  GLY A 153      -2.858  -9.346  73.628  1.00  0.00              
ATOM   1180  C   GLY A 153      -4.134 -10.064  73.210  1.00  0.00              
ATOM   1181  O   GLY A 153      -4.310 -10.498  72.066  1.00  0.00              
ATOM   1182  N   ASP A 154      -5.040 -10.228  74.178  1.00  0.00              
ATOM   1183  CA  ASP A 154      -6.372 -10.729  73.874  1.00  0.00              
ATOM   1184  CB  ASP A 154      -7.074 -11.326  75.095  1.00  0.00              
ATOM   1185  CG  ASP A 154      -8.503 -11.794  74.810  1.00  0.00              
ATOM   1186  OD1 ASP A 154      -8.698 -12.652  73.950  1.00  0.00              
ATOM   1187  OD2 ASP A 154      -9.414 -11.286  75.465  1.00  0.00              
ATOM   1188  C   ASP A 154      -7.241  -9.640  73.270  1.00  0.00              
ATOM   1189  O   ASP A 154      -7.951  -9.895  72.305  1.00  0.00              
ATOM   1190  N   GLY A 155      -7.196  -8.422  73.802  1.00  0.00              
ATOM   1191  CA  GLY A 155      -8.020  -7.351  73.275  1.00  0.00              
ATOM   1192  C   GLY A 155      -7.257  -6.044  73.268  1.00  0.00              
ATOM   1193  O   GLY A 155      -7.521  -5.186  74.109  1.00  0.00              
ATOM   1194  N   VAL A 156      -6.211  -6.016  72.431  1.00  0.00              
ATOM   1195  CA  VAL A 156      -5.537  -4.830  71.902  1.00  0.00              
ATOM   1196  CB  VAL A 156      -5.295  -3.666  72.915  1.00  0.00              
ATOM   1197  CG1 VAL A 156      -4.213  -3.941  73.957  1.00  0.00              
ATOM   1198  CG2 VAL A 156      -5.085  -2.362  72.166  1.00  0.00              
ATOM   1199  C   VAL A 156      -4.217  -5.274  71.266  1.00  0.00              
ATOM   1200  O   VAL A 156      -3.613  -6.260  71.699  1.00  0.00              
ATOM   1201  N   THR A 157      -3.806  -4.593  70.200  1.00  0.00              
ATOM   1202  CA  THR A 157      -2.458  -4.670  69.663  1.00  0.00              
ATOM   1203  CB  THR A 157      -2.478  -5.135  68.186  1.00  0.00              
ATOM   1204  OG1 THR A 157      -2.829  -6.512  68.216  1.00  0.00              
ATOM   1205  CG2 THR A 157      -1.173  -4.925  67.424  1.00  0.00              
ATOM   1206  C   THR A 157      -1.839  -3.282  69.775  1.00  0.00              
ATOM   1207  O   THR A 157      -2.460  -2.267  69.450  1.00  0.00              
ATOM   1208  N   HIS A 158      -0.604  -3.224  70.262  1.00  0.00              
ATOM   1209  CA  HIS A 158       0.169  -1.997  70.242  1.00  0.00              
ATOM   1210  CB  HIS A 158       0.445  -1.505  71.655  1.00  0.00              
ATOM   1211  CG  HIS A 158      -0.781  -0.968  72.374  1.00  0.00              
ATOM   1212  ND1 HIS A 158      -1.366  -1.483  73.443  1.00  0.00              
ATOM   1213  CD2 HIS A 158      -1.448   0.183  72.023  1.00  0.00              
ATOM   1214  NE2 HIS A 158      -2.406   0.299  72.906  1.00  0.00              
ATOM   1215  CE1 HIS A 158      -2.355  -0.694  73.763  1.00  0.00              
ATOM   1216  C   HIS A 158       1.479  -2.250  69.519  1.00  0.00              
ATOM   1217  O   HIS A 158       2.183  -3.219  69.807  1.00  0.00              
ATOM   1218  N   ASN A 159       1.801  -1.399  68.549  1.00  0.00              
ATOM   1219  CA  ASN A 159       3.056  -1.496  67.820  1.00  0.00              
ATOM   1220  CB  ASN A 159       2.859  -1.259  66.318  1.00  0.00              
ATOM   1221  CG  ASN A 159       1.847  -2.170  65.631  1.00  0.00              
ATOM   1222  OD1 ASN A 159       2.164  -2.920  64.709  1.00  0.00              
ATOM   1223  ND2 ASN A 159       0.565  -2.118  65.964  1.00  0.00              
ATOM   1224  C   ASN A 159       3.902  -0.384  68.421  1.00  0.00              
ATOM   1225  O   ASN A 159       3.672   0.802  68.171  1.00  0.00              
ATOM   1226  N   VAL A 160       4.844  -0.767  69.284  1.00  0.00              
ATOM   1227  CA  VAL A 160       5.558   0.184  70.123  1.00  0.00              
ATOM   1228  CB  VAL A 160       5.403  -0.181  71.623  1.00  0.00              
ATOM   1229  CG1 VAL A 160       5.935   0.937  72.502  1.00  0.00              
ATOM   1230  CG2 VAL A 160       3.969  -0.481  72.020  1.00  0.00              
ATOM   1231  C   VAL A 160       7.041   0.237  69.758  1.00  0.00              
ATOM   1232  O   VAL A 160       7.776  -0.711  70.044  1.00  0.00              
ATOM   1233  N   PRO A 161       7.543   1.294  69.107  1.00  0.00              
ATOM   1234  CD  PRO A 161       6.741   2.272  68.382  1.00  0.00              
ATOM   1235  CA  PRO A 161       8.970   1.500  68.883  1.00  0.00              
ATOM   1236  CB  PRO A 161       8.985   2.495  67.743  1.00  0.00              
ATOM   1237  CG  PRO A 161       7.756   3.327  67.994  1.00  0.00              
ATOM   1238  C   PRO A 161       9.675   2.009  70.136  1.00  0.00              
ATOM   1239  O   PRO A 161       9.399   3.098  70.650  1.00  0.00              
ATOM   1240  N   ILE A 162      10.573   1.187  70.673  1.00  0.00              
ATOM   1241  CA  ILE A 162      11.293   1.551  71.878  1.00  0.00              
ATOM   1242  CB  ILE A 162      11.101   0.469  72.964  1.00  0.00              
ATOM   1243  CG2 ILE A 162      11.939   0.774  74.196  1.00  0.00              
ATOM   1244  CG1 ILE A 162       9.629   0.337  73.343  1.00  0.00              
ATOM   1245  CD1 ILE A 162       9.306  -0.732  74.398  1.00  0.00              
ATOM   1246  C   ILE A 162      12.757   1.788  71.545  1.00  0.00              
ATOM   1247  O   ILE A 162      13.459   0.914  71.035  1.00  0.00              
ATOM   1248  N   TYR A 163      13.223   3.003  71.809  1.00  0.00              
ATOM   1249  CA  TYR A 163      14.627   3.320  71.657  1.00  0.00              
ATOM   1250  CB  TYR A 163      14.795   4.579  70.797  1.00  0.00              
ATOM   1251  CG  TYR A 163      16.242   5.035  70.669  1.00  0.00              
ATOM   1252  CD1 TYR A 163      17.155   4.284  69.953  1.00  0.00              
ATOM   1253  CE1 TYR A 163      18.496   4.603  69.993  1.00  0.00              
ATOM   1254  CD2 TYR A 163      16.653   6.154  71.363  1.00  0.00              
ATOM   1255  CE2 TYR A 163      17.990   6.472  71.408  1.00  0.00              
ATOM   1256  CZ  TYR A 163      18.906   5.681  70.748  1.00  0.00              
ATOM   1257  OH  TYR A 163      20.253   5.943  70.892  1.00  0.00              
ATOM   1258  C   TYR A 163      15.196   3.506  73.055  1.00  0.00              
ATOM   1259  O   TYR A 163      14.737   4.373  73.799  1.00  0.00              
ATOM   1260  N   GLU A 164      16.177   2.673  73.425  1.00  0.00              
ATOM   1261  CA  GLU A 164      16.869   2.751  74.707  1.00  0.00              
ATOM   1262  CB  GLU A 164      17.910   3.876  74.683  1.00  0.00              
ATOM   1263  CG  GLU A 164      19.108   3.609  73.781  1.00  0.00              
ATOM   1264  CD  GLU A 164      20.321   4.488  74.064  1.00  0.00              
ATOM   1265  OE1 GLU A 164      20.238   5.711  73.920  1.00  0.00              
ATOM   1266  OE2 GLU A 164      21.359   3.939  74.432  1.00  0.00              
ATOM   1267  C   GLU A 164      15.954   2.851  75.930  1.00  0.00              
ATOM   1268  O   GLU A 164      16.086   3.726  76.788  1.00  0.00              
ATOM   1269  N   GLY A 165      14.957   1.968  75.997  1.00  0.00              
ATOM   1270  CA  GLY A 165      13.969   2.009  77.064  1.00  0.00              
ATOM   1271  C   GLY A 165      12.816   2.974  76.801  1.00  0.00              
ATOM   1272  O   GLY A 165      11.701   2.741  77.273  1.00  0.00              
ATOM   1273  N   TYR A 166      13.018   4.050  76.035  1.00  0.00              
ATOM   1274  CA  TYR A 166      11.971   5.025  75.791  1.00  0.00              
ATOM   1275  CB  TYR A 166      12.612   6.378  75.483  1.00  0.00              
ATOM   1276  CG  TYR A 166      11.655   7.564  75.448  1.00  0.00              
ATOM   1277  CD1 TYR A 166      11.475   8.332  76.582  1.00  0.00              
ATOM   1278  CE1 TYR A 166      10.710   9.478  76.523  1.00  0.00              
ATOM   1279  CD2 TYR A 166      11.025   7.910  74.270  1.00  0.00              
ATOM   1280  CE2 TYR A 166      10.248   9.044  74.209  1.00  0.00              
ATOM   1281  CZ  TYR A 166      10.130   9.843  75.326  1.00  0.00              
ATOM   1282  OH  TYR A 166       9.475  11.057  75.212  1.00  0.00              
ATOM   1283  C   TYR A 166      11.064   4.574  74.652  1.00  0.00              
ATOM   1284  O   TYR A 166      11.483   4.442  73.500  1.00  0.00              
ATOM   1285  N   ALA A 167       9.803   4.311  74.992  1.00  0.00              
ATOM   1286  CA  ALA A 167       8.765   4.095  73.996  1.00  0.00              
ATOM   1287  CB  ALA A 167       7.524   3.552  74.688  1.00  0.00              
ATOM   1288  C   ALA A 167       8.403   5.419  73.331  1.00  0.00              
ATOM   1289  O   ALA A 167       7.989   6.363  74.007  1.00  0.00              
ATOM   1290  N   LEU A 168       8.585   5.521  72.012  1.00  0.00              
ATOM   1291  CA  LEU A 168       8.370   6.767  71.285  1.00  0.00              
ATOM   1292  CB  LEU A 168       9.146   6.726  69.969  1.00  0.00              
ATOM   1293  CG  LEU A 168      10.669   6.688  70.048  1.00  0.00              
ATOM   1294  CD1 LEU A 168      11.265   6.280  68.716  1.00  0.00              
ATOM   1295  CD2 LEU A 168      11.227   8.027  70.503  1.00  0.00              
ATOM   1296  C   LEU A 168       6.894   7.099  71.055  1.00  0.00              
ATOM   1297  O   LEU A 168       6.278   6.575  70.121  1.00  0.00              
ATOM   1298  N   PRO A 169       6.299   8.015  71.846  1.00  0.00              
ATOM   1299  CD  PRO A 169       7.021   9.035  72.604  1.00  0.00              
ATOM   1300  CA  PRO A 169       4.853   8.228  71.941  1.00  0.00              
ATOM   1301  CB  PRO A 169       4.735   9.390  72.914  1.00  0.00              
ATOM   1302  CG  PRO A 169       6.019  10.161  72.741  1.00  0.00              
ATOM   1303  C   PRO A 169       4.113   8.466  70.631  1.00  0.00              
ATOM   1304  O   PRO A 169       3.135   7.781  70.331  1.00  0.00              
ATOM   1305  N   HIS A 170       4.625   9.398  69.820  1.00  0.00              
ATOM   1306  CA  HIS A 170       4.128   9.665  68.475  1.00  0.00              
ATOM   1307  CB  HIS A 170       5.029  10.678  67.749  1.00  0.00              
ATOM   1308  CG  HIS A 170       6.525  10.499  67.990  1.00  0.00              
ATOM   1309  ND1 HIS A 170       7.199  10.985  69.022  1.00  0.00              
ATOM   1310  CD2 HIS A 170       7.388   9.774  67.203  1.00  0.00              
ATOM   1311  NE2 HIS A 170       8.538   9.850  67.825  1.00  0.00              
ATOM   1312  CE1 HIS A 170       8.433  10.575  68.911  1.00  0.00              
ATOM   1313  C   HIS A 170       3.944   8.447  67.584  1.00  0.00              
ATOM   1314  O   HIS A 170       2.975   8.366  66.826  1.00  0.00              
ATOM   1315  N   ALA A 171       4.850   7.478  67.694  1.00  0.00              
ATOM   1316  CA  ALA A 171       4.854   6.362  66.773  1.00  0.00              
ATOM   1317  CB  ALA A 171       6.290   6.106  66.347  1.00  0.00              
ATOM   1318  C   ALA A 171       4.240   5.087  67.337  1.00  0.00              
ATOM   1319  O   ALA A 171       4.277   4.043  66.678  1.00  0.00              
ATOM   1320  N   ILE A 172       3.641   5.118  68.536  1.00  0.00              
ATOM   1321  CA  ILE A 172       2.996   3.930  69.085  1.00  0.00              
ATOM   1322  CB  ILE A 172       2.789   4.025  70.618  1.00  0.00              
ATOM   1323  CG2 ILE A 172       2.146   2.739  71.140  1.00  0.00              
ATOM   1324  CG1 ILE A 172       4.111   4.264  71.341  1.00  0.00              
ATOM   1325  CD1 ILE A 172       3.986   4.523  72.856  1.00  0.00              
ATOM   1326  C   ILE A 172       1.686   3.678  68.342  1.00  0.00              
ATOM   1327  O   ILE A 172       0.649   4.297  68.595  1.00  0.00              
ATOM   1328  N   MET A 173       1.749   2.752  67.387  1.00  0.00              
ATOM   1329  CA  MET A 173       0.604   2.462  66.544  1.00  0.00              
ATOM   1330  CB  MET A 173       1.034   1.955  65.172  1.00  0.00              
ATOM   1331  CG  MET A 173       1.692   3.000  64.279  1.00  0.00              
ATOM   1332  SD  MET A 173       0.608   4.382  63.840  1.00  0.00              
ATOM   1333  CE  MET A 173       1.446   5.704  64.667  1.00  0.00              
ATOM   1334  C   MET A 173      -0.342   1.481  67.213  1.00  0.00              
ATOM   1335  O   MET A 173      -0.084   0.278  67.317  1.00  0.00              
ATOM   1336  N   ARG A 174      -1.427   2.037  67.742  1.00  0.00              
ATOM   1337  CA  ARG A 174      -2.491   1.239  68.320  1.00  0.00              
ATOM   1338  CB  ARG A 174      -3.325   2.108  69.254  1.00  0.00              
ATOM   1339  CG  ARG A 174      -4.423   1.356  69.987  1.00  0.00              
ATOM   1340  CD  ARG A 174      -5.179   2.299  70.898  1.00  0.00              
ATOM   1341  NE  ARG A 174      -6.328   1.624  71.471  1.00  0.00              
ATOM   1342  CZ  ARG A 174      -6.305   1.037  72.668  1.00  0.00              
ATOM   1343  NH1 ARG A 174      -7.412   0.461  73.100  1.00  0.00              
ATOM   1344  NH2 ARG A 174      -5.203   0.939  73.405  1.00  0.00              
ATOM   1345  C   ARG A 174      -3.373   0.619  67.242  1.00  0.00              
ATOM   1346  O   ARG A 174      -3.737   1.259  66.254  1.00  0.00              
ATOM   1347  N   LEU A 175      -3.698  -0.654  67.443  1.00  0.00              
ATOM   1348  CA  LEU A 175      -4.642  -1.374  66.613  1.00  0.00              
ATOM   1349  CB  LEU A 175      -3.871  -2.281  65.645  1.00  0.00              
ATOM   1350  CG  LEU A 175      -4.610  -3.229  64.705  1.00  0.00              
ATOM   1351  CD1 LEU A 175      -5.539  -2.481  63.767  1.00  0.00              
ATOM   1352  CD2 LEU A 175      -3.611  -4.041  63.902  1.00  0.00              
ATOM   1353  C   LEU A 175      -5.474  -2.186  67.594  1.00  0.00              
ATOM   1354  O   LEU A 175      -4.982  -3.144  68.182  1.00  0.00              
ATOM   1355  N   ASP A 176      -6.744  -1.839  67.819  1.00  0.00              
ATOM   1356  CA  ASP A 176      -7.562  -2.519  68.829  1.00  0.00              
ATOM   1357  CB  ASP A 176      -8.878  -1.781  69.072  1.00  0.00              
ATOM   1358  CG  ASP A 176      -8.697  -0.451  69.789  1.00  0.00              
ATOM   1359  OD1 ASP A 176      -9.064  -0.336  70.959  1.00  0.00              
ATOM   1360  OD2 ASP A 176      -8.187   0.479  69.165  1.00  0.00              
ATOM   1361  C   ASP A 176      -7.839  -3.997  68.571  1.00  0.00              
ATOM   1362  O   ASP A 176      -8.186  -4.753  69.477  1.00  0.00              
ATOM   1363  N   LEU A 177      -7.656  -4.406  67.313  1.00  0.00              
ATOM   1364  CA  LEU A 177      -7.765  -5.787  66.874  1.00  0.00              
ATOM   1365  CB  LEU A 177      -7.538  -5.791  65.365  1.00  0.00              
ATOM   1366  CG  LEU A 177      -7.407  -7.069  64.550  1.00  0.00              
ATOM   1367  CD1 LEU A 177      -8.694  -7.869  64.522  1.00  0.00              
ATOM   1368  CD2 LEU A 177      -7.015  -6.690  63.140  1.00  0.00              
ATOM   1369  C   LEU A 177      -6.774  -6.724  67.561  1.00  0.00              
ATOM   1370  O   LEU A 177      -5.561  -6.497  67.547  1.00  0.00              
ATOM   1371  N   ALA A 178      -7.312  -7.774  68.186  1.00  0.00              
ATOM   1372  CA  ALA A 178      -6.522  -8.860  68.743  1.00  0.00              
ATOM   1373  CB  ALA A 178      -5.901  -8.395  70.053  1.00  0.00              
ATOM   1374  C   ALA A 178      -7.378 -10.107  68.984  1.00  0.00              
ATOM   1375  O   ALA A 178      -8.454 -10.237  68.385  1.00  0.00              
ATOM   1376  N   GLY A 179      -6.966 -11.015  69.884  1.00  0.00              
ATOM   1377  CA  GLY A 179      -7.495 -12.370  70.000  1.00  0.00              
ATOM   1378  C   GLY A 179      -9.004 -12.517  70.132  1.00  0.00              
ATOM   1379  O   GLY A 179      -9.590 -13.428  69.538  1.00  0.00              
ATOM   1380  N   ARG A 180      -9.631 -11.621  70.894  1.00  0.00              
ATOM   1381  CA  ARG A 180     -11.069 -11.584  71.109  1.00  0.00              
ATOM   1382  CB  ARG A 180     -11.361 -10.481  72.115  1.00  0.00              
ATOM   1383  CG  ARG A 180     -12.800 -10.368  72.605  1.00  0.00              
ATOM   1384  CD  ARG A 180     -12.891  -9.311  73.700  1.00  0.00              
ATOM   1385  NE  ARG A 180     -12.009  -9.655  74.803  1.00  0.00              
ATOM   1386  CZ  ARG A 180     -11.906  -8.949  75.925  1.00  0.00              
ATOM   1387  NH1 ARG A 180     -11.026  -9.375  76.811  1.00  0.00              
ATOM   1388  NH2 ARG A 180     -12.647  -7.875  76.173  1.00  0.00              
ATOM   1389  C   ARG A 180     -11.796 -11.296  69.804  1.00  0.00              
ATOM   1390  O   ARG A 180     -12.770 -11.964  69.449  1.00  0.00              
ATOM   1391  N   ASP A 181     -11.256 -10.337  69.045  1.00  0.00              
ATOM   1392  CA  ASP A 181     -11.852  -9.921  67.782  1.00  0.00              
ATOM   1393  CB  ASP A 181     -11.156  -8.708  67.178  1.00  0.00              
ATOM   1394  CG  ASP A 181     -11.093  -7.491  68.082  1.00  0.00              
ATOM   1395  OD1 ASP A 181     -10.225  -7.482  68.956  1.00  0.00              
ATOM   1396  OD2 ASP A 181     -11.880  -6.566  67.900  1.00  0.00              
ATOM   1397  C   ASP A 181     -11.733 -11.074  66.803  1.00  0.00              
ATOM   1398  O   ASP A 181     -12.692 -11.397  66.104  1.00  0.00              
ATOM   1399  N   LEU A 182     -10.569 -11.737  66.800  1.00  0.00              
ATOM   1400  CA  LEU A 182     -10.374 -12.949  66.016  1.00  0.00              
ATOM   1401  CB  LEU A 182      -8.942 -13.457  66.102  1.00  0.00              
ATOM   1402  CG  LEU A 182      -7.785 -12.587  65.643  1.00  0.00              
ATOM   1403  CD1 LEU A 182      -6.534 -13.437  65.631  1.00  0.00              
ATOM   1404  CD2 LEU A 182      -8.007 -12.032  64.248  1.00  0.00              
ATOM   1405  C   LEU A 182     -11.311 -14.079  66.419  1.00  0.00              
ATOM   1406  O   LEU A 182     -11.822 -14.781  65.553  1.00  0.00              
ATOM   1407  N   THR A 183     -11.583 -14.248  67.719  1.00  0.00              
ATOM   1408  CA  THR A 183     -12.544 -15.234  68.206  1.00  0.00              
ATOM   1409  CB  THR A 183     -12.539 -15.236  69.751  1.00  0.00              
ATOM   1410  OG1 THR A 183     -11.235 -15.628  70.148  1.00  0.00              
ATOM   1411  CG2 THR A 183     -13.552 -16.177  70.370  1.00  0.00              
ATOM   1412  C   THR A 183     -13.945 -14.934  67.674  1.00  0.00              
ATOM   1413  O   THR A 183     -14.650 -15.815  67.176  1.00  0.00              
ATOM   1414  N   ASP A 184     -14.322 -13.652  67.724  1.00  0.00              
ATOM   1415  CA  ASP A 184     -15.636 -13.203  67.275  1.00  0.00              
ATOM   1416  CB  ASP A 184     -15.868 -11.722  67.606  1.00  0.00              
ATOM   1417  CG  ASP A 184     -15.759 -11.314  69.076  1.00  0.00              
ATOM   1418  OD1 ASP A 184     -15.300 -10.200  69.330  1.00  0.00              
ATOM   1419  OD2 ASP A 184     -16.123 -12.081  69.974  1.00  0.00              
ATOM   1420  C   ASP A 184     -15.792 -13.425  65.773  1.00  0.00              
ATOM   1421  O   ASP A 184     -16.811 -13.922  65.289  1.00  0.00              
ATOM   1422  N   TYR A 185     -14.734 -13.090  65.031  1.00  0.00              
ATOM   1423  CA  TYR A 185     -14.632 -13.381  63.611  1.00  0.00              
ATOM   1424  CB  TYR A 185     -13.395 -12.657  63.075  1.00  0.00              
ATOM   1425  CG  TYR A 185     -12.957 -13.017  61.664  1.00  0.00              
ATOM   1426  CD1 TYR A 185     -13.649 -12.569  60.555  1.00  0.00              
ATOM   1427  CE1 TYR A 185     -13.223 -12.923  59.290  1.00  0.00              
ATOM   1428  CD2 TYR A 185     -11.847 -13.817  61.516  1.00  0.00              
ATOM   1429  CE2 TYR A 185     -11.427 -14.169  60.258  1.00  0.00              
ATOM   1430  CZ  TYR A 185     -12.100 -13.712  59.153  1.00  0.00              
ATOM   1431  OH  TYR A 185     -11.603 -14.032  57.907  1.00  0.00              
ATOM   1432  C   TYR A 185     -14.599 -14.880  63.314  1.00  0.00              
ATOM   1433  O   TYR A 185     -15.136 -15.316  62.294  1.00  0.00              
ATOM   1434  N   LEU A 186     -13.990 -15.700  64.175  1.00  0.00              
ATOM   1435  CA  LEU A 186     -13.978 -17.142  63.987  1.00  0.00              
ATOM   1436  CB  LEU A 186     -12.994 -17.814  64.941  1.00  0.00              
ATOM   1437  CG  LEU A 186     -12.629 -19.281  64.727  1.00  0.00              
ATOM   1438  CD1 LEU A 186     -11.982 -19.513  63.372  1.00  0.00              
ATOM   1439  CD2 LEU A 186     -11.675 -19.731  65.810  1.00  0.00              
ATOM   1440  C   LEU A 186     -15.383 -17.707  64.146  1.00  0.00              
ATOM   1441  O   LEU A 186     -15.761 -18.612  63.400  1.00  0.00              
ATOM   1442  N   MET A 187     -16.183 -17.155  65.072  1.00  0.00              
ATOM   1443  CA  MET A 187     -17.610 -17.461  65.131  1.00  0.00              
ATOM   1444  CB  MET A 187     -18.356 -16.710  66.230  1.00  0.00              
ATOM   1445  CG  MET A 187     -17.912 -16.957  67.659  1.00  0.00              
ATOM   1446  SD  MET A 187     -19.105 -16.307  68.856  1.00  0.00              
ATOM   1447  CE  MET A 187     -18.899 -14.565  68.620  1.00  0.00              
ATOM   1448  C   MET A 187     -18.283 -17.113  63.811  1.00  0.00              
ATOM   1449  O   MET A 187     -18.958 -17.963  63.238  1.00  0.00              
ATOM   1450  N   LYS A 188     -18.058 -15.889  63.309  1.00  0.00              
ATOM   1451  CA  LYS A 188     -18.570 -15.429  62.019  1.00  0.00              
ATOM   1452  CB  LYS A 188     -17.992 -14.034  61.740  1.00  0.00              
ATOM   1453  CG  LYS A 188     -18.282 -13.381  60.391  1.00  0.00              
ATOM   1454  CD  LYS A 188     -17.452 -12.108  60.255  1.00  0.00              
ATOM   1455  CE  LYS A 188     -17.670 -11.470  58.890  1.00  0.00              
ATOM   1456  NZ  LYS A 188     -16.918 -10.235  58.735  1.00  0.00              
ATOM   1457  C   LYS A 188     -18.269 -16.382  60.861  1.00  0.00              
ATOM   1458  O   LYS A 188     -19.182 -16.820  60.155  1.00  0.00              
ATOM   1459  N   ILE A 189     -17.003 -16.747  60.647  1.00  0.00              
ATOM   1460  CA  ILE A 189     -16.659 -17.643  59.551  1.00  0.00              
ATOM   1461  CB  ILE A 189     -15.168 -17.559  59.158  1.00  0.00              
ATOM   1462  CG2 ILE A 189     -14.944 -16.198  58.511  1.00  0.00              
ATOM   1463  CG1 ILE A 189     -14.195 -17.828  60.302  1.00  0.00              
ATOM   1464  CD1 ILE A 189     -12.703 -17.693  59.937  1.00  0.00              
ATOM   1465  C   ILE A 189     -17.139 -19.074  59.766  1.00  0.00              
ATOM   1466  O   ILE A 189     -17.585 -19.730  58.820  1.00  0.00              
ATOM   1467  N   LEU A 190     -17.125 -19.564  61.011  1.00  0.00              
ATOM   1468  CA  LEU A 190     -17.706 -20.863  61.304  1.00  0.00              
ATOM   1469  CB  LEU A 190     -17.246 -21.422  62.648  1.00  0.00              
ATOM   1470  CG  LEU A 190     -16.018 -22.337  62.629  1.00  0.00              
ATOM   1471  CD1 LEU A 190     -14.789 -21.657  62.057  1.00  0.00              
ATOM   1472  CD2 LEU A 190     -15.714 -22.848  64.021  1.00  0.00              
ATOM   1473  C   LEU A 190     -19.219 -20.910  61.165  1.00  0.00              
ATOM   1474  O   LEU A 190     -19.736 -21.950  60.757  1.00  0.00              
ATOM   1475  N   THR A 191     -19.962 -19.822  61.415  1.00  0.00              
ATOM   1476  CA  THR A 191     -21.381 -19.780  61.090  1.00  0.00              
ATOM   1477  CB  THR A 191     -22.118 -18.572  61.711  1.00  0.00              
ATOM   1478  OG1 THR A 191     -21.339 -17.396  61.535  1.00  0.00              
ATOM   1479  CG2 THR A 191     -22.373 -18.790  63.190  1.00  0.00              
ATOM   1480  C   THR A 191     -21.617 -19.853  59.589  1.00  0.00              
ATOM   1481  O   THR A 191     -22.578 -20.475  59.134  1.00  0.00              
ATOM   1482  N   GLU A 192     -20.706 -19.276  58.793  1.00  0.00              
ATOM   1483  CA  GLU A 192     -20.792 -19.394  57.341  1.00  0.00              
ATOM   1484  CB  GLU A 192     -19.863 -18.409  56.627  1.00  0.00              
ATOM   1485  CG  GLU A 192     -19.873 -16.958  57.127  1.00  0.00              
ATOM   1486  CD  GLU A 192     -21.240 -16.356  57.437  1.00  0.00              
ATOM   1487  OE1 GLU A 192     -21.880 -15.842  56.522  1.00  0.00              
ATOM   1488  OE2 GLU A 192     -21.659 -16.400  58.598  1.00  0.00              
ATOM   1489  C   GLU A 192     -20.499 -20.822  56.890  1.00  0.00              
ATOM   1490  O   GLU A 192     -21.015 -21.282  55.873  1.00  0.00              
ATOM   1491  N   ARG A 193     -19.682 -21.549  57.660  1.00  0.00              
ATOM   1492  CA  ARG A 193     -19.535 -22.986  57.484  1.00  0.00              
ATOM   1493  CB  ARG A 193     -18.059 -23.338  57.716  1.00  0.00              
ATOM   1494  CG  ARG A 193     -17.629 -24.714  57.219  1.00  0.00              
ATOM   1495  CD  ARG A 193     -16.146 -24.929  57.463  1.00  0.00              
ATOM   1496  NE  ARG A 193     -15.777 -26.314  57.229  1.00  0.00              
ATOM   1497  CZ  ARG A 193     -14.675 -26.685  56.576  1.00  0.00              
ATOM   1498  NH1 ARG A 193     -14.425 -27.985  56.477  1.00  0.00              
ATOM   1499  NH2 ARG A 193     -13.823 -25.800  56.066  1.00  0.00              
ATOM   1500  C   ARG A 193     -20.498 -23.752  58.411  1.00  0.00              
ATOM   1501  O   ARG A 193     -20.194 -24.829  58.930  1.00  0.00              
ATOM   1502  N   GLY A 194     -21.680 -23.193  58.704  1.00  0.00              
ATOM   1503  CA  GLY A 194     -22.738 -23.896  59.422  1.00  0.00              
ATOM   1504  C   GLY A 194     -22.608 -23.899  60.942  1.00  0.00              
ATOM   1505  O   GLY A 194     -23.612 -23.804  61.659  1.00  0.00              
ATOM   1506  N   TYR A 195     -21.384 -23.976  61.469  1.00  0.00              
ATOM   1507  CA  TYR A 195     -21.143 -24.227  62.882  1.00  0.00              
ATOM   1508  CB  TYR A 195     -19.686 -24.622  63.120  1.00  0.00              
ATOM   1509  CG  TYR A 195     -19.112 -25.663  62.168  1.00  0.00              
ATOM   1510  CD1 TYR A 195     -17.887 -25.408  61.593  1.00  0.00              
ATOM   1511  CE1 TYR A 195     -17.323 -26.327  60.741  1.00  0.00              
ATOM   1512  CD2 TYR A 195     -19.784 -26.838  61.877  1.00  0.00              
ATOM   1513  CE2 TYR A 195     -19.222 -27.761  61.015  1.00  0.00              
ATOM   1514  CZ  TYR A 195     -17.985 -27.503  60.463  1.00  0.00              
ATOM   1515  OH  TYR A 195     -17.371 -28.438  59.648  1.00  0.00              
ATOM   1516  C   TYR A 195     -21.503 -23.003  63.717  1.00  0.00              
ATOM   1517  O   TYR A 195     -20.730 -22.065  63.935  1.00  0.00              
ATOM   1518  N   SER A 196     -22.746 -23.031  64.184  1.00  0.00              
ATOM   1519  CA  SER A 196     -23.345 -21.894  64.852  1.00  0.00              
ATOM   1520  CB  SER A 196     -24.853 -21.990  64.667  1.00  0.00              
ATOM   1521  OG  SER A 196     -25.170 -21.975  63.278  1.00  0.00              
ATOM   1522  C   SER A 196     -22.927 -21.685  66.305  1.00  0.00              
ATOM   1523  O   SER A 196     -23.662 -21.958  67.257  1.00  0.00              
ATOM   1524  N   PHE A 197     -21.714 -21.155  66.482  1.00  0.00              
ATOM   1525  CA  PHE A 197     -21.167 -20.834  67.798  1.00  0.00              
ATOM   1526  CB  PHE A 197     -19.642 -20.719  67.696  1.00  0.00              
ATOM   1527  CG  PHE A 197     -18.935 -22.063  67.625  1.00  0.00              
ATOM   1528  CD1 PHE A 197     -18.869 -22.760  66.437  1.00  0.00              
ATOM   1529  CD2 PHE A 197     -18.367 -22.592  68.766  1.00  0.00              
ATOM   1530  CE1 PHE A 197     -18.251 -23.991  66.402  1.00  0.00              
ATOM   1531  CE2 PHE A 197     -17.747 -23.821  68.722  1.00  0.00              
ATOM   1532  CZ  PHE A 197     -17.692 -24.521  67.540  1.00  0.00              
ATOM   1533  C   PHE A 197     -21.761 -19.601  68.489  1.00  0.00              
ATOM   1534  O   PHE A 197     -21.076 -18.825  69.159  1.00  0.00              
ATOM   1535  N   VAL A 198     -23.084 -19.449  68.437  1.00  0.00              
ATOM   1536  CA  VAL A 198     -23.739 -18.191  68.774  1.00  0.00              
ATOM   1537  CB  VAL A 198     -24.974 -17.973  67.854  1.00  0.00              
ATOM   1538  CG1 VAL A 198     -24.520 -17.745  66.420  1.00  0.00              
ATOM   1539  CG2 VAL A 198     -25.968 -19.132  67.906  1.00  0.00              
ATOM   1540  C   VAL A 198     -24.058 -17.939  70.251  1.00  0.00              
ATOM   1541  O   VAL A 198     -25.145 -17.469  70.599  1.00  0.00              
ATOM   1542  N   THR A 199     -23.114 -18.214  71.158  1.00  0.00              
ATOM   1543  CA  THR A 199     -23.299 -17.942  72.580  1.00  0.00              
ATOM   1544  CB  THR A 199     -24.308 -18.926  73.242  1.00  0.00              
ATOM   1545  OG1 THR A 199     -24.650 -18.328  74.486  1.00  0.00              
ATOM   1546  CG2 THR A 199     -23.797 -20.344  73.460  1.00  0.00              
ATOM   1547  C   THR A 199     -21.953 -17.936  73.300  1.00  0.00              
ATOM   1548  O   THR A 199     -20.942 -18.368  72.747  1.00  0.00              
ATOM   1549  N   THR A 200     -21.951 -17.506  74.562  1.00  0.00              
ATOM   1550  CA  THR A 200     -20.749 -17.260  75.352  1.00  0.00              
ATOM   1551  CB  THR A 200     -21.178 -16.673  76.705  1.00  0.00              
ATOM   1552  OG1 THR A 200     -22.303 -17.453  77.100  1.00  0.00              
ATOM   1553  CG2 THR A 200     -21.536 -15.198  76.624  1.00  0.00              
ATOM   1554  C   THR A 200     -19.869 -18.484  75.569  1.00  0.00              
ATOM   1555  O   THR A 200     -18.667 -18.463  75.292  1.00  0.00              
ATOM   1556  N   ALA A 201     -20.480 -19.570  76.057  1.00  0.00              
ATOM   1557  CA  ALA A 201     -19.801 -20.851  76.213  1.00  0.00              
ATOM   1558  CB  ALA A 201     -20.797 -21.893  76.698  1.00  0.00              
ATOM   1559  C   ALA A 201     -19.200 -21.352  74.904  1.00  0.00              
ATOM   1560  O   ALA A 201     -18.043 -21.775  74.849  1.00  0.00              
ATOM   1561  N   GLU A 202     -19.976 -21.235  73.822  1.00  0.00              
ATOM   1562  CA  GLU A 202     -19.503 -21.568  72.489  1.00  0.00              
ATOM   1563  CB  GLU A 202     -20.655 -21.517  71.498  1.00  0.00              
ATOM   1564  CG  GLU A 202     -21.621 -22.697  71.556  1.00  0.00              
ATOM   1565  CD  GLU A 202     -21.074 -23.989  70.963  1.00  0.00              
ATOM   1566  OE1 GLU A 202     -21.172 -24.166  69.750  1.00  0.00              
ATOM   1567  OE2 GLU A 202     -20.563 -24.817  71.714  1.00  0.00              
ATOM   1568  C   GLU A 202     -18.374 -20.657  72.028  1.00  0.00              
ATOM   1569  O   GLU A 202     -17.448 -21.125  71.368  1.00  0.00              
ATOM   1570  N   ARG A 203     -18.398 -19.371  72.395  1.00  0.00              
ATOM   1571  CA  ARG A 203     -17.325 -18.442  72.074  1.00  0.00              
ATOM   1572  CB  ARG A 203     -17.713 -17.019  72.465  1.00  0.00              
ATOM   1573  CG  ARG A 203     -16.882 -15.977  71.734  1.00  0.00              
ATOM   1574  CD  ARG A 203     -17.181 -14.553  72.174  1.00  0.00              
ATOM   1575  NE  ARG A 203     -16.653 -14.275  73.500  1.00  0.00              
ATOM   1576  CZ  ARG A 203     -16.015 -13.141  73.799  1.00  0.00              
ATOM   1577  NH1 ARG A 203     -15.626 -12.973  75.059  1.00  0.00              
ATOM   1578  NH2 ARG A 203     -15.751 -12.218  72.873  1.00  0.00              
ATOM   1579  C   ARG A 203     -16.042 -18.859  72.786  1.00  0.00              
ATOM   1580  O   ARG A 203     -14.965 -18.836  72.191  1.00  0.00              
ATOM   1581  N   GLU A 204     -16.140 -19.289  74.049  1.00  0.00              
ATOM   1582  CA  GLU A 204     -15.005 -19.870  74.757  1.00  0.00              
ATOM   1583  CB  GLU A 204     -15.374 -20.162  76.207  1.00  0.00              
ATOM   1584  CG  GLU A 204     -15.485 -18.916  77.081  1.00  0.00              
ATOM   1585  CD  GLU A 204     -14.144 -18.272  77.408  1.00  0.00              
ATOM   1586  OE1 GLU A 204     -13.493 -18.712  78.361  1.00  0.00              
ATOM   1587  OE2 GLU A 204     -13.742 -17.326  76.729  1.00  0.00              
ATOM   1588  C   GLU A 204     -14.464 -21.129  74.089  1.00  0.00              
ATOM   1589  O   GLU A 204     -13.249 -21.287  73.955  1.00  0.00              
ATOM   1590  N   ILE A 205     -15.352 -22.021  73.633  1.00  0.00              
ATOM   1591  CA  ILE A 205     -14.936 -23.204  72.886  1.00  0.00              
ATOM   1592  CB  ILE A 205     -16.121 -24.180  72.666  1.00  0.00              
ATOM   1593  CG2 ILE A 205     -15.696 -25.393  71.840  1.00  0.00              
ATOM   1594  CG1 ILE A 205     -16.679 -24.651  74.007  1.00  0.00              
ATOM   1595  CD1 ILE A 205     -17.965 -25.496  73.927  1.00  0.00              
ATOM   1596  C   ILE A 205     -14.255 -22.818  71.574  1.00  0.00              
ATOM   1597  O   ILE A 205     -13.182 -23.341  71.272  1.00  0.00              
ATOM   1598  N   VAL A 206     -14.803 -21.871  70.803  1.00  0.00              
ATOM   1599  CA  VAL A 206     -14.197 -21.464  69.543  1.00  0.00              
ATOM   1600  CB  VAL A 206     -15.212 -20.677  68.673  1.00  0.00              
ATOM   1601  CG1 VAL A 206     -15.300 -19.192  68.966  1.00  0.00              
ATOM   1602  CG2 VAL A 206     -14.961 -20.940  67.204  1.00  0.00              
ATOM   1603  C   VAL A 206     -12.864 -20.744  69.752  1.00  0.00              
ATOM   1604  O   VAL A 206     -11.940 -20.890  68.950  1.00  0.00              
ATOM   1605  N   ARG A 207     -12.729 -20.007  70.861  1.00  0.00              
ATOM   1606  CA  ARG A 207     -11.458 -19.426  71.268  1.00  0.00              
ATOM   1607  CB  ARG A 207     -11.656 -18.578  72.513  1.00  0.00              
ATOM   1608  CG  ARG A 207     -10.495 -17.644  72.822  1.00  0.00              
ATOM   1609  CD  ARG A 207     -10.358 -17.503  74.325  1.00  0.00              
ATOM   1610  NE  ARG A 207      -9.905 -18.768  74.878  1.00  0.00              
ATOM   1611  CZ  ARG A 207     -10.244 -19.210  76.087  1.00  0.00              
ATOM   1612  NH1 ARG A 207      -9.725 -20.363  76.480  1.00  0.00              
ATOM   1613  NH2 ARG A 207     -11.083 -18.539  76.867  1.00  0.00              
ATOM   1614  C   ARG A 207     -10.454 -20.534  71.570  1.00  0.00              
ATOM   1615  O   ARG A 207      -9.292 -20.451  71.172  1.00  0.00              
ATOM   1616  N   ASP A 208     -10.886 -21.602  72.253  1.00  0.00              
ATOM   1617  CA  ASP A 208     -10.042 -22.770  72.473  1.00  0.00              
ATOM   1618  CB  ASP A 208     -10.718 -23.764  73.411  1.00  0.00              
ATOM   1619  CG  ASP A 208      -9.869 -24.993  73.704  1.00  0.00              
ATOM   1620  OD1 ASP A 208     -10.181 -26.070  73.183  1.00  0.00              
ATOM   1621  OD2 ASP A 208      -8.911 -24.887  74.466  1.00  0.00              
ATOM   1622  C   ASP A 208      -9.640 -23.467  71.177  1.00  0.00              
ATOM   1623  O   ASP A 208      -8.503 -23.924  71.057  1.00  0.00              
ATOM   1624  N   ILE A 209     -10.561 -23.551  70.207  1.00  0.00              
ATOM   1625  CA  ILE A 209     -10.260 -24.053  68.868  1.00  0.00              
ATOM   1626  CB  ILE A 209     -11.507 -24.016  67.945  1.00  0.00              
ATOM   1627  CG2 ILE A 209     -11.143 -24.464  66.536  1.00  0.00              
ATOM   1628  CG1 ILE A 209     -12.653 -24.854  68.483  1.00  0.00              
ATOM   1629  CD1 ILE A 209     -13.952 -24.807  67.654  1.00  0.00              
ATOM   1630  C   ILE A 209      -9.146 -23.221  68.245  1.00  0.00              
ATOM   1631  O   ILE A 209      -8.164 -23.766  67.743  1.00  0.00              
ATOM   1632  N   LYS A 210      -9.296 -21.894  68.304  1.00  0.00              
ATOM   1633  CA  LYS A 210      -8.305 -20.959  67.798  1.00  0.00              
ATOM   1634  CB  LYS A 210      -8.797 -19.548  68.083  1.00  0.00              
ATOM   1635  CG  LYS A 210      -8.035 -18.433  67.389  1.00  0.00              
ATOM   1636  CD  LYS A 210      -8.525 -17.061  67.820  1.00  0.00              
ATOM   1637  CE  LYS A 210      -8.295 -16.861  69.310  1.00  0.00              
ATOM   1638  NZ  LYS A 210      -7.815 -15.518  69.553  1.00  0.00              
ATOM   1639  C   LYS A 210      -6.943 -21.210  68.441  1.00  0.00              
ATOM   1640  O   LYS A 210      -5.967 -21.460  67.734  1.00  0.00              
ATOM   1641  N   GLU A 211      -6.896 -21.245  69.779  1.00  0.00              
ATOM   1642  CA  GLU A 211      -5.677 -21.525  70.533  1.00  0.00              
ATOM   1643  CB  GLU A 211      -5.973 -21.575  72.028  1.00  0.00              
ATOM   1644  CG  GLU A 211      -6.451 -20.264  72.638  1.00  0.00              
ATOM   1645  CD  GLU A 211      -6.805 -20.386  74.113  1.00  0.00              
ATOM   1646  OE1 GLU A 211      -6.046 -19.889  74.942  1.00  0.00              
ATOM   1647  OE2 GLU A 211      -7.839 -20.976  74.442  1.00  0.00              
ATOM   1648  C   GLU A 211      -4.984 -22.828  70.149  1.00  0.00              
ATOM   1649  O   GLU A 211      -3.755 -22.895  70.115  1.00  0.00              
ATOM   1650  N   LYS A 212      -5.764 -23.877  69.878  1.00  0.00              
ATOM   1651  CA  LYS A 212      -5.208 -25.156  69.466  1.00  0.00              
ATOM   1652  CB  LYS A 212      -6.180 -26.274  69.808  1.00  0.00              
ATOM   1653  CG  LYS A 212      -6.202 -26.591  71.292  1.00  0.00              
ATOM   1654  CD  LYS A 212      -7.361 -27.518  71.593  1.00  0.00              
ATOM   1655  CE  LYS A 212      -7.303 -27.944  73.048  1.00  0.00              
ATOM   1656  NZ  LYS A 212      -8.595 -28.456  73.462  1.00  0.00              
ATOM   1657  C   LYS A 212      -4.824 -25.258  67.997  1.00  0.00              
ATOM   1658  O   LYS A 212      -3.799 -25.852  67.660  1.00  0.00              
ATOM   1659  N   LEU A 213      -5.631 -24.690  67.100  1.00  0.00              
ATOM   1660  CA  LEU A 213      -5.486 -24.964  65.681  1.00  0.00              
ATOM   1661  CB  LEU A 213      -6.804 -25.464  65.088  1.00  0.00              
ATOM   1662  CG  LEU A 213      -7.415 -26.770  65.583  1.00  0.00              
ATOM   1663  CD1 LEU A 213      -8.699 -27.052  64.823  1.00  0.00              
ATOM   1664  CD2 LEU A 213      -6.449 -27.931  65.413  1.00  0.00              
ATOM   1665  C   LEU A 213      -4.972 -23.832  64.810  1.00  0.00              
ATOM   1666  O   LEU A 213      -4.320 -24.105  63.797  1.00  0.00              
ATOM   1667  N   CYS A 214      -5.228 -22.568  65.159  1.00  0.00              
ATOM   1668  CA  CYS A 214      -5.034 -21.489  64.203  1.00  0.00              
ATOM   1669  CB  CYS A 214      -5.868 -20.269  64.566  1.00  0.00              
ATOM   1670  SG  CYS A 214      -5.197 -19.272  65.919  1.00  0.00              
ATOM   1671  C   CYS A 214      -3.579 -21.088  64.014  1.00  0.00              
ATOM   1672  O   CYS A 214      -2.764 -21.137  64.939  1.00  0.00              
ATOM   1673  N   TYR A 215      -3.258 -20.675  62.790  1.00  0.00              
ATOM   1674  CA  TYR A 215      -1.901 -20.306  62.431  1.00  0.00              
ATOM   1675  CB  TYR A 215      -1.122 -21.508  61.866  1.00  0.00              
ATOM   1676  CG  TYR A 215      -1.750 -22.229  60.678  1.00  0.00              
ATOM   1677  CD1 TYR A 215      -1.340 -21.939  59.390  1.00  0.00              
ATOM   1678  CE1 TYR A 215      -1.893 -22.614  58.322  1.00  0.00              
ATOM   1679  CD2 TYR A 215      -2.713 -23.195  60.897  1.00  0.00              
ATOM   1680  CE2 TYR A 215      -3.266 -23.871  59.833  1.00  0.00              
ATOM   1681  CZ  TYR A 215      -2.854 -23.574  58.553  1.00  0.00              
ATOM   1682  OH  TYR A 215      -3.418 -24.249  57.490  1.00  0.00              
ATOM   1683  C   TYR A 215      -1.931 -19.164  61.433  1.00  0.00              
ATOM   1684  O   TYR A 215      -2.911 -18.989  60.708  1.00  0.00              
ATOM   1685  N   VAL A 216      -0.871 -18.363  61.387  1.00  0.00              
ATOM   1686  CA  VAL A 216      -0.804 -17.267  60.440  1.00  0.00              
ATOM   1687  CB  VAL A 216       0.061 -16.110  60.973  1.00  0.00              
ATOM   1688  CG1 VAL A 216       0.077 -14.951  59.991  1.00  0.00              
ATOM   1689  CG2 VAL A 216      -0.469 -15.611  62.308  1.00  0.00              
ATOM   1690  C   VAL A 216      -0.255 -17.824  59.136  1.00  0.00              
ATOM   1691  O   VAL A 216       0.802 -18.459  59.094  1.00  0.00              
ATOM   1692  N   ALA A 217      -1.023 -17.604  58.070  1.00  0.00              
ATOM   1693  CA  ALA A 217      -0.640 -18.041  56.740  1.00  0.00              
ATOM   1694  CB  ALA A 217      -1.751 -17.693  55.763  1.00  0.00              
ATOM   1695  C   ALA A 217       0.625 -17.354  56.247  1.00  0.00              
ATOM   1696  O   ALA A 217       0.717 -16.128  56.273  1.00  0.00              
ATOM   1697  N   LEU A 218       1.612 -18.134  55.800  1.00  0.00              
ATOM   1698  CA  LEU A 218       2.822 -17.585  55.203  1.00  0.00              
ATOM   1699  CB  LEU A 218       3.877 -18.682  55.062  1.00  0.00              
ATOM   1700  CG  LEU A 218       5.237 -18.365  54.439  1.00  0.00              
ATOM   1701  CD1 LEU A 218       5.964 -17.263  55.194  1.00  0.00              
ATOM   1702  CD2 LEU A 218       6.087 -19.622  54.397  1.00  0.00              
ATOM   1703  C   LEU A 218       2.489 -16.977  53.845  1.00  0.00              
ATOM   1704  O   LEU A 218       2.967 -15.901  53.482  1.00  0.00              
ATOM   1705  N   ASP A 219       1.664 -17.671  53.062  1.00  0.00              
ATOM   1706  CA  ASP A 219       1.090 -17.071  51.876  1.00  0.00              
ATOM   1707  CB  ASP A 219       1.777 -17.522  50.594  1.00  0.00              
ATOM   1708  CG  ASP A 219       1.394 -16.606  49.444  1.00  0.00              
ATOM   1709  OD1 ASP A 219       0.344 -16.813  48.826  1.00  0.00              
ATOM   1710  OD2 ASP A 219       2.144 -15.660  49.195  1.00  0.00              
ATOM   1711  C   ASP A 219      -0.376 -17.444  51.827  1.00  0.00              
ATOM   1712  O   ASP A 219      -0.742 -18.574  51.496  1.00  0.00              
ATOM   1713  N   PHE A 220      -1.198 -16.448  52.157  1.00  0.00              
ATOM   1714  CA  PHE A 220      -2.642 -16.602  52.226  1.00  0.00              
ATOM   1715  CB  PHE A 220      -3.281 -15.247  52.537  1.00  0.00              
ATOM   1716  CG  PHE A 220      -4.790 -15.283  52.754  1.00  0.00              
ATOM   1717  CD1 PHE A 220      -5.344 -16.125  53.703  1.00  0.00              
ATOM   1718  CD2 PHE A 220      -5.603 -14.463  51.996  1.00  0.00              
ATOM   1719  CE1 PHE A 220      -6.710 -16.143  53.888  1.00  0.00              
ATOM   1720  CE2 PHE A 220      -6.968 -14.489  52.190  1.00  0.00              
ATOM   1721  CZ  PHE A 220      -7.521 -15.325  53.135  1.00  0.00              
ATOM   1722  C   PHE A 220      -3.272 -17.214  50.982  1.00  0.00              
ATOM   1723  O   PHE A 220      -3.961 -18.226  51.089  1.00  0.00              
ATOM   1724  N   GLU A 221      -3.011 -16.651  49.798  1.00  0.00              
ATOM   1725  CA  GLU A 221      -3.683 -17.095  48.588  1.00  0.00              
ATOM   1726  CB  GLU A 221      -3.470 -16.084  47.465  1.00  0.00              
ATOM   1727  CG  GLU A 221      -4.444 -16.232  46.292  1.00  0.00              
ATOM   1728  CD  GLU A 221      -5.916 -16.084  46.668  1.00  0.00              
ATOM   1729  OE1 GLU A 221      -6.327 -14.980  47.026  1.00  0.00              
ATOM   1730  OE2 GLU A 221      -6.644 -17.072  46.604  1.00  0.00              
ATOM   1731  C   GLU A 221      -3.258 -18.494  48.160  1.00  0.00              
ATOM   1732  O   GLU A 221      -4.103 -19.303  47.775  1.00  0.00              
ATOM   1733  N   ASN A 222      -1.959 -18.803  48.253  1.00  0.00              
ATOM   1734  CA  ASN A 222      -1.459 -20.144  47.973  1.00  0.00              
ATOM   1735  CB  ASN A 222       0.065 -20.167  48.087  1.00  0.00              
ATOM   1736  CG  ASN A 222       0.705 -21.543  47.962  1.00  0.00              
ATOM   1737  OD1 ASN A 222       1.455 -21.963  48.838  1.00  0.00              
ATOM   1738  ND2 ASN A 222       0.461 -22.304  46.904  1.00  0.00              
ATOM   1739  C   ASN A 222      -2.085 -21.183  48.896  1.00  0.00              
ATOM   1740  O   ASN A 222      -2.605 -22.200  48.432  1.00  0.00              
ATOM   1741  N   GLU A 223      -2.086 -20.895  50.202  1.00  0.00              
ATOM   1742  CA  GLU A 223      -2.709 -21.779  51.172  1.00  0.00              
ATOM   1743  CB  GLU A 223      -2.386 -21.323  52.580  1.00  0.00              
ATOM   1744  CG  GLU A 223      -0.940 -21.642  52.927  1.00  0.00              
ATOM   1745  CD  GLU A 223      -0.460 -20.994  54.212  1.00  0.00              
ATOM   1746  OE1 GLU A 223      -1.011 -21.265  55.277  1.00  0.00              
ATOM   1747  OE2 GLU A 223       0.479 -20.195  54.153  1.00  0.00              
ATOM   1748  C   GLU A 223      -4.211 -21.925  50.976  1.00  0.00              
ATOM   1749  O   GLU A 223      -4.742 -23.032  51.093  1.00  0.00              
ATOM   1750  N   MET A 224      -4.899 -20.830  50.634  1.00  0.00              
ATOM   1751  CA  MET A 224      -6.319 -20.859  50.317  1.00  0.00              
ATOM   1752  CB  MET A 224      -6.850 -19.440  50.107  1.00  0.00              
ATOM   1753  CG  MET A 224      -8.353 -19.360  49.874  1.00  0.00              
ATOM   1754  SD  MET A 224      -8.978 -17.663  49.823  1.00  0.00              
ATOM   1755  CE  MET A 224      -9.819 -17.636  51.380  1.00  0.00              
ATOM   1756  C   MET A 224      -6.592 -21.735  49.102  1.00  0.00              
ATOM   1757  O   MET A 224      -7.547 -22.511  49.114  1.00  0.00              
ATOM   1758  N   ALA A 225      -5.740 -21.668  48.072  1.00  0.00              
ATOM   1759  CA  ALA A 225      -5.843 -22.559  46.924  1.00  0.00              
ATOM   1760  CB  ALA A 225      -4.744 -22.248  45.920  1.00  0.00              
ATOM   1761  C   ALA A 225      -5.723 -24.028  47.316  1.00  0.00              
ATOM   1762  O   ALA A 225      -6.522 -24.853  46.863  1.00  0.00              
ATOM   1763  N   THR A 226      -4.765 -24.383  48.181  1.00  0.00              
ATOM   1764  CA  THR A 226      -4.676 -25.740  48.706  1.00  0.00              
ATOM   1765  CB  THR A 226      -3.295 -25.996  49.333  1.00  0.00              
ATOM   1766  OG1 THR A 226      -2.926 -24.830  50.060  1.00  0.00              
ATOM   1767  CG2 THR A 226      -2.254 -26.309  48.272  1.00  0.00              
ATOM   1768  C   THR A 226      -5.795 -26.142  49.663  1.00  0.00              
ATOM   1769  O   THR A 226      -6.143 -27.318  49.760  1.00  0.00              
ATOM   1770  N   ALA A 227      -6.380 -25.183  50.386  1.00  0.00              
ATOM   1771  CA  ALA A 227      -7.517 -25.460  51.252  1.00  0.00              
ATOM   1772  CB  ALA A 227      -7.709 -24.315  52.228  1.00  0.00              
ATOM   1773  C   ALA A 227      -8.813 -25.629  50.470  1.00  0.00              
ATOM   1774  O   ALA A 227      -9.719 -26.345  50.896  1.00  0.00              
ATOM   1775  N   ALA A 228      -8.924 -24.947  49.325  1.00  0.00              
ATOM   1776  CA  ALA A 228     -10.020 -25.160  48.391  1.00  0.00              
ATOM   1777  CB  ALA A 228     -10.032 -24.049  47.352  1.00  0.00              
ATOM   1778  C   ALA A 228      -9.838 -26.481  47.657  1.00  0.00              
ATOM   1779  O   ALA A 228     -10.782 -27.252  47.481  1.00  0.00              
ATOM   1780  N   SER A 229      -8.603 -26.781  47.247  1.00  0.00              
ATOM   1781  CA  SER A 229      -8.283 -28.059  46.629  1.00  0.00              
ATOM   1782  CB  SER A 229      -7.088 -27.876  45.692  1.00  0.00              
ATOM   1783  OG  SER A 229      -7.226 -26.722  44.870  1.00  0.00              
ATOM   1784  C   SER A 229      -7.967 -29.057  47.743  1.00  0.00              
ATOM   1785  O   SER A 229      -6.884 -29.645  47.813  1.00  0.00              
ATOM   1786  N   SER A 230      -8.945 -29.268  48.627  1.00  0.00              
ATOM   1787  CA  SER A 230      -8.745 -29.949  49.894  1.00  0.00              
ATOM   1788  CB  SER A 230      -9.952 -29.665  50.783  1.00  0.00              
ATOM   1789  OG  SER A 230     -11.165 -29.658  50.039  1.00  0.00              
ATOM   1790  C   SER A 230      -8.386 -31.433  49.863  1.00  0.00              
ATOM   1791  O   SER A 230      -9.202 -32.332  50.072  1.00  0.00              
ATOM   1792  N   SER A 231      -7.109 -31.683  49.577  1.00  0.00              
ATOM   1793  CA  SER A 231      -6.517 -33.002  49.712  1.00  0.00              
ATOM   1794  CB  SER A 231      -5.177 -32.989  48.981  1.00  0.00              
ATOM   1795  OG  SER A 231      -4.355 -31.912  49.430  1.00  0.00              
ATOM   1796  C   SER A 231      -6.294 -33.346  51.180  1.00  0.00              
ATOM   1797  O   SER A 231      -6.544 -34.454  51.652  1.00  0.00              
ATOM   1798  N   SER A 232      -5.804 -32.330  51.890  1.00  0.00              
ATOM   1799  CA  SER A 232      -5.272 -32.502  53.228  1.00  0.00              
ATOM   1800  CB  SER A 232      -3.815 -32.951  53.101  1.00  0.00              
ATOM   1801  OG  SER A 232      -3.151 -32.305  52.013  1.00  0.00              
ATOM   1802  C   SER A 232      -5.367 -31.284  54.137  1.00  0.00              
ATOM   1803  O   SER A 232      -5.429 -31.439  55.358  1.00  0.00              
ATOM   1804  N   LEU A 233      -5.401 -30.056  53.605  1.00  0.00              
ATOM   1805  CA  LEU A 233      -5.332 -28.865  54.439  1.00  0.00              
ATOM   1806  CB  LEU A 233      -4.737 -27.706  53.631  1.00  0.00              
ATOM   1807  CG  LEU A 233      -4.255 -26.464  54.377  1.00  0.00              
ATOM   1808  CD1 LEU A 233      -3.089 -26.803  55.293  1.00  0.00              
ATOM   1809  CD2 LEU A 233      -3.831 -25.391  53.394  1.00  0.00              
ATOM   1810  C   LEU A 233      -6.659 -28.486  55.100  1.00  0.00              
ATOM   1811  O   LEU A 233      -7.365 -27.563  54.683  1.00  0.00              
ATOM   1812  N   GLU A 234      -7.013 -29.265  56.127  1.00  0.00              
ATOM   1813  CA  GLU A 234      -8.101 -28.963  57.046  1.00  0.00              
ATOM   1814  CB  GLU A 234      -9.481 -29.053  56.386  1.00  0.00              
ATOM   1815  CG  GLU A 234      -9.995 -30.345  55.769  1.00  0.00              
ATOM   1816  CD  GLU A 234     -11.313 -30.132  55.032  1.00  0.00              
ATOM   1817  OE1 GLU A 234     -11.392 -30.487  53.858  1.00  0.00              
ATOM   1818  OE2 GLU A 234     -12.261 -29.595  55.619  1.00  0.00              
ATOM   1819  C   GLU A 234      -8.034 -29.883  58.255  1.00  0.00              
ATOM   1820  O   GLU A 234      -7.488 -30.984  58.155  1.00  0.00              
ATOM   1821  N   LYS A 235      -8.563 -29.466  59.407  1.00  0.00              
ATOM   1822  CA  LYS A 235      -8.492 -30.297  60.595  1.00  0.00              
ATOM   1823  CB  LYS A 235      -7.459 -29.741  61.588  1.00  0.00              
ATOM   1824  CG  LYS A 235      -7.134 -30.649  62.779  1.00  0.00              
ATOM   1825  CD  LYS A 235      -6.702 -32.038  62.316  1.00  0.00              
ATOM   1826  CE  LYS A 235      -6.823 -33.030  63.458  1.00  0.00              
ATOM   1827  NZ  LYS A 235      -7.136 -34.350  62.940  1.00  0.00              
ATOM   1828  C   LYS A 235      -9.846 -30.529  61.253  1.00  0.00              
ATOM   1829  O   LYS A 235     -10.732 -29.675  61.288  1.00  0.00              
ATOM   1830  N   SER A 236      -9.973 -31.762  61.732  1.00  0.00              
ATOM   1831  CA  SER A 236     -11.136 -32.260  62.434  1.00  0.00              
ATOM   1832  CB  SER A 236     -11.111 -33.774  62.231  1.00  0.00              
ATOM   1833  OG  SER A 236      -9.829 -34.289  62.602  1.00  0.00              
ATOM   1834  C   SER A 236     -11.084 -31.913  63.922  1.00  0.00              
ATOM   1835  O   SER A 236     -10.337 -32.552  64.672  1.00  0.00              
ATOM   1836  N   TYR A 237     -11.837 -30.919  64.393  1.00  0.00              
ATOM   1837  CA  TYR A 237     -11.884 -30.632  65.819  1.00  0.00              
ATOM   1838  CB  TYR A 237     -11.964 -29.121  66.082  1.00  0.00              
ATOM   1839  CG  TYR A 237     -11.942 -28.725  67.558  1.00  0.00              
ATOM   1840  CD1 TYR A 237     -10.740 -28.497  68.204  1.00  0.00              
ATOM   1841  CE1 TYR A 237     -10.727 -28.142  69.540  1.00  0.00              
ATOM   1842  CD2 TYR A 237     -13.129 -28.597  68.255  1.00  0.00              
ATOM   1843  CE2 TYR A 237     -13.121 -28.259  69.591  1.00  0.00              
ATOM   1844  CZ  TYR A 237     -11.921 -28.023  70.222  1.00  0.00              
ATOM   1845  OH  TYR A 237     -11.938 -27.654  71.552  1.00  0.00              
ATOM   1846  C   TYR A 237     -13.103 -31.342  66.388  1.00  0.00              
ATOM   1847  O   TYR A 237     -14.223 -31.126  65.925  1.00  0.00              
ATOM   1848  N   GLU A 238     -12.924 -32.202  67.390  1.00  0.00              
ATOM   1849  CA  GLU A 238     -14.073 -32.781  68.059  1.00  0.00              
ATOM   1850  CB  GLU A 238     -13.777 -34.168  68.616  1.00  0.00              
ATOM   1851  CG  GLU A 238     -15.069 -34.859  69.049  1.00  0.00              
ATOM   1852  CD  GLU A 238     -14.896 -36.226  69.689  1.00  0.00              
ATOM   1853  OE1 GLU A 238     -14.414 -37.142  69.023  1.00  0.00              
ATOM   1854  OE2 GLU A 238     -15.256 -36.370  70.856  1.00  0.00              
ATOM   1855  C   GLU A 238     -14.529 -31.850  69.171  1.00  0.00              
ATOM   1856  O   GLU A 238     -13.812 -31.609  70.144  1.00  0.00              
ATOM   1857  N   LEU A 239     -15.717 -31.276  68.988  1.00  0.00              
ATOM   1858  CA  LEU A 239     -16.399 -30.558  70.053  1.00  0.00              
ATOM   1859  CB  LEU A 239     -17.678 -29.907  69.531  1.00  0.00              
ATOM   1860  CG  LEU A 239     -17.591 -28.811  68.483  1.00  0.00              
ATOM   1861  CD1 LEU A 239     -18.985 -28.337  68.112  1.00  0.00              
ATOM   1862  CD2 LEU A 239     -16.771 -27.647  69.000  1.00  0.00              
ATOM   1863  C   LEU A 239     -16.759 -31.519  71.182  1.00  0.00              
ATOM   1864  O   LEU A 239     -17.202 -32.635  70.890  1.00  0.00              
ATOM   1865  N   PRO A 240     -16.633 -31.150  72.470  1.00  0.00              
ATOM   1866  CD  PRO A 240     -16.172 -29.831  72.902  1.00  0.00              
ATOM   1867  CA  PRO A 240     -16.872 -32.015  73.631  1.00  0.00              
ATOM   1868  CB  PRO A 240     -16.808 -31.036  74.784  1.00  0.00              
ATOM   1869  CG  PRO A 240     -15.742 -30.075  74.335  1.00  0.00              
ATOM   1870  C   PRO A 240     -18.159 -32.838  73.673  1.00  0.00              
ATOM   1871  O   PRO A 240     -18.245 -33.838  74.383  1.00  0.00              
ATOM   1872  N   ASP A 241     -19.171 -32.448  72.893  1.00  0.00              
ATOM   1873  CA  ASP A 241     -20.413 -33.203  72.780  1.00  0.00              
ATOM   1874  CB  ASP A 241     -21.588 -32.237  72.540  1.00  0.00              
ATOM   1875  CG  ASP A 241     -21.683 -31.669  71.125  1.00  0.00              
ATOM   1876  OD1 ASP A 241     -20.654 -31.277  70.567  1.00  0.00              
ATOM   1877  OD2 ASP A 241     -22.782 -31.608  70.577  1.00  0.00              
ATOM   1878  C   ASP A 241     -20.353 -34.242  71.655  1.00  0.00              
ATOM   1879  O   ASP A 241     -21.390 -34.716  71.192  1.00  0.00              
ATOM   1880  N   GLY A 242     -19.164 -34.556  71.137  1.00  0.00              
ATOM   1881  CA  GLY A 242     -19.007 -35.568  70.107  1.00  0.00              
ATOM   1882  C   GLY A 242     -18.907 -34.998  68.698  1.00  0.00              
ATOM   1883  O   GLY A 242     -18.470 -35.705  67.787  1.00  0.00              
ATOM   1884  N   GLN A 243     -19.257 -33.727  68.469  1.00  0.00              
ATOM   1885  CA  GLN A 243     -19.302 -33.189  67.115  1.00  0.00              
ATOM   1886  CB  GLN A 243     -20.131 -31.914  67.037  1.00  0.00              
ATOM   1887  CG  GLN A 243     -21.630 -32.121  67.172  1.00  0.00              
ATOM   1888  CD  GLN A 243     -22.418 -30.836  66.962  1.00  0.00              
ATOM   1889  OE1 GLN A 243     -22.332 -30.187  65.923  1.00  0.00              
ATOM   1890  NE2 GLN A 243     -23.222 -30.408  67.923  1.00  0.00              
ATOM   1891  C   GLN A 243     -17.929 -32.948  66.503  1.00  0.00              
ATOM   1892  O   GLN A 243     -17.277 -31.929  66.739  1.00  0.00              
ATOM   1893  N   VAL A 244     -17.460 -33.933  65.738  1.00  0.00              
ATOM   1894  CA  VAL A 244     -16.231 -33.794  64.967  1.00  0.00              
ATOM   1895  CB  VAL A 244     -15.714 -35.166  64.460  1.00  0.00              
ATOM   1896  CG1 VAL A 244     -14.322 -35.018  63.865  1.00  0.00              
ATOM   1897  CG2 VAL A 244     -15.678 -36.220  65.557  1.00  0.00              
ATOM   1898  C   VAL A 244     -16.470 -32.827  63.806  1.00  0.00              
ATOM   1899  O   VAL A 244     -16.937 -33.203  62.728  1.00  0.00              
ATOM   1900  N   ILE A 245     -16.195 -31.548  64.053  1.00  0.00              
ATOM   1901  CA  ILE A 245     -16.366 -30.517  63.041  1.00  0.00              
ATOM   1902  CB  ILE A 245     -16.784 -29.157  63.656  1.00  0.00              
ATOM   1903  CG2 ILE A 245     -18.150 -29.324  64.313  1.00  0.00              
ATOM   1904  CG1 ILE A 245     -15.767 -28.553  64.620  1.00  0.00              
ATOM   1905  CD1 ILE A 245     -16.084 -27.108  65.047  1.00  0.00              
ATOM   1906  C   ILE A 245     -15.129 -30.372  62.164  1.00  0.00              
ATOM   1907  O   ILE A 245     -13.995 -30.552  62.617  1.00  0.00              
ATOM   1908  N   THR A 246     -15.335 -30.047  60.887  1.00  0.00              
ATOM   1909  CA  THR A 246     -14.225 -29.908  59.956  1.00  0.00              
ATOM   1910  CB  THR A 246     -14.559 -30.528  58.576  1.00  0.00              
ATOM   1911  OG1 THR A 246     -15.682 -29.846  58.012  1.00  0.00              
ATOM   1912  CG2 THR A 246     -14.816 -32.024  58.671  1.00  0.00              
ATOM   1913  C   THR A 246     -13.884 -28.430  59.839  1.00  0.00              
ATOM   1914  O   THR A 246     -14.791 -27.613  59.678  1.00  0.00              
ATOM   1915  N   ILE A 247     -12.627 -28.018  59.982  1.00  0.00              
ATOM   1916  CA  ILE A 247     -12.271 -26.613  59.843  1.00  0.00              
ATOM   1917  CB  ILE A 247     -11.856 -26.028  61.216  1.00  0.00              
ATOM   1918  CG2 ILE A 247     -11.480 -24.558  61.081  1.00  0.00              
ATOM   1919  CG1 ILE A 247     -12.992 -26.158  62.227  1.00  0.00              
ATOM   1920  CD1 ILE A 247     -12.590 -25.924  63.685  1.00  0.00              
ATOM   1921  C   ILE A 247     -11.159 -26.526  58.810  1.00  0.00              
ATOM   1922  O   ILE A 247     -10.069 -27.071  59.002  1.00  0.00              
ATOM   1923  N   GLY A 248     -11.464 -25.883  57.682  1.00  0.00              
ATOM   1924  CA  GLY A 248     -10.516 -25.751  56.589  1.00  0.00              
ATOM   1925  C   GLY A 248      -9.730 -24.457  56.642  1.00  0.00              
ATOM   1926  O   GLY A 248      -9.039 -24.149  57.616  1.00  0.00              
ATOM   1927  N   ASN A 249      -9.925 -23.658  55.585  1.00  0.00              
ATOM   1928  CA  ASN A 249      -9.199 -22.407  55.377  1.00  0.00              
ATOM   1929  CB  ASN A 249      -9.692 -21.685  54.109  1.00  0.00              
ATOM   1930  CG  ASN A 249     -11.115 -21.138  54.146  1.00  0.00              
ATOM   1931  OD1 ASN A 249     -11.896 -21.400  55.060  1.00  0.00              
ATOM   1932  ND2 ASN A 249     -11.525 -20.336  53.175  1.00  0.00              
ATOM   1933  C   ASN A 249      -9.232 -21.452  56.565  1.00  0.00              
ATOM   1934  O   ASN A 249      -8.274 -20.726  56.836  1.00  0.00              
ATOM   1935  N   GLU A 250     -10.350 -21.533  57.299  1.00  0.00              
ATOM   1936  CA  GLU A 250     -10.605 -20.801  58.531  1.00  0.00              
ATOM   1937  CB  GLU A 250     -11.834 -21.368  59.246  1.00  0.00              
ATOM   1938  CG  GLU A 250     -13.209 -21.239  58.567  1.00  0.00              
ATOM   1939  CD  GLU A 250     -13.577 -22.215  57.452  1.00  0.00              
ATOM   1940  OE1 GLU A 250     -12.932 -23.261  57.298  1.00  0.00              
ATOM   1941  OE2 GLU A 250     -14.528 -21.939  56.721  1.00  0.00              
ATOM   1942  C   GLU A 250      -9.436 -20.776  59.512  1.00  0.00              
ATOM   1943  O   GLU A 250      -9.190 -19.755  60.158  1.00  0.00              
ATOM   1944  N   ARG A 251      -8.672 -21.875  59.574  1.00  0.00              
ATOM   1945  CA  ARG A 251      -7.504 -21.987  60.440  1.00  0.00              
ATOM   1946  CB  ARG A 251      -6.872 -23.361  60.292  1.00  0.00              
ATOM   1947  CG  ARG A 251      -7.722 -24.516  60.801  1.00  0.00              
ATOM   1948  CD  ARG A 251      -6.930 -25.813  60.748  1.00  0.00              
ATOM   1949  NE  ARG A 251      -5.771 -25.727  61.623  1.00  0.00              
ATOM   1950  CZ  ARG A 251      -4.787 -26.623  61.643  1.00  0.00              
ATOM   1951  NH1 ARG A 251      -3.776 -26.390  62.465  1.00  0.00              
ATOM   1952  NH2 ARG A 251      -4.799 -27.706  60.872  1.00  0.00              
ATOM   1953  C   ARG A 251      -6.423 -20.933  60.217  1.00  0.00              
ATOM   1954  O   ARG A 251      -5.718 -20.554  61.155  1.00  0.00              
ATOM   1955  N   PHE A 252      -6.265 -20.466  58.976  1.00  0.00              
ATOM   1956  CA  PHE A 252      -5.368 -19.354  58.693  1.00  0.00              
ATOM   1957  CB  PHE A 252      -4.343 -19.702  57.607  1.00  0.00              
ATOM   1958  CG  PHE A 252      -4.898 -20.289  56.317  1.00  0.00              
ATOM   1959  CD1 PHE A 252      -5.305 -19.460  55.290  1.00  0.00              
ATOM   1960  CD2 PHE A 252      -4.987 -21.660  56.180  1.00  0.00              
ATOM   1961  CE1 PHE A 252      -5.814 -20.007  54.134  1.00  0.00              
ATOM   1962  CE2 PHE A 252      -5.490 -22.200  55.018  1.00  0.00              
ATOM   1963  CZ  PHE A 252      -5.908 -21.374  54.000  1.00  0.00              
ATOM   1964  C   PHE A 252      -6.106 -18.059  58.381  1.00  0.00              
ATOM   1965  O   PHE A 252      -5.649 -16.962  58.707  1.00  0.00              
ATOM   1966  N   ARG A 253      -7.287 -18.200  57.773  1.00  0.00              
ATOM   1967  CA  ARG A 253      -8.195 -17.102  57.465  1.00  0.00              
ATOM   1968  CB  ARG A 253      -9.383 -17.718  56.735  1.00  0.00              
ATOM   1969  CG  ARG A 253     -10.603 -16.900  56.355  1.00  0.00              
ATOM   1970  CD  ARG A 253     -11.546 -17.912  55.735  1.00  0.00              
ATOM   1971  NE  ARG A 253     -12.904 -17.425  55.582  1.00  0.00              
ATOM   1972  CZ  ARG A 253     -13.946 -18.255  55.482  1.00  0.00              
ATOM   1973  NH1 ARG A 253     -15.163 -17.738  55.406  1.00  0.00              
ATOM   1974  NH2 ARG A 253     -13.795 -19.576  55.424  1.00  0.00              
ATOM   1975  C   ARG A 253      -8.632 -16.309  58.694  1.00  0.00              
ATOM   1976  O   ARG A 253      -8.961 -15.125  58.580  1.00  0.00              
ATOM   1977  N   CYS A 254      -8.661 -16.942  59.874  1.00  0.00              
ATOM   1978  CA  CYS A 254      -8.856 -16.216  61.118  1.00  0.00              
ATOM   1979  CB  CYS A 254      -9.353 -17.135  62.239  1.00  0.00              
ATOM   1980  SG  CYS A 254      -9.569 -16.304  63.832  1.00  0.00              
ATOM   1981  C   CYS A 254      -7.660 -15.347  61.516  1.00  0.00              
ATOM   1982  O   CYS A 254      -7.850 -14.125  61.500  1.00  0.00              
ATOM   1983  N   PRO A 255      -6.425 -15.805  61.825  1.00  0.00              
ATOM   1984  CD  PRO A 255      -6.027 -17.203  61.973  1.00  0.00              
ATOM   1985  CA  PRO A 255      -5.285 -14.942  62.146  1.00  0.00              
ATOM   1986  CB  PRO A 255      -4.162 -15.920  62.387  1.00  0.00              
ATOM   1987  CG  PRO A 255      -4.873 -17.113  62.945  1.00  0.00              
ATOM   1988  C   PRO A 255      -4.911 -13.959  61.045  1.00  0.00              
ATOM   1989  O   PRO A 255      -4.376 -12.885  61.325  1.00  0.00              
ATOM   1990  N   GLU A 256      -5.220 -14.298  59.786  1.00  0.00              
ATOM   1991  CA  GLU A 256      -5.046 -13.395  58.658  1.00  0.00              
ATOM   1992  CB  GLU A 256      -5.611 -14.038  57.397  1.00  0.00              
ATOM   1993  CG  GLU A 256      -5.291 -13.317  56.090  1.00  0.00              
ATOM   1994  CD  GLU A 256      -3.816 -13.217  55.735  1.00  0.00              
ATOM   1995  OE1 GLU A 256      -3.088 -14.202  55.875  1.00  0.00              
ATOM   1996  OE2 GLU A 256      -3.381 -12.158  55.277  1.00  0.00              
ATOM   1997  C   GLU A 256      -5.680 -12.024  58.861  1.00  0.00              
ATOM   1998  O   GLU A 256      -5.157 -11.037  58.342  1.00  0.00              
ATOM   1999  N   THR A 257      -6.760 -11.927  59.642  1.00  0.00              
ATOM   2000  CA  THR A 257      -7.392 -10.652  59.961  1.00  0.00              
ATOM   2001  CB  THR A 257      -8.626 -10.868  60.846  1.00  0.00              
ATOM   2002  OG1 THR A 257      -9.289 -12.012  60.329  1.00  0.00              
ATOM   2003  CG2 THR A 257      -9.573  -9.681  60.811  1.00  0.00              
ATOM   2004  C   THR A 257      -6.435  -9.666  60.629  1.00  0.00              
ATOM   2005  O   THR A 257      -6.566  -8.458  60.442  1.00  0.00              
ATOM   2006  N   LEU A 258      -5.419 -10.146  61.359  1.00  0.00              
ATOM   2007  CA  LEU A 258      -4.392  -9.276  61.926  1.00  0.00              
ATOM   2008  CB  LEU A 258      -3.443 -10.081  62.805  1.00  0.00              
ATOM   2009  CG  LEU A 258      -3.985 -10.791  64.039  1.00  0.00              
ATOM   2010  CD1 LEU A 258      -2.915 -11.703  64.615  1.00  0.00              
ATOM   2011  CD2 LEU A 258      -4.486  -9.802  65.081  1.00  0.00              
ATOM   2012  C   LEU A 258      -3.583  -8.557  60.850  1.00  0.00              
ATOM   2013  O   LEU A 258      -3.031  -7.479  61.070  1.00  0.00              
ATOM   2014  N   PHE A 259      -3.497  -9.172  59.669  1.00  0.00              
ATOM   2015  CA  PHE A 259      -2.845  -8.575  58.517  1.00  0.00              
ATOM   2016  CB  PHE A 259      -2.057  -9.643  57.750  1.00  0.00              
ATOM   2017  CG  PHE A 259      -0.844 -10.157  58.520  1.00  0.00              
ATOM   2018  CD1 PHE A 259       0.419  -9.722  58.170  1.00  0.00              
ATOM   2019  CD2 PHE A 259      -1.002 -11.003  59.603  1.00  0.00              
ATOM   2020  CE1 PHE A 259       1.511 -10.094  58.927  1.00  0.00              
ATOM   2021  CE2 PHE A 259       0.094 -11.365  60.357  1.00  0.00              
ATOM   2022  CZ  PHE A 259       1.349 -10.908  60.025  1.00  0.00              
ATOM   2023  C   PHE A 259      -3.852  -7.878  57.609  1.00  0.00              
ATOM   2024  O   PHE A 259      -3.523  -6.877  56.973  1.00  0.00              
ATOM   2025  N   GLN A 260      -5.090  -8.382  57.546  1.00  0.00              
ATOM   2026  CA  GLN A 260      -6.160  -7.801  56.746  1.00  0.00              
ATOM   2027  CB  GLN A 260      -6.522  -8.734  55.586  1.00  0.00              
ATOM   2028  CG  GLN A 260      -5.439  -8.917  54.532  1.00  0.00              
ATOM   2029  CD  GLN A 260      -5.839  -9.878  53.424  1.00  0.00              
ATOM   2030  OE1 GLN A 260      -6.828  -9.690  52.721  1.00  0.00              
ATOM   2031  NE2 GLN A 260      -5.085 -10.946  53.214  1.00  0.00              
ATOM   2032  C   GLN A 260      -7.402  -7.509  57.600  1.00  0.00              
ATOM   2033  O   GLN A 260      -8.356  -8.298  57.614  1.00  0.00              
ATOM   2034  N   PRO A 261      -7.470  -6.378  58.327  1.00  0.00              
ATOM   2035  CD  PRO A 261      -6.421  -5.366  58.389  1.00  0.00              
ATOM   2036  CA  PRO A 261      -8.581  -6.016  59.218  1.00  0.00              
ATOM   2037  CB  PRO A 261      -8.111  -4.700  59.798  1.00  0.00              
ATOM   2038  CG  PRO A 261      -6.613  -4.810  59.782  1.00  0.00              
ATOM   2039  C   PRO A 261      -9.946  -5.883  58.542  1.00  0.00              
ATOM   2040  O   PRO A 261     -11.013  -5.960  59.169  1.00  0.00              
ATOM   2041  N   SER A 262      -9.894  -5.725  57.218  1.00  0.00              
ATOM   2042  CA  SER A 262     -11.042  -5.734  56.331  1.00  0.00              
ATOM   2043  CB  SER A 262     -10.513  -5.614  54.906  1.00  0.00              
ATOM   2044  OG  SER A 262      -9.307  -6.360  54.753  1.00  0.00              
ATOM   2045  C   SER A 262     -11.947  -6.955  56.463  1.00  0.00              
ATOM   2046  O   SER A 262     -13.145  -6.865  56.196  1.00  0.00              
ATOM   2047  N   PHE A 263     -11.405  -8.096  56.906  1.00  0.00              
ATOM   2048  CA  PHE A 263     -12.203  -9.293  57.158  1.00  0.00              
ATOM   2049  CB  PHE A 263     -11.291 -10.469  57.477  1.00  0.00              
ATOM   2050  CG  PHE A 263     -10.441 -10.987  56.323  1.00  0.00              
ATOM   2051  CD1 PHE A 263      -9.350 -11.779  56.615  1.00  0.00              
ATOM   2052  CD2 PHE A 263     -10.758 -10.710  55.003  1.00  0.00              
ATOM   2053  CE1 PHE A 263      -8.592 -12.300  55.590  1.00  0.00              
ATOM   2054  CE2 PHE A 263      -9.987 -11.230  53.985  1.00  0.00              
ATOM   2055  CZ  PHE A 263      -8.906 -12.028  54.278  1.00  0.00              
ATOM   2056  C   PHE A 263     -13.256  -9.150  58.254  1.00  0.00              
ATOM   2057  O   PHE A 263     -14.289  -9.827  58.245  1.00  0.00              
ATOM   2058  N   ILE A 264     -12.986  -8.287  59.237  1.00  0.00              
ATOM   2059  CA  ILE A 264     -14.022  -7.863  60.168  1.00  0.00              
ATOM   2060  CB  ILE A 264     -13.420  -7.590  61.569  1.00  0.00              
ATOM   2061  CG2 ILE A 264     -14.405  -6.891  62.509  1.00  0.00              
ATOM   2062  CG1 ILE A 264     -12.946  -8.905  62.176  1.00  0.00              
ATOM   2063  CD1 ILE A 264     -12.231  -8.785  63.533  1.00  0.00              
ATOM   2064  C   ILE A 264     -14.726  -6.644  59.581  1.00  0.00              
ATOM   2065  O   ILE A 264     -15.951  -6.533  59.620  1.00  0.00              
ATOM   2066  N   GLY A 265     -13.933  -5.737  59.009  1.00  0.00              
ATOM   2067  CA  GLY A 265     -14.453  -4.500  58.454  1.00  0.00              
ATOM   2068  C   GLY A 265     -13.670  -3.284  58.924  1.00  0.00              
ATOM   2069  O   GLY A 265     -14.075  -2.147  58.679  1.00  0.00              
ATOM   2070  N   MET A 266     -12.533  -3.488  59.597  1.00  0.00              
ATOM   2071  CA  MET A 266     -11.743  -2.376  60.096  1.00  0.00              
ATOM   2072  CB  MET A 266     -10.821  -2.817  61.227  1.00  0.00              
ATOM   2073  CG  MET A 266     -11.523  -3.329  62.475  1.00  0.00              
ATOM   2074  SD  MET A 266     -10.350  -3.964  63.701  1.00  0.00              
ATOM   2075  CE  MET A 266      -9.912  -2.460  64.526  1.00  0.00              
ATOM   2076  C   MET A 266     -10.914  -1.795  58.961  1.00  0.00              
ATOM   2077  O   MET A 266     -10.214  -2.510  58.243  1.00  0.00              
ATOM   2078  N   GLU A 267     -11.016  -0.476  58.793  1.00  0.00              
ATOM   2079  CA  GLU A 267     -10.235   0.247  57.796  1.00  0.00              
ATOM   2080  CB  GLU A 267     -10.930   1.561  57.459  1.00  0.00              
ATOM   2081  CG  GLU A 267     -12.308   1.379  56.834  1.00  0.00              
ATOM   2082  CD  GLU A 267     -13.002   2.693  56.514  1.00  0.00              
ATOM   2083  OE1 GLU A 267     -13.607   3.275  57.415  1.00  0.00              
ATOM   2084  OE2 GLU A 267     -12.937   3.133  55.368  1.00  0.00              
ATOM   2085  C   GLU A 267      -8.794   0.523  58.223  1.00  0.00              
ATOM   2086  O   GLU A 267      -8.005   1.109  57.479  1.00  0.00              
ATOM   2087  N   SER A 268      -8.449   0.136  59.451  1.00  0.00              
ATOM   2088  CA  SER A 268      -7.112   0.282  59.997  1.00  0.00              
ATOM   2089  CB  SER A 268      -7.184  -0.091  61.468  1.00  0.00              
ATOM   2090  OG  SER A 268      -8.299   0.534  62.094  1.00  0.00              
ATOM   2091  C   SER A 268      -6.092  -0.609  59.293  1.00  0.00              
ATOM   2092  O   SER A 268      -6.429  -1.658  58.741  1.00  0.00              
ATOM   2093  N   ALA A 269      -4.826  -0.184  59.305  1.00  0.00              
ATOM   2094  CA  ALA A 269      -3.745  -0.967  58.725  1.00  0.00              
ATOM   2095  CB  ALA A 269      -2.491  -0.111  58.661  1.00  0.00              
ATOM   2096  C   ALA A 269      -3.426  -2.199  59.565  1.00  0.00              
ATOM   2097  O   ALA A 269      -3.543  -2.174  60.793  1.00  0.00              
ATOM   2098  N   GLY A 270      -3.037  -3.288  58.902  1.00  0.00              
ATOM   2099  CA  GLY A 270      -2.700  -4.526  59.585  1.00  0.00              
ATOM   2100  C   GLY A 270      -1.341  -4.467  60.267  1.00  0.00              
ATOM   2101  O   GLY A 270      -0.472  -3.683  59.877  1.00  0.00              
ATOM   2102  N   ILE A 271      -1.160  -5.369  61.238  1.00  0.00              
ATOM   2103  CA  ILE A 271       0.019  -5.480  62.098  1.00  0.00              
ATOM   2104  CB  ILE A 271      -0.047  -6.885  62.769  1.00  0.00              
ATOM   2105  CG2 ILE A 271       1.286  -7.596  62.980  1.00  0.00              
ATOM   2106  CG1 ILE A 271      -0.862  -6.762  64.051  1.00  0.00              
ATOM   2107  CD1 ILE A 271      -1.005  -8.046  64.894  1.00  0.00              
ATOM   2108  C   ILE A 271       1.383  -5.131  61.499  1.00  0.00              
ATOM   2109  O   ILE A 271       2.134  -4.316  62.046  1.00  0.00              
ATOM   2110  N   HIS A 272       1.668  -5.729  60.339  1.00  0.00              
ATOM   2111  CA  HIS A 272       2.884  -5.469  59.585  1.00  0.00              
ATOM   2112  CB  HIS A 272       2.962  -6.410  58.376  1.00  0.00              
ATOM   2113  CG  HIS A 272       1.815  -6.308  57.373  1.00  0.00              
ATOM   2114  ND1 HIS A 272       0.530  -6.592  57.546  1.00  0.00              
ATOM   2115  CD2 HIS A 272       1.986  -5.888  56.076  1.00  0.00              
ATOM   2116  NE2 HIS A 272       0.794  -5.938  55.544  1.00  0.00              
ATOM   2117  CE1 HIS A 272      -0.085  -6.356  56.419  1.00  0.00              
ATOM   2118  C   HIS A 272       3.022  -4.013  59.156  1.00  0.00              
ATOM   2119  O   HIS A 272       4.065  -3.388  59.359  1.00  0.00              
ATOM   2120  N   GLU A 273       1.932  -3.448  58.628  1.00  0.00              
ATOM   2121  CA  GLU A 273       1.908  -2.074  58.156  1.00  0.00              
ATOM   2122  CB  GLU A 273       0.634  -1.784  57.381  1.00  0.00              
ATOM   2123  CG  GLU A 273       0.466  -2.605  56.115  1.00  0.00              
ATOM   2124  CD  GLU A 273      -0.933  -2.527  55.529  1.00  0.00              
ATOM   2125  OE1 GLU A 273      -1.875  -2.986  56.181  1.00  0.00              
ATOM   2126  OE2 GLU A 273      -1.083  -1.997  54.430  1.00  0.00              
ATOM   2127  C   GLU A 273       1.975  -1.123  59.335  1.00  0.00              
ATOM   2128  O   GLU A 273       2.641  -0.094  59.247  1.00  0.00              
ATOM   2129  N   THR A 274       1.309  -1.426  60.455  1.00  0.00              
ATOM   2130  CA  THR A 274       1.418  -0.594  61.641  1.00  0.00              
ATOM   2131  CB  THR A 274       0.338  -0.955  62.674  1.00  0.00              
ATOM   2132  OG1 THR A 274       0.244  -2.373  62.726  1.00  0.00              
ATOM   2133  CG2 THR A 274      -1.005  -0.334  62.338  1.00  0.00              
ATOM   2134  C   THR A 274       2.825  -0.588  62.231  1.00  0.00              
ATOM   2135  O   THR A 274       3.341   0.481  62.559  1.00  0.00              
ATOM   2136  N   THR A 275       3.483  -1.755  62.288  1.00  0.00              
ATOM   2137  CA  THR A 275       4.874  -1.861  62.722  1.00  0.00              
ATOM   2138  CB  THR A 275       5.280  -3.357  62.744  1.00  0.00              
ATOM   2139  OG1 THR A 275       4.465  -3.983  63.727  1.00  0.00              
ATOM   2140  CG2 THR A 275       6.741  -3.608  63.088  1.00  0.00              
ATOM   2141  C   THR A 275       5.788  -1.035  61.812  1.00  0.00              
ATOM   2142  O   THR A 275       6.614  -0.245  62.276  1.00  0.00              
ATOM   2143  N   TYR A 276       5.595  -1.183  60.495  1.00  0.00              
ATOM   2144  CA  TYR A 276       6.299  -0.395  59.493  1.00  0.00              
ATOM   2145  CB  TYR A 276       5.825  -0.857  58.115  1.00  0.00              
ATOM   2146  CG  TYR A 276       6.505  -0.219  56.913  1.00  0.00              
ATOM   2147  CD1 TYR A 276       7.812  -0.538  56.599  1.00  0.00              
ATOM   2148  CE1 TYR A 276       8.380  -0.038  55.446  1.00  0.00              
ATOM   2149  CD2 TYR A 276       5.779   0.631  56.101  1.00  0.00              
ATOM   2150  CE2 TYR A 276       6.344   1.133  54.949  1.00  0.00              
ATOM   2151  CZ  TYR A 276       7.633   0.776  54.619  1.00  0.00              
ATOM   2152  OH  TYR A 276       8.174   1.234  53.436  1.00  0.00              
ATOM   2153  C   TYR A 276       6.070   1.103  59.685  1.00  0.00              
ATOM   2154  O   TYR A 276       7.028   1.875  59.670  1.00  0.00              
ATOM   2155  N   ASN A 277       4.820   1.523  59.913  1.00  0.00              
ATOM   2156  CA  ASN A 277       4.482   2.924  60.146  1.00  0.00              
ATOM   2157  CB  ASN A 277       2.978   3.141  60.287  1.00  0.00              
ATOM   2158  CG  ASN A 277       2.214   3.136  58.971  1.00  0.00              
ATOM   2159  OD1 ASN A 277       2.470   3.923  58.065  1.00  0.00              
ATOM   2160  ND2 ASN A 277       1.247   2.246  58.812  1.00  0.00              
ATOM   2161  C   ASN A 277       5.165   3.508  61.370  1.00  0.00              
ATOM   2162  O   ASN A 277       5.679   4.626  61.310  1.00  0.00              
ATOM   2163  N   SER A 278       5.202   2.753  62.477  1.00  0.00              
ATOM   2164  CA  SER A 278       5.961   3.135  63.659  1.00  0.00              
ATOM   2165  CB  SER A 278       5.912   2.012  64.678  1.00  0.00              
ATOM   2166  OG  SER A 278       4.597   1.750  65.133  1.00  0.00              
ATOM   2167  C   SER A 278       7.416   3.447  63.330  1.00  0.00              
ATOM   2168  O   SER A 278       7.915   4.532  63.638  1.00  0.00              
ATOM   2169  N   ILE A 279       8.075   2.521  62.623  1.00  0.00              
ATOM   2170  CA  ILE A 279       9.464   2.700  62.221  1.00  0.00              
ATOM   2171  CB  ILE A 279       9.993   1.390  61.589  1.00  0.00              
ATOM   2172  CG2 ILE A 279      11.436   1.544  61.134  1.00  0.00              
ATOM   2173  CG1 ILE A 279       9.912   0.247  62.597  1.00  0.00              
ATOM   2174  CD1 ILE A 279      10.139  -1.163  62.021  1.00  0.00              
ATOM   2175  C   ILE A 279       9.613   3.912  61.300  1.00  0.00              
ATOM   2176  O   ILE A 279      10.470   4.760  61.541  1.00  0.00              
ATOM   2177  N   MET A 280       8.730   4.056  60.306  1.00  0.00              
ATOM   2178  CA  MET A 280       8.746   5.189  59.386  1.00  0.00              
ATOM   2179  CB  MET A 280       7.786   4.958  58.224  1.00  0.00              
ATOM   2180  CG  MET A 280       8.195   3.854  57.258  1.00  0.00              
ATOM   2181  SD  MET A 280       9.767   4.163  56.414  1.00  0.00              
ATOM   2182  CE  MET A 280      10.766   2.927  57.193  1.00  0.00              
ATOM   2183  C   MET A 280       8.452   6.551  60.006  1.00  0.00              
ATOM   2184  O   MET A 280       8.799   7.589  59.433  1.00  0.00              
ATOM   2185  N   LYS A 281       7.775   6.573  61.158  1.00  0.00              
ATOM   2186  CA  LYS A 281       7.584   7.806  61.903  1.00  0.00              
ATOM   2187  CB  LYS A 281       6.254   7.735  62.641  1.00  0.00              
ATOM   2188  CG  LYS A 281       5.708   9.088  63.064  1.00  0.00              
ATOM   2189  CD  LYS A 281       4.328   8.888  63.656  1.00  0.00              
ATOM   2190  CE  LYS A 281       3.729  10.220  64.068  1.00  0.00              
ATOM   2191  NZ  LYS A 281       2.449   9.991  64.708  1.00  0.00              
ATOM   2192  C   LYS A 281       8.745   8.066  62.864  1.00  0.00              
ATOM   2193  O   LYS A 281       8.975   9.200  63.291  1.00  0.00              
ATOM   2194  N   CYS A 282       9.488   7.019  63.235  1.00  0.00              
ATOM   2195  CA  CYS A 282      10.709   7.174  64.015  1.00  0.00              
ATOM   2196  CB  CYS A 282      11.141   5.826  64.570  1.00  0.00              
ATOM   2197  SG  CYS A 282       9.954   5.148  65.754  1.00  0.00              
ATOM   2198  C   CYS A 282      11.854   7.789  63.216  1.00  0.00              
ATOM   2199  O   CYS A 282      11.759   7.998  62.004  1.00  0.00              
ATOM   2200  N   ASP A 283      12.972   8.093  63.884  1.00  0.00              
ATOM   2201  CA  ASP A 283      14.098   8.740  63.231  1.00  0.00              
ATOM   2202  CB  ASP A 283      15.044   9.329  64.282  1.00  0.00              
ATOM   2203  CG  ASP A 283      16.038  10.341  63.727  1.00  0.00              
ATOM   2204  OD1 ASP A 283      15.867  11.527  64.006  1.00  0.00              
ATOM   2205  OD2 ASP A 283      16.957   9.958  63.006  1.00  0.00              
ATOM   2206  C   ASP A 283      14.855   7.776  62.325  1.00  0.00              
ATOM   2207  O   ASP A 283      15.272   6.719  62.796  1.00  0.00              
ATOM   2208  N   ILE A 284      15.059   8.143  61.047  1.00  0.00              
ATOM   2209  CA  ILE A 284      15.873   7.389  60.081  1.00  0.00              
ATOM   2210  CB  ILE A 284      16.218   8.263  58.834  1.00  0.00              
ATOM   2211  CG2 ILE A 284      17.210   7.572  57.894  1.00  0.00              
ATOM   2212  CG1 ILE A 284      14.968   8.628  58.044  1.00  0.00              
ATOM   2213  CD1 ILE A 284      15.183   9.662  56.917  1.00  0.00              
ATOM   2214  C   ILE A 284      17.145   6.815  60.694  1.00  0.00              
ATOM   2215  O   ILE A 284      17.417   5.614  60.664  1.00  0.00              
ATOM   2216  N   ASP A 285      17.858   7.702  61.382  1.00  0.00              
ATOM   2217  CA  ASP A 285      19.152   7.375  61.940  1.00  0.00              
ATOM   2218  CB  ASP A 285      19.967   8.663  62.074  1.00  0.00              
ATOM   2219  CG  ASP A 285      20.516   9.247  60.771  1.00  0.00              
ATOM   2220  OD1 ASP A 285      21.151  10.300  60.823  1.00  0.00              
ATOM   2221  OD2 ASP A 285      20.337   8.658  59.705  1.00  0.00              
ATOM   2222  C   ASP A 285      19.131   6.556  63.225  1.00  0.00              
ATOM   2223  O   ASP A 285      20.151   6.439  63.906  1.00  0.00              
ATOM   2224  N   ILE A 286      17.974   5.999  63.605  1.00  0.00              
ATOM   2225  CA  ILE A 286      17.906   4.945  64.612  1.00  0.00              
ATOM   2226  CB  ILE A 286      17.262   5.410  65.953  1.00  0.00              
ATOM   2227  CG2 ILE A 286      18.146   6.445  66.642  1.00  0.00              
ATOM   2228  CG1 ILE A 286      15.820   5.890  65.798  1.00  0.00              
ATOM   2229  CD1 ILE A 286      15.078   6.227  67.105  1.00  0.00              
ATOM   2230  C   ILE A 286      17.168   3.709  64.089  1.00  0.00              
ATOM   2231  O   ILE A 286      17.071   2.698  64.790  1.00  0.00              
ATOM   2232  N   ARG A 287      16.665   3.727  62.846  1.00  0.00              
ATOM   2233  CA  ARG A 287      15.766   2.685  62.355  1.00  0.00              
ATOM   2234  CB  ARG A 287      15.217   3.024  60.981  1.00  0.00              
ATOM   2235  CG  ARG A 287      14.198   4.132  61.099  1.00  0.00              
ATOM   2236  CD  ARG A 287      13.657   4.568  59.756  1.00  0.00              
ATOM   2237  NE  ARG A 287      12.844   5.748  59.982  1.00  0.00              
ATOM   2238  CZ  ARG A 287      12.181   6.392  59.028  1.00  0.00              
ATOM   2239  NH1 ARG A 287      11.467   7.438  59.405  1.00  0.00              
ATOM   2240  NH2 ARG A 287      12.250   6.041  57.750  1.00  0.00              
ATOM   2241  C   ARG A 287      16.297   1.264  62.342  1.00  0.00              
ATOM   2242  O   ARG A 287      15.568   0.339  62.702  1.00  0.00              
ATOM   2243  N   LYS A 288      17.571   1.071  61.981  1.00  0.00              
ATOM   2244  CA  LYS A 288      18.195  -0.248  61.977  1.00  0.00              
ATOM   2245  CB  LYS A 288      19.631  -0.123  61.478  1.00  0.00              
ATOM   2246  CG  LYS A 288      20.359  -1.449  61.305  1.00  0.00              
ATOM   2247  CD  LYS A 288      21.769  -1.180  60.825  1.00  0.00              
ATOM   2248  CE  LYS A 288      22.588  -2.457  60.844  1.00  0.00              
ATOM   2249  NZ  LYS A 288      23.950  -2.166  60.444  1.00  0.00              
ATOM   2250  C   LYS A 288      18.157  -0.901  63.358  1.00  0.00              
ATOM   2251  O   LYS A 288      17.933  -2.106  63.489  1.00  0.00              
ATOM   2252  N   ASP A 289      18.292  -0.072  64.399  1.00  0.00              
ATOM   2253  CA  ASP A 289      18.247  -0.519  65.788  1.00  0.00              
ATOM   2254  CB  ASP A 289      18.462   0.649  66.746  1.00  0.00              
ATOM   2255  CG  ASP A 289      19.779   1.389  66.607  1.00  0.00              
ATOM   2256  OD1 ASP A 289      20.649   1.197  67.456  1.00  0.00              
ATOM   2257  OD2 ASP A 289      19.937   2.155  65.659  1.00  0.00              
ATOM   2258  C   ASP A 289      16.898  -1.143  66.127  1.00  0.00              
ATOM   2259  O   ASP A 289      16.815  -2.129  66.862  1.00  0.00              
ATOM   2260  N   LEU A 290      15.835  -0.553  65.570  1.00  0.00              
ATOM   2261  CA  LEU A 290      14.482  -1.055  65.745  1.00  0.00              
ATOM   2262  CB  LEU A 290      13.465   0.020  65.373  1.00  0.00              
ATOM   2263  CG  LEU A 290      13.503   1.360  66.098  1.00  0.00              
ATOM   2264  CD1 LEU A 290      12.562   2.335  65.418  1.00  0.00              
ATOM   2265  CD2 LEU A 290      13.159   1.212  67.571  1.00  0.00              
ATOM   2266  C   LEU A 290      14.253  -2.293  64.887  1.00  0.00              
ATOM   2267  O   LEU A 290      13.802  -3.324  65.389  1.00  0.00              
ATOM   2268  N   TYR A 291      14.606  -2.202  63.596  1.00  0.00              
ATOM   2269  CA  TYR A 291      14.469  -3.293  62.637  1.00  0.00              
ATOM   2270  CB  TYR A 291      15.073  -2.916  61.287  1.00  0.00              
ATOM   2271  CG  TYR A 291      14.156  -2.146  60.350  1.00  0.00              
ATOM   2272  CD1 TYR A 291      12.947  -2.690  59.962  1.00  0.00              
ATOM   2273  CE1 TYR A 291      12.169  -2.045  59.024  1.00  0.00              
ATOM   2274  CD2 TYR A 291      14.573  -0.940  59.827  1.00  0.00              
ATOM   2275  CE2 TYR A 291      13.799  -0.290  58.889  1.00  0.00              
ATOM   2276  CZ  TYR A 291      12.605  -0.852  58.491  1.00  0.00              
ATOM   2277  OH  TYR A 291      11.832  -0.213  57.545  1.00  0.00              
ATOM   2278  C   TYR A 291      15.101  -4.604  63.073  1.00  0.00              
ATOM   2279  O   TYR A 291      14.495  -5.667  62.932  1.00  0.00              
ATOM   2280  N   ALA A 292      16.311  -4.527  63.631  1.00  0.00              
ATOM   2281  CA  ALA A 292      17.013  -5.700  64.129  1.00  0.00              
ATOM   2282  CB  ALA A 292      18.427  -5.300  64.522  1.00  0.00              
ATOM   2283  C   ALA A 292      16.371  -6.366  65.340  1.00  0.00              
ATOM   2284  O   ALA A 292      16.714  -7.500  65.675  1.00  0.00              
ATOM   2285  N   ASN A 293      15.438  -5.693  66.021  1.00  0.00              
ATOM   2286  CA  ASN A 293      14.858  -6.229  67.240  1.00  0.00              
ATOM   2287  CB  ASN A 293      15.456  -5.543  68.479  1.00  0.00              
ATOM   2288  CG  ASN A 293      16.971  -5.598  68.613  1.00  0.00              
ATOM   2289  OD1 ASN A 293      17.553  -6.592  69.040  1.00  0.00              
ATOM   2290  ND2 ASN A 293      17.666  -4.526  68.255  1.00  0.00              
ATOM   2291  C   ASN A 293      13.343  -6.055  67.218  1.00  0.00              
ATOM   2292  O   ASN A 293      12.759  -5.352  68.052  1.00  0.00              
ATOM   2293  N   ASN A 294      12.649  -6.667  66.253  1.00  0.00              
ATOM   2294  CA  ASN A 294      11.193  -6.611  66.267  1.00  0.00              
ATOM   2295  CB  ASN A 294      10.587  -6.600  64.864  1.00  0.00              
ATOM   2296  CG  ASN A 294       9.062  -6.470  64.817  1.00  0.00              
ATOM   2297  OD1 ASN A 294       8.428  -6.946  63.881  1.00  0.00              
ATOM   2298  ND2 ASN A 294       8.362  -5.840  65.754  1.00  0.00              
ATOM   2299  C   ASN A 294      10.642  -7.741  67.123  1.00  0.00              
ATOM   2300  O   ASN A 294      10.336  -8.836  66.651  1.00  0.00              
ATOM   2301  N   VAL A 295      10.535  -7.454  68.418  1.00  0.00              
ATOM   2302  CA  VAL A 295      10.176  -8.465  69.399  1.00  0.00              
ATOM   2303  CB  VAL A 295      10.869  -8.177  70.753  1.00  0.00              
ATOM   2304  CG1 VAL A 295      10.470  -9.178  71.831  1.00  0.00              
ATOM   2305  CG2 VAL A 295      12.382  -8.226  70.589  1.00  0.00              
ATOM   2306  C   VAL A 295       8.663  -8.542  69.542  1.00  0.00              
ATOM   2307  O   VAL A 295       7.993  -7.549  69.829  1.00  0.00              
ATOM   2308  N   MET A 296       8.111  -9.729  69.308  1.00  0.00              
ATOM   2309  CA  MET A 296       6.688  -9.954  69.500  1.00  0.00              
ATOM   2310  CB  MET A 296       6.192 -11.023  68.548  1.00  0.00              
ATOM   2311  CG  MET A 296       6.227 -10.549  67.106  1.00  0.00              
ATOM   2312  SD  MET A 296       5.416 -11.712  65.988  1.00  0.00              
ATOM   2313  CE  MET A 296       6.797 -12.792  65.774  1.00  0.00              
ATOM   2314  C   MET A 296       6.343 -10.319  70.936  1.00  0.00              
ATOM   2315  O   MET A 296       7.165 -10.892  71.654  1.00  0.00              
ATOM   2316  N   SER A 297       5.123  -9.998  71.372  1.00  0.00              
ATOM   2317  CA  SER A 297       4.708 -10.185  72.752  1.00  0.00              
ATOM   2318  CB  SER A 297       5.280  -9.056  73.597  1.00  0.00              
ATOM   2319  OG  SER A 297       4.953  -7.779  73.067  1.00  0.00              
ATOM   2320  C   SER A 297       3.192 -10.197  72.874  1.00  0.00              
ATOM   2321  O   SER A 297       2.488  -9.538  72.105  1.00  0.00              
ATOM   2322  N   GLY A 298       2.686 -10.948  73.848  1.00  0.00              
ATOM   2323  CA  GLY A 298       1.258 -11.067  74.068  1.00  0.00              
ATOM   2324  C   GLY A 298       0.700 -12.379  73.536  1.00  0.00              
ATOM   2325  O   GLY A 298       1.423 -13.301  73.141  1.00  0.00              
ATOM   2326  N   GLY A 299      -0.630 -12.409  73.480  1.00  0.00              
ATOM   2327  CA  GLY A 299      -1.383 -13.622  73.217  1.00  0.00              
ATOM   2328  C   GLY A 299      -1.475 -13.932  71.733  1.00  0.00              
ATOM   2329  O   GLY A 299      -1.118 -15.030  71.304  1.00  0.00              
ATOM   2330  N   THR A 300      -1.900 -12.960  70.917  1.00  0.00              
ATOM   2331  CA  THR A 300      -2.143 -13.204  69.497  1.00  0.00              
ATOM   2332  CB  THR A 300      -2.857 -12.023  68.809  1.00  0.00              
ATOM   2333  OG1 THR A 300      -2.976 -10.942  69.727  1.00  0.00              
ATOM   2334  CG2 THR A 300      -4.224 -12.431  68.320  1.00  0.00              
ATOM   2335  C   THR A 300      -0.860 -13.551  68.748  1.00  0.00              
ATOM   2336  O   THR A 300      -0.836 -14.352  67.813  1.00  0.00              
ATOM   2337  N   THR A 301       0.243 -12.992  69.240  1.00  0.00              
ATOM   2338  CA  THR A 301       1.578 -13.280  68.748  1.00  0.00              
ATOM   2339  CB  THR A 301       2.542 -12.290  69.409  1.00  0.00              
ATOM   2340  OG1 THR A 301       2.125 -12.147  70.763  1.00  0.00              
ATOM   2341  CG2 THR A 301       2.501 -10.940  68.716  1.00  0.00              
ATOM   2342  C   THR A 301       2.068 -14.715  68.918  1.00  0.00              
ATOM   2343  O   THR A 301       3.105 -15.077  68.360  1.00  0.00              
ATOM   2344  N   MET A 302       1.358 -15.558  69.678  1.00  0.00              
ATOM   2345  CA  MET A 302       1.748 -16.950  69.855  1.00  0.00              
ATOM   2346  CB  MET A 302       1.033 -17.565  71.055  1.00  0.00              
ATOM   2347  CG  MET A 302       1.470 -17.001  72.402  1.00  0.00              
ATOM   2348  SD  MET A 302       3.197 -17.368  72.803  1.00  0.00              
ATOM   2349  CE  MET A 302       2.985 -18.767  73.865  1.00  0.00              
ATOM   2350  C   MET A 302       1.534 -17.836  68.632  1.00  0.00              
ATOM   2351  O   MET A 302       2.158 -18.893  68.521  1.00  0.00              
ATOM   2352  N   TYR A 303       0.683 -17.415  67.686  1.00  0.00              
ATOM   2353  CA  TYR A 303       0.268 -18.269  66.577  1.00  0.00              
ATOM   2354  CB  TYR A 303      -0.855 -17.617  65.763  1.00  0.00              
ATOM   2355  CG  TYR A 303      -2.109 -17.242  66.546  1.00  0.00              
ATOM   2356  CD1 TYR A 303      -2.851 -16.162  66.116  1.00  0.00              
ATOM   2357  CE1 TYR A 303      -3.933 -15.733  66.853  1.00  0.00              
ATOM   2358  CD2 TYR A 303      -2.480 -17.925  67.692  1.00  0.00              
ATOM   2359  CE2 TYR A 303      -3.559 -17.496  68.434  1.00  0.00              
ATOM   2360  CZ  TYR A 303      -4.265 -16.389  68.017  1.00  0.00              
ATOM   2361  OH  TYR A 303      -5.310 -15.921  68.788  1.00  0.00              
ATOM   2362  C   TYR A 303       1.392 -18.676  65.626  1.00  0.00              
ATOM   2363  O   TYR A 303       2.161 -17.819  65.181  1.00  0.00              
ATOM   2364  N   PRO A 304       1.535 -19.968  65.283  1.00  0.00              
ATOM   2365  CD  PRO A 304       0.724 -21.063  65.809  1.00  0.00              
ATOM   2366  CA  PRO A 304       2.558 -20.470  64.368  1.00  0.00              
ATOM   2367  CB  PRO A 304       2.188 -21.932  64.225  1.00  0.00              
ATOM   2368  CG  PRO A 304       1.614 -22.269  65.576  1.00  0.00              
ATOM   2369  C   PRO A 304       2.549 -19.763  63.019  1.00  0.00              
ATOM   2370  O   PRO A 304       1.491 -19.459  62.464  1.00  0.00              
ATOM   2371  N   GLY A 305       3.737 -19.443  62.510  1.00  0.00              
ATOM   2372  CA  GLY A 305       3.856 -18.782  61.222  1.00  0.00              
ATOM   2373  C   GLY A 305       4.031 -17.274  61.327  1.00  0.00              
ATOM   2374  O   GLY A 305       4.685 -16.689  60.459  1.00  0.00              
ATOM   2375  N   ILE A 306       3.523 -16.628  62.393  1.00  0.00              
ATOM   2376  CA  ILE A 306       3.504 -15.169  62.500  1.00  0.00              
ATOM   2377  CB  ILE A 306       2.815 -14.702  63.817  1.00  0.00              
ATOM   2378  CG2 ILE A 306       3.644 -15.031  65.057  1.00  0.00              
ATOM   2379  CG1 ILE A 306       2.465 -13.215  63.759  1.00  0.00              
ATOM   2380  CD1 ILE A 306       1.556 -12.712  64.899  1.00  0.00              
ATOM   2381  C   ILE A 306       4.852 -14.486  62.278  1.00  0.00              
ATOM   2382  O   ILE A 306       4.923 -13.498  61.551  1.00  0.00              
ATOM   2383  N   ALA A 307       5.935 -15.045  62.830  1.00  0.00              
ATOM   2384  CA  ALA A 307       7.280 -14.525  62.625  1.00  0.00              
ATOM   2385  CB  ALA A 307       8.276 -15.387  63.387  1.00  0.00              
ATOM   2386  C   ALA A 307       7.698 -14.533  61.163  1.00  0.00              
ATOM   2387  O   ALA A 307       8.231 -13.554  60.643  1.00  0.00              
ATOM   2388  N   ASP A 308       7.362 -15.632  60.482  1.00  0.00              
ATOM   2389  CA  ASP A 308       7.785 -15.873  59.108  1.00  0.00              
ATOM   2390  CB  ASP A 308       7.463 -17.302  58.666  1.00  0.00              
ATOM   2391  CG  ASP A 308       8.047 -18.392  59.548  1.00  0.00              
ATOM   2392  OD1 ASP A 308       8.994 -19.052  59.130  1.00  0.00              
ATOM   2393  OD2 ASP A 308       7.542 -18.573  60.660  1.00  0.00              
ATOM   2394  C   ASP A 308       7.045 -14.916  58.190  1.00  0.00              
ATOM   2395  O   ASP A 308       7.641 -14.252  57.341  1.00  0.00              
ATOM   2396  N   ARG A 309       5.728 -14.829  58.404  1.00  0.00              
ATOM   2397  CA  ARG A 309       4.877 -13.931  57.646  1.00  0.00              
ATOM   2398  CB  ARG A 309       3.418 -14.227  57.979  1.00  0.00              
ATOM   2399  CG  ARG A 309       2.395 -13.332  57.294  1.00  0.00              
ATOM   2400  CD  ARG A 309       2.424 -13.416  55.772  1.00  0.00              
ATOM   2401  NE  ARG A 309       1.486 -12.457  55.214  1.00  0.00              
ATOM   2402  CZ  ARG A 309       0.168 -12.648  55.206  1.00  0.00              
ATOM   2403  NH1 ARG A 309      -0.606 -11.627  54.867  1.00  0.00              
ATOM   2404  NH2 ARG A 309      -0.358 -13.831  55.502  1.00  0.00              
ATOM   2405  C   ARG A 309       5.224 -12.466  57.888  1.00  0.00              
ATOM   2406  O   ARG A 309       5.362 -11.711  56.925  1.00  0.00              
ATOM   2407  N   MET A 310       5.394 -12.048  59.148  1.00  0.00              
ATOM   2408  CA  MET A 310       5.831 -10.695  59.472  1.00  0.00              
ATOM   2409  CB  MET A 310       5.991 -10.515  60.976  1.00  0.00              
ATOM   2410  CG  MET A 310       4.715 -10.144  61.709  1.00  0.00              
ATOM   2411  SD  MET A 310       4.126  -8.501  61.232  1.00  0.00              
ATOM   2412  CE  MET A 310       5.122  -7.515  62.314  1.00  0.00              
ATOM   2413  C   MET A 310       7.140 -10.326  58.794  1.00  0.00              
ATOM   2414  O   MET A 310       7.246  -9.263  58.178  1.00  0.00              
ATOM   2415  N   GLN A 311       8.122 -11.234  58.882  1.00  0.00              
ATOM   2416  CA  GLN A 311       9.417 -11.067  58.240  1.00  0.00              
ATOM   2417  CB  GLN A 311      10.286 -12.289  58.531  1.00  0.00              
ATOM   2418  CG  GLN A 311      11.760 -12.195  58.154  1.00  0.00              
ATOM   2419  CD  GLN A 311      12.584 -11.206  58.969  1.00  0.00              
ATOM   2420  OE1 GLN A 311      12.599 -11.196  60.201  1.00  0.00              
ATOM   2421  NE2 GLN A 311      13.309 -10.337  58.283  1.00  0.00              
ATOM   2422  C   GLN A 311       9.247 -10.854  56.741  1.00  0.00              
ATOM   2423  O   GLN A 311       9.738  -9.856  56.218  1.00  0.00              
ATOM   2424  N   LYS A 312       8.491 -11.741  56.077  1.00  0.00              
ATOM   2425  CA  LYS A 312       8.173 -11.634  54.656  1.00  0.00              
ATOM   2426  CB  LYS A 312       7.249 -12.794  54.269  1.00  0.00              
ATOM   2427  CG  LYS A 312       6.700 -12.797  52.846  1.00  0.00              
ATOM   2428  CD  LYS A 312       5.777 -13.989  52.669  1.00  0.00              
ATOM   2429  CE  LYS A 312       5.007 -13.895  51.360  1.00  0.00              
ATOM   2430  NZ  LYS A 312       4.173 -15.070  51.201  1.00  0.00              
ATOM   2431  C   LYS A 312       7.547 -10.291  54.282  1.00  0.00              
ATOM   2432  O   LYS A 312       8.062  -9.579  53.412  1.00  0.00              
ATOM   2433  N   GLU A 313       6.466  -9.921  54.979  1.00  0.00              
ATOM   2434  CA  GLU A 313       5.750  -8.678  54.733  1.00  0.00              
ATOM   2435  CB  GLU A 313       4.565  -8.555  55.684  1.00  0.00              
ATOM   2436  CG  GLU A 313       3.406  -9.520  55.430  1.00  0.00              
ATOM   2437  CD  GLU A 313       2.365  -9.114  54.388  1.00  0.00              
ATOM   2438  OE1 GLU A 313       2.706  -8.534  53.358  1.00  0.00              
ATOM   2439  OE2 GLU A 313       1.186  -9.405  54.613  1.00  0.00              
ATOM   2440  C   GLU A 313       6.636  -7.451  54.872  1.00  0.00              
ATOM   2441  O   GLU A 313       6.670  -6.603  53.977  1.00  0.00              
ATOM   2442  N   ILE A 314       7.409  -7.361  55.958  1.00  0.00              
ATOM   2443  CA  ILE A 314       8.289  -6.220  56.142  1.00  0.00              
ATOM   2444  CB  ILE A 314       8.695  -6.040  57.625  1.00  0.00              
ATOM   2445  CG2 ILE A 314       9.634  -4.850  57.822  1.00  0.00              
ATOM   2446  CG1 ILE A 314       7.424  -5.815  58.450  1.00  0.00              
ATOM   2447  CD1 ILE A 314       7.620  -5.619  59.964  1.00  0.00              
ATOM   2448  C   ILE A 314       9.452  -6.248  55.152  1.00  0.00              
ATOM   2449  O   ILE A 314       9.815  -5.186  54.652  1.00  0.00              
ATOM   2450  N   THR A 315      10.017  -7.401  54.763  1.00  0.00              
ATOM   2451  CA  THR A 315      10.990  -7.428  53.673  1.00  0.00              
ATOM   2452  CB  THR A 315      11.747  -8.770  53.573  1.00  0.00              
ATOM   2453  OG1 THR A 315      10.813  -9.841  53.633  1.00  0.00              
ATOM   2454  CG2 THR A 315      12.777  -8.906  54.683  1.00  0.00              
ATOM   2455  C   THR A 315      10.413  -7.041  52.313  1.00  0.00              
ATOM   2456  O   THR A 315      11.144  -6.644  51.407  1.00  0.00              
ATOM   2457  N   ALA A 316       9.094  -7.179  52.141  1.00  0.00              
ATOM   2458  CA  ALA A 316       8.425  -6.672  50.954  1.00  0.00              
ATOM   2459  CB  ALA A 316       7.088  -7.378  50.779  1.00  0.00              
ATOM   2460  C   ALA A 316       8.155  -5.172  51.026  1.00  0.00              
ATOM   2461  O   ALA A 316       8.155  -4.491  49.999  1.00  0.00              
ATOM   2462  N   LEU A 317       7.892  -4.648  52.228  1.00  0.00              
ATOM   2463  CA  LEU A 317       7.630  -3.228  52.423  1.00  0.00              
ATOM   2464  CB  LEU A 317       6.732  -3.030  53.640  1.00  0.00              
ATOM   2465  CG  LEU A 317       5.284  -3.499  53.601  1.00  0.00              
ATOM   2466  CD1 LEU A 317       4.686  -3.436  54.994  1.00  0.00              
ATOM   2467  CD2 LEU A 317       4.467  -2.673  52.621  1.00  0.00              
ATOM   2468  C   LEU A 317       8.861  -2.344  52.582  1.00  0.00              
ATOM   2469  O   LEU A 317       8.853  -1.173  52.192  1.00  0.00              
ATOM   2470  N   ALA A 318       9.929  -2.864  53.181  1.00  0.00              
ATOM   2471  CA  ALA A 318      11.091  -2.065  53.534  1.00  0.00              
ATOM   2472  CB  ALA A 318      11.449  -2.345  54.986  1.00  0.00              
ATOM   2473  C   ALA A 318      12.304  -2.417  52.681  1.00  0.00              
ATOM   2474  O   ALA A 318      12.397  -3.554  52.213  1.00  0.00              
ATOM   2475  N   PRO A 319      13.252  -1.499  52.425  1.00  0.00              
ATOM   2476  CD  PRO A 319      13.146  -0.073  52.720  1.00  0.00              
ATOM   2477  CA  PRO A 319      14.491  -1.788  51.709  1.00  0.00              
ATOM   2478  CB  PRO A 319      15.178  -0.434  51.640  1.00  0.00              
ATOM   2479  CG  PRO A 319      14.603   0.339  52.803  1.00  0.00              
ATOM   2480  C   PRO A 319      15.358  -2.857  52.367  1.00  0.00              
ATOM   2481  O   PRO A 319      15.767  -2.762  53.528  1.00  0.00              
ATOM   2482  N   SER A 320      15.679  -3.870  51.563  1.00  0.00              
ATOM   2483  CA  SER A 320      16.391  -5.065  51.993  1.00  0.00              
ATOM   2484  CB  SER A 320      16.400  -6.034  50.817  1.00  0.00              
ATOM   2485  OG  SER A 320      16.592  -5.340  49.587  1.00  0.00              
ATOM   2486  C   SER A 320      17.800  -4.878  52.552  1.00  0.00              
ATOM   2487  O   SER A 320      18.410  -5.813  53.071  1.00  0.00              
ATOM   2488  N   THR A 321      18.334  -3.661  52.447  1.00  0.00              
ATOM   2489  CA  THR A 321      19.591  -3.279  53.066  1.00  0.00              
ATOM   2490  CB  THR A 321      20.045  -1.941  52.455  1.00  0.00              
ATOM   2491  OG1 THR A 321      18.875  -1.139  52.294  1.00  0.00              
ATOM   2492  CG2 THR A 321      20.751  -2.138  51.124  1.00  0.00              
ATOM   2493  C   THR A 321      19.500  -3.183  54.586  1.00  0.00              
ATOM   2494  O   THR A 321      20.500  -3.341  55.290  1.00  0.00              
ATOM   2495  N   MET A 322      18.300  -2.918  55.111  1.00  0.00              
ATOM   2496  CA  MET A 322      18.102  -2.820  56.547  1.00  0.00              
ATOM   2497  CB  MET A 322      16.859  -1.995  56.868  1.00  0.00              
ATOM   2498  CG  MET A 322      16.909  -0.569  56.330  1.00  0.00              
ATOM   2499  SD  MET A 322      18.335   0.374  56.928  1.00  0.00              
ATOM   2500  CE  MET A 322      17.568   1.299  58.227  1.00  0.00              
ATOM   2501  C   MET A 322      17.975  -4.207  57.159  1.00  0.00              
ATOM   2502  O   MET A 322      17.184  -5.037  56.701  1.00  0.00              
ATOM   2503  N   LYS A 323      18.766  -4.482  58.198  1.00  0.00              
ATOM   2504  CA  LYS A 323      18.715  -5.769  58.875  1.00  0.00              
ATOM   2505  CB  LYS A 323      19.968  -5.967  59.730  1.00  0.00              
ATOM   2506  CG  LYS A 323      20.077  -7.364  60.338  1.00  0.00              
ATOM   2507  CD  LYS A 323      21.396  -7.575  61.070  1.00  0.00              
ATOM   2508  CE  LYS A 323      22.566  -7.629  60.096  1.00  0.00              
ATOM   2509  NZ  LYS A 323      23.803  -7.893  60.803  1.00  0.00              
ATOM   2510  C   LYS A 323      17.436  -5.892  59.697  1.00  0.00              
ATOM   2511  O   LYS A 323      17.338  -5.456  60.844  1.00  0.00              
ATOM   2512  N   ILE A 324      16.416  -6.430  59.034  1.00  0.00              
ATOM   2513  CA  ILE A 324      15.136  -6.718  59.664  1.00  0.00              
ATOM   2514  CB  ILE A 324      14.013  -6.704  58.596  1.00  0.00              
ATOM   2515  CG2 ILE A 324      12.655  -6.877  59.271  1.00  0.00              
ATOM   2516  CG1 ILE A 324      14.028  -5.418  57.774  1.00  0.00              
ATOM   2517  CD1 ILE A 324      13.187  -5.458  56.486  1.00  0.00              
ATOM   2518  C   ILE A 324      15.224  -8.085  60.334  1.00  0.00              
ATOM   2519  O   ILE A 324      15.480  -9.088  59.663  1.00  0.00              
ATOM   2520  N   LYS A 325      15.018  -8.149  61.649  1.00  0.00              
ATOM   2521  CA  LYS A 325      14.995  -9.407  62.372  1.00  0.00              
ATOM   2522  CB  LYS A 325      16.299  -9.596  63.143  1.00  0.00              
ATOM   2523  CG  LYS A 325      16.411 -10.924  63.878  1.00  0.00              
ATOM   2524  CD  LYS A 325      17.700 -10.955  64.679  1.00  0.00              
ATOM   2525  CE  LYS A 325      17.783 -12.246  65.476  1.00  0.00              
ATOM   2526  NZ  LYS A 325      19.007 -12.275  66.252  1.00  0.00              
ATOM   2527  C   LYS A 325      13.797  -9.394  63.311  1.00  0.00              
ATOM   2528  O   LYS A 325      13.713  -8.613  64.268  1.00  0.00              
ATOM   2529  N   ILE A 326      12.823 -10.241  62.981  1.00  0.00              
ATOM   2530  CA  ILE A 326      11.613 -10.345  63.777  1.00  0.00              
ATOM   2531  CB  ILE A 326      10.375 -10.328  62.854  1.00  0.00              
ATOM   2532  CG2 ILE A 326       9.072 -10.454  63.641  1.00  0.00              
ATOM   2533  CG1 ILE A 326      10.418  -9.020  62.062  1.00  0.00              
ATOM   2534  CD1 ILE A 326       9.281  -8.732  61.082  1.00  0.00              
ATOM   2535  C   ILE A 326      11.687 -11.542  64.716  1.00  0.00              
ATOM   2536  O   ILE A 326      11.749 -12.706  64.319  1.00  0.00              
ATOM   2537  N   ILE A 327      11.693 -11.202  66.002  1.00  0.00              
ATOM   2538  CA  ILE A 327      12.003 -12.134  67.071  1.00  0.00              
ATOM   2539  CB  ILE A 327      12.986 -11.449  68.059  1.00  0.00              
ATOM   2540  CG2 ILE A 327      13.390 -12.410  69.175  1.00  0.00              
ATOM   2541  CG1 ILE A 327      14.229 -10.923  67.342  1.00  0.00              
ATOM   2542  CD1 ILE A 327      15.119  -9.982  68.176  1.00  0.00              
ATOM   2543  C   ILE A 327      10.715 -12.539  67.776  1.00  0.00              
ATOM   2544  O   ILE A 327       9.937 -11.695  68.230  1.00  0.00              
ATOM   2545  N   ALA A 328      10.477 -13.848  67.867  1.00  0.00              
ATOM   2546  CA  ALA A 328       9.372 -14.373  68.651  1.00  0.00              
ATOM   2547  CB  ALA A 328       8.560 -15.347  67.806  1.00  0.00              
ATOM   2548  C   ALA A 328       9.916 -15.119  69.867  1.00  0.00              
ATOM   2549  O   ALA A 328      10.444 -16.225  69.721  1.00  0.00              
ATOM   2550  N   PRO A 329       9.894 -14.549  71.081  1.00  0.00              
ATOM   2551  CD  PRO A 329       9.667 -13.129  71.334  1.00  0.00              
ATOM   2552  CA  PRO A 329      10.290 -15.249  72.299  1.00  0.00              
ATOM   2553  CB  PRO A 329      10.448 -14.116  73.301  1.00  0.00              
ATOM   2554  CG  PRO A 329       9.469 -13.068  72.838  1.00  0.00              
ATOM   2555  C   PRO A 329       9.265 -16.301  72.728  1.00  0.00              
ATOM   2556  O   PRO A 329       8.087 -15.974  72.880  1.00  0.00              
ATOM   2557  N   PRO A 330       9.632 -17.570  72.979  1.00  0.00              
ATOM   2558  CD  PRO A 330      11.008 -18.052  72.911  1.00  0.00              
ATOM   2559  CA  PRO A 330       8.714 -18.664  73.325  1.00  0.00              
ATOM   2560  CB  PRO A 330       9.666 -19.772  73.717  1.00  0.00              
ATOM   2561  CG  PRO A 330      10.828 -19.552  72.786  1.00  0.00              
ATOM   2562  C   PRO A 330       7.679 -18.416  74.422  1.00  0.00              
ATOM   2563  O   PRO A 330       6.661 -19.101  74.503  1.00  0.00              
ATOM   2564  N   GLU A 331       7.917 -17.406  75.259  1.00  0.00              
ATOM   2565  CA  GLU A 331       7.018 -17.054  76.342  1.00  0.00              
ATOM   2566  CB  GLU A 331       7.788 -16.949  77.673  1.00  0.00              
ATOM   2567  CG  GLU A 331       8.954 -15.955  77.775  1.00  0.00              
ATOM   2568  CD  GLU A 331      10.275 -16.445  77.202  1.00  0.00              
ATOM   2569  OE1 GLU A 331      10.466 -16.326  75.990  1.00  0.00              
ATOM   2570  OE2 GLU A 331      11.102 -16.950  77.956  1.00  0.00              
ATOM   2571  C   GLU A 331       6.208 -15.788  76.061  1.00  0.00              
ATOM   2572  O   GLU A 331       5.757 -15.128  77.001  1.00  0.00              
ATOM   2573  N   ARG A 332       5.998 -15.433  74.782  1.00  0.00              
ATOM   2574  CA  ARG A 332       5.205 -14.275  74.355  1.00  0.00              
ATOM   2575  CB  ARG A 332       4.750 -14.459  72.911  1.00  0.00              
ATOM   2576  CG  ARG A 332       5.757 -13.995  71.874  1.00  0.00              
ATOM   2577  CD  ARG A 332       5.589 -14.753  70.567  1.00  0.00              
ATOM   2578  NE  ARG A 332       6.099 -16.108  70.705  1.00  0.00              
ATOM   2579  CZ  ARG A 332       5.754 -17.115  69.903  1.00  0.00              
ATOM   2580  NH1 ARG A 332       6.299 -18.302  70.124  1.00  0.00              
ATOM   2581  NH2 ARG A 332       4.887 -16.969  68.906  1.00  0.00              
ATOM   2582  C   ARG A 332       4.004 -13.883  75.206  1.00  0.00              
ATOM   2583  O   ARG A 332       3.926 -12.741  75.664  1.00  0.00              
ATOM   2584  N   LYS A 333       3.111 -14.835  75.492  1.00  0.00              
ATOM   2585  CA  LYS A 333       1.930 -14.616  76.323  1.00  0.00              
ATOM   2586  CB  LYS A 333       1.157 -15.930  76.388  1.00  0.00              
ATOM   2587  CG  LYS A 333      -0.229 -15.827  77.001  1.00  0.00              
ATOM   2588  CD  LYS A 333      -0.710 -17.207  77.402  1.00  0.00              
ATOM   2589  CE  LYS A 333      -1.968 -17.065  78.239  1.00  0.00              
ATOM   2590  NZ  LYS A 333      -2.246 -18.295  78.954  1.00  0.00              
ATOM   2591  C   LYS A 333       2.235 -14.122  77.741  1.00  0.00              
ATOM   2592  O   LYS A 333       1.461 -13.370  78.342  1.00  0.00              
ATOM   2593  N   TYR A 334       3.369 -14.551  78.299  1.00  0.00              
ATOM   2594  CA  TYR A 334       3.747 -14.192  79.657  1.00  0.00              
ATOM   2595  CB  TYR A 334       4.070 -15.451  80.465  1.00  0.00              
ATOM   2596  CG  TYR A 334       2.926 -16.454  80.546  1.00  0.00              
ATOM   2597  CD1 TYR A 334       1.696 -16.073  81.047  1.00  0.00              
ATOM   2598  CE1 TYR A 334       0.652 -16.973  81.073  1.00  0.00              
ATOM   2599  CD2 TYR A 334       3.121 -17.744  80.094  1.00  0.00              
ATOM   2600  CE2 TYR A 334       2.080 -18.649  80.121  1.00  0.00              
ATOM   2601  CZ  TYR A 334       0.849 -18.251  80.597  1.00  0.00              
ATOM   2602  OH  TYR A 334      -0.212 -19.139  80.578  1.00  0.00              
ATOM   2603  C   TYR A 334       4.925 -13.226  79.725  1.00  0.00              
ATOM   2604  O   TYR A 334       5.281 -12.774  80.815  1.00  0.00              
ATOM   2605  N   SER A 335       5.527 -12.878  78.577  1.00  0.00              
ATOM   2606  CA  SER A 335       6.702 -12.011  78.491  1.00  0.00              
ATOM   2607  CB  SER A 335       6.948 -11.611  77.039  1.00  0.00              
ATOM   2608  OG  SER A 335       5.850 -10.879  76.497  1.00  0.00              
ATOM   2609  C   SER A 335       6.662 -10.752  79.349  1.00  0.00              
ATOM   2610  O   SER A 335       7.615 -10.434  80.060  1.00  0.00              
ATOM   2611  N   VAL A 336       5.515 -10.065  79.293  1.00  0.00              
ATOM   2612  CA  VAL A 336       5.230  -8.899  80.119  1.00  0.00              
ATOM   2613  CB  VAL A 336       3.785  -8.410  79.876  1.00  0.00              
ATOM   2614  CG1 VAL A 336       3.531  -7.157  80.688  1.00  0.00              
ATOM   2615  CG2 VAL A 336       3.462  -8.144  78.414  1.00  0.00              
ATOM   2616  C   VAL A 336       5.406  -9.212  81.604  1.00  0.00              
ATOM   2617  O   VAL A 336       6.120  -8.508  82.322  1.00  0.00              
ATOM   2618  N   TRP A 337       4.773 -10.302  82.053  1.00  0.00              
ATOM   2619  CA  TRP A 337       4.795 -10.689  83.453  1.00  0.00              
ATOM   2620  CB  TRP A 337       3.856 -11.882  83.688  1.00  0.00              
ATOM   2621  CG  TRP A 337       3.675 -12.220  85.163  1.00  0.00              
ATOM   2622  CD2 TRP A 337       4.363 -13.155  85.890  1.00  0.00              
ATOM   2623  CE2 TRP A 337       3.916 -12.910  87.151  1.00  0.00              
ATOM   2624  CE3 TRP A 337       5.540 -13.824  85.652  1.00  0.00              
ATOM   2625  CD1 TRP A 337       2.831 -11.484  85.966  1.00  0.00              
ATOM   2626  NE1 TRP A 337       3.016 -11.924  87.189  1.00  0.00              
ATOM   2627  CZ2 TRP A 337       4.616 -13.282  88.268  1.00  0.00              
ATOM   2628  CZ3 TRP A 337       6.244 -14.243  86.765  1.00  0.00              
ATOM   2629  CH2 TRP A 337       5.793 -13.970  88.049  1.00  0.00              
ATOM   2630  C   TRP A 337       6.217 -11.040  83.871  1.00  0.00              
ATOM   2631  O   TRP A 337       6.673 -10.626  84.936  1.00  0.00              
ATOM   2632  N   ILE A 338       6.930 -11.793  83.027  1.00  0.00              
ATOM   2633  CA  ILE A 338       8.298 -12.202  83.317  1.00  0.00              
ATOM   2634  CB  ILE A 338       8.748 -13.282  82.303  1.00  0.00              
ATOM   2635  CG2 ILE A 338      10.209 -13.682  82.503  1.00  0.00              
ATOM   2636  CG1 ILE A 338       7.842 -14.505  82.445  1.00  0.00              
ATOM   2637  CD1 ILE A 338       8.049 -15.615  81.401  1.00  0.00              
ATOM   2638  C   ILE A 338       9.235 -10.999  83.385  1.00  0.00              
ATOM   2639  O   ILE A 338      10.026 -10.890  84.323  1.00  0.00              
ATOM   2640  N   GLY A 339       9.114 -10.050  82.451  1.00  0.00              
ATOM   2641  CA  GLY A 339       9.860  -8.798  82.498  1.00  0.00              
ATOM   2642  C   GLY A 339       9.562  -8.001  83.759  1.00  0.00              
ATOM   2643  O   GLY A 339      10.455  -7.408  84.367  1.00  0.00              
ATOM   2644  N   GLY A 340       8.289  -8.017  84.165  1.00  0.00              
ATOM   2645  CA  GLY A 340       7.869  -7.473  85.445  1.00  0.00              
ATOM   2646  C   GLY A 340       8.546  -8.170  86.617  1.00  0.00              
ATOM   2647  O   GLY A 340       9.050  -7.508  87.521  1.00  0.00              
ATOM   2648  N   SER A 341       8.599  -9.504  86.599  1.00  0.00              
ATOM   2649  CA  SER A 341       9.230 -10.306  87.640  1.00  0.00              
ATOM   2650  CB  SER A 341       9.010 -11.780  87.309  1.00  0.00              
ATOM   2651  OG  SER A 341       9.429 -12.699  88.307  1.00  0.00              
ATOM   2652  C   SER A 341      10.718  -9.995  87.777  1.00  0.00              
ATOM   2653  O   SER A 341      11.252  -9.918  88.889  1.00  0.00              
ATOM   2654  N   ILE A 342      11.386  -9.792  86.633  1.00  0.00              
ATOM   2655  CA  ILE A 342      12.776  -9.360  86.601  1.00  0.00              
ATOM   2656  CB  ILE A 342      13.332  -9.414  85.153  1.00  0.00              
ATOM   2657  CG2 ILE A 342      14.769  -8.898  85.095  1.00  0.00              
ATOM   2658  CG1 ILE A 342      13.269 -10.832  84.592  1.00  0.00              
ATOM   2659  CD1 ILE A 342      13.550 -10.940  83.078  1.00  0.00              
ATOM   2660  C   ILE A 342      12.890  -7.963  87.204  1.00  0.00              
ATOM   2661  O   ILE A 342      13.512  -7.807  88.256  1.00  0.00              
ATOM   2662  N   LEU A 343      12.246  -6.950  86.606  1.00  0.00              
ATOM   2663  CA  LEU A 343      12.362  -5.577  87.081  1.00  0.00              
ATOM   2664  CB  LEU A 343      11.591  -4.597  86.205  1.00  0.00              
ATOM   2665  CG  LEU A 343      12.390  -3.821  85.157  1.00  0.00              
ATOM   2666  CD1 LEU A 343      13.025  -4.731  84.116  1.00  0.00              
ATOM   2667  CD2 LEU A 343      11.501  -2.799  84.474  1.00  0.00              
ATOM   2668  C   LEU A 343      11.995  -5.379  88.542  1.00  0.00              
ATOM   2669  O   LEU A 343      12.778  -4.798  89.291  1.00  0.00              
ATOM   2670  N   ALA A 344      10.870  -5.937  88.994  1.00  0.00              
ATOM   2671  CA  ALA A 344      10.449  -5.836  90.385  1.00  0.00              
ATOM   2672  CB  ALA A 344       9.125  -6.553  90.580  1.00  0.00              
ATOM   2673  C   ALA A 344      11.430  -6.405  91.404  1.00  0.00              
ATOM   2674  O   ALA A 344      11.366  -6.048  92.581  1.00  0.00              
ATOM   2675  N   SER A 345      12.362  -7.271  90.992  1.00  0.00              
ATOM   2676  CA  SER A 345      13.384  -7.761  91.901  1.00  0.00              
ATOM   2677  CB  SER A 345      13.554  -9.273  91.735  1.00  0.00              
ATOM   2678  OG  SER A 345      13.654  -9.720  90.388  1.00  0.00              
ATOM   2679  C   SER A 345      14.715  -7.017  91.806  1.00  0.00              
ATOM   2680  O   SER A 345      15.619  -7.237  92.615  1.00  0.00              
ATOM   2681  N   LEU A 346      14.856  -6.090  90.852  1.00  0.00              
ATOM   2682  CA  LEU A 346      16.113  -5.390  90.634  1.00  0.00              
ATOM   2683  CB  LEU A 346      16.213  -4.941  89.183  1.00  0.00              
ATOM   2684  CG  LEU A 346      16.407  -6.021  88.126  1.00  0.00              
ATOM   2685  CD1 LEU A 346      16.281  -5.428  86.738  1.00  0.00              
ATOM   2686  CD2 LEU A 346      17.749  -6.718  88.289  1.00  0.00              
ATOM   2687  C   LEU A 346      16.374  -4.220  91.574  1.00  0.00              
ATOM   2688  O   LEU A 346      15.518  -3.357  91.799  1.00  0.00              
ATOM   2689  N   SER A 347      17.601  -4.187  92.099  1.00  0.00              
ATOM   2690  CA  SER A 347      18.054  -3.245  93.119  1.00  0.00              
ATOM   2691  CB  SER A 347      19.544  -3.481  93.367  1.00  0.00              
ATOM   2692  OG  SER A 347      19.921  -4.822  93.064  1.00  0.00              
ATOM   2693  C   SER A 347      17.830  -1.772  92.783  1.00  0.00              
ATOM   2694  O   SER A 347      17.398  -0.987  93.633  1.00  0.00              
ATOM   2695  N   THR A 348      18.091  -1.366  91.537  1.00  0.00              
ATOM   2696  CA  THR A 348      17.861   0.007  91.121  1.00  0.00              
ATOM   2697  CB  THR A 348      18.715   0.377  89.889  1.00  0.00              
ATOM   2698  OG1 THR A 348      18.794  -0.764  89.037  1.00  0.00              
ATOM   2699  CG2 THR A 348      20.106   0.834  90.300  1.00  0.00              
ATOM   2700  C   THR A 348      16.380   0.302  90.934  1.00  0.00              
ATOM   2701  O   THR A 348      15.908   1.384  91.286  1.00  0.00              
ATOM   2702  N   PHE A 349      15.605  -0.692  90.483  1.00  0.00              
ATOM   2703  CA  PHE A 349      14.162  -0.544  90.348  1.00  0.00              
ATOM   2704  CB  PHE A 349      13.575  -1.750  89.633  1.00  0.00              
ATOM   2705  CG  PHE A 349      12.121  -1.583  89.218  1.00  0.00              
ATOM   2706  CD1 PHE A 349      11.816  -0.893  88.061  1.00  0.00              
ATOM   2707  CD2 PHE A 349      11.113  -2.139  89.986  1.00  0.00              
ATOM   2708  CE1 PHE A 349      10.500  -0.775  87.669  1.00  0.00              
ATOM   2709  CE2 PHE A 349       9.802  -2.015  89.584  1.00  0.00              
ATOM   2710  CZ  PHE A 349       9.498  -1.339  88.425  1.00  0.00              
ATOM   2711  C   PHE A 349      13.500  -0.374  91.709  1.00  0.00              
ATOM   2712  O   PHE A 349      12.458   0.275  91.818  1.00  0.00              
ATOM   2713  N   GLN A 350      14.116  -0.905  92.773  1.00  0.00              
ATOM   2714  CA  GLN A 350      13.634  -0.671  94.129  1.00  0.00              
ATOM   2715  CB  GLN A 350      14.474  -1.401  95.178  1.00  0.00              
ATOM   2716  CG  GLN A 350      14.692  -2.900  94.963  1.00  0.00              
ATOM   2717  CD  GLN A 350      13.440  -3.709  94.659  1.00  0.00              
ATOM   2718  OE1 GLN A 350      12.627  -4.010  95.531  1.00  0.00              
ATOM   2719  NE2 GLN A 350      13.229  -4.079  93.405  1.00  0.00              
ATOM   2720  C   GLN A 350      13.549   0.810  94.488  1.00  0.00              
ATOM   2721  O   GLN A 350      12.721   1.207  95.306  1.00  0.00              
ATOM   2722  N   GLN A 351      14.354   1.658  93.835  1.00  0.00              
ATOM   2723  CA  GLN A 351      14.296   3.097  94.059  1.00  0.00              
ATOM   2724  CB  GLN A 351      15.593   3.783  93.612  1.00  0.00              
ATOM   2725  CG  GLN A 351      16.919   3.065  93.901  1.00  0.00              
ATOM   2726  CD  GLN A 351      17.098   2.538  95.318  1.00  0.00              
ATOM   2727  OE1 GLN A 351      17.156   3.285  96.290  1.00  0.00              
ATOM   2728  NE2 GLN A 351      17.202   1.226  95.489  1.00  0.00              
ATOM   2729  C   GLN A 351      13.107   3.716  93.320  1.00  0.00              
ATOM   2730  O   GLN A 351      12.613   4.785  93.688  1.00  0.00              
ATOM   2731  N   MET A 352      12.633   3.046  92.261  1.00  0.00              
ATOM   2732  CA  MET A 352      11.440   3.460  91.535  1.00  0.00              
ATOM   2733  CB  MET A 352      11.416   2.895  90.113  1.00  0.00              
ATOM   2734  CG  MET A 352      12.415   3.484  89.124  1.00  0.00              
ATOM   2735  SD  MET A 352      14.149   3.154  89.522  1.00  0.00              
ATOM   2736  CE  MET A 352      14.720   4.804  89.811  1.00  0.00              
ATOM   2737  C   MET A 352      10.148   3.062  92.239  1.00  0.00              
ATOM   2738  O   MET A 352       9.069   3.502  91.834  1.00  0.00              
ATOM   2739  N   TRP A 353      10.207   2.215  93.277  1.00  0.00              
ATOM   2740  CA  TRP A 353       9.032   1.935  94.088  1.00  0.00              
ATOM   2741  CB  TRP A 353       9.274   0.863  95.149  1.00  0.00              
ATOM   2742  CG  TRP A 353       9.499  -0.573  94.693  1.00  0.00              
ATOM   2743  CD2 TRP A 353       8.892  -1.275  93.682  1.00  0.00              
ATOM   2744  CE2 TRP A 353       9.461  -2.507  93.812  1.00  0.00              
ATOM   2745  CE3 TRP A 353       7.689  -1.113  93.036  1.00  0.00              
ATOM   2746  CD1 TRP A 353      10.392  -1.364  95.379  1.00  0.00              
ATOM   2747  NE1 TRP A 353      10.338  -2.551  94.820  1.00  0.00              
ATOM   2748  CZ2 TRP A 353       8.903  -3.656  93.314  1.00  0.00              
ATOM   2749  CZ3 TRP A 353       7.118  -2.251  92.493  1.00  0.00              
ATOM   2750  CH2 TRP A 353       7.711  -3.500  92.627  1.00  0.00              
ATOM   2751  C   TRP A 353       8.572   3.188  94.815  1.00  0.00              
ATOM   2752  O   TRP A 353       9.283   3.743  95.655  1.00  0.00              
ATOM   2753  N   ILE A 354       7.370   3.646  94.475  1.00  0.00              
ATOM   2754  CA  ILE A 354       6.757   4.764  95.173  1.00  0.00              
ATOM   2755  CB  ILE A 354       5.532   5.282  94.391  1.00  0.00              
ATOM   2756  CG2 ILE A 354       4.945   6.488  95.115  1.00  0.00              
ATOM   2757  CG1 ILE A 354       5.864   5.624  92.945  1.00  0.00              
ATOM   2758  CD1 ILE A 354       4.627   5.809  92.048  1.00  0.00              
ATOM   2759  C   ILE A 354       6.308   4.202  96.513  1.00  0.00              
ATOM   2760  O   ILE A 354       5.475   3.294  96.543  1.00  0.00              
ATOM   2761  N   THR A 355       6.883   4.654  97.626  1.00  0.00              
ATOM   2762  CA  THR A 355       6.367   4.288  98.935  1.00  0.00              
ATOM   2763  CB  THR A 355       7.410   4.556 100.040  1.00  0.00              
ATOM   2764  OG1 THR A 355       7.732   5.946  99.984  1.00  0.00              
ATOM   2765  CG2 THR A 355       8.647   3.683  99.892  1.00  0.00              
ATOM   2766  C   THR A 355       5.065   5.025  99.231  1.00  0.00              
ATOM   2767  O   THR A 355       4.782   6.051  98.603  1.00  0.00              
ATOM   2768  N   LYS A 356       4.252   4.548 100.184  1.00  0.00              
ATOM   2769  CA  LYS A 356       3.097   5.315 100.646  1.00  0.00              
ATOM   2770  CB  LYS A 356       2.270   4.529 101.665  1.00  0.00              
ATOM   2771  CG  LYS A 356       0.894   5.158 101.862  1.00  0.00              
ATOM   2772  CD  LYS A 356       0.002   4.366 102.803  1.00  0.00              
ATOM   2773  CE  LYS A 356      -1.284   5.156 102.992  1.00  0.00              
ATOM   2774  NZ  LYS A 356      -2.184   4.502 103.923  1.00  0.00              
ATOM   2775  C   LYS A 356       3.526   6.670 101.205  1.00  0.00              
ATOM   2776  O   LYS A 356       2.840   7.675 101.036  1.00  0.00              
ATOM   2777  N   GLN A 357       4.712   6.701 101.821  1.00  0.00              
ATOM   2778  CA  GLN A 357       5.395   7.925 102.213  1.00  0.00              
ATOM   2779  CB  GLN A 357       6.714   7.479 102.866  1.00  0.00              
ATOM   2780  CG  GLN A 357       7.831   8.472 103.176  1.00  0.00              
ATOM   2781  CD  GLN A 357       8.783   8.713 102.012  1.00  0.00              
ATOM   2782  OE1 GLN A 357       9.290   7.782 101.382  1.00  0.00              
ATOM   2783  NE2 GLN A 357       9.021   9.970 101.670  1.00  0.00              
ATOM   2784  C   GLN A 357       5.575   8.884 101.032  1.00  0.00              
ATOM   2785  O   GLN A 357       5.079  10.015 101.062  1.00  0.00              
ATOM   2786  N   GLU A 358       6.230   8.436  99.954  1.00  0.00              
ATOM   2787  CA  GLU A 358       6.439   9.258  98.768  1.00  0.00              
ATOM   2788  CB  GLU A 358       7.334   8.522  97.782  1.00  0.00              
ATOM   2789  CG  GLU A 358       8.790   8.523  98.234  1.00  0.00              
ATOM   2790  CD  GLU A 358       9.679   7.508  97.531  1.00  0.00              
ATOM   2791  OE1 GLU A 358      10.651   7.909  96.889  1.00  0.00              
ATOM   2792  OE2 GLU A 358       9.413   6.312  97.626  1.00  0.00              
ATOM   2793  C   GLU A 358       5.139   9.693  98.104  1.00  0.00              
ATOM   2794  O   GLU A 358       5.007  10.841  97.674  1.00  0.00              
ATOM   2795  N   TYR A 359       4.154   8.790  98.069  1.00  0.00              
ATOM   2796  CA  TYR A 359       2.805   9.113  97.631  1.00  0.00              
ATOM   2797  CB  TYR A 359       1.940   7.848  97.672  1.00  0.00              
ATOM   2798  CG  TYR A 359       0.500   8.053  97.219  1.00  0.00              
ATOM   2799  CD1 TYR A 359       0.215   8.144  95.873  1.00  0.00              
ATOM   2800  CE1 TYR A 359      -1.077   8.391  95.464  1.00  0.00              
ATOM   2801  CD2 TYR A 359      -0.509   8.180  98.157  1.00  0.00              
ATOM   2802  CE2 TYR A 359      -1.800   8.440  97.749  1.00  0.00              
ATOM   2803  CZ  TYR A 359      -2.068   8.559  96.403  1.00  0.00              
ATOM   2804  OH  TYR A 359      -3.340   8.880  95.980  1.00  0.00              
ATOM   2805  C   TYR A 359       2.184  10.202  98.501  1.00  0.00              
ATOM   2806  O   TYR A 359       1.619  11.163  97.982  1.00  0.00              
ATOM   2807  N   ASP A 360       2.304  10.087  99.826  1.00  0.00              
ATOM   2808  CA  ASP A 360       1.673  11.026 100.746  1.00  0.00              
ATOM   2809  CB  ASP A 360       1.710  10.536 102.197  1.00  0.00              
ATOM   2810  CG  ASP A 360       0.848   9.317 102.523  1.00  0.00              
ATOM   2811  OD1 ASP A 360       1.176   8.620 103.483  1.00  0.00              
ATOM   2812  OD2 ASP A 360      -0.151   9.063 101.845  1.00  0.00              
ATOM   2813  C   ASP A 360       2.294  12.409 100.672  1.00  0.00              
ATOM   2814  O   ASP A 360       1.626  13.409 100.928  1.00  0.00              
ATOM   2815  N   GLU A 361       3.584  12.468 100.331  1.00  0.00              
ATOM   2816  CA  GLU A 361       4.232  13.739 100.056  1.00  0.00              
ATOM   2817  CB  GLU A 361       5.739  13.659 100.288  1.00  0.00              
ATOM   2818  CG  GLU A 361       6.169  13.772 101.752  1.00  0.00              
ATOM   2819  CD  GLU A 361       5.975  12.529 102.610  1.00  0.00              
ATOM   2820  OE1 GLU A 361       6.934  11.764 102.734  1.00  0.00              
ATOM   2821  OE2 GLU A 361       4.896  12.337 103.170  1.00  0.00              
ATOM   2822  C   GLU A 361       3.955  14.326  98.677  1.00  0.00              
ATOM   2823  O   GLU A 361       3.680  15.522  98.571  1.00  0.00              
ATOM   2824  N   ALA A 362       4.012  13.533  97.603  1.00  0.00              
ATOM   2825  CA  ALA A 362       3.943  14.090  96.258  1.00  0.00              
ATOM   2826  CB  ALA A 362       5.175  13.649  95.485  1.00  0.00              
ATOM   2827  C   ALA A 362       2.704  13.770  95.427  1.00  0.00              
ATOM   2828  O   ALA A 362       2.606  14.165  94.260  1.00  0.00              
ATOM   2829  N   GLY A 363       1.736  13.056  96.008  1.00  0.00              
ATOM   2830  CA  GLY A 363       0.476  12.737  95.348  1.00  0.00              
ATOM   2831  C   GLY A 363       0.600  11.697  94.235  1.00  0.00              
ATOM   2832  O   GLY A 363       1.705  11.242  93.927  1.00  0.00              
ATOM   2833  N   PRO A 364      -0.494  11.295  93.562  1.00  0.00              
ATOM   2834  CD  PRO A 364      -1.854  11.749  93.840  1.00  0.00              
ATOM   2835  CA  PRO A 364      -0.472  10.345  92.444  1.00  0.00              
ATOM   2836  CB  PRO A 364      -1.944  10.190  92.111  1.00  0.00              
ATOM   2837  CG  PRO A 364      -2.556  11.506  92.517  1.00  0.00              
ATOM   2838  C   PRO A 364       0.363  10.800  91.247  1.00  0.00              
ATOM   2839  O   PRO A 364       0.796  10.008  90.409  1.00  0.00              
ATOM   2840  N   SER A 365       0.610  12.108  91.191  1.00  0.00              
ATOM   2841  CA  SER A 365       1.537  12.736  90.270  1.00  0.00              
ATOM   2842  CB  SER A 365       1.579  14.228  90.599  1.00  0.00              
ATOM   2843  OG  SER A 365       1.154  14.498  91.936  1.00  0.00              
ATOM   2844  C   SER A 365       2.942  12.144  90.243  1.00  0.00              
ATOM   2845  O   SER A 365       3.542  12.062  89.167  1.00  0.00              
ATOM   2846  N   ILE A 366       3.446  11.648  91.383  1.00  0.00              
ATOM   2847  CA  ILE A 366       4.823  11.172  91.500  1.00  0.00              
ATOM   2848  CB  ILE A 366       5.132  10.808  92.977  1.00  0.00              
ATOM   2849  CG2 ILE A 366       4.337   9.583  93.410  1.00  0.00              
ATOM   2850  CG1 ILE A 366       6.633  10.639  93.221  1.00  0.00              
ATOM   2851  CD1 ILE A 366       7.060  10.378  94.673  1.00  0.00              
ATOM   2852  C   ILE A 366       5.239  10.061  90.529  1.00  0.00              
ATOM   2853  O   ILE A 366       6.433   9.887  90.270  1.00  0.00              
ATOM   2854  N   VAL A 367       4.290   9.339  89.914  1.00  0.00              
ATOM   2855  CA  VAL A 367       4.600   8.341  88.885  1.00  0.00              
ATOM   2856  CB  VAL A 367       3.318   7.686  88.309  1.00  0.00              
ATOM   2857  CG1 VAL A 367       3.687   6.481  87.454  1.00  0.00              
ATOM   2858  CG2 VAL A 367       2.342   7.237  89.385  1.00  0.00              
ATOM   2859  C   VAL A 367       5.409   8.977  87.749  1.00  0.00              
ATOM   2860  O   VAL A 367       6.371   8.403  87.240  1.00  0.00              
ATOM   2861  N   HIS A 368       5.074  10.231  87.430  1.00  0.00              
ATOM   2862  CA  HIS A 368       5.739  10.991  86.378  1.00  0.00              
ATOM   2863  CB  HIS A 368       4.871  12.187  85.990  1.00  0.00              
ATOM   2864  CG  HIS A 368       3.436  11.789  85.688  1.00  0.00              
ATOM   2865  ND1 HIS A 368       2.455  11.693  86.570  1.00  0.00              
ATOM   2866  CD2 HIS A 368       2.974  11.364  84.468  1.00  0.00              
ATOM   2867  NE2 HIS A 368       1.736  11.000  84.695  1.00  0.00              
ATOM   2868  CE1 HIS A 368       1.418  11.201  85.951  1.00  0.00              
ATOM   2869  C   HIS A 368       7.128  11.483  86.782  1.00  0.00              
ATOM   2870  O   HIS A 368       7.893  11.983  85.950  1.00  0.00              
ATOM   2871  N   ARG A 369       7.446  11.387  88.077  1.00  0.00              
ATOM   2872  CA  ARG A 369       8.764  11.715  88.591  1.00  0.00              
ATOM   2873  CB  ARG A 369       8.660  12.472  89.920  1.00  0.00              
ATOM   2874  CG  ARG A 369       7.841  13.773  89.930  1.00  0.00              
ATOM   2875  CD  ARG A 369       8.392  14.906  89.056  1.00  0.00              
ATOM   2876  NE  ARG A 369       8.280  14.588  87.641  1.00  0.00              
ATOM   2877  CZ  ARG A 369       7.451  15.198  86.799  1.00  0.00              
ATOM   2878  NH1 ARG A 369       7.280  14.628  85.616  1.00  0.00              
ATOM   2879  NH2 ARG A 369       6.832  16.332  87.111  1.00  0.00              
ATOM   2880  C   ARG A 369       9.617  10.467  88.758  1.00  0.00              
ATOM   2881  O   ARG A 369      10.840  10.518  88.619  1.00  0.00              
ATOM   2882  N   LYS A 370       8.992   9.318  89.043  1.00  0.00              
ATOM   2883  CA  LYS A 370       9.702   8.052  89.144  1.00  0.00              
ATOM   2884  CB  LYS A 370       8.860   7.040  89.918  1.00  0.00              
ATOM   2885  CG  LYS A 370       8.769   7.313  91.410  1.00  0.00              
ATOM   2886  CD  LYS A 370      10.121   7.107  92.073  1.00  0.00              
ATOM   2887  CE  LYS A 370       9.990   7.289  93.570  1.00  0.00              
ATOM   2888  NZ  LYS A 370      11.278   7.112  94.212  1.00  0.00              
ATOM   2889  C   LYS A 370      10.143   7.493  87.792  1.00  0.00              
ATOM   2890  O   LYS A 370       9.628   6.507  87.265  1.00  0.00              
ATOM   2891  N   CYS A 371      11.140   8.165  87.218  1.00  0.00              
ATOM   2892  CA  CYS A 371      11.705   7.781  85.932  1.00  0.00              
ATOM   2893  CB  CYS A 371      12.606   8.913  85.446  1.00  0.00              
ATOM   2894  SG  CYS A 371      13.226   8.715  83.758  1.00  0.00              
ATOM   2895  C   CYS A 371      12.481   6.470  86.029  1.00  0.00              
ATOM   2896  O   CYS A 371      13.304   6.332  86.933  1.00  0.00              
ATOM   2897  OXT CYS A 371      12.250   5.589  85.199  1.00  0.00              
TER    2898      CYS A 371
ATOM   2899  N   ASP B   1      51.374  27.398  61.696  1.00  0.00              
ATOM   2900  CA  ASP B   1      51.765  26.571  62.838  1.00  0.00              
ATOM   2901  CB  ASP B   1      53.187  26.945  63.301  1.00  0.00              
ATOM   2902  CG  ASP B   1      53.725  26.213  64.538  1.00  0.00              
ATOM   2903  OD1 ASP B   1      53.696  24.984  64.582  1.00  0.00              
ATOM   2904  OD2 ASP B   1      54.157  26.892  65.470  1.00  0.00              
ATOM   2905  C   ASP B   1      50.781  26.639  64.000  1.00  0.00              
ATOM   2906  O   ASP B   1      50.839  25.854  64.947  1.00  0.00              
ATOM   2907  N   TYR B   2      49.829  27.566  63.885  1.00  0.00              
ATOM   2908  CA  TYR B   2      48.779  27.750  64.882  1.00  0.00              
ATOM   2909  CB  TYR B   2      47.847  28.892  64.460  1.00  0.00              
ATOM   2910  CG  TYR B   2      46.745  29.208  65.467  1.00  0.00              
ATOM   2911  CD1 TYR B   2      47.064  29.748  66.700  1.00  0.00              
ATOM   2912  CE1 TYR B   2      46.072  29.978  67.629  1.00  0.00              
ATOM   2913  CD2 TYR B   2      45.430  28.920  65.155  1.00  0.00              
ATOM   2914  CE2 TYR B   2      44.434  29.148  66.082  1.00  0.00              
ATOM   2915  CZ  TYR B   2      44.765  29.672  67.315  1.00  0.00              
ATOM   2916  OH  TYR B   2      43.775  29.893  68.250  1.00  0.00              
ATOM   2917  C   TYR B   2      47.985  26.468  65.117  1.00  0.00              
ATOM   2918  O   TYR B   2      47.678  26.119  66.257  1.00  0.00              
ATOM   2919  N   GLU B   3      47.695  25.748  64.028  1.00  0.00              
ATOM   2920  CA  GLU B   3      47.029  24.456  64.086  1.00  0.00              
ATOM   2921  CB  GLU B   3      46.859  23.910  62.672  1.00  0.00              
ATOM   2922  CG  GLU B   3      45.995  22.655  62.585  1.00  0.00              
ATOM   2923  CD  GLU B   3      45.900  22.077  61.182  1.00  0.00              
ATOM   2924  OE1 GLU B   3      46.785  21.313  60.799  1.00  0.00              
ATOM   2925  OE2 GLU B   3      44.946  22.396  60.476  1.00  0.00              
ATOM   2926  C   GLU B   3      47.805  23.465  64.949  1.00  0.00              
ATOM   2927  O   GLU B   3      47.219  22.826  65.821  1.00  0.00              
ATOM   2928  N   LYS B   4      49.130  23.374  64.769  1.00  0.00              
ATOM   2929  CA  LYS B   4      49.950  22.452  65.542  1.00  0.00              
ATOM   2930  CB  LYS B   4      51.366  22.381  64.964  1.00  0.00              
ATOM   2931  CG  LYS B   4      52.324  21.377  65.614  1.00  0.00              
ATOM   2932  CD  LYS B   4      51.816  19.940  65.530  1.00  0.00              
ATOM   2933  CE  LYS B   4      52.839  18.973  66.108  1.00  0.00              
ATOM   2934  NZ  LYS B   4      52.290  17.632  66.158  1.00  0.00              
ATOM   2935  C   LYS B   4      49.966  22.865  67.009  1.00  0.00              
ATOM   2936  O   LYS B   4      49.834  22.014  67.886  1.00  0.00              
ATOM   2937  N   ASN B   5      50.051  24.173  67.288  1.00  0.00              
ATOM   2938  CA  ASN B   5      49.944  24.681  68.654  1.00  0.00              
ATOM   2939  CB  ASN B   5      50.104  26.195  68.716  1.00  0.00              
ATOM   2940  CG  ASN B   5      51.544  26.659  68.583  1.00  0.00              
ATOM   2941  OD1 ASN B   5      52.215  26.979  69.559  1.00  0.00              
ATOM   2942  ND2 ASN B   5      52.074  26.720  67.373  1.00  0.00              
ATOM   2943  C   ASN B   5      48.626  24.305  69.316  1.00  0.00              
ATOM   2944  O   ASN B   5      48.609  23.851  70.461  1.00  0.00              
ATOM   2945  N   LYS B   6      47.519  24.444  68.579  1.00  0.00              
ATOM   2946  CA  LYS B   6      46.200  24.052  69.054  1.00  0.00              
ATOM   2947  CB  LYS B   6      45.150  24.466  68.027  1.00  0.00              
ATOM   2948  CG  LYS B   6      43.711  24.270  68.476  1.00  0.00              
ATOM   2949  CD  LYS B   6      42.769  24.656  67.351  1.00  0.00              
ATOM   2950  CE  LYS B   6      41.332  24.439  67.792  1.00  0.00              
ATOM   2951  NZ  LYS B   6      40.418  24.775  66.719  1.00  0.00              
ATOM   2952  C   LYS B   6      46.131  22.550  69.319  1.00  0.00              
ATOM   2953  O   LYS B   6      45.617  22.126  70.353  1.00  0.00              
ATOM   2954  N   VAL B   7      46.683  21.731  68.418  1.00  0.00              
ATOM   2955  CA  VAL B   7      46.751  20.283  68.590  1.00  0.00              
ATOM   2956  CB  VAL B   7      47.312  19.663  67.283  1.00  0.00              
ATOM   2957  CG1 VAL B   7      47.659  18.192  67.393  1.00  0.00              
ATOM   2958  CG2 VAL B   7      46.266  19.788  66.186  1.00  0.00              
ATOM   2959  C   VAL B   7      47.547  19.899  69.840  1.00  0.00              
ATOM   2960  O   VAL B   7      47.087  19.089  70.651  1.00  0.00              
ATOM   2961  N   CYS B   8      48.716  20.520  70.039  1.00  0.00              
ATOM   2962  CA  CYS B   8      49.513  20.339  71.247  1.00  0.00              
ATOM   2963  CB  CYS B   8      50.803  21.147  71.175  1.00  0.00              
ATOM   2964  SG  CYS B   8      51.845  20.792  69.738  1.00  0.00              
ATOM   2965  C   CYS B   8      48.759  20.755  72.504  1.00  0.00              
ATOM   2966  O   CYS B   8      48.830  20.085  73.540  1.00  0.00              
ATOM   2967  N   LYS B   9      48.012  21.863  72.415  1.00  0.00              
ATOM   2968  CA  LYS B   9      47.175  22.338  73.505  1.00  0.00              
ATOM   2969  CB  LYS B   9      46.562  23.687  73.139  1.00  0.00              
ATOM   2970  CG  LYS B   9      45.805  24.371  74.267  1.00  0.00              
ATOM   2971  CD  LYS B   9      45.268  25.703  73.778  1.00  0.00              
ATOM   2972  CE  LYS B   9      44.544  26.411  74.911  1.00  0.00              
ATOM   2973  NZ  LYS B   9      44.053  27.700  74.466  1.00  0.00              
ATOM   2974  C   LYS B   9      46.088  21.323  73.831  1.00  0.00              
ATOM   2975  O   LYS B   9      45.886  21.007  75.001  1.00  0.00              
ATOM   2976  N   GLU B  10      45.414  20.751  72.826  1.00  0.00              
ATOM   2977  CA  GLU B  10      44.405  19.728  73.062  1.00  0.00              
ATOM   2978  CB  GLU B  10      43.686  19.332  71.773  1.00  0.00              
ATOM   2979  CG  GLU B  10      42.973  20.468  71.039  1.00  0.00              
ATOM   2980  CD  GLU B  10      41.997  21.273  71.886  1.00  0.00              
ATOM   2981  OE1 GLU B  10      40.920  20.763  72.196  1.00  0.00              
ATOM   2982  OE2 GLU B  10      42.316  22.410  72.231  1.00  0.00              
ATOM   2983  C   GLU B  10      44.992  18.489  73.722  1.00  0.00              
ATOM   2984  O   GLU B  10      44.434  17.986  74.696  1.00  0.00              
ATOM   2985  N   PHE B  11      46.148  18.024  73.236  1.00  0.00              
ATOM   2986  CA  PHE B  11      46.852  16.893  73.826  1.00  0.00              
ATOM   2987  CB  PHE B  11      48.138  16.667  73.041  1.00  0.00              
ATOM   2988  CG  PHE B  11      48.904  15.388  73.354  1.00  0.00              
ATOM   2989  CD1 PHE B  11      48.489  14.188  72.811  1.00  0.00              
ATOM   2990  CD2 PHE B  11      50.044  15.437  74.135  1.00  0.00              
ATOM   2991  CE1 PHE B  11      49.225  13.044  73.034  1.00  0.00              
ATOM   2992  CE2 PHE B  11      50.769  14.286  74.359  1.00  0.00              
ATOM   2993  CZ  PHE B  11      50.363  13.091  73.808  1.00  0.00              
ATOM   2994  C   PHE B  11      47.170  17.113  75.302  1.00  0.00              
ATOM   2995  O   PHE B  11      46.847  16.275  76.144  1.00  0.00              
ATOM   2996  N   SER B  12      47.777  18.257  75.628  1.00  0.00              
ATOM   2997  CA  SER B  12      48.170  18.549  76.997  1.00  0.00              
ATOM   2998  CB  SER B  12      49.189  19.685  77.023  1.00  0.00              
ATOM   2999  OG  SER B  12      48.786  20.807  76.249  1.00  0.00              
ATOM   3000  C   SER B  12      47.003  18.843  77.933  1.00  0.00              
ATOM   3001  O   SER B  12      46.927  18.287  79.029  1.00  0.00              
ATOM   3002  N   HIS B  13      46.072  19.698  77.501  1.00  0.00              
ATOM   3003  CA  HIS B  13      44.918  20.076  78.306  1.00  0.00              
ATOM   3004  CB  HIS B  13      44.210  21.271  77.662  1.00  0.00              
ATOM   3005  CG  HIS B  13      43.117  21.938  78.492  1.00  0.00              
ATOM   3006  ND1 HIS B  13      42.421  21.452  79.512  1.00  0.00              
ATOM   3007  CD2 HIS B  13      42.679  23.220  78.256  1.00  0.00              
ATOM   3008  NE2 HIS B  13      41.745  23.429  79.147  1.00  0.00              
ATOM   3009  CE1 HIS B  13      41.585  22.372  79.904  1.00  0.00              
ATOM   3010  C   HIS B  13      43.933  18.930  78.505  1.00  0.00              
ATOM   3011  O   HIS B  13      43.344  18.814  79.583  1.00  0.00              
ATOM   3012  N   LEU B  14      43.697  18.103  77.484  1.00  0.00              
ATOM   3013  CA  LEU B  14      42.763  16.997  77.624  1.00  0.00              
ATOM   3014  CB  LEU B  14      42.054  16.711  76.306  1.00  0.00              
ATOM   3015  CG  LEU B  14      41.183  17.794  75.682  1.00  0.00              
ATOM   3016  CD1 LEU B  14      40.738  17.357  74.299  1.00  0.00              
ATOM   3017  CD2 LEU B  14      39.985  18.117  76.561  1.00  0.00              
ATOM   3018  C   LEU B  14      43.408  15.721  78.137  1.00  0.00              
ATOM   3019  O   LEU B  14      42.749  14.923  78.805  1.00  0.00              
ATOM   3020  N   GLY B  15      44.691  15.498  77.842  1.00  0.00              
ATOM   3021  CA  GLY B  15      45.343  14.247  78.190  1.00  0.00              
ATOM   3022  C   GLY B  15      45.323  13.304  76.998  1.00  0.00              
ATOM   3023  O   GLY B  15      44.344  13.250  76.247  1.00  0.00              
ATOM   3024  N   LYS B  16      46.403  12.526  76.857  1.00  0.00              
ATOM   3025  CA  LYS B  16      46.652  11.666  75.703  1.00  0.00              
ATOM   3026  CB  LYS B  16      47.842  10.749  76.001  1.00  0.00              
ATOM   3027  CG  LYS B  16      48.255   9.844  74.845  1.00  0.00              
ATOM   3028  CD  LYS B  16      49.511   9.069  75.190  1.00  0.00              
ATOM   3029  CE  LYS B  16      49.852   8.135  74.043  1.00  0.00              
ATOM   3030  NZ  LYS B  16      51.118   7.475  74.293  1.00  0.00              
ATOM   3031  C   LYS B  16      45.458  10.858  75.206  1.00  0.00              
ATOM   3032  O   LYS B  16      45.010  11.075  74.083  1.00  0.00              
ATOM   3033  N   GLU B  17      44.882   9.996  76.054  1.00  0.00              
ATOM   3034  CA  GLU B  17      43.745   9.160  75.683  1.00  0.00              
ATOM   3035  CB  GLU B  17      43.396   8.241  76.853  1.00  0.00              
ATOM   3036  CG  GLU B  17      42.366   7.163  76.520  1.00  0.00              
ATOM   3037  CD  GLU B  17      41.913   6.346  77.719  1.00  0.00              
ATOM   3038  OE1 GLU B  17      41.151   6.861  78.537  1.00  0.00              
ATOM   3039  OE2 GLU B  17      42.316   5.188  77.838  1.00  0.00              
ATOM   3040  C   GLU B  17      42.518   9.975  75.275  1.00  0.00              
ATOM   3041  O   GLU B  17      41.739   9.574  74.405  1.00  0.00              
ATOM   3042  N   ASP B  18      42.351  11.156  75.876  1.00  0.00              
ATOM   3043  CA  ASP B  18      41.218  12.023  75.583  1.00  0.00              
ATOM   3044  CB  ASP B  18      41.069  13.131  76.620  1.00  0.00              
ATOM   3045  CG  ASP B  18      40.842  12.649  78.046  1.00  0.00              
ATOM   3046  OD1 ASP B  18      39.795  12.959  78.611  1.00  0.00              
ATOM   3047  OD2 ASP B  18      41.704  11.943  78.577  1.00  0.00              
ATOM   3048  C   ASP B  18      41.417  12.641  74.210  1.00  0.00              
ATOM   3049  O   ASP B  18      40.476  12.725  73.420  1.00  0.00              
ATOM   3050  N   PHE B  19      42.660  13.025  73.896  1.00  0.00              
ATOM   3051  CA  PHE B  19      43.023  13.475  72.561  1.00  0.00              
ATOM   3052  CB  PHE B  19      44.463  13.998  72.553  1.00  0.00              
ATOM   3053  CG  PHE B  19      44.924  14.537  71.204  1.00  0.00              
ATOM   3054  CD1 PHE B  19      44.425  15.735  70.728  1.00  0.00              
ATOM   3055  CD2 PHE B  19      45.820  13.809  70.444  1.00  0.00              
ATOM   3056  CE1 PHE B  19      44.808  16.187  69.483  1.00  0.00              
ATOM   3057  CE2 PHE B  19      46.197  14.268  69.200  1.00  0.00              
ATOM   3058  CZ  PHE B  19      45.688  15.453  68.718  1.00  0.00              
ATOM   3059  C   PHE B  19      42.844  12.355  71.540  1.00  0.00              
ATOM   3060  O   PHE B  19      42.352  12.612  70.439  1.00  0.00              
ATOM   3061  N   THR B  20      43.224  11.113  71.870  1.00  0.00              
ATOM   3062  CA  THR B  20      42.975   9.950  71.025  1.00  0.00              
ATOM   3063  CB  THR B  20      43.515   8.675  71.706  1.00  0.00              
ATOM   3064  OG1 THR B  20      44.828   8.984  72.154  1.00  0.00              
ATOM   3065  CG2 THR B  20      43.561   7.468  70.781  1.00  0.00              
ATOM   3066  C   THR B  20      41.483   9.797  70.744  1.00  0.00              
ATOM   3067  O   THR B  20      41.080   9.627  69.594  1.00  0.00              
ATOM   3068  N   SER B  21      40.653   9.923  71.785  1.00  0.00              
ATOM   3069  CA  SER B  21      39.207   9.818  71.655  1.00  0.00              
ATOM   3070  CB  SER B  21      38.566   9.869  73.036  1.00  0.00              
ATOM   3071  OG  SER B  21      39.070   8.839  73.879  1.00  0.00              
ATOM   3072  C   SER B  21      38.628  10.910  70.761  1.00  0.00              
ATOM   3073  O   SER B  21      37.855  10.626  69.844  1.00  0.00              
ATOM   3074  N   LEU B  22      39.055  12.161  70.985  1.00  0.00              
ATOM   3075  CA  LEU B  22      38.659  13.297  70.164  1.00  0.00              
ATOM   3076  CB  LEU B  22      39.323  14.569  70.692  1.00  0.00              
ATOM   3077  CG  LEU B  22      39.017  15.911  70.030  1.00  0.00              
ATOM   3078  CD1 LEU B  22      37.576  16.329  70.283  1.00  0.00              
ATOM   3079  CD2 LEU B  22      39.966  16.976  70.551  1.00  0.00              
ATOM   3080  C   LEU B  22      39.043  13.089  68.704  1.00  0.00              
ATOM   3081  O   LEU B  22      38.217  13.254  67.806  1.00  0.00              
ATOM   3082  N   SER B  23      40.290  12.669  68.471  1.00  0.00              
ATOM   3083  CA  SER B  23      40.788  12.422  67.127  1.00  0.00              
ATOM   3084  CB  SER B  23      42.289  12.161  67.155  1.00  0.00              
ATOM   3085  OG  SER B  23      42.998  13.218  67.788  1.00  0.00              
ATOM   3086  C   SER B  23      40.066  11.257  66.463  1.00  0.00              
ATOM   3087  O   SER B  23      39.811  11.295  65.260  1.00  0.00              
ATOM   3088  N   LEU B  24      39.691  10.227  67.233  1.00  0.00              
ATOM   3089  CA  LEU B  24      38.931   9.097  66.718  1.00  0.00              
ATOM   3090  CB  LEU B  24      38.798   8.024  67.794  1.00  0.00              
ATOM   3091  CG  LEU B  24      38.222   6.658  67.451  1.00  0.00              
ATOM   3092  CD1 LEU B  24      39.116   5.894  66.487  1.00  0.00              
ATOM   3093  CD2 LEU B  24      38.085   5.858  68.726  1.00  0.00              
ATOM   3094  C   LEU B  24      37.563   9.539  66.226  1.00  0.00              
ATOM   3095  O   LEU B  24      37.195   9.237  65.089  1.00  0.00              
ATOM   3096  N   VAL B  25      36.834  10.299  67.055  1.00  0.00              
ATOM   3097  CA  VAL B  25      35.545  10.869  66.674  1.00  0.00              
ATOM   3098  CB  VAL B  25      34.936  11.649  67.870  1.00  0.00              
ATOM   3099  CG1 VAL B  25      33.656  12.392  67.506  1.00  0.00              
ATOM   3100  CG2 VAL B  25      34.611  10.692  69.007  1.00  0.00              
ATOM   3101  C   VAL B  25      35.688  11.757  65.439  1.00  0.00              
ATOM   3102  O   VAL B  25      34.940  11.613  64.470  1.00  0.00              
ATOM   3103  N   LEU B  26      36.695  12.637  65.456  1.00  0.00              
ATOM   3104  CA  LEU B  26      36.977  13.551  64.360  1.00  0.00              
ATOM   3105  CB  LEU B  26      38.175  14.422  64.729  1.00  0.00              
ATOM   3106  CG  LEU B  26      38.577  15.584  63.834  1.00  0.00              
ATOM   3107  CD1 LEU B  26      37.505  16.665  63.835  1.00  0.00              
ATOM   3108  CD2 LEU B  26      39.900  16.160  64.307  1.00  0.00              
ATOM   3109  C   LEU B  26      37.236  12.830  63.041  1.00  0.00              
ATOM   3110  O   LEU B  26      36.534  13.069  62.059  1.00  0.00              
ATOM   3111  N   TYR B  27      38.200  11.907  62.992  1.00  0.00              
ATOM   3112  CA  TYR B  27      38.496  11.192  61.761  1.00  0.00              
ATOM   3113  CB  TYR B  27      39.841  10.476  61.838  1.00  0.00              
ATOM   3114  CG  TYR B  27      41.011  11.453  61.857  1.00  0.00              
ATOM   3115  CD1 TYR B  27      41.908  11.431  62.905  1.00  0.00              
ATOM   3116  CE1 TYR B  27      42.943  12.340  62.950  1.00  0.00              
ATOM   3117  CD2 TYR B  27      41.162  12.375  60.838  1.00  0.00              
ATOM   3118  CE2 TYR B  27      42.197  13.285  60.875  1.00  0.00              
ATOM   3119  CZ  TYR B  27      43.077  13.263  61.935  1.00  0.00              
ATOM   3120  OH  TYR B  27      44.109  14.177  61.982  1.00  0.00              
ATOM   3121  C   TYR B  27      37.388  10.250  61.319  1.00  0.00              
ATOM   3122  O   TYR B  27      37.182  10.070  60.118  1.00  0.00              
ATOM   3123  N   SER B  28      36.627   9.683  62.260  1.00  0.00              
ATOM   3124  CA  SER B  28      35.449   8.910  61.900  1.00  0.00              
ATOM   3125  CB  SER B  28      34.898   8.152  63.098  1.00  0.00              
ATOM   3126  OG  SER B  28      35.869   7.274  63.649  1.00  0.00              
ATOM   3127  C   SER B  28      34.364   9.783  61.278  1.00  0.00              
ATOM   3128  O   SER B  28      33.780   9.392  60.267  1.00  0.00              
ATOM   3129  N   ARG B  29      34.100  10.984  61.817  1.00  0.00              
ATOM   3130  CA  ARG B  29      33.103  11.871  61.228  1.00  0.00              
ATOM   3131  CB  ARG B  29      32.675  12.992  62.194  1.00  0.00              
ATOM   3132  CG  ARG B  29      33.599  14.197  62.358  1.00  0.00              
ATOM   3133  CD  ARG B  29      33.177  15.132  63.486  1.00  0.00              
ATOM   3134  NE  ARG B  29      31.852  15.707  63.303  1.00  0.00              
ATOM   3135  CZ  ARG B  29      31.625  16.864  62.679  1.00  0.00              
ATOM   3136  NH1 ARG B  29      30.368  17.268  62.571  1.00  0.00              
ATOM   3137  NH2 ARG B  29      32.612  17.615  62.198  1.00  0.00              
ATOM   3138  C   ARG B  29      33.569  12.424  59.885  1.00  0.00              
ATOM   3139  O   ARG B  29      32.765  12.608  58.975  1.00  0.00              
ATOM   3140  N   LYS B  30      34.876  12.673  59.734  1.00  0.00              
ATOM   3141  CA  LYS B  30      35.447  13.079  58.458  1.00  0.00              
ATOM   3142  CB  LYS B  30      36.907  13.479  58.607  1.00  0.00              
ATOM   3143  CG  LYS B  30      37.151  14.799  59.310  1.00  0.00              
ATOM   3144  CD  LYS B  30      38.652  14.975  59.446  1.00  0.00              
ATOM   3145  CE  LYS B  30      38.979  16.311  60.084  1.00  0.00              
ATOM   3146  NZ  LYS B  30      40.407  16.419  60.308  1.00  0.00              
ATOM   3147  C   LYS B  30      35.357  11.997  57.392  1.00  0.00              
ATOM   3148  O   LYS B  30      34.911  12.269  56.275  1.00  0.00              
ATOM   3149  N   PHE B  31      35.756  10.765  57.722  1.00  0.00              
ATOM   3150  CA  PHE B  31      35.813   9.685  56.749  1.00  0.00              
ATOM   3151  CB  PHE B  31      37.208   9.036  56.764  1.00  0.00              
ATOM   3152  CG  PHE B  31      38.387   9.965  56.503  1.00  0.00              
ATOM   3153  CD1 PHE B  31      39.057  10.548  57.562  1.00  0.00              
ATOM   3154  CD2 PHE B  31      38.807  10.203  55.211  1.00  0.00              
ATOM   3155  CE1 PHE B  31      40.141  11.366  57.323  1.00  0.00              
ATOM   3156  CE2 PHE B  31      39.890  11.025  54.979  1.00  0.00              
ATOM   3157  CZ  PHE B  31      40.558  11.607  56.033  1.00  0.00              
ATOM   3158  C   PHE B  31      34.737   8.627  57.018  1.00  0.00              
ATOM   3159  O   PHE B  31      35.040   7.582  57.603  1.00  0.00              
ATOM   3160  N   PRO B  32      33.479   8.785  56.566  1.00  0.00              
ATOM   3161  CD  PRO B  32      33.058   9.804  55.607  1.00  0.00              
ATOM   3162  CA  PRO B  32      32.371   7.876  56.872  1.00  0.00              
ATOM   3163  CB  PRO B  32      31.195   8.548  56.191  1.00  0.00              
ATOM   3164  CG  PRO B  32      31.816   9.200  54.985  1.00  0.00              
ATOM   3165  C   PRO B  32      32.550   6.433  56.401  1.00  0.00              
ATOM   3166  O   PRO B  32      31.972   5.498  56.955  1.00  0.00              
ATOM   3167  N   SER B  33      33.355   6.250  55.353  1.00  0.00              
ATOM   3168  CA  SER B  33      33.667   4.939  54.811  1.00  0.00              
ATOM   3169  CB  SER B  33      33.922   5.105  53.319  1.00  0.00              
ATOM   3170  OG  SER B  33      32.902   5.895  52.720  1.00  0.00              
ATOM   3171  C   SER B  33      34.879   4.281  55.466  1.00  0.00              
ATOM   3172  O   SER B  33      35.191   3.125  55.170  1.00  0.00              
ATOM   3173  N   GLY B  34      35.586   4.983  56.359  1.00  0.00              
ATOM   3174  CA  GLY B  34      36.816   4.468  56.938  1.00  0.00              
ATOM   3175  C   GLY B  34      36.532   3.389  57.966  1.00  0.00              
ATOM   3176  O   GLY B  34      35.798   3.618  58.930  1.00  0.00              
ATOM   3177  N   THR B  35      37.098   2.197  57.766  1.00  0.00              
ATOM   3178  CA  THR B  35      36.897   1.108  58.710  1.00  0.00              
ATOM   3179  CB  THR B  35      37.199  -0.276  58.093  1.00  0.00              
ATOM   3180  OG1 THR B  35      38.557  -0.296  57.677  1.00  0.00              
ATOM   3181  CG2 THR B  35      36.268  -0.592  56.932  1.00  0.00              
ATOM   3182  C   THR B  35      37.688   1.327  59.995  1.00  0.00              
ATOM   3183  O   THR B  35      38.681   2.063  60.007  1.00  0.00              
ATOM   3184  N   PHE B  36      37.241   0.661  61.068  1.00  0.00              
ATOM   3185  CA  PHE B  36      37.791   0.806  62.410  1.00  0.00              
ATOM   3186  CB  PHE B  36      37.246  -0.312  63.310  1.00  0.00              
ATOM   3187  CG  PHE B  36      37.685  -0.228  64.768  1.00  0.00              
ATOM   3188  CD1 PHE B  36      38.394  -1.276  65.325  1.00  0.00              
ATOM   3189  CD2 PHE B  36      37.403   0.896  65.522  1.00  0.00              
ATOM   3190  CE1 PHE B  36      38.832  -1.188  66.631  1.00  0.00              
ATOM   3191  CE2 PHE B  36      37.849   0.975  66.823  1.00  0.00              
ATOM   3192  CZ  PHE B  36      38.563  -0.064  67.379  1.00  0.00              
ATOM   3193  C   PHE B  36      39.309   0.873  62.481  1.00  0.00              
ATOM   3194  O   PHE B  36      39.845   1.908  62.870  1.00  0.00              
ATOM   3195  N   GLU B  37      40.014  -0.171  62.034  1.00  0.00              
ATOM   3196  CA  GLU B  37      41.464  -0.190  62.120  1.00  0.00              
ATOM   3197  CB  GLU B  37      42.009  -1.584  61.802  1.00  0.00              
ATOM   3198  CG  GLU B  37      43.488  -1.800  62.153  1.00  0.00              
ATOM   3199  CD  GLU B  37      43.854  -1.518  63.608  1.00  0.00              
ATOM   3200  OE1 GLU B  37      44.598  -0.567  63.863  1.00  0.00              
ATOM   3201  OE2 GLU B  37      43.401  -2.249  64.488  1.00  0.00              
ATOM   3202  C   GLU B  37      42.134   0.883  61.266  1.00  0.00              
ATOM   3203  O   GLU B  37      43.190   1.377  61.658  1.00  0.00              
ATOM   3204  N   GLN B  38      41.526   1.298  60.146  1.00  0.00              
ATOM   3205  CA  GLN B  38      42.063   2.389  59.342  1.00  0.00              
ATOM   3206  CB  GLN B  38      41.239   2.622  58.083  1.00  0.00              
ATOM   3207  CG  GLN B  38      41.370   1.595  56.978  1.00  0.00              
ATOM   3208  CD  GLN B  38      40.453   1.920  55.809  1.00  0.00              
ATOM   3209  OE1 GLN B  38      39.247   1.674  55.861  1.00  0.00              
ATOM   3210  NE2 GLN B  38      40.943   2.506  54.727  1.00  0.00              
ATOM   3211  C   GLN B  38      42.069   3.681  60.143  1.00  0.00              
ATOM   3212  O   GLN B  38      43.083   4.380  60.239  1.00  0.00              
ATOM   3213  N   VAL B  39      40.918   3.969  60.763  1.00  0.00              
ATOM   3214  CA  VAL B  39      40.765   5.161  61.584  1.00  0.00              
ATOM   3215  CB  VAL B  39      39.292   5.361  62.018  1.00  0.00              
ATOM   3216  CG1 VAL B  39      39.117   6.655  62.798  1.00  0.00              
ATOM   3217  CG2 VAL B  39      38.372   5.416  60.806  1.00  0.00              
ATOM   3218  C   VAL B  39      41.712   5.060  62.777  1.00  0.00              
ATOM   3219  O   VAL B  39      42.490   5.981  63.014  1.00  0.00              
ATOM   3220  N   SER B  40      41.723   3.928  63.489  1.00  0.00              
ATOM   3221  CA  SER B  40      42.652   3.684  64.582  1.00  0.00              
ATOM   3222  CB  SER B  40      42.402   2.304  65.175  1.00  0.00              
ATOM   3223  OG  SER B  40      41.048   2.154  65.581  1.00  0.00              
ATOM   3224  C   SER B  40      44.125   3.813  64.209  1.00  0.00              
ATOM   3225  O   SER B  40      44.921   4.232  65.053  1.00  0.00              
ATOM   3226  N   GLN B  41      44.540   3.463  62.984  1.00  0.00              
ATOM   3227  CA  GLN B  41      45.903   3.716  62.538  1.00  0.00              
ATOM   3228  CB  GLN B  41      46.233   2.985  61.238  1.00  0.00              
ATOM   3229  CG  GLN B  41      46.460   1.487  61.399  1.00  0.00              
ATOM   3230  CD  GLN B  41      47.610   1.137  62.334  1.00  0.00              
ATOM   3231  OE1 GLN B  41      48.778   1.388  62.056  1.00  0.00              
ATOM   3232  NE2 GLN B  41      47.326   0.542  63.484  1.00  0.00              
ATOM   3233  C   GLN B  41      46.191   5.198  62.373  1.00  0.00              
ATOM   3234  O   GLN B  41      47.182   5.699  62.912  1.00  0.00              
ATOM   3235  N   LEU B  42      45.302   5.918  61.675  1.00  0.00              
ATOM   3236  CA  LEU B  42      45.479   7.348  61.463  1.00  0.00              
ATOM   3237  CB  LEU B  42      44.393   7.902  60.542  1.00  0.00              
ATOM   3238  CG  LEU B  42      44.513   9.347  60.055  1.00  0.00              
ATOM   3239  CD1 LEU B  42      45.798   9.570  59.269  1.00  0.00              
ATOM   3240  CD2 LEU B  42      43.322   9.706  59.190  1.00  0.00              
ATOM   3241  C   LEU B  42      45.510   8.114  62.778  1.00  0.00              
ATOM   3242  O   LEU B  42      46.424   8.901  63.015  1.00  0.00              
ATOM   3243  N   VAL B  43      44.551   7.829  63.662  1.00  0.00              
ATOM   3244  CA  VAL B  43      44.471   8.438  64.983  1.00  0.00              
ATOM   3245  CB  VAL B  43      43.203   7.937  65.709  1.00  0.00              
ATOM   3246  CG1 VAL B  43      43.090   8.447  67.136  1.00  0.00              
ATOM   3247  CG2 VAL B  43      41.980   8.405  64.945  1.00  0.00              
ATOM   3248  C   VAL B  43      45.728   8.170  65.802  1.00  0.00              
ATOM   3249  O   VAL B  43      46.326   9.109  66.326  1.00  0.00              
ATOM   3250  N   LYS B  44      46.162   6.905  65.870  1.00  0.00              
ATOM   3251  CA  LYS B  44      47.367   6.502  66.591  1.00  0.00              
ATOM   3252  CB  LYS B  44      47.585   5.026  66.307  1.00  0.00              
ATOM   3253  CG  LYS B  44      48.563   4.247  67.164  1.00  0.00              
ATOM   3254  CD  LYS B  44      48.698   2.801  66.677  1.00  0.00              
ATOM   3255  CE  LYS B  44      47.439   1.933  66.797  1.00  0.00              
ATOM   3256  NZ  LYS B  44      46.509   2.101  65.691  1.00  0.00              
ATOM   3257  C   LYS B  44      48.585   7.290  66.122  1.00  0.00              
ATOM   3258  O   LYS B  44      49.355   7.844  66.914  1.00  0.00              
ATOM   3259  N   GLU B  45      48.727   7.383  64.799  1.00  0.00              
ATOM   3260  CA  GLU B  45      49.837   8.111  64.219  1.00  0.00              
ATOM   3261  CB  GLU B  45      50.067   7.659  62.785  1.00  0.00              
ATOM   3262  CG  GLU B  45      50.560   6.213  62.851  1.00  0.00              
ATOM   3263  CD  GLU B  45      50.809   5.528  61.521  1.00  0.00              
ATOM   3264  OE1 GLU B  45      51.881   5.711  60.942  1.00  0.00              
ATOM   3265  OE2 GLU B  45      49.950   4.776  61.058  1.00  0.00              
ATOM   3266  C   GLU B  45      49.738   9.621  64.393  1.00  0.00              
ATOM   3267  O   GLU B  45      50.761  10.250  64.664  1.00  0.00              
ATOM   3268  N   VAL B  46      48.542  10.220  64.342  1.00  0.00              
ATOM   3269  CA  VAL B  46      48.352  11.633  64.670  1.00  0.00              
ATOM   3270  CB  VAL B  46      46.918  12.088  64.297  1.00  0.00              
ATOM   3271  CG1 VAL B  46      46.578  13.497  64.773  1.00  0.00              
ATOM   3272  CG2 VAL B  46      46.784  12.074  62.782  1.00  0.00              
ATOM   3273  C   VAL B  46      48.702  11.919  66.131  1.00  0.00              
ATOM   3274  O   VAL B  46      49.318  12.942  66.453  1.00  0.00              
ATOM   3275  N   VAL B  47      48.359  10.989  67.029  1.00  0.00              
ATOM   3276  CA  VAL B  47      48.786  11.066  68.418  1.00  0.00              
ATOM   3277  CB  VAL B  47      48.120   9.964  69.277  1.00  0.00              
ATOM   3278  CG1 VAL B  47      48.610   9.961  70.720  1.00  0.00              
ATOM   3279  CG2 VAL B  47      46.618  10.190  69.303  1.00  0.00              
ATOM   3280  C   VAL B  47      50.310  11.033  68.497  1.00  0.00              
ATOM   3281  O   VAL B  47      50.875  11.858  69.209  1.00  0.00              
ATOM   3282  N   SER B  48      51.013  10.168  67.751  1.00  0.00              
ATOM   3283  CA  SER B  48      52.474  10.198  67.744  1.00  0.00              
ATOM   3284  CB  SER B  48      53.059   8.955  67.071  1.00  0.00              
ATOM   3285  OG  SER B  48      53.040   8.984  65.648  1.00  0.00              
ATOM   3286  C   SER B  48      53.065  11.465  67.123  1.00  0.00              
ATOM   3287  O   SER B  48      54.159  11.892  67.507  1.00  0.00              
ATOM   3288  N   LEU B  49      52.378  12.084  66.148  1.00  0.00              
ATOM   3289  CA  LEU B  49      52.787  13.375  65.598  1.00  0.00              
ATOM   3290  CB  LEU B  49      51.859  13.868  64.490  1.00  0.00              
ATOM   3291  CG  LEU B  49      51.554  13.056  63.243  1.00  0.00              
ATOM   3292  CD1 LEU B  49      50.550  13.813  62.396  1.00  0.00              
ATOM   3293  CD2 LEU B  49      52.797  12.755  62.437  1.00  0.00              
ATOM   3294  C   LEU B  49      52.760  14.442  66.679  1.00  0.00              
ATOM   3295  O   LEU B  49      53.631  15.311  66.765  1.00  0.00              
ATOM   3296  N   THR B  50      51.730  14.375  67.520  1.00  0.00              
ATOM   3297  CA  THR B  50      51.569  15.339  68.591  1.00  0.00              
ATOM   3298  CB  THR B  50      50.119  15.313  69.088  1.00  0.00              
ATOM   3299  OG1 THR B  50      49.291  15.362  67.930  1.00  0.00              
ATOM   3300  CG2 THR B  50      49.828  16.535  69.932  1.00  0.00              
ATOM   3301  C   THR B  50      52.580  15.064  69.701  1.00  0.00              
ATOM   3302  O   THR B  50      53.405  15.918  70.021  1.00  0.00              
ATOM   3303  N   GLU B  51      52.580  13.836  70.225  1.00  0.00              
ATOM   3304  CA  GLU B  51      53.460  13.396  71.299  1.00  0.00              
ATOM   3305  CB  GLU B  51      53.204  11.910  71.533  1.00  0.00              
ATOM   3306  CG  GLU B  51      53.946  11.261  72.696  1.00  0.00              
ATOM   3307  CD  GLU B  51      53.639   9.781  72.860  1.00  0.00              
ATOM   3308  OE1 GLU B  51      53.873   9.008  71.929  1.00  0.00              
ATOM   3309  OE2 GLU B  51      53.162   9.390  73.927  1.00  0.00              
ATOM   3310  C   GLU B  51      54.938  13.651  71.022  1.00  0.00              
ATOM   3311  O   GLU B  51      55.658  14.124  71.902  1.00  0.00              
ATOM   3312  N   ALA B  52      55.404  13.346  69.807  1.00  0.00              
ATOM   3313  CA  ALA B  52      56.777  13.651  69.445  1.00  0.00              
ATOM   3314  CB  ALA B  52      57.198  12.840  68.229  1.00  0.00              
ATOM   3315  C   ALA B  52      56.969  15.125  69.118  1.00  0.00              
ATOM   3316  O   ALA B  52      57.777  15.805  69.751  1.00  0.00              
ATOM   3317  N   CYS B  53      56.200  15.685  68.181  1.00  0.00              
ATOM   3318  CA  CYS B  53      56.537  16.994  67.648  1.00  0.00              
ATOM   3319  CB  CYS B  53      56.148  17.053  66.186  1.00  0.00              
ATOM   3320  SG  CYS B  53      56.983  15.692  65.333  1.00  0.00              
ATOM   3321  C   CYS B  53      56.056  18.198  68.446  1.00  0.00              
ATOM   3322  O   CYS B  53      56.354  19.341  68.099  1.00  0.00              
ATOM   3323  N   CYS B  54      55.327  17.964  69.540  1.00  0.00              
ATOM   3324  CA  CYS B  54      55.092  19.005  70.528  1.00  0.00              
ATOM   3325  CB  CYS B  54      53.710  18.858  71.148  1.00  0.00              
ATOM   3326  SG  CYS B  54      52.354  18.850  69.950  1.00  0.00              
ATOM   3327  C   CYS B  54      56.130  18.982  71.648  1.00  0.00              
ATOM   3328  O   CYS B  54      56.105  19.848  72.526  1.00  0.00              
ATOM   3329  N   ALA B  55      57.054  18.011  71.664  1.00  0.00              
ATOM   3330  CA  ALA B  55      58.011  17.889  72.755  1.00  0.00              
ATOM   3331  CB  ALA B  55      58.677  16.522  72.721  1.00  0.00              
ATOM   3332  C   ALA B  55      59.116  18.938  72.740  1.00  0.00              
ATOM   3333  O   ALA B  55      59.477  19.502  71.702  1.00  0.00              
ATOM   3334  N   GLU B  56      59.668  19.189  73.930  1.00  0.00              
ATOM   3335  CA  GLU B  56      60.733  20.162  74.115  1.00  0.00              
ATOM   3336  CB  GLU B  56      61.037  20.288  75.606  1.00  0.00              
ATOM   3337  CG  GLU B  56      61.992  21.419  75.972  1.00  0.00              
ATOM   3338  CD  GLU B  56      62.303  21.485  77.459  1.00  0.00              
ATOM   3339  OE1 GLU B  56      63.309  20.916  77.879  1.00  0.00              
ATOM   3340  OE2 GLU B  56      61.538  22.108  78.194  1.00  0.00              
ATOM   3341  C   GLU B  56      61.975  19.747  73.332  1.00  0.00              
ATOM   3342  O   GLU B  56      62.663  18.780  73.660  1.00  0.00              
ATOM   3343  N   GLY B  57      62.209  20.480  72.245  1.00  0.00              
ATOM   3344  CA  GLY B  57      63.355  20.237  71.386  1.00  0.00              
ATOM   3345  C   GLY B  57      63.008  19.412  70.153  1.00  0.00              
ATOM   3346  O   GLY B  57      63.904  18.898  69.481  1.00  0.00              
ATOM   3347  N   ALA B  58      61.719  19.255  69.835  1.00  0.00              
ATOM   3348  CA  ALA B  58      61.310  18.609  68.597  1.00  0.00              
ATOM   3349  CB  ALA B  58      59.816  18.369  68.620  1.00  0.00              
ATOM   3350  C   ALA B  58      61.614  19.459  67.369  1.00  0.00              
ATOM   3351  O   ALA B  58      61.568  20.691  67.411  1.00  0.00              
ATOM   3352  N   ASP B  59      61.926  18.792  66.256  1.00  0.00              
ATOM   3353  CA  ASP B  59      62.322  19.475  65.033  1.00  0.00              
ATOM   3354  CB  ASP B  59      63.032  18.496  64.092  1.00  0.00              
ATOM   3355  CG  ASP B  59      63.569  19.161  62.831  1.00  0.00              
ATOM   3356  OD1 ASP B  59      62.824  19.280  61.858  1.00  0.00              
ATOM   3357  OD2 ASP B  59      64.723  19.578  62.830  1.00  0.00              
ATOM   3358  C   ASP B  59      61.143  20.134  64.315  1.00  0.00              
ATOM   3359  O   ASP B  59      60.231  19.426  63.881  1.00  0.00              
ATOM   3360  N   PRO B  60      61.148  21.461  64.095  1.00  0.00              
ATOM   3361  CD  PRO B  60      62.228  22.361  64.490  1.00  0.00              
ATOM   3362  CA  PRO B  60      60.055  22.216  63.478  1.00  0.00              
ATOM   3363  CB  PRO B  60      60.631  23.611  63.365  1.00  0.00              
ATOM   3364  CG  PRO B  60      61.525  23.702  64.571  1.00  0.00              
ATOM   3365  C   PRO B  60      59.547  21.727  62.126  1.00  0.00              
ATOM   3366  O   PRO B  60      58.376  21.914  61.801  1.00  0.00              
ATOM   3367  N   ASP B  61      60.381  21.062  61.318  1.00  0.00              
ATOM   3368  CA  ASP B  61      59.948  20.566  60.013  1.00  0.00              
ATOM   3369  CB  ASP B  61      61.108  20.019  59.185  1.00  0.00              
ATOM   3370  CG  ASP B  61      62.127  21.068  58.774  1.00  0.00              
ATOM   3371  OD1 ASP B  61      62.253  21.334  57.580  1.00  0.00              
ATOM   3372  OD2 ASP B  61      62.792  21.622  59.652  1.00  0.00              
ATOM   3373  C   ASP B  61      58.882  19.489  60.115  1.00  0.00              
ATOM   3374  O   ASP B  61      58.060  19.358  59.208  1.00  0.00              
ATOM   3375  N   CYS B  62      58.846  18.766  61.246  1.00  0.00              
ATOM   3376  CA  CYS B  62      57.936  17.649  61.479  1.00  0.00              
ATOM   3377  CB  CYS B  62      57.961  17.262  62.950  1.00  0.00              
ATOM   3378  SG  CYS B  62      56.665  16.074  63.381  1.00  0.00              
ATOM   3379  C   CYS B  62      56.489  17.837  61.044  1.00  0.00              
ATOM   3380  O   CYS B  62      55.940  16.968  60.362  1.00  0.00              
ATOM   3381  N   TYR B  63      55.875  18.981  61.364  1.00  0.00              
ATOM   3382  CA  TYR B  63      54.487  19.225  60.989  1.00  0.00              
ATOM   3383  CB  TYR B  63      53.864  20.382  61.785  1.00  0.00              
ATOM   3384  CG  TYR B  63      54.674  21.667  61.903  1.00  0.00              
ATOM   3385  CD1 TYR B  63      54.718  22.572  60.859  1.00  0.00              
ATOM   3386  CE1 TYR B  63      55.367  23.778  61.021  1.00  0.00              
ATOM   3387  CD2 TYR B  63      55.308  21.952  63.096  1.00  0.00              
ATOM   3388  CE2 TYR B  63      55.957  23.157  63.263  1.00  0.00              
ATOM   3389  CZ  TYR B  63      55.969  24.066  62.228  1.00  0.00              
ATOM   3390  OH  TYR B  63      56.570  25.296  62.415  1.00  0.00              
ATOM   3391  C   TYR B  63      54.220  19.350  59.490  1.00  0.00              
ATOM   3392  O   TYR B  63      53.067  19.387  59.053  1.00  0.00              
ATOM   3393  N   ASP B  64      55.277  19.425  58.677  1.00  0.00              
ATOM   3394  CA  ASP B  64      55.155  19.182  57.249  1.00  0.00              
ATOM   3395  CB  ASP B  64      55.819  20.282  56.427  1.00  0.00              
ATOM   3396  CG  ASP B  64      55.687  20.055  54.924  1.00  0.00              
ATOM   3397  OD1 ASP B  64      54.598  20.271  54.383  1.00  0.00              
ATOM   3398  OD2 ASP B  64      56.678  19.684  54.298  1.00  0.00              
ATOM   3399  C   ASP B  64      55.741  17.830  56.859  1.00  0.00              
ATOM   3400  O   ASP B  64      55.155  17.125  56.041  1.00  0.00              
ATOM   3401  N   THR B  65      56.903  17.458  57.403  1.00  0.00              
ATOM   3402  CA  THR B  65      57.588  16.227  57.035  1.00  0.00              
ATOM   3403  CB  THR B  65      59.011  16.244  57.629  1.00  0.00              
ATOM   3404  OG1 THR B  65      59.558  17.512  57.285  1.00  0.00              
ATOM   3405  CG2 THR B  65      59.904  15.137  57.085  1.00  0.00              
ATOM   3406  C   THR B  65      56.835  14.964  57.448  1.00  0.00              
ATOM   3407  O   THR B  65      56.491  14.148  56.591  1.00  0.00              
ATOM   3408  N   ARG B  66      56.534  14.788  58.740  1.00  0.00              
ATOM   3409  CA  ARG B  66      55.871  13.580  59.217  1.00  0.00              
ATOM   3410  CB  ARG B  66      55.896  13.475  60.735  1.00  0.00              
ATOM   3411  CG  ARG B  66      57.246  13.101  61.335  1.00  0.00              
ATOM   3412  CD  ARG B  66      57.093  12.745  62.814  1.00  0.00              
ATOM   3413  NE  ARG B  66      56.280  11.549  62.997  1.00  0.00              
ATOM   3414  CZ  ARG B  66      55.660  11.243  64.140  1.00  0.00              
ATOM   3415  NH1 ARG B  66      54.926  10.136  64.164  1.00  0.00              
ATOM   3416  NH2 ARG B  66      55.759  12.016  65.222  1.00  0.00              
ATOM   3417  C   ARG B  66      54.438  13.465  58.721  1.00  0.00              
ATOM   3418  O   ARG B  66      53.958  12.369  58.430  1.00  0.00              
ATOM   3419  N   THR B  67      53.755  14.601  58.572  1.00  0.00              
ATOM   3420  CA  THR B  67      52.436  14.630  57.960  1.00  0.00              
ATOM   3421  CB  THR B  67      51.803  16.016  58.137  1.00  0.00              
ATOM   3422  OG1 THR B  67      52.848  16.939  57.875  1.00  0.00              
ATOM   3423  CG2 THR B  67      51.239  16.230  59.532  1.00  0.00              
ATOM   3424  C   THR B  67      52.491  14.214  56.494  1.00  0.00              
ATOM   3425  O   THR B  67      51.713  13.357  56.077  1.00  0.00              
ATOM   3426  N   SER B  68      53.440  14.751  55.712  1.00  0.00              
ATOM   3427  CA  SER B  68      53.640  14.305  54.337  1.00  0.00              
ATOM   3428  CB  SER B  68      54.635  15.196  53.597  1.00  0.00              
ATOM   3429  OG  SER B  68      54.643  14.955  52.193  1.00  0.00              
ATOM   3430  C   SER B  68      54.095  12.849  54.252  1.00  0.00              
ATOM   3431  O   SER B  68      53.835  12.188  53.241  1.00  0.00              
ATOM   3432  N   ALA B  69      54.786  12.328  55.271  1.00  0.00              
ATOM   3433  CA  ALA B  69      55.076  10.904  55.356  1.00  0.00              
ATOM   3434  CB  ALA B  69      56.002  10.614  56.527  1.00  0.00              
ATOM   3435  C   ALA B  69      53.798  10.100  55.553  1.00  0.00              
ATOM   3436  O   ALA B  69      53.620   9.055  54.923  1.00  0.00              
ATOM   3437  N   LEU B  70      52.869  10.586  56.387  1.00  0.00              
ATOM   3438  CA  LEU B  70      51.556   9.966  56.500  1.00  0.00              
ATOM   3439  CB  LEU B  70      50.744  10.526  57.665  1.00  0.00              
ATOM   3440  CG  LEU B  70      51.268  10.400  59.091  1.00  0.00              
ATOM   3441  CD1 LEU B  70      50.168  10.810  60.054  1.00  0.00              
ATOM   3442  CD2 LEU B  70      51.710   8.982  59.416  1.00  0.00              
ATOM   3443  C   LEU B  70      50.749  10.083  55.213  1.00  0.00              
ATOM   3444  O   LEU B  70      49.976   9.181  54.889  1.00  0.00              
ATOM   3445  N   SER B  71      50.906  11.169  54.447  1.00  0.00              
ATOM   3446  CA  SER B  71      50.352  11.263  53.103  1.00  0.00              
ATOM   3447  CB  SER B  71      50.649  12.630  52.512  1.00  0.00              
ATOM   3448  OG  SER B  71      50.259  13.664  53.405  1.00  0.00              
ATOM   3449  C   SER B  71      50.915  10.180  52.189  1.00  0.00              
ATOM   3450  O   SER B  71      50.155   9.477  51.521  1.00  0.00              
ATOM   3451  N   ALA B  72      52.240   9.984  52.192  1.00  0.00              
ATOM   3452  CA  ALA B  72      52.866   8.907  51.434  1.00  0.00              
ATOM   3453  CB  ALA B  72      54.373   8.950  51.630  1.00  0.00              
ATOM   3454  C   ALA B  72      52.375   7.526  51.860  1.00  0.00              
ATOM   3455  O   ALA B  72      52.148   6.654  51.020  1.00  0.00              
ATOM   3456  N   LYS B  73      52.159   7.328  53.165  1.00  0.00              
ATOM   3457  CA  LYS B  73      51.576   6.097  53.680  1.00  0.00              
ATOM   3458  CB  LYS B  73      51.703   6.074  55.196  1.00  0.00              
ATOM   3459  CG  LYS B  73      51.681   4.671  55.781  1.00  0.00              
ATOM   3460  CD  LYS B  73      51.723   4.743  57.296  1.00  0.00              
ATOM   3461  CE  LYS B  73      51.820   3.346  57.883  1.00  0.00              
ATOM   3462  NZ  LYS B  73      51.680   3.394  59.324  1.00  0.00              
ATOM   3463  C   LYS B  73      50.114   5.953  53.255  1.00  0.00              
ATOM   3464  O   LYS B  73      49.663   4.850  52.945  1.00  0.00              
ATOM   3465  N   SER B  74      49.359   7.058  53.180  1.00  0.00              
ATOM   3466  CA  SER B  74      48.000   7.049  52.642  1.00  0.00              
ATOM   3467  CB  SER B  74      47.353   8.427  52.745  1.00  0.00              
ATOM   3468  OG  SER B  74      47.300   8.925  54.073  1.00  0.00              
ATOM   3469  C   SER B  74      48.000   6.630  51.176  1.00  0.00              
ATOM   3470  O   SER B  74      47.098   5.932  50.712  1.00  0.00              
ATOM   3471  N   CYS B  75      49.049   7.038  50.455  1.00  0.00              
ATOM   3472  CA  CYS B  75      49.260   6.651  49.071  1.00  0.00              
ATOM   3473  CB  CYS B  75      50.191   7.659  48.417  1.00  0.00              
ATOM   3474  SG  CYS B  75      49.463   9.313  48.404  1.00  0.00              
ATOM   3475  C   CYS B  75      49.782   5.235  48.844  1.00  0.00              
ATOM   3476  O   CYS B  75      50.113   4.872  47.711  1.00  0.00              
ATOM   3477  N   GLU B  76      49.885   4.401  49.886  1.00  0.00              
ATOM   3478  CA  GLU B  76      50.226   2.997  49.710  1.00  0.00              
ATOM   3479  CB  GLU B  76      50.501   2.372  51.073  1.00  0.00              
ATOM   3480  CG  GLU B  76      51.165   0.997  51.032  1.00  0.00              
ATOM   3481  CD  GLU B  76      51.358   0.301  52.379  1.00  0.00              
ATOM   3482  OE1 GLU B  76      51.509   0.966  53.407  1.00  0.00              
ATOM   3483  OE2 GLU B  76      51.393  -0.928  52.380  1.00  0.00              
ATOM   3484  C   GLU B  76      49.057   2.284  49.035  1.00  0.00              
ATOM   3485  O   GLU B  76      47.896   2.607  49.291  1.00  0.00              
ATOM   3486  N   SER B  77      49.349   1.306  48.171  1.00  0.00              
ATOM   3487  CA  SER B  77      48.332   0.498  47.504  1.00  0.00              
ATOM   3488  CB  SER B  77      49.045  -0.533  46.633  1.00  0.00              
ATOM   3489  OG  SER B  77      49.999  -1.273  47.397  1.00  0.00              
ATOM   3490  C   SER B  77      47.440  -0.202  48.524  1.00  0.00              
ATOM   3491  O   SER B  77      46.212  -0.113  48.526  1.00  0.00              
ATOM   3492  N   ASN B  78      48.122  -0.880  49.445  1.00  0.00              
ATOM   3493  CA  ASN B  78      47.485  -1.475  50.603  1.00  0.00              
ATOM   3494  CB  ASN B  78      48.280  -2.704  51.050  1.00  0.00              
ATOM   3495  CG  ASN B  78      48.296  -3.834  50.030  1.00  0.00              
ATOM   3496  OD1 ASN B  78      47.745  -4.905  50.261  1.00  0.00              
ATOM   3497  ND2 ASN B  78      48.908  -3.675  48.861  1.00  0.00              
ATOM   3498  C   ASN B  78      47.492  -0.378  51.660  1.00  0.00              
ATOM   3499  O   ASN B  78      48.337  -0.339  52.556  1.00  0.00              
ATOM   3500  N   SER B  79      46.589   0.589  51.487  1.00  0.00              
ATOM   3501  CA  SER B  79      46.541   1.752  52.359  1.00  0.00              
ATOM   3502  CB  SER B  79      45.683   2.853  51.744  1.00  0.00              
ATOM   3503  OG  SER B  79      45.836   4.084  52.440  1.00  0.00              
ATOM   3504  C   SER B  79      46.032   1.417  53.756  1.00  0.00              
ATOM   3505  O   SER B  79      44.951   0.840  53.903  1.00  0.00              
ATOM   3506  N   PRO B  80      46.785   1.745  54.815  1.00  0.00              
ATOM   3507  CD  PRO B  80      48.190   2.146  54.748  1.00  0.00              
ATOM   3508  CA  PRO B  80      46.342   1.597  56.197  1.00  0.00              
ATOM   3509  CB  PRO B  80      47.651   1.636  56.959  1.00  0.00              
ATOM   3510  CG  PRO B  80      48.480   2.608  56.161  1.00  0.00              
ATOM   3511  C   PRO B  80      45.391   2.699  56.655  1.00  0.00              
ATOM   3512  O   PRO B  80      44.790   2.594  57.723  1.00  0.00              
ATOM   3513  N   PHE B  81      45.231   3.765  55.866  1.00  0.00              
ATOM   3514  CA  PHE B  81      44.500   4.941  56.303  1.00  0.00              
ATOM   3515  CB  PHE B  81      45.348   6.188  56.043  1.00  0.00              
ATOM   3516  CG  PHE B  81      46.580   6.319  56.934  1.00  0.00              
ATOM   3517  CD1 PHE B  81      47.660   7.043  56.479  1.00  0.00              
ATOM   3518  CD2 PHE B  81      46.618   5.755  58.196  1.00  0.00              
ATOM   3519  CE1 PHE B  81      48.761   7.222  57.286  1.00  0.00              
ATOM   3520  CE2 PHE B  81      47.727   5.931  58.992  1.00  0.00              
ATOM   3521  CZ  PHE B  81      48.795   6.671  58.544  1.00  0.00              
ATOM   3522  C   PHE B  81      43.137   5.072  55.636  1.00  0.00              
ATOM   3523  O   PHE B  81      42.921   4.465  54.583  1.00  0.00              
ATOM   3524  N   PRO B  82      42.158   5.787  56.212  1.00  0.00              
ATOM   3525  CD  PRO B  82      42.146   6.225  57.607  1.00  0.00              
ATOM   3526  CA  PRO B  82      40.893   6.086  55.553  1.00  0.00              
ATOM   3527  CB  PRO B  82      40.010   6.508  56.708  1.00  0.00              
ATOM   3528  CG  PRO B  82      40.953   7.156  57.685  1.00  0.00              
ATOM   3529  C   PRO B  82      41.061   7.156  54.479  1.00  0.00              
ATOM   3530  O   PRO B  82      41.690   8.196  54.687  1.00  0.00              
ATOM   3531  N   VAL B  83      40.509   6.879  53.300  1.00  0.00              
ATOM   3532  CA  VAL B  83      40.718   7.730  52.138  1.00  0.00              
ATOM   3533  CB  VAL B  83      41.266   6.903  50.942  1.00  0.00              
ATOM   3534  CG1 VAL B  83      42.658   6.366  51.251  1.00  0.00              
ATOM   3535  CG2 VAL B  83      40.335   5.762  50.546  1.00  0.00              
ATOM   3536  C   VAL B  83      39.476   8.526  51.745  1.00  0.00              
ATOM   3537  O   VAL B  83      38.415   8.424  52.372  1.00  0.00              
ATOM   3538  N   HIS B  84      39.600   9.350  50.705  1.00  0.00              
ATOM   3539  CA  HIS B  84      38.474  10.086  50.160  1.00  0.00              
ATOM   3540  CB  HIS B  84      38.573  11.557  50.556  1.00  0.00              
ATOM   3541  CG  HIS B  84      37.710  11.894  51.763  1.00  0.00              
ATOM   3542  ND1 HIS B  84      37.050  11.052  52.548  1.00  0.00              
ATOM   3543  CD2 HIS B  84      37.425  13.177  52.165  1.00  0.00              
ATOM   3544  NE2 HIS B  84      36.576  13.037  53.149  1.00  0.00              
ATOM   3545  CE1 HIS B  84      36.339  11.769  53.376  1.00  0.00              
ATOM   3546  C   HIS B  84      38.397   9.929  48.646  1.00  0.00              
ATOM   3547  O   HIS B  84      39.417   9.610  48.024  1.00  0.00              
ATOM   3548  N   PRO B  85      37.231  10.091  47.994  1.00  0.00              
ATOM   3549  CD  PRO B  85      35.918  10.128  48.636  1.00  0.00              
ATOM   3550  CA  PRO B  85      37.087  10.051  46.538  1.00  0.00              
ATOM   3551  CB  PRO B  85      35.598  10.277  46.345  1.00  0.00              
ATOM   3552  CG  PRO B  85      35.000   9.603  47.550  1.00  0.00              
ATOM   3553  C   PRO B  85      37.942  11.094  45.822  1.00  0.00              
ATOM   3554  O   PRO B  85      37.517  12.204  45.497  1.00  0.00              
ATOM   3555  N   GLY B  86      39.203  10.711  45.631  1.00  0.00              
ATOM   3556  CA  GLY B  86      40.185  11.561  44.986  1.00  0.00              
ATOM   3557  C   GLY B  86      41.600  11.272  45.462  1.00  0.00              
ATOM   3558  O   GLY B  86      42.541  11.487  44.695  1.00  0.00              
ATOM   3559  N   THR B  87      41.782  10.741  46.684  1.00  0.00              
ATOM   3560  CA  THR B  87      43.096  10.510  47.288  1.00  0.00              
ATOM   3561  CB  THR B  87      42.934   9.735  48.615  1.00  0.00              
ATOM   3562  OG1 THR B  87      41.924  10.419  49.349  1.00  0.00              
ATOM   3563  CG2 THR B  87      44.211   9.698  49.449  1.00  0.00              
ATOM   3564  C   THR B  87      44.107   9.813  46.379  1.00  0.00              
ATOM   3565  O   THR B  87      45.262  10.230  46.315  1.00  0.00              
ATOM   3566  N   ALA B  88      43.677   8.798  45.621  1.00  0.00              
ATOM   3567  CA  ALA B  88      44.530   8.135  44.640  1.00  0.00              
ATOM   3568  CB  ALA B  88      43.738   7.040  43.943  1.00  0.00              
ATOM   3569  C   ALA B  88      45.061   9.080  43.564  1.00  0.00              
ATOM   3570  O   ALA B  88      46.254   9.070  43.250  1.00  0.00              
ATOM   3571  N   GLU B  89      44.198   9.961  43.044  1.00  0.00              
ATOM   3572  CA  GLU B  89      44.602  10.912  42.022  1.00  0.00              
ATOM   3573  CB  GLU B  89      43.382  11.496  41.306  1.00  0.00              
ATOM   3574  CG  GLU B  89      43.685  12.427  40.124  1.00  0.00              
ATOM   3575  CD  GLU B  89      44.567  11.829  39.032  1.00  0.00              
ATOM   3576  OE1 GLU B  89      44.094  10.961  38.298  1.00  0.00              
ATOM   3577  OE2 GLU B  89      45.721  12.240  38.915  1.00  0.00              
ATOM   3578  C   GLU B  89      45.473  12.005  42.631  1.00  0.00              
ATOM   3579  O   GLU B  89      46.392  12.506  41.976  1.00  0.00              
ATOM   3580  N   CYS B  90      45.209  12.362  43.893  1.00  0.00              
ATOM   3581  CA  CYS B  90      46.114  13.212  44.650  1.00  0.00              
ATOM   3582  CB  CYS B  90      45.587  13.473  46.054  1.00  0.00              
ATOM   3583  SG  CYS B  90      43.917  14.169  46.128  1.00  0.00              
ATOM   3584  C   CYS B  90      47.489  12.565  44.747  1.00  0.00              
ATOM   3585  O   CYS B  90      48.495  13.218  44.487  1.00  0.00              
ATOM   3586  N   CYS B  91      47.556  11.263  45.045  1.00  0.00              
ATOM   3587  CA  CYS B  91      48.814  10.535  45.117  1.00  0.00              
ATOM   3588  CB  CYS B  91      48.575   9.105  45.558  1.00  0.00              
ATOM   3589  SG  CYS B  91      47.857   9.034  47.216  1.00  0.00              
ATOM   3590  C   CYS B  91      49.626  10.546  43.830  1.00  0.00              
ATOM   3591  O   CYS B  91      50.855  10.628  43.880  1.00  0.00              
ATOM   3592  N   THR B  92      48.972  10.492  42.666  1.00  0.00              
ATOM   3593  CA  THR B  92      49.665  10.667  41.396  1.00  0.00              
ATOM   3594  CB  THR B  92      48.789  10.167  40.232  1.00  0.00              
ATOM   3595  OG1 THR B  92      47.435  10.485  40.530  1.00  0.00              
ATOM   3596  CG2 THR B  92      48.948   8.670  40.028  1.00  0.00              
ATOM   3597  C   THR B  92      50.201  12.071  41.124  1.00  0.00              
ATOM   3598  O   THR B  92      51.015  12.262  40.219  1.00  0.00              
ATOM   3599  N   LYS B  93      49.766  13.077  41.886  1.00  0.00              
ATOM   3600  CA  LYS B  93      50.262  14.432  41.726  1.00  0.00              
ATOM   3601  CB  LYS B  93      49.086  15.407  41.626  1.00  0.00              
ATOM   3602  CG  LYS B  93      48.146  15.187  40.445  1.00  0.00              
ATOM   3603  CD  LYS B  93      48.868  15.363  39.117  1.00  0.00              
ATOM   3604  CE  LYS B  93      47.912  15.090  37.970  1.00  0.00              
ATOM   3605  NZ  LYS B  93      48.611  15.186  36.704  1.00  0.00              
ATOM   3606  C   LYS B  93      51.152  14.757  42.919  1.00  0.00              
ATOM   3607  O   LYS B  93      50.675  15.043  44.013  1.00  0.00              
ATOM   3608  N   GLU B  94      52.468  14.798  42.726  1.00  0.00              
ATOM   3609  CA  GLU B  94      53.407  14.678  43.835  1.00  0.00              
ATOM   3610  CB  GLU B  94      54.813  14.415  43.304  1.00  0.00              
ATOM   3611  CG  GLU B  94      55.091  12.962  42.906  1.00  0.00              
ATOM   3612  CD  GLU B  94      54.164  12.365  41.853  1.00  0.00              
ATOM   3613  OE1 GLU B  94      54.089  12.911  40.753  1.00  0.00              
ATOM   3614  OE2 GLU B  94      53.530  11.354  42.149  1.00  0.00              
ATOM   3615  C   GLU B  94      53.464  15.757  44.913  1.00  0.00              
ATOM   3616  O   GLU B  94      53.356  16.963  44.666  1.00  0.00              
ATOM   3617  N   GLY B  95      53.592  15.255  46.146  1.00  0.00              
ATOM   3618  CA  GLY B  95      53.976  16.043  47.310  1.00  0.00              
ATOM   3619  C   GLY B  95      53.033  17.187  47.639  1.00  0.00              
ATOM   3620  O   GLY B  95      51.994  17.014  48.276  1.00  0.00              
ATOM   3621  N   LEU B  96      53.400  18.371  47.147  1.00  0.00              
ATOM   3622  CA  LEU B  96      52.643  19.587  47.404  1.00  0.00              
ATOM   3623  CB  LEU B  96      53.444  20.810  46.974  1.00  0.00              
ATOM   3624  CG  LEU B  96      54.766  21.094  47.680  1.00  0.00              
ATOM   3625  CD1 LEU B  96      55.477  22.251  47.002  1.00  0.00              
ATOM   3626  CD2 LEU B  96      54.550  21.385  49.159  1.00  0.00              
ATOM   3627  C   LEU B  96      51.302  19.573  46.688  1.00  0.00              
ATOM   3628  O   LEU B  96      50.289  20.026  47.227  1.00  0.00              
ATOM   3629  N   GLU B  97      51.289  18.991  45.483  1.00  0.00              
ATOM   3630  CA  GLU B  97      50.075  18.892  44.687  1.00  0.00              
ATOM   3631  CB  GLU B  97      50.388  18.353  43.302  1.00  0.00              
ATOM   3632  CG  GLU B  97      51.481  19.068  42.518  1.00  0.00              
ATOM   3633  CD  GLU B  97      51.812  18.366  41.209  1.00  0.00              
ATOM   3634  OE1 GLU B  97      51.383  18.842  40.161  1.00  0.00              
ATOM   3635  OE2 GLU B  97      52.492  17.337  41.237  1.00  0.00              
ATOM   3636  C   GLU B  97      49.107  17.946  45.390  1.00  0.00              
ATOM   3637  O   GLU B  97      47.931  18.258  45.562  1.00  0.00              
ATOM   3638  N   ARG B  98      49.630  16.789  45.809  1.00  0.00              
ATOM   3639  CA  ARG B  98      48.961  15.833  46.683  1.00  0.00              
ATOM   3640  CB  ARG B  98      50.011  14.805  47.078  1.00  0.00              
ATOM   3641  CG  ARG B  98      49.605  13.567  47.854  1.00  0.00              
ATOM   3642  CD  ARG B  98      50.850  12.704  48.018  1.00  0.00              
ATOM   3643  NE  ARG B  98      51.350  12.242  46.730  1.00  0.00              
ATOM   3644  CZ  ARG B  98      52.640  12.028  46.474  1.00  0.00              
ATOM   3645  NH1 ARG B  98      52.968  11.475  45.316  1.00  0.00              
ATOM   3646  NH2 ARG B  98      53.591  12.418  47.320  1.00  0.00              
ATOM   3647  C   ARG B  98      48.347  16.470  47.921  1.00  0.00              
ATOM   3648  O   ARG B  98      47.162  16.273  48.196  1.00  0.00              
ATOM   3649  N   LYS B  99      49.142  17.260  48.651  1.00  0.00              
ATOM   3650  CA  LYS B  99      48.697  17.956  49.851  1.00  0.00              
ATOM   3651  CB  LYS B  99      49.884  18.725  50.425  1.00  0.00              
ATOM   3652  CG  LYS B  99      49.697  19.302  51.819  1.00  0.00              
ATOM   3653  CD  LYS B  99      50.971  20.024  52.228  1.00  0.00              
ATOM   3654  CE  LYS B  99      50.832  20.575  53.637  1.00  0.00              
ATOM   3655  NZ  LYS B  99      52.012  21.331  54.012  1.00  0.00              
ATOM   3656  C   LYS B  99      47.521  18.888  49.565  1.00  0.00              
ATOM   3657  O   LYS B  99      46.488  18.820  50.237  1.00  0.00              
ATOM   3658  N   LEU B 100      47.649  19.719  48.523  1.00  0.00              
ATOM   3659  CA  LEU B 100      46.593  20.635  48.105  1.00  0.00              
ATOM   3660  CB  LEU B 100      47.146  21.505  46.969  1.00  0.00              
ATOM   3661  CG  LEU B 100      46.427  22.754  46.454  1.00  0.00              
ATOM   3662  CD1 LEU B 100      47.448  23.702  45.850  1.00  0.00              
ATOM   3663  CD2 LEU B 100      45.332  22.444  45.442  1.00  0.00              
ATOM   3664  C   LEU B 100      45.334  19.880  47.682  1.00  0.00              
ATOM   3665  O   LEU B 100      44.218  20.226  48.076  1.00  0.00              
ATOM   3666  N   CYS B 101      45.522  18.813  46.901  1.00  0.00              
ATOM   3667  CA  CYS B 101      44.443  17.959  46.425  1.00  0.00              
ATOM   3668  CB  CYS B 101      45.050  16.891  45.526  1.00  0.00              
ATOM   3669  SG  CYS B 101      43.929  15.678  44.786  1.00  0.00              
ATOM   3670  C   CYS B 101      43.674  17.336  47.582  1.00  0.00              
ATOM   3671  O   CYS B 101      42.445  17.405  47.611  1.00  0.00              
ATOM   3672  N   MET B 102      44.376  16.787  48.581  1.00  0.00              
ATOM   3673  CA  MET B 102      43.728  16.253  49.772  1.00  0.00              
ATOM   3674  CB  MET B 102      44.703  15.512  50.672  1.00  0.00              
ATOM   3675  CG  MET B 102      45.222  14.218  50.065  1.00  0.00              
ATOM   3676  SD  MET B 102      46.293  13.320  51.213  1.00  0.00              
ATOM   3677  CE  MET B 102      47.706  14.381  51.140  1.00  0.00              
ATOM   3678  C   MET B 102      43.014  17.328  50.576  1.00  0.00              
ATOM   3679  O   MET B 102      41.895  17.107  51.039  1.00  0.00              
ATOM   3680  N   ALA B 103      43.619  18.514  50.710  1.00  0.00              
ATOM   3681  CA  ALA B 103      42.963  19.647  51.353  1.00  0.00              
ATOM   3682  CB  ALA B 103      43.921  20.828  51.407  1.00  0.00              
ATOM   3683  C   ALA B 103      41.699  20.107  50.630  1.00  0.00              
ATOM   3684  O   ALA B 103      40.792  20.672  51.242  1.00  0.00              
ATOM   3685  N   ALA B 104      41.628  19.875  49.316  1.00  0.00              
ATOM   3686  CA  ALA B 104      40.419  20.132  48.550  1.00  0.00              
ATOM   3687  CB  ALA B 104      40.800  20.367  47.094  1.00  0.00              
ATOM   3688  C   ALA B 104      39.380  19.012  48.590  1.00  0.00              
ATOM   3689  O   ALA B 104      38.263  19.194  48.096  1.00  0.00              
ATOM   3690  N   LEU B 105      39.687  17.843  49.166  1.00  0.00              
ATOM   3691  CA  LEU B 105      38.751  16.728  49.165  1.00  0.00              
ATOM   3692  CB  LEU B 105      39.464  15.395  49.347  1.00  0.00              
ATOM   3693  CG  LEU B 105      40.365  14.928  48.213  1.00  0.00              
ATOM   3694  CD1 LEU B 105      41.090  13.660  48.609  1.00  0.00              
ATOM   3695  CD2 LEU B 105      39.576  14.726  46.932  1.00  0.00              
ATOM   3696  C   LEU B 105      37.614  16.859  50.165  1.00  0.00              
ATOM   3697  O   LEU B 105      37.800  17.100  51.358  1.00  0.00              
ATOM   3698  N   LYS B 106      36.407  16.685  49.631  1.00  0.00              
ATOM   3699  CA  LYS B 106      35.185  16.888  50.388  1.00  0.00              
ATOM   3700  CB  LYS B 106      34.042  17.241  49.444  1.00  0.00              
ATOM   3701  CG  LYS B 106      34.256  18.517  48.646  1.00  0.00              
ATOM   3702  CD  LYS B 106      33.095  18.698  47.686  1.00  0.00              
ATOM   3703  CE  LYS B 106      33.304  19.946  46.847  1.00  0.00              
ATOM   3704  NZ  LYS B 106      32.208  20.108  45.912  1.00  0.00              
ATOM   3705  C   LYS B 106      34.769  15.676  51.207  1.00  0.00              
ATOM   3706  O   LYS B 106      34.816  14.535  50.735  1.00  0.00              
ATOM   3707  N   HIS B 107      34.352  15.946  52.448  1.00  0.00              
ATOM   3708  CA  HIS B 107      33.634  14.979  53.270  1.00  0.00              
ATOM   3709  CB  HIS B 107      33.285  15.617  54.627  1.00  0.00              
ATOM   3710  CG  HIS B 107      32.267  14.848  55.468  1.00  0.00              
ATOM   3711  ND1 HIS B 107      32.379  13.629  55.972  1.00  0.00              
ATOM   3712  CD2 HIS B 107      30.998  15.311  55.738  1.00  0.00              
ATOM   3713  NE2 HIS B 107      30.403  14.326  56.358  1.00  0.00              
ATOM   3714  CE1 HIS B 107      31.227  13.318  56.503  1.00  0.00              
ATOM   3715  C   HIS B 107      32.367  14.519  52.557  1.00  0.00              
ATOM   3716  O   HIS B 107      31.664  15.315  51.930  1.00  0.00              
ATOM   3717  N   GLN B 108      32.076  13.223  52.648  1.00  0.00              
ATOM   3718  CA  GLN B 108      30.879  12.670  52.040  1.00  0.00              
ATOM   3719  CB  GLN B 108      31.186  11.308  51.413  1.00  0.00              
ATOM   3720  CG  GLN B 108      32.338  11.301  50.406  1.00  0.00              
ATOM   3721  CD  GLN B 108      32.131  12.210  49.202  1.00  0.00              
ATOM   3722  OE1 GLN B 108      31.282  11.968  48.349  1.00  0.00              
ATOM   3723  NE2 GLN B 108      32.894  13.285  49.075  1.00  0.00              
ATOM   3724  C   GLN B 108      29.815  12.539  53.126  1.00  0.00              
ATOM   3725  O   GLN B 108      29.989  11.725  54.035  1.00  0.00              
ATOM   3726  N   PRO B 109      28.729  13.330  53.127  1.00  0.00              
ATOM   3727  CD  PRO B 109      28.517  14.451  52.218  1.00  0.00              
ATOM   3728  CA  PRO B 109      27.659  13.263  54.121  1.00  0.00              
ATOM   3729  CB  PRO B 109      26.690  14.325  53.641  1.00  0.00              
ATOM   3730  CG  PRO B 109      27.598  15.351  53.019  1.00  0.00              
ATOM   3731  C   PRO B 109      26.998  11.893  54.207  1.00  0.00              
ATOM   3732  O   PRO B 109      26.392  11.403  53.249  1.00  0.00              
ATOM   3733  N   GLN B 110      27.137  11.252  55.371  1.00  0.00              
ATOM   3734  CA  GLN B 110      26.580   9.927  55.570  1.00  0.00              
ATOM   3735  CB  GLN B 110      27.231   9.228  56.764  1.00  0.00              
ATOM   3736  CG  GLN B 110      26.776   7.785  57.001  1.00  0.00              
ATOM   3737  CD  GLN B 110      27.009   6.847  55.827  1.00  0.00              
ATOM   3738  OE1 GLN B 110      26.213   6.791  54.889  1.00  0.00              
ATOM   3739  NE2 GLN B 110      28.101   6.097  55.832  1.00  0.00              
ATOM   3740  C   GLN B 110      25.059   9.932  55.666  1.00  0.00              
ATOM   3741  O   GLN B 110      24.430  10.301  56.667  1.00  0.00              
ATOM   3742  N   GLU B 111      24.506   9.529  54.524  1.00  0.00              
ATOM   3743  CA  GLU B 111      23.071   9.416  54.335  1.00  0.00              
ATOM   3744  CB  GLU B 111      22.725   9.694  52.870  1.00  0.00              
ATOM   3745  CG  GLU B 111      23.149  11.090  52.404  1.00  0.00              
ATOM   3746  CD  GLU B 111      22.836  11.444  50.954  1.00  0.00              
ATOM   3747  OE1 GLU B 111      23.040  10.632  50.050  1.00  0.00              
ATOM   3748  OE2 GLU B 111      22.378  12.560  50.702  1.00  0.00              
ATOM   3749  C   GLU B 111      22.484   8.078  54.777  1.00  0.00              
ATOM   3750  O   GLU B 111      21.262   7.930  54.831  1.00  0.00              
ATOM   3751  N   PHE B 112      23.308   7.067  55.090  1.00  0.00              
ATOM   3752  CA  PHE B 112      22.791   5.752  55.446  1.00  0.00              
ATOM   3753  CB  PHE B 112      23.152   4.723  54.369  1.00  0.00              
ATOM   3754  CG  PHE B 112      22.517   5.035  53.019  1.00  0.00              
ATOM   3755  CD1 PHE B 112      23.286   5.579  52.006  1.00  0.00              
ATOM   3756  CD2 PHE B 112      21.166   4.817  52.824  1.00  0.00              
ATOM   3757  CE1 PHE B 112      22.693   5.926  50.810  1.00  0.00              
ATOM   3758  CE2 PHE B 112      20.583   5.168  51.623  1.00  0.00              
ATOM   3759  CZ  PHE B 112      21.344   5.724  50.619  1.00  0.00              
ATOM   3760  C   PHE B 112      23.213   5.256  56.830  1.00  0.00              
ATOM   3761  O   PHE B 112      24.388   4.961  57.057  1.00  0.00              
ATOM   3762  N   PRO B 113      22.289   5.160  57.800  1.00  0.00              
ATOM   3763  CD  PRO B 113      20.924   5.669  57.696  1.00  0.00              
ATOM   3764  CA  PRO B 113      22.565   4.670  59.149  1.00  0.00              
ATOM   3765  CB  PRO B 113      21.328   5.093  59.916  1.00  0.00              
ATOM   3766  CG  PRO B 113      20.233   5.026  58.881  1.00  0.00              
ATOM   3767  C   PRO B 113      22.862   3.176  59.290  1.00  0.00              
ATOM   3768  O   PRO B 113      21.978   2.321  59.332  1.00  0.00              
ATOM   3769  N   THR B 114      24.154   2.862  59.347  1.00  0.00              
ATOM   3770  CA  THR B 114      24.621   1.518  59.673  1.00  0.00              
ATOM   3771  CB  THR B 114      25.987   1.231  59.005  1.00  0.00              
ATOM   3772  OG1 THR B 114      26.922   2.202  59.468  1.00  0.00              
ATOM   3773  CG2 THR B 114      25.896   1.248  57.486  1.00  0.00              
ATOM   3774  C   THR B 114      24.681   1.221  61.170  1.00  0.00              
ATOM   3775  O   THR B 114      24.959   0.089  61.583  1.00  0.00              
ATOM   3776  N   TYR B 115      24.426   2.236  62.011  1.00  0.00              
ATOM   3777  CA  TYR B 115      24.449   2.103  63.454  1.00  0.00              
ATOM   3778  CB  TYR B 115      24.338   3.500  64.090  1.00  0.00              
ATOM   3779  CG  TYR B 115      24.101   3.583  65.596  1.00  0.00              
ATOM   3780  CD1 TYR B 115      25.058   3.148  66.498  1.00  0.00              
ATOM   3781  CE1 TYR B 115      24.805   3.204  67.852  1.00  0.00              
ATOM   3782  CD2 TYR B 115      22.901   4.093  66.061  1.00  0.00              
ATOM   3783  CE2 TYR B 115      22.648   4.158  67.413  1.00  0.00              
ATOM   3784  CZ  TYR B 115      23.602   3.709  68.304  1.00  0.00              
ATOM   3785  OH  TYR B 115      23.355   3.777  69.660  1.00  0.00              
ATOM   3786  C   TYR B 115      23.402   1.143  64.023  1.00  0.00              
ATOM   3787  O   TYR B 115      22.222   1.178  63.673  1.00  0.00              
ATOM   3788  N   VAL B 116      23.891   0.290  64.917  1.00  0.00              
ATOM   3789  CA  VAL B 116      23.043  -0.596  65.695  1.00  0.00              
ATOM   3790  CB  VAL B 116      22.807  -1.946  64.958  1.00  0.00              
ATOM   3791  CG1 VAL B 116      24.082  -2.746  64.715  1.00  0.00              
ATOM   3792  CG2 VAL B 116      21.748  -2.771  65.676  1.00  0.00              
ATOM   3793  C   VAL B 116      23.662  -0.752  67.078  1.00  0.00              
ATOM   3794  O   VAL B 116      24.867  -0.963  67.230  1.00  0.00              
ATOM   3795  N   GLU B 117      22.836  -0.569  68.107  1.00  0.00              
ATOM   3796  CA  GLU B 117      23.264  -0.725  69.483  1.00  0.00              
ATOM   3797  CB  GLU B 117      22.447   0.206  70.376  1.00  0.00              
ATOM   3798  CG  GLU B 117      22.973   0.248  71.809  1.00  0.00              
ATOM   3799  CD  GLU B 117      22.040   0.799  72.879  1.00  0.00              
ATOM   3800  OE1 GLU B 117      22.555   1.059  73.979  1.00  0.00              
ATOM   3801  OE2 GLU B 117      20.841   0.953  72.653  1.00  0.00              
ATOM   3802  C   GLU B 117      23.057  -2.173  69.927  1.00  0.00              
ATOM   3803  O   GLU B 117      22.021  -2.763  69.609  1.00  0.00              
ATOM   3804  N   PRO B 118      24.014  -2.798  70.629  1.00  0.00              
ATOM   3805  CD  PRO B 118      25.426  -2.426  70.603  1.00  0.00              
ATOM   3806  CA  PRO B 118      23.830  -4.086  71.294  1.00  0.00              
ATOM   3807  CB  PRO B 118      25.241  -4.442  71.719  1.00  0.00              
ATOM   3808  CG  PRO B 118      26.110  -3.774  70.689  1.00  0.00              
ATOM   3809  C   PRO B 118      22.895  -4.023  72.504  1.00  0.00              
ATOM   3810  O   PRO B 118      22.456  -2.952  72.934  1.00  0.00              
ATOM   3811  N   THR B 119      22.578  -5.190  73.068  1.00  0.00              
ATOM   3812  CA  THR B 119      21.769  -5.269  74.277  1.00  0.00              
ATOM   3813  CB  THR B 119      21.010  -6.611  74.328  1.00  0.00              
ATOM   3814  OG1 THR B 119      21.972  -7.654  74.217  1.00  0.00              
ATOM   3815  CG2 THR B 119      19.985  -6.721  73.209  1.00  0.00              
ATOM   3816  C   THR B 119      22.625  -5.085  75.525  1.00  0.00              
ATOM   3817  O   THR B 119      23.836  -5.334  75.486  1.00  0.00              
ATOM   3818  N   ASN B 120      22.004  -4.673  76.643  1.00  0.00              
ATOM   3819  CA  ASN B 120      22.659  -4.451  77.935  1.00  0.00              
ATOM   3820  CB  ASN B 120      21.632  -4.417  79.072  1.00  0.00              
ATOM   3821  CG  ASN B 120      20.649  -3.258  79.027  1.00  0.00              
ATOM   3822  OD1 ASN B 120      20.347  -2.704  77.973  1.00  0.00              
ATOM   3823  ND2 ASN B 120      20.107  -2.842  80.165  1.00  0.00              
ATOM   3824  C   ASN B 120      23.728  -5.463  78.322  1.00  0.00              
ATOM   3825  O   ASN B 120      24.840  -5.098  78.710  1.00  0.00              
ATOM   3826  N   ASP B 121      23.394  -6.749  78.160  1.00  0.00              
ATOM   3827  CA  ASP B 121      24.330  -7.832  78.425  1.00  0.00              
ATOM   3828  CB  ASP B 121      23.663  -9.199  78.263  1.00  0.00              
ATOM   3829  CG  ASP B 121      24.631 -10.370  78.430  1.00  0.00              
ATOM   3830  OD1 ASP B 121      25.022 -10.667  79.557  1.00  0.00              
ATOM   3831  OD2 ASP B 121      24.984 -10.981  77.422  1.00  0.00              
ATOM   3832  C   ASP B 121      25.560  -7.766  77.535  1.00  0.00              
ATOM   3833  O   ASP B 121      26.671  -7.890  78.040  1.00  0.00              
ATOM   3834  N   GLU B 122      25.385  -7.552  76.227  1.00  0.00              
ATOM   3835  CA  GLU B 122      26.506  -7.536  75.295  1.00  0.00              
ATOM   3836  CB  GLU B 122      26.012  -7.484  73.860  1.00  0.00              
ATOM   3837  CG  GLU B 122      25.208  -8.698  73.422  1.00  0.00              
ATOM   3838  CD  GLU B 122      24.614  -8.526  72.035  1.00  0.00              
ATOM   3839  OE1 GLU B 122      23.591  -7.842  71.918  1.00  0.00              
ATOM   3840  OE2 GLU B 122      25.165  -9.062  71.077  1.00  0.00              
ATOM   3841  C   GLU B 122      27.403  -6.334  75.548  1.00  0.00              
ATOM   3842  O   GLU B 122      28.629  -6.445  75.522  1.00  0.00              
ATOM   3843  N   ILE B 123      26.764  -5.192  75.833  1.00  0.00              
ATOM   3844  CA  ILE B 123      27.449  -3.952  76.173  1.00  0.00              
ATOM   3845  CB  ILE B 123      26.396  -2.839  76.402  1.00  0.00              
ATOM   3846  CG2 ILE B 123      27.040  -1.546  76.874  1.00  0.00              
ATOM   3847  CG1 ILE B 123      25.594  -2.577  75.136  1.00  0.00              
ATOM   3848  CD1 ILE B 123      24.402  -1.627  75.334  1.00  0.00              
ATOM   3849  C   ILE B 123      28.333  -4.159  77.401  1.00  0.00              
ATOM   3850  O   ILE B 123      29.549  -3.951  77.336  1.00  0.00              
ATOM   3851  N   CYS B 124      27.735  -4.623  78.506  1.00  0.00              
ATOM   3852  CA  CYS B 124      28.492  -4.905  79.714  1.00  0.00              
ATOM   3853  CB  CYS B 124      27.595  -5.267  80.888  1.00  0.00              
ATOM   3854  SG  CYS B 124      26.592  -3.881  81.482  1.00  0.00              
ATOM   3855  C   CYS B 124      29.548  -5.981  79.535  1.00  0.00              
ATOM   3856  O   CYS B 124      30.655  -5.813  80.038  1.00  0.00              
ATOM   3857  N   GLU B 125      29.268  -7.065  78.800  1.00  0.00              
ATOM   3858  CA  GLU B 125      30.263  -8.097  78.545  1.00  0.00              
ATOM   3859  CB  GLU B 125      29.669  -9.317  77.845  1.00  0.00              
ATOM   3860  CG  GLU B 125      28.790 -10.181  78.748  1.00  0.00              
ATOM   3861  CD  GLU B 125      29.506 -10.727  79.975  1.00  0.00              
ATOM   3862  OE1 GLU B 125      30.335 -11.627  79.829  1.00  0.00              
ATOM   3863  OE2 GLU B 125      29.248 -10.245  81.077  1.00  0.00              
ATOM   3864  C   GLU B 125      31.468  -7.598  77.770  1.00  0.00              
ATOM   3865  O   GLU B 125      32.595  -7.835  78.199  1.00  0.00              
ATOM   3866  N   ALA B 126      31.261  -6.867  76.670  1.00  0.00              
ATOM   3867  CA  ALA B 126      32.362  -6.301  75.900  1.00  0.00              
ATOM   3868  CB  ALA B 126      31.803  -5.513  74.725  1.00  0.00              
ATOM   3869  C   ALA B 126      33.210  -5.357  76.746  1.00  0.00              
ATOM   3870  O   ALA B 126      34.437  -5.480  76.805  1.00  0.00              
ATOM   3871  N   PHE B 127      32.529  -4.468  77.479  1.00  0.00              
ATOM   3872  CA  PHE B 127      33.185  -3.525  78.371  1.00  0.00              
ATOM   3873  CB  PHE B 127      32.140  -2.552  78.899  1.00  0.00              
ATOM   3874  CG  PHE B 127      32.644  -1.129  79.090  1.00  0.00              
ATOM   3875  CD1 PHE B 127      32.814  -0.309  77.989  1.00  0.00              
ATOM   3876  CD2 PHE B 127      32.872  -0.639  80.362  1.00  0.00              
ATOM   3877  CE1 PHE B 127      33.191   1.006  78.165  1.00  0.00              
ATOM   3878  CE2 PHE B 127      33.248   0.678  80.527  1.00  0.00              
ATOM   3879  CZ  PHE B 127      33.404   1.502  79.433  1.00  0.00              
ATOM   3880  C   PHE B 127      33.899  -4.212  79.534  1.00  0.00              
ATOM   3881  O   PHE B 127      34.922  -3.722  80.009  1.00  0.00              
ATOM   3882  N   ARG B 128      33.382  -5.351  80.010  1.00  0.00              
ATOM   3883  CA  ARG B 128      34.023  -6.134  81.059  1.00  0.00              
ATOM   3884  CB  ARG B 128      33.040  -7.170  81.603  1.00  0.00              
ATOM   3885  CG  ARG B 128      33.566  -8.002  82.766  1.00  0.00              
ATOM   3886  CD  ARG B 128      32.658  -9.185  83.098  1.00  0.00              
ATOM   3887  NE  ARG B 128      32.450 -10.119  81.994  1.00  0.00              
ATOM   3888  CZ  ARG B 128      33.403 -10.904  81.475  1.00  0.00              
ATOM   3889  NH1 ARG B 128      33.069 -11.744  80.506  1.00  0.00              
ATOM   3890  NH2 ARG B 128      34.663 -10.867  81.898  1.00  0.00              
ATOM   3891  C   ARG B 128      35.275  -6.834  80.541  1.00  0.00              
ATOM   3892  O   ARG B 128      36.311  -6.836  81.207  1.00  0.00              
ATOM   3893  N   LYS B 129      35.184  -7.440  79.352  1.00  0.00              
ATOM   3894  CA  LYS B 129      36.307  -8.139  78.742  1.00  0.00              
ATOM   3895  CB  LYS B 129      35.852  -8.893  77.498  1.00  0.00              
ATOM   3896  CG  LYS B 129      34.914 -10.040  77.839  1.00  0.00              
ATOM   3897  CD  LYS B 129      34.316 -10.640  76.581  1.00  0.00              
ATOM   3898  CE  LYS B 129      33.296 -11.698  76.968  1.00  0.00              
ATOM   3899  NZ  LYS B 129      32.696 -12.280  75.785  1.00  0.00              
ATOM   3900  C   LYS B 129      37.450  -7.195  78.399  1.00  0.00              
ATOM   3901  O   LYS B 129      38.618  -7.516  78.621  1.00  0.00              
ATOM   3902  N   ASP B 130      37.112  -6.028  77.842  1.00  0.00              
ATOM   3903  CA  ASP B 130      38.052  -4.930  77.679  1.00  0.00              
ATOM   3904  CB  ASP B 130      39.087  -5.193  76.568  1.00  0.00              
ATOM   3905  CG  ASP B 130      39.961  -3.981  76.276  1.00  0.00              
ATOM   3906  OD1 ASP B 130      39.850  -3.427  75.183  1.00  0.00              
ATOM   3907  OD2 ASP B 130      40.713  -3.551  77.148  1.00  0.00              
ATOM   3908  C   ASP B 130      37.296  -3.643  77.373  1.00  0.00              
ATOM   3909  O   ASP B 130      36.785  -3.506  76.263  1.00  0.00              
ATOM   3910  N   PRO B 131      37.255  -2.646  78.269  1.00  0.00              
ATOM   3911  CD  PRO B 131      37.968  -2.646  79.544  1.00  0.00              
ATOM   3912  CA  PRO B 131      36.521  -1.395  78.074  1.00  0.00              
ATOM   3913  CB  PRO B 131      36.838  -0.620  79.341  1.00  0.00              
ATOM   3914  CG  PRO B 131      38.168  -1.166  79.799  1.00  0.00              
ATOM   3915  C   PRO B 131      36.878  -0.615  76.813  1.00  0.00              
ATOM   3916  O   PRO B 131      36.008  -0.070  76.127  1.00  0.00              
ATOM   3917  N   LYS B 132      38.176  -0.634  76.486  1.00  0.00              
ATOM   3918  CA  LYS B 132      38.730   0.119  75.371  1.00  0.00              
ATOM   3919  CB  LYS B 132      40.250  -0.046  75.290  1.00  0.00              
ATOM   3920  CG  LYS B 132      41.019   0.157  76.595  1.00  0.00              
ATOM   3921  CD  LYS B 132      40.845   1.547  77.186  1.00  0.00              
ATOM   3922  CE  LYS B 132      41.516   1.577  78.548  1.00  0.00              
ATOM   3923  NZ  LYS B 132      41.373   2.882  79.162  1.00  0.00              
ATOM   3924  C   LYS B 132      38.110  -0.280  74.041  1.00  0.00              
ATOM   3925  O   LYS B 132      37.718   0.603  73.282  1.00  0.00              
ATOM   3926  N   GLU B 133      37.954  -1.581  73.753  1.00  0.00              
ATOM   3927  CA  GLU B 133      37.338  -2.006  72.502  1.00  0.00              
ATOM   3928  CB  GLU B 133      37.476  -3.520  72.233  1.00  0.00              
ATOM   3929  CG  GLU B 133      37.233  -4.557  73.338  1.00  0.00              
ATOM   3930  CD  GLU B 133      35.805  -5.033  73.585  1.00  0.00              
ATOM   3931  OE1 GLU B 133      35.542  -6.217  73.380  1.00  0.00              
ATOM   3932  OE2 GLU B 133      34.956  -4.235  73.973  1.00  0.00              
ATOM   3933  C   GLU B 133      35.919  -1.503  72.275  1.00  0.00              
ATOM   3934  O   GLU B 133      35.634  -0.988  71.195  1.00  0.00              
ATOM   3935  N   TYR B 134      35.036  -1.577  73.278  1.00  0.00              
ATOM   3936  CA  TYR B 134      33.676  -1.079  73.134  1.00  0.00              
ATOM   3937  CB  TYR B 134      32.789  -1.499  74.312  1.00  0.00              
ATOM   3938  CG  TYR B 134      31.303  -1.305  74.028  1.00  0.00              
ATOM   3939  CD1 TYR B 134      30.665  -2.148  73.137  1.00  0.00              
ATOM   3940  CE1 TYR B 134      29.345  -1.934  72.803  1.00  0.00              
ATOM   3941  CD2 TYR B 134      30.605  -0.264  74.612  1.00  0.00              
ATOM   3942  CE2 TYR B 134      29.284  -0.044  74.277  1.00  0.00              
ATOM   3943  CZ  TYR B 134      28.665  -0.877  73.367  1.00  0.00              
ATOM   3944  OH  TYR B 134      27.350  -0.663  73.000  1.00  0.00              
ATOM   3945  C   TYR B 134      33.681   0.435  72.994  1.00  0.00              
ATOM   3946  O   TYR B 134      33.002   0.978  72.120  1.00  0.00              
ATOM   3947  N   ALA B 135      34.482   1.112  73.827  1.00  0.00              
ATOM   3948  CA  ALA B 135      34.617   2.559  73.770  1.00  0.00              
ATOM   3949  CB  ALA B 135      35.653   3.012  74.791  1.00  0.00              
ATOM   3950  C   ALA B 135      35.057   3.056  72.399  1.00  0.00              
ATOM   3951  O   ALA B 135      34.389   3.882  71.773  1.00  0.00              
ATOM   3952  N   ASN B 136      36.156   2.490  71.898  1.00  0.00              
ATOM   3953  CA  ASN B 136      36.712   2.869  70.612  1.00  0.00              
ATOM   3954  CB  ASN B 136      38.099   2.265  70.398  1.00  0.00              
ATOM   3955  CG  ASN B 136      39.194   2.824  71.300  1.00  0.00              
ATOM   3956  OD1 ASN B 136      40.082   2.100  71.739  1.00  0.00              
ATOM   3957  ND2 ASN B 136      39.225   4.113  71.617  1.00  0.00              
ATOM   3958  C   ASN B 136      35.806   2.501  69.452  1.00  0.00              
ATOM   3959  O   ASN B 136      35.602   3.318  68.554  1.00  0.00              
ATOM   3960  N   GLN B 137      35.217   1.300  69.468  1.00  0.00              
ATOM   3961  CA  GLN B 137      34.335   0.870  68.394  1.00  0.00              
ATOM   3962  CB  GLN B 137      34.051  -0.624  68.516  1.00  0.00              
ATOM   3963  CG  GLN B 137      33.712  -1.328  67.207  1.00  0.00              
ATOM   3964  CD  GLN B 137      32.229  -1.581  66.983  1.00  0.00              
ATOM   3965  OE1 GLN B 137      31.730  -2.677  67.217  1.00  0.00              
ATOM   3966  NE2 GLN B 137      31.461  -0.601  66.535  1.00  0.00              
ATOM   3967  C   GLN B 137      33.046   1.683  68.364  1.00  0.00              
ATOM   3968  O   GLN B 137      32.501   1.909  67.281  1.00  0.00              
ATOM   3969  N   PHE B 138      32.543   2.142  69.517  1.00  0.00              
ATOM   3970  CA  PHE B 138      31.407   3.053  69.546  1.00  0.00              
ATOM   3971  CB  PHE B 138      30.852   3.197  70.967  1.00  0.00              
ATOM   3972  CG  PHE B 138      29.529   3.953  71.032  1.00  0.00              
ATOM   3973  CD1 PHE B 138      28.365   3.336  70.613  1.00  0.00              
ATOM   3974  CD2 PHE B 138      29.499   5.260  71.483  1.00  0.00              
ATOM   3975  CE1 PHE B 138      27.176   4.035  70.633  1.00  0.00              
ATOM   3976  CE2 PHE B 138      28.305   5.951  71.493  1.00  0.00              
ATOM   3977  CZ  PHE B 138      27.146   5.340  71.068  1.00  0.00              
ATOM   3978  C   PHE B 138      31.802   4.415  68.986  1.00  0.00              
ATOM   3979  O   PHE B 138      31.136   4.920  68.079  1.00  0.00              
ATOM   3980  N   MET B 139      32.901   4.999  69.488  1.00  0.00              
ATOM   3981  CA  MET B 139      33.385   6.296  69.017  1.00  0.00              
ATOM   3982  CB  MET B 139      34.582   6.780  69.825  1.00  0.00              
ATOM   3983  CG  MET B 139      34.269   7.135  71.269  1.00  0.00              
ATOM   3984  SD  MET B 139      35.666   7.931  72.100  1.00  0.00              
ATOM   3985  CE  MET B 139      36.537   6.504  72.680  1.00  0.00              
ATOM   3986  C   MET B 139      33.750   6.325  67.538  1.00  0.00              
ATOM   3987  O   MET B 139      33.767   7.383  66.911  1.00  0.00              
ATOM   3988  N   TRP B 140      34.096   5.160  66.989  1.00  0.00              
ATOM   3989  CA  TRP B 140      34.112   4.964  65.553  1.00  0.00              
ATOM   3990  CB  TRP B 140      34.874   3.669  65.235  1.00  0.00              
ATOM   3991  CG  TRP B 140      34.803   3.206  63.786  1.00  0.00              
ATOM   3992  CD2 TRP B 140      34.093   2.135  63.312  1.00  0.00              
ATOM   3993  CE2 TRP B 140      34.295   2.223  61.974  1.00  0.00              
ATOM   3994  CE3 TRP B 140      33.474   1.064  63.901  1.00  0.00              
ATOM   3995  CD1 TRP B 140      35.413   3.889  62.755  1.00  0.00              
ATOM   3996  NE1 TRP B 140      35.078   3.253  61.647  1.00  0.00              
ATOM   3997  CZ2 TRP B 140      33.884   1.260  61.087  1.00  0.00              
ATOM   3998  CZ3 TRP B 140      33.035   0.077  63.031  1.00  0.00              
ATOM   3999  CH2 TRP B 140      33.234   0.174  61.654  1.00  0.00              
ATOM   4000  C   TRP B 140      32.678   4.960  65.021  1.00  0.00              
ATOM   4001  O   TRP B 140      32.225   5.980  64.499  1.00  0.00              
ATOM   4002  N   GLU B 141      31.921   3.875  65.258  1.00  0.00              
ATOM   4003  CA  GLU B 141      30.669   3.574  64.563  1.00  0.00              
ATOM   4004  CB  GLU B 141      30.004   2.344  65.180  1.00  0.00              
ATOM   4005  CG  GLU B 141      28.857   1.752  64.356  1.00  0.00              
ATOM   4006  CD  GLU B 141      28.137   0.578  65.009  1.00  0.00              
ATOM   4007  OE1 GLU B 141      28.793  -0.396  65.380  1.00  0.00              
ATOM   4008  OE2 GLU B 141      26.915   0.643  65.142  1.00  0.00              
ATOM   4009  C   GLU B 141      29.672   4.722  64.530  1.00  0.00              
ATOM   4010  O   GLU B 141      29.163   5.092  63.463  1.00  0.00              
ATOM   4011  N   TYR B 142      29.466   5.313  65.710  1.00  0.00              
ATOM   4012  CA  TYR B 142      28.519   6.397  65.888  1.00  0.00              
ATOM   4013  CB  TYR B 142      28.434   6.741  67.374  1.00  0.00              
ATOM   4014  CG  TYR B 142      27.195   7.531  67.773  1.00  0.00              
ATOM   4015  CD1 TYR B 142      25.976   6.889  67.884  1.00  0.00              
ATOM   4016  CE1 TYR B 142      24.855   7.594  68.269  1.00  0.00              
ATOM   4017  CD2 TYR B 142      27.296   8.881  68.043  1.00  0.00              
ATOM   4018  CE2 TYR B 142      26.177   9.590  68.425  1.00  0.00              
ATOM   4019  CZ  TYR B 142      24.966   8.941  68.540  1.00  0.00              
ATOM   4020  OH  TYR B 142      23.854   9.646  68.960  1.00  0.00              
ATOM   4021  C   TYR B 142      28.955   7.606  65.069  1.00  0.00              
ATOM   4022  O   TYR B 142      28.136   8.205  64.375  1.00  0.00              
ATOM   4023  N   SER B 143      30.246   7.943  65.064  1.00  0.00              
ATOM   4024  CA  SER B 143      30.719   9.098  64.324  1.00  0.00              
ATOM   4025  CB  SER B 143      31.996   9.617  64.952  1.00  0.00              
ATOM   4026  OG  SER B 143      31.723   9.996  66.295  1.00  0.00              
ATOM   4027  C   SER B 143      30.870   8.847  62.828  1.00  0.00              
ATOM   4028  O   SER B 143      30.580   9.750  62.046  1.00  0.00              
ATOM   4029  N   THR B 144      31.267   7.645  62.382  1.00  0.00              
ATOM   4030  CA  THR B 144      31.249   7.292  60.962  1.00  0.00              
ATOM   4031  CB  THR B 144      31.835   5.890  60.702  1.00  0.00              
ATOM   4032  OG1 THR B 144      31.534   5.074  61.830  1.00  0.00              
ATOM   4033  CG2 THR B 144      33.323   5.931  60.412  1.00  0.00              
ATOM   4034  C   THR B 144      29.864   7.375  60.338  1.00  0.00              
ATOM   4035  O   THR B 144      29.698   7.665  59.152  1.00  0.00              
ATOM   4036  N   ASN B 145      28.855   7.085  61.160  1.00  0.00              
ATOM   4037  CA  ASN B 145      27.479   7.263  60.743  1.00  0.00              
ATOM   4038  CB  ASN B 145      26.561   6.368  61.549  1.00  0.00              
ATOM   4039  CG  ASN B 145      26.602   4.955  61.011  1.00  0.00              
ATOM   4040  OD1 ASN B 145      26.040   4.672  59.960  1.00  0.00              
ATOM   4041  ND2 ASN B 145      27.269   4.007  61.656  1.00  0.00              
ATOM   4042  C   ASN B 145      27.026   8.704  60.842  1.00  0.00              
ATOM   4043  O   ASN B 145      26.475   9.268  59.897  1.00  0.00              
ATOM   4044  N   TYR B 146      27.274   9.353  61.975  1.00  0.00              
ATOM   4045  CA  TYR B 146      26.746  10.686  62.185  1.00  0.00              
ATOM   4046  CB  TYR B 146      26.062  10.774  63.559  1.00  0.00              
ATOM   4047  CG  TYR B 146      24.990   9.696  63.688  1.00  0.00              
ATOM   4048  CD1 TYR B 146      25.065   8.766  64.705  1.00  0.00              
ATOM   4049  CE1 TYR B 146      24.316   7.608  64.641  1.00  0.00              
ATOM   4050  CD2 TYR B 146      24.071   9.523  62.671  1.00  0.00              
ATOM   4051  CE2 TYR B 146      23.340   8.362  62.595  1.00  0.00              
ATOM   4052  CZ  TYR B 146      23.489   7.401  63.561  1.00  0.00              
ATOM   4053  OH  TYR B 146      22.830   6.201  63.408  1.00  0.00              
ATOM   4054  C   TYR B 146      27.783  11.760  61.898  1.00  0.00              
ATOM   4055  O   TYR B 146      28.082  12.650  62.693  1.00  0.00              
ATOM   4056  N   GLY B 147      28.263  11.668  60.653  1.00  0.00              
ATOM   4057  CA  GLY B 147      29.340  12.504  60.144  1.00  0.00              
ATOM   4058  C   GLY B 147      28.970  13.977  60.073  1.00  0.00              
ATOM   4059  O   GLY B 147      29.790  14.852  60.340  1.00  0.00              
ATOM   4060  N   GLN B 148      27.713  14.257  59.727  1.00  0.00              
ATOM   4061  CA  GLN B 148      27.223  15.623  59.681  1.00  0.00              
ATOM   4062  CB  GLN B 148      26.364  15.834  58.441  1.00  0.00              
ATOM   4063  CG  GLN B 148      27.173  16.277  57.227  1.00  0.00              
ATOM   4064  CD  GLN B 148      27.745  17.682  57.364  1.00  0.00              
ATOM   4065  OE1 GLN B 148      28.940  17.883  57.561  1.00  0.00              
ATOM   4066  NE2 GLN B 148      26.932  18.723  57.246  1.00  0.00              
ATOM   4067  C   GLN B 148      26.481  16.046  60.941  1.00  0.00              
ATOM   4068  O   GLN B 148      25.863  17.112  60.982  1.00  0.00              
ATOM   4069  N   ALA B 149      26.510  15.220  61.990  1.00  0.00              
ATOM   4070  CA  ALA B 149      26.010  15.643  63.287  1.00  0.00              
ATOM   4071  CB  ALA B 149      25.752  14.437  64.171  1.00  0.00              
ATOM   4072  C   ALA B 149      27.105  16.472  63.946  1.00  0.00              
ATOM   4073  O   ALA B 149      28.282  16.146  63.765  1.00  0.00              
ATOM   4074  N   PRO B 150      26.800  17.550  64.684  1.00  0.00              
ATOM   4075  CD  PRO B 150      25.449  18.063  64.884  1.00  0.00              
ATOM   4076  CA  PRO B 150      27.789  18.401  65.341  1.00  0.00              
ATOM   4077  CB  PRO B 150      26.926  19.316  66.178  1.00  0.00              
ATOM   4078  CG  PRO B 150      25.681  19.485  65.353  1.00  0.00              
ATOM   4079  C   PRO B 150      28.784  17.639  66.205  1.00  0.00              
ATOM   4080  O   PRO B 150      28.402  16.830  67.058  1.00  0.00              
ATOM   4081  N   LEU B 151      30.071  17.888  65.934  1.00  0.00              
ATOM   4082  CA  LEU B 151      31.187  17.389  66.734  1.00  0.00              
ATOM   4083  CB  LEU B 151      32.456  18.150  66.340  1.00  0.00              
ATOM   4084  CG  LEU B 151      33.801  17.855  67.009  1.00  0.00              
ATOM   4085  CD1 LEU B 151      34.244  16.416  66.796  1.00  0.00              
ATOM   4086  CD2 LEU B 151      34.856  18.800  66.465  1.00  0.00              
ATOM   4087  C   LEU B 151      30.950  17.486  68.239  1.00  0.00              
ATOM   4088  O   LEU B 151      31.208  16.531  68.973  1.00  0.00              
ATOM   4089  N   SER B 152      30.402  18.627  68.669  1.00  0.00              
ATOM   4090  CA  SER B 152      29.923  18.836  70.028  1.00  0.00              
ATOM   4091  CB  SER B 152      29.172  20.160  70.053  1.00  0.00              
ATOM   4092  OG  SER B 152      28.186  20.197  69.021  1.00  0.00              
ATOM   4093  C   SER B 152      29.016  17.714  70.518  1.00  0.00              
ATOM   4094  O   SER B 152      29.357  16.998  71.462  1.00  0.00              
ATOM   4095  N   LEU B 153      27.895  17.525  69.810  1.00  0.00              
ATOM   4096  CA  LEU B 153      26.911  16.502  70.128  1.00  0.00              
ATOM   4097  CB  LEU B 153      25.734  16.546  69.166  1.00  0.00              
ATOM   4098  CG  LEU B 153      24.777  17.712  69.296  1.00  0.00              
ATOM   4099  CD1 LEU B 153      23.700  17.634  68.232  1.00  0.00              
ATOM   4100  CD2 LEU B 153      24.154  17.729  70.681  1.00  0.00              
ATOM   4101  C   LEU B 153      27.475  15.097  70.163  1.00  0.00              
ATOM   4102  O   LEU B 153      27.218  14.354  71.116  1.00  0.00              
ATOM   4103  N   LEU B 154      28.288  14.764  69.154  1.00  0.00              
ATOM   4104  CA  LEU B 154      28.971  13.481  69.095  1.00  0.00              
ATOM   4105  CB  LEU B 154      29.833  13.389  67.840  1.00  0.00              
ATOM   4106  CG  LEU B 154      29.149  13.339  66.484  1.00  0.00              
ATOM   4107  CD1 LEU B 154      30.179  13.460  65.384  1.00  0.00              
ATOM   4108  CD2 LEU B 154      28.363  12.052  66.320  1.00  0.00              
ATOM   4109  C   LEU B 154      29.827  13.233  70.325  1.00  0.00              
ATOM   4110  O   LEU B 154      29.584  12.270  71.056  1.00  0.00              
ATOM   4111  N   VAL B 155      30.761  14.149  70.619  1.00  0.00              
ATOM   4112  CA  VAL B 155      31.678  14.003  71.749  1.00  0.00              
ATOM   4113  CB  VAL B 155      32.804  15.075  71.685  1.00  0.00              
ATOM   4114  CG1 VAL B 155      33.803  14.984  72.833  1.00  0.00              
ATOM   4115  CG2 VAL B 155      33.604  14.906  70.406  1.00  0.00              
ATOM   4116  C   VAL B 155      30.941  14.024  73.088  1.00  0.00              
ATOM   4117  O   VAL B 155      31.355  13.354  74.041  1.00  0.00              
ATOM   4118  N   SER B 156      29.842  14.781  73.205  1.00  0.00              
ATOM   4119  CA  SER B 156      29.012  14.709  74.392  1.00  0.00              
ATOM   4120  CB  SER B 156      28.017  15.864  74.476  1.00  0.00              
ATOM   4121  OG  SER B 156      27.257  16.099  73.297  1.00  0.00              
ATOM   4122  C   SER B 156      28.285  13.382  74.529  1.00  0.00              
ATOM   4123  O   SER B 156      28.235  12.822  75.629  1.00  0.00              
ATOM   4124  N   TYR B 157      27.749  12.835  73.427  1.00  0.00              
ATOM   4125  CA  TYR B 157      26.995  11.599  73.513  1.00  0.00              
ATOM   4126  CB  TYR B 157      26.144  11.314  72.272  1.00  0.00              
ATOM   4127  CG  TYR B 157      25.209  10.126  72.488  1.00  0.00              
ATOM   4128  CD1 TYR B 157      24.084  10.265  73.277  1.00  0.00              
ATOM   4129  CE1 TYR B 157      23.273   9.179  73.523  1.00  0.00              
ATOM   4130  CD2 TYR B 157      25.516   8.896  71.939  1.00  0.00              
ATOM   4131  CE2 TYR B 157      24.704   7.809  72.174  1.00  0.00              
ATOM   4132  CZ  TYR B 157      23.581   7.961  72.954  1.00  0.00              
ATOM   4133  OH  TYR B 157      22.738   6.882  73.125  1.00  0.00              
ATOM   4134  C   TYR B 157      27.917  10.429  73.791  1.00  0.00              
ATOM   4135  O   TYR B 157      27.586   9.619  74.651  1.00  0.00              
ATOM   4136  N   THR B 158      29.071  10.324  73.123  1.00  0.00              
ATOM   4137  CA  THR B 158      30.008   9.234  73.365  1.00  0.00              
ATOM   4138  CB  THR B 158      31.211   9.351  72.412  1.00  0.00              
ATOM   4139  OG1 THR B 158      31.700  10.683  72.526  1.00  0.00              
ATOM   4140  CG2 THR B 158      30.830   9.033  70.971  1.00  0.00              
ATOM   4141  C   THR B 158      30.449   9.199  74.823  1.00  0.00              
ATOM   4142  O   THR B 158      30.436   8.156  75.475  1.00  0.00              
ATOM   4143  N   LYS B 159      30.748  10.394  75.343  1.00  0.00              
ATOM   4144  CA  LYS B 159      31.116  10.585  76.736  1.00  0.00              
ATOM   4145  CB  LYS B 159      31.384  12.064  76.929  1.00  0.00              
ATOM   4146  CG  LYS B 159      32.151  12.459  78.175  1.00  0.00              
ATOM   4147  CD  LYS B 159      32.363  13.973  78.254  1.00  0.00              
ATOM   4148  CE  LYS B 159      33.207  14.598  77.133  1.00  0.00              
ATOM   4149  NZ  LYS B 159      32.441  14.920  75.941  1.00  0.00              
ATOM   4150  C   LYS B 159      30.002  10.124  77.672  1.00  0.00              
ATOM   4151  O   LYS B 159      30.229   9.294  78.554  1.00  0.00              
ATOM   4152  N   SER B 160      28.776  10.612  77.441  1.00  0.00              
ATOM   4153  CA  SER B 160      27.631  10.279  78.280  1.00  0.00              
ATOM   4154  CB  SER B 160      26.410  11.084  77.857  1.00  0.00              
ATOM   4155  OG  SER B 160      26.648  12.484  77.909  1.00  0.00              
ATOM   4156  C   SER B 160      27.288   8.795  78.248  1.00  0.00              
ATOM   4157  O   SER B 160      27.064   8.174  79.287  1.00  0.00              
ATOM   4158  N   TYR B 161      27.305   8.214  77.044  1.00  0.00              
ATOM   4159  CA  TYR B 161      27.009   6.809  76.821  1.00  0.00              
ATOM   4160  CB  TYR B 161      27.015   6.528  75.313  1.00  0.00              
ATOM   4161  CG  TYR B 161      26.622   5.112  74.912  1.00  0.00              
ATOM   4162  CD1 TYR B 161      25.289   4.778  74.784  1.00  0.00              
ATOM   4163  CE1 TYR B 161      24.934   3.483  74.468  1.00  0.00              
ATOM   4164  CD2 TYR B 161      27.603   4.164  74.693  1.00  0.00              
ATOM   4165  CE2 TYR B 161      27.251   2.871  74.377  1.00  0.00              
ATOM   4166  CZ  TYR B 161      25.920   2.538  74.283  1.00  0.00              
ATOM   4167  OH  TYR B 161      25.575   1.230  74.014  1.00  0.00              
ATOM   4168  C   TYR B 161      28.028   5.935  77.537  1.00  0.00              
ATOM   4169  O   TYR B 161      27.653   5.051  78.307  1.00  0.00              
ATOM   4170  N   LEU B 162      29.322   6.184  77.326  1.00  0.00              
ATOM   4171  CA  LEU B 162      30.357   5.379  77.955  1.00  0.00              
ATOM   4172  CB  LEU B 162      31.704   5.626  77.293  1.00  0.00              
ATOM   4173  CG  LEU B 162      31.796   5.260  75.814  1.00  0.00              
ATOM   4174  CD1 LEU B 162      33.085   5.792  75.218  1.00  0.00              
ATOM   4175  CD2 LEU B 162      31.627   3.763  75.599  1.00  0.00              
ATOM   4176  C   LEU B 162      30.431   5.572  79.462  1.00  0.00              
ATOM   4177  O   LEU B 162      30.752   4.630  80.189  1.00  0.00              
ATOM   4178  N   SER B 163      30.093   6.770  79.956  1.00  0.00              
ATOM   4179  CA  SER B 163      29.941   6.996  81.386  1.00  0.00              
ATOM   4180  CB  SER B 163      29.708   8.477  81.673  1.00  0.00              
ATOM   4181  OG  SER B 163      29.867   8.814  83.046  1.00  0.00              
ATOM   4182  C   SER B 163      28.781   6.169  81.932  1.00  0.00              
ATOM   4183  O   SER B 163      28.914   5.563  82.995  1.00  0.00              
ATOM   4184  N   MET B 164      27.655   6.121  81.208  1.00  0.00              
ATOM   4185  CA  MET B 164      26.506   5.295  81.561  1.00  0.00              
ATOM   4186  CB  MET B 164      25.392   5.554  80.548  1.00  0.00              
ATOM   4187  CG  MET B 164      24.150   4.684  80.659  1.00  0.00              
ATOM   4188  SD  MET B 164      23.013   4.987  79.288  1.00  0.00              
ATOM   4189  CE  MET B 164      23.785   3.955  78.075  1.00  0.00              
ATOM   4190  C   MET B 164      26.856   3.812  81.598  1.00  0.00              
ATOM   4191  O   MET B 164      26.447   3.092  82.508  1.00  0.00              
ATOM   4192  N   VAL B 165      27.618   3.336  80.609  1.00  0.00              
ATOM   4193  CA  VAL B 165      28.088   1.957  80.595  1.00  0.00              
ATOM   4194  CB  VAL B 165      28.820   1.629  79.273  1.00  0.00              
ATOM   4195  CG1 VAL B 165      29.245   0.172  79.239  1.00  0.00              
ATOM   4196  CG2 VAL B 165      27.927   1.886  78.070  1.00  0.00              
ATOM   4197  C   VAL B 165      28.984   1.701  81.805  1.00  0.00              
ATOM   4198  O   VAL B 165      28.793   0.721  82.528  1.00  0.00              
ATOM   4199  N   GLY B 166      29.922   2.621  82.056  1.00  0.00              
ATOM   4200  CA  GLY B 166      30.828   2.551  83.191  1.00  0.00              
ATOM   4201  C   GLY B 166      30.107   2.455  84.529  1.00  0.00              
ATOM   4202  O   GLY B 166      30.404   1.560  85.323  1.00  0.00              
ATOM   4203  N   SER B 167      29.138   3.340  84.784  1.00  0.00              
ATOM   4204  CA  SER B 167      28.373   3.313  86.020  1.00  0.00              
ATOM   4205  CB  SER B 167      27.513   4.573  86.135  1.00  0.00              
ATOM   4206  OG  SER B 167      26.718   4.758  84.971  1.00  0.00              
ATOM   4207  C   SER B 167      27.496   2.072  86.092  1.00  0.00              
ATOM   4208  O   SER B 167      27.666   1.218  86.966  1.00  0.00              
ATOM   4209  N   CYS B 168      26.591   1.928  85.122  1.00  0.00              
ATOM   4210  CA  CYS B 168      25.618   0.854  85.142  1.00  0.00              
ATOM   4211  CB  CYS B 168      24.615   1.012  84.024  1.00  0.00              
ATOM   4212  SG  CYS B 168      23.751   2.596  84.163  1.00  0.00              
ATOM   4213  C   CYS B 168      26.207  -0.543  85.157  1.00  0.00              
ATOM   4214  O   CYS B 168      25.806  -1.334  86.012  1.00  0.00              
ATOM   4215  N   CYS B 169      27.208  -0.865  84.330  1.00  0.00              
ATOM   4216  CA  CYS B 169      27.823  -2.186  84.379  1.00  0.00              
ATOM   4217  CB  CYS B 169      28.717  -2.436  83.171  1.00  0.00              
ATOM   4218  SG  CYS B 169      27.852  -2.303  81.585  1.00  0.00              
ATOM   4219  C   CYS B 169      28.602  -2.467  85.663  1.00  0.00              
ATOM   4220  O   CYS B 169      28.971  -3.615  85.912  1.00  0.00              
ATOM   4221  N   THR B 170      28.882  -1.459  86.502  1.00  0.00              
ATOM   4222  CA  THR B 170      29.459  -1.715  87.814  1.00  0.00              
ATOM   4223  CB  THR B 170      30.716  -0.853  88.072  1.00  0.00              
ATOM   4224  OG1 THR B 170      30.368   0.515  87.900  1.00  0.00              
ATOM   4225  CG2 THR B 170      31.871  -1.236  87.158  1.00  0.00              
ATOM   4226  C   THR B 170      28.449  -1.569  88.951  1.00  0.00              
ATOM   4227  O   THR B 170      28.758  -1.869  90.108  1.00  0.00              
ATOM   4228  N   SER B 171      27.226  -1.116  88.650  1.00  0.00              
ATOM   4229  CA  SER B 171      26.212  -0.906  89.672  1.00  0.00              
ATOM   4230  CB  SER B 171      25.086  -0.023  89.128  1.00  0.00              
ATOM   4231  OG  SER B 171      24.220  -0.694  88.219  1.00  0.00              
ATOM   4232  C   SER B 171      25.623  -2.207  90.209  1.00  0.00              
ATOM   4233  O   SER B 171      25.719  -3.270  89.592  1.00  0.00              
ATOM   4234  N   ALA B 172      24.927  -2.102  91.344  1.00  0.00              
ATOM   4235  CA  ALA B 172      24.226  -3.228  91.946  1.00  0.00              
ATOM   4236  CB  ALA B 172      23.752  -2.809  93.332  1.00  0.00              
ATOM   4237  C   ALA B 172      23.013  -3.749  91.172  1.00  0.00              
ATOM   4238  O   ALA B 172      22.362  -4.701  91.614  1.00  0.00              
ATOM   4239  N   SER B 173      22.670  -3.120  90.037  1.00  0.00              
ATOM   4240  CA  SER B 173      21.590  -3.549  89.158  1.00  0.00              
ATOM   4241  CB  SER B 173      20.253  -3.382  89.870  1.00  0.00              
ATOM   4242  OG  SER B 173      19.062  -3.501  89.108  1.00  0.00              
ATOM   4243  C   SER B 173      21.661  -2.765  87.844  1.00  0.00              
ATOM   4244  O   SER B 173      20.982  -1.741  87.673  1.00  0.00              
ATOM   4245  N   PRO B 174      22.470  -3.247  86.882  1.00  0.00              
ATOM   4246  CD  PRO B 174      23.191  -4.517  86.963  1.00  0.00              
ATOM   4247  CA  PRO B 174      22.758  -2.584  85.613  1.00  0.00              
ATOM   4248  CB  PRO B 174      23.600  -3.606  84.874  1.00  0.00              
ATOM   4249  CG  PRO B 174      24.327  -4.319  85.982  1.00  0.00              
ATOM   4250  C   PRO B 174      21.551  -2.181  84.782  1.00  0.00              
ATOM   4251  O   PRO B 174      21.459  -1.040  84.335  1.00  0.00              
ATOM   4252  N   THR B 175      20.603  -3.105  84.617  1.00  0.00              
ATOM   4253  CA  THR B 175      19.457  -2.970  83.729  1.00  0.00              
ATOM   4254  CB  THR B 175      18.561  -4.208  83.935  1.00  0.00              
ATOM   4255  OG1 THR B 175      19.434  -5.310  84.172  1.00  0.00              
ATOM   4256  CG2 THR B 175      17.705  -4.507  82.718  1.00  0.00              
ATOM   4257  C   THR B 175      18.656  -1.680  83.902  1.00  0.00              
ATOM   4258  O   THR B 175      18.474  -0.921  82.948  1.00  0.00              
ATOM   4259  N   VAL B 176      18.216  -1.392  85.132  1.00  0.00              
ATOM   4260  CA  VAL B 176      17.409  -0.207  85.400  1.00  0.00              
ATOM   4261  CB  VAL B 176      16.564  -0.400  86.683  1.00  0.00              
ATOM   4262  CG1 VAL B 176      15.633   0.776  86.956  1.00  0.00              
ATOM   4263  CG2 VAL B 176      15.721  -1.660  86.567  1.00  0.00              
ATOM   4264  C   VAL B 176      18.267   1.057  85.441  1.00  0.00              
ATOM   4265  O   VAL B 176      17.796   2.146  85.106  1.00  0.00              
ATOM   4266  N   CYS B 177      19.552   0.923  85.798  1.00  0.00              
ATOM   4267  CA  CYS B 177      20.501   2.031  85.745  1.00  0.00              
ATOM   4268  CB  CYS B 177      21.847   1.558  86.285  1.00  0.00              
ATOM   4269  SG  CYS B 177      23.221   2.724  86.110  1.00  0.00              
ATOM   4270  C   CYS B 177      20.636   2.521  84.306  1.00  0.00              
ATOM   4271  O   CYS B 177      20.501   3.715  84.022  1.00  0.00              
ATOM   4272  N   PHE B 178      20.853   1.563  83.393  1.00  0.00              
ATOM   4273  CA  PHE B 178      20.831   1.809  81.961  1.00  0.00              
ATOM   4274  CB  PHE B 178      20.999   0.517  81.169  1.00  0.00              
ATOM   4275  CG  PHE B 178      22.434   0.076  80.924  1.00  0.00              
ATOM   4276  CD1 PHE B 178      22.859  -1.157  81.376  1.00  0.00              
ATOM   4277  CD2 PHE B 178      23.293   0.881  80.202  1.00  0.00              
ATOM   4278  CE1 PHE B 178      24.138  -1.587  81.091  1.00  0.00              
ATOM   4279  CE2 PHE B 178      24.570   0.444  79.921  1.00  0.00              
ATOM   4280  CZ  PHE B 178      24.994  -0.790  80.362  1.00  0.00              
ATOM   4281  C   PHE B 178      19.526   2.458  81.544  1.00  0.00              
ATOM   4282  O   PHE B 178      19.556   3.532  80.952  1.00  0.00              
ATOM   4283  N   LEU B 179      18.392   1.840  81.903  1.00  0.00              
ATOM   4284  CA  LEU B 179      17.065   2.362  81.603  1.00  0.00              
ATOM   4285  CB  LEU B 179      16.021   1.501  82.316  1.00  0.00              
ATOM   4286  CG  LEU B 179      14.526   1.789  82.212  1.00  0.00              
ATOM   4287  CD1 LEU B 179      14.024   1.632  80.788  1.00  0.00              
ATOM   4288  CD2 LEU B 179      13.766   0.844  83.127  1.00  0.00              
ATOM   4289  C   LEU B 179      16.889   3.837  81.955  1.00  0.00              
ATOM   4290  O   LEU B 179      16.629   4.631  81.051  1.00  0.00              
ATOM   4291  N   LYS B 180      17.085   4.254  83.214  1.00  0.00              
ATOM   4292  CA  LYS B 180      16.893   5.655  83.578  1.00  0.00              
ATOM   4293  CB  LYS B 180      16.921   5.887  85.092  1.00  0.00              
ATOM   4294  CG  LYS B 180      18.254   5.650  85.798  1.00  0.00              
ATOM   4295  CD  LYS B 180      18.264   6.233  87.204  1.00  0.00              
ATOM   4296  CE  LYS B 180      18.113   7.758  87.256  1.00  0.00              
ATOM   4297  NZ  LYS B 180      19.192   8.470  86.590  1.00  0.00              
ATOM   4298  C   LYS B 180      17.870   6.598  82.882  1.00  0.00              
ATOM   4299  O   LYS B 180      17.463   7.636  82.350  1.00  0.00              
ATOM   4300  N   GLU B 181      19.156   6.218  82.814  1.00  0.00              
ATOM   4301  CA  GLU B 181      20.152   7.049  82.159  1.00  0.00              
ATOM   4302  CB  GLU B 181      21.566   6.561  82.428  1.00  0.00              
ATOM   4303  CG  GLU B 181      22.014   6.770  83.874  1.00  0.00              
ATOM   4304  CD  GLU B 181      23.513   6.609  84.093  1.00  0.00              
ATOM   4305  OE1 GLU B 181      24.288   7.349  83.487  1.00  0.00              
ATOM   4306  OE2 GLU B 181      23.925   5.764  84.889  1.00  0.00              
ATOM   4307  C   GLU B 181      19.903   7.195  80.665  1.00  0.00              
ATOM   4308  O   GLU B 181      20.149   8.250  80.082  1.00  0.00              
ATOM   4309  N   ARG B 182      19.355   6.162  80.033  1.00  0.00              
ATOM   4310  CA  ARG B 182      18.940   6.236  78.645  1.00  0.00              
ATOM   4311  CB  ARG B 182      18.729   4.848  78.118  1.00  0.00              
ATOM   4312  CG  ARG B 182      20.032   4.154  77.819  1.00  0.00              
ATOM   4313  CD  ARG B 182      19.702   2.696  77.655  1.00  0.00              
ATOM   4314  NE  ARG B 182      20.786   1.974  77.020  1.00  0.00              
ATOM   4315  CZ  ARG B 182      20.926   0.665  77.177  1.00  0.00              
ATOM   4316  NH1 ARG B 182      21.844   0.030  76.473  1.00  0.00              
ATOM   4317  NH2 ARG B 182      20.152  -0.024  78.011  1.00  0.00              
ATOM   4318  C   ARG B 182      17.683   7.063  78.440  1.00  0.00              
ATOM   4319  O   ARG B 182      17.599   7.815  77.469  1.00  0.00              
ATOM   4320  N   LEU B 183      16.714   6.971  79.358  1.00  0.00              
ATOM   4321  CA  LEU B 183      15.526   7.816  79.321  1.00  0.00              
ATOM   4322  CB  LEU B 183      14.576   7.479  80.468  1.00  0.00              
ATOM   4323  CG  LEU B 183      13.882   6.121  80.472  1.00  0.00              
ATOM   4324  CD1 LEU B 183      13.223   5.859  81.812  1.00  0.00              
ATOM   4325  CD2 LEU B 183      12.871   6.017  79.349  1.00  0.00              
ATOM   4326  C   LEU B 183      15.876   9.299  79.364  1.00  0.00              
ATOM   4327  O   LEU B 183      15.250  10.108  78.679  1.00  0.00              
ATOM   4328  N   GLN B 184      16.891   9.672  80.151  1.00  0.00              
ATOM   4329  CA  GLN B 184      17.416  11.029  80.095  1.00  0.00              
ATOM   4330  CB  GLN B 184      18.035  11.436  81.442  1.00  0.00              
ATOM   4331  CG  GLN B 184      19.180  10.578  81.962  1.00  0.00              
ATOM   4332  CD  GLN B 184      19.435  10.685  83.459  1.00  0.00              
ATOM   4333  OE1 GLN B 184      19.295   9.720  84.215  1.00  0.00              
ATOM   4334  NE2 GLN B 184      19.835  11.848  83.955  1.00  0.00              
ATOM   4335  C   GLN B 184      18.327  11.301  78.894  1.00  0.00              
ATOM   4336  O   GLN B 184      18.322  12.409  78.357  1.00  0.00              
ATOM   4337  N   LEU B 185      19.101  10.314  78.417  1.00  0.00              
ATOM   4338  CA  LEU B 185      19.901  10.456  77.201  1.00  0.00              
ATOM   4339  CB  LEU B 185      20.932   9.334  77.090  1.00  0.00              
ATOM   4340  CG  LEU B 185      22.385   9.581  77.491  1.00  0.00              
ATOM   4341  CD1 LEU B 185      22.526  10.119  78.907  1.00  0.00              
ATOM   4342  CD2 LEU B 185      23.174   8.292  77.333  1.00  0.00              
ATOM   4343  C   LEU B 185      19.127  10.540  75.888  1.00  0.00              
ATOM   4344  O   LEU B 185      19.665  11.035  74.892  1.00  0.00              
ATOM   4345  N   LYS B 186      17.870  10.071  75.876  1.00  0.00              
ATOM   4346  CA  LYS B 186      16.958  10.120  74.733  1.00  0.00              
ATOM   4347  CB  LYS B 186      15.519   9.935  75.242  1.00  0.00              
ATOM   4348  CG  LYS B 186      14.406  10.134  74.214  1.00  0.00              
ATOM   4349  CD  LYS B 186      13.504  11.303  74.608  1.00  0.00              
ATOM   4350  CE  LYS B 186      12.585  11.618  73.440  1.00  0.00              
ATOM   4351  NZ  LYS B 186      11.440  12.427  73.824  1.00  0.00              
ATOM   4352  C   LYS B 186      17.047  11.374  73.869  1.00  0.00              
ATOM   4353  O   LYS B 186      17.274  11.295  72.659  1.00  0.00              
ATOM   4354  N   HIS B 187      16.917  12.538  74.517  1.00  0.00              
ATOM   4355  CA  HIS B 187      16.926  13.817  73.826  1.00  0.00              
ATOM   4356  CB  HIS B 187      16.626  14.944  74.814  1.00  0.00              
ATOM   4357  CG  HIS B 187      16.310  16.293  74.178  1.00  0.00              
ATOM   4358  ND1 HIS B 187      16.832  16.842  73.085  1.00  0.00              
ATOM   4359  CD2 HIS B 187      15.401  17.174  74.716  1.00  0.00              
ATOM   4360  NE2 HIS B 187      15.433  18.214  73.923  1.00  0.00              
ATOM   4361  CE1 HIS B 187      16.291  18.024  72.952  1.00  0.00              
ATOM   4362  C   HIS B 187      18.260  14.062  73.132  1.00  0.00              
ATOM   4363  O   HIS B 187      18.283  14.642  72.047  1.00  0.00              
ATOM   4364  N   LEU B 188      19.369  13.597  73.717  1.00  0.00              
ATOM   4365  CA  LEU B 188      20.689  13.797  73.145  1.00  0.00              
ATOM   4366  CB  LEU B 188      21.752  13.555  74.217  1.00  0.00              
ATOM   4367  CG  LEU B 188      23.221  13.870  73.946  1.00  0.00              
ATOM   4368  CD1 LEU B 188      23.426  15.328  73.567  1.00  0.00              
ATOM   4369  CD2 LEU B 188      24.041  13.541  75.181  1.00  0.00              
ATOM   4370  C   LEU B 188      20.876  12.877  71.943  1.00  0.00              
ATOM   4371  O   LEU B 188      21.390  13.315  70.910  1.00  0.00              
ATOM   4372  N   SER B 189      20.432  11.615  72.042  1.00  0.00              
ATOM   4373  CA  SER B 189      20.405  10.713  70.896  1.00  0.00              
ATOM   4374  CB  SER B 189      19.821   9.364  71.271  1.00  0.00              
ATOM   4375  OG  SER B 189      20.667   8.539  72.056  1.00  0.00              
ATOM   4376  C   SER B 189      19.591  11.252  69.728  1.00  0.00              
ATOM   4377  O   SER B 189      20.093  11.344  68.602  1.00  0.00              
ATOM   4378  N   LEU B 190      18.334  11.635  69.984  1.00  0.00              
ATOM   4379  CA  LEU B 190      17.474  12.154  68.934  1.00  0.00              
ATOM   4380  CB  LEU B 190      16.027  12.303  69.387  1.00  0.00              
ATOM   4381  CG  LEU B 190      15.210  11.033  69.599  1.00  0.00              
ATOM   4382  CD1 LEU B 190      13.784  11.402  69.961  1.00  0.00              
ATOM   4383  CD2 LEU B 190      15.193  10.167  68.346  1.00  0.00              
ATOM   4384  C   LEU B 190      17.987  13.452  68.343  1.00  0.00              
ATOM   4385  O   LEU B 190      17.977  13.600  67.124  1.00  0.00              
ATOM   4386  N   LEU B 191      18.500  14.365  69.176  1.00  0.00              
ATOM   4387  CA  LEU B 191      19.145  15.580  68.698  1.00  0.00              
ATOM   4388  CB  LEU B 191      19.607  16.406  69.895  1.00  0.00              
ATOM   4389  CG  LEU B 191      20.258  17.775  69.768  1.00  0.00              
ATOM   4390  CD1 LEU B 191      19.415  18.759  68.976  1.00  0.00              
ATOM   4391  CD2 LEU B 191      20.506  18.310  71.165  1.00  0.00              
ATOM   4392  C   LEU B 191      20.307  15.264  67.763  1.00  0.00              
ATOM   4393  O   LEU B 191      20.317  15.748  66.635  1.00  0.00              
ATOM   4394  N   THR B 192      21.236  14.392  68.167  1.00  0.00              
ATOM   4395  CA  THR B 192      22.390  14.050  67.340  1.00  0.00              
ATOM   4396  CB  THR B 192      23.340  13.119  68.126  1.00  0.00              
ATOM   4397  OG1 THR B 192      23.653  13.783  69.344  1.00  0.00              
ATOM   4398  CG2 THR B 192      24.635  12.827  67.387  1.00  0.00              
ATOM   4399  C   THR B 192      21.987  13.421  66.005  1.00  0.00              
ATOM   4400  O   THR B 192      22.438  13.849  64.938  1.00  0.00              
ATOM   4401  N   THR B 193      21.088  12.432  66.048  1.00  0.00              
ATOM   4402  CA  THR B 193      20.676  11.711  64.851  1.00  0.00              
ATOM   4403  CB  THR B 193      19.926  10.418  65.228  1.00  0.00              
ATOM   4404  OG1 THR B 193      18.876  10.758  66.125  1.00  0.00              
ATOM   4405  CG2 THR B 193      20.863   9.392  65.850  1.00  0.00              
ATOM   4406  C   THR B 193      19.873  12.564  63.872  1.00  0.00              
ATOM   4407  O   THR B 193      20.155  12.593  62.669  1.00  0.00              
ATOM   4408  N   LEU B 194      18.893  13.303  64.397  1.00  0.00              
ATOM   4409  CA  LEU B 194      18.094  14.227  63.605  1.00  0.00              
ATOM   4410  CB  LEU B 194      16.993  14.795  64.490  1.00  0.00              
ATOM   4411  CG  LEU B 194      15.829  15.607  63.954  1.00  0.00              
ATOM   4412  CD1 LEU B 194      15.081  14.875  62.854  1.00  0.00              
ATOM   4413  CD2 LEU B 194      14.890  15.883  65.112  1.00  0.00              
ATOM   4414  C   LEU B 194      18.952  15.335  63.008  1.00  0.00              
ATOM   4415  O   LEU B 194      18.826  15.635  61.817  1.00  0.00              
ATOM   4416  N   SER B 195      19.859  15.920  63.804  1.00  0.00              
ATOM   4417  CA  SER B 195      20.818  16.880  63.286  1.00  0.00              
ATOM   4418  CB  SER B 195      21.650  17.510  64.390  1.00  0.00              
ATOM   4419  OG  SER B 195      20.827  18.299  65.239  1.00  0.00              
ATOM   4420  C   SER B 195      21.719  16.319  62.200  1.00  0.00              
ATOM   4421  O   SER B 195      21.953  17.031  61.226  1.00  0.00              
ATOM   4422  N   ASN B 196      22.197  15.066  62.278  1.00  0.00              
ATOM   4423  CA  ASN B 196      22.928  14.465  61.164  1.00  0.00              
ATOM   4424  CB  ASN B 196      23.365  13.029  61.447  1.00  0.00              
ATOM   4425  CG  ASN B 196      24.183  12.422  60.308  1.00  0.00              
ATOM   4426  OD1 ASN B 196      25.341  12.782  60.094  1.00  0.00              
ATOM   4427  ND2 ASN B 196      23.641  11.493  59.533  1.00  0.00              
ATOM   4428  C   ASN B 196      22.105  14.467  59.887  1.00  0.00              
ATOM   4429  O   ASN B 196      22.592  14.882  58.832  1.00  0.00              
ATOM   4430  N   ARG B 197      20.840  14.049  59.972  1.00  0.00              
ATOM   4431  CA  ARG B 197      20.016  13.993  58.782  1.00  0.00              
ATOM   4432  CB  ARG B 197      18.777  13.135  59.016  1.00  0.00              
ATOM   4433  CG  ARG B 197      18.190  12.554  57.726  1.00  0.00              
ATOM   4434  CD  ARG B 197      19.236  11.917  56.798  1.00  0.00              
ATOM   4435  NE  ARG B 197      20.015  10.858  57.424  1.00  0.00              
ATOM   4436  CZ  ARG B 197      21.334  10.742  57.248  1.00  0.00              
ATOM   4437  NH1 ARG B 197      21.969   9.691  57.741  1.00  0.00              
ATOM   4438  NH2 ARG B 197      22.083  11.658  56.650  1.00  0.00              
ATOM   4439  C   ARG B 197      19.708  15.367  58.195  1.00  0.00              
ATOM   4440  O   ARG B 197      19.956  15.576  57.005  1.00  0.00              
ATOM   4441  N   VAL B 198      19.271  16.348  58.992  1.00  0.00              
ATOM   4442  CA  VAL B 198      19.036  17.688  58.461  1.00  0.00              
ATOM   4443  CB  VAL B 198      18.185  18.577  59.404  1.00  0.00              
ATOM   4444  CG1 VAL B 198      16.788  17.991  59.535  1.00  0.00              
ATOM   4445  CG2 VAL B 198      18.791  18.758  60.786  1.00  0.00              
ATOM   4446  C   VAL B 198      20.311  18.399  57.999  1.00  0.00              
ATOM   4447  O   VAL B 198      20.328  19.018  56.932  1.00  0.00              
ATOM   4448  N   CYS B 199      21.417  18.283  58.743  1.00  0.00              
ATOM   4449  CA  CYS B 199      22.682  18.879  58.337  1.00  0.00              
ATOM   4450  CB  CYS B 199      23.671  18.941  59.490  1.00  0.00              
ATOM   4451  SG  CYS B 199      23.086  19.888  60.918  1.00  0.00              
ATOM   4452  C   CYS B 199      23.339  18.176  57.156  1.00  0.00              
ATOM   4453  O   CYS B 199      24.133  18.795  56.442  1.00  0.00              
ATOM   4454  N   SER B 200      23.067  16.887  56.920  1.00  0.00              
ATOM   4455  CA  SER B 200      23.515  16.240  55.692  1.00  0.00              
ATOM   4456  CB  SER B 200      23.451  14.716  55.759  1.00  0.00              
ATOM   4457  OG  SER B 200      22.180  14.212  56.136  1.00  0.00              
ATOM   4458  C   SER B 200      22.764  16.762  54.479  1.00  0.00              
ATOM   4459  O   SER B 200      23.386  17.020  53.449  1.00  0.00              
ATOM   4460  N   GLN B 201      21.444  16.965  54.598  1.00  0.00              
ATOM   4461  CA  GLN B 201      20.663  17.634  53.560  1.00  0.00              
ATOM   4462  CB  GLN B 201      19.189  17.721  53.952  1.00  0.00              
ATOM   4463  CG  GLN B 201      18.527  16.351  54.012  1.00  0.00              
ATOM   4464  CD  GLN B 201      17.067  16.328  54.446  1.00  0.00              
ATOM   4465  OE1 GLN B 201      16.451  17.313  54.856  1.00  0.00              
ATOM   4466  NE2 GLN B 201      16.444  15.165  54.331  1.00  0.00              
ATOM   4467  C   GLN B 201      21.199  19.030  53.258  1.00  0.00              
ATOM   4468  O   GLN B 201      21.417  19.389  52.097  1.00  0.00              
ATOM   4469  N   TYR B 202      21.469  19.790  54.327  1.00  0.00              
ATOM   4470  CA  TYR B 202      22.102  21.097  54.227  1.00  0.00              
ATOM   4471  CB  TYR B 202      22.291  21.687  55.628  1.00  0.00              
ATOM   4472  CG  TYR B 202      22.821  23.116  55.645  1.00  0.00              
ATOM   4473  CD1 TYR B 202      21.977  24.162  55.330  1.00  0.00              
ATOM   4474  CE1 TYR B 202      22.460  25.450  55.296  1.00  0.00              
ATOM   4475  CD2 TYR B 202      24.147  23.358  55.948  1.00  0.00              
ATOM   4476  CE2 TYR B 202      24.639  24.646  55.899  1.00  0.00              
ATOM   4477  CZ  TYR B 202      23.790  25.678  55.565  1.00  0.00              
ATOM   4478  OH  TYR B 202      24.287  26.960  55.468  1.00  0.00              
ATOM   4479  C   TYR B 202      23.435  21.055  53.487  1.00  0.00              
ATOM   4480  O   TYR B 202      23.646  21.830  52.554  1.00  0.00              
ATOM   4481  N   ALA B 203      24.340  20.154  53.882  1.00  0.00              
ATOM   4482  CA  ALA B 203      25.642  20.031  53.238  1.00  0.00              
ATOM   4483  CB  ALA B 203      26.492  19.020  53.983  1.00  0.00              
ATOM   4484  C   ALA B 203      25.566  19.567  51.790  1.00  0.00              
ATOM   4485  O   ALA B 203      26.327  20.028  50.941  1.00  0.00              
ATOM   4486  N   ALA B 204      24.633  18.657  51.503  1.00  0.00              
ATOM   4487  CA  ALA B 204      24.436  18.139  50.159  1.00  0.00              
ATOM   4488  CB  ALA B 204      23.444  16.991  50.208  1.00  0.00              
ATOM   4489  C   ALA B 204      23.883  19.175  49.191  1.00  0.00              
ATOM   4490  O   ALA B 204      24.225  19.171  48.008  1.00  0.00              
ATOM   4491  N   TYR B 205      23.004  20.055  49.677  1.00  0.00              
ATOM   4492  CA  TYR B 205      22.442  21.094  48.833  1.00  0.00              
ATOM   4493  CB  TYR B 205      20.973  21.300  49.172  1.00  0.00              
ATOM   4494  CG  TYR B 205      20.033  20.247  48.599  1.00  0.00              
ATOM   4495  CD1 TYR B 205      18.868  19.949  49.275  1.00  0.00              
ATOM   4496  CE1 TYR B 205      17.952  19.083  48.716  1.00  0.00              
ATOM   4497  CD2 TYR B 205      20.299  19.645  47.381  1.00  0.00              
ATOM   4498  CE2 TYR B 205      19.387  18.777  46.820  1.00  0.00              
ATOM   4499  CZ  TYR B 205      18.213  18.515  47.488  1.00  0.00              
ATOM   4500  OH  TYR B 205      17.287  17.672  46.915  1.00  0.00              
ATOM   4501  C   TYR B 205      23.161  22.434  48.815  1.00  0.00              
ATOM   4502  O   TYR B 205      23.265  23.072  47.767  1.00  0.00              
ATOM   4503  N   GLY B 206      23.679  22.882  49.959  1.00  0.00              
ATOM   4504  CA  GLY B 206      24.198  24.235  50.088  1.00  0.00              
ATOM   4505  C   GLY B 206      23.079  25.199  50.458  1.00  0.00              
ATOM   4506  O   GLY B 206      21.942  25.048  50.003  1.00  0.00              
ATOM   4507  N   GLU B 207      23.411  26.230  51.246  1.00  0.00              
ATOM   4508  CA  GLU B 207      22.442  27.094  51.917  1.00  0.00              
ATOM   4509  CB  GLU B 207      23.155  28.315  52.511  1.00  0.00              
ATOM   4510  CG  GLU B 207      22.251  29.224  53.346  1.00  0.00              
ATOM   4511  CD  GLU B 207      22.981  30.053  54.388  1.00  0.00              
ATOM   4512  OE1 GLU B 207      23.034  29.609  55.539  1.00  0.00              
ATOM   4513  OE2 GLU B 207      23.491  31.120  54.057  1.00  0.00              
ATOM   4514  C   GLU B 207      21.186  27.505  51.155  1.00  0.00              
ATOM   4515  O   GLU B 207      20.088  27.200  51.619  1.00  0.00              
ATOM   4516  N   LYS B 208      21.304  28.135  49.980  1.00  0.00              
ATOM   4517  CA  LYS B 208      20.138  28.562  49.213  1.00  0.00              
ATOM   4518  CB  LYS B 208      20.565  29.374  47.990  1.00  0.00              
ATOM   4519  CG  LYS B 208      19.388  30.013  47.257  1.00  0.00              
ATOM   4520  CD  LYS B 208      19.834  30.742  46.002  1.00  0.00              
ATOM   4521  CE  LYS B 208      18.610  31.310  45.301  1.00  0.00              
ATOM   4522  NZ  LYS B 208      18.989  32.018  44.094  1.00  0.00              
ATOM   4523  C   LYS B 208      19.273  27.382  48.780  1.00  0.00              
ATOM   4524  O   LYS B 208      18.048  27.420  48.908  1.00  0.00              
ATOM   4525  N   LYS B 209      19.900  26.290  48.337  1.00  0.00              
ATOM   4526  CA  LYS B 209      19.159  25.150  47.823  1.00  0.00              
ATOM   4527  CB  LYS B 209      20.081  24.299  46.967  1.00  0.00              
ATOM   4528  CG  LYS B 209      19.359  23.334  46.041  1.00  0.00              
ATOM   4529  CD  LYS B 209      20.395  22.681  45.149  1.00  0.00              
ATOM   4530  CE  LYS B 209      19.727  21.876  44.051  1.00  0.00              
ATOM   4531  NZ  LYS B 209      20.710  21.506  43.052  1.00  0.00              
ATOM   4532  C   LYS B 209      18.555  24.353  48.975  1.00  0.00              
ATOM   4533  O   LYS B 209      17.483  23.766  48.835  1.00  0.00              
ATOM   4534  N   SER B 210      19.205  24.349  50.143  1.00  0.00              
ATOM   4535  CA  SER B 210      18.643  23.751  51.344  1.00  0.00              
ATOM   4536  CB  SER B 210      19.710  23.615  52.421  1.00  0.00              
ATOM   4537  OG  SER B 210      19.293  22.792  53.505  1.00  0.00              
ATOM   4538  C   SER B 210      17.484  24.590  51.870  1.00  0.00              
ATOM   4539  O   SER B 210      16.509  24.036  52.375  1.00  0.00              
ATOM   4540  N   ARG B 211      17.574  25.919  51.766  1.00  0.00              
ATOM   4541  CA  ARG B 211      16.491  26.832  52.109  1.00  0.00              
ATOM   4542  CB  ARG B 211      17.013  28.250  51.919  1.00  0.00              
ATOM   4543  CG  ARG B 211      16.090  29.418  52.193  1.00  0.00              
ATOM   4544  CD  ARG B 211      16.871  30.655  51.771  1.00  0.00              
ATOM   4545  NE  ARG B 211      16.048  31.852  51.753  1.00  0.00              
ATOM   4546  CZ  ARG B 211      15.207  32.138  50.757  1.00  0.00              
ATOM   4547  NH1 ARG B 211      14.440  33.212  50.877  1.00  0.00              
ATOM   4548  NH2 ARG B 211      15.153  31.405  49.649  1.00  0.00              
ATOM   4549  C   ARG B 211      15.280  26.561  51.225  1.00  0.00              
ATOM   4550  O   ARG B 211      14.159  26.406  51.717  1.00  0.00              
ATOM   4551  N   LEU B 212      15.519  26.453  49.912  1.00  0.00              
ATOM   4552  CA  LEU B 212      14.498  26.032  48.967  1.00  0.00              
ATOM   4553  CB  LEU B 212      15.014  26.077  47.532  1.00  0.00              
ATOM   4554  CG  LEU B 212      14.800  27.338  46.694  1.00  0.00              
ATOM   4555  CD1 LEU B 212      15.366  28.593  47.344  1.00  0.00              
ATOM   4556  CD2 LEU B 212      15.410  27.132  45.319  1.00  0.00              
ATOM   4557  C   LEU B 212      13.936  24.654  49.279  1.00  0.00              
ATOM   4558  O   LEU B 212      12.718  24.508  49.309  1.00  0.00              
ATOM   4559  N   SER B 213      14.769  23.648  49.569  1.00  0.00              
ATOM   4560  CA  SER B 213      14.308  22.323  49.974  1.00  0.00              
ATOM   4561  CB  SER B 213      15.501  21.399  50.217  1.00  0.00              
ATOM   4562  OG  SER B 213      15.159  20.062  50.572  1.00  0.00              
ATOM   4563  C   SER B 213      13.436  22.377  51.221  1.00  0.00              
ATOM   4564  O   SER B 213      12.400  21.715  51.275  1.00  0.00              
ATOM   4565  N   ASN B 214      13.824  23.177  52.220  1.00  0.00              
ATOM   4566  CA  ASN B 214      13.027  23.367  53.425  1.00  0.00              
ATOM   4567  CB  ASN B 214      13.769  24.231  54.448  1.00  0.00              
ATOM   4568  CG  ASN B 214      14.914  23.512  55.153  1.00  0.00              
ATOM   4569  OD1 ASN B 214      14.808  22.348  55.530  1.00  0.00              
ATOM   4570  ND2 ASN B 214      16.057  24.144  55.389  1.00  0.00              
ATOM   4571  C   ASN B 214      11.672  23.977  53.099  1.00  0.00              
ATOM   4572  O   ASN B 214      10.638  23.505  53.575  1.00  0.00              
ATOM   4573  N   LEU B 215      11.668  24.990  52.225  1.00  0.00              
ATOM   4574  CA  LEU B 215      10.444  25.601  51.724  1.00  0.00              
ATOM   4575  CB  LEU B 215      10.819  26.768  50.815  1.00  0.00              
ATOM   4576  CG  LEU B 215       9.756  27.710  50.272  1.00  0.00              
ATOM   4577  CD1 LEU B 215       9.110  28.503  51.393  1.00  0.00              
ATOM   4578  CD2 LEU B 215      10.395  28.669  49.288  1.00  0.00              
ATOM   4579  C   LEU B 215       9.565  24.599  50.977  1.00  0.00              
ATOM   4580  O   LEU B 215       8.351  24.575  51.182  1.00  0.00              
ATOM   4581  N   ILE B 216      10.165  23.741  50.141  1.00  0.00              
ATOM   4582  CA  ILE B 216       9.456  22.691  49.416  1.00  0.00              
ATOM   4583  CB  ILE B 216      10.404  21.971  48.416  1.00  0.00              
ATOM   4584  CG2 ILE B 216       9.726  20.770  47.765  1.00  0.00              
ATOM   4585  CG1 ILE B 216      10.891  22.925  47.332  1.00  0.00              
ATOM   4586  CD1 ILE B 216      12.015  22.372  46.435  1.00  0.00              
ATOM   4587  C   ILE B 216       8.826  21.701  50.388  1.00  0.00              
ATOM   4588  O   ILE B 216       7.643  21.381  50.257  1.00  0.00              
ATOM   4589  N   LYS B 217       9.589  21.236  51.386  1.00  0.00              
ATOM   4590  CA  LYS B 217       9.071  20.332  52.405  1.00  0.00              
ATOM   4591  CB  LYS B 217      10.144  19.921  53.412  1.00  0.00              
ATOM   4592  CG  LYS B 217      11.211  19.042  52.783  1.00  0.00              
ATOM   4593  CD  LYS B 217      12.182  18.474  53.805  1.00  0.00              
ATOM   4594  CE  LYS B 217      13.159  17.612  53.028  1.00  0.00              
ATOM   4595  NZ  LYS B 217      13.962  16.753  53.875  1.00  0.00              
ATOM   4596  C   LYS B 217       7.884  20.941  53.132  1.00  0.00              
ATOM   4597  O   LYS B 217       6.816  20.333  53.178  1.00  0.00              
ATOM   4598  N   LEU B 218       8.029  22.178  53.618  1.00  0.00              
ATOM   4599  CA  LEU B 218       6.936  22.889  54.267  1.00  0.00              
ATOM   4600  CB  LEU B 218       7.417  24.236  54.793  1.00  0.00              
ATOM   4601  CG  LEU B 218       8.477  24.244  55.888  1.00  0.00              
ATOM   4602  CD1 LEU B 218       8.991  25.653  56.106  1.00  0.00              
ATOM   4603  CD2 LEU B 218       7.949  23.641  57.179  1.00  0.00              
ATOM   4604  C   LEU B 218       5.724  23.085  53.362  1.00  0.00              
ATOM   4605  O   LEU B 218       4.589  22.937  53.814  1.00  0.00              
ATOM   4606  N   ALA B 219       5.947  23.371  52.075  1.00  0.00              
ATOM   4607  CA  ALA B 219       4.874  23.496  51.097  1.00  0.00              
ATOM   4608  CB  ALA B 219       5.447  23.926  49.758  1.00  0.00              
ATOM   4609  C   ALA B 219       4.126  22.196  50.843  1.00  0.00              
ATOM   4610  O   ALA B 219       2.901  22.189  50.733  1.00  0.00              
ATOM   4611  N   GLN B 220       4.843  21.074  50.745  1.00  0.00              
ATOM   4612  CA  GLN B 220       4.201  19.797  50.470  1.00  0.00              
ATOM   4613  CB  GLN B 220       5.164  18.829  49.785  1.00  0.00              
ATOM   4614  CG  GLN B 220       5.639  19.428  48.466  1.00  0.00              
ATOM   4615  CD  GLN B 220       6.327  18.488  47.489  1.00  0.00              
ATOM   4616  OE1 GLN B 220       7.232  17.717  47.812  1.00  0.00              
ATOM   4617  NE2 GLN B 220       5.900  18.566  46.236  1.00  0.00              
ATOM   4618  C   GLN B 220       3.558  19.185  51.706  1.00  0.00              
ATOM   4619  O   GLN B 220       2.554  18.477  51.611  1.00  0.00              
ATOM   4620  N   LYS B 221       4.121  19.457  52.885  1.00  0.00              
ATOM   4621  CA  LYS B 221       3.508  19.073  54.148  1.00  0.00              
ATOM   4622  CB  LYS B 221       4.530  19.133  55.276  1.00  0.00              
ATOM   4623  CG  LYS B 221       5.604  18.066  55.141  1.00  0.00              
ATOM   4624  CD  LYS B 221       6.718  18.307  56.143  1.00  0.00              
ATOM   4625  CE  LYS B 221       7.742  17.192  56.026  1.00  0.00              
ATOM   4626  NZ  LYS B 221       8.732  17.312  57.076  1.00  0.00              
ATOM   4627  C   LYS B 221       2.310  19.948  54.489  1.00  0.00              
ATOM   4628  O   LYS B 221       1.314  19.459  55.026  1.00  0.00              
ATOM   4629  N   VAL B 222       2.377  21.255  54.208  1.00  0.00              
ATOM   4630  CA  VAL B 222       1.244  22.148  54.415  1.00  0.00              
ATOM   4631  CB  VAL B 222       1.442  23.096  55.631  1.00  0.00              
ATOM   4632  CG1 VAL B 222       0.139  23.809  55.930  1.00  0.00              
ATOM   4633  CG2 VAL B 222       1.894  22.393  56.895  1.00  0.00              
ATOM   4634  C   VAL B 222       0.955  22.962  53.149  1.00  0.00              
ATOM   4635  O   VAL B 222       1.413  24.103  53.016  1.00  0.00              
ATOM   4636  N   PRO B 223       0.178  22.445  52.184  1.00  0.00              
ATOM   4637  CD  PRO B 223      -0.236  21.049  52.094  1.00  0.00              
ATOM   4638  CA  PRO B 223      -0.256  23.196  51.009  1.00  0.00              
ATOM   4639  CB  PRO B 223      -0.892  22.124  50.147  1.00  0.00              
ATOM   4640  CG  PRO B 223      -1.405  21.108  51.133  1.00  0.00              
ATOM   4641  C   PRO B 223      -1.216  24.335  51.340  1.00  0.00              
ATOM   4642  O   PRO B 223      -1.251  25.355  50.656  1.00  0.00              
ATOM   4643  N   THR B 224      -1.964  24.197  52.438  1.00  0.00              
ATOM   4644  CA  THR B 224      -2.949  25.168  52.890  1.00  0.00              
ATOM   4645  CB  THR B 224      -3.850  24.469  53.929  1.00  0.00              
ATOM   4646  OG1 THR B 224      -3.004  23.635  54.720  1.00  0.00              
ATOM   4647  CG2 THR B 224      -4.945  23.647  53.268  1.00  0.00              
ATOM   4648  C   THR B 224      -2.406  26.486  53.443  1.00  0.00              
ATOM   4649  O   THR B 224      -3.173  27.380  53.804  1.00  0.00              
ATOM   4650  N   ALA B 225      -1.081  26.626  53.528  1.00  0.00              
ATOM   4651  CA  ALA B 225      -0.458  27.831  54.050  1.00  0.00              
ATOM   4652  CB  ALA B 225       0.931  27.452  54.538  1.00  0.00              
ATOM   4653  C   ALA B 225      -0.308  28.939  53.010  1.00  0.00              
ATOM   4654  O   ALA B 225      -0.813  28.854  51.886  1.00  0.00              
ATOM   4655  N   ASP B 226       0.368  30.027  53.384  1.00  0.00              
ATOM   4656  CA  ASP B 226       0.852  30.994  52.410  1.00  0.00              
ATOM   4657  CB  ASP B 226       0.063  32.305  52.478  1.00  0.00              
ATOM   4658  CG  ASP B 226       0.058  33.142  51.195  1.00  0.00              
ATOM   4659  OD1 ASP B 226       0.951  33.008  50.348  1.00  0.00              
ATOM   4660  OD2 ASP B 226      -0.863  33.940  51.034  1.00  0.00              
ATOM   4661  C   ASP B 226       2.323  31.246  52.717  1.00  0.00              
ATOM   4662  O   ASP B 226       2.785  30.950  53.825  1.00  0.00              
ATOM   4663  N   LEU B 227       3.073  31.809  51.760  1.00  0.00              
ATOM   4664  CA  LEU B 227       4.499  32.099  51.883  1.00  0.00              
ATOM   4665  CB  LEU B 227       4.944  32.944  50.692  1.00  0.00              
ATOM   4666  CG  LEU B 227       6.439  33.152  50.473  1.00  0.00              
ATOM   4667  CD1 LEU B 227       7.088  31.857  50.012  1.00  0.00              
ATOM   4668  CD2 LEU B 227       6.685  34.251  49.456  1.00  0.00              
ATOM   4669  C   LEU B 227       4.904  32.799  53.177  1.00  0.00              
ATOM   4670  O   LEU B 227       5.936  32.496  53.771  1.00  0.00              
ATOM   4671  N   GLU B 228       4.027  33.679  53.665  1.00  0.00              
ATOM   4672  CA  GLU B 228       4.251  34.449  54.883  1.00  0.00              
ATOM   4673  CB  GLU B 228       3.136  35.484  55.058  1.00  0.00              
ATOM   4674  CG  GLU B 228       3.086  36.638  54.040  1.00  0.00              
ATOM   4675  CD  GLU B 228       2.829  36.275  52.579  1.00  0.00              
ATOM   4676  OE1 GLU B 228       3.392  36.922  51.703  1.00  0.00              
ATOM   4677  OE2 GLU B 228       2.086  35.320  52.314  1.00  0.00              
ATOM   4678  C   GLU B 228       4.341  33.578  56.134  1.00  0.00              
ATOM   4679  O   GLU B 228       4.878  33.995  57.160  1.00  0.00              
ATOM   4680  N   ASP B 229       3.804  32.357  56.061  1.00  0.00              
ATOM   4681  CA  ASP B 229       3.951  31.385  57.133  1.00  0.00              
ATOM   4682  CB  ASP B 229       2.824  30.354  57.165  1.00  0.00              
ATOM   4683  CG  ASP B 229       1.418  30.895  57.336  1.00  0.00              
ATOM   4684  OD1 ASP B 229       1.167  31.681  58.248  1.00  0.00              
ATOM   4685  OD2 ASP B 229       0.555  30.512  56.539  1.00  0.00              
ATOM   4686  C   ASP B 229       5.241  30.613  56.925  1.00  0.00              
ATOM   4687  O   ASP B 229       6.114  30.590  57.792  1.00  0.00              
ATOM   4688  N   VAL B 230       5.368  30.000  55.744  1.00  0.00              
ATOM   4689  CA  VAL B 230       6.433  29.040  55.486  1.00  0.00              
ATOM   4690  CB  VAL B 230       6.087  28.097  54.308  1.00  0.00              
ATOM   4691  CG1 VAL B 230       4.906  27.214  54.671  1.00  0.00              
ATOM   4692  CG2 VAL B 230       5.776  28.850  53.026  1.00  0.00              
ATOM   4693  C   VAL B 230       7.829  29.627  55.327  1.00  0.00              
ATOM   4694  O   VAL B 230       8.782  29.107  55.910  1.00  0.00              
ATOM   4695  N   LEU B 231       7.984  30.730  54.586  1.00  0.00              
ATOM   4696  CA  LEU B 231       9.294  31.312  54.329  1.00  0.00              
ATOM   4697  CB  LEU B 231       9.226  32.421  53.274  1.00  0.00              
ATOM   4698  CG  LEU B 231      10.525  33.046  52.772  1.00  0.00              
ATOM   4699  CD1 LEU B 231      11.411  31.997  52.115  1.00  0.00              
ATOM   4700  CD2 LEU B 231      10.224  34.180  51.809  1.00  0.00              
ATOM   4701  C   LEU B 231      10.046  31.773  55.578  1.00  0.00              
ATOM   4702  O   LEU B 231      11.234  31.455  55.644  1.00  0.00              
ATOM   4703  N   PRO B 232       9.495  32.464  56.598  1.00  0.00              
ATOM   4704  CD  PRO B 232       8.208  33.157  56.569  1.00  0.00              
ATOM   4705  CA  PRO B 232      10.186  32.750  57.857  1.00  0.00              
ATOM   4706  CB  PRO B 232       9.100  33.379  58.701  1.00  0.00              
ATOM   4707  CG  PRO B 232       8.335  34.177  57.683  1.00  0.00              
ATOM   4708  C   PRO B 232      10.753  31.502  58.523  1.00  0.00              
ATOM   4709  O   PRO B 232      11.870  31.514  59.043  1.00  0.00              
ATOM   4710  N   LEU B 233      10.006  30.395  58.447  1.00  0.00              
ATOM   4711  CA  LEU B 233      10.439  29.129  59.017  1.00  0.00              
ATOM   4712  CB  LEU B 233       9.287  28.135  59.055  1.00  0.00              
ATOM   4713  CG  LEU B 233       7.965  28.604  59.638  1.00  0.00              
ATOM   4714  CD1 LEU B 233       6.932  27.503  59.552  1.00  0.00              
ATOM   4715  CD2 LEU B 233       8.138  29.084  61.061  1.00  0.00              
ATOM   4716  C   LEU B 233      11.583  28.553  58.201  1.00  0.00              
ATOM   4717  O   LEU B 233      12.600  28.147  58.765  1.00  0.00              
ATOM   4718  N   ALA B 234      11.442  28.566  56.869  1.00  0.00              
ATOM   4719  CA  ALA B 234      12.486  28.123  55.955  1.00  0.00              
ATOM   4720  CB  ALA B 234      12.019  28.281  54.516  1.00  0.00              
ATOM   4721  C   ALA B 234      13.783  28.908  56.110  1.00  0.00              
ATOM   4722  O   ALA B 234      14.868  28.334  56.012  1.00  0.00              
ATOM   4723  N   GLU B 235      13.693  30.217  56.374  1.00  0.00              
ATOM   4724  CA  GLU B 235      14.855  31.021  56.731  1.00  0.00              
ATOM   4725  CB  GLU B 235      14.485  32.496  56.904  1.00  0.00              
ATOM   4726  CG  GLU B 235      13.901  33.234  55.698  1.00  0.00              
ATOM   4727  CD  GLU B 235      14.823  33.527  54.518  1.00  0.00              
ATOM   4728  OE1 GLU B 235      14.317  34.043  53.517  1.00  0.00              
ATOM   4729  OE2 GLU B 235      16.024  33.275  54.569  1.00  0.00              
ATOM   4730  C   GLU B 235      15.448  30.534  58.046  1.00  0.00              
ATOM   4731  O   GLU B 235      16.618  30.151  58.115  1.00  0.00              
ATOM   4732  N   ASP B 236      14.604  30.509  59.086  1.00  0.00              
ATOM   4733  CA  ASP B 236      15.014  30.181  60.444  1.00  0.00              
ATOM   4734  CB  ASP B 236      13.802  30.260  61.372  1.00  0.00              
ATOM   4735  CG  ASP B 236      14.041  29.850  62.819  1.00  0.00              
ATOM   4736  OD1 ASP B 236      14.655  30.595  63.582  1.00  0.00              
ATOM   4737  OD2 ASP B 236      13.563  28.782  63.195  1.00  0.00              
ATOM   4738  C   ASP B 236      15.716  28.837  60.565  1.00  0.00              
ATOM   4739  O   ASP B 236      16.812  28.796  61.119  1.00  0.00              
ATOM   4740  N   ILE B 237      15.148  27.754  60.024  1.00  0.00              
ATOM   4741  CA  ILE B 237      15.786  26.443  60.072  1.00  0.00              
ATOM   4742  CB  ILE B 237      14.822  25.311  59.613  1.00  0.00              
ATOM   4743  CG2 ILE B 237      14.335  25.512  58.183  1.00  0.00              
ATOM   4744  CG1 ILE B 237      15.435  23.924  59.814  1.00  0.00              
ATOM   4745  CD1 ILE B 237      14.513  22.738  59.462  1.00  0.00              
ATOM   4746  C   ILE B 237      17.119  26.410  59.326  1.00  0.00              
ATOM   4747  O   ILE B 237      18.105  25.903  59.862  1.00  0.00              
ATOM   4748  N   THR B 238      17.203  26.996  58.126  1.00  0.00              
ATOM   4749  CA  THR B 238      18.437  26.994  57.350  1.00  0.00              
ATOM   4750  CB  THR B 238      18.158  27.536  55.937  1.00  0.00              
ATOM   4751  OG1 THR B 238      17.053  26.781  55.446  1.00  0.00              
ATOM   4752  CG2 THR B 238      19.332  27.368  54.990  1.00  0.00              
ATOM   4753  C   THR B 238      19.545  27.777  58.056  1.00  0.00              
ATOM   4754  O   THR B 238      20.706  27.359  58.065  1.00  0.00              
ATOM   4755  N   ASN B 239      19.173  28.890  58.699  1.00  0.00              
ATOM   4756  CA  ASN B 239      20.104  29.664  59.512  1.00  0.00              
ATOM   4757  CB  ASN B 239      19.507  31.008  59.918  1.00  0.00              
ATOM   4758  CG  ASN B 239      19.302  31.971  58.758  1.00  0.00              
ATOM   4759  OD1 ASN B 239      20.164  32.171  57.906  1.00  0.00              
ATOM   4760  ND2 ASN B 239      18.144  32.609  58.674  1.00  0.00              
ATOM   4761  C   ASN B 239      20.551  28.913  60.758  1.00  0.00              
ATOM   4762  O   ASN B 239      21.717  28.977  61.144  1.00  0.00              
ATOM   4763  N   ILE B 240      19.633  28.178  61.399  1.00  0.00              
ATOM   4764  CA  ILE B 240      19.961  27.279  62.503  1.00  0.00              
ATOM   4765  CB  ILE B 240      18.638  26.651  63.023  1.00  0.00              
ATOM   4766  CG2 ILE B 240      18.804  25.314  63.742  1.00  0.00              
ATOM   4767  CG1 ILE B 240      17.896  27.680  63.867  1.00  0.00              
ATOM   4768  CD1 ILE B 240      16.484  27.257  64.310  1.00  0.00              
ATOM   4769  C   ILE B 240      20.994  26.236  62.081  1.00  0.00              
ATOM   4770  O   ILE B 240      21.955  25.962  62.804  1.00  0.00              
ATOM   4771  N   LEU B 241      20.802  25.677  60.883  1.00  0.00              
ATOM   4772  CA  LEU B 241      21.743  24.732  60.307  1.00  0.00              
ATOM   4773  CB  LEU B 241      21.194  24.174  58.998  1.00  0.00              
ATOM   4774  CG  LEU B 241      19.921  23.334  59.077  1.00  0.00              
ATOM   4775  CD1 LEU B 241      19.322  23.092  57.704  1.00  0.00              
ATOM   4776  CD2 LEU B 241      20.189  22.029  59.797  1.00  0.00              
ATOM   4777  C   LEU B 241      23.130  25.334  60.115  1.00  0.00              
ATOM   4778  O   LEU B 241      24.097  24.799  60.663  1.00  0.00              
ATOM   4779  N   SER B 242      23.265  26.471  59.421  1.00  0.00              
ATOM   4780  CA  SER B 242      24.565  27.110  59.255  1.00  0.00              
ATOM   4781  CB  SER B 242      24.464  28.280  58.292  1.00  0.00              
ATOM   4782  OG  SER B 242      23.233  28.977  58.408  1.00  0.00              
ATOM   4783  C   SER B 242      25.233  27.559  60.547  1.00  0.00              
ATOM   4784  O   SER B 242      26.455  27.485  60.680  1.00  0.00              
ATOM   4785  N   LYS B 243      24.428  28.014  61.509  1.00  0.00              
ATOM   4786  CA  LYS B 243      24.928  28.395  62.818  1.00  0.00              
ATOM   4787  CB  LYS B 243      23.821  29.141  63.563  1.00  0.00              
ATOM   4788  CG  LYS B 243      24.203  29.765  64.895  1.00  0.00              
ATOM   4789  CD  LYS B 243      23.033  30.585  65.419  1.00  0.00              
ATOM   4790  CE  LYS B 243      23.383  31.222  66.756  1.00  0.00              
ATOM   4791  NZ  LYS B 243      23.412  30.232  67.816  1.00  0.00              
ATOM   4792  C   LYS B 243      25.423  27.201  63.630  1.00  0.00              
ATOM   4793  O   LYS B 243      26.505  27.255  64.217  1.00  0.00              
ATOM   4794  N   CYS B 244      24.677  26.093  63.660  1.00  0.00              
ATOM   4795  CA  CYS B 244      24.963  25.056  64.637  1.00  0.00              
ATOM   4796  CB  CYS B 244      23.752  24.892  65.542  1.00  0.00              
ATOM   4797  SG  CYS B 244      23.218  26.495  66.198  1.00  0.00              
ATOM   4798  C   CYS B 244      25.466  23.704  64.147  1.00  0.00              
ATOM   4799  O   CYS B 244      26.075  22.978  64.942  1.00  0.00              
ATOM   4800  N   CYS B 245      25.286  23.341  62.867  1.00  0.00              
ATOM   4801  CA  CYS B 245      25.687  22.027  62.357  1.00  0.00              
ATOM   4802  CB  CYS B 245      25.374  21.863  60.877  1.00  0.00              
ATOM   4803  SG  CYS B 245      23.609  21.790  60.490  1.00  0.00              
ATOM   4804  C   CYS B 245      27.149  21.657  62.558  1.00  0.00              
ATOM   4805  O   CYS B 245      27.473  20.496  62.802  1.00  0.00              
ATOM   4806  N   GLU B 246      28.066  22.620  62.462  1.00  0.00              
ATOM   4807  CA  GLU B 246      29.461  22.344  62.754  1.00  0.00              
ATOM   4808  CB  GLU B 246      30.344  22.695  61.551  1.00  0.00              
ATOM   4809  CG  GLU B 246      30.208  21.716  60.380  1.00  0.00              
ATOM   4810  CD  GLU B 246      30.597  20.280  60.719  1.00  0.00              
ATOM   4811  OE1 GLU B 246      31.787  19.996  60.871  1.00  0.00              
ATOM   4812  OE2 GLU B 246      29.715  19.435  60.858  1.00  0.00              
ATOM   4813  C   GLU B 246      29.938  22.989  64.049  1.00  0.00              
ATOM   4814  O   GLU B 246      31.029  23.556  64.140  1.00  0.00              
ATOM   4815  N   SER B 247      29.101  22.905  65.087  1.00  0.00              
ATOM   4816  CA  SER B 247      29.514  23.341  66.408  1.00  0.00              
ATOM   4817  CB  SER B 247      28.307  23.543  67.319  1.00  0.00              
ATOM   4818  OG  SER B 247      27.450  22.409  67.371  1.00  0.00              
ATOM   4819  C   SER B 247      30.510  22.355  67.005  1.00  0.00              
ATOM   4820  O   SER B 247      30.214  21.177  67.227  1.00  0.00              
ATOM   4821  N   ALA B 248      31.737  22.843  67.188  1.00  0.00              
ATOM   4822  CA  ALA B 248      32.795  22.062  67.808  1.00  0.00              
ATOM   4823  CB  ALA B 248      34.126  22.775  67.615  1.00  0.00              
ATOM   4824  C   ALA B 248      32.599  21.834  69.301  1.00  0.00              
ATOM   4825  O   ALA B 248      32.772  20.720  69.792  1.00  0.00              
ATOM   4826  N   SER B 249      32.231  22.885  70.037  1.00  0.00              
ATOM   4827  CA  SER B 249      32.052  22.793  71.476  1.00  0.00              
ATOM   4828  CB  SER B 249      33.129  23.648  72.137  1.00  0.00              
ATOM   4829  OG  SER B 249      33.116  24.962  71.583  1.00  0.00              
ATOM   4830  C   SER B 249      30.655  23.220  71.913  1.00  0.00              
ATOM   4831  O   SER B 249      29.824  22.390  72.288  1.00  0.00              
ATOM   4832  N   GLU B 250      30.352  24.521  71.852  1.00  0.00              
ATOM   4833  CA  GLU B 250      29.053  25.024  72.264  1.00  0.00              
ATOM   4834  CB  GLU B 250      29.153  26.524  72.568  1.00  0.00              
ATOM   4835  CG  GLU B 250      27.920  27.165  73.216  1.00  0.00              
ATOM   4836  CD  GLU B 250      27.529  26.584  74.569  1.00  0.00              
ATOM   4837  OE1 GLU B 250      28.233  26.822  75.549  1.00  0.00              
ATOM   4838  OE2 GLU B 250      26.512  25.890  74.634  1.00  0.00              
ATOM   4839  C   GLU B 250      27.990  24.716  71.214  1.00  0.00              
ATOM   4840  O   GLU B 250      27.762  25.465  70.260  1.00  0.00              
ATOM   4841  N   ASP B 251      27.361  23.550  71.374  1.00  0.00              
ATOM   4842  CA  ASP B 251      26.238  23.186  70.525  1.00  0.00              
ATOM   4843  CB  ASP B 251      25.830  21.720  70.678  1.00  0.00              
ATOM   4844  CG  ASP B 251      24.675  21.369  69.749  1.00  0.00              
ATOM   4845  OD1 ASP B 251      23.557  21.168  70.226  1.00  0.00              
ATOM   4846  OD2 ASP B 251      24.861  21.360  68.533  1.00  0.00              
ATOM   4847  C   ASP B 251      25.019  24.065  70.752  1.00  0.00              
ATOM   4848  O   ASP B 251      24.264  23.885  71.708  1.00  0.00              
ATOM   4849  N   CYS B 252      24.821  25.028  69.857  1.00  0.00              
ATOM   4850  CA  CYS B 252      23.602  25.817  69.880  1.00  0.00              
ATOM   4851  CB  CYS B 252      23.789  27.131  69.143  1.00  0.00              
ATOM   4852  SG  CYS B 252      24.627  27.032  67.542  1.00  0.00              
ATOM   4853  C   CYS B 252      22.337  25.106  69.417  1.00  0.00              
ATOM   4854  O   CYS B 252      21.239  25.498  69.817  1.00  0.00              
ATOM   4855  N   MET B 253      22.457  24.029  68.625  1.00  0.00              
ATOM   4856  CA  MET B 253      21.318  23.300  68.065  1.00  0.00              
ATOM   4857  CB  MET B 253      21.833  22.090  67.291  1.00  0.00              
ATOM   4858  CG  MET B 253      20.838  21.435  66.350  1.00  0.00              
ATOM   4859  SD  MET B 253      20.380  22.497  64.959  1.00  0.00              
ATOM   4860  CE  MET B 253      21.558  21.943  63.760  1.00  0.00              
ATOM   4861  C   MET B 253      20.292  22.862  69.109  1.00  0.00              
ATOM   4862  O   MET B 253      19.083  22.959  68.886  1.00  0.00              
ATOM   4863  N   ALA B 254      20.794  22.437  70.275  1.00  0.00              
ATOM   4864  CA  ALA B 254      19.979  22.128  71.443  1.00  0.00              
ATOM   4865  CB  ALA B 254      20.903  21.863  72.622  1.00  0.00              
ATOM   4866  C   ALA B 254      19.005  23.217  71.879  1.00  0.00              
ATOM   4867  O   ALA B 254      17.921  22.920  72.380  1.00  0.00              
ATOM   4868  N   LYS B 255      19.378  24.488  71.706  1.00  0.00              
ATOM   4869  CA  LYS B 255      18.491  25.601  72.015  1.00  0.00              
ATOM   4870  CB  LYS B 255      19.260  26.836  72.502  1.00  0.00              
ATOM   4871  CG  LYS B 255      20.250  26.647  73.652  1.00  0.00              
ATOM   4872  CD  LYS B 255      21.623  26.296  73.098  1.00  0.00              
ATOM   4873  CE  LYS B 255      22.670  26.093  74.176  1.00  0.00              
ATOM   4874  NZ  LYS B 255      23.948  25.834  73.543  1.00  0.00              
ATOM   4875  C   LYS B 255      17.698  25.983  70.770  1.00  0.00              
ATOM   4876  O   LYS B 255      16.503  26.287  70.831  1.00  0.00              
ATOM   4877  N   GLU B 256      18.378  25.939  69.618  1.00  0.00              
ATOM   4878  CA  GLU B 256      17.810  26.357  68.347  1.00  0.00              
ATOM   4879  CB  GLU B 256      18.832  26.262  67.225  1.00  0.00              
ATOM   4880  CG  GLU B 256      20.108  27.092  67.320  1.00  0.00              
ATOM   4881  CD  GLU B 256      19.975  28.603  67.456  1.00  0.00              
ATOM   4882  OE1 GLU B 256      19.110  29.208  66.822  1.00  0.00              
ATOM   4883  OE2 GLU B 256      20.776  29.177  68.196  1.00  0.00              
ATOM   4884  C   GLU B 256      16.581  25.572  67.916  1.00  0.00              
ATOM   4885  O   GLU B 256      15.567  26.179  67.571  1.00  0.00              
ATOM   4886  N   LEU B 257      16.627  24.234  67.936  1.00  0.00              
ATOM   4887  CA  LEU B 257      15.492  23.436  67.491  1.00  0.00              
ATOM   4888  CB  LEU B 257      15.851  21.960  67.299  1.00  0.00              
ATOM   4889  CG  LEU B 257      16.885  21.605  66.236  1.00  0.00              
ATOM   4890  CD1 LEU B 257      17.075  20.099  66.185  1.00  0.00              
ATOM   4891  CD2 LEU B 257      16.478  22.124  64.865  1.00  0.00              
ATOM   4892  C   LEU B 257      14.213  23.607  68.309  1.00  0.00              
ATOM   4893  O   LEU B 257      13.158  23.709  67.681  1.00  0.00              
ATOM   4894  N   PRO B 258      14.194  23.684  69.656  1.00  0.00              
ATOM   4895  CD  PRO B 258      15.197  23.111  70.551  1.00  0.00              
ATOM   4896  CA  PRO B 258      13.031  24.113  70.433  1.00  0.00              
ATOM   4897  CB  PRO B 258      13.563  24.141  71.847  1.00  0.00              
ATOM   4898  CG  PRO B 258      14.446  22.924  71.857  1.00  0.00              
ATOM   4899  C   PRO B 258      12.477  25.468  70.003  1.00  0.00              
ATOM   4900  O   PRO B 258      11.265  25.614  69.811  1.00  0.00              
ATOM   4901  N   GLU B 259      13.360  26.455  69.800  1.00  0.00              
ATOM   4902  CA  GLU B 259      12.957  27.755  69.282  1.00  0.00              
ATOM   4903  CB  GLU B 259      14.160  28.705  69.310  1.00  0.00              
ATOM   4904  CG  GLU B 259      13.987  30.111  68.724  1.00  0.00              
ATOM   4905  CD  GLU B 259      12.797  30.917  69.236  1.00  0.00              
ATOM   4906  OE1 GLU B 259      12.656  31.096  70.445  1.00  0.00              
ATOM   4907  OE2 GLU B 259      12.020  31.378  68.398  1.00  0.00              
ATOM   4908  C   GLU B 259      12.336  27.651  67.890  1.00  0.00              
ATOM   4909  O   GLU B 259      11.348  28.335  67.603  1.00  0.00              
ATOM   4910  N   HIS B 260      12.883  26.780  67.036  1.00  0.00              
ATOM   4911  CA  HIS B 260      12.300  26.514  65.733  1.00  0.00              
ATOM   4912  CB  HIS B 260      13.170  25.580  64.893  1.00  0.00              
ATOM   4913  CG  HIS B 260      12.638  25.400  63.477  1.00  0.00              
ATOM   4914  ND1 HIS B 260      12.189  26.347  62.668  1.00  0.00              
ATOM   4915  CD2 HIS B 260      12.486  24.190  62.846  1.00  0.00              
ATOM   4916  NE2 HIS B 260      11.935  24.482  61.695  1.00  0.00              
ATOM   4917  CE1 HIS B 260      11.752  25.775  61.583  1.00  0.00              
ATOM   4918  C   HIS B 260      10.906  25.928  65.883  1.00  0.00              
ATOM   4919  O   HIS B 260       9.984  26.445  65.256  1.00  0.00              
ATOM   4920  N   THR B 261      10.703  24.904  66.723  1.00  0.00              
ATOM   4921  CA  THR B 261       9.379  24.329  66.921  1.00  0.00              
ATOM   4922  CB  THR B 261       9.422  23.057  67.784  1.00  0.00              
ATOM   4923  OG1 THR B 261      10.346  23.253  68.846  1.00  0.00              
ATOM   4924  CG2 THR B 261       9.832  21.867  66.942  1.00  0.00              
ATOM   4925  C   THR B 261       8.313  25.295  67.419  1.00  0.00              
ATOM   4926  O   THR B 261       7.148  25.165  67.042  1.00  0.00              
ATOM   4927  N   VAL B 262       8.705  26.296  68.222  1.00  0.00              
ATOM   4928  CA  VAL B 262       7.796  27.363  68.633  1.00  0.00              
ATOM   4929  CB  VAL B 262       8.492  28.332  69.625  1.00  0.00              
ATOM   4930  CG1 VAL B 262       7.589  29.491  70.030  1.00  0.00              
ATOM   4931  CG2 VAL B 262       8.906  27.594  70.888  1.00  0.00              
ATOM   4932  C   VAL B 262       7.277  28.102  67.401  1.00  0.00              
ATOM   4933  O   VAL B 262       6.065  28.162  67.174  1.00  0.00              
ATOM   4934  N   LYS B 263       8.193  28.601  66.561  1.00  0.00              
ATOM   4935  CA  LYS B 263       7.823  29.301  65.336  1.00  0.00              
ATOM   4936  CB  LYS B 263       9.058  29.797  64.596  1.00  0.00              
ATOM   4937  CG  LYS B 263       9.902  30.854  65.282  1.00  0.00              
ATOM   4938  CD  LYS B 263      10.905  31.331  64.244  1.00  0.00
[truncated: 120,880 more chars]
