# Supplementary material for: RaTrav: a tool for calculating mean first-passage times on biochemical networks
Source: BMC Syst Biol. 2013 Nov 21;7:130. doi: 10.1186/1752-0509-7-130 (PMC4222613; doi:10.1186/1752-0509-7-130)
Supplement: Additional file 1 — RaTrav examples file. File containing RaTrav input and output data for the two case studies presented. [file 1752-0509-7-130-S1.zip › SupplementaryFiles/Example1/40c.pdb]

ATOM      1  N   GLU A   1      11.418  -6.498 102.459  1.00  0.00              
ATOM      2  CA  GLU A   1      11.754  -7.881 102.747  1.00  0.00              
ATOM      3  CB  GLU A   1      11.850  -8.047 104.263  1.00  0.00              
ATOM      4  CG  GLU A   1      12.451  -9.360 104.765  1.00  0.00              
ATOM      5  CD  GLU A   1      13.900  -9.599 104.356  1.00  0.00              
ATOM      6  OE1 GLU A   1      14.774  -8.851 104.798  1.00  0.00              
ATOM      7  OE2 GLU A   1      14.160 -10.543 103.612  1.00  0.00              
ATOM      8  C   GLU A   1      10.711  -8.829 102.161  1.00  0.00              
ATOM      9  O   GLU A   1      10.974  -9.996 101.882  1.00  0.00              
ATOM     10  N   THR A   2       9.520  -8.281 101.956  1.00  0.00              
ATOM     11  CA  THR A   2       8.408  -9.008 101.378  1.00  0.00              
ATOM     12  CB  THR A   2       7.096  -8.302 101.766  1.00  0.00              
ATOM     13  OG1 THR A   2       7.354  -6.900 101.815  1.00  0.00              
ATOM     14  CG2 THR A   2       6.562  -8.808 103.095  1.00  0.00              
ATOM     15  C   THR A   2       8.539  -9.187  99.871  1.00  0.00              
ATOM     16  O   THR A   2       9.047  -8.321  99.152  1.00  0.00              
ATOM     17  N   THR A   3       8.083 -10.342  99.387  1.00  0.00              
ATOM     18  CA  THR A   3       8.175 -10.699  97.981  1.00  0.00              
ATOM     19  CB  THR A   3       7.799 -12.184  97.835  1.00  0.00              
ATOM     20  OG1 THR A   3       6.618 -12.368  98.613  1.00  0.00              
ATOM     21  CG2 THR A   3       8.909 -13.117  98.293  1.00  0.00              
ATOM     22  C   THR A   3       7.287  -9.820  97.111  1.00  0.00              
ATOM     23  O   THR A   3       6.060  -9.927  97.162  1.00  0.00              
ATOM     24  N   ALA A   4       7.920  -8.929  96.345  1.00  0.00              
ATOM     25  CA  ALA A   4       7.222  -8.003  95.465  1.00  0.00              
ATOM     26  CB  ALA A   4       8.241  -7.238  94.633  1.00  0.00              
ATOM     27  C   ALA A   4       6.223  -8.641  94.507  1.00  0.00              
ATOM     28  O   ALA A   4       6.539  -9.590  93.787  1.00  0.00              
ATOM     29  N   LEU A   5       4.997  -8.120  94.515  1.00  0.00              
ATOM     30  CA  LEU A   5       3.918  -8.650  93.697  1.00  0.00              
ATOM     31  CB  LEU A   5       2.571  -8.157  94.213  1.00  0.00              
ATOM     32  CG  LEU A   5       2.094  -8.621  95.577  1.00  0.00              
ATOM     33  CD1 LEU A   5       0.881  -7.828  96.023  1.00  0.00              
ATOM     34  CD2 LEU A   5       1.776 -10.099  95.550  1.00  0.00              
ATOM     35  C   LEU A   5       4.069  -8.203  92.256  1.00  0.00              
ATOM     36  O   LEU A   5       4.340  -7.032  91.992  1.00  0.00              
ATOM     37  N   VAL A   6       3.920  -9.118  91.302  1.00  0.00              
ATOM     38  CA  VAL A   6       3.904  -8.751  89.896  1.00  0.00              
ATOM     39  CB  VAL A   6       5.027  -9.449  89.093  1.00  0.00              
ATOM     40  CG1 VAL A   6       5.043  -8.954  87.653  1.00  0.00              
ATOM     41  CG2 VAL A   6       6.391  -9.197  89.711  1.00  0.00              
ATOM     42  C   VAL A   6       2.530  -9.143  89.376  1.00  0.00              
ATOM     43  O   VAL A   6       2.147 -10.320  89.406  1.00  0.00              
ATOM     44  N   CYS A   7       1.772  -8.146  88.922  1.00  0.00              
ATOM     45  CA  CYS A   7       0.428  -8.381  88.433  1.00  0.00              
ATOM     46  CB  CYS A   7      -0.570  -7.764  89.405  1.00  0.00              
ATOM     47  SG  CYS A   7      -2.302  -8.096  88.997  1.00  0.00              
ATOM     48  C   CYS A   7       0.244  -7.848  87.018  1.00  0.00              
ATOM     49  O   CYS A   7       0.099  -6.645  86.762  1.00  0.00              
ATOM     50  N   ASP A   8       0.269  -8.792  86.077  1.00  0.00              
ATOM     51  CA  ASP A   8       0.083  -8.496  84.669  1.00  0.00              
ATOM     52  CB  ASP A   8       0.846  -9.488  83.795  1.00  0.00              
ATOM     53  CG  ASP A   8       0.817  -9.251  82.286  1.00  0.00              
ATOM     54  OD1 ASP A   8       1.236 -10.156  81.567  1.00  0.00              
ATOM     55  OD2 ASP A   8       0.437  -8.174  81.814  1.00  0.00              
ATOM     56  C   ASP A   8      -1.389  -8.474  84.297  1.00  0.00              
ATOM     57  O   ASP A   8      -2.016  -9.491  84.002  1.00  0.00              
ATOM     58  N   ASN A   9      -1.901  -7.251  84.296  1.00  0.00              
ATOM     59  CA  ASN A   9      -3.297  -6.970  84.008  1.00  0.00              
ATOM     60  CB  ASN A   9      -3.727  -5.689  84.726  1.00  0.00              
ATOM     61  CG  ASN A   9      -3.716  -5.762  86.246  1.00  0.00              
ATOM     62  OD1 ASN A   9      -4.747  -5.627  86.897  1.00  0.00              
ATOM     63  ND2 ASN A   9      -2.587  -5.947  86.913  1.00  0.00              
ATOM     64  C   ASN A   9      -3.467  -6.768  82.509  1.00  0.00              
ATOM     65  O   ASN A   9      -2.748  -5.961  81.914  1.00  0.00              
ATOM     66  N   GLY A  10      -4.375  -7.496  81.857  1.00  0.00              
ATOM     67  CA  GLY A  10      -4.696  -7.241  80.461  1.00  0.00              
ATOM     68  C   GLY A  10      -6.169  -7.494  80.184  1.00  0.00              
ATOM     69  O   GLY A  10      -6.822  -8.232  80.926  1.00  0.00              
ATOM     70  N   SER A  11      -6.688  -6.920  79.089  1.00  0.00              
ATOM     71  CA  SER A  11      -8.095  -6.985  78.689  1.00  0.00              
ATOM     72  CB  SER A  11      -8.218  -6.537  77.235  1.00  0.00              
ATOM     73  OG  SER A  11      -7.460  -5.368  76.938  1.00  0.00              
ATOM     74  C   SER A  11      -8.804  -8.330  78.822  1.00  0.00              
ATOM     75  O   SER A  11     -10.011  -8.396  79.063  1.00  0.00              
ATOM     76  N   GLY A  12      -8.068  -9.427  78.632  1.00  0.00              
ATOM     77  CA  GLY A  12      -8.642 -10.756  78.735  1.00  0.00              
ATOM     78  C   GLY A  12      -8.254 -11.490  80.006  1.00  0.00              
ATOM     79  O   GLY A  12      -9.049 -12.268  80.532  1.00  0.00              
ATOM     80  N   LEU A  13      -7.059 -11.242  80.546  1.00  0.00              
ATOM     81  CA  LEU A  13      -6.476 -12.108  81.560  1.00  0.00              
ATOM     82  CB  LEU A  13      -5.579 -13.176  80.930  1.00  0.00              
ATOM     83  CG  LEU A  13      -6.166 -14.326  80.116  1.00  0.00              
ATOM     84  CD1 LEU A  13      -5.069 -15.041  79.352  1.00  0.00              
ATOM     85  CD2 LEU A  13      -6.920 -15.300  81.002  1.00  0.00              
ATOM     86  C   LEU A  13      -5.629 -11.301  82.527  1.00  0.00              
ATOM     87  O   LEU A  13      -4.992 -10.310  82.154  1.00  0.00              
ATOM     88  N   VAL A  14      -5.665 -11.714  83.791  1.00  0.00              
ATOM     89  CA  VAL A  14      -4.736 -11.223  84.789  1.00  0.00              
ATOM     90  CB  VAL A  14      -5.471 -10.693  86.044  1.00  0.00              
ATOM     91  CG1 VAL A  14      -4.490 -10.205  87.104  1.00  0.00              
ATOM     92  CG2 VAL A  14      -6.387  -9.535  85.679  1.00  0.00              
ATOM     93  C   VAL A  14      -3.811 -12.383  85.131  1.00  0.00              
ATOM     94  O   VAL A  14      -4.251 -13.459  85.553  1.00  0.00              
ATOM     95  N   LYS A  15      -2.523 -12.163  84.873  1.00  0.00              
ATOM     96  CA  LYS A  15      -1.472 -13.080  85.284  1.00  0.00              
ATOM     97  CB  LYS A  15      -0.385 -13.226  84.216  1.00  0.00              
ATOM     98  CG  LYS A  15      -0.831 -13.765  82.861  1.00  0.00              
ATOM     99  CD  LYS A  15      -1.155 -12.645  81.878  1.00  0.00              
ATOM    100  CE  LYS A  15      -1.700 -13.184  80.561  1.00  0.00              
ATOM    101  NZ  LYS A  15      -0.754 -14.029  79.853  1.00  0.00              
ATOM    102  C   LYS A  15      -0.849 -12.504  86.548  1.00  0.00              
ATOM    103  O   LYS A  15      -0.619 -11.296  86.626  1.00  0.00              
ATOM    104  N   ALA A  16      -0.548 -13.319  87.556  1.00  0.00              
ATOM    105  CA  ALA A  16      -0.090 -12.813  88.838  1.00  0.00              
ATOM    106  CB  ALA A  16      -1.287 -12.649  89.756  1.00  0.00              
ATOM    107  C   ALA A  16       0.881 -13.749  89.534  1.00  0.00              
ATOM    108  O   ALA A  16       0.822 -14.974  89.379  1.00  0.00              
ATOM    109  N   GLY A  17       1.795 -13.156  90.299  1.00  0.00              
ATOM    110  CA  GLY A  17       2.745 -13.911  91.096  1.00  0.00              
ATOM    111  C   GLY A  17       3.708 -12.970  91.796  1.00  0.00              
ATOM    112  O   GLY A  17       3.370 -11.823  92.100  1.00  0.00              
ATOM    113  N   PHE A  18       4.931 -13.446  92.019  1.00  0.00              
ATOM    114  CA  PHE A  18       5.929 -12.702  92.767  1.00  0.00              
ATOM    115  CB  PHE A  18       6.290 -13.423  94.067  1.00  0.00              
ATOM    116  CG  PHE A  18       5.119 -13.675  95.007  1.00  0.00              
ATOM    117  CD1 PHE A  18       4.519 -14.919  95.032  1.00  0.00              
ATOM    118  CD2 PHE A  18       4.665 -12.673  95.841  1.00  0.00              
ATOM    119  CE1 PHE A  18       3.467 -15.159  95.891  1.00  0.00              
ATOM    120  CE2 PHE A  18       3.620 -12.925  96.705  1.00  0.00              
ATOM    121  CZ  PHE A  18       3.017 -14.164  96.730  1.00  0.00              
ATOM    122  C   PHE A  18       7.192 -12.547  91.935  1.00  0.00              
ATOM    123  O   PHE A  18       7.521 -13.387  91.090  1.00  0.00              
ATOM    124  N   ALA A  19       7.905 -11.452  92.199  1.00  0.00              
ATOM    125  CA  ALA A  19       9.170 -11.146  91.553  1.00  0.00              
ATOM    126  CB  ALA A  19       9.722  -9.854  92.125  1.00  0.00              
ATOM    127  C   ALA A  19      10.206 -12.231  91.789  1.00  0.00              
ATOM    128  O   ALA A  19      10.466 -12.647  92.920  1.00  0.00              
ATOM    129  N   GLY A  20      10.764 -12.719  90.686  1.00  0.00              
ATOM    130  CA  GLY A  20      11.692 -13.832  90.733  1.00  0.00              
ATOM    131  C   GLY A  20      11.050 -15.125  90.250  1.00  0.00              
ATOM    132  O   GLY A  20      11.761 -16.097  89.987  1.00  0.00              
ATOM    133  N   ASP A  21       9.717 -15.194  90.114  1.00  0.00              
ATOM    134  CA  ASP A  21       9.086 -16.386  89.556  1.00  0.00              
ATOM    135  CB  ASP A  21       7.579 -16.455  89.784  1.00  0.00              
ATOM    136  CG  ASP A  21       7.101 -16.774  91.189  1.00  0.00              
ATOM    137  OD1 ASP A  21       7.566 -17.741  91.795  1.00  0.00              
ATOM    138  OD2 ASP A  21       6.220 -16.073  91.691  1.00  0.00              
ATOM    139  C   ASP A  21       9.300 -16.437  88.055  1.00  0.00              
ATOM    140  O   ASP A  21       9.197 -15.421  87.366  1.00  0.00              
ATOM    141  N   ASP A  22       9.585 -17.628  87.530  1.00  0.00              
ATOM    142  CA  ASP A  22       9.755 -17.818  86.092  1.00  0.00              
ATOM    143  CB  ASP A  22      10.556 -19.095  85.797  1.00  0.00              
ATOM    144  CG  ASP A  22       9.790 -20.394  86.026  1.00  0.00              
ATOM    145  OD1 ASP A  22       9.295 -20.590  87.139  1.00  0.00              
ATOM    146  OD2 ASP A  22       9.687 -21.197  85.103  1.00  0.00              
ATOM    147  C   ASP A  22       8.428 -17.886  85.340  1.00  0.00              
ATOM    148  O   ASP A  22       8.397 -17.813  84.114  1.00  0.00              
ATOM    149  N   ALA A  23       7.326 -18.069  86.068  1.00  0.00              
ATOM    150  CA  ALA A  23       6.007 -18.243  85.485  1.00  0.00              
ATOM    151  CB  ALA A  23       5.733 -19.734  85.321  1.00  0.00              
ATOM    152  C   ALA A  23       4.982 -17.693  86.473  1.00  0.00              
ATOM    153  O   ALA A  23       5.253 -17.709  87.679  1.00  0.00              
ATOM    154  N   PRO A  24       3.834 -17.148  86.041  1.00  0.00              
ATOM    155  CD  PRO A  24       3.529 -16.832  84.648  1.00  0.00              
ATOM    156  CA  PRO A  24       2.768 -16.694  86.929  1.00  0.00              
ATOM    157  CB  PRO A  24       1.811 -15.987  85.989  1.00  0.00              
ATOM    158  CG  PRO A  24       2.022 -16.685  84.671  1.00  0.00              
ATOM    159  C   PRO A  24       2.091 -17.820  87.698  1.00  0.00              
ATOM    160  O   PRO A  24       1.860 -18.914  87.178  1.00  0.00              
ATOM    161  N   ARG A  25       1.771 -17.533  88.957  1.00  0.00              
ATOM    162  CA  ARG A  25       1.159 -18.512  89.838  1.00  0.00              
ATOM    163  CB  ARG A  25       1.543 -18.174  91.271  1.00  0.00              
ATOM    164  CG  ARG A  25       1.150 -19.206  92.324  1.00  0.00              
ATOM    165  CD  ARG A  25       1.962 -19.031  93.607  1.00  0.00              
ATOM    166  NE  ARG A  25       3.324 -19.537  93.465  1.00  0.00              
ATOM    167  CZ  ARG A  25       4.380 -18.761  93.202  1.00  0.00              
ATOM    168  NH1 ARG A  25       5.569 -19.329  93.046  1.00  0.00              
ATOM    169  NH2 ARG A  25       4.257 -17.442  93.108  1.00  0.00              
ATOM    170  C   ARG A  25      -0.352 -18.524  89.645  1.00  0.00              
ATOM    171  O   ARG A  25      -0.992 -19.576  89.672  1.00  0.00              
ATOM    172  N   ALA A  26      -0.939 -17.345  89.434  1.00  0.00              
ATOM    173  CA  ALA A  26      -2.362 -17.240  89.173  1.00  0.00              
ATOM    174  CB  ALA A  26      -2.993 -16.293  90.180  1.00  0.00              
ATOM    175  C   ALA A  26      -2.565 -16.649  87.790  1.00  0.00              
ATOM    176  O   ALA A  26      -1.951 -15.639  87.447  1.00  0.00              
ATOM    177  N   VAL A  27      -3.372 -17.299  86.953  1.00  0.00              
ATOM    178  CA  VAL A  27      -3.783 -16.736  85.675  1.00  0.00              
ATOM    179  CB  VAL A  27      -3.172 -17.466  84.447  1.00  0.00              
ATOM    180  CG1 VAL A  27      -3.547 -16.738  83.161  1.00  0.00              
ATOM    181  CG2 VAL A  27      -1.659 -17.596  84.520  1.00  0.00              
ATOM    182  C   VAL A  27      -5.291 -16.924  85.674  1.00  0.00              
ATOM    183  O   VAL A  27      -5.766 -18.054  85.817  1.00  0.00              
ATOM    184  N   PHE A  28      -6.057 -15.840  85.559  1.00  0.00              
ATOM    185  CA  PHE A  28      -7.507 -15.945  85.508  1.00  0.00              
ATOM    186  CB  PHE A  28      -8.123 -15.909  86.924  1.00  0.00              
ATOM    187  CG  PHE A  28      -7.980 -14.617  87.715  1.00  0.00              
ATOM    188  CD1 PHE A  28      -9.064 -13.766  87.818  1.00  0.00              
ATOM    189  CD2 PHE A  28      -6.794 -14.315  88.355  1.00  0.00              
ATOM    190  CE1 PHE A  28      -8.965 -12.617  88.570  1.00  0.00              
ATOM    191  CE2 PHE A  28      -6.705 -13.164  89.107  1.00  0.00              
ATOM    192  CZ  PHE A  28      -7.788 -12.320  89.217  1.00  0.00              
ATOM    193  C   PHE A  28      -8.100 -14.868  84.604  1.00  0.00              
ATOM    194  O   PHE A  28      -7.485 -13.807  84.467  1.00  0.00              
ATOM    195  N   PRO A  29      -9.244 -15.080  83.933  1.00  0.00              
ATOM    196  CD  PRO A  29      -9.932 -16.362  83.826  1.00  0.00              
ATOM    197  CA  PRO A  29      -9.895 -14.080  83.092  1.00  0.00              
ATOM    198  CB  PRO A  29     -11.071 -14.837  82.499  1.00  0.00              
ATOM    199  CG  PRO A  29     -11.347 -15.936  83.495  1.00  0.00              
ATOM    200  C   PRO A  29     -10.326 -12.802  83.800  1.00  0.00              
ATOM    201  O   PRO A  29     -10.846 -12.823  84.919  1.00  0.00              
ATOM    202  N   SER A  30     -10.117 -11.671  83.126  1.00  0.00              
ATOM    203  CA  SER A  30     -10.464 -10.355  83.641  1.00  0.00              
ATOM    204  CB  SER A  30      -9.671  -9.309  82.861  1.00  0.00              
ATOM    205  OG  SER A  30      -8.283  -9.608  82.876  1.00  0.00              
ATOM    206  C   SER A  30     -11.964 -10.066  83.570  1.00  0.00              
ATOM    207  O   SER A  30     -12.423  -9.105  82.946  1.00  0.00              
ATOM    208  N   ILE A  31     -12.753 -10.910  84.233  1.00  0.00              
ATOM    209  CA  ILE A  31     -14.198 -10.782  84.241  1.00  0.00              
ATOM    210  CB  ILE A  31     -14.933 -11.961  83.550  1.00  0.00              
ATOM    211  CG2 ILE A  31     -14.822 -11.825  82.040  1.00  0.00              
ATOM    212  CG1 ILE A  31     -14.500 -13.336  84.058  1.00  0.00              
ATOM    213  CD1 ILE A  31     -15.328 -14.521  83.521  1.00  0.00              
ATOM    214  C   ILE A  31     -14.704 -10.653  85.664  1.00  0.00              
ATOM    215  O   ILE A  31     -14.113 -11.171  86.614  1.00  0.00              
ATOM    216  N   VAL A  32     -15.794  -9.913  85.804  1.00  0.00              
ATOM    217  CA  VAL A  32     -16.604  -9.953  87.010  1.00  0.00              
ATOM    218  CB  VAL A  32     -16.639  -8.611  87.775  1.00  0.00              
ATOM    219  CG1 VAL A  32     -15.311  -8.337  88.463  1.00  0.00              
ATOM    220  CG2 VAL A  32     -16.986  -7.459  86.849  1.00  0.00              
ATOM    221  C   VAL A  32     -18.001 -10.358  86.573  1.00  0.00              
ATOM    222  O   VAL A  32     -18.399 -10.076  85.440  1.00  0.00              
ATOM    223  N   GLY A  33     -18.763 -11.024  87.432  1.00  0.00              
ATOM    224  CA  GLY A  33     -20.083 -11.487  87.062  1.00  0.00              
ATOM    225  C   GLY A  33     -21.079 -11.227  88.168  1.00  0.00              
ATOM    226  O   GLY A  33     -20.981 -11.783  89.264  1.00  0.00              
ATOM    227  N   ARG A  34     -22.022 -10.337  87.880  1.00  0.00              
ATOM    228  CA  ARG A  34     -23.146 -10.113  88.773  1.00  0.00              
ATOM    229  CB  ARG A  34     -23.608  -8.661  88.713  1.00  0.00              
ATOM    230  CG  ARG A  34     -22.649  -7.729  89.421  1.00  0.00              
ATOM    231  CD  ARG A  34     -23.096  -6.279  89.335  1.00  0.00              
ATOM    232  NE  ARG A  34     -22.210  -5.430  90.117  1.00  0.00              
ATOM    233  CZ  ARG A  34     -21.012  -5.025  89.687  1.00  0.00              
ATOM    234  NH1 ARG A  34     -20.244  -4.347  90.530  1.00  0.00              
ATOM    235  NH2 ARG A  34     -20.604  -5.243  88.437  1.00  0.00              
ATOM    236  C   ARG A  34     -24.277 -11.016  88.312  1.00  0.00              
ATOM    237  O   ARG A  34     -24.439 -11.162  87.097  1.00  0.00              
ATOM    238  N   PRO A  35     -25.065 -11.667  89.180  1.00  0.00              
ATOM    239  CD  PRO A  35     -24.808 -11.796  90.609  1.00  0.00              
ATOM    240  CA  PRO A  35     -26.261 -12.410  88.784  1.00  0.00              
ATOM    241  CB  PRO A  35     -26.824 -12.886  90.114  1.00  0.00              
ATOM    242  CG  PRO A  35     -26.211 -11.975  91.153  1.00  0.00              
ATOM    243  C   PRO A  35     -27.234 -11.541  87.994  1.00  0.00              
ATOM    244  O   PRO A  35     -27.336 -10.339  88.247  1.00  0.00              
ATOM    245  N   ARG A  36     -27.912 -12.133  87.006  1.00  0.00              
ATOM    246  CA  ARG A  36     -28.793 -11.408  86.091  1.00  0.00              
ATOM    247  CB  ARG A  36     -29.685 -12.377  85.327  1.00  0.00              
ATOM    248  CG  ARG A  36     -28.944 -13.307  84.386  1.00  0.00              
ATOM    249  CD  ARG A  36     -29.933 -14.277  83.771  1.00  0.00              
ATOM    250  NE  ARG A  36     -29.247 -15.362  83.088  1.00  0.00              
ATOM    251  CZ  ARG A  36     -29.886 -16.264  82.343  1.00  0.00              
ATOM    252  NH1 ARG A  36     -29.185 -17.262  81.827  1.00  0.00              
ATOM    253  NH2 ARG A  36     -31.192 -16.180  82.105  1.00  0.00              
ATOM    254  C   ARG A  36     -29.686 -10.307  86.658  1.00  0.00              
ATOM    255  O   ARG A  36     -30.224 -10.400  87.763  1.00  0.00              
ATOM    256  N   HIS A  37     -29.759  -9.218  85.887  1.00  0.00              
ATOM    257  CA  HIS A  37     -30.738  -8.147  86.058  1.00  0.00              
ATOM    258  CB  HIS A  37     -32.139  -8.635  85.656  1.00  0.00              
ATOM    259  CG  HIS A  37     -32.235  -9.080  84.205  1.00  0.00              
ATOM    260  ND1 HIS A  37     -32.341 -10.324  83.767  1.00  0.00              
ATOM    261  CD2 HIS A  37     -32.200  -8.234  83.122  1.00  0.00              
ATOM    262  NE2 HIS A  37     -32.278  -9.027  82.084  1.00  0.00              
ATOM    263  CE1 HIS A  37     -32.363 -10.279  82.463  1.00  0.00              
ATOM    264  C   HIS A  37     -30.788  -7.420  87.402  1.00  0.00              
ATOM    265  O   HIS A  37     -31.838  -6.918  87.814  1.00  0.00              
ATOM    266  N   GLN A  38     -29.639  -7.284  88.076  1.00  0.00              
ATOM    267  CA  GLN A  38     -29.548  -6.591  89.362  1.00  0.00              
ATOM    268  CB  GLN A  38     -28.102  -6.536  89.846  1.00  0.00              
ATOM    269  CG  GLN A  38     -27.431  -7.881  90.082  1.00  0.00              
ATOM    270  CD  GLN A  38     -28.188  -8.804  91.024  1.00  0.00              
ATOM    271  OE1 GLN A  38     -28.087  -8.699  92.243  1.00  0.00              
ATOM    272  NE2 GLN A  38     -28.954  -9.754  90.502  1.00  0.00              
ATOM    273  C   GLN A  38     -30.116  -5.177  89.388  1.00  0.00              
ATOM    274  O   GLN A  38     -30.783  -4.774  90.340  1.00  0.00              
ATOM    275  N   GLY A  39     -29.891  -4.428  88.303  1.00  0.00              
ATOM    276  CA  GLY A  39     -30.425  -3.081  88.154  1.00  0.00              
ATOM    277  C   GLY A  39     -31.945  -3.034  88.036  1.00  0.00              
ATOM    278  O   GLY A  39     -32.555  -1.988  88.253  1.00  0.00              
ATOM    279  N   VAL A  40     -32.574  -4.153  87.662  1.00  0.00              
ATOM    280  CA  VAL A  40     -34.025  -4.249  87.610  1.00  0.00              
ATOM    281  CB  VAL A  40     -34.470  -5.225  86.492  1.00  0.00              
ATOM    282  CG1 VAL A  40     -35.987  -5.298  86.380  1.00  0.00              
ATOM    283  CG2 VAL A  40     -33.885  -4.822  85.145  1.00  0.00              
ATOM    284  C   VAL A  40     -34.502  -4.724  88.979  1.00  0.00              
ATOM    285  O   VAL A  40     -35.403  -4.136  89.581  1.00  0.00              
ATOM    286  N   MET A  41     -33.881  -5.781  89.510  1.00  0.00              
ATOM    287  CA  MET A  41     -34.254  -6.332  90.803  1.00  0.00              
ATOM    288  CB  MET A  41     -33.909  -7.818  90.855  1.00  0.00              
ATOM    289  CG  MET A  41     -34.774  -8.670  89.940  1.00  0.00              
ATOM    290  SD  MET A  41     -34.501 -10.442  90.184  1.00  0.00              
ATOM    291  CE  MET A  41     -33.240 -10.713  88.973  1.00  0.00              
ATOM    292  C   MET A  41     -33.641  -5.564  91.973  1.00  0.00              
ATOM    293  O   MET A  41     -32.847  -6.070  92.775  1.00  0.00              
ATOM    294  N   VAL A  42     -34.074  -4.305  92.081  1.00  0.00              
ATOM    295  CA  VAL A  42     -33.563  -3.372  93.075  1.00  0.00              
ATOM    296  CB  VAL A  42     -34.118  -1.945  92.829  1.00  0.00              
ATOM    297  CG1 VAL A  42     -33.544  -0.939  93.821  1.00  0.00              
ATOM    298  CG2 VAL A  42     -33.800  -1.470  91.418  1.00  0.00              
ATOM    299  C   VAL A  42     -33.886  -3.861  94.483  1.00  0.00              
ATOM    300  O   VAL A  42     -35.033  -3.882  94.930  1.00  0.00              
ATOM    301  N   GLY A  43     -32.830  -4.329  95.145  1.00  0.00              
ATOM    302  CA  GLY A  43     -32.925  -4.776  96.523  1.00  0.00              
ATOM    303  C   GLY A  43     -33.196  -6.268  96.650  1.00  0.00              
ATOM    304  O   GLY A  43     -33.458  -6.752  97.755  1.00  0.00              
ATOM    305  N   MET A  44     -33.135  -7.046  95.562  1.00  0.00              
ATOM    306  CA  MET A  44     -33.292  -8.490  95.658  1.00  0.00              
ATOM    307  CB  MET A  44     -33.715  -9.073  94.311  1.00  0.00              
ATOM    308  CG  MET A  44     -34.112 -10.547  94.317  1.00  0.00              
ATOM    309  SD  MET A  44     -35.548 -10.912  95.359  1.00  0.00              
ATOM    310  CE  MET A  44     -34.778 -11.855  96.644  1.00  0.00              
ATOM    311  C   MET A  44     -31.992  -9.104  96.170  1.00  0.00              
ATOM    312  O   MET A  44     -31.134  -9.587  95.427  1.00  0.00              
ATOM    313  N   GLY A  45     -31.843  -9.030  97.492  1.00  0.00              
ATOM    314  CA  GLY A  45     -30.657  -9.529  98.161  1.00  0.00              
ATOM    315  C   GLY A  45     -29.511  -8.543  97.999  1.00  0.00              
ATOM    316  O   GLY A  45     -29.630  -7.367  98.350  1.00  0.00              
ATOM    317  N   GLN A  46     -28.396  -9.010  97.439  1.00  0.00              
ATOM    318  CA  GLN A  46     -27.195  -8.204  97.291  1.00  0.00              
ATOM    319  CB  GLN A  46     -26.151  -8.553  98.354  1.00  0.00              
ATOM    320  CG  GLN A  46     -26.510  -8.190  99.789  1.00  0.00              
ATOM    321  CD  GLN A  46     -25.463  -8.634 100.797  1.00  0.00              
ATOM    322  OE1 GLN A  46     -25.250  -9.820 101.032  1.00  0.00              
ATOM    323  NE2 GLN A  46     -24.766  -7.706 101.437  1.00  0.00              
ATOM    324  C   GLN A  46     -26.587  -8.500  95.931  1.00  0.00              
ATOM    325  O   GLN A  46     -26.643  -9.637  95.454  1.00  0.00              
ATOM    326  N   LYS A  47     -25.974  -7.488  95.311  1.00  0.00              
ATOM    327  CA  LYS A  47     -25.264  -7.659  94.049  1.00  0.00              
ATOM    328  CB  LYS A  47     -25.013  -6.300  93.394  1.00  0.00              
ATOM    329  CG  LYS A  47     -26.270  -5.510  93.073  1.00  0.00              
ATOM    330  CD  LYS A  47     -25.886  -4.191  92.427  1.00  0.00              
ATOM    331  CE  LYS A  47     -27.135  -3.402  92.080  1.00  0.00              
ATOM    332  NZ  LYS A  47     -26.776  -2.132  91.481  1.00  0.00              
ATOM    333  C   LYS A  47     -23.945  -8.398  94.274  1.00  0.00              
ATOM    334  O   LYS A  47     -22.847  -7.836  94.254  1.00  0.00              
ATOM    335  N   ASP A  48     -24.064  -9.702  94.521  1.00  0.00              
ATOM    336  CA  ASP A  48     -22.930 -10.545  94.861  1.00  0.00              
ATOM    337  CB  ASP A  48     -23.448 -11.791  95.594  1.00  0.00              
ATOM    338  CG  ASP A  48     -22.401 -12.816  96.027  1.00  0.00              
ATOM    339  OD1 ASP A  48     -21.260 -12.453  96.324  1.00  0.00              
ATOM    340  OD2 ASP A  48     -22.746 -13.995  96.101  1.00  0.00              
ATOM    341  C   ASP A  48     -22.080 -10.901  93.646  1.00  0.00              
ATOM    342  O   ASP A  48     -22.145 -12.007  93.108  1.00  0.00              
ATOM    343  N   SER A  49     -21.291  -9.923  93.205  1.00  0.00              
ATOM    344  CA  SER A  49     -20.387 -10.091  92.083  1.00  0.00              
ATOM    345  CB  SER A  49     -19.894  -8.725  91.611  1.00  0.00              
ATOM    346  OG  SER A  49     -19.812  -7.762  92.659  1.00  0.00              
ATOM    347  C   SER A  49     -19.231 -11.053  92.316  1.00  0.00              
ATOM    348  O   SER A  49     -18.392 -10.884  93.205  1.00  0.00              
ATOM    349  N   TYR A  50     -19.240 -12.104  91.500  1.00  0.00              
ATOM    350  CA  TYR A  50     -18.201 -13.120  91.524  1.00  0.00              
ATOM    351  CB  TYR A  50     -18.769 -14.459  91.063  1.00  0.00              
ATOM    352  CG  TYR A  50     -20.014 -14.895  91.819  1.00  0.00              
ATOM    353  CD1 TYR A  50     -21.244 -14.795  91.203  1.00  0.00              
ATOM    354  CE1 TYR A  50     -22.393 -15.105  91.897  1.00  0.00              
ATOM    355  CD2 TYR A  50     -19.919 -15.339  93.121  1.00  0.00              
ATOM    356  CE2 TYR A  50     -21.065 -15.649  93.820  1.00  0.00              
ATOM    357  CZ  TYR A  50     -22.294 -15.513  93.207  1.00  0.00              
ATOM    358  OH  TYR A  50     -23.445 -15.749  93.930  1.00  0.00              
ATOM    359  C   TYR A  50     -17.074 -12.698  90.593  1.00  0.00              
ATOM    360  O   TYR A  50     -17.325 -12.022  89.592  1.00  0.00              
ATOM    361  N   VAL A  51     -15.822 -13.065  90.873  1.00  0.00              
ATOM    362  CA  VAL A  51     -14.702 -12.592  90.066  1.00  0.00              
ATOM    363  CB  VAL A  51     -13.693 -11.798  90.937  1.00  0.00              
ATOM    364  CG1 VAL A  51     -12.674 -11.088  90.063  1.00  0.00              
ATOM    365  CG2 VAL A  51     -14.363 -10.772  91.843  1.00  0.00              
ATOM    366  C   VAL A  51     -14.003 -13.741  89.342  1.00  0.00              
ATOM    367  O   VAL A  51     -13.952 -14.871  89.834  1.00  0.00              
ATOM    368  N   GLY A  52     -13.516 -13.473  88.127  1.00  0.00              
ATOM    369  CA  GLY A  52     -12.629 -14.357  87.380  1.00  0.00              
ATOM    370  C   GLY A  52     -13.174 -15.757  87.163  1.00  0.00              
ATOM    371  O   GLY A  52     -14.277 -15.949  86.651  1.00  0.00              
ATOM    372  N   ASP A  53     -12.400 -16.748  87.613  1.00  0.00              
ATOM    373  CA  ASP A  53     -12.815 -18.145  87.552  1.00  0.00              
ATOM    374  CB  ASP A  53     -11.694 -19.086  87.970  1.00  0.00              
ATOM    375  CG  ASP A  53     -10.828 -19.523  86.801  1.00  0.00              
ATOM    376  OD1 ASP A  53     -10.049 -18.703  86.317  1.00  0.00              
ATOM    377  OD2 ASP A  53     -10.929 -20.675  86.387  1.00  0.00              
ATOM    378  C   ASP A  53     -14.053 -18.462  88.372  1.00  0.00              
ATOM    379  O   ASP A  53     -14.850 -19.318  87.992  1.00  0.00              
ATOM    380  N   GLU A  54     -14.247 -17.738  89.478  1.00  0.00              
ATOM    381  CA  GLU A  54     -15.418 -17.896  90.328  1.00  0.00              
ATOM    382  CB  GLU A  54     -15.162 -17.098  91.600  1.00  0.00              
ATOM    383  CG  GLU A  54     -16.247 -17.039  92.663  1.00  0.00              
ATOM    384  CD  GLU A  54     -15.944 -15.989  93.722  1.00  0.00              
ATOM    385  OE1 GLU A  54     -15.879 -14.806  93.376  1.00  0.00              
ATOM    386  OE2 GLU A  54     -15.775 -16.353  94.884  1.00  0.00              
ATOM    387  C   GLU A  54     -16.655 -17.398  89.581  1.00  0.00              
ATOM    388  O   GLU A  54     -17.733 -17.987  89.683  1.00  0.00              
ATOM    389  N   ALA A  55     -16.494 -16.319  88.803  1.00  0.00              
ATOM    390  CA  ALA A  55     -17.547 -15.841  87.917  1.00  0.00              
ATOM    391  CB  ALA A  55     -17.153 -14.516  87.281  1.00  0.00              
ATOM    392  C   ALA A  55     -17.818 -16.830  86.793  1.00  0.00              
ATOM    393  O   ALA A  55     -18.960 -17.231  86.564  1.00  0.00              
ATOM    394  N   GLN A  56     -16.756 -17.286  86.122  1.00  0.00              
ATOM    395  CA  GLN A  56     -16.862 -18.251  85.038  1.00  0.00              
ATOM    396  CB  GLN A  56     -15.473 -18.485  84.456  1.00  0.00              
ATOM    397  CG  GLN A  56     -15.452 -19.317  83.182  1.00  0.00              
ATOM    398  CD  GLN A  56     -14.149 -19.226  82.402  1.00  0.00              
ATOM    399  OE1 GLN A  56     -13.051 -19.105  82.940  1.00  0.00              
ATOM    400  NE2 GLN A  56     -14.255 -19.284  81.082  1.00  0.00              
ATOM    401  C   GLN A  56     -17.529 -19.554  85.474  1.00  0.00              
ATOM    402  O   GLN A  56     -18.330 -20.125  84.732  1.00  0.00              
ATOM    403  N   SER A  57     -17.280 -19.996  86.711  1.00  0.00              
ATOM    404  CA  SER A  57     -17.940 -21.166  87.272  1.00  0.00              
ATOM    405  CB  SER A  57     -17.330 -21.501  88.632  1.00  0.00              
ATOM    406  OG  SER A  57     -17.762 -22.761  89.135  1.00  0.00              
ATOM    407  C   SER A  57     -19.454 -21.020  87.418  1.00  0.00              
ATOM    408  O   SER A  57     -20.133 -22.026  87.636  1.00  0.00              
ATOM    409  N   LYS A  58     -20.013 -19.806  87.357  1.00  0.00              
ATOM    410  CA  LYS A  58     -21.457 -19.615  87.393  1.00  0.00              
ATOM    411  CB  LYS A  58     -21.859 -18.864  88.664  1.00  0.00              
ATOM    412  CG  LYS A  58     -21.509 -19.581  89.957  1.00  0.00              
ATOM    413  CD  LYS A  58     -22.000 -18.777  91.146  1.00  0.00              
ATOM    414  CE  LYS A  58     -21.510 -19.377  92.457  1.00  0.00              
ATOM    415  NZ  LYS A  58     -20.067 -19.264  92.571  1.00  0.00              
ATOM    416  C   LYS A  58     -21.964 -18.860  86.166  1.00  0.00              
ATOM    417  O   LYS A  58     -23.133 -18.467  86.104  1.00  0.00              
ATOM    418  N   ARG A  59     -21.104 -18.728  85.145  1.00  0.00              
ATOM    419  CA  ARG A  59     -21.294 -17.861  83.982  1.00  0.00              
ATOM    420  CB  ARG A  59     -20.300 -18.285  82.904  1.00  0.00              
ATOM    421  CG  ARG A  59     -20.237 -17.346  81.708  1.00  0.00              
ATOM    422  CD  ARG A  59     -19.866 -18.070  80.416  1.00  0.00              
ATOM    423  NE  ARG A  59     -20.734 -19.200  80.087  1.00  0.00              
ATOM    424  CZ  ARG A  59     -22.036 -19.109  79.788  1.00  0.00              
ATOM    425  NH1 ARG A  59     -22.666 -20.208  79.403  1.00  0.00              
ATOM    426  NH2 ARG A  59     -22.723 -17.971  79.899  1.00  0.00              
ATOM    427  C   ARG A  59     -22.695 -17.793  83.374  1.00  0.00              
ATOM    428  O   ARG A  59     -23.176 -16.715  83.020  1.00  0.00              
ATOM    429  N   GLY A  60     -23.374 -18.942  83.298  1.00  0.00              
ATOM    430  CA  GLY A  60     -24.695 -19.057  82.693  1.00  0.00              
ATOM    431  C   GLY A  60     -25.747 -18.127  83.286  1.00  0.00              
ATOM    432  O   GLY A  60     -26.644 -17.675  82.573  1.00  0.00              
ATOM    433  N   ILE A  61     -25.652 -17.817  84.582  1.00  0.00              
ATOM    434  CA  ILE A  61     -26.612 -16.925  85.224  1.00  0.00              
ATOM    435  CB  ILE A  61     -27.177 -17.543  86.529  1.00  0.00              
ATOM    436  CG2 ILE A  61     -28.105 -18.698  86.177  1.00  0.00              
ATOM    437  CG1 ILE A  61     -26.090 -17.937  87.530  1.00  0.00              
ATOM    438  CD1 ILE A  61     -26.602 -18.381  88.915  1.00  0.00              
ATOM    439  C   ILE A  61     -26.049 -15.531  85.489  1.00  0.00              
ATOM    440  O   ILE A  61     -26.662 -14.718  86.193  1.00  0.00              
ATOM    441  N   LEU A  62     -24.882 -15.212  84.922  1.00  0.00              
ATOM    442  CA  LEU A  62     -24.197 -13.991  85.294  1.00  0.00              
ATOM    443  CB  LEU A  62     -22.815 -14.278  85.867  1.00  0.00              
ATOM    444  CG  LEU A  62     -22.650 -15.201  87.065  1.00  0.00              
ATOM    445  CD1 LEU A  62     -21.209 -15.162  87.507  1.00  0.00              
ATOM    446  CD2 LEU A  62     -23.525 -14.805  88.236  1.00  0.00              
ATOM    447  C   LEU A  62     -24.050 -12.976  84.178  1.00  0.00              
ATOM    448  O   LEU A  62     -23.535 -13.248  83.091  1.00  0.00              
ATOM    449  N   THR A  63     -24.519 -11.768  84.471  1.00  0.00              
ATOM    450  CA  THR A  63     -24.174 -10.600  83.684  1.00  0.00              
ATOM    451  CB  THR A  63     -25.149  -9.433  83.965  1.00  0.00              
ATOM    452  OG1 THR A  63     -25.695  -9.595  85.272  1.00  0.00              
ATOM    453  CG2 THR A  63     -26.267  -9.406  82.937  1.00  0.00              
ATOM    454  C   THR A  63     -22.716 -10.237  83.952  1.00  0.00              
ATOM    455  O   THR A  63     -22.350  -9.649  84.977  1.00  0.00              
ATOM    456  N   LEU A  64     -21.883 -10.741  83.040  1.00  0.00              
ATOM    457  CA  LEU A  64     -20.449 -10.503  83.062  1.00  0.00              
ATOM    458  CB  LEU A  64     -19.713 -11.540  82.219  1.00  0.00              
ATOM    459  CG  LEU A  64     -19.787 -13.025  82.548  1.00  0.00              
ATOM    460  CD1 LEU A  64     -19.029 -13.798  81.485  1.00  0.00              
ATOM    461  CD2 LEU A  64     -19.211 -13.334  83.920  1.00  0.00              
ATOM    462  C   LEU A  64     -20.043  -9.124  82.563  1.00  0.00              
ATOM    463  O   LEU A  64     -20.715  -8.517  81.726  1.00  0.00              
ATOM    464  N   LYS A  65     -18.918  -8.633  83.082  1.00  0.00              
ATOM    465  CA  LYS A  65     -18.297  -7.400  82.629  1.00  0.00              
ATOM    466  CB  LYS A  65     -18.491  -6.268  83.628  1.00  0.00              
ATOM    467  CG  LYS A  65     -19.879  -5.698  83.844  1.00  0.00              
ATOM    468  CD  LYS A  65     -19.699  -4.655  84.929  1.00  0.00              
ATOM    469  CE  LYS A  65     -20.947  -3.839  85.195  1.00  0.00              
ATOM    470  NZ  LYS A  65     -20.671  -2.897  86.263  1.00  0.00              
ATOM    471  C   LYS A  65     -16.795  -7.617  82.537  1.00  0.00              
ATOM    472  O   LYS A  65     -16.217  -8.347  83.349  1.00  0.00              
ATOM    473  N   TYR A  66     -16.156  -6.990  81.547  1.00  0.00              
ATOM    474  CA  TYR A  66     -14.706  -6.864  81.524  1.00  0.00              
ATOM    475  CB  TYR A  66     -14.134  -7.005  80.110  1.00  0.00              
ATOM    476  CG  TYR A  66     -14.296  -8.358  79.431  1.00  0.00              
ATOM    477  CD1 TYR A  66     -15.354  -8.569  78.568  1.00  0.00              
ATOM    478  CE1 TYR A  66     -15.410  -9.721  77.809  1.00  0.00              
ATOM    479  CD2 TYR A  66     -13.327  -9.331  79.587  1.00  0.00              
ATOM    480  CE2 TYR A  66     -13.381 -10.487  78.833  1.00  0.00              
ATOM    481  CZ  TYR A  66     -14.407 -10.659  77.925  1.00  0.00              
ATOM    482  OH  TYR A  66     -14.412 -11.763  77.090  1.00  0.00              
ATOM    483  C   TYR A  66     -14.377  -5.464  82.040  1.00  0.00              
ATOM    484  O   TYR A  66     -14.764  -4.482  81.401  1.00  0.00              
ATOM    485  N   PRO A  67     -13.727  -5.286  83.199  1.00  0.00              
ATOM    486  CD  PRO A  67     -13.652  -6.288  84.253  1.00  0.00              
ATOM    487  CA  PRO A  67     -13.293  -3.982  83.708  1.00  0.00              
ATOM    488  CB  PRO A  67     -12.934  -4.277  85.148  1.00  0.00              
ATOM    489  CG  PRO A  67     -13.828  -5.436  85.490  1.00  0.00              
ATOM    490  C   PRO A  67     -12.108  -3.375  82.965  1.00  0.00              
ATOM    491  O   PRO A  67     -11.925  -2.156  82.958  1.00  0.00              
ATOM    492  N   ILE A  68     -11.270  -4.227  82.368  1.00  0.00              
ATOM    493  CA  ILE A  68     -10.153  -3.772  81.556  1.00  0.00              
ATOM    494  CB  ILE A  68      -8.884  -4.624  81.790  1.00  0.00              
ATOM    495  CG2 ILE A  68      -7.704  -3.922  81.123  1.00  0.00              
ATOM    496  CG1 ILE A  68      -8.583  -4.860  83.265  1.00  0.00              
ATOM    497  CD1 ILE A  68      -7.480  -5.904  83.527  1.00  0.00              
ATOM    498  C   ILE A  68     -10.625  -3.940  80.119  1.00  0.00              
ATOM    499  O   ILE A  68     -10.790  -5.063  79.636  1.00  0.00              
ATOM    500  N   GLU A  69     -10.890  -2.836  79.425  1.00  0.00              
ATOM    501  CA  GLU A  69     -11.378  -2.902  78.060  1.00  0.00              
ATOM    502  CB  GLU A  69     -12.773  -2.299  77.954  1.00  0.00              
ATOM    503  CG  GLU A  69     -13.782  -3.194  78.662  1.00  0.00              
ATOM    504  CD  GLU A  69     -15.183  -2.626  78.805  1.00  0.00              
ATOM    505  OE1 GLU A  69     -16.107  -3.192  78.223  1.00  0.00              
ATOM    506  OE2 GLU A  69     -15.351  -1.614  79.491  1.00  0.00              
ATOM    507  C   GLU A  69     -10.401  -2.222  77.124  1.00  0.00              
ATOM    508  O   GLU A  69     -10.056  -1.049  77.277  1.00  0.00              
ATOM    509  N   HIS A  70      -9.914  -3.016  76.166  1.00  0.00              
ATOM    510  CA  HIS A  70      -8.918  -2.589  75.190  1.00  0.00              
ATOM    511  CB  HIS A  70      -9.554  -1.704  74.115  1.00  0.00              
ATOM    512  CG  HIS A  70     -10.539  -2.456  73.235  1.00  0.00              
ATOM    513  ND1 HIS A  70     -11.845  -2.256  73.155  1.00  0.00              
ATOM    514  CD2 HIS A  70     -10.201  -3.485  72.386  1.00  0.00              
ATOM    515  NE2 HIS A  70     -11.334  -3.851  71.845  1.00  0.00              
ATOM    516  CE1 HIS A  70     -12.321  -3.120  72.301  1.00  0.00              
ATOM    517  C   HIS A  70      -7.666  -1.960  75.797  1.00  0.00              
ATOM    518  O   HIS A  70      -7.126  -0.951  75.333  1.00  0.00              
ATOM    519  N   GLY A  71      -7.209  -2.575  76.890  1.00  0.00              
ATOM    520  CA  GLY A  71      -6.075  -2.074  77.643  1.00  0.00              
ATOM    521  C   GLY A  71      -6.456  -1.051  78.707  1.00  0.00              
ATOM    522  O   GLY A  71      -5.827  -1.009  79.765  1.00  0.00              
ATOM    523  N   ILE A  72      -7.493  -0.240  78.482  1.00  0.00              
ATOM    524  CA  ILE A  72      -7.820   0.853  79.383  1.00  0.00              
ATOM    525  CB  ILE A  72      -8.414   2.044  78.589  1.00  0.00              
ATOM    526  CG2 ILE A  72      -8.716   3.215  79.525  1.00  0.00              
ATOM    527  CG1 ILE A  72      -7.455   2.492  77.484  1.00  0.00              
ATOM    528  CD1 ILE A  72      -8.015   3.556  76.518  1.00  0.00              
ATOM    529  C   ILE A  72      -8.779   0.342  80.449  1.00  0.00              
ATOM    530  O   ILE A  72      -9.767  -0.339  80.156  1.00  0.00              
ATOM    531  N   ILE A  73      -8.481   0.636  81.713  1.00  0.00              
ATOM    532  CA  ILE A  73      -9.348   0.205  82.796  1.00  0.00              
ATOM    533  CB  ILE A  73      -8.555  -0.021  84.094  1.00  0.00              
ATOM    534  CG2 ILE A  73      -9.514  -0.505  85.173  1.00  0.00              
ATOM    535  CG1 ILE A  73      -7.426  -1.028  83.886  1.00  0.00              
ATOM    536  CD1 ILE A  73      -6.496  -1.232  85.096  1.00  0.00              
ATOM    537  C   ILE A  73     -10.487   1.199  82.982  1.00  0.00              
ATOM    538  O   ILE A  73     -10.280   2.376  83.299  1.00  0.00              
ATOM    539  N   THR A  74     -11.696   0.687  82.758  1.00  0.00              
ATOM    540  CA  THR A  74     -12.910   1.480  82.811  1.00  0.00              
ATOM    541  CB  THR A  74     -13.798   1.099  81.610  1.00  0.00              
ATOM    542  OG1 THR A  74     -13.933  -0.318  81.674  1.00  0.00              
ATOM    543  CG2 THR A  74     -13.207   1.524  80.273  1.00  0.00              
ATOM    544  C   THR A  74     -13.670   1.314  84.124  1.00  0.00              
ATOM    545  O   THR A  74     -13.802   2.261  84.903  1.00  0.00              
ATOM    546  N   ASN A  75     -14.172   0.110  84.420  1.00  0.00              
ATOM    547  CA  ASN A  75     -15.015  -0.103  85.592  1.00  0.00              
ATOM    548  CB  ASN A  75     -15.998  -1.261  85.333  1.00  0.00              
ATOM    549  CG  ASN A  75     -17.212  -1.307  86.264  1.00  0.00              
ATOM    550  OD1 ASN A  75     -18.350  -1.450  85.824  1.00  0.00              
ATOM    551  ND2 ASN A  75     -17.083  -1.229  87.582  1.00  0.00              
ATOM    552  C   ASN A  75     -14.184  -0.317  86.859  1.00  0.00              
ATOM    553  O   ASN A  75     -14.195  -1.385  87.485  1.00  0.00              
ATOM    554  N   TRP A  76     -13.520   0.760  87.290  1.00  0.00              
ATOM    555  CA  TRP A  76     -12.585   0.757  88.411  1.00  0.00              
ATOM    556  CB  TRP A  76     -12.138   2.176  88.733  1.00  0.00              
ATOM    557  CG  TRP A  76     -11.036   2.640  87.793  1.00  0.00              
ATOM    558  CD2 TRP A  76      -9.690   2.534  88.003  1.00  0.00              
ATOM    559  CE2 TRP A  76      -9.182   3.019  86.836  1.00  0.00              
ATOM    560  CE3 TRP A  76      -8.950   1.731  88.837  1.00  0.00              
ATOM    561  CD1 TRP A  76     -11.309   3.179  86.556  1.00  0.00              
ATOM    562  NE1 TRP A  76     -10.144   3.376  85.976  1.00  0.00              
ATOM    563  CZ2 TRP A  76      -7.903   2.762  86.419  1.00  0.00              
ATOM    564  CZ3 TRP A  76      -7.649   1.474  88.447  1.00  0.00              
ATOM    565  CH2 TRP A  76      -7.133   1.982  87.261  1.00  0.00              
ATOM    566  C   TRP A  76     -12.939   0.030  89.700  1.00  0.00              
ATOM    567  O   TRP A  76     -12.093  -0.678  90.245  1.00  0.00              
ATOM    568  N   ASP A  77     -14.175   0.131  90.199  1.00  0.00              
ATOM    569  CA  ASP A  77     -14.584  -0.632  91.379  1.00  0.00              
ATOM    570  CB  ASP A  77     -15.950  -0.204  91.890  1.00  0.00              
ATOM    571  CG  ASP A  77     -15.877   1.069  92.717  1.00  0.00              
ATOM    572  OD1 ASP A  77     -15.935   0.986  93.941  1.00  0.00              
ATOM    573  OD2 ASP A  77     -15.772   2.141  92.118  1.00  0.00              
ATOM    574  C   ASP A  77     -14.552  -2.141  91.204  1.00  0.00              
ATOM    575  O   ASP A  77     -14.240  -2.900  92.122  1.00  0.00              
ATOM    576  N   ASP A  78     -14.803  -2.575  89.972  1.00  0.00              
ATOM    577  CA  ASP A  78     -14.785  -3.991  89.647  1.00  0.00              
ATOM    578  CB  ASP A  78     -15.696  -4.296  88.467  1.00  0.00              
ATOM    579  CG  ASP A  78     -17.191  -4.137  88.716  1.00  0.00              
ATOM    580  OD1 ASP A  78     -17.619  -3.609  89.747  1.00  0.00              
ATOM    581  OD2 ASP A  78     -17.974  -4.512  87.849  1.00  0.00              
ATOM    582  C   ASP A  78     -13.363  -4.433  89.355  1.00  0.00              
ATOM    583  O   ASP A  78     -13.012  -5.593  89.565  1.00  0.00              
ATOM    584  N   MET A  79     -12.521  -3.502  88.888  1.00  0.00              
ATOM    585  CA  MET A  79     -11.081  -3.716  88.835  1.00  0.00              
ATOM    586  CB  MET A  79     -10.395  -2.512  88.209  1.00  0.00              
ATOM    587  CG  MET A  79      -8.919  -2.709  87.905  1.00  0.00              
ATOM    588  SD  MET A  79      -8.655  -3.826  86.507  1.00  0.00              
ATOM    589  CE  MET A  79      -7.934  -5.204  87.347  1.00  0.00              
ATOM    590  C   MET A  79     -10.526  -3.933  90.239  1.00  0.00              
ATOM    591  O   MET A  79      -9.685  -4.807  90.450  1.00  0.00              
ATOM    592  N   GLU A  80     -11.007  -3.152  91.215  1.00  0.00              
ATOM    593  CA  GLU A  80     -10.699  -3.376  92.622  1.00  0.00              
ATOM    594  CB  GLU A  80     -11.382  -2.345  93.507  1.00  0.00              
ATOM    595  CG  GLU A  80     -10.908  -0.923  93.264  1.00  0.00              
ATOM    596  CD  GLU A  80     -11.671   0.122  94.063  1.00  0.00              
ATOM    597  OE1 GLU A  80     -11.436   0.240  95.264  1.00  0.00              
ATOM    598  OE2 GLU A  80     -12.497   0.823  93.478  1.00  0.00              
ATOM    599  C   GLU A  80     -11.118  -4.769  93.070  1.00  0.00              
ATOM    600  O   GLU A  80     -10.352  -5.448  93.754  1.00  0.00              
ATOM    601  N   LYS A  81     -12.316  -5.221  92.678  1.00  0.00              
ATOM    602  CA  LYS A  81     -12.719  -6.603  92.914  1.00  0.00              
ATOM    603  CB  LYS A  81     -14.165  -6.860  92.514  1.00  0.00              
ATOM    604  CG  LYS A  81     -15.140  -6.296  93.528  1.00  0.00              
ATOM    605  CD  LYS A  81     -16.420  -7.103  93.485  1.00  0.00              
ATOM    606  CE  LYS A  81     -17.240  -6.777  94.720  1.00  0.00              
ATOM    607  NZ  LYS A  81     -18.287  -7.765  94.909  1.00  0.00              
ATOM    608  C   LYS A  81     -11.814  -7.646  92.269  1.00  0.00              
ATOM    609  O   LYS A  81     -11.522  -8.671  92.891  1.00  0.00              
ATOM    610  N   ILE A  82     -11.335  -7.402  91.041  1.00  0.00              
ATOM    611  CA  ILE A  82     -10.332  -8.267  90.430  1.00  0.00              
ATOM    612  CB  ILE A  82     -10.032  -7.901  88.955  1.00  0.00              
ATOM    613  CG2 ILE A  82      -8.909  -8.773  88.394  1.00  0.00              
ATOM    614  CG1 ILE A  82     -11.275  -8.045  88.086  1.00  0.00              
ATOM    615  CD1 ILE A  82     -11.059  -7.666  86.609  1.00  0.00              
ATOM    616  C   ILE A  82      -9.064  -8.282  91.272  1.00  0.00              
ATOM    617  O   ILE A  82      -8.631  -9.362  91.662  1.00  0.00              
ATOM    618  N   TRP A  83      -8.495  -7.124  91.629  1.00  0.00              
ATOM    619  CA  TRP A  83      -7.302  -7.070  92.467  1.00  0.00              
ATOM    620  CB  TRP A  83      -6.842  -5.631  92.678  1.00  0.00              
ATOM    621  CG  TRP A  83      -6.299  -4.938  91.435  1.00  0.00              
ATOM    622  CD2 TRP A  83      -6.387  -3.605  91.143  1.00  0.00              
ATOM    623  CE2 TRP A  83      -5.731  -3.520  89.959  1.00  0.00              
ATOM    624  CE3 TRP A  83      -6.777  -2.497  91.854  1.00  0.00              
ATOM    625  CD1 TRP A  83      -5.616  -5.612  90.439  1.00  0.00              
ATOM    626  NE1 TRP A  83      -5.281  -4.707  89.540  1.00  0.00              
ATOM    627  CZ2 TRP A  83      -5.396  -2.331  89.365  1.00  0.00              
ATOM    628  CZ3 TRP A  83      -6.470  -1.277  91.271  1.00  0.00              
ATOM    629  CH2 TRP A  83      -5.794  -1.196  90.055  1.00  0.00              
ATOM    630  C   TRP A  83      -7.468  -7.751  93.818  1.00  0.00              
ATOM    631  O   TRP A  83      -6.551  -8.414  94.307  1.00  0.00              
ATOM    632  N   HIS A  84      -8.661  -7.626  94.410  1.00  0.00              
ATOM    633  CA  HIS A  84      -9.016  -8.334  95.630  1.00  0.00              
ATOM    634  CB  HIS A  84     -10.433  -7.945  96.047  1.00  0.00              
ATOM    635  CG  HIS A  84     -10.827  -8.400  97.445  1.00  0.00              
ATOM    636  ND1 HIS A  84     -10.481  -7.836  98.592  1.00  0.00              
ATOM    637  CD2 HIS A  84     -11.637  -9.478  97.717  1.00  0.00              
ATOM    638  NE2 HIS A  84     -11.730  -9.500  99.021  1.00  0.00              
ATOM    639  CE1 HIS A  84     -11.042  -8.520  99.552  1.00  0.00              
ATOM    640  C   HIS A  84      -8.903  -9.843  95.435  1.00  0.00              
ATOM    641  O   HIS A  84      -8.331 -10.537  96.276  1.00  0.00              
ATOM    642  N   HIS A  85      -9.404 -10.355  94.305  1.00  0.00              
ATOM    643  CA  HIS A  85      -9.274 -11.765  93.956  1.00  0.00              
ATOM    644  CB  HIS A  85     -10.051 -11.999  92.660  1.00  0.00              
ATOM    645  CG  HIS A  85     -10.476 -13.429  92.362  1.00  0.00              
ATOM    646  ND1 HIS A  85      -9.982 -14.244  91.443  1.00  0.00              
ATOM    647  CD2 HIS A  85     -11.533 -14.061  92.976  1.00  0.00              
ATOM    648  NE2 HIS A  85     -11.615 -15.229  92.390  1.00  0.00              
ATOM    649  CE1 HIS A  85     -10.692 -15.339  91.466  1.00  0.00              
ATOM    650  C   HIS A  85      -7.790 -12.109  93.799  1.00  0.00              
ATOM    651  O   HIS A  85      -7.260 -12.937  94.548  1.00  0.00              
ATOM    652  N   THR A  86      -7.098 -11.397  92.893  1.00  0.00              
ATOM    653  CA  THR A  86      -5.675 -11.552  92.597  1.00  0.00              
ATOM    654  CB  THR A  86      -5.191 -10.318  91.797  1.00  0.00              
ATOM    655  OG1 THR A  86      -6.060 -10.184  90.684  1.00  0.00              
ATOM    656  CG2 THR A  86      -3.757 -10.429  91.307  1.00  0.00              
ATOM    657  C   THR A  86      -4.806 -11.714  93.838  1.00  0.00              
ATOM    658  O   THR A  86      -4.081 -12.701  93.975  1.00  0.00              
ATOM    659  N   PHE A  87      -4.908 -10.762  94.764  1.00  0.00              
ATOM    660  CA  PHE A  87      -4.062 -10.776  95.939  1.00  0.00              
ATOM    661  CB  PHE A  87      -3.887  -9.363  96.495  1.00  0.00              
ATOM    662  CG  PHE A  87      -3.386  -8.339  95.481  1.00  0.00              
ATOM    663  CD1 PHE A  87      -3.964  -7.086  95.453  1.00  0.00              
ATOM    664  CD2 PHE A  87      -2.395  -8.660  94.568  1.00  0.00              
ATOM    665  CE1 PHE A  87      -3.572  -6.170  94.501  1.00  0.00              
ATOM    666  CE2 PHE A  87      -2.011  -7.737  93.617  1.00  0.00              
ATOM    667  CZ  PHE A  87      -2.601  -6.494  93.579  1.00  0.00              
ATOM    668  C   PHE A  87      -4.609 -11.709  97.004  1.00  0.00              
ATOM    669  O   PHE A  87      -3.934 -12.665  97.390  1.00  0.00              
ATOM    670  N   TYR A  88      -5.860 -11.512  97.428  1.00  0.00              
ATOM    671  CA  TYR A  88      -6.345 -12.151  98.638  1.00  0.00              
ATOM    672  CB  TYR A  88      -7.484 -11.355  99.274  1.00  0.00              
ATOM    673  CG  TYR A  88      -7.094  -9.941  99.692  1.00  0.00              
ATOM    674  CD1 TYR A  88      -7.322  -8.892  98.827  1.00  0.00              
ATOM    675  CE1 TYR A  88      -7.035  -7.600  99.205  1.00  0.00              
ATOM    676  CD2 TYR A  88      -6.551  -9.701 100.940  1.00  0.00              
ATOM    677  CE2 TYR A  88      -6.255  -8.407 101.325  1.00  0.00              
ATOM    678  CZ  TYR A  88      -6.505  -7.367 100.454  1.00  0.00              
ATOM    679  OH  TYR A  88      -6.208  -6.067 100.809  1.00  0.00              
ATOM    680  C   TYR A  88      -6.743 -13.613  98.497  1.00  0.00              
ATOM    681  O   TYR A  88      -6.513 -14.369  99.441  1.00  0.00              
ATOM    682  N   ASN A  89      -7.321 -14.079  97.380  1.00  0.00              
ATOM    683  CA  ASN A  89      -7.659 -15.498  97.295  1.00  0.00              
ATOM    684  CB  ASN A  89      -9.145 -15.759  96.975  1.00  0.00              
ATOM    685  CG  ASN A  89      -9.570 -15.714  95.512  1.00  0.00              
ATOM    686  OD1 ASN A  89      -8.972 -15.045  94.679  1.00  0.00              
ATOM    687  ND2 ASN A  89     -10.621 -16.420  95.122  1.00  0.00              
ATOM    688  C   ASN A  89      -6.747 -16.295  96.373  1.00  0.00              
ATOM    689  O   ASN A  89      -6.480 -17.469  96.641  1.00  0.00              
ATOM    690  N   GLU A  90      -6.290 -15.667  95.281  1.00  0.00              
ATOM    691  CA  GLU A  90      -5.370 -16.298  94.346  1.00  0.00              
ATOM    692  CB  GLU A  90      -5.382 -15.572  93.003  1.00  0.00              
ATOM    693  CG  GLU A  90      -6.731 -15.456  92.301  1.00  0.00              
ATOM    694  CD  GLU A  90      -7.324 -16.763  91.803  1.00  0.00              
ATOM    695  OE1 GLU A  90      -7.034 -17.132  90.665  1.00  0.00              
ATOM    696  OE2 GLU A  90      -8.096 -17.393  92.525  1.00  0.00              
ATOM    697  C   GLU A  90      -3.940 -16.364  94.871  1.00  0.00              
ATOM    698  O   GLU A  90      -3.393 -17.453  95.031  1.00  0.00              
ATOM    699  N   LEU A  91      -3.302 -15.217  95.131  1.00  0.00              
ATOM    700  CA  LEU A  91      -1.954 -15.209  95.689  1.00  0.00              
ATOM    701  CB  LEU A  91      -1.198 -13.962  95.249  1.00  0.00              
ATOM    702  CG  LEU A  91      -0.906 -13.815  93.762  1.00  0.00              
ATOM    703  CD1 LEU A  91      -0.260 -12.471  93.486  1.00  0.00              
ATOM    704  CD2 LEU A  91      -0.032 -14.957  93.267  1.00  0.00              
ATOM    705  C   LEU A  91      -1.913 -15.348  97.205  1.00  0.00              
ATOM    706  O   LEU A  91      -0.860 -15.586  97.796  1.00  0.00              
ATOM    707  N   ARG A  92      -3.080 -15.154  97.832  1.00  0.00              
ATOM    708  CA  ARG A  92      -3.342 -15.424  99.244  1.00  0.00              
ATOM    709  CB  ARG A  92      -3.168 -16.912  99.586  1.00  0.00              
ATOM    710  CG  ARG A  92      -3.972 -17.795  98.642  1.00  0.00              
ATOM    711  CD  ARG A  92      -4.101 -19.238  99.091  1.00  0.00              
ATOM    712  NE  ARG A  92      -4.947 -19.371 100.268  1.00  0.00              
ATOM    713  CZ  ARG A  92      -6.279 -19.252 100.236  1.00  0.00              
ATOM    714  NH1 ARG A  92      -6.942 -19.482 101.362  1.00  0.00              
ATOM    715  NH2 ARG A  92      -6.945 -18.874  99.142  1.00  0.00              
ATOM    716  C   ARG A  92      -2.563 -14.521 100.196  1.00  0.00              
ATOM    717  O   ARG A  92      -2.254 -14.861 101.340  1.00  0.00              
ATOM    718  N   VAL A  93      -2.281 -13.310  99.712  1.00  0.00              
ATOM    719  CA  VAL A  93      -1.460 -12.349 100.429  1.00  0.00              
ATOM    720  CB  VAL A  93      -0.064 -12.169  99.779  1.00  0.00              
ATOM    721  CG1 VAL A  93       0.797 -13.411  99.947  1.00  0.00              
ATOM    722  CG2 VAL A  93      -0.155 -11.785  98.307  1.00  0.00              
ATOM    723  C   VAL A  93      -2.161 -11.002 100.510  1.00  0.00              
ATOM    724  O   VAL A  93      -3.053 -10.694  99.715  1.00  0.00              
ATOM    725  N   ALA A  94      -1.759 -10.177 101.475  1.00  0.00              
ATOM    726  CA  ALA A  94      -2.283  -8.828 101.561  1.00  0.00              
ATOM    727  CB  ALA A  94      -2.421  -8.409 103.018  1.00  0.00              
ATOM    728  C   ALA A  94      -1.327  -7.862 100.871  1.00  0.00              
ATOM    729  O   ALA A  94      -0.128  -7.857 101.180  1.00  0.00              
ATOM    730  N   PRO A  95      -1.786  -7.025  99.926  1.00  0.00              
ATOM    731  CD  PRO A  95      -3.123  -7.071  99.352  1.00  0.00              
ATOM    732  CA  PRO A  95      -0.990  -5.979  99.288  1.00  0.00              
ATOM    733  CB  PRO A  95      -1.967  -5.354  98.311  1.00  0.00              
ATOM    734  CG  PRO A  95      -3.320  -5.640  98.901  1.00  0.00              
ATOM    735  C   PRO A  95      -0.423  -4.973 100.282  1.00  0.00              
ATOM    736  O   PRO A  95       0.637  -4.396 100.053  1.00  0.00              
ATOM    737  N   GLU A  96      -1.085  -4.828 101.437  1.00  0.00              
ATOM    738  CA  GLU A  96      -0.576  -4.070 102.576  1.00  0.00              
ATOM    739  CB  GLU A  96      -1.529  -4.170 103.769  1.00  0.00              
ATOM    740  CG  GLU A  96      -2.879  -3.447 103.668  1.00  0.00              
ATOM    741  CD  GLU A  96      -4.011  -4.099 102.876  1.00  0.00              
ATOM    742  OE1 GLU A  96      -5.090  -3.515 102.818  1.00  0.00              
ATOM    743  OE2 GLU A  96      -3.852  -5.209 102.349  1.00  0.00              
ATOM    744  C   GLU A  96       0.816  -4.485 103.049  1.00  0.00              
ATOM    745  O   GLU A  96       1.518  -3.715 103.704  1.00  0.00              
ATOM    746  N   GLU A  97       1.234  -5.714 102.735  1.00  0.00              
ATOM    747  CA  GLU A  97       2.563  -6.188 103.082  1.00  0.00              
ATOM    748  CB  GLU A  97       2.509  -7.678 103.386  1.00  0.00              
ATOM    749  CG  GLU A  97       1.441  -8.144 104.366  1.00  0.00              
ATOM    750  CD  GLU A  97       1.241  -9.652 104.334  1.00  0.00              
ATOM    751  OE1 GLU A  97       0.538 -10.139 103.443  1.00  0.00              
ATOM    752  OE2 GLU A  97       1.785 -10.340 105.194  1.00  0.00              
ATOM    753  C   GLU A  97       3.550  -5.987 101.935  1.00  0.00              
ATOM    754  O   GLU A  97       4.760  -5.917 102.160  1.00  0.00              
ATOM    755  N   HIS A  98       3.081  -5.857 100.690  1.00  0.00              
ATOM    756  CA  HIS A  98       3.909  -6.182  99.539  1.00  0.00              
ATOM    757  CB  HIS A  98       3.322  -7.384  98.807  1.00  0.00              
ATOM    758  CG  HIS A  98       3.316  -8.675  99.609  1.00  0.00              
ATOM    759  ND1 HIS A  98       2.343  -9.157 100.367  1.00  0.00              
ATOM    760  CD2 HIS A  98       4.376  -9.547  99.662  1.00  0.00              
ATOM    761  NE2 HIS A  98       3.987 -10.507 100.455  1.00  0.00              
ATOM    762  CE1 HIS A  98       2.769 -10.281 100.876  1.00  0.00              
ATOM    763  C   HIS A  98       4.124  -5.061  98.526  1.00  0.00              
ATOM    764  O   HIS A  98       3.161  -4.419  98.095  1.00  0.00              
ATOM    765  N   PRO A  99       5.372  -4.787  98.108  1.00  0.00              
ATOM    766  CD  PRO A  99       6.591  -5.255  98.761  1.00  0.00              
ATOM    767  CA  PRO A  99       5.690  -3.874  97.010  1.00  0.00              
ATOM    768  CB  PRO A  99       7.203  -3.932  96.949  1.00  0.00              
ATOM    769  CG  PRO A  99       7.592  -4.180  98.382  1.00  0.00              
ATOM    770  C   PRO A  99       5.051  -4.367  95.716  1.00  0.00              
ATOM    771  O   PRO A  99       5.355  -5.461  95.239  1.00  0.00              
ATOM    772  N   THR A 100       4.129  -3.595  95.148  1.00  0.00              
ATOM    773  CA  THR A 100       3.322  -4.096  94.048  1.00  0.00              
ATOM    774  CB  THR A 100       1.837  -3.910  94.415  1.00  0.00              
ATOM    775  OG1 THR A 100       1.647  -4.581  95.659  1.00  0.00              
ATOM    776  CG2 THR A 100       0.894  -4.512  93.380  1.00  0.00              
ATOM    777  C   THR A 100       3.675  -3.469  92.702  1.00  0.00              
ATOM    778  O   THR A 100       3.810  -2.251  92.576  1.00  0.00              
ATOM    779  N   LEU A 101       3.855  -4.308  91.683  1.00  0.00              
ATOM    780  CA  LEU A 101       4.071  -3.851  90.323  1.00  0.00              
ATOM    781  CB  LEU A 101       5.314  -4.505  89.721  1.00  0.00              
ATOM    782  CG  LEU A 101       5.788  -4.021  88.353  1.00  0.00              
ATOM    783  CD1 LEU A 101       6.232  -2.572  88.424  1.00  0.00              
ATOM    784  CD2 LEU A 101       6.935  -4.876  87.855  1.00  0.00              
ATOM    785  C   LEU A 101       2.851  -4.194  89.482  1.00  0.00              
ATOM    786  O   LEU A 101       2.437  -5.355  89.381  1.00  0.00              
ATOM    787  N   LEU A 102       2.264  -3.159  88.886  1.00  0.00              
ATOM    788  CA  LEU A 102       1.109  -3.328  88.021  1.00  0.00              
ATOM    789  CB  LEU A 102      -0.050  -2.477  88.517  1.00  0.00              
ATOM    790  CG  LEU A 102      -0.683  -2.864  89.846  1.00  0.00              
ATOM    791  CD1 LEU A 102      -1.562  -1.745  90.344  1.00  0.00              
ATOM    792  CD2 LEU A 102      -1.478  -4.151  89.729  1.00  0.00              
ATOM    793  C   LEU A 102       1.461  -2.955  86.592  1.00  0.00              
ATOM    794  O   LEU A 102       2.158  -1.968  86.343  1.00  0.00              
ATOM    795  N   THR A 103       1.004  -3.760  85.636  1.00  0.00              
ATOM    796  CA  THR A 103       1.341  -3.533  84.242  1.00  0.00              
ATOM    797  CB  THR A 103       1.390  -4.883  83.516  1.00  0.00              
ATOM    798  OG1 THR A 103       0.092  -5.458  83.634  1.00  0.00              
ATOM    799  CG2 THR A 103       2.454  -5.804  84.093  1.00  0.00              
ATOM    800  C   THR A 103       0.411  -2.564  83.521  1.00  0.00              
ATOM    801  O   THR A 103      -0.768  -2.870  83.317  1.00  0.00              
ATOM    802  N   GLU A 104       0.920  -1.402  83.120  1.00  0.00              
ATOM    803  CA  GLU A 104       0.155  -0.476  82.306  1.00  0.00              
ATOM    804  CB  GLU A 104       0.648   0.956  82.506  1.00  0.00              
ATOM    805  CG  GLU A 104      -0.162   1.971  81.710  1.00  0.00              
ATOM    806  CD  GLU A 104       0.033   3.428  82.082  1.00  0.00              
ATOM    807  OE1 GLU A 104       1.149   3.945  81.995  1.00  0.00              
ATOM    808  OE2 GLU A 104      -0.959   4.041  82.469  1.00  0.00              
ATOM    809  C   GLU A 104       0.246  -0.858  80.836  1.00  0.00              
ATOM    810  O   GLU A 104       1.333  -1.073  80.292  1.00  0.00              
ATOM    811  N   ALA A 105      -0.919  -0.961  80.199  1.00  0.00              
ATOM    812  CA  ALA A 105      -0.993  -1.075  78.752  1.00  0.00              
ATOM    813  CB  ALA A 105      -2.447  -1.235  78.338  1.00  0.00              
ATOM    814  C   ALA A 105      -0.458   0.186  78.076  1.00  0.00              
ATOM    815  O   ALA A 105      -0.691   1.290  78.582  1.00  0.00              
ATOM    816  N   PRO A 106       0.289   0.098  76.963  1.00  0.00              
ATOM    817  CD  PRO A 106       0.793  -1.148  76.393  1.00  0.00              
ATOM    818  CA  PRO A 106       0.768   1.258  76.213  1.00  0.00              
ATOM    819  CB  PRO A 106       1.420   0.623  75.008  1.00  0.00              
ATOM    820  CG  PRO A 106       1.964  -0.670  75.559  1.00  0.00              
ATOM    821  C   PRO A 106      -0.372   2.196  75.826  1.00  0.00              
ATOM    822  O   PRO A 106      -1.495   1.763  75.568  1.00  0.00              
ATOM    823  N   LEU A 107      -0.094   3.502  75.873  1.00  0.00              
ATOM    824  CA  LEU A 107      -1.075   4.560  75.640  1.00  0.00              
ATOM    825  CB  LEU A 107      -1.612   4.544  74.198  1.00  0.00              
ATOM    826  CG  LEU A 107      -0.652   4.800  73.042  1.00  0.00              
ATOM    827  CD1 LEU A 107      -1.371   4.591  71.722  1.00  0.00              
ATOM    828  CD2 LEU A 107      -0.053   6.197  73.110  1.00  0.00              
ATOM    829  C   LEU A 107      -2.230   4.679  76.638  1.00  0.00              
ATOM    830  O   LEU A 107      -3.114   5.519  76.449  1.00  0.00              
ATOM    831  N   ASN A 108      -2.268   3.887  77.720  1.00  0.00              
ATOM    832  CA  ASN A 108      -3.241   4.095  78.790  1.00  0.00              
ATOM    833  CB  ASN A 108      -3.204   2.925  79.771  1.00  0.00              
ATOM    834  CG  ASN A 108      -4.240   3.004  80.882  1.00  0.00              
ATOM    835  OD1 ASN A 108      -5.424   2.758  80.672  1.00  0.00              
ATOM    836  ND2 ASN A 108      -3.855   3.372  82.095  1.00  0.00              
ATOM    837  C   ASN A 108      -2.939   5.417  79.502  1.00  0.00              
ATOM    838  O   ASN A 108      -1.798   5.626  79.921  1.00  0.00              
ATOM    839  N   PRO A 109      -3.903   6.343  79.636  1.00  0.00              
ATOM    840  CD  PRO A 109      -5.290   6.157  79.219  1.00  0.00              
ATOM    841  CA  PRO A 109      -3.692   7.707  80.121  1.00  0.00              
ATOM    842  CB  PRO A 109      -5.079   8.313  80.039  1.00  0.00              
ATOM    843  CG  PRO A 109      -5.719   7.573  78.896  1.00  0.00              
ATOM    844  C   PRO A 109      -3.107   7.913  81.513  1.00  0.00              
ATOM    845  O   PRO A 109      -3.406   7.185  82.465  1.00  0.00              
ATOM    846  N   LYS A 110      -2.336   9.006  81.609  1.00  0.00              
ATOM    847  CA  LYS A 110      -1.703   9.470  82.843  1.00  0.00              
ATOM    848  CB  LYS A 110      -1.123  10.876  82.651  1.00  0.00              
ATOM    849  CG  LYS A 110      -0.002  11.030  81.624  1.00  0.00              
ATOM    850  CD  LYS A 110       0.518  12.465  81.643  1.00  0.00              
ATOM    851  CE  LYS A 110       1.754  12.641  80.765  1.00  0.00              
ATOM    852  NZ  LYS A 110       2.238  14.008  80.852  1.00  0.00              
ATOM    853  C   LYS A 110      -2.648   9.502  84.040  1.00  0.00              
ATOM    854  O   LYS A 110      -2.341   8.984  85.113  1.00  0.00              
ATOM    855  N   ALA A 111      -3.842  10.071  83.833  1.00  0.00              
ATOM    856  CA  ALA A 111      -4.880  10.122  84.854  1.00  0.00              
ATOM    857  CB  ALA A 111      -6.075  10.894  84.319  1.00  0.00              
ATOM    858  C   ALA A 111      -5.385   8.753  85.300  1.00  0.00              
ATOM    859  O   ALA A 111      -5.657   8.542  86.482  1.00  0.00              
ATOM    860  N   ASN A 112      -5.466   7.790  84.375  1.00  0.00              
ATOM    861  CA  ASN A 112      -5.954   6.448  84.676  1.00  0.00              
ATOM    862  CB  ASN A 112      -6.215   5.714  83.361  1.00  0.00              
ATOM    863  CG  ASN A 112      -6.864   4.345  83.498  1.00  0.00              
ATOM    864  OD1 ASN A 112      -6.196   3.337  83.714  1.00  0.00              
ATOM    865  ND2 ASN A 112      -8.179   4.252  83.354  1.00  0.00              
ATOM    866  C   ASN A 112      -4.914   5.729  85.533  1.00  0.00              
ATOM    867  O   ASN A 112      -5.243   5.093  86.537  1.00  0.00              
ATOM    868  N   ARG A 113      -3.638   5.904  85.164  1.00  0.00              
ATOM    869  CA  ARG A 113      -2.502   5.459  85.964  1.00  0.00              
ATOM    870  CB  ARG A 113      -1.228   5.837  85.217  1.00  0.00              
ATOM    871  CG  ARG A 113       0.089   5.458  85.877  1.00  0.00              
ATOM    872  CD  ARG A 113       1.249   5.720  84.930  1.00  0.00              
ATOM    873  NE  ARG A 113       1.374   7.121  84.558  1.00  0.00              
ATOM    874  CZ  ARG A 113       1.745   7.502  83.334  1.00  0.00              
ATOM    875  NH1 ARG A 113       1.907   8.793  83.093  1.00  0.00              
ATOM    876  NH2 ARG A 113       1.919   6.631  82.343  1.00  0.00              
ATOM    877  C   ARG A 113      -2.505   6.070  87.365  1.00  0.00              
ATOM    878  O   ARG A 113      -2.269   5.389  88.368  1.00  0.00              
ATOM    879  N   GLU A 114      -2.786   7.372  87.450  1.00  0.00              
ATOM    880  CA  GLU A 114      -2.922   8.049  88.729  1.00  0.00              
ATOM    881  CB  GLU A 114      -3.055   9.547  88.530  1.00  0.00              
ATOM    882  CG  GLU A 114      -1.746  10.146  88.040  1.00  0.00              
ATOM    883  CD  GLU A 114      -1.814  11.638  87.781  1.00  0.00              
ATOM    884  OE1 GLU A 114      -1.590  12.407  88.716  1.00  0.00              
ATOM    885  OE2 GLU A 114      -2.080  12.032  86.645  1.00  0.00              
ATOM    886  C   GLU A 114      -4.067   7.512  89.572  1.00  0.00              
ATOM    887  O   GLU A 114      -3.897   7.348  90.780  1.00  0.00              
ATOM    888  N   LYS A 115      -5.218   7.191  88.970  1.00  0.00              
ATOM    889  CA  LYS A 115      -6.303   6.534  89.690  1.00  0.00              
ATOM    890  CB  LYS A 115      -7.577   6.482  88.851  1.00  0.00              
ATOM    891  CG  LYS A 115      -8.286   7.829  88.791  1.00  0.00              
ATOM    892  CD  LYS A 115      -8.776   8.206  90.183  1.00  0.00              
ATOM    893  CE  LYS A 115      -9.325   9.620  90.222  1.00  0.00              
ATOM    894  NZ  LYS A 115      -9.709   9.951  91.581  1.00  0.00              
ATOM    895  C   LYS A 115      -5.948   5.147  90.202  1.00  0.00              
ATOM    896  O   LYS A 115      -6.291   4.788  91.331  1.00  0.00              
ATOM    897  N   MET A 116      -5.223   4.376  89.384  1.00  0.00              
ATOM    898  CA  MET A 116      -4.637   3.107  89.801  1.00  0.00              
ATOM    899  CB  MET A 116      -3.798   2.558  88.647  1.00  0.00              
ATOM    900  CG  MET A 116      -3.138   1.214  88.886  1.00  0.00              
ATOM    901  SD  MET A 116      -2.055   0.726  87.521  1.00  0.00              
ATOM    902  CE  MET A 116      -3.148  -0.321  86.606  1.00  0.00              
ATOM    903  C   MET A 116      -3.777   3.279  91.050  1.00  0.00              
ATOM    904  O   MET A 116      -3.951   2.578  92.049  1.00  0.00              
ATOM    905  N   THR A 117      -2.894   4.279  91.001  1.00  0.00              
ATOM    906  CA  THR A 117      -1.987   4.591  92.095  1.00  0.00              
ATOM    907  CB  THR A 117      -1.027   5.698  91.606  1.00  0.00              
ATOM    908  OG1 THR A 117      -0.390   5.162  90.449  1.00  0.00              
ATOM    909  CG2 THR A 117       0.033   6.097  92.617  1.00  0.00              
ATOM    910  C   THR A 117      -2.757   4.983  93.357  1.00  0.00              
ATOM    911  O   THR A 117      -2.521   4.443  94.442  1.00  0.00              
ATOM    912  N   GLN A 118      -3.743   5.870  93.188  1.00  0.00              
ATOM    913  CA  GLN A 118      -4.602   6.321  94.271  1.00  0.00              
ATOM    914  CB  GLN A 118      -5.570   7.382  93.737  1.00  0.00              
ATOM    915  CG  GLN A 118      -6.603   7.885  94.735  1.00  0.00              
ATOM    916  CD  GLN A 118      -7.099   9.290  94.449  1.00  0.00              
ATOM    917  OE1 GLN A 118      -7.807   9.561  93.480  1.00  0.00              
ATOM    918  NE2 GLN A 118      -6.743  10.237  95.306  1.00  0.00              
ATOM    919  C   GLN A 118      -5.337   5.182  94.967  1.00  0.00              
ATOM    920  O   GLN A 118      -5.334   5.108  96.197  1.00  0.00              
ATOM    921  N   ILE A 119      -5.937   4.269  94.199  1.00  0.00              
ATOM    922  CA  ILE A 119      -6.625   3.119  94.768  1.00  0.00              
ATOM    923  CB  ILE A 119      -7.485   2.449  93.669  1.00  0.00              
ATOM    924  CG2 ILE A 119      -7.956   1.051  94.053  1.00  0.00              
ATOM    925  CG1 ILE A 119      -8.664   3.365  93.345  1.00  0.00              
ATOM    926  CD1 ILE A 119      -9.580   2.912  92.192  1.00  0.00              
ATOM    927  C   ILE A 119      -5.666   2.157  95.466  1.00  0.00              
ATOM    928  O   ILE A 119      -5.945   1.696  96.578  1.00  0.00              
ATOM    929  N   MET A 120      -4.510   1.867  94.863  1.00  0.00              
ATOM    930  CA  MET A 120      -3.549   0.965  95.482  1.00  0.00              
ATOM    931  CB  MET A 120      -2.411   0.632  94.534  1.00  0.00              
ATOM    932  CG  MET A 120      -2.886  -0.196  93.352  1.00  0.00              
ATOM    933  SD  MET A 120      -3.764  -1.700  93.842  1.00  0.00              
ATOM    934  CE  MET A 120      -2.370  -2.729  94.190  1.00  0.00              
ATOM    935  C   MET A 120      -2.997   1.465  96.807  1.00  0.00              
ATOM    936  O   MET A 120      -2.816   0.683  97.744  1.00  0.00              
ATOM    937  N   PHE A 121      -2.743   2.769  96.915  1.00  0.00              
ATOM    938  CA  PHE A 121      -2.321   3.333  98.184  1.00  0.00              
ATOM    939  CB  PHE A 121      -1.511   4.598  97.971  1.00  0.00              
ATOM    940  CG  PHE A 121      -0.142   4.294  97.386  1.00  0.00              
ATOM    941  CD1 PHE A 121       0.114   4.544  96.055  1.00  0.00              
ATOM    942  CD2 PHE A 121       0.843   3.759  98.190  1.00  0.00              
ATOM    943  CE1 PHE A 121       1.355   4.262  95.530  1.00  0.00              
ATOM    944  CE2 PHE A 121       2.081   3.474  97.656  1.00  0.00              
ATOM    945  CZ  PHE A 121       2.337   3.729  96.330  1.00  0.00              
ATOM    946  C   PHE A 121      -3.446   3.570  99.177  1.00  0.00              
ATOM    947  O   PHE A 121      -3.337   3.154 100.326  1.00  0.00              
ATOM    948  N   GLU A 122      -4.554   4.193  98.773  1.00  0.00              
ATOM    949  CA  GLU A 122      -5.626   4.511  99.707  1.00  0.00              
ATOM    950  CB  GLU A 122      -6.436   5.693  99.200  1.00  0.00              
ATOM    951  CG  GLU A 122      -5.628   6.987  99.254  1.00  0.00              
ATOM    952  CD  GLU A 122      -6.300   8.193  98.617  1.00  0.00              
ATOM    953  OE1 GLU A 122      -7.458   8.482  98.915  1.00  0.00              
ATOM    954  OE2 GLU A 122      -5.648   8.864  97.811  1.00  0.00              
ATOM    955  C   GLU A 122      -6.542   3.347 100.056  1.00  0.00              
ATOM    956  O   GLU A 122      -6.939   3.199 101.214  1.00  0.00              
ATOM    957  N   THR A 123      -6.903   2.511  99.081  1.00  0.00              
ATOM    958  CA  THR A 123      -7.763   1.368  99.341  1.00  0.00              
ATOM    959  CB  THR A 123      -8.673   1.105  98.125  1.00  0.00              
ATOM    960  OG1 THR A 123      -9.241   2.366  97.788  1.00  0.00              
ATOM    961  CG2 THR A 123      -9.771   0.090  98.413  1.00  0.00              
ATOM    962  C   THR A 123      -6.914   0.148  99.686  1.00  0.00              
ATOM    963  O   THR A 123      -6.985  -0.355 100.807  1.00  0.00              
ATOM    964  N   PHE A 124      -6.057  -0.316  98.769  1.00  0.00              
ATOM    965  CA  PHE A 124      -5.286  -1.534  98.998  1.00  0.00              
ATOM    966  CB  PHE A 124      -4.847  -2.149  97.673  1.00  0.00              
ATOM    967  CG  PHE A 124      -6.009  -2.797  96.935  1.00  0.00              
ATOM    968  CD1 PHE A 124      -6.347  -4.108  97.211  1.00  0.00              
ATOM    969  CD2 PHE A 124      -6.750  -2.064  96.028  1.00  0.00              
ATOM    970  CE1 PHE A 124      -7.443  -4.677  96.598  1.00  0.00              
ATOM    971  CE2 PHE A 124      -7.846  -2.641  95.423  1.00  0.00              
ATOM    972  CZ  PHE A 124      -8.196  -3.942  95.710  1.00  0.00              
ATOM    973  C   PHE A 124      -4.101  -1.390  99.945  1.00  0.00              
ATOM    974  O   PHE A 124      -3.535  -2.381 100.415  1.00  0.00              
ATOM    975  N   ASN A 125      -3.706  -0.136 100.194  1.00  0.00              
ATOM    976  CA  ASN A 125      -2.727   0.237 101.206  1.00  0.00              
ATOM    977  CB  ASN A 125      -3.310   0.143 102.618  1.00  0.00              
ATOM    978  CG  ASN A 125      -4.213   1.323 102.928  1.00  0.00              
ATOM    979  OD1 ASN A 125      -3.786   2.315 103.518  1.00  0.00              
ATOM    980  ND2 ASN A 125      -5.483   1.264 102.556  1.00  0.00              
ATOM    981  C   ASN A 125      -1.367  -0.427 101.090  1.00  0.00              
ATOM    982  O   ASN A 125      -0.761  -0.891 102.058  1.00  0.00              
ATOM    983  N   VAL A 126      -0.895  -0.460  99.843  1.00  0.00              
ATOM    984  CA  VAL A 126       0.424  -0.995  99.540  1.00  0.00              
ATOM    985  CB  VAL A 126       0.640  -1.174  98.017  1.00  0.00              
ATOM    986  CG1 VAL A 126      -0.310  -2.215  97.465  1.00  0.00              
ATOM    987  CG2 VAL A 126       0.446   0.116  97.244  1.00  0.00              
ATOM    988  C   VAL A 126       1.534  -0.139 100.150  1.00  0.00              
ATOM    989  O   VAL A 126       1.449   1.091 100.099  1.00  0.00              
ATOM    990  N   PRO A 127       2.587  -0.711 100.752  1.00  0.00              
ATOM    991  CD  PRO A 127       2.725  -2.136 101.028  1.00  0.00              
ATOM    992  CA  PRO A 127       3.716   0.041 101.288  1.00  0.00              
ATOM    993  CB  PRO A 127       4.502  -1.018 102.040  1.00  0.00              
ATOM    994  CG  PRO A 127       4.211  -2.292 101.289  1.00  0.00              
ATOM    995  C   PRO A 127       4.536   0.713 100.193  1.00  0.00              
ATOM    996  O   PRO A 127       5.067   1.807 100.389  1.00  0.00              
ATOM    997  N   ALA A 128       4.607   0.058  99.030  1.00  0.00              
ATOM    998  CA  ALA A 128       5.354   0.531  97.882  1.00  0.00              
ATOM    999  CB  ALA A 128       6.762  -0.035  97.936  1.00  0.00              
ATOM   1000  C   ALA A 128       4.683  -0.002  96.623  1.00  0.00              
ATOM   1001  O   ALA A 128       4.164  -1.123  96.632  1.00  0.00              
ATOM   1002  N   MET A 129       4.654   0.772  95.535  1.00  0.00              
ATOM   1003  CA  MET A 129       4.000   0.350  94.303  1.00  0.00              
ATOM   1004  CB  MET A 129       2.517   0.707  94.391  1.00  0.00              
ATOM   1005  CG  MET A 129       1.527  -0.075  93.535  1.00  0.00              
ATOM   1006  SD  MET A 129       1.523   0.350  91.779  1.00  0.00              
ATOM   1007  CE  MET A 129       0.409   1.720  91.856  1.00  0.00              
ATOM   1008  C   MET A 129       4.634   1.046  93.106  1.00  0.00              
ATOM   1009  O   MET A 129       5.281   2.085  93.262  1.00  0.00              
ATOM   1010  N   TYR A 130       4.497   0.462  91.913  1.00  0.00              
ATOM   1011  CA  TYR A 130       4.874   1.115  90.669  1.00  0.00              
ATOM   1012  CB  TYR A 130       6.373   0.950  90.391  1.00  0.00              
ATOM   1013  CG  TYR A 130       6.891   1.765  89.214  1.00  0.00              
ATOM   1014  CD1 TYR A 130       7.371   1.115  88.096  1.00  0.00              
ATOM   1015  CE1 TYR A 130       7.842   1.836  87.021  1.00  0.00              
ATOM   1016  CD2 TYR A 130       6.876   3.146  89.260  1.00  0.00              
ATOM   1017  CE2 TYR A 130       7.342   3.872  88.184  1.00  0.00              
ATOM   1018  CZ  TYR A 130       7.827   3.211  87.076  1.00  0.00              
ATOM   1019  OH  TYR A 130       8.325   3.932  86.011  1.00  0.00              
ATOM   1020  C   TYR A 130       4.055   0.534  89.522  1.00  0.00              
ATOM   1021  O   TYR A 130       3.655  -0.634  89.531  1.00  0.00              
ATOM   1022  N   VAL A 131       3.793   1.379  88.524  1.00  0.00              
ATOM   1023  CA  VAL A 131       3.045   0.982  87.344  1.00  0.00              
ATOM   1024  CB  VAL A 131       1.912   1.993  87.045  1.00  0.00              
ATOM   1025  CG1 VAL A 131       0.979   1.420  86.000  1.00  0.00              
ATOM   1026  CG2 VAL A 131       1.103   2.378  88.274  1.00  0.00              
ATOM   1027  C   VAL A 131       4.050   0.960  86.197  1.00  0.00              
ATOM   1028  O   VAL A 131       4.686   1.981  85.926  1.00  0.00              
ATOM   1029  N   ALA A 132       4.231  -0.173  85.516  1.00  0.00              
ATOM   1030  CA  ALA A 132       5.226  -0.282  84.456  1.00  0.00              
ATOM   1031  CB  ALA A 132       6.271  -1.316  84.839  1.00  0.00              
ATOM   1032  C   ALA A 132       4.613  -0.715  83.133  1.00  0.00              
ATOM   1033  O   ALA A 132       3.684  -1.523  83.107  1.00  0.00              
ATOM   1034  N   ILE A 133       5.127  -0.189  82.018  1.00  0.00              
ATOM   1035  CA  ILE A 133       4.534  -0.419  80.707  1.00  0.00              
ATOM   1036  CB  ILE A 133       4.915   0.731  79.737  1.00  0.00              
ATOM   1037  CG2 ILE A 133       4.392   0.483  78.321  1.00  0.00              
ATOM   1038  CG1 ILE A 133       4.379   2.061  80.268  1.00  0.00              
ATOM   1039  CD1 ILE A 133       4.810   3.310  79.470  1.00  0.00              
ATOM   1040  C   ILE A 133       4.857  -1.799  80.138  1.00  0.00              
ATOM   1041  O   ILE A 133       6.017  -2.191  79.974  1.00  0.00              
ATOM   1042  N   GLN A 134       3.769  -2.494  79.789  1.00  0.00              
ATOM   1043  CA  GLN A 134       3.782  -3.871  79.306  1.00  0.00              
ATOM   1044  CB  GLN A 134       2.392  -4.261  78.797  1.00  0.00              
ATOM   1045  CG  GLN A 134       1.407  -4.347  79.952  1.00  0.00              
ATOM   1046  CD  GLN A 134       0.003  -4.826  79.620  1.00  0.00              
ATOM   1047  OE1 GLN A 134      -0.642  -4.375  78.677  1.00  0.00              
ATOM   1048  NE2 GLN A 134      -0.508  -5.767  80.400  1.00  0.00              
ATOM   1049  C   GLN A 134       4.828  -4.224  78.260  1.00  0.00              
ATOM   1050  O   GLN A 134       5.609  -5.161  78.433  1.00  0.00              
ATOM   1051  N   ALA A 135       4.884  -3.421  77.195  1.00  0.00              
ATOM   1052  CA  ALA A 135       5.845  -3.614  76.120  1.00  0.00              
ATOM   1053  CB  ALA A 135       5.628  -2.537  75.080  1.00  0.00              
ATOM   1054  C   ALA A 135       7.302  -3.536  76.565  1.00  0.00              
ATOM   1055  O   ALA A 135       8.145  -4.315  76.112  1.00  0.00              
ATOM   1056  N   VAL A 136       7.596  -2.625  77.502  1.00  0.00              
ATOM   1057  CA  VAL A 136       8.953  -2.431  77.999  1.00  0.00              
ATOM   1058  CB  VAL A 136       9.055  -1.148  78.863  1.00  0.00              
ATOM   1059  CG1 VAL A 136      10.483  -0.899  79.331  1.00  0.00              
ATOM   1060  CG2 VAL A 136       8.573   0.072  78.090  1.00  0.00              
ATOM   1061  C   VAL A 136       9.353  -3.670  78.792  1.00  0.00              
ATOM   1062  O   VAL A 136      10.457  -4.195  78.641  1.00  0.00              
ATOM   1063  N   LEU A 137       8.410  -4.177  79.594  1.00  0.00              
ATOM   1064  CA  LEU A 137       8.612  -5.407  80.344  1.00  0.00              
ATOM   1065  CB  LEU A 137       7.425  -5.658  81.263  1.00  0.00              
ATOM   1066  CG  LEU A 137       7.103  -4.591  82.301  1.00  0.00              
ATOM   1067  CD1 LEU A 137       5.825  -4.938  83.030  1.00  0.00              
ATOM   1068  CD2 LEU A 137       8.243  -4.418  83.287  1.00  0.00              
ATOM   1069  C   LEU A 137       8.852  -6.606  79.435  1.00  0.00              
ATOM   1070  O   LEU A 137       9.770  -7.387  79.687  1.00  0.00              
ATOM   1071  N   SER A 138       8.081  -6.757  78.352  1.00  0.00              
ATOM   1072  CA  SER A 138       8.362  -7.761  77.333  1.00  0.00              
ATOM   1073  CB  SER A 138       7.317  -7.694  76.241  1.00  0.00              
ATOM   1074  OG  SER A 138       6.058  -8.124  76.732  1.00  0.00              
ATOM   1075  C   SER A 138       9.748  -7.663  76.707  1.00  0.00              
ATOM   1076  O   SER A 138      10.430  -8.679  76.555  1.00  0.00              
ATOM   1077  N   LEU A 139      10.199  -6.449  76.371  1.00  0.00              
ATOM   1078  CA  LEU A 139      11.532  -6.249  75.818  1.00  0.00              
ATOM   1079  CB  LEU A 139      11.681  -4.800  75.381  1.00  0.00              
ATOM   1080  CG  LEU A 139      12.809  -4.432  74.432  1.00  0.00              
ATOM   1081  CD1 LEU A 139      12.647  -5.104  73.077  1.00  0.00              
ATOM   1082  CD2 LEU A 139      12.841  -2.935  74.247  1.00  0.00              
ATOM   1083  C   LEU A 139      12.617  -6.619  76.827  1.00  0.00              
ATOM   1084  O   LEU A 139      13.625  -7.251  76.497  1.00  0.00              
ATOM   1085  N   TYR A 140      12.400  -6.262  78.095  1.00  0.00              
ATOM   1086  CA  TYR A 140      13.287  -6.684  79.164  1.00  0.00              
ATOM   1087  CB  TYR A 140      13.073  -5.832  80.412  1.00  0.00              
ATOM   1088  CG  TYR A 140      13.869  -4.532  80.350  1.00  0.00              
ATOM   1089  CD1 TYR A 140      13.597  -3.575  79.387  1.00  0.00              
ATOM   1090  CE1 TYR A 140      14.398  -2.456  79.275  1.00  0.00              
ATOM   1091  CD2 TYR A 140      14.915  -4.346  81.230  1.00  0.00              
ATOM   1092  CE2 TYR A 140      15.714  -3.225  81.127  1.00  0.00              
ATOM   1093  CZ  TYR A 140      15.459  -2.298  80.141  1.00  0.00              
ATOM   1094  OH  TYR A 140      16.289  -1.200  80.027  1.00  0.00              
ATOM   1095  C   TYR A 140      13.231  -8.177  79.465  1.00  0.00              
ATOM   1096  O   TYR A 140      14.220  -8.746  79.928  1.00  0.00              
ATOM   1097  N   ALA A 141      12.111  -8.847  79.176  1.00  0.00              
ATOM   1098  CA  ALA A 141      12.053 -10.304  79.204  1.00  0.00              
ATOM   1099  CB  ALA A 141      10.621 -10.787  79.064  1.00  0.00              
ATOM   1100  C   ALA A 141      12.850 -10.943  78.075  1.00  0.00              
ATOM   1101  O   ALA A 141      13.434 -12.011  78.262  1.00  0.00              
ATOM   1102  N   SER A 142      12.880 -10.336  76.882  1.00  0.00              
ATOM   1103  CA  SER A 142      13.790 -10.784  75.838  1.00  0.00              
ATOM   1104  CB  SER A 142      13.235 -10.426  74.465  1.00  0.00              
ATOM   1105  OG  SER A 142      12.824  -9.070  74.389  1.00  0.00              
ATOM   1106  C   SER A 142      15.217 -10.268  76.013  1.00  0.00              
ATOM   1107  O   SER A 142      16.130 -10.658  75.282  1.00  0.00              
ATOM   1108  N   GLY A 143      15.425  -9.349  76.959  1.00  0.00              
ATOM   1109  CA  GLY A 143      16.759  -8.941  77.371  1.00  0.00              
ATOM   1110  C   GLY A 143      17.294  -7.757  76.582  1.00  0.00              
ATOM   1111  O   GLY A 143      18.496  -7.482  76.605  1.00  0.00              
ATOM   1112  N   ARG A 144      16.420  -7.045  75.870  1.00  0.00              
ATOM   1113  CA  ARG A 144      16.825  -5.862  75.133  1.00  0.00              
ATOM   1114  CB  ARG A 144      16.235  -5.819  73.726  1.00  0.00              
ATOM   1115  CG  ARG A 144      16.761  -6.784  72.676  1.00  0.00              
ATOM   1116  CD  ARG A 144      16.194  -8.191  72.774  1.00  0.00              
ATOM   1117  NE  ARG A 144      16.618  -8.954  71.612  1.00  0.00              
ATOM   1118  CZ  ARG A 144      16.785 -10.278  71.613  1.00  0.00              
ATOM   1119  NH1 ARG A 144      17.137 -10.855  70.474  1.00  0.00              
ATOM   1120  NH2 ARG A 144      16.651 -11.020  72.708  1.00  0.00              
ATOM   1121  C   ARG A 144      16.376  -4.609  75.866  1.00  0.00              
ATOM   1122  O   ARG A 144      15.381  -4.604  76.593  1.00  0.00              
ATOM   1123  N   THR A 145      17.133  -3.530  75.685  1.00  0.00              
ATOM   1124  CA  THR A 145      16.723  -2.225  76.179  1.00  0.00              
ATOM   1125  CB  THR A 145      17.962  -1.570  76.834  1.00  0.00              
ATOM   1126  OG1 THR A 145      17.488  -0.525  77.674  1.00  0.00              
ATOM   1127  CG2 THR A 145      19.003  -1.064  75.840  1.00  0.00              
ATOM   1128  C   THR A 145      16.078  -1.382  75.070  1.00  0.00              
ATOM   1129  O   THR A 145      15.291  -0.464  75.321  1.00  0.00              
ATOM   1130  N   THR A 146      16.367  -1.750  73.818  1.00  0.00              
ATOM   1131  CA  THR A 146      15.963  -1.003  72.640  1.00  0.00              
ATOM   1132  CB  THR A 146      17.199  -0.265  72.080  1.00  0.00              
ATOM   1133  OG1 THR A 146      17.619   0.642  73.096  1.00  0.00              
ATOM   1134  CG2 THR A 146      16.932   0.485  70.783  1.00  0.00              
ATOM   1135  C   THR A 146      15.431  -2.014  71.630  1.00  0.00              
ATOM   1136  O   THR A 146      15.991  -3.105  71.494  1.00  0.00              
ATOM   1137  N   GLY A 147      14.341  -1.679  70.939  1.00  0.00              
ATOM   1138  CA  GLY A 147      13.765  -2.540  69.919  1.00  0.00              
ATOM   1139  C   GLY A 147      12.314  -2.166  69.667  1.00  0.00              
ATOM   1140  O   GLY A 147      11.822  -1.197  70.250  1.00  0.00              
ATOM   1141  N   ILE A 148      11.599  -2.886  68.801  1.00  0.00              
ATOM   1142  CA  ILE A 148      10.183  -2.616  68.619  1.00  0.00              
ATOM   1143  CB  ILE A 148       9.812  -2.060  67.214  1.00  0.00              
ATOM   1144  CG2 ILE A 148      10.310  -2.944  66.081  1.00  0.00              
ATOM   1145  CG1 ILE A 148       8.309  -1.798  67.115  1.00  0.00              
ATOM   1146  CD1 ILE A 148       7.849  -1.030  65.870  1.00  0.00              
ATOM   1147  C   ILE A 148       9.352  -3.819  69.031  1.00  0.00              
ATOM   1148  O   ILE A 148       9.432  -4.914  68.466  1.00  0.00              
ATOM   1149  N   VAL A 149       8.547  -3.580  70.059  1.00  0.00              
ATOM   1150  CA  VAL A 149       7.720  -4.617  70.638  1.00  0.00              
ATOM   1151  CB  VAL A 149       7.630  -4.440  72.166  1.00  0.00              
ATOM   1152  CG1 VAL A 149       6.805  -5.536  72.811  1.00  0.00              
ATOM   1153  CG2 VAL A 149       9.013  -4.490  72.775  1.00  0.00              
ATOM   1154  C   VAL A 149       6.345  -4.611  69.992  1.00  0.00              
ATOM   1155  O   VAL A 149       5.617  -3.617  70.020  1.00  0.00              
ATOM   1156  N   LEU A 150       6.004  -5.730  69.363  1.00  0.00              
ATOM   1157  CA  LEU A 150       4.649  -5.968  68.910  1.00  0.00              
ATOM   1158  CB  LEU A 150       4.662  -6.886  67.693  1.00  0.00              
ATOM   1159  CG  LEU A 150       3.337  -7.271  67.048  1.00  0.00              
ATOM   1160  CD1 LEU A 150       2.622  -6.057  66.478  1.00  0.00              
ATOM   1161  CD2 LEU A 150       3.587  -8.292  65.959  1.00  0.00              
ATOM   1162  C   LEU A 150       3.933  -6.620  70.085  1.00  0.00              
ATOM   1163  O   LEU A 150       4.200  -7.770  70.442  1.00  0.00              
ATOM   1164  N   ASP A 151       3.073  -5.855  70.749  1.00  0.00              
ATOM   1165  CA  ASP A 151       2.341  -6.341  71.905  1.00  0.00              
ATOM   1166  CB  ASP A 151       2.500  -5.360  73.072  1.00  0.00              
ATOM   1167  CG  ASP A 151       1.685  -5.690  74.318  1.00  0.00              
ATOM   1168  OD1 ASP A 151       1.636  -6.848  74.740  1.00  0.00              
ATOM   1169  OD2 ASP A 151       1.102  -4.762  74.880  1.00  0.00              
ATOM   1170  C   ASP A 151       0.878  -6.600  71.577  1.00  0.00              
ATOM   1171  O   ASP A 151       0.024  -5.722  71.709  1.00  0.00              
ATOM   1172  N   SER A 152       0.602  -7.830  71.158  1.00  0.00              
ATOM   1173  CA  SER A 152      -0.729  -8.242  70.756  1.00  0.00              
ATOM   1174  CB  SER A 152      -0.646  -8.886  69.384  1.00  0.00              
ATOM   1175  OG  SER A 152      -0.303  -7.927  68.399  1.00  0.00              
ATOM   1176  C   SER A 152      -1.358  -9.190  71.767  1.00  0.00              
ATOM   1177  O   SER A 152      -1.053 -10.386  71.835  1.00  0.00              
ATOM   1178  N   GLY A 153      -2.258  -8.651  72.587  1.00  0.00              
ATOM   1179  CA  GLY A 153      -2.886  -9.420  73.648  1.00  0.00              
ATOM   1180  C   GLY A 153      -4.178 -10.090  73.206  1.00  0.00              
ATOM   1181  O   GLY A 153      -4.362 -10.490  72.051  1.00  0.00              
ATOM   1182  N   ASP A 154      -5.087 -10.243  74.173  1.00  0.00              
ATOM   1183  CA  ASP A 154      -6.426 -10.721  73.868  1.00  0.00              
ATOM   1184  CB  ASP A 154      -7.121 -11.333  75.084  1.00  0.00              
ATOM   1185  CG  ASP A 154      -8.548 -11.805  74.799  1.00  0.00              
ATOM   1186  OD1 ASP A 154      -8.743 -12.650  73.927  1.00  0.00              
ATOM   1187  OD2 ASP A 154      -9.458 -11.312  75.467  1.00  0.00              
ATOM   1188  C   ASP A 154      -7.290  -9.615  73.290  1.00  0.00              
ATOM   1189  O   ASP A 154      -8.014  -9.852  72.331  1.00  0.00              
ATOM   1190  N   GLY A 155      -7.226  -8.401  73.830  1.00  0.00              
ATOM   1191  CA  GLY A 155      -8.059  -7.324  73.330  1.00  0.00              
ATOM   1192  C   GLY A 155      -7.291  -6.020  73.300  1.00  0.00              
ATOM   1193  O   GLY A 155      -7.580  -5.132  74.100  1.00  0.00              
ATOM   1194  N   VAL A 156      -6.215  -6.022  72.501  1.00  0.00              
ATOM   1195  CA  VAL A 156      -5.532  -4.855  71.944  1.00  0.00              
ATOM   1196  CB  VAL A 156      -5.295  -3.670  72.931  1.00  0.00              
ATOM   1197  CG1 VAL A 156      -4.223  -3.936  73.984  1.00  0.00              
ATOM   1198  CG2 VAL A 156      -5.076  -2.380  72.160  1.00  0.00              
ATOM   1199  C   VAL A 156      -4.208  -5.315  71.326  1.00  0.00              
ATOM   1200  O   VAL A 156      -3.618  -6.307  71.764  1.00  0.00              
ATOM   1201  N   THR A 157      -3.782  -4.637  70.264  1.00  0.00              
ATOM   1202  CA  THR A 157      -2.427  -4.707  69.745  1.00  0.00              
ATOM   1203  CB  THR A 157      -2.432  -5.128  68.254  1.00  0.00              
ATOM   1204  OG1 THR A 157      -2.804  -6.501  68.231  1.00  0.00              
ATOM   1205  CG2 THR A 157      -1.116  -4.915  67.510  1.00  0.00              
ATOM   1206  C   THR A 157      -1.815  -3.319  69.898  1.00  0.00              
ATOM   1207  O   THR A 157      -2.439  -2.300  69.590  1.00  0.00              
ATOM   1208  N   HIS A 158      -0.586  -3.260  70.399  1.00  0.00              
ATOM   1209  CA  HIS A 158       0.185  -2.031  70.405  1.00  0.00              
ATOM   1210  CB  HIS A 158       0.424  -1.546  71.828  1.00  0.00              
ATOM   1211  CG  HIS A 158      -0.816  -0.996  72.515  1.00  0.00              
ATOM   1212  ND1 HIS A 158      -1.423  -1.501  73.576  1.00  0.00              
ATOM   1213  CD2 HIS A 158      -1.464   0.161  72.150  1.00  0.00              
ATOM   1214  NE2 HIS A 158      -2.431   0.292  73.021  1.00  0.00              
ATOM   1215  CE1 HIS A 158      -2.404  -0.697  73.882  1.00  0.00              
ATOM   1216  C   HIS A 158       1.515  -2.307  69.728  1.00  0.00              
ATOM   1217  O   HIS A 158       2.182  -3.293  70.039  1.00  0.00              
ATOM   1218  N   ASN A 159       1.899  -1.469  68.769  1.00  0.00              
ATOM   1219  CA  ASN A 159       3.182  -1.606  68.095  1.00  0.00              
ATOM   1220  CB  ASN A 159       3.049  -1.382  66.585  1.00  0.00              
ATOM   1221  CG  ASN A 159       2.054  -2.286  65.863  1.00  0.00              
ATOM   1222  OD1 ASN A 159       2.394  -3.014  64.931  1.00  0.00              
ATOM   1223  ND2 ASN A 159       0.764  -2.258  66.166  1.00  0.00              
ATOM   1224  C   ASN A 159       4.029  -0.510  68.722  1.00  0.00              
ATOM   1225  O   ASN A 159       3.790   0.679  68.500  1.00  0.00              
ATOM   1226  N   VAL A 160       4.981  -0.897  69.573  1.00  0.00              
ATOM   1227  CA  VAL A 160       5.675   0.047  70.439  1.00  0.00              
ATOM   1228  CB  VAL A 160       5.456  -0.310  71.933  1.00  0.00              
ATOM   1229  CG1 VAL A 160       5.962   0.802  72.837  1.00  0.00              
ATOM   1230  CG2 VAL A 160       4.009  -0.616  72.270  1.00  0.00              
ATOM   1231  C   VAL A 160       7.175   0.086  70.154  1.00  0.00              
ATOM   1232  O   VAL A 160       7.881  -0.880  70.454  1.00  0.00              
ATOM   1233  N   PRO A 161       7.720   1.149  69.552  1.00  0.00              
ATOM   1234  CD  PRO A 161       6.977   2.082  68.713  1.00  0.00              
ATOM   1235  CA  PRO A 161       9.161   1.374  69.456  1.00  0.00              
ATOM   1236  CB  PRO A 161       9.264   2.367  68.322  1.00  0.00              
ATOM   1237  CG  PRO A 161       7.994   3.167  68.445  1.00  0.00              
ATOM   1238  C   PRO A 161       9.763   1.895  70.759  1.00  0.00              
ATOM   1239  O   PRO A 161       9.261   2.842  71.373  1.00  0.00              
ATOM   1240  N   ILE A 162      10.840   1.255  71.215  1.00  0.00              
ATOM   1241  CA  ILE A 162      11.447   1.562  72.502  1.00  0.00              
ATOM   1242  CB  ILE A 162      11.194   0.388  73.488  1.00  0.00              
ATOM   1243  CG2 ILE A 162      11.827   0.670  74.845  1.00  0.00              
ATOM   1244  CG1 ILE A 162       9.708   0.100  73.676  1.00  0.00              
ATOM   1245  CD1 ILE A 162       9.382  -1.181  74.456  1.00  0.00              
ATOM   1246  C   ILE A 162      12.942   1.791  72.311  1.00  0.00              
ATOM   1247  O   ILE A 162      13.608   1.044  71.588  1.00  0.00              
ATOM   1248  N   TYR A 163      13.475   2.835  72.946  1.00  0.00              
ATOM   1249  CA  TYR A 163      14.906   3.079  72.985  1.00  0.00              
ATOM   1250  CB  TYR A 163      15.237   4.367  72.225  1.00  0.00              
ATOM   1251  CG  TYR A 163      16.729   4.609  72.028  1.00  0.00              
ATOM   1252  CD1 TYR A 163      17.371   4.068  70.931  1.00  0.00              
ATOM   1253  CE1 TYR A 163      18.725   4.266  70.753  1.00  0.00              
ATOM   1254  CD2 TYR A 163      17.441   5.360  72.943  1.00  0.00              
ATOM   1255  CE2 TYR A 163      18.792   5.560  72.769  1.00  0.00              
ATOM   1256  CZ  TYR A 163      19.425   5.009  71.677  1.00  0.00              
ATOM   1257  OH  TYR A 163      20.785   5.194  71.522  1.00  0.00              
ATOM   1258  C   TYR A 163      15.303   3.202  74.451  1.00  0.00              
ATOM   1259  O   TYR A 163      14.806   4.083  75.154  1.00  0.00              
ATOM   1260  N   GLU A 164      16.176   2.307  74.928  1.00  0.00              
ATOM   1261  CA  GLU A 164      16.662   2.276  76.308  1.00  0.00              
ATOM   1262  CB  GLU A 164      17.834   3.237  76.539  1.00  0.00              
ATOM   1263  CG  GLU A 164      19.104   2.848  75.790  1.00  0.00              
ATOM   1264  CD  GLU A 164      20.389   3.330  76.454  1.00  0.00              
ATOM   1265  OE1 GLU A 164      20.543   4.525  76.686  1.00  0.00              
ATOM   1266  OE2 GLU A 164      21.240   2.491  76.742  1.00  0.00              
ATOM   1267  C   GLU A 164      15.598   2.418  77.396  1.00  0.00              
ATOM   1268  O   GLU A 164      15.716   3.195  78.346  1.00  0.00              
ATOM   1269  N   GLY A 165      14.513   1.657  77.243  1.00  0.00              
ATOM   1270  CA  GLY A 165      13.373   1.771  78.142  1.00  0.00              
ATOM   1271  C   GLY A 165      12.351   2.816  77.702  1.00  0.00              
ATOM   1272  O   GLY A 165      11.150   2.629  77.915  1.00  0.00              
ATOM   1273  N   TYR A 166      12.765   3.915  77.060  1.00  0.00              
ATOM   1274  CA  TYR A 166      11.841   4.956  76.635  1.00  0.00              
ATOM   1275  CB  TYR A 166      12.601   6.261  76.357  1.00  0.00              
ATOM   1276  CG  TYR A 166      11.757   7.488  76.015  1.00  0.00              
ATOM   1277  CD1 TYR A 166      10.665   7.845  76.787  1.00  0.00              
ATOM   1278  CE1 TYR A 166       9.951   8.989  76.492  1.00  0.00              
ATOM   1279  CD2 TYR A 166      12.119   8.273  74.937  1.00  0.00              
ATOM   1280  CE2 TYR A 166      11.411   9.420  74.641  1.00  0.00              
ATOM   1281  CZ  TYR A 166      10.338   9.778  75.429  1.00  0.00              
ATOM   1282  OH  TYR A 166       9.660  10.957  75.174  1.00  0.00              
ATOM   1283  C   TYR A 166      11.055   4.501  75.412  1.00  0.00              
ATOM   1284  O   TYR A 166      11.535   4.496  74.275  1.00  0.00              
ATOM   1285  N   ALA A 167       9.844   4.020  75.693  1.00  0.00              
ATOM   1286  CA  ALA A 167       8.836   3.820  74.663  1.00  0.00              
ATOM   1287  CB  ALA A 167       7.586   3.224  75.292  1.00  0.00              
ATOM   1288  C   ALA A 167       8.459   5.164  74.053  1.00  0.00              
ATOM   1289  O   ALA A 167       8.126   6.106  74.775  1.00  0.00              
ATOM   1290  N   LEU A 168       8.543   5.280  72.727  1.00  0.00              
ATOM   1291  CA  LEU A 168       8.329   6.549  72.046  1.00  0.00              
ATOM   1292  CB  LEU A 168       9.012   6.522  70.682  1.00  0.00              
ATOM   1293  CG  LEU A 168      10.510   6.258  70.624  1.00  0.00              
ATOM   1294  CD1 LEU A 168      10.945   6.160  69.180  1.00  0.00              
ATOM   1295  CD2 LEU A 168      11.301   7.335  71.344  1.00  0.00              
ATOM   1296  C   LEU A 168       6.847   6.894  71.909  1.00  0.00              
ATOM   1297  O   LEU A 168       6.178   6.389  71.001  1.00  0.00              
ATOM   1298  N   PRO A 169       6.305   7.796  72.750  1.00  0.00              
ATOM   1299  CD  PRO A 169       7.076   8.804  73.477  1.00  0.00              
ATOM   1300  CA  PRO A 169       4.867   8.017  72.927  1.00  0.00              
ATOM   1301  CB  PRO A 169       4.821   9.180  73.905  1.00  0.00              
ATOM   1302  CG  PRO A 169       6.093   9.947  73.639  1.00  0.00              
ATOM   1303  C   PRO A 169       4.062   8.284  71.659  1.00  0.00              
ATOM   1304  O   PRO A 169       2.988   7.722  71.447  1.00  0.00              
ATOM   1305  N   HIS A 170       4.626   9.132  70.799  1.00  0.00              
ATOM   1306  CA  HIS A 170       4.088   9.428  69.479  1.00  0.00              
ATOM   1307  CB  HIS A 170       4.957  10.487  68.769  1.00  0.00              
ATOM   1308  CG  HIS A 170       6.450  10.393  69.073  1.00  0.00              
ATOM   1309  ND1 HIS A 170       7.089  11.137  69.961  1.00  0.00              
ATOM   1310  CD2 HIS A 170       7.315   9.430  68.607  1.00  0.00              
ATOM   1311  NE2 HIS A 170       8.416   9.616  69.289  1.00  0.00              
ATOM   1312  CE1 HIS A 170       8.289  10.639  70.096  1.00  0.00              
ATOM   1313  C   HIS A 170       3.919   8.209  68.580  1.00  0.00              
ATOM   1314  O   HIS A 170       2.874   8.026  67.955  1.00  0.00              
ATOM   1315  N   ALA A 171       4.912   7.320  68.550  1.00  0.00              
ATOM   1316  CA  ALA A 171       4.967   6.299  67.519  1.00  0.00              
ATOM   1317  CB  ALA A 171       6.418   6.090  67.117  1.00  0.00              
ATOM   1318  C   ALA A 171       4.346   4.965  67.907  1.00  0.00              
ATOM   1319  O   ALA A 171       4.441   3.988  67.162  1.00  0.00              
ATOM   1320  N   ILE A 172       3.678   4.898  69.064  1.00  0.00              
ATOM   1321  CA  ILE A 172       3.017   3.674  69.494  1.00  0.00              
ATOM   1322  CB  ILE A 172       2.696   3.716  71.010  1.00  0.00              
ATOM   1323  CG2 ILE A 172       2.029   2.412  71.443  1.00  0.00              
ATOM   1324  CG1 ILE A 172       3.954   3.961  71.840  1.00  0.00              
ATOM   1325  CD1 ILE A 172       3.711   4.176  73.349  1.00  0.00              
ATOM   1326  C   ILE A 172       1.767   3.448  68.644  1.00  0.00              
ATOM   1327  O   ILE A 172       0.696   4.012  68.892  1.00  0.00              
ATOM   1328  N   MET A 173       1.906   2.634  67.596  1.00  0.00              
ATOM   1329  CA  MET A 173       0.777   2.344  66.729  1.00  0.00              
ATOM   1330  CB  MET A 173       1.206   1.898  65.338  1.00  0.00              
ATOM   1331  CG  MET A 173       1.772   3.021  64.476  1.00  0.00              
ATOM   1332  SD  MET A 173       0.601   4.367  64.163  1.00  0.00              
ATOM   1333  CE  MET A 173       1.318   5.632  65.174  1.00  0.00              
ATOM   1334  C   MET A 173      -0.193   1.355  67.348  1.00  0.00              
ATOM   1335  O   MET A 173       0.039   0.145  67.432  1.00  0.00              
ATOM   1336  N   ARG A 174      -1.271   1.934  67.863  1.00  0.00              
ATOM   1337  CA  ARG A 174      -2.367   1.163  68.415  1.00  0.00              
ATOM   1338  CB  ARG A 174      -3.189   2.058  69.333  1.00  0.00              
ATOM   1339  CG  ARG A 174      -4.324   1.337  70.036  1.00  0.00              
ATOM   1340  CD  ARG A 174      -5.072   2.294  70.937  1.00  0.00              
ATOM   1341  NE  ARG A 174      -6.246   1.640  71.484  1.00  0.00              
ATOM   1342  CZ  ARG A 174      -6.252   1.032  72.670  1.00  0.00              
ATOM   1343  NH1 ARG A 174      -7.378   0.479  73.081  1.00  0.00              
ATOM   1344  NH2 ARG A 174      -5.164   0.884  73.417  1.00  0.00              
ATOM   1345  C   ARG A 174      -3.246   0.565  67.322  1.00  0.00              
ATOM   1346  O   ARG A 174      -3.590   1.215  66.333  1.00  0.00              
ATOM   1347  N   LEU A 175      -3.595  -0.702  67.519  1.00  0.00              
ATOM   1348  CA  LEU A 175      -4.543  -1.406  66.680  1.00  0.00              
ATOM   1349  CB  LEU A 175      -3.779  -2.348  65.742  1.00  0.00              
ATOM   1350  CG  LEU A 175      -4.530  -3.310  64.825  1.00  0.00              
ATOM   1351  CD1 LEU A 175      -5.404  -2.566  63.832  1.00  0.00              
ATOM   1352  CD2 LEU A 175      -3.545  -4.200  64.088  1.00  0.00              
ATOM   1353  C   LEU A 175      -5.410  -2.185  67.659  1.00  0.00              
ATOM   1354  O   LEU A 175      -4.940  -3.133  68.280  1.00  0.00              
ATOM   1355  N   ASP A 176      -6.680  -1.819  67.852  1.00  0.00              
ATOM   1356  CA  ASP A 176      -7.529  -2.488  68.843  1.00  0.00              
ATOM   1357  CB  ASP A 176      -8.842  -1.739  69.059  1.00  0.00              
ATOM   1358  CG  ASP A 176      -8.661  -0.416  69.790  1.00  0.00              
ATOM   1359  OD1 ASP A 176      -9.043  -0.306  70.955  1.00  0.00              
ATOM   1360  OD2 ASP A 176      -8.134   0.515  69.181  1.00  0.00              
ATOM   1361  C   ASP A 176      -7.812  -3.961  68.570  1.00  0.00              
ATOM   1362  O   ASP A 176      -8.151  -4.726  69.472  1.00  0.00              
ATOM   1363  N   LEU A 177      -7.649  -4.356  67.306  1.00  0.00              
ATOM   1364  CA  LEU A 177      -7.760  -5.736  66.862  1.00  0.00              
ATOM   1365  CB  LEU A 177      -7.569  -5.735  65.347  1.00  0.00              
ATOM   1366  CG  LEU A 177      -7.447  -7.011  64.524  1.00  0.00              
ATOM   1367  CD1 LEU A 177      -8.724  -7.829  64.526  1.00  0.00              
ATOM   1368  CD2 LEU A 177      -7.095  -6.628  63.104  1.00  0.00              
ATOM   1369  C   LEU A 177      -6.759  -6.675  67.532  1.00  0.00              
ATOM   1370  O   LEU A 177      -5.542  -6.464  67.497  1.00  0.00              
ATOM   1371  N   ALA A 178      -7.307  -7.712  68.169  1.00  0.00              
ATOM   1372  CA  ALA A 178      -6.531  -8.796  68.748  1.00  0.00              
ATOM   1373  CB  ALA A 178      -5.937  -8.323  70.066  1.00  0.00              
ATOM   1374  C   ALA A 178      -7.398 -10.039  68.982  1.00  0.00              
ATOM   1375  O   ALA A 178      -8.470 -10.165  68.376  1.00  0.00              
ATOM   1376  N   GLY A 179      -6.993 -10.944  69.888  1.00  0.00              
ATOM   1377  CA  GLY A 179      -7.516 -12.301  69.997  1.00  0.00              
ATOM   1378  C   GLY A 179      -9.024 -12.455  70.114  1.00  0.00              
ATOM   1379  O   GLY A 179      -9.602 -13.363  69.509  1.00  0.00              
ATOM   1380  N   ARG A 180      -9.658 -11.563  70.874  1.00  0.00              
ATOM   1381  CA  ARG A 180     -11.095 -11.537  71.089  1.00  0.00              
ATOM   1382  CB  ARG A 180     -11.396 -10.440  72.098  1.00  0.00              
ATOM   1383  CG  ARG A 180     -12.833 -10.357  72.600  1.00  0.00              
ATOM   1384  CD  ARG A 180     -12.933  -9.318  73.710  1.00  0.00              
ATOM   1385  NE  ARG A 180     -12.045  -9.669  74.807  1.00  0.00              
ATOM   1386  CZ  ARG A 180     -11.931  -8.964  75.927  1.00  0.00              
ATOM   1387  NH1 ARG A 180     -11.041  -9.387  76.805  1.00  0.00              
ATOM   1388  NH2 ARG A 180     -12.676  -7.896  76.188  1.00  0.00              
ATOM   1389  C   ARG A 180     -11.820 -11.250  69.785  1.00  0.00              
ATOM   1390  O   ARG A 180     -12.787 -11.927  69.426  1.00  0.00              
ATOM   1391  N   ASP A 181     -11.288 -10.284  69.028  1.00  0.00              
ATOM   1392  CA  ASP A 181     -11.890  -9.869  67.767  1.00  0.00              
ATOM   1393  CB  ASP A 181     -11.202  -8.651  67.161  1.00  0.00              
ATOM   1394  CG  ASP A 181     -11.128  -7.442  68.074  1.00  0.00              
ATOM   1395  OD1 ASP A 181     -10.227  -7.423  68.915  1.00  0.00              
ATOM   1396  OD2 ASP A 181     -11.943  -6.533  67.936  1.00  0.00              
ATOM   1397  C   ASP A 181     -11.769 -11.020  66.786  1.00  0.00              
ATOM   1398  O   ASP A 181     -12.728 -11.344  66.088  1.00  0.00              
ATOM   1399  N   LEU A 182     -10.604 -11.680  66.782  1.00  0.00              
ATOM   1400  CA  LEU A 182     -10.409 -12.894  66.001  1.00  0.00              
ATOM   1401  CB  LEU A 182      -8.976 -13.397  66.077  1.00  0.00              
ATOM   1402  CG  LEU A 182      -7.822 -12.531  65.604  1.00  0.00              
ATOM   1403  CD1 LEU A 182      -6.579 -13.393  65.587  1.00  0.00              
ATOM   1404  CD2 LEU A 182      -8.055 -11.972  64.211  1.00  0.00              
ATOM   1405  C   LEU A 182     -11.334 -14.029  66.414  1.00  0.00              
ATOM   1406  O   LEU A 182     -11.840 -14.740  65.551  1.00  0.00              
ATOM   1407  N   THR A 183     -11.603 -14.199  67.714  1.00  0.00              
ATOM   1408  CA  THR A 183     -12.549 -15.199  68.205  1.00  0.00              
ATOM   1409  CB  THR A 183     -12.544 -15.202  69.750  1.00  0.00              
ATOM   1410  OG1 THR A 183     -11.233 -15.568  70.149  1.00  0.00              
ATOM   1411  CG2 THR A 183     -13.541 -16.164  70.366  1.00  0.00              
ATOM   1412  C   THR A 183     -13.953 -14.914  67.673  1.00  0.00              
ATOM   1413  O   THR A 183     -14.652 -15.802  67.178  1.00  0.00              
ATOM   1414  N   ASP A 184     -14.338 -13.635  67.719  1.00  0.00              
ATOM   1415  CA  ASP A 184     -15.652 -13.193  67.268  1.00  0.00              
ATOM   1416  CB  ASP A 184     -15.894 -11.714  67.601  1.00  0.00              
ATOM   1417  CG  ASP A 184     -15.783 -11.307  69.072  1.00  0.00              
ATOM   1418  OD1 ASP A 184     -15.314 -10.199  69.327  1.00  0.00              
ATOM   1419  OD2 ASP A 184     -16.156 -12.072  69.968  1.00  0.00              
ATOM   1420  C   ASP A 184     -15.801 -13.412  65.765  1.00  0.00              
ATOM   1421  O   ASP A 184     -16.817 -13.911  65.276  1.00  0.00              
ATOM   1422  N   TYR A 185     -14.743 -13.071  65.027  1.00  0.00              
ATOM   1423  CA  TYR A 185     -14.632 -13.357  63.606  1.00  0.00              
ATOM   1424  CB  TYR A 185     -13.398 -12.618  63.082  1.00  0.00              
ATOM   1425  CG  TYR A 185     -12.923 -12.980  61.684  1.00  0.00              
ATOM   1426  CD1 TYR A 185     -13.581 -12.523  60.557  1.00  0.00              
ATOM   1427  CE1 TYR A 185     -13.109 -12.857  59.303  1.00  0.00              
ATOM   1428  CD2 TYR A 185     -11.807 -13.776  61.564  1.00  0.00              
ATOM   1429  CE2 TYR A 185     -11.341 -14.109  60.317  1.00  0.00              
ATOM   1430  CZ  TYR A 185     -11.975 -13.634  59.196  1.00  0.00              
ATOM   1431  OH  TYR A 185     -11.426 -13.914  57.961  1.00  0.00              
ATOM   1432  C   TYR A 185     -14.587 -14.854  63.301  1.00  0.00              
ATOM   1433  O   TYR A 185     -15.104 -15.289  62.271  1.00  0.00              
ATOM   1434  N   LEU A 186     -13.989 -15.674  64.170  1.00  0.00              
ATOM   1435  CA  LEU A 186     -13.973 -17.115  63.981  1.00  0.00              
ATOM   1436  CB  LEU A 186     -12.997 -17.785  64.944  1.00  0.00              
ATOM   1437  CG  LEU A 186     -12.621 -19.246  64.722  1.00  0.00              
ATOM   1438  CD1 LEU A 186     -11.945 -19.459  63.378  1.00  0.00              
ATOM   1439  CD2 LEU A 186     -11.688 -19.704  65.819  1.00  0.00              
ATOM   1440  C   LEU A 186     -15.380 -17.676  64.137  1.00  0.00              
ATOM   1441  O   LEU A 186     -15.758 -18.582  63.394  1.00  0.00              
ATOM   1442  N   MET A 187     -16.182 -17.119  65.060  1.00  0.00              
ATOM   1443  CA  MET A 187     -17.610 -17.418  65.112  1.00  0.00              
ATOM   1444  CB  MET A 187     -18.357 -16.675  66.215  1.00  0.00              
ATOM   1445  CG  MET A 187     -17.906 -16.924  67.641  1.00  0.00              
ATOM   1446  SD  MET A 187     -19.093 -16.277  68.846  1.00  0.00              
ATOM   1447  CE  MET A 187     -18.906 -14.535  68.597  1.00  0.00              
ATOM   1448  C   MET A 187     -18.274 -17.057  63.792  1.00  0.00              
ATOM   1449  O   MET A 187     -18.952 -17.901  63.217  1.00  0.00              
ATOM   1450  N   LYS A 188     -18.042 -15.833  63.292  1.00  0.00              
ATOM   1451  CA  LYS A 188     -18.539 -15.370  61.996  1.00  0.00              
ATOM   1452  CB  LYS A 188     -17.920 -13.993  61.706  1.00  0.00              
ATOM   1453  CG  LYS A 188     -18.128 -13.369  60.329  1.00  0.00              
ATOM   1454  CD  LYS A 188     -17.269 -12.117  60.204  1.00  0.00              
ATOM   1455  CE  LYS A 188     -17.445 -11.494  58.827  1.00  0.00              
ATOM   1456  NZ  LYS A 188     -16.698 -10.255  58.697  1.00  0.00              
ATOM   1457  C   LYS A 188     -18.261 -16.340  60.848  1.00  0.00              
ATOM   1458  O   LYS A 188     -19.184 -16.786  60.161  1.00  0.00              
ATOM   1459  N   ILE A 189     -16.998 -16.713  60.630  1.00  0.00              
ATOM   1460  CA  ILE A 189     -16.665 -17.613  59.535  1.00  0.00              
ATOM   1461  CB  ILE A 189     -15.180 -17.506  59.122  1.00  0.00              
ATOM   1462  CG2 ILE A 189     -14.985 -16.137  58.479  1.00  0.00              
ATOM   1463  CG1 ILE A 189     -14.190 -17.761  60.254  1.00  0.00              
ATOM   1464  CD1 ILE A 189     -12.703 -17.606  59.876  1.00  0.00              
ATOM   1465  C   ILE A 189     -17.130 -19.047  59.763  1.00  0.00              
ATOM   1466  O   ILE A 189     -17.581 -19.709  58.823  1.00  0.00              
ATOM   1467  N   LEU A 190     -17.102 -19.539  61.008  1.00  0.00              
ATOM   1468  CA  LEU A 190     -17.677 -20.842  61.306  1.00  0.00              
ATOM   1469  CB  LEU A 190     -17.207 -21.404  62.644  1.00  0.00              
ATOM   1470  CG  LEU A 190     -15.974 -22.310  62.617  1.00  0.00              
ATOM   1471  CD1 LEU A 190     -14.741 -21.602  62.088  1.00  0.00              
ATOM   1472  CD2 LEU A 190     -15.688 -22.860  63.999  1.00  0.00              
ATOM   1473  C   LEU A 190     -19.191 -20.895  61.183  1.00  0.00              
ATOM   1474  O   LEU A 190     -19.710 -21.940  60.789  1.00  0.00              
ATOM   1475  N   THR A 191     -19.935 -19.809  61.436  1.00  0.00              
ATOM   1476  CA  THR A 191     -21.356 -19.770  61.119  1.00  0.00              
ATOM   1477  CB  THR A 191     -22.095 -18.566  61.745  1.00  0.00              
ATOM   1478  OG1 THR A 191     -21.326 -17.385  61.563  1.00  0.00              
ATOM   1479  CG2 THR A 191     -22.338 -18.788  63.226  1.00  0.00              
ATOM   1480  C   THR A 191     -21.598 -19.840  59.620  1.00  0.00              
ATOM   1481  O   THR A 191     -22.560 -20.463  59.168  1.00  0.00              
ATOM   1482  N   GLU A 192     -20.693 -19.260  58.819  1.00  0.00              
ATOM   1483  CA  GLU A 192     -20.782 -19.383  57.369  1.00  0.00              
ATOM   1484  CB  GLU A 192     -19.859 -18.397  56.647  1.00  0.00              
ATOM   1485  CG  GLU A 192     -19.881 -16.943  57.136  1.00  0.00              
ATOM   1486  CD  GLU A 192     -21.253 -16.351  57.443  1.00  0.00              
ATOM   1487  OE1 GLU A 192     -21.900 -15.853  56.524  1.00  0.00              
ATOM   1488  OE2 GLU A 192     -21.669 -16.387  58.605  1.00  0.00              
ATOM   1489  C   GLU A 192     -20.487 -20.812  56.922  1.00  0.00              
ATOM   1490  O   GLU A 192     -21.002 -21.274  55.905  1.00  0.00              
ATOM   1491  N   ARG A 193     -19.671 -21.537  57.693  1.00  0.00              
ATOM   1492  CA  ARG A 193     -19.527 -22.976  57.521  1.00  0.00              
ATOM   1493  CB  ARG A 193     -18.052 -23.331  57.756  1.00  0.00              
ATOM   1494  CG  ARG A 193     -17.628 -24.707  57.254  1.00  0.00              
ATOM   1495  CD  ARG A 193     -16.147 -24.929  57.504  1.00  0.00              
ATOM   1496  NE  ARG A 193     -15.781 -26.312  57.250  1.00  0.00              
ATOM   1497  CZ  ARG A 193     -14.673 -26.673  56.602  1.00  0.00              
ATOM   1498  NH1 ARG A 193     -14.416 -27.971  56.492  1.00  0.00              
ATOM   1499  NH2 ARG A 193     -13.819 -25.779  56.110  1.00  0.00              
ATOM   1500  C   ARG A 193     -20.491 -23.739  58.448  1.00  0.00              
ATOM   1501  O   ARG A 193     -20.189 -24.814  58.971  1.00  0.00              
ATOM   1502  N   GLY A 194     -21.674 -23.179  58.737  1.00  0.00              
ATOM   1503  CA  GLY A 194     -22.733 -23.880  59.455  1.00  0.00              
ATOM   1504  C   GLY A 194     -22.601 -23.887  60.975  1.00  0.00              
ATOM   1505  O   GLY A 194     -23.604 -23.794  61.693  1.00  0.00              
ATOM   1506  N   TYR A 195     -21.377 -23.967  61.500  1.00  0.00              
ATOM   1507  CA  TYR A 195     -21.136 -24.221  62.913  1.00  0.00              
ATOM   1508  CB  TYR A 195     -19.678 -24.612  63.151  1.00  0.00              
ATOM   1509  CG  TYR A 195     -19.100 -25.655  62.203  1.00  0.00              
ATOM   1510  CD1 TYR A 195     -17.877 -25.397  61.627  1.00  0.00              
ATOM   1511  CE1 TYR A 195     -17.309 -26.316  60.777  1.00  0.00              
ATOM   1512  CD2 TYR A 195     -19.767 -26.835  61.918  1.00  0.00              
ATOM   1513  CE2 TYR A 195     -19.201 -27.758  61.059  1.00  0.00              
ATOM   1514  CZ  TYR A 195     -17.966 -27.495  60.504  1.00  0.00              
ATOM   1515  OH  TYR A 195     -17.351 -28.427  59.687  1.00  0.00              
ATOM   1516  C   TYR A 195     -21.499 -22.998  63.747  1.00  0.00              
ATOM   1517  O   TYR A 195     -20.733 -22.051  63.951  1.00  0.00              
ATOM   1518  N   SER A 196     -22.734 -23.036  64.234  1.00  0.00              
ATOM   1519  CA  SER A 196     -23.335 -21.894  64.892  1.00  0.00              
ATOM   1520  CB  SER A 196     -24.843 -21.987  64.708  1.00  0.00              
ATOM   1521  OG  SER A 196     -25.156 -21.972  63.318  1.00  0.00              
ATOM   1522  C   SER A 196     -22.916 -21.681  66.344  1.00  0.00              
ATOM   1523  O   SER A 196     -23.648 -21.952  67.299  1.00  0.00              
ATOM   1524  N   PHE A 197     -21.704 -21.148  66.514  1.00  0.00              
ATOM   1525  CA  PHE A 197     -21.153 -20.823  67.827  1.00  0.00              
ATOM   1526  CB  PHE A 197     -19.629 -20.708  67.720  1.00  0.00              
ATOM   1527  CG  PHE A 197     -18.923 -22.053  67.633  1.00  0.00              
ATOM   1528  CD1 PHE A 197     -18.858 -22.735  66.437  1.00  0.00              
ATOM   1529  CD2 PHE A 197     -18.357 -22.598  68.767  1.00  0.00              
ATOM   1530  CE1 PHE A 197     -18.244 -23.967  66.386  1.00  0.00              
ATOM   1531  CE2 PHE A 197     -17.739 -23.827  68.708  1.00  0.00              
ATOM   1532  CZ  PHE A 197     -17.687 -24.513  67.518  1.00  0.00              
ATOM   1533  C   PHE A 197     -21.745 -19.587  68.512  1.00  0.00              
ATOM   1534  O   PHE A 197     -21.059 -18.813  69.184  1.00  0.00              
ATOM   1535  N   VAL A 198     -23.067 -19.427  68.452  1.00  0.00              
ATOM   1536  CA  VAL A 198     -23.718 -18.172  68.803  1.00  0.00              
ATOM   1537  CB  VAL A 198     -24.944 -17.926  67.878  1.00  0.00              
ATOM   1538  CG1 VAL A 198     -24.470 -17.662  66.458  1.00  0.00              
ATOM   1539  CG2 VAL A 198     -25.946 -19.080  67.888  1.00  0.00              
ATOM   1540  C   VAL A 198     -24.048 -17.955  70.282  1.00  0.00              
ATOM   1541  O   VAL A 198     -25.140 -17.504  70.637  1.00  0.00              
ATOM   1542  N   THR A 199     -23.102 -18.247  71.182  1.00  0.00              
ATOM   1543  CA  THR A 199     -23.283 -17.981  72.604  1.00  0.00              
ATOM   1544  CB  THR A 199     -24.288 -18.968  73.265  1.00  0.00              
ATOM   1545  OG1 THR A 199     -24.721 -18.289  74.435  1.00  0.00              
ATOM   1546  CG2 THR A 199     -23.733 -20.339  73.633  1.00  0.00              
ATOM   1547  C   THR A 199     -21.937 -17.965  73.324  1.00  0.00              
ATOM   1548  O   THR A 199     -20.923 -18.387  72.770  1.00  0.00              
ATOM   1549  N   THR A 200     -21.938 -17.537  74.586  1.00  0.00              
ATOM   1550  CA  THR A 200     -20.736 -17.286  75.373  1.00  0.00              
ATOM   1551  CB  THR A 200     -21.161 -16.683  76.719  1.00  0.00              
ATOM   1552  OG1 THR A 200     -22.292 -17.448  77.126  1.00  0.00              
ATOM   1553  CG2 THR A 200     -21.510 -15.207  76.614  1.00  0.00              
ATOM   1554  C   THR A 200     -19.856 -18.509  75.595  1.00  0.00              
ATOM   1555  O   THR A 200     -18.652 -18.484  75.326  1.00  0.00              
ATOM   1556  N   ALA A 201     -20.467 -19.599  76.075  1.00  0.00              
ATOM   1557  CA  ALA A 201     -19.783 -20.879  76.225  1.00  0.00              
ATOM   1558  CB  ALA A 201     -20.773 -21.929  76.706  1.00  0.00              
ATOM   1559  C   ALA A 201     -19.180 -21.372  74.913  1.00  0.00              
ATOM   1560  O   ALA A 201     -18.020 -21.783  74.855  1.00  0.00              
ATOM   1561  N   GLU A 202     -19.959 -21.263  73.832  1.00  0.00              
ATOM   1562  CA  GLU A 202     -19.487 -21.590  72.498  1.00  0.00              
ATOM   1563  CB  GLU A 202     -20.646 -21.558  71.512  1.00  0.00              
ATOM   1564  CG  GLU A 202     -21.601 -22.747  71.586  1.00  0.00              
ATOM   1565  CD  GLU A 202     -21.034 -24.048  71.030  1.00  0.00              
ATOM   1566  OE1 GLU A 202     -21.086 -24.243  69.816  1.00  0.00              
ATOM   1567  OE2 GLU A 202     -20.552 -24.865  71.811  1.00  0.00              
ATOM   1568  C   GLU A 202     -18.368 -20.668  72.031  1.00  0.00              
ATOM   1569  O   GLU A 202     -17.445 -21.127  71.363  1.00  0.00              
ATOM   1570  N   ARG A 203     -18.396 -19.384  72.404  1.00  0.00              
ATOM   1571  CA  ARG A 203     -17.331 -18.447  72.078  1.00  0.00              
ATOM   1572  CB  ARG A 203     -17.721 -17.025  72.475  1.00  0.00              
ATOM   1573  CG  ARG A 203     -16.891 -15.976  71.749  1.00  0.00              
ATOM   1574  CD  ARG A 203     -17.195 -14.552  72.188  1.00  0.00              
ATOM   1575  NE  ARG A 203     -16.659 -14.264  73.508  1.00  0.00              
ATOM   1576  CZ  ARG A 203     -16.015 -13.129  73.793  1.00  0.00              
ATOM   1577  NH1 ARG A 203     -15.607 -12.956  75.047  1.00  0.00              
ATOM   1578  NH2 ARG A 203     -15.765 -12.209  72.860  1.00  0.00              
ATOM   1579  C   ARG A 203     -16.043 -18.859  72.784  1.00  0.00              
ATOM   1580  O   ARG A 203     -14.968 -18.829  72.186  1.00  0.00              
ATOM   1581  N   GLU A 204     -16.137 -19.293  74.046  1.00  0.00              
ATOM   1582  CA  GLU A 204     -14.999 -19.872  74.750  1.00  0.00              
ATOM   1583  CB  GLU A 204     -15.366 -20.169  76.200  1.00  0.00              
ATOM   1584  CG  GLU A 204     -15.482 -18.926  77.078  1.00  0.00              
ATOM   1585  CD  GLU A 204     -14.142 -18.282  77.411  1.00  0.00              
ATOM   1586  OE1 GLU A 204     -13.500 -18.720  78.371  1.00  0.00              
ATOM   1587  OE2 GLU A 204     -13.732 -17.341  76.731  1.00  0.00              
ATOM   1588  C   GLU A 204     -14.456 -21.128  74.079  1.00  0.00              
ATOM   1589  O   GLU A 204     -13.241 -21.280  73.938  1.00  0.00              
ATOM   1590  N   ILE A 205     -15.341 -22.025  73.627  1.00  0.00              
ATOM   1591  CA  ILE A 205     -14.923 -23.208  72.883  1.00  0.00              
ATOM   1592  CB  ILE A 205     -16.107 -24.188  72.672  1.00  0.00              
ATOM   1593  CG2 ILE A 205     -15.689 -25.398  71.837  1.00  0.00              
ATOM   1594  CG1 ILE A 205     -16.647 -24.662  74.020  1.00  0.00              
ATOM   1595  CD1 ILE A 205     -17.922 -25.528  73.958  1.00  0.00              
ATOM   1596  C   ILE A 205     -14.246 -22.824  71.568  1.00  0.00              
ATOM   1597  O   ILE A 205     -13.174 -23.346  71.263  1.00  0.00              
ATOM   1598  N   VAL A 206     -14.798 -21.879  70.798  1.00  0.00              
ATOM   1599  CA  VAL A 206     -14.195 -21.467  69.538  1.00  0.00              
ATOM   1600  CB  VAL A 206     -15.213 -20.683  68.669  1.00  0.00              
ATOM   1601  CG1 VAL A 206     -15.312 -19.199  68.966  1.00  0.00              
ATOM   1602  CG2 VAL A 206     -14.959 -20.941  67.200  1.00  0.00              
ATOM   1603  C   VAL A 206     -12.865 -20.740  69.748  1.00  0.00              
ATOM   1604  O   VAL A 206     -11.941 -20.880  68.946  1.00  0.00              
ATOM   1605  N   ARG A 207     -12.732 -20.004  70.858  1.00  0.00              
ATOM   1606  CA  ARG A 207     -11.462 -19.417  71.263  1.00  0.00              
ATOM   1607  CB  ARG A 207     -11.659 -18.579  72.515  1.00  0.00              
ATOM   1608  CG  ARG A 207     -10.503 -17.640  72.831  1.00  0.00              
ATOM   1609  CD  ARG A 207     -10.368 -17.507  74.336  1.00  0.00              
ATOM   1610  NE  ARG A 207      -9.905 -18.772  74.885  1.00  0.00              
ATOM   1611  CZ  ARG A 207     -10.238 -19.219  76.093  1.00  0.00              
ATOM   1612  NH1 ARG A 207      -9.710 -20.369  76.483  1.00  0.00              
ATOM   1613  NH2 ARG A 207     -11.083 -18.557  76.876  1.00  0.00              
ATOM   1614  C   ARG A 207     -10.450 -20.522  71.555  1.00  0.00              
ATOM   1615  O   ARG A 207      -9.290 -20.431  71.152  1.00  0.00              
ATOM   1616  N   ASP A 208     -10.874 -21.594  72.236  1.00  0.00              
ATOM   1617  CA  ASP A 208     -10.021 -22.757  72.450  1.00  0.00              
ATOM   1618  CB  ASP A 208     -10.684 -23.750  73.397  1.00  0.00              
ATOM   1619  CG  ASP A 208      -9.824 -24.973  73.682  1.00  0.00              
ATOM   1620  OD1 ASP A 208     -10.137 -26.053  73.168  1.00  0.00              
ATOM   1621  OD2 ASP A 208      -8.857 -24.859  74.432  1.00  0.00              
ATOM   1622  C   ASP A 208      -9.628 -23.455  71.153  1.00  0.00              
ATOM   1623  O   ASP A 208      -8.492 -23.914  71.028  1.00  0.00              
ATOM   1624  N   ILE A 209     -10.551 -23.539  70.187  1.00  0.00              
ATOM   1625  CA  ILE A 209     -10.254 -24.033  68.844  1.00  0.00              
ATOM   1626  CB  ILE A 209     -11.508 -23.986  67.930  1.00  0.00              
ATOM   1627  CG2 ILE A 209     -11.151 -24.384  66.505  1.00  0.00              
ATOM   1628  CG1 ILE A 209     -12.640 -24.853  68.455  1.00  0.00              
ATOM   1629  CD1 ILE A 209     -13.944 -24.803  67.635  1.00  0.00              
ATOM   1630  C   ILE A 209      -9.138 -23.202  68.223  1.00  0.00              
ATOM   1631  O   ILE A 209      -8.155 -23.749  67.721  1.00  0.00              
ATOM   1632  N   LYS A 210      -9.289 -21.875  68.285  1.00  0.00              
ATOM   1633  CA  LYS A 210      -8.297 -20.938  67.783  1.00  0.00              
ATOM   1634  CB  LYS A 210      -8.790 -19.526  68.073  1.00  0.00              
ATOM   1635  CG  LYS A 210      -8.032 -18.410  67.376  1.00  0.00              
ATOM   1636  CD  LYS A 210      -8.534 -17.035  67.788  1.00  0.00              
ATOM   1637  CE  LYS A 210      -8.300 -16.805  69.272  1.00  0.00              
ATOM   1638  NZ  LYS A 210      -7.826 -15.455  69.488  1.00  0.00              
ATOM   1639  C   LYS A 210      -6.936 -21.195  68.426  1.00  0.00              
ATOM   1640  O   LYS A 210      -5.961 -21.447  67.719  1.00  0.00              
ATOM   1641  N   GLU A 211      -6.892 -21.235  69.764  1.00  0.00              
ATOM   1642  CA  GLU A 211      -5.672 -21.514  70.518  1.00  0.00              
ATOM   1643  CB  GLU A 211      -5.968 -21.568  72.013  1.00  0.00              
ATOM   1644  CG  GLU A 211      -6.449 -20.260  72.623  1.00  0.00              
ATOM   1645  CD  GLU A 211      -6.796 -20.380  74.099  1.00  0.00              
ATOM   1646  OE1 GLU A 211      -6.032 -19.883  74.924  1.00  0.00              
ATOM   1647  OE2 GLU A 211      -7.829 -20.968  74.434  1.00  0.00              
ATOM   1648  C   GLU A 211      -4.972 -22.813  70.132  1.00  0.00              
ATOM   1649  O   GLU A 211      -3.743 -22.867  70.085  1.00  0.00              
ATOM   1650  N   LYS A 212      -5.744 -23.871  69.873  1.00  0.00              
ATOM   1651  CA  LYS A 212      -5.178 -25.147  69.464  1.00  0.00              
ATOM   1652  CB  LYS A 212      -6.140 -26.273  69.808  1.00  0.00              
ATOM   1653  CG  LYS A 212      -6.160 -26.585  71.292  1.00  0.00              
ATOM   1654  CD  LYS A 212      -7.310 -27.521  71.598  1.00  0.00              
ATOM   1655  CE  LYS A 212      -7.254 -27.925  73.059  1.00  0.00              
ATOM   1656  NZ  LYS A 212      -8.547 -28.426  73.480  1.00  0.00              
ATOM   1657  C   LYS A 212      -4.796 -25.247  67.994  1.00  0.00              
ATOM   1658  O   LYS A 212      -3.764 -25.827  67.655  1.00  0.00              
ATOM   1659  N   LEU A 213      -5.614 -24.690  67.101  1.00  0.00              
ATOM   1660  CA  LEU A 213      -5.474 -24.969  65.682  1.00  0.00              
ATOM   1661  CB  LEU A 213      -6.793 -25.475  65.099  1.00  0.00              
ATOM   1662  CG  LEU A 213      -7.405 -26.771  65.617  1.00  0.00              
ATOM   1663  CD1 LEU A 213      -8.694 -27.060  64.868  1.00  0.00              
ATOM   1664  CD2 LEU A 213      -6.444 -27.939  65.462  1.00  0.00              
ATOM   1665  C   LEU A 213      -4.964 -23.839  64.807  1.00  0.00              
ATOM   1666  O   LEU A 213      -4.310 -24.114  63.796  1.00  0.00              
ATOM   1667  N   CYS A 214      -5.224 -22.574  65.149  1.00  0.00              
ATOM   1668  CA  CYS A 214      -5.025 -21.500  64.189  1.00  0.00              
ATOM   1669  CB  CYS A 214      -5.863 -20.279  64.539  1.00  0.00              
ATOM   1670  SG  CYS A 214      -5.206 -19.270  65.889  1.00  0.00              
ATOM   1671  C   CYS A 214      -3.568 -21.103  64.004  1.00  0.00              
ATOM   1672  O   CYS A 214      -2.765 -21.117  64.940  1.00  0.00              
ATOM   1673  N   TYR A 215      -3.232 -20.733  62.771  1.00  0.00              
ATOM   1674  CA  TYR A 215      -1.867 -20.393  62.414  1.00  0.00              
ATOM   1675  CB  TYR A 215      -1.116 -21.616  61.856  1.00  0.00              
ATOM   1676  CG  TYR A 215      -1.733 -22.300  60.640  1.00  0.00              
ATOM   1677  CD1 TYR A 215      -1.259 -22.020  59.372  1.00  0.00              
ATOM   1678  CE1 TYR A 215      -1.798 -22.661  58.276  1.00  0.00              
ATOM   1679  CD2 TYR A 215      -2.747 -23.222  60.812  1.00  0.00              
ATOM   1680  CE2 TYR A 215      -3.287 -23.864  59.720  1.00  0.00              
ATOM   1681  CZ  TYR A 215      -2.809 -23.579  58.461  1.00  0.00              
ATOM   1682  OH  TYR A 215      -3.355 -24.222  57.369  1.00  0.00              
ATOM   1683  C   TYR A 215      -1.875 -19.258  61.407  1.00  0.00              
ATOM   1684  O   TYR A 215      -2.843 -19.089  60.664  1.00  0.00              
ATOM   1685  N   VAL A 216      -0.814 -18.458  61.369  1.00  0.00              
ATOM   1686  CA  VAL A 216      -0.736 -17.371  60.411  1.00  0.00              
ATOM   1687  CB  VAL A 216       0.146 -16.219  60.927  1.00  0.00              
ATOM   1688  CG1 VAL A 216       0.166 -15.071  59.932  1.00  0.00              
ATOM   1689  CG2 VAL A 216      -0.368 -15.700  62.261  1.00  0.00              
ATOM   1690  C   VAL A 216      -0.202 -17.943  59.107  1.00  0.00              
ATOM   1691  O   VAL A 216       0.849 -18.587  59.060  1.00  0.00              
ATOM   1692  N   ALA A 217      -0.979 -17.724  58.047  1.00  0.00              
ATOM   1693  CA  ALA A 217      -0.602 -18.155  56.714  1.00  0.00              
ATOM   1694  CB  ALA A 217      -1.717 -17.802  55.742  1.00  0.00              
ATOM   1695  C   ALA A 217       0.658 -17.460  56.221  1.00  0.00              
ATOM   1696  O   ALA A 217       0.743 -16.233  56.252  1.00  0.00              
ATOM   1697  N   LEU A 218       1.647 -18.233  55.769  1.00  0.00              
ATOM   1698  CA  LEU A 218       2.857 -17.678  55.175  1.00  0.00              
ATOM   1699  CB  LEU A 218       3.907 -18.777  55.014  1.00  0.00              
ATOM   1700  CG  LEU A 218       5.270 -18.451  54.403  1.00  0.00              
ATOM   1701  CD1 LEU A 218       6.002 -17.376  55.193  1.00  0.00              
ATOM   1702  CD2 LEU A 218       6.113 -19.711  54.328  1.00  0.00              
ATOM   1703  C   LEU A 218       2.522 -17.047  53.828  1.00  0.00              
ATOM   1704  O   LEU A 218       3.022 -15.979  53.471  1.00  0.00              
ATOM   1705  N   ASP A 219       1.673 -17.714  53.047  1.00  0.00              
ATOM   1706  CA  ASP A 219       1.097 -17.090  51.875  1.00  0.00              
ATOM   1707  CB  ASP A 219       1.772 -17.529  50.584  1.00  0.00              
ATOM   1708  CG  ASP A 219       1.398 -16.592  49.448  1.00  0.00              
ATOM   1709  OD1 ASP A 219       0.339 -16.774  48.835  1.00  0.00              
ATOM   1710  OD2 ASP A 219       2.163 -15.657  49.205  1.00  0.00              
ATOM   1711  C   ASP A 219      -0.373 -17.449  51.828  1.00  0.00              
ATOM   1712  O   ASP A 219      -0.749 -18.573  51.488  1.00  0.00              
ATOM   1713  N   PHE A 220      -1.188 -16.450  52.170  1.00  0.00              
ATOM   1714  CA  PHE A 220      -2.633 -16.595  52.241  1.00  0.00              
ATOM   1715  CB  PHE A 220      -3.261 -15.238  52.566  1.00  0.00              
ATOM   1716  CG  PHE A 220      -4.769 -15.259  52.789  1.00  0.00              
ATOM   1717  CD1 PHE A 220      -5.332 -16.116  53.719  1.00  0.00              
ATOM   1718  CD2 PHE A 220      -5.574 -14.404  52.061  1.00  0.00              
ATOM   1719  CE1 PHE A 220      -6.696 -16.111  53.919  1.00  0.00              
ATOM   1720  CE2 PHE A 220      -6.937 -14.406  52.269  1.00  0.00              
ATOM   1721  CZ  PHE A 220      -7.498 -15.256  53.197  1.00  0.00              
ATOM   1722  C   PHE A 220      -3.272 -17.192  50.995  1.00  0.00              
ATOM   1723  O   PHE A 220      -3.960 -18.205  51.097  1.00  0.00              
ATOM   1724  N   GLU A 221      -3.023 -16.617  49.815  1.00  0.00              
ATOM   1725  CA  GLU A 221      -3.707 -17.049  48.608  1.00  0.00              
ATOM   1726  CB  GLU A 221      -3.512 -16.023  47.494  1.00  0.00              
ATOM   1727  CG  GLU A 221      -4.504 -16.157  46.335  1.00  0.00              
ATOM   1728  CD  GLU A 221      -5.970 -16.019  46.735  1.00  0.00              
ATOM   1729  OE1 GLU A 221      -6.379 -14.923  47.118  1.00  0.00              
ATOM   1730  OE2 GLU A 221      -6.698 -17.007  46.665  1.00  0.00              
ATOM   1731  C   GLU A 221      -3.282 -18.442  48.158  1.00  0.00              
ATOM   1732  O   GLU A 221      -4.129 -19.245  47.764  1.00  0.00              
ATOM   1733  N   ASN A 222      -1.983 -18.751  48.240  1.00  0.00              
ATOM   1734  CA  ASN A 222      -1.485 -20.089  47.941  1.00  0.00              
ATOM   1735  CB  ASN A 222       0.040 -20.111  48.044  1.00  0.00              
ATOM   1736  CG  ASN A 222       0.681 -21.486  47.902  1.00  0.00              
ATOM   1737  OD1 ASN A 222       1.433 -21.915  48.771  1.00  0.00              
ATOM   1738  ND2 ASN A 222       0.437 -22.234  46.834  1.00  0.00              
ATOM   1739  C   ASN A 222      -2.105 -21.138  48.856  1.00  0.00              
ATOM   1740  O   ASN A 222      -2.626 -22.151  48.384  1.00  0.00              
ATOM   1741  N   GLU A 223      -2.099 -20.866  50.164  1.00  0.00              
ATOM   1742  CA  GLU A 223      -2.715 -21.764  51.126  1.00  0.00              
ATOM   1743  CB  GLU A 223      -2.369 -21.341  52.538  1.00  0.00              
ATOM   1744  CG  GLU A 223      -0.921 -21.683  52.853  1.00  0.00              
ATOM   1745  CD  GLU A 223      -0.413 -21.074  54.146  1.00  0.00              
ATOM   1746  OE1 GLU A 223      -0.940 -21.379  55.214  1.00  0.00              
ATOM   1747  OE2 GLU A 223       0.523 -20.272  54.091  1.00  0.00              
ATOM   1748  C   GLU A 223      -4.220 -21.898  50.948  1.00  0.00              
ATOM   1749  O   GLU A 223      -4.757 -23.002  51.069  1.00  0.00              
ATOM   1750  N   MET A 224      -4.904 -20.798  50.616  1.00  0.00              
ATOM   1751  CA  MET A 224      -6.328 -20.818  50.311  1.00  0.00              
ATOM   1752  CB  MET A 224      -6.850 -19.395  50.109  1.00  0.00              
ATOM   1753  CG  MET A 224      -8.355 -19.303  49.886  1.00  0.00              
ATOM   1754  SD  MET A 224      -8.966 -17.601  49.846  1.00  0.00              
ATOM   1755  CE  MET A 224      -9.786 -17.569  51.414  1.00  0.00              
ATOM   1756  C   MET A 224      -6.613 -21.687  49.094  1.00  0.00              
ATOM   1757  O   MET A 224      -7.568 -22.463  49.111  1.00  0.00              
ATOM   1758  N   ALA A 225      -5.771 -21.615  48.056  1.00  0.00              
ATOM   1759  CA  ALA A 225      -5.882 -22.502  46.906  1.00  0.00              
ATOM   1760  CB  ALA A 225      -4.790 -22.188  45.895  1.00  0.00              
ATOM   1761  C   ALA A 225      -5.761 -23.973  47.292  1.00  0.00              
ATOM   1762  O   ALA A 225      -6.564 -24.795  46.840  1.00  0.00              
ATOM   1763  N   THR A 226      -4.799 -24.333  48.150  1.00  0.00              
ATOM   1764  CA  THR A 226      -4.709 -25.693  48.668  1.00  0.00              
ATOM   1765  CB  THR A 226      -3.323 -25.955  49.281  1.00  0.00              
ATOM   1766  OG1 THR A 226      -2.951 -24.799  50.022  1.00  0.00              
ATOM   1767  CG2 THR A 226      -2.289 -26.249  48.207  1.00  0.00              
ATOM   1768  C   THR A 226      -5.820 -26.096  49.634  1.00  0.00              
ATOM   1769  O   THR A 226      -6.165 -27.273  49.733  1.00  0.00              
ATOM   1770  N   ALA A 227      -6.402 -25.140  50.363  1.00  0.00              
ATOM   1771  CA  ALA A 227      -7.532 -25.421  51.237  1.00  0.00              
ATOM   1772  CB  ALA A 227      -7.720 -24.278  52.217  1.00  0.00              
ATOM   1773  C   ALA A 227      -8.833 -25.588  50.462  1.00  0.00              
ATOM   1774  O   ALA A 227      -9.734 -26.308  50.890  1.00  0.00              
ATOM   1775  N   ALA A 228      -8.950 -24.901  49.322  1.00  0.00              
ATOM   1776  CA  ALA A 228     -10.049 -25.112  48.391  1.00  0.00              
ATOM   1777  CB  ALA A 228     -10.065 -23.999  47.355  1.00  0.00              
ATOM   1778  C   ALA A 228      -9.867 -26.432  47.653  1.00  0.00              
ATOM   1779  O   ALA A 228     -10.811 -27.202  47.477  1.00  0.00              
ATOM   1780  N   SER A 229      -8.632 -26.730  47.242  1.00  0.00              
ATOM   1781  CA  SER A 229      -8.311 -28.008  46.623  1.00  0.00              
ATOM   1782  CB  SER A 229      -7.117 -27.823  45.686  1.00  0.00              
ATOM   1783  OG  SER A 229      -7.263 -26.675  44.858  1.00  0.00              
ATOM   1784  C   SER A 229      -7.995 -29.009  47.735  1.00  0.00              
ATOM   1785  O   SER A 229      -6.913 -29.597  47.806  1.00  0.00              
ATOM   1786  N   SER A 230      -8.975 -29.221  48.616  1.00  0.00              
ATOM   1787  CA  SER A 230      -8.782 -29.910  49.880  1.00  0.00              
ATOM   1788  CB  SER A 230      -9.996 -29.627  50.763  1.00  0.00              
ATOM   1789  OG  SER A 230     -11.201 -29.599  50.006  1.00  0.00              
ATOM   1790  C   SER A 230      -8.428 -31.394  49.843  1.00  0.00              
ATOM   1791  O   SER A 230      -9.246 -32.291  50.048  1.00  0.00              
ATOM   1792  N   SER A 231      -7.152 -31.647  49.555  1.00  0.00              
ATOM   1793  CA  SER A 231      -6.566 -32.971  49.678  1.00  0.00              
ATOM   1794  CB  SER A 231      -5.228 -32.960  48.945  1.00  0.00              
ATOM   1795  OG  SER A 231      -4.399 -31.892  49.401  1.00  0.00              
ATOM   1796  C   SER A 231      -6.341 -33.332  51.141  1.00  0.00              
ATOM   1797  O   SER A 231      -6.582 -34.448  51.600  1.00  0.00              
ATOM   1798  N   SER A 232      -5.860 -32.321  51.865  1.00  0.00              
ATOM   1799  CA  SER A 232      -5.324 -32.506  53.201  1.00  0.00              
ATOM   1800  CB  SER A 232      -3.873 -32.972  53.067  1.00  0.00              
ATOM   1801  OG  SER A 232      -3.203 -32.326  51.983  1.00  0.00              
ATOM   1802  C   SER A 232      -5.398 -31.288  54.112  1.00  0.00              
ATOM   1803  O   SER A 232      -5.436 -31.443  55.334  1.00  0.00              
ATOM   1804  N   LEU A 233      -5.441 -30.059  53.582  1.00  0.00              
ATOM   1805  CA  LEU A 233      -5.352 -28.869  54.416  1.00  0.00              
ATOM   1806  CB  LEU A 233      -4.770 -27.711  53.596  1.00  0.00              
ATOM   1807  CG  LEU A 233      -4.260 -26.477  54.337  1.00  0.00              
ATOM   1808  CD1 LEU A 233      -3.052 -26.825  55.193  1.00  0.00              
ATOM   1809  CD2 LEU A 233      -3.883 -25.388  53.353  1.00  0.00              
ATOM   1810  C   LEU A 233      -6.667 -28.487  55.096  1.00  0.00              
ATOM   1811  O   LEU A 233      -7.375 -27.560  54.691  1.00  0.00              
ATOM   1812  N   GLU A 234      -7.011 -29.266  56.127  1.00  0.00              
ATOM   1813  CA  GLU A 234      -8.090 -28.961  57.055  1.00  0.00              
ATOM   1814  CB  GLU A 234      -9.475 -29.044  56.406  1.00  0.00              
ATOM   1815  CG  GLU A 234      -9.990 -30.332  55.780  1.00  0.00              
ATOM   1816  CD  GLU A 234     -11.301 -30.113  55.034  1.00  0.00              
ATOM   1817  OE1 GLU A 234     -11.378 -30.485  53.865  1.00  0.00              
ATOM   1818  OE2 GLU A 234     -12.246 -29.557  55.607  1.00  0.00              
ATOM   1819  C   GLU A 234      -8.019 -29.880  58.264  1.00  0.00              
ATOM   1820  O   GLU A 234      -7.479 -30.984  58.162  1.00  0.00              
ATOM   1821  N   LYS A 235      -8.539 -29.459  59.420  1.00  0.00              
ATOM   1822  CA  LYS A 235      -8.469 -30.291  60.607  1.00  0.00              
ATOM   1823  CB  LYS A 235      -7.431 -29.743  61.600  1.00  0.00              
ATOM   1824  CG  LYS A 235      -7.109 -30.653  62.789  1.00  0.00              
ATOM   1825  CD  LYS A 235      -6.688 -32.045  62.326  1.00  0.00              
ATOM   1826  CE  LYS A 235      -6.816 -33.037  63.468  1.00  0.00              
ATOM   1827  NZ  LYS A 235      -7.135 -34.355  62.950  1.00  0.00              
ATOM   1828  C   LYS A 235      -9.822 -30.518  61.267  1.00  0.00              
ATOM   1829  O   LYS A 235     -10.703 -29.659  61.310  1.00  0.00              
ATOM   1830  N   SER A 236      -9.956 -31.754  61.739  1.00  0.00              
ATOM   1831  CA  SER A 236     -11.119 -32.246  62.443  1.00  0.00              
ATOM   1832  CB  SER A 236     -11.104 -33.760  62.240  1.00  0.00              
ATOM   1833  OG  SER A 236      -9.824 -34.282  62.608  1.00  0.00              
ATOM   1834  C   SER A 236     -11.062 -31.900  63.931  1.00  0.00              
ATOM   1835  O   SER A 236     -10.310 -32.538  64.678  1.00  0.00              
ATOM   1836  N   TYR A 237     -11.816 -30.910  64.405  1.00  0.00              
ATOM   1837  CA  TYR A 237     -11.861 -30.624  65.831  1.00  0.00              
ATOM   1838  CB  TYR A 237     -11.946 -29.113  66.093  1.00  0.00              
ATOM   1839  CG  TYR A 237     -11.922 -28.715  67.568  1.00  0.00              
ATOM   1840  CD1 TYR A 237     -10.720 -28.485  68.211  1.00  0.00              
ATOM   1841  CE1 TYR A 237     -10.705 -28.127  69.547  1.00  0.00              
ATOM   1842  CD2 TYR A 237     -13.109 -28.586  68.266  1.00  0.00              
ATOM   1843  CE2 TYR A 237     -13.098 -28.246  69.602  1.00  0.00              
ATOM   1844  CZ  TYR A 237     -11.898 -28.008  70.230  1.00  0.00              
ATOM   1845  OH  TYR A 237     -11.912 -27.639  71.560  1.00  0.00              
ATOM   1846  C   TYR A 237     -13.077 -31.336  66.402  1.00  0.00              
ATOM   1847  O   TYR A 237     -14.197 -31.128  65.935  1.00  0.00              
ATOM   1848  N   GLU A 238     -12.896 -32.189  67.409  1.00  0.00              
ATOM   1849  CA  GLU A 238     -14.045 -32.770  68.079  1.00  0.00              
ATOM   1850  CB  GLU A 238     -13.744 -34.154  68.641  1.00  0.00              
ATOM   1851  CG  GLU A 238     -15.034 -34.846  69.076  1.00  0.00              
ATOM   1852  CD  GLU A 238     -14.855 -36.205  69.732  1.00  0.00              
ATOM   1853  OE1 GLU A 238     -14.381 -37.130  69.073  1.00  0.00              
ATOM   1854  OE2 GLU A 238     -15.204 -36.334  70.904  1.00  0.00              
ATOM   1855  C   GLU A 238     -14.504 -31.837  69.189  1.00  0.00              
ATOM   1856  O   GLU A 238     -13.783 -31.585  70.157  1.00  0.00              
ATOM   1857  N   LEU A 239     -15.698 -31.275  69.011  1.00  0.00              
ATOM   1858  CA  LEU A 239     -16.378 -30.557  70.077  1.00  0.00              
ATOM   1859  CB  LEU A 239     -17.663 -29.913  69.561  1.00  0.00              
ATOM   1860  CG  LEU A 239     -17.592 -28.824  68.504  1.00  0.00              
ATOM   1861  CD1 LEU A 239     -18.992 -28.356  68.149  1.00  0.00              
ATOM   1862  CD2 LEU A 239     -16.768 -27.653  69.000  1.00  0.00              
ATOM   1863  C   LEU A 239     -16.728 -31.518  71.210  1.00  0.00              
ATOM   1864  O   LEU A 239     -17.165 -32.637  70.923  1.00  0.00              
ATOM   1865  N   PRO A 240     -16.599 -31.144  72.496  1.00  0.00              
ATOM   1866  CD  PRO A 240     -16.141 -29.823  72.923  1.00  0.00              
ATOM   1867  CA  PRO A 240     -16.833 -32.006  73.661  1.00  0.00              
ATOM   1868  CB  PRO A 240     -16.768 -31.025  74.810  1.00  0.00              
ATOM   1869  CG  PRO A 240     -15.705 -30.061  74.356  1.00  0.00              
ATOM   1870  C   PRO A 240     -18.118 -32.831  73.708  1.00  0.00              
ATOM   1871  O   PRO A 240     -18.200 -33.831  74.418  1.00  0.00              
ATOM   1872  N   ASP A 241     -19.133 -32.443  72.932  1.00  0.00              
ATOM   1873  CA  ASP A 241     -20.375 -33.201  72.825  1.00  0.00              
ATOM   1874  CB  ASP A 241     -21.553 -32.237  72.588  1.00  0.00              
ATOM   1875  CG  ASP A 241     -21.657 -31.674  71.173  1.00  0.00              
ATOM   1876  OD1 ASP A 241     -20.632 -31.284  70.605  1.00  0.00              
ATOM   1877  OD2 ASP A 241     -22.760 -31.614  70.632  1.00  0.00              
ATOM   1878  C   ASP A 241     -20.318 -34.241  71.702  1.00  0.00              
ATOM   1879  O   ASP A 241     -21.357 -34.717  71.242  1.00  0.00              
ATOM   1880  N   GLY A 242     -19.130 -34.556  71.181  1.00  0.00              
ATOM   1881  CA  GLY A 242     -18.976 -35.572  70.153  1.00  0.00              
ATOM   1882  C   GLY A 242     -18.882 -35.007  68.742  1.00  0.00              
ATOM   1883  O   GLY A 242     -18.444 -35.715  67.832  1.00  0.00              
ATOM   1884  N   GLN A 243     -19.240 -33.738  68.508  1.00  0.00              
ATOM   1885  CA  GLN A 243     -19.289 -33.206  67.152  1.00  0.00              
ATOM   1886  CB  GLN A 243     -20.122 -31.932  67.073  1.00  0.00              
ATOM   1887  CG  GLN A 243     -21.620 -32.139  67.220  1.00  0.00              
ATOM   1888  CD  GLN A 243     -22.411 -30.856  67.014  1.00  0.00              
ATOM   1889  OE1 GLN A 243     -22.326 -30.203  65.977  1.00  0.00              
ATOM   1890  NE2 GLN A 243     -23.217 -30.433  67.975  1.00  0.00              
ATOM   1891  C   GLN A 243     -17.918 -32.963  66.538  1.00  0.00              
ATOM   1892  O   GLN A 243     -17.268 -31.942  66.773  1.00  0.00              
ATOM   1893  N   VAL A 244     -17.447 -33.946  65.771  1.00  0.00              
ATOM   1894  CA  VAL A 244     -16.218 -33.803  65.001  1.00  0.00              
ATOM   1895  CB  VAL A 244     -15.693 -35.172  64.497  1.00  0.00              
ATOM   1896  CG1 VAL A 244     -14.300 -35.016  63.905  1.00  0.00              
ATOM   1897  CG2 VAL A 244     -15.654 -36.224  65.596  1.00  0.00              
ATOM   1898  C   VAL A 244     -16.463 -32.841  63.837  1.00  0.00              
ATOM   1899  O   VAL A 244     -16.944 -33.221  62.767  1.00  0.00              
ATOM   1900  N   ILE A 245     -16.175 -31.563  64.073  1.00  0.00              
ATOM   1901  CA  ILE A 245     -16.352 -30.536  63.059  1.00  0.00              
ATOM   1902  CB  ILE A 245     -16.782 -29.179  63.672  1.00  0.00              
ATOM   1903  CG2 ILE A 245     -18.142 -29.357  64.338  1.00  0.00              
ATOM   1904  CG1 ILE A 245     -15.766 -28.562  64.630  1.00  0.00              
ATOM   1905  CD1 ILE A 245     -16.094 -27.116  65.049  1.00  0.00              
ATOM   1906  C   ILE A 245     -15.113 -30.382  62.185  1.00  0.00              
ATOM   1907  O   ILE A 245     -13.979 -30.569  62.638  1.00  0.00              
ATOM   1908  N   THR A 246     -15.316 -30.041  60.913  1.00  0.00              
ATOM   1909  CA  THR A 246     -14.205 -29.898  59.982  1.00  0.00              
ATOM   1910  CB  THR A 246     -14.535 -30.514  58.600  1.00  0.00              
ATOM   1911  OG1 THR A 246     -15.659 -29.835  58.035  1.00  0.00              
ATOM   1912  CG2 THR A 246     -14.782 -32.012  58.693  1.00  0.00              
ATOM   1913  C   THR A 246     -13.864 -28.420  59.866  1.00  0.00              
ATOM   1914  O   THR A 246     -14.771 -27.603  59.710  1.00  0.00              
ATOM   1915  N   ILE A 247     -12.605 -28.009  60.003  1.00  0.00              
ATOM   1916  CA  ILE A 247     -12.249 -26.604  59.865  1.00  0.00              
ATOM   1917  CB  ILE A 247     -11.830 -26.025  61.240  1.00  0.00              
ATOM   1918  CG2 ILE A 247     -11.463 -24.552  61.111  1.00  0.00              
ATOM   1919  CG1 ILE A 247     -12.962 -26.162  62.254  1.00  0.00              
ATOM   1920  CD1 ILE A 247     -12.538 -26.001  63.715  1.00  0.00              
ATOM   1921  C   ILE A 247     -11.141 -26.515  58.829  1.00  0.00              
ATOM   1922  O   ILE A 247     -10.048 -27.058  59.015  1.00  0.00              
ATOM   1923  N   GLY A 248     -11.456 -25.875  57.702  1.00  0.00              
ATOM   1924  CA  GLY A 248     -10.516 -25.734  56.603  1.00  0.00              
ATOM   1925  C   GLY A 248      -9.736 -24.437  56.656  1.00  0.00              
ATOM   1926  O   GLY A 248      -9.042 -24.132  57.629  1.00  0.00              
ATOM   1927  N   ASN A 249      -9.937 -23.633  55.605  1.00  0.00              
ATOM   1928  CA  ASN A 249      -9.208 -22.385  55.396  1.00  0.00              
ATOM   1929  CB  ASN A 249      -9.704 -21.660  54.131  1.00  0.00              
ATOM   1930  CG  ASN A 249     -11.119 -21.091  54.184  1.00  0.00              
ATOM   1931  OD1 ASN A 249     -11.905 -21.373  55.088  1.00  0.00              
ATOM   1932  ND2 ASN A 249     -11.514 -20.247  53.243  1.00  0.00              
ATOM   1933  C   ASN A 249      -9.234 -21.434  56.587  1.00  0.00              
ATOM   1934  O   ASN A 249      -8.272 -20.713  56.856  1.00  0.00              
ATOM   1935  N   GLU A 250     -10.349 -21.511  57.324  1.00  0.00              
ATOM   1936  CA  GLU A 250     -10.596 -20.782  58.560  1.00  0.00              
ATOM   1937  CB  GLU A 250     -11.825 -21.345  59.278  1.00  0.00              
ATOM   1938  CG  GLU A 250     -13.201 -21.206  58.602  1.00  0.00              
ATOM   1939  CD  GLU A 250     -13.580 -22.179  57.487  1.00  0.00              
ATOM   1940  OE1 GLU A 250     -12.944 -23.230  57.330  1.00  0.00              
ATOM   1941  OE2 GLU A 250     -14.532 -21.895  56.761  1.00  0.00              
ATOM   1942  C   GLU A 250      -9.421 -20.763  59.535  1.00  0.00              
ATOM   1943  O   GLU A 250      -9.163 -19.743  60.177  1.00  0.00              
ATOM   1944  N   ARG A 251      -8.666 -21.868  59.593  1.00  0.00              
ATOM   1945  CA  ARG A 251      -7.494 -21.989  60.453  1.00  0.00              
ATOM   1946  CB  ARG A 251      -6.875 -23.368  60.306  1.00  0.00              
ATOM   1947  CG  ARG A 251      -7.730 -24.513  60.828  1.00  0.00              
ATOM   1948  CD  ARG A 251      -6.947 -25.816  60.776  1.00  0.00              
ATOM   1949  NE  ARG A 251      -5.779 -25.732  61.640  1.00  0.00              
ATOM   1950  CZ  ARG A 251      -4.791 -26.623  61.639  1.00  0.00              
ATOM   1951  NH1 ARG A 251      -3.772 -26.393  62.453  1.00  0.00              
ATOM   1952  NH2 ARG A 251      -4.807 -27.698  60.858  1.00  0.00              
ATOM   1953  C   ARG A 251      -6.405 -20.946  60.220  1.00  0.00              
ATOM   1954  O   ARG A 251      -5.690 -20.573  61.153  1.00  0.00              
ATOM   1955  N   PHE A 252      -6.248 -20.481  58.978  1.00  0.00              
ATOM   1956  CA  PHE A 252      -5.343 -19.376  58.694  1.00  0.00              
ATOM   1957  CB  PHE A 252      -4.328 -19.732  57.601  1.00  0.00              
ATOM   1958  CG  PHE A 252      -4.896 -20.302  56.309  1.00  0.00              
ATOM   1959  CD1 PHE A 252      -5.292 -19.460  55.289  1.00  0.00              
ATOM   1960  CD2 PHE A 252      -5.002 -21.671  56.161  1.00  0.00              
ATOM   1961  CE1 PHE A 252      -5.805 -19.991  54.127  1.00  0.00              
ATOM   1962  CE2 PHE A 252      -5.510 -22.194  54.994  1.00  0.00              
ATOM   1963  CZ  PHE A 252      -5.915 -21.356  53.981  1.00  0.00              
ATOM   1964  C   PHE A 252      -6.069 -18.072  58.390  1.00  0.00              
ATOM   1965  O   PHE A 252      -5.588 -16.978  58.692  1.00  0.00              
ATOM   1966  N   ARG A 253      -7.269 -18.204  57.819  1.00  0.00              
ATOM   1967  CA  ARG A 253      -8.165 -17.097  57.515  1.00  0.00              
ATOM   1968  CB  ARG A 253      -9.371 -17.703  56.808  1.00  0.00              
ATOM   1969  CG  ARG A 253     -10.578 -16.872  56.414  1.00  0.00              
ATOM   1970  CD  ARG A 253     -11.532 -17.887  55.812  1.00  0.00              
ATOM   1971  NE  ARG A 253     -12.880 -17.386  55.621  1.00  0.00              
ATOM   1972  CZ  ARG A 253     -13.927 -18.205  55.487  1.00  0.00              
ATOM   1973  NH1 ARG A 253     -15.135 -17.675  55.380  1.00  0.00              
ATOM   1974  NH2 ARG A 253     -13.790 -19.528  55.426  1.00  0.00              
ATOM   1975  C   ARG A 253      -8.572 -16.292  58.747  1.00  0.00              
ATOM   1976  O   ARG A 253      -8.871 -15.101  58.628  1.00  0.00              
ATOM   1977  N   CYS A 254      -8.606 -16.922  59.928  1.00  0.00              
ATOM   1978  CA  CYS A 254      -8.784 -16.194  61.175  1.00  0.00              
ATOM   1979  CB  CYS A 254      -9.294 -17.113  62.289  1.00  0.00              
ATOM   1980  SG  CYS A 254      -9.492 -16.303  63.895  1.00  0.00              
ATOM   1981  C   CYS A 254      -7.570 -15.355  61.583  1.00  0.00              
ATOM   1982  O   CYS A 254      -7.740 -14.135  61.641  1.00  0.00              
ATOM   1983  N   PRO A 255      -6.332 -15.837  61.836  1.00  0.00              
ATOM   1984  CD  PRO A 255      -5.959 -17.242  61.973  1.00  0.00              
ATOM   1985  CA  PRO A 255      -5.172 -14.992  62.131  1.00  0.00              
ATOM   1986  CB  PRO A 255      -4.051 -15.987  62.282  1.00  0.00              
ATOM   1987  CG  PRO A 255      -4.745 -17.175  62.871  1.00  0.00              
ATOM   1988  C   PRO A 255      -4.853 -13.977  61.042  1.00  0.00              
ATOM   1989  O   PRO A 255      -4.333 -12.896  61.324  1.00  0.00              
ATOM   1990  N   GLU A 256      -5.195 -14.303  59.788  1.00  0.00              
ATOM   1991  CA  GLU A 256      -5.051 -13.388  58.668  1.00  0.00              
ATOM   1992  CB  GLU A 256      -5.626 -14.019  57.405  1.00  0.00              
ATOM   1993  CG  GLU A 256      -5.290 -13.294  56.103  1.00  0.00              
ATOM   1994  CD  GLU A 256      -3.809 -13.207  55.760  1.00  0.00              
ATOM   1995  OE1 GLU A 256      -3.088 -14.196  55.906  1.00  0.00              
ATOM   1996  OE2 GLU A 256      -3.361 -12.152  55.304  1.00  0.00              
ATOM   1997  C   GLU A 256      -5.682 -12.019  58.888  1.00  0.00              
ATOM   1998  O   GLU A 256      -5.145 -11.035  58.377  1.00  0.00              
ATOM   1999  N   THR A 257      -6.768 -11.897  59.660  1.00  0.00              
ATOM   2000  CA  THR A 257      -7.371 -10.599  59.934  1.00  0.00              
ATOM   2001  CB  THR A 257      -8.691 -10.788  60.691  1.00  0.00              
ATOM   2002  OG1 THR A 257      -9.370 -11.809  59.973  1.00  0.00              
ATOM   2003  CG2 THR A 257      -9.559  -9.539  60.710  1.00  0.00              
ATOM   2004  C   THR A 257      -6.430  -9.641  60.664  1.00  0.00              
ATOM   2005  O   THR A 257      -6.542  -8.427  60.502  1.00  0.00              
ATOM   2006  N   LEU A 258      -5.440 -10.149  61.412  1.00  0.00              
ATOM   2007  CA  LEU A 258      -4.411  -9.301  62.010  1.00  0.00              
ATOM   2008  CB  LEU A 258      -3.496 -10.126  62.904  1.00  0.00              
ATOM   2009  CG  LEU A 258      -4.064 -10.822  64.131  1.00  0.00              
ATOM   2010  CD1 LEU A 258      -3.024 -11.770  64.702  1.00  0.00              
ATOM   2011  CD2 LEU A 258      -4.535  -9.818  65.174  1.00  0.00              
ATOM   2012  C   LEU A 258      -3.552  -8.604  60.958  1.00  0.00              
ATOM   2013  O   LEU A 258      -2.971  -7.545  61.197  1.00  0.00              
ATOM   2014  N   PHE A 259      -3.453  -9.224  59.781  1.00  0.00              
ATOM   2015  CA  PHE A 259      -2.719  -8.673  58.656  1.00  0.00              
ATOM   2016  CB  PHE A 259      -1.980  -9.800  57.920  1.00  0.00              
ATOM   2017  CG  PHE A 259      -0.822 -10.384  58.726  1.00  0.00              
ATOM   2018  CD1 PHE A 259       0.477 -10.094  58.356  1.00  0.00              
ATOM   2019  CD2 PHE A 259      -1.056 -11.136  59.863  1.00  0.00              
ATOM   2020  CE1 PHE A 259       1.529 -10.502  59.149  1.00  0.00              
ATOM   2021  CE2 PHE A 259       0.001 -11.539  60.652  1.00  0.00              
ATOM   2022  CZ  PHE A 259       1.293 -11.217  60.301  1.00  0.00              
ATOM   2023  C   PHE A 259      -3.648  -7.912  57.717  1.00  0.00              
ATOM   2024  O   PHE A 259      -3.253  -6.906  57.127  1.00  0.00              
ATOM   2025  N   GLN A 260      -4.896  -8.374  57.578  1.00  0.00              
ATOM   2026  CA  GLN A 260      -5.908  -7.716  56.765  1.00  0.00              
ATOM   2027  CB  GLN A 260      -6.260  -8.573  55.547  1.00  0.00              
ATOM   2028  CG  GLN A 260      -5.150  -8.782  54.529  1.00  0.00              
ATOM   2029  CD  GLN A 260      -5.571  -9.682  53.378  1.00  0.00              
ATOM   2030  OE1 GLN A 260      -6.505  -9.395  52.634  1.00  0.00              
ATOM   2031  NE2 GLN A 260      -4.903 -10.809  53.181  1.00  0.00              
ATOM   2032  C   GLN A 260      -7.170  -7.436  57.590  1.00  0.00              
ATOM   2033  O   GLN A 260      -8.106  -8.247  57.606  1.00  0.00              
ATOM   2034  N   PRO A 261      -7.271  -6.292  58.291  1.00  0.00              
ATOM   2035  CD  PRO A 261      -6.217  -5.289  58.396  1.00  0.00              
ATOM   2036  CA  PRO A 261      -8.415  -5.923  59.135  1.00  0.00              
ATOM   2037  CB  PRO A 261      -7.969  -4.602  59.720  1.00  0.00              
ATOM   2038  CG  PRO A 261      -6.472  -4.719  59.773  1.00  0.00              
ATOM   2039  C   PRO A 261      -9.757  -5.801  58.412  1.00  0.00              
ATOM   2040  O   PRO A 261     -10.842  -5.827  59.011  1.00  0.00              
ATOM   2041  N   SER A 262      -9.674  -5.709  57.084  1.00  0.00              
ATOM   2042  CA  SER A 262     -10.803  -5.696  56.172  1.00  0.00              
ATOM   2043  CB  SER A 262     -10.241  -5.632  54.755  1.00  0.00              
ATOM   2044  OG  SER A 262      -9.028  -6.377  54.660  1.00  0.00              
ATOM   2045  C   SER A 262     -11.760  -6.874  56.314  1.00  0.00              
ATOM   2046  O   SER A 262     -12.947  -6.740  56.020  1.00  0.00              
ATOM   2047  N   PHE A 263     -11.278  -8.027  56.797  1.00  0.00              
ATOM   2048  CA  PHE A 263     -12.139  -9.180  57.036  1.00  0.00              
ATOM   2049  CB  PHE A 263     -11.314 -10.419  57.338  1.00  0.00              
ATOM   2050  CG  PHE A 263     -10.471 -10.919  56.177  1.00  0.00              
ATOM   2051  CD1 PHE A 263      -9.137 -11.195  56.390  1.00  0.00              
ATOM   2052  CD2 PHE A 263     -11.030 -11.101  54.925  1.00  0.00              
ATOM   2053  CE1 PHE A 263      -8.363 -11.648  55.345  1.00  0.00              
ATOM   2054  CE2 PHE A 263     -10.244 -11.553  53.886  1.00  0.00              
ATOM   2055  CZ  PHE A 263      -8.911 -11.825  54.095  1.00  0.00              
ATOM   2056  C   PHE A 263     -13.169  -8.993  58.143  1.00  0.00              
ATOM   2057  O   PHE A 263     -14.182  -9.692  58.184  1.00  0.00              
ATOM   2058  N   ILE A 264     -12.901  -8.092  59.090  1.00  0.00              
ATOM   2059  CA  ILE A 264     -13.934  -7.631  60.006  1.00  0.00              
ATOM   2060  CB  ILE A 264     -13.331  -7.404  61.416  1.00  0.00              
ATOM   2061  CG2 ILE A 264     -14.237  -6.584  62.334  1.00  0.00              
ATOM   2062  CG1 ILE A 264     -13.013  -8.762  62.037  1.00  0.00              
ATOM   2063  CD1 ILE A 264     -12.310  -8.723  63.407  1.00  0.00              
ATOM   2064  C   ILE A 264     -14.580  -6.385  59.409  1.00  0.00              
ATOM   2065  O   ILE A 264     -15.799  -6.212  59.454  1.00  0.00              
ATOM   2066  N   GLY A 265     -13.750  -5.520  58.826  1.00  0.00              
ATOM   2067  CA  GLY A 265     -14.228  -4.310  58.179  1.00  0.00              
ATOM   2068  C   GLY A 265     -13.407  -3.085  58.549  1.00  0.00              
ATOM   2069  O   GLY A 265     -13.770  -1.960  58.203  1.00  0.00              
ATOM   2070  N   MET A 266     -12.279  -3.265  59.239  1.00  0.00              
ATOM   2071  CA  MET A 266     -11.493  -2.137  59.705  1.00  0.00              
ATOM   2072  CB  MET A 266     -10.644  -2.531  60.906  1.00  0.00              
ATOM   2073  CG  MET A 266     -11.420  -2.969  62.138  1.00  0.00              
ATOM   2074  SD  MET A 266     -10.332  -3.637  63.422  1.00  0.00              
ATOM   2075  CE  MET A 266      -9.831  -2.141  64.224  1.00  0.00              
ATOM   2076  C   MET A 266     -10.591  -1.635  58.590  1.00  0.00              
ATOM   2077  O   MET A 266      -9.897  -2.407  57.925  1.00  0.00              
ATOM   2078  N   GLU A 267     -10.616  -0.319  58.379  1.00  0.00              
ATOM   2079  CA  GLU A 267      -9.697   0.331  57.453  1.00  0.00              
ATOM   2080  CB  GLU A 267     -10.274   1.663  56.991  1.00  0.00              
ATOM   2081  CG  GLU A 267     -11.539   1.520  56.154  1.00  0.00              
ATOM   2082  CD  GLU A 267     -11.981   2.825  55.512  1.00  0.00              
ATOM   2083  OE1 GLU A 267     -12.865   3.481  56.060  1.00  0.00              
ATOM   2084  OE2 GLU A 267     -11.437   3.188  54.468  1.00  0.00              
ATOM   2085  C   GLU A 267      -8.301   0.548  58.032  1.00  0.00              
ATOM   2086  O   GLU A 267      -7.408   1.079  57.368  1.00  0.00              
ATOM   2087  N   SER A 268      -8.108   0.171  59.298  1.00  0.00              
ATOM   2088  CA  SER A 268      -6.832   0.263  59.986  1.00  0.00              
ATOM   2089  CB  SER A 268      -7.057  -0.200  61.416  1.00  0.00              
ATOM   2090  OG  SER A 268      -8.230   0.400  61.956  1.00  0.00              
ATOM   2091  C   SER A 268      -5.745  -0.591  59.341  1.00  0.00              
ATOM   2092  O   SER A 268      -6.024  -1.610  58.705  1.00  0.00              
ATOM   2093  N   ALA A 269      -4.489  -0.165  59.489  1.00  0.00              
ATOM   2094  CA  ALA A 269      -3.364  -0.940  58.993  1.00  0.00              
ATOM   2095  CB  ALA A 269      -2.098  -0.099  59.039  1.00  0.00              
ATOM   2096  C   ALA A 269      -3.147  -2.184  59.845  1.00  0.00              
ATOM   2097  O   ALA A 269      -3.337  -2.153  61.063  1.00  0.00              
ATOM   2098  N   GLY A 270      -2.772  -3.292  59.208  1.00  0.00              
ATOM   2099  CA  GLY A 270      -2.561  -4.545  59.910  1.00  0.00              
ATOM   2100  C   GLY A 270      -1.179  -4.597  60.536  1.00  0.00              
ATOM   2101  O   GLY A 270      -0.271  -3.879  60.111  1.00  0.00              
ATOM   2102  N   ILE A 271      -1.023  -5.516  61.496  1.00  0.00              
ATOM   2103  CA  ILE A 271       0.164  -5.685  62.335  1.00  0.00              
ATOM   2104  CB  ILE A 271       0.072  -7.114  62.947  1.00  0.00              
ATOM   2105  CG2 ILE A 271       1.386  -7.872  63.103  1.00  0.00              
ATOM   2106  CG1 ILE A 271      -0.720  -7.017  64.247  1.00  0.00              
ATOM   2107  CD1 ILE A 271      -0.886  -8.329  65.040  1.00  0.00              
ATOM   2108  C   ILE A 271       1.534  -5.326  61.754  1.00  0.00              
ATOM   2109  O   ILE A 271       2.284  -4.531  62.332  1.00  0.00              
ATOM   2110  N   HIS A 272       1.826  -5.864  60.568  1.00  0.00              
ATOM   2111  CA  HIS A 272       3.084  -5.612  59.883  1.00  0.00              
ATOM   2112  CB  HIS A 272       3.278  -6.596  58.726  1.00  0.00              
ATOM   2113  CG  HIS A 272       2.192  -6.585  57.657  1.00  0.00              
ATOM   2114  ND1 HIS A 272       0.956  -7.057  57.737  1.00  0.00              
ATOM   2115  CD2 HIS A 272       2.381  -6.098  56.386  1.00  0.00              
ATOM   2116  NE2 HIS A 272       1.249  -6.316  55.772  1.00  0.00              
ATOM   2117  CE1 HIS A 272       0.388  -6.891  56.574  1.00  0.00              
ATOM   2118  C   HIS A 272       3.220  -4.171  59.410  1.00  0.00              
ATOM   2119  O   HIS A 272       4.270  -3.549  59.578  1.00  0.00              
ATOM   2120  N   GLU A 273       2.128  -3.615  58.874  1.00  0.00              
ATOM   2121  CA  GLU A 273       2.108  -2.245  58.389  1.00  0.00              
ATOM   2122  CB  GLU A 273       0.893  -1.990  57.514  1.00  0.00              
ATOM   2123  CG  GLU A 273       0.934  -2.810  56.233  1.00  0.00              
ATOM   2124  CD  GLU A 273      -0.345  -3.561  55.890  1.00  0.00              
ATOM   2125  OE1 GLU A 273      -1.134  -3.888  56.789  1.00  0.00              
ATOM   2126  OE2 GLU A 273      -0.562  -3.838  54.715  1.00  0.00              
ATOM   2127  C   GLU A 273       2.101  -1.280  59.559  1.00  0.00              
ATOM   2128  O   GLU A 273       2.727  -0.227  59.475  1.00  0.00              
ATOM   2129  N   THR A 274       1.429  -1.597  60.671  1.00  0.00              
ATOM   2130  CA  THR A 274       1.526  -0.771  61.862  1.00  0.00              
ATOM   2131  CB  THR A 274       0.472  -1.155  62.916  1.00  0.00              
ATOM   2132  OG1 THR A 274       0.396  -2.574  62.968  1.00  0.00              
ATOM   2133  CG2 THR A 274      -0.882  -0.528  62.646  1.00  0.00              
ATOM   2134  C   THR A 274       2.935  -0.772  62.443  1.00  0.00              
ATOM   2135  O   THR A 274       3.434   0.280  62.846  1.00  0.00              
ATOM   2136  N   THR A 275       3.610  -1.931  62.452  1.00  0.00              
ATOM   2137  CA  THR A 275       4.998  -2.017  62.892  1.00  0.00              
ATOM   2138  CB  THR A 275       5.446  -3.499  62.918  1.00  0.00              
ATOM   2139  OG1 THR A 275       4.639  -4.155  63.888  1.00  0.00              
ATOM   2140  CG2 THR A 275       6.912  -3.698  63.280  1.00  0.00              
ATOM   2141  C   THR A 275       5.894  -1.166  61.993  1.00  0.00              
ATOM   2142  O   THR A 275       6.628  -0.301  62.477  1.00  0.00              
ATOM   2143  N   TYR A 276       5.783  -1.362  60.675  1.00  0.00              
ATOM   2144  CA  TYR A 276       6.522  -0.590  59.683  1.00  0.00              
ATOM   2145  CB  TYR A 276       6.089  -1.066  58.296  1.00  0.00              
ATOM   2146  CG  TYR A 276       6.769  -0.408  57.104  1.00  0.00              
ATOM   2147  CD1 TYR A 276       8.078  -0.717  56.790  1.00  0.00              
ATOM   2148  CE1 TYR A 276       8.653  -0.182  55.657  1.00  0.00              
ATOM   2149  CD2 TYR A 276       6.046   0.459  56.308  1.00  0.00              
ATOM   2150  CE2 TYR A 276       6.622   0.994  55.177  1.00  0.00              
ATOM   2151  CZ  TYR A 276       7.914   0.653  54.847  1.00  0.00              
ATOM   2152  OH  TYR A 276       8.457   1.154  53.681  1.00  0.00              
ATOM   2153  C   TYR A 276       6.295   0.910  59.840  1.00  0.00              
ATOM   2154  O   TYR A 276       7.254   1.678  59.915  1.00  0.00              
ATOM   2155  N   ASN A 277       5.034   1.341  59.934  1.00  0.00              
ATOM   2156  CA  ASN A 277       4.704   2.739  60.170  1.00  0.00              
ATOM   2157  CB  ASN A 277       3.215   3.007  59.977  1.00  0.00              
ATOM   2158  CG  ASN A 277       2.811   3.082  58.510  1.00  0.00              
ATOM   2159  OD1 ASN A 277       3.231   2.291  57.669  1.00  0.00              
ATOM   2160  ND2 ASN A 277       1.983   4.046  58.135  1.00  0.00              
ATOM   2161  C   ASN A 277       5.166   3.285  61.511  1.00  0.00              
ATOM   2162  O   ASN A 277       5.494   4.469  61.590  1.00  0.00              
ATOM   2163  N   SER A 278       5.243   2.464  62.568  1.00  0.00              
ATOM   2164  CA  SER A 278       5.851   2.888  63.827  1.00  0.00              
ATOM   2165  CB  SER A 278       5.770   1.807  64.897  1.00  0.00              
ATOM   2166  OG  SER A 278       4.450   1.375  65.185  1.00  0.00              
ATOM   2167  C   SER A 278       7.322   3.210  63.597  1.00  0.00              
ATOM   2168  O   SER A 278       7.801   4.275  63.985  1.00  0.00              
ATOM   2169  N   ILE A 279       8.022   2.313  62.891  1.00  0.00              
ATOM   2170  CA  ILE A 279       9.430   2.494  62.557  1.00  0.00              
ATOM   2171  CB  ILE A 279       9.974   1.183  61.931  1.00  0.00              
ATOM   2172  CG2 ILE A 279      11.410   1.331  61.450  1.00  0.00              
ATOM   2173  CG1 ILE A 279       9.897   0.048  62.946  1.00  0.00              
ATOM   2174  CD1 ILE A 279      10.182  -1.362  62.395  1.00  0.00              
ATOM   2175  C   ILE A 279       9.643   3.719  61.666  1.00  0.00              
ATOM   2176  O   ILE A 279      10.574   4.488  61.895  1.00  0.00              
ATOM   2177  N   MET A 280       8.764   3.940  60.680  1.00  0.00              
ATOM   2178  CA  MET A 280       8.805   5.127  59.833  1.00  0.00              
ATOM   2179  CB  MET A 280       7.849   4.982  58.650  1.00  0.00              
ATOM   2180  CG  MET A 280       8.221   3.924  57.616  1.00  0.00              
ATOM   2181  SD  MET A 280       9.728   4.298  56.685  1.00  0.00              
ATOM   2182  CE  MET A 280      10.809   3.058  57.336  1.00  0.00              
ATOM   2183  C   MET A 280       8.486   6.427  60.564  1.00  0.00              
ATOM   2184  O   MET A 280       9.020   7.484  60.225  1.00  0.00              
ATOM   2185  N   LYS A 281       7.594   6.383  61.558  1.00  0.00              
ATOM   2186  CA  LYS A 281       7.290   7.552  62.374  1.00  0.00              
ATOM   2187  CB  LYS A 281       6.006   7.307  63.152  1.00  0.00              
ATOM   2188  CG  LYS A 281       5.395   8.563  63.747  1.00  0.00              
ATOM   2189  CD  LYS A 281       4.079   8.208  64.406  1.00  0.00              
ATOM   2190  CE  LYS A 281       3.414   9.461  64.936  1.00  0.00              
ATOM   2191  NZ  LYS A 281       2.171   9.135  65.603  1.00  0.00              
ATOM   2192  C   LYS A 281       8.444   7.855  63.322  1.00  0.00              
ATOM   2193  O   LYS A 281       8.719   9.012  63.651  1.00  0.00              
ATOM   2194  N   CYS A 282       9.123   6.802  63.786  1.00  0.00              
ATOM   2195  CA  CYS A 282      10.396   6.951  64.467  1.00  0.00              
ATOM   2196  CB  CYS A 282      10.880   5.617  64.996  1.00  0.00              
ATOM   2197  SG  CYS A 282       9.754   4.934  66.230  1.00  0.00              
ATOM   2198  C   CYS A 282      11.454   7.503  63.526  1.00  0.00              
ATOM   2199  O   CYS A 282      11.408   7.321  62.306  1.00  0.00              
ATOM   2200  N   ASP A 283      12.430   8.207  64.089  1.00  0.00              
ATOM   2201  CA  ASP A 283      13.480   8.779  63.275  1.00  0.00              
ATOM   2202  CB  ASP A 283      14.173   9.942  63.975  1.00  0.00              
ATOM   2203  CG  ASP A 283      15.288  10.542  63.133  1.00  0.00              
ATOM   2204  OD1 ASP A 283      15.001  11.401  62.301  1.00  0.00              
ATOM   2205  OD2 ASP A 283      16.440  10.136  63.293  1.00  0.00              
ATOM   2206  C   ASP A 283      14.511   7.734  62.897  1.00  0.00              
ATOM   2207  O   ASP A 283      15.160   7.129  63.752  1.00  0.00              
ATOM   2208  N   ILE A 284      14.566   7.530  61.584  1.00  0.00              
ATOM   2209  CA  ILE A 284      15.762   7.173  60.818  1.00  0.00              
ATOM   2210  CB  ILE A 284      16.185   8.393  59.954  1.00  0.00              
ATOM   2211  CG2 ILE A 284      17.090   7.898  58.838  1.00  0.00              
ATOM   2212  CG1 ILE A 284      15.004   9.128  59.314  1.00  0.00              
ATOM   2213  CD1 ILE A 284      15.332  10.514  58.730  1.00  0.00              
ATOM   2214  C   ILE A 284      16.951   6.606  61.596  1.00  0.00              
ATOM   2215  O   ILE A 284      17.263   5.419  61.494  1.00  0.00              
ATOM   2216  N   ASP A 285      17.576   7.428  62.450  1.00  0.00              
ATOM   2217  CA  ASP A 285      18.764   7.044  63.197  1.00  0.00              
ATOM   2218  CB  ASP A 285      19.358   8.232  63.921  1.00  0.00              
ATOM   2219  CG  ASP A 285      20.633   8.737  63.271  1.00  0.00              
ATOM   2220  OD1 ASP A 285      21.487   7.943  62.879  1.00  0.00              
ATOM   2221  OD2 ASP A 285      20.779   9.947  63.144  1.00  0.00              
ATOM   2222  C   ASP A 285      18.683   5.887  64.180  1.00  0.00              
ATOM   2223  O   ASP A 285      19.718   5.412  64.657  1.00  0.00              
ATOM   2224  N   ILE A 286      17.479   5.430  64.525  1.00  0.00              
ATOM   2225  CA  ILE A 286      17.341   4.243  65.361  1.00  0.00              
ATOM   2226  CB  ILE A 286      16.502   4.539  66.630  1.00  0.00              
ATOM   2227  CG2 ILE A 286      17.257   5.534  67.503  1.00  0.00              
ATOM   2228  CG1 ILE A 286      15.082   5.015  66.327  1.00  0.00              
ATOM   2229  CD1 ILE A 286      14.185   5.168  67.571  1.00  0.00              
ATOM   2230  C   ILE A 286      16.789   3.029  64.619  1.00  0.00              
ATOM   2231  O   ILE A 286      16.706   1.930  65.178  1.00  0.00              
ATOM   2232  N   ARG A 287      16.453   3.186  63.332  1.00  0.00              
ATOM   2233  CA  ARG A 287      15.647   2.202  62.621  1.00  0.00              
ATOM   2234  CB  ARG A 287      15.264   2.686  61.229  1.00  0.00              
ATOM   2235  CG  ARG A 287      14.212   3.776  61.328  1.00  0.00              
ATOM   2236  CD  ARG A 287      13.721   4.246  59.970  1.00  0.00              
ATOM   2237  NE  ARG A 287      12.777   5.331  60.175  1.00  0.00              
ATOM   2238  CZ  ARG A 287      12.553   6.299  59.289  1.00  0.00              
ATOM   2239  NH1 ARG A 287      11.756   7.289  59.657  1.00  0.00              
ATOM   2240  NH2 ARG A 287      13.112   6.302  58.084  1.00  0.00              
ATOM   2241  C   ARG A 287      16.154   0.772  62.565  1.00  0.00              
ATOM   2242  O   ARG A 287      15.355  -0.136  62.792  1.00  0.00              
ATOM   2243  N   LYS A 288      17.444   0.506  62.329  1.00  0.00              
ATOM   2244  CA  LYS A 288      17.939  -0.868  62.313  1.00  0.00              
ATOM   2245  CB  LYS A 288      19.329  -0.926  61.690  1.00  0.00              
ATOM   2246  CG  LYS A 288      19.855  -2.296  61.264  1.00  0.00              
ATOM   2247  CD  LYS A 288      20.932  -2.777  62.222  1.00  0.00              
ATOM   2248  CE  LYS A 288      21.786  -3.856  61.585  1.00  0.00              
ATOM   2249  NZ  LYS A 288      23.011  -4.028  62.341  1.00  0.00              
ATOM   2250  C   LYS A 288      17.918  -1.500  63.703  1.00  0.00              
ATOM   2251  O   LYS A 288      17.714  -2.707  63.822  1.00  0.00              
ATOM   2252  N   ASP A 289      18.056  -0.705  64.775  1.00  0.00              
ATOM   2253  CA  ASP A 289      17.940  -1.214  66.142  1.00  0.00              
ATOM   2254  CB  ASP A 289      18.165  -0.138  67.199  1.00  0.00              
ATOM   2255  CG  ASP A 289      19.592   0.349  67.341  1.00  0.00              
ATOM   2256  OD1 ASP A 289      20.351  -0.265  68.095  1.00  0.00              
ATOM   2257  OD2 ASP A 289      19.925   1.360  66.725  1.00  0.00              
ATOM   2258  C   ASP A 289      16.548  -1.769  66.387  1.00  0.00              
ATOM   2259  O   ASP A 289      16.375  -2.794  67.049  1.00  0.00              
ATOM   2260  N   LEU A 290      15.561  -1.057  65.833  1.00  0.00              
ATOM   2261  CA  LEU A 290      14.171  -1.475  65.886  1.00  0.00              
ATOM   2262  CB  LEU A 290      13.258  -0.329  65.455  1.00  0.00              
ATOM   2263  CG  LEU A 290      13.373   1.025  66.150  1.00  0.00              
ATOM   2264  CD1 LEU A 290      12.478   2.031  65.453  1.00  0.00              
ATOM   2265  CD2 LEU A 290      13.036   0.938  67.629  1.00  0.00              
ATOM   2266  C   LEU A 290      13.944  -2.691  64.995  1.00  0.00              
ATOM   2267  O   LEU A 290      13.499  -3.730  65.481  1.00  0.00              
ATOM   2268  N   TYR A 291      14.295  -2.593  63.704  1.00  0.00              
ATOM   2269  CA  TYR A 291      14.148  -3.672  62.733  1.00  0.00              
ATOM   2270  CB  TYR A 291      14.777  -3.299  61.390  1.00  0.00              
ATOM   2271  CG  TYR A 291      13.940  -2.427  60.464  1.00  0.00              
ATOM   2272  CD1 TYR A 291      12.680  -2.834  60.067  1.00  0.00              
ATOM   2273  CE1 TYR A 291      11.973  -2.088  59.146  1.00  0.00              
ATOM   2274  CD2 TYR A 291      14.480  -1.262  59.959  1.00  0.00              
ATOM   2275  CE2 TYR A 291      13.777  -0.512  59.041  1.00  0.00              
ATOM   2276  CZ  TYR A 291      12.529  -0.934  58.639  1.00  0.00              
ATOM   2277  OH  TYR A 291      11.822  -0.189  57.716  1.00  0.00              
ATOM   2278  C   TYR A 291      14.748  -5.001  63.167  1.00  0.00              
ATOM   2279  O   TYR A 291      14.096  -6.039  63.065  1.00  0.00              
ATOM   2280  N   ALA A 292      15.985  -4.977  63.666  1.00  0.00              
ATOM   2281  CA  ALA A 292      16.652  -6.177  64.142  1.00  0.00              
ATOM   2282  CB  ALA A 292      18.146  -5.919  64.263  1.00  0.00              
ATOM   2283  C   ALA A 292      16.154  -6.694  65.485  1.00  0.00              
ATOM   2284  O   ALA A 292      16.529  -7.790  65.904  1.00  0.00              
ATOM   2285  N   ASN A 293      15.316  -5.931  66.194  1.00  0.00              
ATOM   2286  CA  ASN A 293      14.754  -6.388  67.454  1.00  0.00              
ATOM   2287  CB  ASN A 293      15.375  -5.667  68.654  1.00  0.00              
ATOM   2288  CG  ASN A 293      16.856  -5.925  68.864  1.00  0.00              
ATOM   2289  OD1 ASN A 293      17.282  -6.990  69.305  1.00  0.00              
ATOM   2290  ND2 ASN A 293      17.688  -4.944  68.544  1.00  0.00              
ATOM   2291  C   ASN A 293      13.245  -6.192  67.443  1.00  0.00              
ATOM   2292  O   ASN A 293      12.666  -5.505  68.296  1.00  0.00              
ATOM   2293  N   ASN A 294      12.566  -6.779  66.452  1.00  0.00              
ATOM   2294  CA  ASN A 294      11.114  -6.715  66.449  1.00  0.00              
ATOM   2295  CB  ASN A 294      10.519  -6.683  65.044  1.00  0.00              
ATOM   2296  CG  ASN A 294       9.001  -6.503  65.009  1.00  0.00              
ATOM   2297  OD1 ASN A 294       8.341  -6.979  64.091  1.00  0.00              
ATOM   2298  ND2 ASN A 294       8.342  -5.829  65.947  1.00  0.00              
ATOM   2299  C   ASN A 294      10.558  -7.856  67.283  1.00  0.00              
ATOM   2300  O   ASN A 294      10.249  -8.946  66.801  1.00  0.00              
ATOM   2301  N   VAL A 295      10.462  -7.571  68.579  1.00  0.00              
ATOM   2302  CA  VAL A 295      10.096  -8.574  69.563  1.00  0.00              
ATOM   2303  CB  VAL A 295      10.738  -8.236  70.930  1.00  0.00              
ATOM   2304  CG1 VAL A 295      10.327  -9.224  72.015  1.00  0.00              
ATOM   2305  CG2 VAL A 295      12.256  -8.242  70.813  1.00  0.00              
ATOM   2306  C   VAL A 295       8.581  -8.670  69.660  1.00  0.00              
ATOM   2307  O   VAL A 295       7.897  -7.690  69.958  1.00  0.00              
ATOM   2308  N   MET A 296       8.038  -9.847  69.367  1.00  0.00              
ATOM   2309  CA  MET A 296       6.615 -10.086  69.535  1.00  0.00              
ATOM   2310  CB  MET A 296       6.148 -11.161  68.574  1.00  0.00              
ATOM   2311  CG  MET A 296       6.208 -10.685  67.134  1.00  0.00              
ATOM   2312  SD  MET A 296       5.464 -11.870  65.992  1.00  0.00              
ATOM   2313  CE  MET A 296       6.900 -12.873  65.773  1.00  0.00              
ATOM   2314  C   MET A 296       6.267 -10.460  70.968  1.00  0.00              
ATOM   2315  O   MET A 296       7.083 -11.050  71.677  1.00  0.00              
ATOM   2316  N   SER A 297       5.056 -10.121  71.415  1.00  0.00              
ATOM   2317  CA  SER A 297       4.639 -10.341  72.790  1.00  0.00              
ATOM   2318  CB  SER A 297       5.230  -9.250  73.668  1.00  0.00              
ATOM   2319  OG  SER A 297       4.884  -7.954  73.200  1.00  0.00              
ATOM   2320  C   SER A 297       3.124 -10.325  72.909  1.00  0.00              
ATOM   2321  O   SER A 297       2.434  -9.663  72.130  1.00  0.00              
ATOM   2322  N   GLY A 298       2.603 -11.050  73.895  1.00  0.00              
ATOM   2323  CA  GLY A 298       1.174 -11.158  74.102  1.00  0.00              
ATOM   2324  C   GLY A 298       0.615 -12.463  73.554  1.00  0.00              
ATOM   2325  O   GLY A 298       1.337 -13.388  73.160  1.00  0.00              
ATOM   2326  N   GLY A 299      -0.714 -12.484  73.485  1.00  0.00              
ATOM   2327  CA  GLY A 299      -1.472 -13.691  73.211  1.00  0.00              
ATOM   2328  C   GLY A 299      -1.553 -13.991  71.725  1.00  0.00              
ATOM   2329  O   GLY A 299      -1.202 -15.089  71.289  1.00  0.00              
ATOM   2330  N   THR A 300      -1.960 -13.007  70.915  1.00  0.00              
ATOM   2331  CA  THR A 300      -2.190 -13.233  69.492  1.00  0.00              
ATOM   2332  CB  THR A 300      -2.896 -12.042  68.813  1.00  0.00              
ATOM   2333  OG1 THR A 300      -2.968 -10.949  69.721  1.00  0.00              
ATOM   2334  CG2 THR A 300      -4.282 -12.430  68.361  1.00  0.00              
ATOM   2335  C   THR A 300      -0.905 -13.582  68.748  1.00  0.00              
ATOM   2336  O   THR A 300      -0.884 -14.360  67.794  1.00  0.00              
ATOM   2337  N   THR A 301       0.203 -13.052  69.261  1.00  0.00              
ATOM   2338  CA  THR A 301       1.534 -13.349  68.766  1.00  0.00              
ATOM   2339  CB  THR A 301       2.506 -12.371  69.431  1.00  0.00              
ATOM   2340  OG1 THR A 301       2.099 -12.247  70.790  1.00  0.00              
ATOM   2341  CG2 THR A 301       2.461 -11.011  68.754  1.00  0.00              
ATOM   2342  C   THR A 301       2.013 -14.788  68.928  1.00  0.00              
ATOM   2343  O   THR A 301       3.050 -15.154  68.373  1.00  0.00              
ATOM   2344  N   MET A 302       1.293 -15.631  69.679  1.00  0.00              
ATOM   2345  CA  MET A 302       1.677 -17.025  69.853  1.00  0.00              
ATOM   2346  CB  MET A 302       0.943 -17.646  71.038  1.00  0.00              
ATOM   2347  CG  MET A 302       1.366 -17.096  72.394  1.00  0.00              
ATOM   2348  SD  MET A 302       3.085 -17.476  72.815  1.00  0.00              
ATOM   2349  CE  MET A 302       2.853 -18.889  73.854  1.00  0.00              
ATOM   2350  C   MET A 302       1.480 -17.902  68.620  1.00  0.00              
ATOM   2351  O   MET A 302       2.108 -18.958  68.509  1.00  0.00              
ATOM   2352  N   TYR A 303       0.645 -17.471  67.667  1.00  0.00              
ATOM   2353  CA  TYR A 303       0.234 -18.313  66.547  1.00  0.00              
ATOM   2354  CB  TYR A 303      -0.867 -17.638  65.721  1.00  0.00              
ATOM   2355  CG  TYR A 303      -2.122 -17.237  66.488  1.00  0.00              
ATOM   2356  CD1 TYR A 303      -2.842 -16.146  66.047  1.00  0.00              
ATOM   2357  CE1 TYR A 303      -3.927 -15.698  66.768  1.00  0.00              
ATOM   2358  CD2 TYR A 303      -2.518 -17.910  67.632  1.00  0.00              
ATOM   2359  CE2 TYR A 303      -3.600 -17.462  68.359  1.00  0.00              
ATOM   2360  CZ  TYR A 303      -4.284 -16.347  67.929  1.00  0.00              
ATOM   2361  OH  TYR A 303      -5.335 -15.864  68.684  1.00  0.00              
ATOM   2362  C   TYR A 303       1.365 -18.736  65.613  1.00  0.00              
ATOM   2363  O   TYR A 303       2.138 -17.887  65.158  1.00  0.00              
ATOM   2364  N   PRO A 304       1.512 -20.034  65.296  1.00  0.00              
ATOM   2365  CD  PRO A 304       0.690 -21.118  65.829  1.00  0.00              
ATOM   2366  CA  PRO A 304       2.547 -20.556  64.405  1.00  0.00              
ATOM   2367  CB  PRO A 304       2.174 -22.019  64.283  1.00  0.00              
ATOM   2368  CG  PRO A 304       1.579 -22.330  65.631  1.00  0.00              
ATOM   2369  C   PRO A 304       2.563 -19.873  63.044  1.00  0.00              
ATOM   2370  O   PRO A 304       1.516 -19.591  62.458  1.00  0.00              
ATOM   2371  N   GLY A 305       3.760 -19.546  62.560  1.00  0.00              
ATOM   2372  CA  GLY A 305       3.903 -18.901  61.266  1.00  0.00              
ATOM   2373  C   GLY A 305       4.072 -17.391  61.356  1.00  0.00              
ATOM   2374  O   GLY A 305       4.714 -16.810  60.475  1.00  0.00              
ATOM   2375  N   ILE A 306       3.571 -16.741  62.423  1.00  0.00              
ATOM   2376  CA  ILE A 306       3.555 -15.282  62.526  1.00  0.00              
ATOM   2377  CB  ILE A 306       2.884 -14.809  63.850  1.00  0.00              
ATOM   2378  CG2 ILE A 306       3.721 -15.142  65.084  1.00  0.00              
ATOM   2379  CG1 ILE A 306       2.543 -13.320  63.793  1.00  0.00              
ATOM   2380  CD1 ILE A 306       1.639 -12.810  64.934  1.00  0.00              
ATOM   2381  C   ILE A 306       4.901 -14.605  62.282  1.00  0.00              
ATOM   2382  O   ILE A 306       4.968 -13.638  61.526  1.00  0.00              
ATOM   2383  N   ALA A 307       5.985 -15.152  62.844  1.00  0.00              
ATOM   2384  CA  ALA A 307       7.331 -14.636  62.630  1.00  0.00              
ATOM   2385  CB  ALA A 307       8.327 -15.500  63.389  1.00  0.00              
ATOM   2386  C   ALA A 307       7.744 -14.649  61.166  1.00  0.00              
ATOM   2387  O   ALA A 307       8.273 -13.670  60.641  1.00  0.00              
ATOM   2388  N   ASP A 308       7.403 -15.749  60.488  1.00  0.00              
ATOM   2389  CA  ASP A 308       7.827 -15.998  59.116  1.00  0.00              
ATOM   2390  CB  ASP A 308       7.492 -17.426  58.678  1.00  0.00              
ATOM   2391  CG  ASP A 308       8.063 -18.518  59.567  1.00  0.00              
ATOM   2392  OD1 ASP A 308       9.002 -19.193  59.152  1.00  0.00              
ATOM   2393  OD2 ASP A 308       7.557 -18.688  60.679  1.00  0.00              
ATOM   2394  C   ASP A 308       7.102 -15.037  58.191  1.00  0.00              
ATOM   2395  O   ASP A 308       7.710 -14.373  57.349  1.00  0.00              
ATOM   2396  N   ARG A 309       5.783 -14.947  58.391  1.00  0.00              
ATOM   2397  CA  ARG A 309       4.940 -14.051  57.621  1.00  0.00              
ATOM   2398  CB  ARG A 309       3.480 -14.343  57.951  1.00  0.00              
ATOM   2399  CG  ARG A 309       2.458 -13.446  57.269  1.00  0.00              
ATOM   2400  CD  ARG A 309       2.463 -13.540  55.748  1.00  0.00              
ATOM   2401  NE  ARG A 309       1.526 -12.574  55.200  1.00  0.00              
ATOM   2402  CZ  ARG A 309       0.204 -12.746  55.219  1.00  0.00              
ATOM   2403  NH1 ARG A 309      -0.557 -11.714  54.884  1.00  0.00              
ATOM   2404  NH2 ARG A 309      -0.339 -13.916  55.534  1.00  0.00              
ATOM   2405  C   ARG A 309       5.292 -12.585  57.858  1.00  0.00              
ATOM   2406  O   ARG A 309       5.459 -11.836  56.895  1.00  0.00              
ATOM   2407  N   MET A 310       5.437 -12.168  59.122  1.00  0.00              
ATOM   2408  CA  MET A 310       5.871 -10.818  59.465  1.00  0.00              
ATOM   2409  CB  MET A 310       6.047 -10.677  60.971  1.00  0.00              
ATOM   2410  CG  MET A 310       4.789 -10.332  61.744  1.00  0.00              
ATOM   2411  SD  MET A 310       4.220  -8.657  61.369  1.00  0.00              
ATOM   2412  CE  MET A 310       5.276  -7.742  62.457  1.00  0.00              
ATOM   2413  C   MET A 310       7.176 -10.432  58.788  1.00  0.00              
ATOM   2414  O   MET A 310       7.272  -9.368  58.169  1.00  0.00              
ATOM   2415  N   GLN A 311       8.163 -11.332  58.883  1.00  0.00              
ATOM   2416  CA  GLN A 311       9.462 -11.162  58.251  1.00  0.00              
ATOM   2417  CB  GLN A 311      10.317 -12.393  58.545  1.00  0.00              
ATOM   2418  CG  GLN A 311      11.793 -12.316  58.179  1.00  0.00              
ATOM   2419  CD  GLN A 311      12.619 -11.336  59.003  1.00  0.00              
ATOM   2420  OE1 GLN A 311      12.559 -11.270  60.232  1.00  0.00              
ATOM   2421  NE2 GLN A 311      13.429 -10.541  58.323  1.00  0.00              
ATOM   2422  C   GLN A 311       9.308 -10.945  56.750  1.00  0.00              
ATOM   2423  O   GLN A 311       9.779  -9.930  56.239  1.00  0.00              
ATOM   2424  N   LYS A 312       8.584 -11.851  56.074  1.00  0.00              
ATOM   2425  CA  LYS A 312       8.296 -11.762  54.645  1.00  0.00              
ATOM   2426  CB  LYS A 312       7.372 -12.926  54.259  1.00  0.00              
ATOM   2427  CG  LYS A 312       6.823 -12.929  52.836  1.00  0.00              
ATOM   2428  CD  LYS A 312       5.873 -14.102  52.665  1.00  0.00              
ATOM   2429  CE  LYS A 312       5.094 -13.984  51.363  1.00  0.00              
ATOM   2430  NZ  LYS A 312       4.232 -15.138  51.200  1.00  0.00              
ATOM   2431  C   LYS A 312       7.680 -10.423  54.238  1.00  0.00              
ATOM   2432  O   LYS A 312       8.198  -9.729  53.354  1.00  0.00              
ATOM   2433  N   GLU A 313       6.598 -10.044  54.925  1.00  0.00              
ATOM   2434  CA  GLU A 313       5.888  -8.801  54.659  1.00  0.00              
ATOM   2435  CB  GLU A 313       4.708  -8.669  55.614  1.00  0.00              
ATOM   2436  CG  GLU A 313       3.546  -9.641  55.392  1.00  0.00              
ATOM   2437  CD  GLU A 313       2.492  -9.251  54.357  1.00  0.00              
ATOM   2438  OE1 GLU A 313       2.817  -8.664  53.325  1.00  0.00              
ATOM   2439  OE2 GLU A 313       1.319  -9.563  54.587  1.00  0.00              
ATOM   2440  C   GLU A 313       6.787  -7.581  54.790  1.00  0.00              
ATOM   2441  O   GLU A 313       6.917  -6.790  53.851  1.00  0.00              
ATOM   2442  N   ILE A 314       7.477  -7.454  55.929  1.00  0.00              
ATOM   2443  CA  ILE A 314       8.334  -6.302  56.150  1.00  0.00              
ATOM   2444  CB  ILE A 314       8.658  -6.119  57.656  1.00  0.00              
ATOM   2445  CG2 ILE A 314       9.611  -4.952  57.912  1.00  0.00              
ATOM   2446  CG1 ILE A 314       7.343  -5.870  58.401  1.00  0.00              
ATOM   2447  CD1 ILE A 314       7.450  -5.644  59.922  1.00  0.00              
ATOM   2448  C   ILE A 314       9.543  -6.302  55.215  1.00  0.00              
ATOM   2449  O   ILE A 314       9.934  -5.226  54.766  1.00  0.00              
ATOM   2450  N   THR A 315      10.116  -7.446  54.815  1.00  0.00              
ATOM   2451  CA  THR A 315      11.151  -7.448  53.784  1.00  0.00              
ATOM   2452  CB  THR A 315      11.883  -8.796  53.657  1.00  0.00              
ATOM   2453  OG1 THR A 315      10.925  -9.848  53.672  1.00  0.00              
ATOM   2454  CG2 THR A 315      12.893  -8.971  54.778  1.00  0.00              
ATOM   2455  C   THR A 315      10.677  -6.984  52.414  1.00  0.00              
ATOM   2456  O   THR A 315      11.481  -6.515  51.608  1.00  0.00              
ATOM   2457  N   ALA A 316       9.376  -7.117  52.126  1.00  0.00              
ATOM   2458  CA  ALA A 316       8.827  -6.563  50.901  1.00  0.00              
ATOM   2459  CB  ALA A 316       7.508  -7.241  50.558  1.00  0.00              
ATOM   2460  C   ALA A 316       8.577  -5.069  51.064  1.00  0.00              
ATOM   2461  O   ALA A 316       8.827  -4.295  50.143  1.00  0.00              
ATOM   2462  N   LEU A 317       8.113  -4.627  52.238  1.00  0.00              
ATOM   2463  CA  LEU A 317       7.813  -3.219  52.466  1.00  0.00              
ATOM   2464  CB  LEU A 317       6.882  -3.070  53.662  1.00  0.00              
ATOM   2465  CG  LEU A 317       5.499  -3.706  53.633  1.00  0.00              
ATOM   2466  CD1 LEU A 317       4.843  -3.566  54.994  1.00  0.00              
ATOM   2467  CD2 LEU A 317       4.629  -3.099  52.544  1.00  0.00              
ATOM   2468  C   LEU A 317       9.025  -2.319  52.687  1.00  0.00              
ATOM   2469  O   LEU A 317       9.044  -1.168  52.250  1.00  0.00              
ATOM   2470  N   ALA A 318      10.043  -2.807  53.390  1.00  0.00              
ATOM   2471  CA  ALA A 318      11.161  -1.987  53.831  1.00  0.00              
ATOM   2472  CB  ALA A 318      11.600  -2.490  55.197  1.00  0.00              
ATOM   2473  C   ALA A 318      12.373  -2.039  52.909  1.00  0.00              
ATOM   2474  O   ALA A 318      12.517  -3.002  52.152  1.00  0.00              
ATOM   2475  N   PRO A 319      13.273  -1.041  52.910  1.00  0.00              
ATOM   2476  CD  PRO A 319      13.051   0.292  53.466  1.00  0.00              
ATOM   2477  CA  PRO A 319      14.559  -1.118  52.227  1.00  0.00              
ATOM   2478  CB  PRO A 319      15.135   0.275  52.432  1.00  0.00              
ATOM   2479  CG  PRO A 319      14.462   0.796  53.680  1.00  0.00              
ATOM   2480  C   PRO A 319      15.429  -2.231  52.806  1.00  0.00              
ATOM   2481  O   PRO A 319      16.003  -2.135  53.896  1.00  0.00              
ATOM   2482  N   SER A 320      15.541  -3.300  52.017  1.00  0.00              
ATOM   2483  CA  SER A 320      16.189  -4.548  52.398  1.00  0.00              
ATOM   2484  CB  SER A 320      15.996  -5.525  51.243  1.00  0.00              
ATOM   2485  OG  SER A 320      16.125  -4.865  49.985  1.00  0.00              
ATOM   2486  C   SER A 320      17.649  -4.504  52.846  1.00  0.00              
ATOM   2487  O   SER A 320      18.208  -5.501  53.304  1.00  0.00              
ATOM   2488  N   THR A 321      18.286  -3.340  52.718  1.00  0.00              
ATOM   2489  CA  THR A 321      19.599  -3.070  53.280  1.00  0.00              
ATOM   2490  CB  THR A 321      20.092  -1.731  52.700  1.00  0.00              
ATOM   2491  OG1 THR A 321      18.976  -0.840  52.694  1.00  0.00              
ATOM   2492  CG2 THR A 321      20.653  -1.899  51.297  1.00  0.00              
ATOM   2493  C   THR A 321      19.605  -3.048  54.807  1.00  0.00              
ATOM   2494  O   THR A 321      20.630  -3.300  55.441  1.00  0.00              
ATOM   2495  N   MET A 322      18.459  -2.725  55.415  1.00  0.00              
ATOM   2496  CA  MET A 322      18.339  -2.706  56.864  1.00  0.00              
ATOM   2497  CB  MET A 322      17.218  -1.766  57.303  1.00  0.00              
ATOM   2498  CG  MET A 322      17.401  -0.320  56.853  1.00  0.00              
ATOM   2499  SD  MET A 322      18.915   0.447  57.483  1.00  0.00              
ATOM   2500  CE  MET A 322      18.232   1.411  58.800  1.00  0.00              
ATOM   2501  C   MET A 322      18.052  -4.117  57.357  1.00  0.00              
ATOM   2502  O   MET A 322      17.140  -4.784  56.861  1.00  0.00              
ATOM   2503  N   LYS A 323      18.836  -4.598  58.324  1.00  0.00              
ATOM   2504  CA  LYS A 323      18.659  -5.941  58.853  1.00  0.00              
ATOM   2505  CB  LYS A 323      19.894  -6.364  59.641  1.00  0.00              
ATOM   2506  CG  LYS A 323      19.880  -7.818  60.108  1.00  0.00              
ATOM   2507  CD  LYS A 323      21.152  -8.190  60.863  1.00  0.00              
ATOM   2508  CE  LYS A 323      22.376  -8.162  59.956  1.00  0.00              
ATOM   2509  NZ  LYS A 323      23.556  -8.594  60.680  1.00  0.00              
ATOM   2510  C   LYS A 323      17.401  -6.026  59.709  1.00  0.00              
ATOM   2511  O   LYS A 323      17.294  -5.439  60.787  1.00  0.00              
ATOM   2512  N   ILE A 324      16.421  -6.738  59.161  1.00  0.00              
ATOM   2513  CA  ILE A 324      15.151  -6.964  59.830  1.00  0.00              
ATOM   2514  CB  ILE A 324      14.001  -6.893  58.798  1.00  0.00              
ATOM   2515  CG2 ILE A 324      12.655  -6.992  59.510  1.00  0.00              
ATOM   2516  CG1 ILE A 324      14.061  -5.608  57.976  1.00  0.00              
ATOM   2517  CD1 ILE A 324      13.184  -5.605  56.714  1.00  0.00              
ATOM   2518  C   ILE A 324      15.213  -8.340  60.479  1.00  0.00              
ATOM   2519  O   ILE A 324      15.544  -9.324  59.813  1.00  0.00              
ATOM   2520  N   LYS A 325      14.893  -8.428  61.768  1.00  0.00              
ATOM   2521  CA  LYS A 325      14.861  -9.687  62.487  1.00  0.00              
ATOM   2522  CB  LYS A 325      16.162  -9.878  63.261  1.00  0.00              
ATOM   2523  CG  LYS A 325      16.278 -11.193  64.015  1.00  0.00              
ATOM   2524  CD  LYS A 325      17.575 -11.195  64.802  1.00  0.00              
ATOM   2525  CE  LYS A 325      17.686 -12.461  65.633  1.00  0.00              
ATOM   2526  NZ  LYS A 325      18.925 -12.452  66.385  1.00  0.00              
ATOM   2527  C   LYS A 325      13.660  -9.634  63.421  1.00  0.00              
ATOM   2528  O   LYS A 325      13.615  -8.894  64.411  1.00  0.00              
ATOM   2529  N   ILE A 326      12.637 -10.395  63.036  1.00  0.00              
ATOM   2530  CA  ILE A 326      11.415 -10.454  63.815  1.00  0.00              
ATOM   2531  CB  ILE A 326      10.190 -10.368  62.883  1.00  0.00              
ATOM   2532  CG2 ILE A 326       8.881 -10.447  63.662  1.00  0.00              
ATOM   2533  CG1 ILE A 326      10.293  -9.044  62.123  1.00  0.00              
ATOM   2534  CD1 ILE A 326       9.191  -8.703  61.119  1.00  0.00              
ATOM   2535  C   ILE A 326      11.437 -11.661  64.742  1.00  0.00              
ATOM   2536  O   ILE A 326      11.395 -12.827  64.344  1.00  0.00              
ATOM   2537  N   ILE A 327      11.524 -11.318  66.022  1.00  0.00              
ATOM   2538  CA  ILE A 327      11.837 -12.260  67.081  1.00  0.00              
ATOM   2539  CB  ILE A 327      12.805 -11.574  68.080  1.00  0.00              
ATOM   2540  CG2 ILE A 327      13.220 -12.539  69.188  1.00  0.00              
ATOM   2541  CG1 ILE A 327      14.041 -11.030  67.368  1.00  0.00              
ATOM   2542  CD1 ILE A 327      14.892 -10.061  68.204  1.00  0.00              
ATOM   2543  C   ILE A 327      10.552 -12.687  67.776  1.00  0.00              
ATOM   2544  O   ILE A 327       9.767 -11.855  68.240  1.00  0.00              
ATOM   2545  N   ALA A 328      10.326 -13.998  67.847  1.00  0.00              
ATOM   2546  CA  ALA A 328       9.238 -14.545  68.639  1.00  0.00              
ATOM   2547  CB  ALA A 328       8.448 -15.545  67.801  1.00  0.00              
ATOM   2548  C   ALA A 328       9.808 -15.269  69.857  1.00  0.00              
ATOM   2549  O   ALA A 328      10.323 -16.383  69.722  1.00  0.00              
ATOM   2550  N   PRO A 329       9.823 -14.674  71.059  1.00  0.00              
ATOM   2551  CD  PRO A 329       9.595 -13.250  71.296  1.00  0.00              
ATOM   2552  CA  PRO A 329      10.251 -15.352  72.278  1.00  0.00              
ATOM   2553  CB  PRO A 329      10.431 -14.202  73.256  1.00  0.00              
ATOM   2554  CG  PRO A 329       9.437 -13.166  72.803  1.00  0.00              
ATOM   2555  C   PRO A 329       9.234 -16.396  72.744  1.00  0.00              
ATOM   2556  O   PRO A 329       8.055 -16.071  72.894  1.00  0.00              
ATOM   2557  N   PRO A 330       9.609 -17.656  73.023  1.00  0.00              
ATOM   2558  CD  PRO A 330      10.987 -18.135  72.955  1.00  0.00              
ATOM   2559  CA  PRO A 330       8.698 -18.745  73.403  1.00  0.00              
ATOM   2560  CB  PRO A 330       9.658 -19.840  73.814  1.00  0.00              
ATOM   2561  CG  PRO A 330      10.812 -19.639  72.868  1.00  0.00              
ATOM   2562  C   PRO A 330       7.676 -18.467  74.505  1.00  0.00              
ATOM   2563  O   PRO A 330       6.646 -19.132  74.601  1.00  0.00              
ATOM   2564  N   GLU A 331       7.939 -17.452  75.327  1.00  0.00              
ATOM   2565  CA  GLU A 331       7.057 -17.078  76.415  1.00  0.00              
ATOM   2566  CB  GLU A 331       7.853 -16.888  77.720  1.00  0.00              
ATOM   2567  CG  GLU A 331       8.984 -15.850  77.755  1.00  0.00              
ATOM   2568  CD  GLU A 331      10.317 -16.333  77.205  1.00  0.00              
ATOM   2569  OE1 GLU A 331      10.488 -16.306  75.984  1.00  0.00              
ATOM   2570  OE2 GLU A 331      11.172 -16.745  77.984  1.00  0.00              
ATOM   2571  C   GLU A 331       6.192 -15.854  76.110  1.00  0.00              
ATOM   2572  O   GLU A 331       5.687 -15.221  77.040  1.00  0.00              
ATOM   2573  N   ARG A 332       5.993 -15.506  74.827  1.00  0.00              
ATOM   2574  CA  ARG A 332       5.170 -14.378  74.378  1.00  0.00              
ATOM   2575  CB  ARG A 332       4.717 -14.602  72.941  1.00  0.00              
ATOM   2576  CG  ARG A 332       5.706 -14.113  71.899  1.00  0.00              
ATOM   2577  CD  ARG A 332       5.536 -14.856  70.585  1.00  0.00              
ATOM   2578  NE  ARG A 332       6.055 -16.209  70.706  1.00  0.00              
ATOM   2579  CZ  ARG A 332       5.695 -17.213  69.907  1.00  0.00              
ATOM   2580  NH1 ARG A 332       6.239 -18.402  70.117  1.00  0.00              
ATOM   2581  NH2 ARG A 332       4.818 -17.061  68.920  1.00  0.00              
ATOM   2582  C   ARG A 332       3.960 -13.989  75.220  1.00  0.00              
ATOM   2583  O   ARG A 332       3.876 -12.844  75.672  1.00  0.00              
ATOM   2584  N   LYS A 333       3.069 -14.942  75.507  1.00  0.00              
ATOM   2585  CA  LYS A 333       1.879 -14.715  76.322  1.00  0.00              
ATOM   2586  CB  LYS A 333       1.101 -16.027  76.394  1.00  0.00              
ATOM   2587  CG  LYS A 333      -0.288 -15.912  76.999  1.00  0.00              
ATOM   2588  CD  LYS A 333      -0.777 -17.287  77.403  1.00  0.00              
ATOM   2589  CE  LYS A 333      -2.032 -17.133  78.241  1.00  0.00              
ATOM   2590  NZ  LYS A 333      -2.318 -18.360  78.958  1.00  0.00              
ATOM   2591  C   LYS A 333       2.168 -14.205  77.737  1.00  0.00              
ATOM   2592  O   LYS A 333       1.394 -13.437  78.318  1.00  0.00              
ATOM   2593  N   TYR A 334       3.291 -14.636  78.315  1.00  0.00              
ATOM   2594  CA  TYR A 334       3.655 -14.260  79.672  1.00  0.00              
ATOM   2595  CB  TYR A 334       3.971 -15.509  80.498  1.00  0.00              
ATOM   2596  CG  TYR A 334       2.832 -16.517  80.574  1.00  0.00              
ATOM   2597  CD1 TYR A 334       1.592 -16.139  81.052  1.00  0.00              
ATOM   2598  CE1 TYR A 334       0.553 -17.046  81.073  1.00  0.00              
ATOM   2599  CD2 TYR A 334       3.042 -17.810  80.139  1.00  0.00              
ATOM   2600  CE2 TYR A 334       2.007 -18.722  80.160  1.00  0.00              
ATOM   2601  CZ  TYR A 334       0.765 -18.327  80.612  1.00  0.00              
ATOM   2602  OH  TYR A 334      -0.290 -19.220  80.583  1.00  0.00              
ATOM   2603  C   TYR A 334       4.836 -13.299  79.734  1.00  0.00              
ATOM   2604  O   TYR A 334       5.196 -12.844  80.822  1.00  0.00              
ATOM   2605  N   SER A 335       5.437 -12.958  78.584  1.00  0.00              
ATOM   2606  CA  SER A 335       6.619 -12.099  78.493  1.00  0.00              
ATOM   2607  CB  SER A 335       6.863 -11.697  77.043  1.00  0.00              
ATOM   2608  OG  SER A 335       5.764 -10.957  76.515  1.00  0.00              
ATOM   2609  C   SER A 335       6.591 -10.841  79.351  1.00  0.00              
ATOM   2610  O   SER A 335       7.548 -10.541  80.063  1.00  0.00              
ATOM   2611  N   VAL A 336       5.458 -10.132  79.298  1.00  0.00              
ATOM   2612  CA  VAL A 336       5.197  -8.965  80.131  1.00  0.00              
ATOM   2613  CB  VAL A 336       3.755  -8.459  79.905  1.00  0.00              
ATOM   2614  CG1 VAL A 336       3.522  -7.210  80.726  1.00  0.00              
ATOM   2615  CG2 VAL A 336       3.420  -8.181  78.448  1.00  0.00              
ATOM   2616  C   VAL A 336       5.389  -9.285  81.612  1.00  0.00              
ATOM   2617  O   VAL A 336       6.119  -8.592  82.324  1.00  0.00              
ATOM   2618  N   TRP A 337       4.755 -10.372  82.065  1.00  0.00              
ATOM   2619  CA  TRP A 337       4.797 -10.764  83.462  1.00  0.00              
ATOM   2620  CB  TRP A 337       3.836 -11.934  83.714  1.00  0.00              
ATOM   2621  CG  TRP A 337       3.665 -12.251  85.193  1.00  0.00              
ATOM   2622  CD2 TRP A 337       4.346 -13.185  85.928  1.00  0.00              
ATOM   2623  CE2 TRP A 337       3.916 -12.913  87.189  1.00  0.00              
ATOM   2624  CE3 TRP A 337       5.507 -13.881  85.690  1.00  0.00              
ATOM   2625  CD1 TRP A 337       2.839 -11.491  85.992  1.00  0.00              
ATOM   2626  NE1 TRP A 337       3.030 -11.914  87.220  1.00  0.00              
ATOM   2627  CZ2 TRP A 337       4.619 -13.281  88.305  1.00  0.00              
ATOM   2628  CZ3 TRP A 337       6.212 -14.299  86.803  1.00  0.00              
ATOM   2629  CH2 TRP A 337       5.778 -13.999  88.087  1.00  0.00              
ATOM   2630  C   TRP A 337       6.219 -11.150  83.850  1.00  0.00              
ATOM   2631  O   TRP A 337       6.706 -10.737  84.901  1.00  0.00              
ATOM   2632  N   ILE A 338       6.898 -11.931  83.004  1.00  0.00              
ATOM   2633  CA  ILE A 338       8.248 -12.400  83.288  1.00  0.00              
ATOM   2634  CB  ILE A 338       8.649 -13.504  82.280  1.00  0.00              
ATOM   2635  CG2 ILE A 338      10.093 -13.966  82.480  1.00  0.00              
ATOM   2636  CG1 ILE A 338       7.691 -14.686  82.429  1.00  0.00              
ATOM   2637  CD1 ILE A 338       7.857 -15.815  81.397  1.00  0.00              
ATOM   2638  C   ILE A 338       9.238 -11.241  83.344  1.00  0.00              
ATOM   2639  O   ILE A 338      10.024 -11.146  84.288  1.00  0.00              
ATOM   2640  N   GLY A 339       9.167 -10.311  82.386  1.00  0.00              
ATOM   2641  CA  GLY A 339       9.970  -9.096  82.409  1.00  0.00              
ATOM   2642  C   GLY A 339       9.691  -8.258  83.646  1.00  0.00              
ATOM   2643  O   GLY A 339      10.606  -7.704  84.257  1.00  0.00              
ATOM   2644  N   GLY A 340       8.414  -8.195  84.037  1.00  0.00              
ATOM   2645  CA  GLY A 340       8.010  -7.604  85.301  1.00  0.00              
ATOM   2646  C   GLY A 340       8.653  -8.298  86.494  1.00  0.00              
ATOM   2647  O   GLY A 340       9.166  -7.634  87.391  1.00  0.00              
ATOM   2648  N   SER A 341       8.669  -9.632  86.501  1.00  0.00              
ATOM   2649  CA  SER A 341       9.254 -10.427  87.573  1.00  0.00              
ATOM   2650  CB  SER A 341       8.952 -11.895  87.298  1.00  0.00              
ATOM   2651  OG  SER A 341       9.348 -12.793  88.322  1.00  0.00              
ATOM   2652  C   SER A 341      10.756 -10.201  87.710  1.00  0.00              
ATOM   2653  O   SER A 341      11.287 -10.132  88.824  1.00  0.00              
ATOM   2654  N   ILE A 342      11.445 -10.069  86.569  1.00  0.00              
ATOM   2655  CA  ILE A 342      12.861  -9.730  86.546  1.00  0.00              
ATOM   2656  CB  ILE A 342      13.429  -9.829  85.104  1.00  0.00              
ATOM   2657  CG2 ILE A 342      14.900  -9.412  85.064  1.00  0.00              
ATOM   2658  CG1 ILE A 342      13.272 -11.236  84.535  1.00  0.00              
ATOM   2659  CD1 ILE A 342      13.559 -11.350  83.022  1.00  0.00              
ATOM   2660  C   ILE A 342      13.041  -8.325  87.113  1.00  0.00              
ATOM   2661  O   ILE A 342      13.702  -8.146  88.136  1.00  0.00              
ATOM   2662  N   LEU A 343      12.382  -7.334  86.502  1.00  0.00              
ATOM   2663  CA  LEU A 343      12.586  -5.936  86.847  1.00  0.00              
ATOM   2664  CB  LEU A 343      11.765  -5.055  85.912  1.00  0.00              
ATOM   2665  CG  LEU A 343      12.293  -3.662  85.598  1.00  0.00              
ATOM   2666  CD1 LEU A 343      13.642  -3.737  84.904  1.00  0.00              
ATOM   2667  CD2 LEU A 343      11.317  -2.914  84.711  1.00  0.00              
ATOM   2668  C   LEU A 343      12.252  -5.652  88.307  1.00  0.00              
ATOM   2669  O   LEU A 343      13.070  -5.089  89.034  1.00  0.00              
ATOM   2670  N   ALA A 344      11.100  -6.131  88.784  1.00  0.00              
ATOM   2671  CA  ALA A 344      10.687  -5.963  90.171  1.00  0.00              
ATOM   2672  CB  ALA A 344       9.291  -6.529  90.373  1.00  0.00              
ATOM   2673  C   ALA A 344      11.596  -6.606  91.213  1.00  0.00              
ATOM   2674  O   ALA A 344      11.480  -6.293  92.399  1.00  0.00              
ATOM   2675  N   SER A 345      12.513  -7.497  90.823  1.00  0.00              
ATOM   2676  CA  SER A 345      13.478  -8.029  91.770  1.00  0.00              
ATOM   2677  CB  SER A 345      13.590  -9.550  91.635  1.00  0.00              
ATOM   2678  OG  SER A 345      13.707 -10.023  90.300  1.00  0.00              
ATOM   2679  C   SER A 345      14.840  -7.343  91.716  1.00  0.00              
ATOM   2680  O   SER A 345      15.724  -7.633  92.526  1.00  0.00              
ATOM   2681  N   LEU A 346      15.036  -6.391  90.796  1.00  0.00              
ATOM   2682  CA  LEU A 346      16.313  -5.703  90.677  1.00  0.00              
ATOM   2683  CB  LEU A 346      16.517  -5.159  89.262  1.00  0.00              
ATOM   2684  CG  LEU A 346      16.427  -6.120  88.076  1.00  0.00              
ATOM   2685  CD1 LEU A 346      16.695  -5.372  86.785  1.00  0.00              
ATOM   2686  CD2 LEU A 346      17.390  -7.290  88.205  1.00  0.00              
ATOM   2687  C   LEU A 346      16.436  -4.576  91.693  1.00  0.00              
ATOM   2688  O   LEU A 346      15.545  -3.730  91.834  1.00  0.00              
ATOM   2689  N   SER A 347      17.566  -4.551  92.404  1.00  0.00              
ATOM   2690  CA  SER A 347      17.823  -3.584  93.463  1.00  0.00              
ATOM   2691  CB  SER A 347      19.120  -3.955  94.173  1.00  0.00              
ATOM   2692  OG  SER A 347      20.063  -4.498  93.257  1.00  0.00              
ATOM   2693  C   SER A 347      17.825  -2.126  93.019  1.00  0.00              
ATOM   2694  O   SER A 347      17.362  -1.239  93.742  1.00  0.00              
ATOM   2695  N   THR A 348      18.306  -1.866  91.803  1.00  0.00              
ATOM   2696  CA  THR A 348      18.194  -0.550  91.201  1.00  0.00              
ATOM   2697  CB  THR A 348      19.097  -0.469  89.961  1.00  0.00              
ATOM   2698  OG1 THR A 348      19.065  -1.735  89.303  1.00  0.00              
ATOM   2699  CG2 THR A 348      20.511  -0.121  90.385  1.00  0.00              
ATOM   2700  C   THR A 348      16.750  -0.158  90.912  1.00  0.00              
ATOM   2701  O   THR A 348      16.341   0.973  91.181  1.00  0.00              
ATOM   2702  N   PHE A 349      15.933  -1.111  90.450  1.00  0.00              
ATOM   2703  CA  PHE A 349      14.518  -0.860  90.219  1.00  0.00              
ATOM   2704  CB  PHE A 349      13.880  -2.014  89.450  1.00  0.00              
ATOM   2705  CG  PHE A 349      12.425  -1.772  89.069  1.00  0.00              
ATOM   2706  CD1 PHE A 349      12.115  -0.894  88.049  1.00  0.00              
ATOM   2707  CD2 PHE A 349      11.417  -2.416  89.763  1.00  0.00              
ATOM   2708  CE1 PHE A 349      10.795  -0.665  87.728  1.00  0.00              
ATOM   2709  CE2 PHE A 349      10.101  -2.181  89.434  1.00  0.00              
ATOM   2710  CZ  PHE A 349       9.792  -1.309  88.417  1.00  0.00              
ATOM   2711  C   PHE A 349      13.759  -0.606  91.517  1.00  0.00              
ATOM   2712  O   PHE A 349      12.750   0.098  91.503  1.00  0.00              
ATOM   2713  N   GLN A 350      14.229  -1.123  92.660  1.00  0.00              
ATOM   2714  CA  GLN A 350      13.577  -0.868  93.944  1.00  0.00              
ATOM   2715  CB  GLN A 350      14.298  -1.549  95.109  1.00  0.00              
ATOM   2716  CG  GLN A 350      14.540  -3.052  94.986  1.00  0.00              
ATOM   2717  CD  GLN A 350      13.320  -3.891  94.644  1.00  0.00              
ATOM   2718  OE1 GLN A 350      12.478  -4.193  95.487  1.00  0.00              
ATOM   2719  NE2 GLN A 350      13.178  -4.294  93.391  1.00  0.00              
ATOM   2720  C   GLN A 350      13.415   0.615  94.268  1.00  0.00              
ATOM   2721  O   GLN A 350      12.468   1.011  94.946  1.00  0.00              
ATOM   2722  N   GLN A 351      14.286   1.466  93.712  1.00  0.00              
ATOM   2723  CA  GLN A 351      14.212   2.906  93.935  1.00  0.00              
ATOM   2724  CB  GLN A 351      15.496   3.598  93.462  1.00  0.00              
ATOM   2725  CG  GLN A 351      16.832   2.905  93.766  1.00  0.00              
ATOM   2726  CD  GLN A 351      17.016   2.411  95.194  1.00  0.00              
ATOM   2727  OE1 GLN A 351      17.054   3.179  96.151  1.00  0.00              
ATOM   2728  NE2 GLN A 351      17.145   1.105  95.393  1.00  0.00              
ATOM   2729  C   GLN A 351      13.001   3.529  93.234  1.00  0.00              
ATOM   2730  O   GLN A 351      12.539   4.616  93.590  1.00  0.00              
ATOM   2731  N   MET A 352      12.470   2.829  92.223  1.00  0.00              
ATOM   2732  CA  MET A 352      11.258   3.232  91.526  1.00  0.00              
ATOM   2733  CB  MET A 352      11.168   2.576  90.149  1.00  0.00              
ATOM   2734  CG  MET A 352      12.214   2.986  89.124  1.00  0.00              
ATOM   2735  SD  MET A 352      13.918   2.554  89.556  1.00  0.00              
ATOM   2736  CE  MET A 352      14.633   4.171  89.641  1.00  0.00              
ATOM   2737  C   MET A 352       9.988   2.897  92.296  1.00  0.00              
ATOM   2738  O   MET A 352       8.901   3.323  91.896  1.00  0.00              
ATOM   2739  N   TRP A 353      10.069   2.126  93.390  1.00  0.00              
ATOM   2740  CA  TRP A 353       8.890   1.855  94.196  1.00  0.00              
ATOM   2741  CB  TRP A 353       9.116   0.767  95.243  1.00  0.00              
ATOM   2742  CG  TRP A 353       9.384  -0.655  94.762  1.00  0.00              
ATOM   2743  CD2 TRP A 353       8.844  -1.338  93.701  1.00  0.00              
ATOM   2744  CE2 TRP A 353       9.434  -2.561  93.820  1.00  0.00              
ATOM   2745  CE3 TRP A 353       7.682  -1.178  92.984  1.00  0.00              
ATOM   2746  CD1 TRP A 353      10.259  -1.450  95.468  1.00  0.00              
ATOM   2747  NE1 TRP A 353      10.258  -2.619  94.870  1.00  0.00              
ATOM   2748  CZ2 TRP A 353       8.943  -3.702  93.239  1.00  0.00              
ATOM   2749  CZ3 TRP A 353       7.179  -2.307  92.360  1.00  0.00              
ATOM   2750  CH2 TRP A 353       7.796  -3.546  92.482  1.00  0.00              
ATOM   2751  C   TRP A 353       8.457   3.118  94.921  1.00  0.00              
ATOM   2752  O   TRP A 353       9.160   3.641  95.789  1.00  0.00              
ATOM   2753  N   ILE A 354       7.287   3.623  94.538  1.00  0.00              
ATOM   2754  CA  ILE A 354       6.677   4.748  95.230  1.00  0.00              
ATOM   2755  CB  ILE A 354       5.446   5.258  94.451  1.00  0.00              
ATOM   2756  CG2 ILE A 354       4.846   6.456  95.176  1.00  0.00              
ATOM   2757  CG1 ILE A 354       5.772   5.601  93.005  1.00  0.00              
ATOM   2758  CD1 ILE A 354       4.529   5.758  92.115  1.00  0.00              
ATOM   2759  C   ILE A 354       6.227   4.193  96.573  1.00  0.00              
ATOM   2760  O   ILE A 354       5.390   3.289  96.605  1.00  0.00              
ATOM   2761  N   THR A 355       6.809   4.645  97.681  1.00  0.00              
ATOM   2762  CA  THR A 355       6.291   4.287  98.991  1.00  0.00              
ATOM   2763  CB  THR A 355       7.334   4.559 100.093  1.00  0.00              
ATOM   2764  OG1 THR A 355       7.662   5.944 100.017  1.00  0.00              
ATOM   2765  CG2 THR A 355       8.564   3.674  99.958  1.00  0.00              
ATOM   2766  C   THR A 355       4.993   5.030  99.280  1.00  0.00              
ATOM   2767  O   THR A 355       4.714   6.056  98.650  1.00  0.00              
ATOM   2768  N   LYS A 356       4.178   4.554 100.231  1.00  0.00              
ATOM   2769  CA  LYS A 356       3.023   5.322 100.692  1.00  0.00              
ATOM   2770  CB  LYS A 356       2.201   4.533 101.712  1.00  0.00              
ATOM   2771  CG  LYS A 356       0.821   5.151 101.914  1.00  0.00              
ATOM   2772  CD  LYS A 356      -0.064   4.343 102.847  1.00  0.00              
ATOM   2773  CE  LYS A 356      -1.354   5.124 103.052  1.00  0.00              
ATOM   2774  NZ  LYS A 356      -2.248   4.455 103.978  1.00  0.00              
ATOM   2775  C   LYS A 356       3.454   6.679 101.249  1.00  0.00              
ATOM   2776  O   LYS A 356       2.759   7.681 101.099  1.00  0.00              
ATOM   2777  N   GLN A 357       4.650   6.716 101.844  1.00  0.00              
ATOM   2778  CA  GLN A 357       5.342   7.941 102.219  1.00  0.00              
ATOM   2779  CB  GLN A 357       6.670   7.497 102.855  1.00  0.00              
ATOM   2780  CG  GLN A 357       7.774   8.498 103.190  1.00  0.00              
ATOM   2781  CD  GLN A 357       8.722   8.795 102.034  1.00  0.00              
ATOM   2782  OE1 GLN A 357       9.289   7.900 101.406  1.00  0.00              
ATOM   2783  NE2 GLN A 357       8.892  10.064 101.692  1.00  0.00              
ATOM   2784  C   GLN A 357       5.513   8.886 101.025  1.00  0.00              
ATOM   2785  O   GLN A 357       4.992  10.005 101.035  1.00  0.00              
ATOM   2786  N   GLU A 358       6.187   8.439  99.959  1.00  0.00              
ATOM   2787  CA  GLU A 358       6.386   9.247  98.759  1.00  0.00              
ATOM   2788  CB  GLU A 358       7.273   8.495  97.777  1.00  0.00              
ATOM   2789  CG  GLU A 358       8.737   8.517  98.203  1.00  0.00              
ATOM   2790  CD  GLU A 358       9.611   7.466  97.535  1.00  0.00              
ATOM   2791  OE1 GLU A 358      10.521   7.826  96.788  1.00  0.00              
ATOM   2792  OE2 GLU A 358       9.393   6.278  97.767  1.00  0.00              
ATOM   2793  C   GLU A 358       5.081   9.678  98.099  1.00  0.00              
ATOM   2794  O   GLU A 358       4.955  10.813  97.633  1.00  0.00              
ATOM   2795  N   TYR A 359       4.083   8.789  98.113  1.00  0.00              
ATOM   2796  CA  TYR A 359       2.729   9.120  97.699  1.00  0.00              
ATOM   2797  CB  TYR A 359       1.854   7.864  97.751  1.00  0.00              
ATOM   2798  CG  TYR A 359       0.420   8.079  97.284  1.00  0.00              
ATOM   2799  CD1 TYR A 359       0.149   8.148  95.933  1.00  0.00              
ATOM   2800  CE1 TYR A 359      -1.137   8.393  95.505  1.00  0.00              
ATOM   2801  CD2 TYR A 359      -0.598   8.232  98.208  1.00  0.00              
ATOM   2802  CE2 TYR A 359      -1.884   8.491  97.781  1.00  0.00              
ATOM   2803  CZ  TYR A 359      -2.137   8.583  96.430  1.00  0.00              
ATOM   2804  OH  TYR A 359      -3.405   8.896  95.987  1.00  0.00              
ATOM   2805  C   TYR A 359       2.129  10.209  98.582  1.00  0.00              
ATOM   2806  O   TYR A 359       1.551  11.167  98.074  1.00  0.00              
ATOM   2807  N   ASP A 360       2.278  10.106  99.906  1.00  0.00              
ATOM   2808  CA  ASP A 360       1.657  11.048 100.830  1.00  0.00              
ATOM   2809  CB  ASP A 360       1.705  10.561 102.281  1.00  0.00              
ATOM   2810  CG  ASP A 360       0.822   9.365 102.625  1.00  0.00              
ATOM   2811  OD1 ASP A 360       1.148   8.667 103.586  1.00  0.00              
ATOM   2812  OD2 ASP A 360      -0.192   9.129 101.964  1.00  0.00              
ATOM   2813  C   ASP A 360       2.281  12.429 100.751  1.00  0.00              
ATOM   2814  O   ASP A 360       1.642  13.429 101.073  1.00  0.00              
ATOM   2815  N   GLU A 361       3.549  12.484 100.333  1.00  0.00              
ATOM   2816  CA  GLU A 361       4.196  13.755 100.070  1.00  0.00              
ATOM   2817  CB  GLU A 361       5.694  13.673 100.352  1.00  0.00              
ATOM   2818  CG  GLU A 361       6.066  13.757 101.835  1.00  0.00              
ATOM   2819  CD  GLU A 361       5.797  12.516 102.675  1.00  0.00              
ATOM   2820  OE1 GLU A 361       6.724  11.711 102.820  1.00  0.00              
ATOM   2821  OE2 GLU A 361       4.700  12.359 103.202  1.00  0.00              
ATOM   2822  C   GLU A 361       3.940  14.339  98.685  1.00  0.00              
ATOM   2823  O   GLU A 361       3.645  15.529  98.575  1.00  0.00              
ATOM   2824  N   ALA A 362       4.034  13.553  97.607  1.00  0.00              
ATOM   2825  CA  ALA A 362       3.926  14.109  96.263  1.00  0.00              
ATOM   2826  CB  ALA A 362       5.118  13.642  95.447  1.00  0.00              
ATOM   2827  C   ALA A 362       2.656  13.802  95.474  1.00  0.00              
ATOM   2828  O   ALA A 362       2.486  14.276  94.345  1.00  0.00              
ATOM   2829  N   GLY A 363       1.743  13.011  96.042  1.00  0.00              
ATOM   2830  CA  GLY A 363       0.478  12.676  95.400  1.00  0.00              
ATOM   2831  C   GLY A 363       0.616  11.678  94.251  1.00  0.00              
ATOM   2832  O   GLY A 363       1.731  11.271  93.913  1.00  0.00              
ATOM   2833  N   PRO A 364      -0.476  11.269  93.579  1.00  0.00              
ATOM   2834  CD  PRO A 364      -1.835  11.729  93.851  1.00  0.00              
ATOM   2835  CA  PRO A 364      -0.452  10.327  92.454  1.00  0.00              
ATOM   2836  CB  PRO A 364      -1.923  10.180  92.114  1.00  0.00              
ATOM   2837  CG  PRO A 364      -2.530  11.498  92.523  1.00  0.00              
ATOM   2838  C   PRO A 364       0.392  10.773  91.261  1.00  0.00              
ATOM   2839  O   PRO A 364       0.810   9.977  90.420  1.00  0.00              
ATOM   2840  N   SER A 365       0.665  12.076  91.205  1.00  0.00              
ATOM   2841  CA  SER A 365       1.607  12.684  90.284  1.00  0.00              
ATOM   2842  CB  SER A 365       1.668  14.180  90.598  1.00  0.00              
ATOM   2843  OG  SER A 365       1.182  14.480  91.907  1.00  0.00              
ATOM   2844  C   SER A 365       3.004  12.076  90.264  1.00  0.00              
ATOM   2845  O   SER A 365       3.614  11.989  89.193  1.00  0.00              
ATOM   2846  N   ILE A 366       3.501  11.572  91.403  1.00  0.00              
ATOM   2847  CA  ILE A 366       4.879  11.097  91.517  1.00  0.00              
ATOM   2848  CB  ILE A 366       5.199  10.766  92.998  1.00  0.00              
ATOM   2849  CG2 ILE A 366       4.385   9.571  93.475  1.00  0.00              
ATOM   2850  CG1 ILE A 366       6.698  10.575  93.231  1.00  0.00              
ATOM   2851  CD1 ILE A 366       7.136  10.419  94.695  1.00  0.00              
ATOM   2852  C   ILE A 366       5.286   9.971  90.560  1.00  0.00              
ATOM   2853  O   ILE A 366       6.476   9.801  90.278  1.00  0.00              
ATOM   2854  N   VAL A 367       4.324   9.237  89.977  1.00  0.00              
ATOM   2855  CA  VAL A 367       4.610   8.203  88.978  1.00  0.00              
ATOM   2856  CB  VAL A 367       3.321   7.551  88.415  1.00  0.00              
ATOM   2857  CG1 VAL A 367       3.679   6.286  87.647  1.00  0.00              
ATOM   2858  CG2 VAL A 367       2.299   7.202  89.484  1.00  0.00              
ATOM   2859  C   VAL A 367       5.423   8.780  87.816  1.00  0.00              
ATOM   2860  O   VAL A 367       6.357   8.159  87.311  1.00  0.00              
ATOM   2861  N   HIS A 368       5.118  10.031  87.458  1.00  0.00              
ATOM   2862  CA  HIS A 368       5.798  10.732  86.375  1.00  0.00              
ATOM   2863  CB  HIS A 368       5.017  11.997  86.027  1.00  0.00              
ATOM   2864  CG  HIS A 368       3.555  11.706  85.726  1.00  0.00              
ATOM   2865  ND1 HIS A 368       2.574  11.616  86.610  1.00  0.00              
ATOM   2866  CD2 HIS A 368       3.058  11.376  84.491  1.00  0.00              
ATOM   2867  NE2 HIS A 368       1.805  11.064  84.711  1.00  0.00              
ATOM   2868  CE1 HIS A 368       1.508  11.212  85.979  1.00  0.00              
ATOM   2869  C   HIS A 368       7.241  11.088  86.726  1.00  0.00              
ATOM   2870  O   HIS A 368       8.086  11.293  85.847  1.00  0.00              
ATOM   2871  N   ARG A 369       7.539  11.174  88.026  1.00  0.00              
ATOM   2872  CA  ARG A 369       8.892  11.422  88.489  1.00  0.00              
ATOM   2873  CB  ARG A 369       8.893  12.243  89.780  1.00  0.00              
ATOM   2874  CG  ARG A 369       8.237  13.632  89.693  1.00  0.00              
ATOM   2875  CD  ARG A 369       8.907  14.625  88.730  1.00  0.00              
ATOM   2876  NE  ARG A 369       8.769  14.208  87.342  1.00  0.00              
ATOM   2877  CZ  ARG A 369       7.897  14.734  86.488  1.00  0.00              
ATOM   2878  NH1 ARG A 369       7.652  14.052  85.378  1.00  0.00              
ATOM   2879  NH2 ARG A 369       7.315  15.907  86.710  1.00  0.00              
ATOM   2880  C   ARG A 369       9.685  10.136  88.637  1.00  0.00              
ATOM   2881  O   ARG A 369      10.899  10.113  88.399  1.00  0.00              
ATOM   2882  N   LYS A 370       9.007   9.037  88.971  1.00  0.00              
ATOM   2883  CA  LYS A 370       9.640   7.730  89.036  1.00  0.00              
ATOM   2884  CB  LYS A 370       8.776   6.773  89.854  1.00  0.00              
ATOM   2885  CG  LYS A 370       8.696   7.096  91.336  1.00  0.00              
ATOM   2886  CD  LYS A 370      10.047   6.904  92.000  1.00  0.00              
ATOM   2887  CE  LYS A 370       9.905   7.100  93.493  1.00  0.00              
ATOM   2888  NZ  LYS A 370      11.191   6.944  94.144  1.00  0.00              
ATOM   2889  C   LYS A 370       9.956   7.148  87.659  1.00  0.00              
ATOM   2890  O   LYS A 370       9.249   6.297  87.117  1.00  0.00              
ATOM   2891  N   CYS A 371      11.041   7.632  87.055  1.00  0.00              
ATOM   2892  CA  CYS A 371      11.521   7.089  85.786  1.00  0.00              
ATOM   2893  CB  CYS A 371      12.665   7.945  85.252  1.00  0.00              
ATOM   2894  SG  CYS A 371      13.187   7.509  83.575  1.00  0.00              
ATOM   2895  C   CYS A 371      11.985   5.641  85.924  1.00  0.00              
ATOM   2896  O   CYS A 371      12.771   5.361  86.831  1.00  0.00              
ATOM   2897  OXT CYS A 371      11.567   4.809  85.122  1.00  0.00              
TER    2898      CYS A 371
ATOM   2899  N   ASP B   1      52.687  21.288  59.292  1.00  0.00              
ATOM   2900  CA  ASP B   1      53.192  20.269  60.211  1.00  0.00              
ATOM   2901  CB  ASP B   1      54.721  20.397  60.355  1.00  0.00              
ATOM   2902  CG  ASP B   1      55.405  19.444  61.344  1.00  0.00              
ATOM   2903  OD1 ASP B   1      55.197  18.233  61.271  1.00  0.00              
ATOM   2904  OD2 ASP B   1      56.133  19.933  62.208  1.00  0.00              
ATOM   2905  C   ASP B   1      52.516  20.297  61.577  1.00  0.00              
ATOM   2906  O   ASP B   1      52.666  19.389  62.396  1.00  0.00              
ATOM   2907  N   TYR B   2      51.715  21.342  61.791  1.00  0.00              
ATOM   2908  CA  TYR B   2      50.953  21.516  63.025  1.00  0.00              
ATOM   2909  CB  TYR B   2      50.126  22.805  62.954  1.00  0.00              
ATOM   2910  CG  TYR B   2      49.341  23.117  64.225  1.00  0.00              
ATOM   2911  CD1 TYR B   2      50.008  23.449  65.390  1.00  0.00              
ATOM   2912  CE1 TYR B   2      49.298  23.670  66.552  1.00  0.00              
ATOM   2913  CD2 TYR B   2      47.961  23.029  64.216  1.00  0.00              
ATOM   2914  CE2 TYR B   2      47.248  23.247  65.377  1.00  0.00              
ATOM   2915  CZ  TYR B   2      47.924  23.561  66.537  1.00  0.00              
ATOM   2916  OH  TYR B   2      47.218  23.767  67.705  1.00  0.00              
ATOM   2917  C   TYR B   2      50.053  20.317  63.316  1.00  0.00              
ATOM   2918  O   TYR B   2      49.962  19.859  64.455  1.00  0.00              
ATOM   2919  N   GLU B   3      49.424  19.787  62.261  1.00  0.00              
ATOM   2920  CA  GLU B   3      48.601  18.590  62.349  1.00  0.00              
ATOM   2921  CB  GLU B   3      48.039  18.264  60.969  1.00  0.00              
ATOM   2922  CG  GLU B   3      47.000  17.146  60.962  1.00  0.00              
ATOM   2923  CD  GLU B   3      46.499  16.789  59.572  1.00  0.00              
ATOM   2924  OE1 GLU B   3      47.144  15.983  58.902  1.00  0.00              
ATOM   2925  OE2 GLU B   3      45.470  17.322  59.160  1.00  0.00              
ATOM   2926  C   GLU B   3      49.394  17.406  62.894  1.00  0.00              
ATOM   2927  O   GLU B   3      48.930  16.732  63.812  1.00  0.00              
ATOM   2928  N   LYS B   4      50.614  17.179  62.390  1.00  0.00              
ATOM   2929  CA  LYS B   4      51.438  16.066  62.843  1.00  0.00              
ATOM   2930  CB  LYS B   4      52.653  15.891  61.927  1.00  0.00              
ATOM   2931  CG  LYS B   4      53.577  14.702  62.210  1.00  0.00              
ATOM   2932  CD  LYS B   4      52.847  13.365  62.140  1.00  0.00              
ATOM   2933  CE  LYS B   4      53.828  12.212  62.291  1.00  0.00              
ATOM   2934  NZ  LYS B   4      53.109  10.960  62.439  1.00  0.00              
ATOM   2935  C   LYS B   4      51.851  16.274  64.295  1.00  0.00              
ATOM   2936  O   LYS B   4      51.799  15.334  65.086  1.00  0.00              
ATOM   2937  N   ASN B   5      52.189  17.513  64.677  1.00  0.00              
ATOM   2938  CA  ASN B   5      52.468  17.844  66.073  1.00  0.00              
ATOM   2939  CB  ASN B   5      52.856  19.308  66.248  1.00  0.00              
ATOM   2940  CG  ASN B   5      54.280  19.614  65.819  1.00  0.00              
ATOM   2941  OD1 ASN B   5      55.194  19.721  66.631  1.00  0.00              
ATOM   2942  ND2 ASN B   5      54.525  19.775  64.530  1.00  0.00              
ATOM   2943  C   ASN B   5      51.293  17.541  66.991  1.00  0.00              
ATOM   2944  O   ASN B   5      51.466  16.937  68.051  1.00  0.00              
ATOM   2945  N   LYS B   6      50.081  17.913  66.562  1.00  0.00              
ATOM   2946  CA  LYS B   6      48.859  17.623  67.299  1.00  0.00              
ATOM   2947  CB  LYS B   6      47.681  18.298  66.603  1.00  0.00              
ATOM   2948  CG  LYS B   6      46.363  18.215  67.357  1.00  0.00              
ATOM   2949  CD  LYS B   6      45.268  18.873  66.537  1.00  0.00              
ATOM   2950  CE  LYS B   6      43.947  18.775  67.279  1.00  0.00              
ATOM   2951  NZ  LYS B   6      42.885  19.381  66.499  1.00  0.00              
ATOM   2952  C   LYS B   6      48.626  16.118  67.418  1.00  0.00              
ATOM   2953  O   LYS B   6      48.301  15.625  68.496  1.00  0.00              
ATOM   2954  N   VAL B   7      48.830  15.368  66.330  1.00  0.00              
ATOM   2955  CA  VAL B   7      48.712  13.913  66.328  1.00  0.00              
ATOM   2956  CB  VAL B   7      48.863  13.414  64.867  1.00  0.00              
ATOM   2957  CG1 VAL B   7      49.002  11.911  64.733  1.00  0.00              
ATOM   2958  CG2 VAL B   7      47.627  13.816  64.077  1.00  0.00              
ATOM   2959  C   VAL B   7      49.701  13.265  67.301  1.00  0.00              
ATOM   2960  O   VAL B   7      49.317  12.416  68.111  1.00  0.00              
ATOM   2961  N   CYS B   8      50.965  13.703  67.272  1.00  0.00              
ATOM   2962  CA  CYS B   8      51.976  13.259  68.225  1.00  0.00              
ATOM   2963  CB  CYS B   8      53.326  13.896  67.921  1.00  0.00              
ATOM   2964  SG  CYS B   8      53.944  13.598  66.246  1.00  0.00              
ATOM   2965  C   CYS B   8      51.602  13.594  69.663  1.00  0.00              
ATOM   2966  O   CYS B   8      51.802  12.786  70.577  1.00  0.00              
ATOM   2967  N   LYS B   9      51.035  14.789  69.873  1.00  0.00              
ATOM   2968  CA  LYS B   9      50.551  15.212  71.178  1.00  0.00              
ATOM   2969  CB  LYS B   9      50.089  16.665  71.117  1.00  0.00              
ATOM   2970  CG  LYS B   9      49.733  17.279  72.462  1.00  0.00              
ATOM   2971  CD  LYS B   9      49.318  18.725  72.263  1.00  0.00              
ATOM   2972  CE  LYS B   9      48.998  19.356  73.607  1.00  0.00              
ATOM   2973  NZ  LYS B   9      48.629  20.747  73.435  1.00  0.00              
ATOM   2974  C   LYS B   9      49.422  14.307  71.653  1.00  0.00              
ATOM   2975  O   LYS B   9      49.442  13.865  72.799  1.00  0.00              
ATOM   2976  N   GLU B  10      48.459  13.965  70.789  1.00  0.00              
ATOM   2977  CA  GLU B  10      47.385  13.052  71.159  1.00  0.00              
ATOM   2978  CB  GLU B  10      46.338  12.932  70.053  1.00  0.00              
ATOM   2979  CG  GLU B  10      45.655  14.237  69.648  1.00  0.00              
ATOM   2980  CD  GLU B  10      45.027  15.020  70.793  1.00  0.00              
ATOM   2981  OE1 GLU B  10      43.984  14.602  71.295  1.00  0.00              
ATOM   2982  OE2 GLU B  10      45.583  16.049  71.177  1.00  0.00              
ATOM   2983  C   GLU B  10      47.910  11.670  71.521  1.00  0.00              
ATOM   2984  O   GLU B  10      47.515  11.109  72.541  1.00  0.00              
ATOM   2985  N   PHE B  11      48.842  11.138  70.724  1.00  0.00              
ATOM   2986  CA  PHE B  11      49.481   9.858  71.004  1.00  0.00              
ATOM   2987  CB  PHE B  11      50.505   9.583  69.910  1.00  0.00              
ATOM   2988  CG  PHE B  11      51.119   8.189  69.897  1.00  0.00              
ATOM   2989  CD1 PHE B  11      50.412   7.131  69.358  1.00  0.00              
ATOM   2990  CD2 PHE B  11      52.401   7.993  70.374  1.00  0.00              
ATOM   2991  CE1 PHE B  11      50.995   5.885  69.283  1.00  0.00              
ATOM   2992  CE2 PHE B  11      52.974   6.740  70.301  1.00  0.00              
ATOM   2993  CZ  PHE B  11      52.274   5.688  69.755  1.00  0.00              
ATOM   2994  C   PHE B  11      50.154   9.833  72.373  1.00  0.00              
ATOM   2995  O   PHE B  11      49.904   8.934  73.177  1.00  0.00              
ATOM   2996  N   SER B  12      50.986  10.837  72.656  1.00  0.00              
ATOM   2997  CA  SER B  12      51.717  10.890  73.913  1.00  0.00              
ATOM   2998  CB  SER B  12      52.875  11.878  73.808  1.00  0.00              
ATOM   2999  OG  SER B  12      52.482  13.136  73.275  1.00  0.00              
ATOM   3000  C   SER B  12      50.850  11.194  75.129  1.00  0.00              
ATOM   3001  O   SER B  12      50.947  10.514  76.150  1.00  0.00              
ATOM   3002  N   HIS B  13      49.976  12.199  75.023  1.00  0.00              
ATOM   3003  CA  HIS B  13      49.102  12.599  76.117  1.00  0.00              
ATOM   3004  CB  HIS B  13      48.446  13.943  75.787  1.00  0.00              
ATOM   3005  CG  HIS B  13      47.674  14.615  76.919  1.00  0.00              
ATOM   3006  ND1 HIS B  13      47.165  14.083  78.023  1.00  0.00              
ATOM   3007  CD2 HIS B  13      47.378  15.958  76.924  1.00  0.00              
ATOM   3008  NE2 HIS B  13      46.708  16.155  78.030  1.00  0.00              
ATOM   3009  CE1 HIS B  13      46.577  15.033  78.694  1.00  0.00              
ATOM   3010  C   HIS B  13      48.032  11.559  76.431  1.00  0.00              
ATOM   3011  O   HIS B  13      47.692  11.369  77.601  1.00  0.00              
ATOM   3012  N   LEU B  14      47.456  10.908  75.418  1.00  0.00              
ATOM   3013  CA  LEU B  14      46.426   9.913  75.663  1.00  0.00              
ATOM   3014  CB  LEU B  14      45.403   9.897  74.533  1.00  0.00              
ATOM   3015  CG  LEU B  14      44.581  11.149  74.258  1.00  0.00              
ATOM   3016  CD1 LEU B  14      43.774  10.960  72.987  1.00  0.00              
ATOM   3017  CD2 LEU B  14      43.676  11.488  75.431  1.00  0.00              
ATOM   3018  C   LEU B  14      46.972   8.509  75.869  1.00  0.00              
ATOM   3019  O   LEU B  14      46.367   7.713  76.589  1.00  0.00              
ATOM   3020  N   GLY B  15      48.107   8.176  75.252  1.00  0.00              
ATOM   3021  CA  GLY B  15      48.625   6.819  75.297  1.00  0.00              
ATOM   3022  C   GLY B  15      48.188   6.056  74.057  1.00  0.00              
ATOM   3023  O   GLY B  15      47.069   6.230  73.566  1.00  0.00              
ATOM   3024  N   LYS B  16      49.072   5.171  73.580  1.00  0.00              
ATOM   3025  CA  LYS B  16      48.919   4.456  72.315  1.00  0.00              
ATOM   3026  CB  LYS B  16      49.988   3.364  72.215  1.00  0.00              
ATOM   3027  CG  LYS B  16      49.987   2.593  70.899  1.00  0.00              
ATOM   3028  CD  LYS B  16      51.148   1.619  70.840  1.00  0.00              
ATOM   3029  CE  LYS B  16      51.069   0.829  69.546  1.00  0.00              
ATOM   3030  NZ  LYS B  16      52.230  -0.026  69.406  1.00  0.00              
ATOM   3031  C   LYS B  16      47.532   3.883  72.039  1.00  0.00              
ATOM   3032  O   LYS B  16      46.885   4.308  71.084  1.00  0.00              
ATOM   3033  N   GLU B  17      47.033   2.993  72.905  1.00  0.00              
ATOM   3034  CA  GLU B  17      45.725   2.367  72.733  1.00  0.00              
ATOM   3035  CB  GLU B  17      45.508   1.348  73.850  1.00  0.00              
ATOM   3036  CG  GLU B  17      44.274   0.465  73.668  1.00  0.00              
ATOM   3037  CD  GLU B  17      43.973  -0.437  74.854  1.00  0.00              
ATOM   3038  OE1 GLU B  17      43.540   0.065  75.890  1.00  0.00              
ATOM   3039  OE2 GLU B  17      44.166  -1.649  74.745  1.00  0.00              
ATOM   3040  C   GLU B  17      44.581   3.381  72.719  1.00  0.00              
ATOM   3041  O   GLU B  17      43.577   3.210  72.021  1.00  0.00              
ATOM   3042  N   ASP B  18      44.737   4.474  73.470  1.00  0.00              
ATOM   3043  CA  ASP B  18      43.717   5.511  73.552  1.00  0.00              
ATOM   3044  CB  ASP B  18      43.977   6.473  74.707  1.00  0.00              
ATOM   3045  CG  ASP B  18      44.001   5.829  76.086  1.00  0.00              
ATOM   3046  OD1 ASP B  18      43.170   6.190  76.917  1.00  0.00              
ATOM   3047  OD2 ASP B  18      44.837   4.950  76.315  1.00  0.00              
ATOM   3048  C   ASP B  18      43.701   6.287  72.246  1.00  0.00              
ATOM   3049  O   ASP B  18      42.634   6.604  71.720  1.00  0.00              
ATOM   3050  N   PHE B  19      44.888   6.549  71.685  1.00  0.00              
ATOM   3051  CA  PHE B  19      45.010   7.133  70.359  1.00  0.00              
ATOM   3052  CB  PHE B  19      46.474   7.468  70.058  1.00  0.00              
ATOM   3053  CG  PHE B  19      46.691   8.140  68.707  1.00  0.00              
ATOM   3054  CD1 PHE B  19      46.291   9.449  68.512  1.00  0.00              
ATOM   3055  CD2 PHE B  19      47.256   7.425  67.667  1.00  0.00              
ATOM   3056  CE1 PHE B  19      46.437  10.028  67.270  1.00  0.00              
ATOM   3057  CE2 PHE B  19      47.396   8.012  66.428  1.00  0.00              
ATOM   3058  CZ  PHE B  19      46.982   9.310  66.229  1.00  0.00              
ATOM   3059  C   PHE B  19      44.436   6.200  69.296  1.00  0.00              
ATOM   3060  O   PHE B  19      43.762   6.671  68.377  1.00  0.00              
ATOM   3061  N   THR B  20      44.676   4.885  69.391  1.00  0.00              
ATOM   3062  CA  THR B  20      44.067   3.897  68.506  1.00  0.00              
ATOM   3063  CB  THR B  20      44.529   2.476  68.891  1.00  0.00              
ATOM   3064  OG1 THR B  20      45.939   2.542  69.059  1.00  0.00              
ATOM   3065  CG2 THR B  20      44.190   1.428  67.842  1.00  0.00              
ATOM   3066  C   THR B  20      42.545   3.982  68.575  1.00  0.00              
ATOM   3067  O   THR B  20      41.877   4.030  67.543  1.00  0.00              
ATOM   3068  N   SER B  21      41.998   4.070  69.792  1.00  0.00              
ATOM   3069  CA  SER B  21      40.562   4.184  70.003  1.00  0.00              
ATOM   3070  CB  SER B  21      40.263   4.133  71.496  1.00  0.00              
ATOM   3071  OG  SER B  21      40.769   2.940  72.085  1.00  0.00              
ATOM   3072  C   SER B  21      39.992   5.460  69.390  1.00  0.00              
ATOM   3073  O   SER B  21      38.999   5.414  68.660  1.00  0.00              
ATOM   3074  N   LEU B  22      40.657   6.597  69.632  1.00  0.00              
ATOM   3075  CA  LEU B  22      40.281   7.880  69.053  1.00  0.00              
ATOM   3076  CB  LEU B  22      41.243   8.966  69.538  1.00  0.00              
ATOM   3077  CG  LEU B  22      41.015  10.415  69.114  1.00  0.00              
ATOM   3078  CD1 LEU B  22      39.759  10.981  69.760  1.00  0.00              
ATOM   3079  CD2 LEU B  22      42.218  11.262  69.488  1.00  0.00              
ATOM   3080  C   LEU B  22      40.298   7.828  67.529  1.00  0.00              
ATOM   3081  O   LEU B  22      39.340   8.240  66.875  1.00  0.00              
ATOM   3082  N   SER B  23      41.370   7.266  66.963  1.00  0.00              
ATOM   3083  CA  SER B  23      41.514   7.148  65.522  1.00  0.00              
ATOM   3084  CB  SER B  23      42.919   6.680  65.166  1.00  0.00              
ATOM   3085  OG  SER B  23      43.914   7.531  65.720  1.00  0.00              
ATOM   3086  C   SER B  23      40.480   6.199  64.932  1.00  0.00              
ATOM   3087  O   SER B  23      39.970   6.444  63.840  1.00  0.00              
ATOM   3088  N   LEU B  24      40.123   5.129  65.655  1.00  0.00              
ATOM   3089  CA  LEU B  24      39.091   4.198  65.223  1.00  0.00              
ATOM   3090  CB  LEU B  24      39.028   3.010  66.178  1.00  0.00              
ATOM   3091  CG  LEU B  24      38.186   1.787  65.837  1.00  0.00              
ATOM   3092  CD1 LEU B  24      38.699   1.074  64.596  1.00  0.00              
ATOM   3093  CD2 LEU B  24      38.232   0.827  67.004  1.00  0.00              
ATOM   3094  C   LEU B  24      37.742   4.893  65.134  1.00  0.00              
ATOM   3095  O   LEU B  24      37.073   4.799  64.102  1.00  0.00              
ATOM   3096  N   VAL B  25      37.367   5.634  66.184  1.00  0.00              
ATOM   3097  CA  VAL B  25      36.147   6.434  66.187  1.00  0.00              
ATOM   3098  CB  VAL B  25      35.970   7.117  67.569  1.00  0.00              
ATOM   3099  CG1 VAL B  25      34.809   8.102  67.604  1.00  0.00              
ATOM   3100  CG2 VAL B  25      35.723   6.065  68.639  1.00  0.00              
ATOM   3101  C   VAL B  25      36.157   7.454  65.048  1.00  0.00              
ATOM   3102  O   VAL B  25      35.191   7.559  64.289  1.00  0.00              
ATOM   3103  N   LEU B  26      37.280   8.165  64.897  1.00  0.00              
ATOM   3104  CA  LEU B  26      37.453   9.178  63.867  1.00  0.00              
ATOM   3105  CB  LEU B  26      38.828   9.822  64.027  1.00  0.00              
ATOM   3106  CG  LEU B  26      39.203  11.037  63.194  1.00  0.00              
ATOM   3107  CD1 LEU B  26      38.340  12.236  63.562  1.00  0.00              
ATOM   3108  CD2 LEU B  26      40.670  11.364  63.403  1.00  0.00              
ATOM   3109  C   LEU B  26      37.291   8.623  62.457  1.00  0.00              
ATOM   3110  O   LEU B  26      36.437   9.091  61.703  1.00  0.00              
ATOM   3111  N   TYR B  27      38.056   7.597  62.078  1.00  0.00              
ATOM   3112  CA  TYR B  27      37.951   7.031  60.742  1.00  0.00              
ATOM   3113  CB  TYR B  27      39.146   6.144  60.413  1.00  0.00              
ATOM   3114  CG  TYR B  27      40.430   6.950  60.257  1.00  0.00              
ATOM   3115  CD1 TYR B  27      41.496   6.715  61.101  1.00  0.00              
ATOM   3116  CE1 TYR B  27      42.646   7.465  60.988  1.00  0.00              
ATOM   3117  CD2 TYR B  27      40.521   7.928  59.284  1.00  0.00              
ATOM   3118  CE2 TYR B  27      41.672   8.678  59.163  1.00  0.00              
ATOM   3119  CZ  TYR B  27      42.725   8.442  60.020  1.00  0.00              
ATOM   3120  OH  TYR B  27      43.880   9.189  59.907  1.00  0.00              
ATOM   3121  C   TYR B  27      36.636   6.313  60.488  1.00  0.00              
ATOM   3122  O   TYR B  27      36.145   6.321  59.358  1.00  0.00              
ATOM   3123  N   SER B  28      36.022   5.729  61.522  1.00  0.00              
ATOM   3124  CA  SER B  28      34.670   5.211  61.389  1.00  0.00              
ATOM   3125  CB  SER B  28      34.258   4.416  62.619  1.00  0.00              
ATOM   3126  OG  SER B  28      35.120   3.310  62.845  1.00  0.00              
ATOM   3127  C   SER B  28      33.660   6.321  61.114  1.00  0.00              
ATOM   3128  O   SER B  28      32.849   6.185  60.197  1.00  0.00              
ATOM   3129  N   ARG B  29      33.711   7.449  61.840  1.00  0.00              
ATOM   3130  CA  ARG B  29      32.781   8.546  61.598  1.00  0.00              
ATOM   3131  CB  ARG B  29      32.778   9.573  62.745  1.00  0.00              
ATOM   3132  CG  ARG B  29      33.905  10.603  62.800  1.00  0.00              
ATOM   3133  CD  ARG B  29      33.899  11.426  64.082  1.00  0.00              
ATOM   3134  NE  ARG B  29      32.678  12.196  64.271  1.00  0.00              
ATOM   3135  CZ  ARG B  29      32.534  13.464  63.884  1.00  0.00              
ATOM   3136  NH1 ARG B  29      31.368  14.048  64.115  1.00  0.00              
ATOM   3137  NH2 ARG B  29      33.519  14.143  63.302  1.00  0.00              
ATOM   3138  C   ARG B  29      33.018   9.209  60.244  1.00  0.00              
ATOM   3139  O   ARG B  29      32.077   9.660  59.594  1.00  0.00              
ATOM   3140  N   LYS B  30      34.277   9.256  59.795  1.00  0.00              
ATOM   3141  CA  LYS B  30      34.605   9.723  58.456  1.00  0.00              
ATOM   3142  CB  LYS B  30      36.108   9.883  58.284  1.00  0.00              
ATOM   3143  CG  LYS B  30      36.722  11.044  59.041  1.00  0.00              
ATOM   3144  CD  LYS B  30      38.225  10.990  58.840  1.00  0.00              
ATOM   3145  CE  LYS B  30      38.896  12.160  59.533  1.00  0.00              
ATOM   3146  NZ  LYS B  30      40.337  12.046  59.425  1.00  0.00              
ATOM   3147  C   LYS B  30      34.089   8.801  57.362  1.00  0.00              
ATOM   3148  O   LYS B  30      33.470   9.271  56.404  1.00  0.00              
ATOM   3149  N   PHE B  31      34.310   7.489  57.489  1.00  0.00              
ATOM   3150  CA  PHE B  31      33.960   6.541  56.442  1.00  0.00              
ATOM   3151  CB  PHE B  31      35.197   5.720  56.041  1.00  0.00              
ATOM   3152  CG  PHE B  31      36.406   6.510  55.557  1.00  0.00              
ATOM   3153  CD1 PHE B  31      37.407   6.860  56.443  1.00  0.00              
ATOM   3154  CD2 PHE B  31      36.519   6.849  54.225  1.00  0.00              
ATOM   3155  CE1 PHE B  31      38.512   7.550  55.993  1.00  0.00              
ATOM   3156  CE2 PHE B  31      37.627   7.542  53.782  1.00  0.00              
ATOM   3157  CZ  PHE B  31      38.624   7.893  54.664  1.00  0.00              
ATOM   3158  C   PHE B  31      32.824   5.605  56.872  1.00  0.00              
ATOM   3159  O   PHE B  31      33.086   4.455  57.237  1.00  0.00              
ATOM   3160  N   PRO B  32      31.536   5.991  56.796  1.00  0.00              
ATOM   3161  CD  PRO B  32      31.063   7.201  56.128  1.00  0.00              
ATOM   3162  CA  PRO B  32      30.406   5.192  57.278  1.00  0.00              
ATOM   3163  CB  PRO B  32      29.217   6.092  56.996  1.00  0.00              
ATOM   3164  CG  PRO B  32      29.632   6.857  55.768  1.00  0.00              
ATOM   3165  C   PRO B  32      30.244   3.818  56.630  1.00  0.00              
ATOM   3166  O   PRO B  32      29.749   2.872  57.243  1.00  0.00              
ATOM   3167  N   SER B  33      30.667   3.705  55.370  1.00  0.00              
ATOM   3168  CA  SER B  33      30.623   2.457  54.628  1.00  0.00              
ATOM   3169  CB  SER B  33      30.513   2.805  53.150  1.00  0.00              
ATOM   3170  OG  SER B  33      29.534   3.816  52.947  1.00  0.00              
ATOM   3171  C   SER B  33      31.841   1.564  54.856  1.00  0.00              
ATOM   3172  O   SER B  33      31.883   0.437  54.358  1.00  0.00              
ATOM   3173  N   GLY B  34      32.850   2.032  55.599  1.00  0.00              
ATOM   3174  CA  GLY B  34      34.080   1.280  55.781  1.00  0.00              
ATOM   3175  C   GLY B  34      33.875   0.124  56.744  1.00  0.00              
ATOM   3176  O   GLY B  34      33.429   0.324  57.876  1.00  0.00              
ATOM   3177  N   THR B  35      34.181  -1.096  56.300  1.00  0.00              
ATOM   3178  CA  THR B  35      34.021  -2.263  57.155  1.00  0.00              
ATOM   3179  CB  THR B  35      33.951  -3.582  56.352  1.00  0.00              
ATOM   3180  OG1 THR B  35      35.166  -3.734  55.633  1.00  0.00              
ATOM   3181  CG2 THR B  35      32.754  -3.611  55.414  1.00  0.00              
ATOM   3182  C   THR B  35      35.101  -2.327  58.229  1.00  0.00              
ATOM   3183  O   THR B  35      36.179  -1.739  58.079  1.00  0.00              
ATOM   3184  N   PHE B  36      34.797  -3.066  59.305  1.00  0.00              
ATOM   3185  CA  PHE B  36      35.648  -3.194  60.481  1.00  0.00              
ATOM   3186  CB  PHE B  36      35.138  -4.351  61.351  1.00  0.00              
ATOM   3187  CG  PHE B  36      35.907  -4.566  62.650  1.00  0.00              
ATOM   3188  CD1 PHE B  36      36.520  -5.782  62.882  1.00  0.00              
ATOM   3189  CD2 PHE B  36      36.016  -3.547  63.578  1.00  0.00              
ATOM   3190  CE1 PHE B  36      37.254  -5.970  64.034  1.00  0.00              
ATOM   3191  CE2 PHE B  36      36.757  -3.744  64.723  1.00  0.00              
ATOM   3192  CZ  PHE B  36      37.376  -4.952  64.953  1.00  0.00              
ATOM   3193  C   PHE B  36      37.134  -3.341  60.191  1.00  0.00              
ATOM   3194  O   PHE B  36      37.904  -2.450  60.540  1.00  0.00              
ATOM   3195  N   GLU B  37      37.543  -4.400  59.485  1.00  0.00              
ATOM   3196  CA  GLU B  37      38.954  -4.631  59.223  1.00  0.00              
ATOM   3197  CB  GLU B  37      39.175  -6.029  58.643  1.00  0.00              
ATOM   3198  CG  GLU B  37      40.638  -6.494  58.608  1.00  0.00              
ATOM   3199  CD  GLU B  37      41.355  -6.472  59.956  1.00  0.00              
ATOM   3200  OE1 GLU B  37      42.283  -5.676  60.125  1.00  0.00              
ATOM   3201  OE2 GLU B  37      40.992  -7.251  60.836  1.00  0.00              
ATOM   3202  C   GLU B  37      39.588  -3.554  58.349  1.00  0.00              
ATOM   3203  O   GLU B  37      40.770  -3.261  58.532  1.00  0.00              
ATOM   3204  N   GLN B  38      38.827  -2.918  57.448  1.00  0.00              
ATOM   3205  CA  GLN B  38      39.342  -1.808  56.655  1.00  0.00              
ATOM   3206  CB  GLN B  38      38.307  -1.296  55.662  1.00  0.00              
ATOM   3207  CG  GLN B  38      38.023  -2.167  54.455  1.00  0.00              
ATOM   3208  CD  GLN B  38      36.931  -1.566  53.583  1.00  0.00              
ATOM   3209  OE1 GLN B  38      35.745  -1.648  53.905  1.00  0.00              
ATOM   3210  NE2 GLN B  38      37.252  -0.912  52.477  1.00  0.00              
ATOM   3211  C   GLN B  38      39.738  -0.650  57.557  1.00  0.00              
ATOM   3212  O   GLN B  38      40.849  -0.116  57.479  1.00  0.00              
ATOM   3213  N   VAL B  39      38.815  -0.293  58.459  1.00  0.00              
ATOM   3214  CA  VAL B  39      39.044   0.787  59.407  1.00  0.00              
ATOM   3215  CB  VAL B  39      37.754   1.131  60.192  1.00  0.00              
ATOM   3216  CG1 VAL B  39      37.967   2.322  61.115  1.00  0.00              
ATOM   3217  CG2 VAL B  39      36.617   1.476  59.240  1.00  0.00              
ATOM   3218  C   VAL B  39      40.199   0.398  60.325  1.00  0.00              
ATOM   3219  O   VAL B  39      41.149   1.166  60.464  1.00  0.00              
ATOM   3220  N   SER B  40      40.182  -0.810  60.898  1.00  0.00              
ATOM   3221  CA  SER B  40      41.277  -1.325  61.708  1.00  0.00              
ATOM   3222  CB  SER B  40      40.946  -2.729  62.194  1.00  0.00              
ATOM   3223  OG  SER B  40      39.709  -2.758  62.893  1.00  0.00              
ATOM   3224  C   SER B  40      42.634  -1.341  61.012  1.00  0.00              
ATOM   3225  O   SER B  40      43.652  -1.146  61.680  1.00  0.00              
ATOM   3226  N   GLN B  41      42.707  -1.576  59.695  1.00  0.00              
ATOM   3227  CA  GLN B  41      43.962  -1.453  58.965  1.00  0.00              
ATOM   3228  CB  GLN B  41      43.876  -2.046  57.561  1.00  0.00              
ATOM   3229  CG  GLN B  41      43.882  -3.569  57.521  1.00  0.00              
ATOM   3230  CD  GLN B  41      45.132  -4.194  58.124  1.00  0.00              
ATOM   3231  OE1 GLN B  41      46.240  -4.065  57.613  1.00  0.00              
ATOM   3232  NE2 GLN B  41      45.008  -4.896  59.242  1.00  0.00              
ATOM   3233  C   GLN B  41      44.445  -0.016  58.881  1.00  0.00              
ATOM   3234  O   GLN B  41      45.597   0.270  59.221  1.00  0.00              
ATOM   3235  N   LEU B  42      43.556   0.904  58.482  1.00  0.00              
ATOM   3236  CA  LEU B  42      43.911   2.313  58.377  1.00  0.00              
ATOM   3237  CB  LEU B  42      42.752   3.126  57.801  1.00  0.00              
ATOM   3238  CG  LEU B  42      42.987   4.598  57.458  1.00  0.00              
ATOM   3239  CD1 LEU B  42      44.093   4.766  56.425  1.00  0.00              
ATOM   3240  CD2 LEU B  42      41.708   5.219  56.936  1.00  0.00              
ATOM   3241  C   LEU B  42      44.352   2.883  59.717  1.00  0.00              
ATOM   3242  O   LEU B  42      45.409   3.504  59.809  1.00  0.00              
ATOM   3243  N   VAL B  43      43.578   2.611  60.770  1.00  0.00              
ATOM   3244  CA  VAL B  43      43.886   3.048  62.124  1.00  0.00              
ATOM   3245  CB  VAL B  43      42.736   2.639  63.070  1.00  0.00              
ATOM   3246  CG1 VAL B  43      43.018   2.946  64.532  1.00  0.00              
ATOM   3247  CG2 VAL B  43      41.482   3.386  62.664  1.00  0.00              
ATOM   3248  C   VAL B  43      45.229   2.507  62.599  1.00  0.00              
ATOM   3249  O   VAL B  43      46.066   3.278  63.068  1.00  0.00              
ATOM   3250  N   LYS B  44      45.462   1.199  62.432  1.00  0.00              
ATOM   3251  CA  LYS B  44      46.714   0.547  62.806  1.00  0.00              
ATOM   3252  CB  LYS B  44      46.627  -0.893  62.332  1.00  0.00              
ATOM   3253  CG  LYS B  44      47.628  -1.902  62.858  1.00  0.00              
ATOM   3254  CD  LYS B  44      47.416  -3.277  62.217  1.00  0.00              
ATOM   3255  CE  LYS B  44      46.090  -3.973  62.552  1.00  0.00              
ATOM   3256  NZ  LYS B  44      44.977  -3.537  61.723  1.00  0.00              
ATOM   3257  C   LYS B  44      47.911   1.225  62.147  1.00  0.00              
ATOM   3258  O   LYS B  44      48.910   1.568  62.788  1.00  0.00              
ATOM   3259  N   GLU B  45      47.777   1.472  60.843  1.00  0.00              
ATOM   3260  CA  GLU B  45      48.833   2.122  60.095  1.00  0.00              
ATOM   3261  CB  GLU B  45      48.668   1.845  58.609  1.00  0.00              
ATOM   3262  CG  GLU B  45      48.924   0.351  58.403  1.00  0.00              
ATOM   3263  CD  GLU B  45      48.763  -0.167  56.987  1.00  0.00              
ATOM   3264  OE1 GLU B  45      49.697  -0.044  56.192  1.00  0.00              
ATOM   3265  OE2 GLU B  45      47.717  -0.732  56.666  1.00  0.00              
ATOM   3266  C   GLU B  45      49.010   3.595  60.440  1.00  0.00              
ATOM   3267  O   GLU B  45      50.152   4.046  60.527  1.00  0.00              
ATOM   3268  N   VAL B  46      47.940   4.346  60.731  1.00  0.00              
ATOM   3269  CA  VAL B  46      48.047   5.716  61.231  1.00  0.00              
ATOM   3270  CB  VAL B  46      46.653   6.393  61.255  1.00  0.00              
ATOM   3271  CG1 VAL B  46      46.640   7.754  61.945  1.00  0.00              
ATOM   3272  CG2 VAL B  46      46.199   6.605  59.818  1.00  0.00              
ATOM   3273  C   VAL B  46      48.749   5.763  62.589  1.00  0.00              
ATOM   3274  O   VAL B  46      49.575   6.645  62.853  1.00  0.00              
ATOM   3275  N   VAL B  47      48.467   4.778  63.449  1.00  0.00              
ATOM   3276  CA  VAL B  47      49.195   4.616  64.699  1.00  0.00              
ATOM   3277  CB  VAL B  47      48.568   3.507  65.579  1.00  0.00              
ATOM   3278  CG1 VAL B  47      49.352   3.249  66.860  1.00  0.00              
ATOM   3279  CG2 VAL B  47      47.166   3.928  65.984  1.00  0.00              
ATOM   3280  C   VAL B  47      50.674   4.377  64.414  1.00  0.00              
ATOM   3281  O   VAL B  47      51.505   5.016  65.056  1.00  0.00              
ATOM   3282  N   SER B  48      51.054   3.540  63.438  1.00  0.00              
ATOM   3283  CA  SER B  48      52.465   3.385  63.093  1.00  0.00              
ATOM   3284  CB  SER B  48      52.687   2.174  62.184  1.00  0.00              
ATOM   3285  OG  SER B  48      52.381   2.395  60.812  1.00  0.00              
ATOM   3286  C   SER B  48      53.094   4.638  62.479  1.00  0.00              
ATOM   3287  O   SER B  48      54.298   4.867  62.639  1.00  0.00              
ATOM   3288  N   LEU B  49      52.318   5.464  61.758  1.00  0.00              
ATOM   3289  CA  LEU B  49      52.795   6.752  61.253  1.00  0.00              
ATOM   3290  CB  LEU B  49      51.738   7.499  60.442  1.00  0.00              
ATOM   3291  CG  LEU B  49      51.023   6.891  59.248  1.00  0.00              
ATOM   3292  CD1 LEU B  49      50.007   7.888  58.727  1.00  0.00              
ATOM   3293  CD2 LEU B  49      51.977   6.486  58.148  1.00  0.00              
ATOM   3294  C   LEU B  49      53.164   7.666  62.410  1.00  0.00              
ATOM   3295  O   LEU B  49      54.150   8.408  62.377  1.00  0.00              
ATOM   3296  N   THR B  50      52.342   7.616  63.456  1.00  0.00              
ATOM   3297  CA  THR B  50      52.569   8.434  64.630  1.00  0.00              
ATOM   3298  CB  THR B  50      51.280   8.513  65.456  1.00  0.00              
ATOM   3299  OG1 THR B  50      50.230   8.824  64.543  1.00  0.00              
ATOM   3300  CG2 THR B  50      51.372   9.629  66.473  1.00  0.00              
ATOM   3301  C   THR B  50      53.749   7.889  65.429  1.00  0.00              
ATOM   3302  O   THR B  50      54.748   8.581  65.619  1.00  0.00              
ATOM   3303  N   GLU B  51      53.677   6.613  65.819  1.00  0.00              
ATOM   3304  CA  GLU B  51      54.694   5.929  66.606  1.00  0.00              
ATOM   3305  CB  GLU B  51      54.274   4.468  66.737  1.00  0.00              
ATOM   3306  CG  GLU B  51      55.149   3.579  67.613  1.00  0.00              
ATOM   3307  CD  GLU B  51      54.685   2.131  67.667  1.00  0.00              
ATOM   3308  OE1 GLU B  51      54.582   1.489  66.621  1.00  0.00              
ATOM   3309  OE2 GLU B  51      54.425   1.635  68.765  1.00  0.00              
ATOM   3310  C   GLU B  51      56.098   6.035  66.020  1.00  0.00              
ATOM   3311  O   GLU B  51      57.055   6.295  66.750  1.00  0.00              
ATOM   3312  N   ALA B  52      56.236   5.839  64.705  1.00  0.00              
ATOM   3313  CA  ALA B  52      57.526   6.017  64.062  1.00  0.00              
ATOM   3314  CB  ALA B  52      57.542   5.328  62.705  1.00  0.00              
ATOM   3315  C   ALA B  52      57.865   7.485  63.851  1.00  0.00              
ATOM   3316  O   ALA B  52      58.887   7.967  64.341  1.00  0.00              
ATOM   3317  N   CYS B  53      57.004   8.258  63.185  1.00  0.00              
ATOM   3318  CA  CYS B  53      57.412   9.574  62.724  1.00  0.00              
ATOM   3319  CB  CYS B  53      56.723   9.879  61.411  1.00  0.00              
ATOM   3320  SG  CYS B  53      57.134   8.555  60.246  1.00  0.00              
ATOM   3321  C   CYS B  53      57.308  10.710  63.732  1.00  0.00              
ATOM   3322  O   CYS B  53      57.690  11.844  63.444  1.00  0.00              
ATOM   3323  N   CYS B  54      56.810  10.420  64.937  1.00  0.00              
ATOM   3324  CA  CYS B  54      56.955  11.337  66.056  1.00  0.00              
ATOM   3325  CB  CYS B  54      55.740  11.268  66.969  1.00  0.00              
ATOM   3326  SG  CYS B  54      54.166  11.595  66.139  1.00  0.00              
ATOM   3327  C   CYS B  54      58.203  11.043  66.886  1.00  0.00              
ATOM   3328  O   CYS B  54      58.498  11.776  67.833  1.00  0.00              
ATOM   3329  N   ALA B  55      58.958   9.979  66.576  1.00  0.00              
ATOM   3330  CA  ALA B  55      60.112   9.606  67.381  1.00  0.00              
ATOM   3331  CB  ALA B  55      60.566   8.196  67.032  1.00  0.00              
ATOM   3332  C   ALA B  55      61.314  10.527  67.213  1.00  0.00              
ATOM   3333  O   ALA B  55      61.510  11.174  66.179  1.00  0.00              
ATOM   3334  N   GLU B  56      62.141  10.570  68.261  1.00  0.00              
ATOM   3335  CA  GLU B  56      63.338  11.394  68.284  1.00  0.00              
ATOM   3336  CB  GLU B  56      63.973  11.311  69.670  1.00  0.00              
ATOM   3337  CG  GLU B  56      65.123  12.284  69.905  1.00  0.00              
ATOM   3338  CD  GLU B  56      65.761  12.139  71.278  1.00  0.00              
ATOM   3339  OE1 GLU B  56      66.752  11.420  71.397  1.00  0.00              
ATOM   3340  OE2 GLU B  56      65.266  12.748  72.226  1.00  0.00              
ATOM   3341  C   GLU B  56      64.314  10.941  67.202  1.00  0.00              
ATOM   3342  O   GLU B  56      64.924   9.873  67.276  1.00  0.00              
ATOM   3343  N   GLY B  57      64.398  11.764  66.158  1.00  0.00              
ATOM   3344  CA  GLY B  57      65.284  11.496  65.038  1.00  0.00              
ATOM   3345  C   GLY B  57      64.563  10.877  63.848  1.00  0.00              
ATOM   3346  O   GLY B  57      65.209  10.356  62.937  1.00  0.00              
ATOM   3347  N   ALA B  58      63.227  10.902  63.829  1.00  0.00              
ATOM   3348  CA  ALA B  58      62.470  10.467  62.665  1.00  0.00              
ATOM   3349  CB  ALA B  58      60.999  10.387  63.017  1.00  0.00              
ATOM   3350  C   ALA B  58      62.606  11.432  61.493  1.00  0.00              
ATOM   3351  O   ALA B  58      62.743  12.645  61.669  1.00  0.00              
ATOM   3352  N   ASP B  59      62.562  10.884  60.276  1.00  0.00              
ATOM   3353  CA  ASP B  59      62.766  11.671  59.069  1.00  0.00              
ATOM   3354  CB  ASP B  59      63.081  10.746  57.888  1.00  0.00              
ATOM   3355  CG  ASP B  59      63.401  11.503  56.605  1.00  0.00              
ATOM   3356  OD1 ASP B  59      62.476  11.829  55.861  1.00  0.00              
ATOM   3357  OD2 ASP B  59      64.571  11.785  56.363  1.00  0.00              
ATOM   3358  C   ASP B  59      61.572  12.566  58.733  1.00  0.00              
ATOM   3359  O   ASP B  59      60.487  12.045  58.466  1.00  0.00              
ATOM   3360  N   PRO B  60      61.733  13.899  58.652  1.00  0.00              
ATOM   3361  CD  PRO B  60      63.002  14.592  58.856  1.00  0.00              
ATOM   3362  CA  PRO B  60      60.659  14.864  58.401  1.00  0.00              
ATOM   3363  CB  PRO B  60      61.406  16.175  58.290  1.00  0.00              
ATOM   3364  CG  PRO B  60      62.557  15.989  59.241  1.00  0.00              
ATOM   3365  C   PRO B  60      59.787  14.630  57.173  1.00  0.00              
ATOM   3366  O   PRO B  60      58.615  15.004  57.165  1.00  0.00              
ATOM   3367  N   ASP B  61      60.304  13.982  56.122  1.00  0.00              
ATOM   3368  CA  ASP B  61      59.515  13.730  54.919  1.00  0.00              
ATOM   3369  CB  ASP B  61      60.360  13.172  53.777  1.00  0.00              
ATOM   3370  CG  ASP B  61      61.407  14.139  53.251  1.00  0.00              
ATOM   3371  OD1 ASP B  61      61.289  14.575  52.108  1.00  0.00              
ATOM   3372  OD2 ASP B  61      62.340  14.458  53.992  1.00  0.00              
ATOM   3373  C   ASP B  61      58.353  12.782  55.161  1.00  0.00              
ATOM   3374  O   ASP B  61      57.339  12.874  54.468  1.00  0.00              
ATOM   3375  N   CYS B  62      58.463  11.920  56.183  1.00  0.00              
ATOM   3376  CA  CYS B  62      57.475  10.896  56.507  1.00  0.00              
ATOM   3377  CB  CYS B  62      57.771  10.310  57.880  1.00  0.00              
ATOM   3378  SG  CYS B  62      56.445   9.234  58.479  1.00  0.00              
ATOM   3379  C   CYS B  62      56.011  11.312  56.454  1.00  0.00              
ATOM   3380  O   CYS B  62      55.200  10.615  55.839  1.00  0.00              
ATOM   3381  N   TYR B  63      55.660  12.469  57.028  1.00  0.00              
ATOM   3382  CA  TYR B  63      54.276  12.929  57.021  1.00  0.00              
ATOM   3383  CB  TYR B  63      54.023  14.034  58.057  1.00  0.00              
ATOM   3384  CG  TYR B  63      55.018  15.187  58.102  1.00  0.00              
ATOM   3385  CD1 TYR B  63      54.965  16.203  57.167  1.00  0.00              
ATOM   3386  CE1 TYR B  63      55.806  17.290  57.284  1.00  0.00              
ATOM   3387  CD2 TYR B  63      55.935  15.239  59.133  1.00  0.00              
ATOM   3388  CE2 TYR B  63      56.775  16.325  59.256  1.00  0.00              
ATOM   3389  CZ  TYR B  63      56.692  17.350  58.339  1.00  0.00              
ATOM   3390  OH  TYR B  63      57.484  18.469  58.502  1.00  0.00              
ATOM   3391  C   TYR B  63      53.703  13.291  55.651  1.00  0.00              
ATOM   3392  O   TYR B  63      52.499  13.520  55.504  1.00  0.00              
ATOM   3393  N   ASP B  64      54.556  13.356  54.626  1.00  0.00              
ATOM   3394  CA  ASP B  64      54.094  13.328  53.247  1.00  0.00              
ATOM   3395  CB  ASP B  64      54.730  14.436  52.410  1.00  0.00              
ATOM   3396  CG  ASP B  64      54.249  14.440  50.961  1.00  0.00              
ATOM   3397  OD1 ASP B  64      53.118  14.865  50.710  1.00  0.00              
ATOM   3398  OD2 ASP B  64      55.017  14.037  50.088  1.00  0.00              
ATOM   3399  C   ASP B  64      54.357  11.977  52.592  1.00  0.00              
ATOM   3400  O   ASP B  64      53.506  11.477  51.859  1.00  0.00              
ATOM   3401  N   THR B  65      55.530  11.381  52.819  1.00  0.00              
ATOM   3402  CA  THR B  65      55.922  10.133  52.177  1.00  0.00              
ATOM   3403  CB  THR B  65      57.428   9.894  52.414  1.00  0.00              
ATOM   3404  OG1 THR B  65      58.073  11.119  52.084  1.00  0.00              
ATOM   3405  CG2 THR B  65      57.991   8.766  51.560  1.00  0.00              
ATOM   3406  C   THR B  65      55.090   8.931  52.620  1.00  0.00              
ATOM   3407  O   THR B  65      54.433   8.300  51.790  1.00  0.00              
ATOM   3408  N   ARG B  66      55.064   8.610  53.918  1.00  0.00              
ATOM   3409  CA  ARG B  66      54.348   7.440  54.411  1.00  0.00              
ATOM   3410  CB  ARG B  66      54.693   7.134  55.860  1.00  0.00              
ATOM   3411  CG  ARG B  66      56.069   6.520  56.079  1.00  0.00              
ATOM   3412  CD  ARG B  66      56.203   5.977  57.501  1.00  0.00              
ATOM   3413  NE  ARG B  66      55.296   4.862  57.743  1.00  0.00              
ATOM   3414  CZ  ARG B  66      54.916   4.477  58.963  1.00  0.00              
ATOM   3415  NH1 ARG B  66      54.064   3.462  59.046  1.00  0.00              
ATOM   3416  NH2 ARG B  66      55.357   5.083  60.065  1.00  0.00              
ATOM   3417  C   ARG B  66      52.841   7.575  54.268  1.00  0.00              
ATOM   3418  O   ARG B  66      52.140   6.599  53.986  1.00  0.00              
ATOM   3419  N   THR B  67      52.331   8.800  54.411  1.00  0.00              
ATOM   3420  CA  THR B  67      50.931   9.074  54.133  1.00  0.00              
ATOM   3421  CB  THR B  67      50.564  10.493  54.582  1.00  0.00              
ATOM   3422  OG1 THR B  67      51.647  11.306  54.156  1.00  0.00              
ATOM   3423  CG2 THR B  67      50.384  10.600  56.084  1.00  0.00              
ATOM   3424  C   THR B  67      50.603   8.856  52.661  1.00  0.00              
ATOM   3425  O   THR B  67      49.627   8.171  52.356  1.00  0.00              
ATOM   3426  N   SER B  68      51.415   9.375  51.730  1.00  0.00              
ATOM   3427  CA  SER B  68      51.228   9.093  50.311  1.00  0.00              
ATOM   3428  CB  SER B  68      52.158   9.943  49.452  1.00  0.00              
ATOM   3429  OG  SER B  68      51.829   9.887  48.067  1.00  0.00              
ATOM   3430  C   SER B  68      51.433   7.617  49.974  1.00  0.00              
ATOM   3431  O   SER B  68      50.871   7.134  48.986  1.00  0.00              
ATOM   3432  N   ALA B  69      52.242   6.880  50.743  1.00  0.00              
ATOM   3433  CA  ALA B  69      52.324   5.431  50.608  1.00  0.00              
ATOM   3434  CB  ALA B  69      53.431   4.870  51.489  1.00  0.00              
ATOM   3435  C   ALA B  69      51.012   4.772  51.014  1.00  0.00              
ATOM   3436  O   ALA B  69      50.541   3.855  50.338  1.00  0.00              
ATOM   3437  N   LEU B  70      50.371   5.252  52.088  1.00  0.00              
ATOM   3438  CA  LEU B  70      49.035   4.793  52.442  1.00  0.00              
ATOM   3439  CB  LEU B  70      48.597   5.286  53.818  1.00  0.00              
ATOM   3440  CG  LEU B  70      49.398   4.897  55.057  1.00  0.00              
ATOM   3441  CD1 LEU B  70      48.609   5.291  56.291  1.00  0.00              
ATOM   3442  CD2 LEU B  70      49.689   3.405  55.112  1.00  0.00              
ATOM   3443  C   LEU B  70      47.994   5.189  51.401  1.00  0.00              
ATOM   3444  O   LEU B  70      47.040   4.444  51.173  1.00  0.00              
ATOM   3445  N   SER B  71      48.144   6.342  50.740  1.00  0.00              
ATOM   3446  CA  SER B  71      47.330   6.692  49.582  1.00  0.00              
ATOM   3447  CB  SER B  71      47.701   8.077  49.084  1.00  0.00              
ATOM   3448  OG  SER B  71      47.699   9.015  50.152  1.00  0.00              
ATOM   3449  C   SER B  71      47.505   5.683  48.453  1.00  0.00              
ATOM   3450  O   SER B  71      46.519   5.177  47.914  1.00  0.00              
ATOM   3451  N   ALA B  72      48.753   5.325  48.122  1.00  0.00              
ATOM   3452  CA  ALA B  72      49.027   4.293  47.129  1.00  0.00              
ATOM   3453  CB  ALA B  72      50.530   4.115  46.972  1.00  0.00              
ATOM   3454  C   ALA B  72      48.430   2.940  47.507  1.00  0.00              
ATOM   3455  O   ALA B  72      47.885   2.234  46.657  1.00  0.00              
ATOM   3456  N   LYS B  73      48.481   2.587  48.796  1.00  0.00              
ATOM   3457  CA  LYS B  73      47.840   1.380  49.298  1.00  0.00              
ATOM   3458  CB  LYS B  73      48.293   1.127  50.728  1.00  0.00              
ATOM   3459  CG  LYS B  73      48.182  -0.329  51.146  1.00  0.00              
ATOM   3460  CD  LYS B  73      48.574  -0.476  52.605  1.00  0.00              
ATOM   3461  CE  LYS B  73      48.578  -1.941  53.002  1.00  0.00              
ATOM   3462  NZ  LYS B  73      48.777  -2.074  54.432  1.00  0.00              
ATOM   3463  C   LYS B  73      46.316   1.482  49.221  1.00  0.00              
ATOM   3464  O   LYS B  73      45.643   0.499  48.909  1.00  0.00              
ATOM   3465  N   SER B  74      45.742   2.673  49.447  1.00  0.00              
ATOM   3466  CA  SER B  74      44.313   2.910  49.252  1.00  0.00              
ATOM   3467  CB  SER B  74      43.926   4.331  49.653  1.00  0.00              
ATOM   3468  OG  SER B  74      44.247   4.642  51.001  1.00  0.00              
ATOM   3469  C   SER B  74      43.920   2.703  47.794  1.00  0.00              
ATOM   3470  O   SER B  74      42.835   2.205  47.491  1.00  0.00              
ATOM   3471  N   CYS B  75      44.834   3.063  46.889  1.00  0.00              
ATOM   3472  CA  CYS B  75      44.667   2.846  45.462  1.00  0.00              
ATOM   3473  CB  CYS B  75      45.576   3.805  44.710  1.00  0.00              
ATOM   3474  SG  CYS B  75      45.132   5.526  45.039  1.00  0.00              
ATOM   3475  C   CYS B  75      44.896   1.419  44.972  1.00  0.00              
ATOM   3476  O   CYS B  75      44.900   1.174  43.762  1.00  0.00              
ATOM   3477  N   GLU B  76      45.099   0.445  45.868  1.00  0.00              
ATOM   3478  CA  GLU B  76      45.165  -0.954  45.473  1.00  0.00              
ATOM   3479  CB  GLU B  76      45.637  -1.790  46.658  1.00  0.00              
ATOM   3480  CG  GLU B  76      46.053  -3.220  46.318  1.00  0.00              
ATOM   3481  CD  GLU B  76      46.439  -4.106  47.502  1.00  0.00              
ATOM   3482  OE1 GLU B  76      46.932  -3.609  48.517  1.00  0.00              
ATOM   3483  OE2 GLU B  76      46.275  -5.319  47.377  1.00  0.00              
ATOM   3484  C   GLU B  76      43.776  -1.411  45.033  1.00  0.00              
ATOM   3485  O   GLU B  76      42.767  -0.975  45.589  1.00  0.00              
ATOM   3486  N   SER B  77      43.712  -2.295  44.033  1.00  0.00              
ATOM   3487  CA  SER B  77      42.460  -2.870  43.549  1.00  0.00              
ATOM   3488  CB  SER B  77      42.800  -3.860  42.439  1.00  0.00              
ATOM   3489  OG  SER B  77      43.784  -4.797  42.883  1.00  0.00              
ATOM   3490  C   SER B  77      41.718  -3.578  44.678  1.00  0.00              
ATOM   3491  O   SER B  77      40.553  -3.327  44.987  1.00  0.00              
ATOM   3492  N   ASN B  78      42.472  -4.458  45.333  1.00  0.00              
ATOM   3493  CA  ASN B  78      42.026  -5.117  46.544  1.00  0.00              
ATOM   3494  CB  ASN B  78      42.703  -6.485  46.661  1.00  0.00              
ATOM   3495  CG  ASN B  78      42.322  -7.462  45.556  1.00  0.00              
ATOM   3496  OD1 ASN B  78      41.700  -8.490  45.806  1.00  0.00              
ATOM   3497  ND2 ASN B  78      42.657  -7.217  44.294  1.00  0.00              
ATOM   3498  C   ASN B  78      42.441  -4.180  47.670  1.00  0.00              
ATOM   3499  O   ASN B  78      43.463  -4.369  48.334  1.00  0.00              
ATOM   3500  N   SER B  79      41.686  -3.090  47.817  1.00  0.00              
ATOM   3501  CA  SER B  79      42.018  -2.059  48.786  1.00  0.00              
ATOM   3502  CB  SER B  79      41.232  -0.781  48.509  1.00  0.00              
ATOM   3503  OG  SER B  79      41.725   0.313  49.273  1.00  0.00              
ATOM   3504  C   SER B  79      41.782  -2.511  50.223  1.00  0.00              
ATOM   3505  O   SER B  79      40.682  -2.952  50.564  1.00  0.00              
ATOM   3506  N   PRO B  80      42.795  -2.436  51.098  1.00  0.00              
ATOM   3507  CD  PRO B  80      44.195  -2.214  50.739  1.00  0.00              
ATOM   3508  CA  PRO B  80      42.650  -2.716  52.522  1.00  0.00              
ATOM   3509  CB  PRO B  80      44.085  -2.944  52.952  1.00  0.00              
ATOM   3510  CG  PRO B  80      44.858  -1.986  52.083  1.00  0.00              
ATOM   3511  C   PRO B  80      42.004  -1.576  53.304  1.00  0.00              
ATOM   3512  O   PRO B  80      41.641  -1.748  54.466  1.00  0.00              
ATOM   3513  N   PHE B  81      41.842  -0.400  52.690  1.00  0.00              
ATOM   3514  CA  PHE B  81      41.420   0.790  53.407  1.00  0.00              
ATOM   3515  CB  PHE B  81      42.377   1.939  53.084  1.00  0.00              
ATOM   3516  CG  PHE B  81      43.782   1.782  53.659  1.00  0.00              
ATOM   3517  CD1 PHE B  81      44.832   2.427  53.043  1.00  0.00              
ATOM   3518  CD2 PHE B  81      44.014   1.033  54.799  1.00  0.00              
ATOM   3519  CE1 PHE B  81      46.100   2.343  53.572  1.00  0.00              
ATOM   3520  CE2 PHE B  81      45.287   0.947  55.315  1.00  0.00              
ATOM   3521  CZ  PHE B  81      46.329   1.606  54.709  1.00  0.00              
ATOM   3522  C   PHE B  81      39.983   1.187  53.100  1.00  0.00              
ATOM   3523  O   PHE B  81      39.445   0.762  52.072  1.00  0.00              
ATOM   3524  N   PRO B  82      39.280   1.938  53.963  1.00  0.00              
ATOM   3525  CD  PRO B  82      39.647   2.181  55.357  1.00  0.00              
ATOM   3526  CA  PRO B  82      37.966   2.489  53.657  1.00  0.00              
ATOM   3527  CB  PRO B  82      37.438   2.861  55.027  1.00  0.00              
ATOM   3528  CG  PRO B  82      38.665   3.241  55.812  1.00  0.00              
ATOM   3529  C   PRO B  82      38.068   3.667  52.695  1.00  0.00              
ATOM   3530  O   PRO B  82      38.893   4.569  52.855  1.00  0.00              
ATOM   3531  N   VAL B  83      37.233   3.645  51.659  1.00  0.00              
ATOM   3532  CA  VAL B  83      37.324   4.622  50.584  1.00  0.00              
ATOM   3533  CB  VAL B  83      37.482   3.918  49.208  1.00  0.00              
ATOM   3534  CG1 VAL B  83      38.817   3.190  49.126  1.00  0.00              
ATOM   3535  CG2 VAL B  83      36.336   2.957  48.907  1.00  0.00              
ATOM   3536  C   VAL B  83      36.165   5.614  50.574  1.00  0.00              
ATOM   3537  O   VAL B  83      35.257   5.560  51.410  1.00  0.00              
ATOM   3538  N   HIS B  84      36.197   6.556  49.632  1.00  0.00              
ATOM   3539  CA  HIS B  84      35.100   7.482  49.427  1.00  0.00              
ATOM   3540  CB  HIS B  84      35.494   8.875  49.910  1.00  0.00              
ATOM   3541  CG  HIS B  84      34.993   9.159  51.319  1.00  0.00              
ATOM   3542  ND1 HIS B  84      34.425   8.311  52.166  1.00  0.00              
ATOM   3543  CD2 HIS B  84      34.985  10.408  51.890  1.00  0.00              
ATOM   3544  NE2 HIS B  84      34.375  10.248  53.037  1.00  0.00              
ATOM   3545  CE1 HIS B  84      34.029   8.997  53.204  1.00  0.00              
ATOM   3546  C   HIS B  84      34.672   7.505  47.966  1.00  0.00              
ATOM   3547  O   HIS B  84      35.478   7.148  47.100  1.00  0.00              
ATOM   3548  N   PRO B  85      33.422   7.862  47.622  1.00  0.00              
ATOM   3549  CD  PRO B  85      32.299   7.952  48.553  1.00  0.00              
ATOM   3550  CA  PRO B  85      32.956   8.006  46.243  1.00  0.00              
ATOM   3551  CB  PRO B  85      31.505   8.414  46.424  1.00  0.00              
ATOM   3552  CG  PRO B  85      31.105   7.665  47.666  1.00  0.00              
ATOM   3553  C   PRO B  85      33.765   9.028  45.448  1.00  0.00              
ATOM   3554  O   PRO B  85      33.442  10.213  45.350  1.00  0.00              
ATOM   3555  N   GLY B  86      34.881   8.527  44.922  1.00  0.00              
ATOM   3556  CA  GLY B  86      35.804   9.333  44.149  1.00  0.00              
ATOM   3557  C   GLY B  86      37.234   8.827  44.250  1.00  0.00              
ATOM   3558  O   GLY B  86      38.005   9.032  43.311  1.00  0.00              
ATOM   3559  N   THR B  87      37.606   8.127  45.337  1.00  0.00              
ATOM   3560  CA  THR B  87      38.974   7.670  45.583  1.00  0.00              
ATOM   3561  CB  THR B  87      39.013   6.770  46.838  1.00  0.00              
ATOM   3562  OG1 THR B  87      38.298   7.473  47.849  1.00  0.00              
ATOM   3563  CG2 THR B  87      40.429   6.495  47.335  1.00  0.00              
ATOM   3564  C   THR B  87      39.637   6.970  44.398  1.00  0.00              
ATOM   3565  O   THR B  87      40.796   7.246  44.096  1.00  0.00              
ATOM   3566  N   ALA B  88      38.901   6.117  43.677  1.00  0.00              
ATOM   3567  CA  ALA B  88      39.399   5.487  42.458  1.00  0.00              
ATOM   3568  CB  ALA B  88      38.313   4.599  41.872  1.00  0.00              
ATOM   3569  C   ALA B  88      39.809   6.491  41.382  1.00  0.00              
ATOM   3570  O   ALA B  88      40.883   6.374  40.788  1.00  0.00              
ATOM   3571  N   GLU B  89      38.993   7.532  41.176  1.00  0.00              
ATOM   3572  CA  GLU B  89      39.295   8.552  40.185  1.00  0.00              
ATOM   3573  CB  GLU B  89      38.046   9.369  39.846  1.00  0.00              
ATOM   3574  CG  GLU B  89      38.210  10.407  38.728  1.00  0.00              
ATOM   3575  CD  GLU B  89      38.726   9.859  37.400  1.00  0.00              
ATOM   3576  OE1 GLU B  89      37.976   9.165  36.714  1.00  0.00              
ATOM   3577  OE2 GLU B  89      39.874  10.136  37.054  1.00  0.00              
ATOM   3578  C   GLU B  89      40.435   9.442  40.670  1.00  0.00              
ATOM   3579  O   GLU B  89      41.247   9.906  39.864  1.00  0.00              
ATOM   3580  N   CYS B  90      40.518   9.665  41.986  1.00  0.00              
ATOM   3581  CA  CYS B  90      41.685  10.295  42.581  1.00  0.00              
ATOM   3582  CB  CYS B  90      41.534  10.439  44.089  1.00  0.00              
ATOM   3583  SG  CYS B  90      40.052  11.330  44.628  1.00  0.00              
ATOM   3584  C   CYS B  90      42.935   9.478  42.282  1.00  0.00              
ATOM   3585  O   CYS B  90      43.943  10.031  41.851  1.00  0.00              
ATOM   3586  N   CYS B  91      42.871   8.150  42.429  1.00  0.00              
ATOM   3587  CA  CYS B  91      43.989   7.268  42.129  1.00  0.00              
ATOM   3588  CB  CYS B  91      43.639   5.832  42.466  1.00  0.00              
ATOM   3589  SG  CYS B  91      43.288   5.625  44.227  1.00  0.00              
ATOM   3590  C   CYS B  91      44.483   7.349  40.693  1.00  0.00              
ATOM   3591  O   CYS B  91      45.691   7.287  40.455  1.00  0.00              
ATOM   3592  N   THR B  92      43.582   7.514  39.720  1.00  0.00              
ATOM   3593  CA  THR B  92      43.987   7.761  38.343  1.00  0.00              
ATOM   3594  CB  THR B  92      42.806   7.528  37.382  1.00  0.00              
ATOM   3595  OG1 THR B  92      41.618   7.977  38.024  1.00  0.00              
ATOM   3596  CG2 THR B  92      42.681   6.061  37.010  1.00  0.00              
ATOM   3597  C   THR B  92      44.658   9.108  38.083  1.00  0.00              
ATOM   3598  O   THR B  92      45.278   9.305  37.038  1.00  0.00              
ATOM   3599  N   LYS B  93      44.553  10.061  39.013  1.00  0.00              
ATOM   3600  CA  LYS B  93      45.210  11.348  38.872  1.00  0.00              
ATOM   3601  CB  LYS B  93      44.212  12.474  39.151  1.00  0.00              
ATOM   3602  CG  LYS B  93      43.004  12.531  38.220  1.00  0.00              
ATOM   3603  CD  LYS B  93      43.423  12.775  36.778  1.00  0.00              
ATOM   3604  CE  LYS B  93      42.200  12.770  35.878  1.00  0.00              
ATOM   3605  NZ  LYS B  93      42.599  12.924  34.493  1.00  0.00              
ATOM   3606  C   LYS B  93      46.381  11.390  39.846  1.00  0.00              
ATOM   3607  O   LYS B  93      46.212  11.619  41.039  1.00  0.00              
ATOM   3608  N   GLU B  94      47.610  11.243  39.355  1.00  0.00              
ATOM   3609  CA  GLU B  94      48.734  10.862  40.202  1.00  0.00              
ATOM   3610  CB  GLU B  94      49.930  10.475  39.336  1.00  0.00              
ATOM   3611  CG  GLU B  94      49.880   9.058  38.758  1.00  0.00              
ATOM   3612  CD  GLU B  94      48.666   8.726  37.898  1.00  0.00              
ATOM   3613  OE1 GLU B  94      48.437   9.418  36.906  1.00  0.00              
ATOM   3614  OE2 GLU B  94      47.965   7.774  38.234  1.00  0.00              
ATOM   3615  C   GLU B  94      49.200  11.779  41.328  1.00  0.00              
ATOM   3616  O   GLU B  94      49.233  13.011  41.228  1.00  0.00              
ATOM   3617  N   GLY B  95      49.519  11.112  42.443  1.00  0.00              
ATOM   3618  CA  GLY B  95      50.279  11.685  43.546  1.00  0.00              
ATOM   3619  C   GLY B  95      49.633  12.895  44.199  1.00  0.00              
ATOM   3620  O   GLY B  95      48.754  12.784  45.053  1.00  0.00              
ATOM   3621  N   LEU B  96      50.065  14.071  43.745  1.00  0.00              
ATOM   3622  CA  LEU B  96      49.594  15.334  44.292  1.00  0.00              
ATOM   3623  CB  LEU B  96      50.467  16.484  43.805  1.00  0.00              
ATOM   3624  CG  LEU B  96      51.937  16.497  44.208  1.00  0.00              
ATOM   3625  CD1 LEU B  96      52.660  17.628  43.499  1.00  0.00              
ATOM   3626  CD2 LEU B  96      52.094  16.620  45.718  1.00  0.00              
ATOM   3627  C   LEU B  96      48.143  15.598  43.923  1.00  0.00              
ATOM   3628  O   LEU B  96      47.364  16.107  44.733  1.00  0.00              
ATOM   3629  N   GLU B  97      47.767  15.190  42.705  1.00  0.00              
ATOM   3630  CA  GLU B  97      46.406  15.365  42.220  1.00  0.00              
ATOM   3631  CB  GLU B  97      46.311  14.976  40.753  1.00  0.00              
ATOM   3632  CG  GLU B  97      47.309  15.627  39.805  1.00  0.00              
ATOM   3633  CD  GLU B  97      47.236  15.049  38.399  1.00  0.00              
ATOM   3634  OE1 GLU B  97      46.648  15.688  37.529  1.00  0.00              
ATOM   3635  OE2 GLU B  97      47.756  13.954  38.174  1.00  0.00              
ATOM   3636  C   GLU B  97      45.481  14.470  43.038  1.00  0.00              
ATOM   3637  O   GLU B  97      44.437  14.908  43.516  1.00  0.00              
ATOM   3638  N   ARG B  98      45.895  13.210  43.204  1.00  0.00              
ATOM   3639  CA  ARG B  98      45.296  12.243  44.114  1.00  0.00              
ATOM   3640  CB  ARG B  98      46.232  11.042  44.139  1.00  0.00              
ATOM   3641  CG  ARG B  98      45.824   9.778  44.871  1.00  0.00              
ATOM   3642  CD  ARG B  98      46.928   8.750  44.655  1.00  0.00              
ATOM   3643  NE  ARG B  98      47.058   8.397  43.247  1.00  0.00              
ATOM   3644  CZ  ARG B  98      48.205   8.020  42.686  1.00  0.00              
ATOM   3645  NH1 ARG B  98      48.179   7.585  41.434  1.00  0.00              
ATOM   3646  NH2 ARG B  98      49.364   8.136  43.327  1.00  0.00              
ATOM   3647  C   ARG B  98      45.085  12.783  45.521  1.00  0.00              
ATOM   3648  O   ARG B  98      43.978  12.705  46.054  1.00  0.00              
ATOM   3649  N   LYS B  99      46.137  13.360  46.112  1.00  0.00              
ATOM   3650  CA  LYS B  99      46.086  13.941  47.447  1.00  0.00              
ATOM   3651  CB  LYS B  99      47.478  14.462  47.796  1.00  0.00              
ATOM   3652  CG  LYS B  99      47.692  14.867  49.246  1.00  0.00              
ATOM   3653  CD  LYS B  99      49.120  15.363  49.416  1.00  0.00              
ATOM   3654  CE  LYS B  99      49.373  15.736  50.867  1.00  0.00              
ATOM   3655  NZ  LYS B  99      50.705  16.286  51.032  1.00  0.00              
ATOM   3656  C   LYS B  99      45.042  15.051  47.544  1.00  0.00              
ATOM   3657  O   LYS B  99      44.189  15.035  48.435  1.00  0.00              
ATOM   3658  N   LEU B 100      45.065  15.986  46.586  1.00  0.00              
ATOM   3659  CA  LEU B 100      44.102  17.080  46.522  1.00  0.00              
ATOM   3660  CB  LEU B 100      44.517  18.009  45.375  1.00  0.00              
ATOM   3661  CG  LEU B 100      43.910  19.400  45.171  1.00  0.00              
ATOM   3662  CD1 LEU B 100      44.906  20.273  44.429  1.00  0.00              
ATOM   3663  CD2 LEU B 100      42.578  19.372  44.433  1.00  0.00              
ATOM   3664  C   LEU B 100      42.677  16.559  46.345  1.00  0.00              
ATOM   3665  O   LEU B 100      41.748  16.998  47.025  1.00  0.00              
ATOM   3666  N   CYS B 101      42.512  15.584  45.448  1.00  0.00              
ATOM   3667  CA  CYS B 101      41.233  14.948  45.169  1.00  0.00              
ATOM   3668  CB  CYS B 101      41.444  13.936  44.052  1.00  0.00              
ATOM   3669  SG  CYS B 101      40.006  12.994  43.485  1.00  0.00              
ATOM   3670  C   CYS B 101      40.659  14.284  46.414  1.00  0.00              
ATOM   3671  O   CYS B 101      39.495  14.507  46.748  1.00  0.00              
ATOM   3672  N   MET B 102      41.475  13.525  47.156  1.00  0.00              
ATOM   3673  CA  MET B 102      41.039  12.931  48.412  1.00  0.00              
ATOM   3674  CB  MET B 102      42.065  11.961  48.974  1.00  0.00              
ATOM   3675  CG  MET B 102      42.221  10.699  48.141  1.00  0.00              
ATOM   3676  SD  MET B 102      43.367   9.525  48.904  1.00  0.00              
ATOM   3677  CE  MET B 102      44.879  10.383  48.579  1.00  0.00              
ATOM   3678  C   MET B 102      40.700  13.977  49.461  1.00  0.00              
ATOM   3679  O   MET B 102      39.693  13.845  50.156  1.00  0.00              
ATOM   3680  N   ALA B 103      41.494  15.050  49.557  1.00  0.00              
ATOM   3681  CA  ALA B 103      41.179  16.168  50.438  1.00  0.00              
ATOM   3682  CB  ALA B 103      42.297  17.198  50.377  1.00  0.00              
ATOM   3683  C   ALA B 103      39.876  16.877  50.074  1.00  0.00              
ATOM   3684  O   ALA B 103      39.216  17.464  50.931  1.00  0.00              
ATOM   3685  N   ALA B 104      39.494  16.836  48.794  1.00  0.00              
ATOM   3686  CA  ALA B 104      38.204  17.343  48.355  1.00  0.00              
ATOM   3687  CB  ALA B 104      38.290  17.702  46.878  1.00  0.00              
ATOM   3688  C   ALA B 104      37.041  16.367  48.531  1.00  0.00              
ATOM   3689  O   ALA B 104      35.881  16.760  48.374  1.00  0.00              
ATOM   3690  N   LEU B 105      37.294  15.094  48.857  1.00  0.00              
ATOM   3691  CA  LEU B 105      36.222  14.119  48.998  1.00  0.00              
ATOM   3692  CB  LEU B 105      36.740  12.691  48.885  1.00  0.00              
ATOM   3693  CG  LEU B 105      37.244  12.238  47.523  1.00  0.00              
ATOM   3694  CD1 LEU B 105      37.852  10.856  47.624  1.00  0.00              
ATOM   3695  CD2 LEU B 105      36.131  12.269  46.489  1.00  0.00              
ATOM   3696  C   LEU B 105      35.395  14.278  50.264  1.00  0.00              
ATOM   3697  O   LEU B 105      35.889  14.258  51.393  1.00  0.00              
ATOM   3698  N   LYS B 106      34.097  14.445  50.030  1.00  0.00              
ATOM   3699  CA  LYS B 106      33.139  14.695  51.093  1.00  0.00              
ATOM   3700  CB  LYS B 106      31.866  15.302  50.516  1.00  0.00              
ATOM   3701  CG  LYS B 106      32.060  16.632  49.809  1.00  0.00              
ATOM   3702  CD  LYS B 106      30.733  17.060  49.208  1.00  0.00              
ATOM   3703  CE  LYS B 106      30.897  18.370  48.459  1.00  0.00              
ATOM   3704  NZ  LYS B 106      29.635  18.766  47.866  1.00  0.00              
ATOM   3705  C   LYS B 106      32.755  13.438  51.857  1.00  0.00              
ATOM   3706  O   LYS B 106      32.509  12.381  51.266  1.00  0.00              
ATOM   3707  N   HIS B 107      32.703  13.569  53.187  1.00  0.00              
ATOM   3708  CA  HIS B 107      32.052  12.591  54.050  1.00  0.00              
ATOM   3709  CB  HIS B 107      32.110  13.065  55.514  1.00  0.00              
ATOM   3710  CG  HIS B 107      31.191  12.317  56.478  1.00  0.00              
ATOM   3711  ND1 HIS B 107      31.220  11.035  56.811  1.00  0.00              
ATOM   3712  CD2 HIS B 107      30.095  12.892  57.084  1.00  0.00              
ATOM   3713  NE2 HIS B 107      29.504  11.914  57.720  1.00  0.00              
ATOM   3714  CE1 HIS B 107      30.177  10.800  57.561  1.00  0.00              
ATOM   3715  C   HIS B 107      30.605  12.398  53.614  1.00  0.00              
ATOM   3716  O   HIS B 107      29.888  13.363  53.339  1.00  0.00              
ATOM   3717  N   GLN B 108      30.178  11.140  53.534  1.00  0.00              
ATOM   3718  CA  GLN B 108      28.808  10.828  53.171  1.00  0.00              
ATOM   3719  CB  GLN B 108      28.759   9.531  52.362  1.00  0.00              
ATOM   3720  CG  GLN B 108      29.632   9.525  51.106  1.00  0.00              
ATOM   3721  CD  GLN B 108      29.292  10.611  50.095  1.00  0.00              
ATOM   3722  OE1 GLN B 108      28.253  10.583  49.441  1.00  0.00              
ATOM   3723  NE2 GLN B 108      30.146  11.609  49.918  1.00  0.00              
ATOM   3724  C   GLN B 108      27.997  10.699  54.457  1.00  0.00              
ATOM   3725  O   GLN B 108      28.257   9.777  55.234  1.00  0.00              
ATOM   3726  N   PRO B 109      27.048  11.597  54.764  1.00  0.00              
ATOM   3727  CD  PRO B 109      26.766  12.803  53.994  1.00  0.00              
ATOM   3728  CA  PRO B 109      26.227  11.551  55.971  1.00  0.00              
ATOM   3729  CB  PRO B 109      25.320  12.752  55.800  1.00  0.00              
ATOM   3730  CG  PRO B 109      26.181  13.727  55.043  1.00  0.00              
ATOM   3731  C   PRO B 109      25.433  10.258  56.103  1.00  0.00              
ATOM   3732  O   PRO B 109      24.612   9.911  55.248  1.00  0.00              
ATOM   3733  N   GLN B 110      25.702   9.524  57.185  1.00  0.00              
ATOM   3734  CA  GLN B 110      25.038   8.254  57.419  1.00  0.00              
ATOM   3735  CB  GLN B 110      25.762   7.445  58.502  1.00  0.00              
ATOM   3736  CG  GLN B 110      25.147   6.087  58.863  1.00  0.00              
ATOM   3737  CD  GLN B 110      24.992   5.076  57.735  1.00  0.00              
ATOM   3738  OE1 GLN B 110      24.365   5.337  56.708  1.00  0.00              
ATOM   3739  NE2 GLN B 110      25.496   3.863  57.906  1.00  0.00              
ATOM   3740  C   GLN B 110      23.549   8.395  57.708  1.00  0.00              
ATOM   3741  O   GLN B 110      23.098   8.733  58.808  1.00  0.00              
ATOM   3742  N   GLU B 111      22.808   8.171  56.620  1.00  0.00              
ATOM   3743  CA  GLU B 111      21.357   8.165  56.642  1.00  0.00              
ATOM   3744  CB  GLU B 111      20.805   8.756  55.348  1.00  0.00              
ATOM   3745  CG  GLU B 111      21.211  10.215  55.128  1.00  0.00              
ATOM   3746  CD  GLU B 111      20.629  10.891  53.891  1.00  0.00              
ATOM   3747  OE1 GLU B 111      20.447  10.257  52.851  1.00  0.00              
ATOM   3748  OE2 GLU B 111      20.346  12.088  53.950  1.00  0.00              
ATOM   3749  C   GLU B 111      20.741   6.792  56.893  1.00  0.00              
ATOM   3750  O   GLU B 111      19.556   6.705  57.211  1.00  0.00              
ATOM   3751  N   PHE B 112      21.490   5.691  56.766  1.00  0.00              
ATOM   3752  CA  PHE B 112      20.953   4.369  57.074  1.00  0.00              
ATOM   3753  CB  PHE B 112      20.787   3.528  55.806  1.00  0.00              
ATOM   3754  CG  PHE B 112      19.580   3.949  54.983  1.00  0.00              
ATOM   3755  CD1 PHE B 112      19.744   4.745  53.865  1.00  0.00              
ATOM   3756  CD2 PHE B 112      18.315   3.553  55.376  1.00  0.00              
ATOM   3757  CE1 PHE B 112      18.636   5.156  53.154  1.00  0.00              
ATOM   3758  CE2 PHE B 112      17.214   3.968  54.658  1.00  0.00              
ATOM   3759  CZ  PHE B 112      17.373   4.771  53.550  1.00  0.00              
ATOM   3760  C   PHE B 112      21.780   3.653  58.138  1.00  0.00              
ATOM   3761  O   PHE B 112      22.632   2.811  57.830  1.00  0.00              
ATOM   3762  N   PRO B 113      21.581   3.967  59.426  1.00  0.00              
ATOM   3763  CD  PRO B 113      20.517   4.839  59.913  1.00  0.00              
ATOM   3764  CA  PRO B 113      22.394   3.466  60.529  1.00  0.00              
ATOM   3765  CB  PRO B 113      21.934   4.317  61.696  1.00  0.00              
ATOM   3766  CG  PRO B 113      20.477   4.510  61.384  1.00  0.00              
ATOM   3767  C   PRO B 113      22.281   1.972  60.811  1.00  0.00              
ATOM   3768  O   PRO B 113      21.326   1.483  61.414  1.00  0.00              
ATOM   3769  N   THR B 114      23.306   1.225  60.405  1.00  0.00              
ATOM   3770  CA  THR B 114      23.406  -0.210  60.641  1.00  0.00              
ATOM   3771  CB  THR B 114      24.429  -0.819  59.643  1.00  0.00              
ATOM   3772  OG1 THR B 114      25.685  -0.164  59.823  1.00  0.00              
ATOM   3773  CG2 THR B 114      23.955  -0.688  58.203  1.00  0.00              
ATOM   3774  C   THR B 114      23.714  -0.610  62.095  1.00  0.00              
ATOM   3775  O   THR B 114      24.370  -1.626  62.362  1.00  0.00              
ATOM   3776  N   TYR B 115      23.197   0.126  63.078  1.00  0.00              
ATOM   3777  CA  TYR B 115      23.534  -0.105  64.472  1.00  0.00              
ATOM   3778  CB  TYR B 115      23.716   1.233  65.201  1.00  0.00              
ATOM   3779  CG  TYR B 115      24.067   1.104  66.682  1.00  0.00              
ATOM   3780  CD1 TYR B 115      25.222   0.458  67.080  1.00  0.00              
ATOM   3781  CE1 TYR B 115      25.471   0.253  68.423  1.00  0.00              
ATOM   3782  CD2 TYR B 115      23.187   1.589  67.628  1.00  0.00              
ATOM   3783  CE2 TYR B 115      23.436   1.395  68.971  1.00  0.00              
ATOM   3784  CZ  TYR B 115      24.570   0.718  69.358  1.00  0.00              
ATOM   3785  OH  TYR B 115      24.804   0.511  70.706  1.00  0.00              
ATOM   3786  C   TYR B 115      22.488  -0.975  65.151  1.00  0.00              
ATOM   3787  O   TYR B 115      21.277  -0.787  65.002  1.00  0.00              
ATOM   3788  N   VAL B 116      22.992  -1.955  65.897  1.00  0.00              
ATOM   3789  CA  VAL B 116      22.181  -2.777  66.770  1.00  0.00              
ATOM   3790  CB  VAL B 116      21.773  -4.105  66.071  1.00  0.00              
ATOM   3791  CG1 VAL B 116      22.956  -5.006  65.728  1.00  0.00              
ATOM   3792  CG2 VAL B 116      20.739  -4.842  66.905  1.00  0.00              
ATOM   3793  C   VAL B 116      22.980  -2.996  68.051  1.00  0.00              
ATOM   3794  O   VAL B 116      24.203  -3.157  68.013  1.00  0.00              
ATOM   3795  N   GLU B 117      22.318  -2.935  69.207  1.00  0.00              
ATOM   3796  CA  GLU B 117      22.963  -3.313  70.453  1.00  0.00              
ATOM   3797  CB  GLU B 117      22.510  -2.414  71.600  1.00  0.00              
ATOM   3798  CG  GLU B 117      23.466  -2.532  72.787  1.00  0.00              
ATOM   3799  CD  GLU B 117      23.033  -1.920  74.113  1.00  0.00              
ATOM   3800  OE1 GLU B 117      23.611  -2.320  75.130  1.00  0.00              
ATOM   3801  OE2 GLU B 117      22.156  -1.057  74.149  1.00  0.00              
ATOM   3802  C   GLU B 117      22.618  -4.770  70.767  1.00  0.00              
ATOM   3803  O   GLU B 117      21.451  -5.153  70.637  1.00  0.00              
ATOM   3804  N   PRO B 118      23.583  -5.629  71.131  1.00  0.00              
ATOM   3805  CD  PRO B 118      25.004  -5.441  70.853  1.00  0.00              
ATOM   3806  CA  PRO B 118      23.330  -6.983  71.627  1.00  0.00              
ATOM   3807  CB  PRO B 118      24.719  -7.589  71.666  1.00  0.00              
ATOM   3808  CG  PRO B 118      25.461  -6.859  70.580  1.00  0.00              
ATOM   3809  C   PRO B 118      22.685  -7.024  73.011  1.00  0.00              
ATOM   3810  O   PRO B 118      22.580  -6.008  73.705  1.00  0.00              
ATOM   3811  N   THR B 119      22.247  -8.215  73.432  1.00  0.00              
ATOM   3812  CA  THR B 119      21.700  -8.403  74.768  1.00  0.00              
ATOM   3813  CB  THR B 119      20.761  -9.626  74.830  1.00  0.00              
ATOM   3814  OG1 THR B 119      21.489 -10.759  74.373  1.00  0.00              
ATOM   3815  CG2 THR B 119      19.524  -9.425  73.980  1.00  0.00              
ATOM   3816  C   THR B 119      22.806  -8.542  75.808  1.00  0.00              
ATOM   3817  O   THR B 119      23.922  -8.963  75.483  1.00  0.00              
ATOM   3818  N   ASN B 120      22.476  -8.210  77.063  1.00  0.00              
ATOM   3819  CA  ASN B 120      23.372  -8.278  78.222  1.00  0.00              
ATOM   3820  CB  ASN B 120      22.558  -8.328  79.520  1.00  0.00              
ATOM   3821  CG  ASN B 120      21.657  -7.127  79.769  1.00  0.00              
ATOM   3822  OD1 ASN B 120      21.120  -6.515  78.846  1.00  0.00              
ATOM   3823  ND2 ASN B 120      21.434  -6.755  81.021  1.00  0.00              
ATOM   3824  C   ASN B 120      24.352  -9.445  78.247  1.00  0.00              
ATOM   3825  O   ASN B 120      25.561  -9.261  78.407  1.00  0.00              
ATOM   3826  N   ASP B 121      23.825 -10.655  78.028  1.00  0.00              
ATOM   3827  CA  ASP B 121      24.644 -11.859  77.989  1.00  0.00              
ATOM   3828  CB  ASP B 121      23.787 -13.122  77.901  1.00  0.00              
ATOM   3829  CG  ASP B 121      24.610 -14.405  77.796  1.00  0.00              
ATOM   3830  OD1 ASP B 121      25.187 -14.829  78.796  1.00  0.00              
ATOM   3831  OD2 ASP B 121      24.663 -14.977  76.708  1.00  0.00              
ATOM   3832  C   ASP B 121      25.645 -11.852  76.847  1.00  0.00              
ATOM   3833  O   ASP B 121      26.794 -12.227  77.061  1.00  0.00              
ATOM   3834  N   GLU B 122      25.247 -11.421  75.645  1.00  0.00              
ATOM   3835  CA  GLU B 122      26.139 -11.422  74.492  1.00  0.00              
ATOM   3836  CB  GLU B 122      25.384 -11.076  73.220  1.00  0.00              
ATOM   3837  CG  GLU B 122      24.306 -12.074  72.831  1.00  0.00              
ATOM   3838  CD  GLU B 122      23.500 -11.619  71.626  1.00  0.00              
ATOM   3839  OE1 GLU B 122      22.623 -10.764  71.795  1.00  0.00              
ATOM   3840  OE2 GLU B 122      23.741 -12.109  70.525  1.00  0.00              
ATOM   3841  C   GLU B 122      27.262 -10.414  74.684  1.00  0.00              
ATOM   3842  O   GLU B 122      28.426 -10.698  74.392  1.00  0.00              
ATOM   3843  N   ILE B 123      26.884  -9.248  75.225  1.00  0.00              
ATOM   3844  CA  ILE B 123      27.812  -8.178  75.572  1.00  0.00              
ATOM   3845  CB  ILE B 123      27.021  -7.011  76.219  1.00  0.00              
ATOM   3846  CG2 ILE B 123      27.949  -5.903  76.688  1.00  0.00              
ATOM   3847  CG1 ILE B 123      25.981  -6.430  75.273  1.00  0.00              
ATOM   3848  CD1 ILE B 123      25.033  -5.418  75.943  1.00  0.00              
ATOM   3849  C   ILE B 123      28.888  -8.711  76.518  1.00  0.00              
ATOM   3850  O   ILE B 123      30.083  -8.660  76.209  1.00  0.00              
ATOM   3851  N   CYS B 124      28.448  -9.276  77.648  1.00  0.00              
ATOM   3852  CA  CYS B 124      29.364  -9.855  78.616  1.00  0.00              
ATOM   3853  CB  CYS B 124      28.641 -10.281  79.884  1.00  0.00              
ATOM   3854  SG  CYS B 124      27.977  -8.873  80.808  1.00  0.00              
ATOM   3855  C   CYS B 124      30.185 -11.014  78.077  1.00  0.00              
ATOM   3856  O   CYS B 124      31.391 -11.049  78.311  1.00  0.00              
ATOM   3857  N   GLU B 125      29.588 -11.943  77.322  1.00  0.00              
ATOM   3858  CA  GLU B 125      30.321 -13.072  76.768  1.00  0.00              
ATOM   3859  CB  GLU B 125      29.396 -14.100  76.124  1.00  0.00              
ATOM   3860  CG  GLU B 125      28.585 -14.914  77.131  1.00  0.00              
ATOM   3861  CD  GLU B 125      29.430 -15.699  78.124  1.00  0.00              
ATOM   3862  OE1 GLU B 125      30.040 -16.696  77.731  1.00  0.00              
ATOM   3863  OE2 GLU B 125      29.494 -15.309  79.288  1.00  0.00              
ATOM   3864  C   GLU B 125      31.411 -12.678  75.790  1.00  0.00              
ATOM   3865  O   GLU B 125      32.539 -13.147  75.932  1.00  0.00              
ATOM   3866  N   ALA B 126      31.121 -11.789  74.834  1.00  0.00              
ATOM   3867  CA  ALA B 126      32.128 -11.325  73.887  1.00  0.00              
ATOM   3868  CB  ALA B 126      31.501 -10.322  72.932  1.00  0.00              
ATOM   3869  C   ALA B 126      33.293 -10.644  74.597  1.00  0.00              
ATOM   3870  O   ALA B 126      34.461 -10.975  74.370  1.00  0.00              
ATOM   3871  N   PHE B 127      32.956  -9.753  75.536  1.00  0.00              
ATOM   3872  CA  PHE B 127      33.946  -9.045  76.333  1.00  0.00              
ATOM   3873  CB  PHE B 127      33.228  -7.986  77.156  1.00  0.00              
ATOM   3874  CG  PHE B 127      34.053  -6.746  77.467  1.00  0.00              
ATOM   3875  CD1 PHE B 127      34.185  -5.756  76.510  1.00  0.00              
ATOM   3876  CD2 PHE B 127      34.604  -6.574  78.723  1.00  0.00              
ATOM   3877  CE1 PHE B 127      34.845  -4.585  76.821  1.00  0.00              
ATOM   3878  CE2 PHE B 127      35.261  -5.399  79.024  1.00  0.00              
ATOM   3879  CZ  PHE B 127      35.378  -4.403  78.078  1.00  0.00              
ATOM   3880  C   PHE B 127      34.734  -9.982  77.248  1.00  0.00              
ATOM   3881  O   PHE B 127      35.911  -9.743  77.511  1.00  0.00              
ATOM   3882  N   ARG B 128      34.110 -11.056  77.744  1.00  0.00              
ATOM   3883  CA  ARG B 128      34.789 -12.057  78.558  1.00  0.00              
ATOM   3884  CB  ARG B 128      33.761 -12.980  79.213  1.00  0.00              
ATOM   3885  CG  ARG B 128      34.357 -14.008  80.167  1.00  0.00              
ATOM   3886  CD  ARG B 128      33.350 -15.078  80.589  1.00  0.00              
ATOM   3887  NE  ARG B 128      32.769 -15.834  79.482  1.00  0.00              
ATOM   3888  CZ  ARG B 128      33.452 -16.673  78.693  1.00  0.00              
ATOM   3889  NH1 ARG B 128      32.788 -17.329  77.752  1.00  0.00              
ATOM   3890  NH2 ARG B 128      34.761 -16.866  78.822  1.00  0.00              
ATOM   3891  C   ARG B 128      35.765 -12.882  77.726  1.00  0.00              
ATOM   3892  O   ARG B 128      36.888 -13.148  78.158  1.00  0.00              
ATOM   3893  N   LYS B 129      35.343 -13.298  76.527  1.00  0.00              
ATOM   3894  CA  LYS B 129      36.186 -14.076  75.629  1.00  0.00              
ATOM   3895  CB  LYS B 129      35.372 -14.593  74.449  1.00  0.00              
ATOM   3896  CG  LYS B 129      34.340 -15.621  74.886  1.00  0.00              
ATOM   3897  CD  LYS B 129      33.420 -15.991  73.738  1.00  0.00              
ATOM   3898  CE  LYS B 129      32.345 -16.935  74.249  1.00  0.00              
ATOM   3899  NZ  LYS B 129      31.446 -17.308  73.176  1.00  0.00              
ATOM   3900  C   LYS B 129      37.390 -13.283  75.142  1.00  0.00              
ATOM   3901  O   LYS B 129      38.501 -13.809  75.071  1.00  0.00              
ATOM   3902  N   ASP B 130      37.168 -12.013  74.788  1.00  0.00              
ATOM   3903  CA  ASP B 130      38.243 -11.062  74.551  1.00  0.00              
ATOM   3904  CB  ASP B 130      38.983 -11.313  73.223  1.00  0.00              
ATOM   3905  CG  ASP B 130      39.992 -10.220  72.895  1.00  0.00              
ATOM   3906  OD1 ASP B 130      39.770  -9.486  71.933  1.00  0.00              
ATOM   3907  OD2 ASP B 130      40.970 -10.058  73.622  1.00  0.00              
ATOM   3908  C   ASP B 130      37.692  -9.641  74.561  1.00  0.00              
ATOM   3909  O   ASP B 130      36.982  -9.273  73.626  1.00  0.00              
ATOM   3910  N   PRO B 131      38.038  -8.785  75.534  1.00  0.00              
ATOM   3911  CD  PRO B 131      38.983  -9.084  76.606  1.00  0.00              
ATOM   3912  CA  PRO B 131      37.531  -7.418  75.643  1.00  0.00              
ATOM   3913  CB  PRO B 131      38.251  -6.891  76.872  1.00  0.00              
ATOM   3914  CG  PRO B 131      39.516  -7.709  76.955  1.00  0.00              
ATOM   3915  C   PRO B 131      37.750  -6.535  74.419  1.00  0.00              
ATOM   3916  O   PRO B 131      36.863  -5.784  74.004  1.00  0.00              
ATOM   3917  N   LYS B 132      38.932  -6.692  73.809  1.00  0.00              
ATOM   3918  CA  LYS B 132      39.366  -5.873  72.688  1.00  0.00              
ATOM   3919  CB  LYS B 132      40.787  -6.241  72.254  1.00  0.00              
ATOM   3920  CG  LYS B 132      41.831  -6.308  73.367  1.00  0.00              
ATOM   3921  CD  LYS B 132      42.017  -4.983  74.092  1.00  0.00              
ATOM   3922  CE  LYS B 132      42.958  -5.198  75.264  1.00  0.00              
ATOM   3923  NZ  LYS B 132      43.152  -3.965  76.000  1.00  0.00              
ATOM   3924  C   LYS B 132      38.430  -5.979  71.494  1.00  0.00              
ATOM   3925  O   LYS B 132      38.037  -4.947  70.952  1.00  0.00              
ATOM   3926  N   GLU B 133      38.011  -7.191  71.101  1.00  0.00              
ATOM   3927  CA  GLU B 133      37.093  -7.345  69.979  1.00  0.00              
ATOM   3928  CB  GLU B 133      36.927  -8.812  69.529  1.00  0.00              
ATOM   3929  CG  GLU B 133      36.700  -9.936  70.549  1.00  0.00              
ATOM   3930  CD  GLU B 133      35.266 -10.240  70.970  1.00  0.00              
ATOM   3931  OE1 GLU B 133      34.760 -11.296  70.596  1.00  0.00              
ATOM   3932  OE2 GLU B 133      34.652  -9.431  71.660  1.00  0.00              
ATOM   3933  C   GLU B 133      35.759  -6.630  70.138  1.00  0.00              
ATOM   3934  O   GLU B 133      35.337  -5.935  69.214  1.00  0.00              
ATOM   3935  N   TYR B 134      35.112  -6.726  71.305  1.00  0.00              
ATOM   3936  CA  TYR B 134      33.852  -6.036  71.538  1.00  0.00              
ATOM   3937  CB  TYR B 134      33.189  -6.501  72.839  1.00  0.00              
ATOM   3938  CG  TYR B 134      31.723  -6.093  72.932  1.00  0.00              
ATOM   3939  CD1 TYR B 134      30.796  -6.693  72.101  1.00  0.00              
ATOM   3940  CE1 TYR B 134      29.480  -6.282  72.118  1.00  0.00              
ATOM   3941  CD2 TYR B 134      31.326  -5.098  73.806  1.00  0.00              
ATOM   3942  CE2 TYR B 134      30.010  -4.682  73.823  1.00  0.00              
ATOM   3943  CZ  TYR B 134      29.097  -5.271  72.972  1.00  0.00              
ATOM   3944  OH  TYR B 134      27.780  -4.853  72.955  1.00  0.00              
ATOM   3945  C   TYR B 134      34.068  -4.531  71.567  1.00  0.00              
ATOM   3946  O   TYR B 134      33.312  -3.784  70.943  1.00  0.00              
ATOM   3947  N   ALA B 135      35.127  -4.092  72.258  1.00  0.00              
ATOM   3948  CA  ALA B 135      35.481  -2.682  72.329  1.00  0.00              
ATOM   3949  CB  ALA B 135      36.774  -2.523  73.117  1.00  0.00              
ATOM   3950  C   ALA B 135      35.688  -2.058  70.956  1.00  0.00              
ATOM   3951  O   ALA B 135      35.054  -1.060  70.604  1.00  0.00              
ATOM   3952  N   ASN B 136      36.536  -2.695  70.147  1.00  0.00              
ATOM   3953  CA  ASN B 136      36.844  -2.218  68.811  1.00  0.00              
ATOM   3954  CB  ASN B 136      38.025  -2.974  68.204  1.00  0.00              
ATOM   3955  CG  ASN B 136      39.370  -2.715  68.874  1.00  0.00              
ATOM   3956  OD1 ASN B 136      40.192  -3.617  69.010  1.00  0.00              
ATOM   3957  ND2 ASN B 136      39.694  -1.504  69.310  1.00  0.00              
ATOM   3958  C   ASN B 136      35.651  -2.287  67.876  1.00  0.00              
ATOM   3959  O   ASN B 136      35.393  -1.332  67.143  1.00  0.00              
ATOM   3960  N   GLN B 137      34.882  -3.382  67.915  1.00  0.00              
ATOM   3961  CA  GLN B 137      33.718  -3.530  67.053  1.00  0.00              
ATOM   3962  CB  GLN B 137      33.205  -4.965  67.111  1.00  0.00              
ATOM   3963  CG  GLN B 137      32.511  -5.448  65.842  1.00  0.00              
ATOM   3964  CD  GLN B 137      30.991  -5.427  65.888  1.00  0.00              
ATOM   3965  OE1 GLN B 137      30.350  -6.447  66.122  1.00  0.00              
ATOM   3966  NE2 GLN B 137      30.344  -4.290  65.682  1.00  0.00              
ATOM   3967  C   GLN B 137      32.620  -2.536  67.410  1.00  0.00              
ATOM   3968  O   GLN B 137      31.896  -2.085  66.518  1.00  0.00              
ATOM   3969  N   PHE B 138      32.479  -2.171  68.690  1.00  0.00              
ATOM   3970  CA  PHE B 138      31.561  -1.113  69.086  1.00  0.00              
ATOM   3971  CB  PHE B 138      31.368  -1.096  70.605  1.00  0.00              
ATOM   3972  CG  PHE B 138      30.286  -0.126  71.063  1.00  0.00              
ATOM   3973  CD1 PHE B 138      28.955  -0.432  70.852  1.00  0.00              
ATOM   3974  CD2 PHE B 138      30.637   1.076  71.652  1.00  0.00              
ATOM   3975  CE1 PHE B 138      27.982   0.476  71.210  1.00  0.00              
ATOM   3976  CE2 PHE B 138      29.655   1.979  71.999  1.00  0.00              
ATOM   3977  CZ  PHE B 138      28.329   1.681  71.777  1.00  0.00              
ATOM   3978  C   PHE B 138      32.055   0.244  68.595  1.00  0.00              
ATOM   3979  O   PHE B 138      31.306   0.966  67.932  1.00  0.00              
ATOM   3980  N   MET B 139      33.320   0.586  68.883  1.00  0.00              
ATOM   3981  CA  MET B 139      33.904   1.857  68.456  1.00  0.00              
ATOM   3982  CB  MET B 139      35.299   2.058  69.035  1.00  0.00              
ATOM   3983  CG  MET B 139      35.337   2.226  70.544  1.00  0.00              
ATOM   3984  SD  MET B 139      36.977   2.703  71.142  1.00  0.00              
ATOM   3985  CE  MET B 139      37.726   1.107  71.299  1.00  0.00              
ATOM   3986  C   MET B 139      33.967   2.038  66.944  1.00  0.00              
ATOM   3987  O   MET B 139      34.105   3.152  66.441  1.00  0.00              
ATOM   3988  N   TRP B 140      33.928   0.924  66.213  1.00  0.00              
ATOM   3989  CA  TRP B 140      33.574   0.945  64.808  1.00  0.00              
ATOM   3990  CB  TRP B 140      34.000  -0.386  64.169  1.00  0.00              
ATOM   3991  CG  TRP B 140      33.508  -0.616  62.746  1.00  0.00              
ATOM   3992  CD2 TRP B 140      32.545  -1.503  62.355  1.00  0.00              
ATOM   3993  CE2 TRP B 140      32.423  -1.242  61.032  1.00  0.00              
ATOM   3994  CE3 TRP B 140      31.935  -2.576  62.957  1.00  0.00              
ATOM   3995  CD1 TRP B 140      33.950   0.135  61.676  1.00  0.00              
ATOM   3996  NE1 TRP B 140      33.259  -0.278  60.631  1.00  0.00              
ATOM   3997  CZ2 TRP B 140      31.671  -2.005  60.177  1.00  0.00              
ATOM   3998  CZ3 TRP B 140      31.156  -3.363  62.124  1.00  0.00              
ATOM   3999  CH2 TRP B 140      31.025  -3.083  60.764  1.00  0.00              
ATOM   4000  C   TRP B 140      32.077   1.229  64.663  1.00  0.00              
ATOM   4001  O   TRP B 140      31.699   2.375  64.416  1.00  0.00              
ATOM   4002  N   GLU B 141      31.215   0.235  64.940  1.00  0.00              
ATOM   4003  CA  GLU B 141      29.817   0.225  64.511  1.00  0.00              
ATOM   4004  CB  GLU B 141      29.103  -1.020  65.038  1.00  0.00              
ATOM   4005  CG  GLU B 141      27.786  -1.331  64.321  1.00  0.00              
ATOM   4006  CD  GLU B 141      27.037  -2.542  64.861  1.00  0.00              
ATOM   4007  OE1 GLU B 141      27.600  -3.638  64.867  1.00  0.00              
ATOM   4008  OE2 GLU B 141      25.893  -2.385  65.283  1.00  0.00              
ATOM   4009  C   GLU B 141      29.020   1.463  64.889  1.00  0.00              
ATOM   4010  O   GLU B 141      28.292   2.018  64.057  1.00  0.00              
ATOM   4011  N   TYR B 142      29.203   1.918  66.131  1.00  0.00              
ATOM   4012  CA  TYR B 142      28.518   3.095  66.632  1.00  0.00              
ATOM   4013  CB  TYR B 142      28.838   3.259  68.117  1.00  0.00              
ATOM   4014  CG  TYR B 142      27.895   4.194  68.860  1.00  0.00              
ATOM   4015  CD1 TYR B 142      26.617   3.771  69.166  1.00  0.00              
ATOM   4016  CE1 TYR B 142      25.760   4.598  69.860  1.00  0.00              
ATOM   4017  CD2 TYR B 142      28.322   5.449  69.242  1.00  0.00              
ATOM   4018  CE2 TYR B 142      27.468   6.282  69.934  1.00  0.00              
ATOM   4019  CZ  TYR B 142      26.196   5.847  70.243  1.00  0.00              
ATOM   4020  OH  TYR B 142      25.353   6.661  70.971  1.00  0.00              
ATOM   4021  C   TYR B 142      28.970   4.315  65.838  1.00  0.00              
ATOM   4022  O   TYR B 142      28.152   5.016  65.240  1.00  0.00              
ATOM   4023  N   SER B 143      30.283   4.524  65.738  1.00  0.00              
ATOM   4024  CA  SER B 143      30.821   5.705  65.091  1.00  0.00              
ATOM   4025  CB  SER B 143      32.277   5.861  65.476  1.00  0.00              
ATOM   4026  OG  SER B 143      32.368   5.955  66.893  1.00  0.00              
ATOM   4027  C   SER B 143      30.624   5.723  63.581  1.00  0.00              
ATOM   4028  O   SER B 143      30.393   6.796  63.028  1.00  0.00              
ATOM   4029  N   THR B 144      30.658   4.574  62.890  1.00  0.00              
ATOM   4030  CA  THR B 144      30.271   4.501  61.482  1.00  0.00              
ATOM   4031  CB  THR B 144      30.434   3.078  60.903  1.00  0.00              
ATOM   4032  OG1 THR B 144      30.172   2.148  61.949  1.00  0.00              
ATOM   4033  CG2 THR B 144      31.793   2.849  60.273  1.00  0.00              
ATOM   4034  C   THR B 144      28.839   4.952  61.248  1.00  0.00              
ATOM   4035  O   THR B 144      28.516   5.641  60.280  1.00  0.00              
ATOM   4036  N   ASN B 145      27.971   4.567  62.182  1.00  0.00              
ATOM   4037  CA  ASN B 145      26.554   4.802  62.003  1.00  0.00              
ATOM   4038  CB  ASN B 145      25.768   3.624  62.528  1.00  0.00              
ATOM   4039  CG  ASN B 145      25.981   2.430  61.614  1.00  0.00              
ATOM   4040  OD1 ASN B 145      25.723   2.488  60.408  1.00  0.00              
ATOM   4041  ND2 ASN B 145      26.481   1.310  62.111  1.00  0.00              
ATOM   4042  C   ASN B 145      26.055   6.120  62.552  1.00  0.00              
ATOM   4043  O   ASN B 145      24.995   6.609  62.161  1.00  0.00              
ATOM   4044  N   TYR B 146      26.824   6.718  63.458  1.00  0.00              
ATOM   4045  CA  TYR B 146      26.533   8.057  63.929  1.00  0.00              
ATOM   4046  CB  TYR B 146      26.264   8.034  65.440  1.00  0.00              
ATOM   4047  CG  TYR B 146      25.076   7.144  65.782  1.00  0.00              
ATOM   4048  CD1 TYR B 146      25.289   5.908  66.358  1.00  0.00              
ATOM   4049  CE1 TYR B 146      24.247   5.016  66.491  1.00  0.00              
ATOM   4050  CD2 TYR B 146      23.802   7.516  65.402  1.00  0.00              
ATOM   4051  CE2 TYR B 146      22.759   6.624  65.530  1.00  0.00              
ATOM   4052  CZ  TYR B 146      22.990   5.375  66.059  1.00  0.00              
ATOM   4053  OH  TYR B 146      21.954   4.466  66.145  1.00  0.00              
ATOM   4054  C   TYR B 146      27.658   8.998  63.517  1.00  0.00              
ATOM   4055  O   TYR B 146      28.224   9.753  64.308  1.00  0.00              
ATOM   4056  N   GLY B 147      27.929   8.970  62.207  1.00  0.00              
ATOM   4057  CA  GLY B 147      29.028   9.701  61.590  1.00  0.00              
ATOM   4058  C   GLY B 147      28.939  11.211  61.761  1.00  0.00              
ATOM   4059  O   GLY B 147      29.920  11.872  62.093  1.00  0.00              
ATOM   4060  N   GLN B 148      27.742  11.766  61.564  1.00  0.00              
ATOM   4061  CA  GLN B 148      27.513  13.190  61.751  1.00  0.00              
ATOM   4062  CB  GLN B 148      26.445  13.688  60.780  1.00  0.00              
ATOM   4063  CG  GLN B 148      27.003  14.156  59.441  1.00  0.00              
ATOM   4064  CD  GLN B 148      27.829  15.433  59.542  1.00  0.00              
ATOM   4065  OE1 GLN B 148      29.056  15.416  59.516  1.00  0.00              
ATOM   4066  NE2 GLN B 148      27.209  16.601  59.645  1.00  0.00              
ATOM   4067  C   GLN B 148      27.153  13.577  63.181  1.00  0.00              
ATOM   4068  O   GLN B 148      26.822  14.733  63.451  1.00  0.00              
ATOM   4069  N   ALA B 149      27.179  12.630  64.124  1.00  0.00              
ATOM   4070  CA  ALA B 149      27.026  12.969  65.530  1.00  0.00              
ATOM   4071  CB  ALA B 149      26.671  11.730  66.336  1.00  0.00              
ATOM   4072  C   ALA B 149      28.365  13.493  66.036  1.00  0.00              
ATOM   4073  O   ALA B 149      29.404  13.009  65.576  1.00  0.00              
ATOM   4074  N   PRO B 150      28.417  14.482  66.942  1.00  0.00              
ATOM   4075  CD  PRO B 150      27.249  15.176  67.478  1.00  0.00              
ATOM   4076  CA  PRO B 150      29.652  15.057  67.465  1.00  0.00              
ATOM   4077  CB  PRO B 150      29.150  15.952  68.574  1.00  0.00              
ATOM   4078  CG  PRO B 150      27.827  16.447  68.064  1.00  0.00              
ATOM   4079  C   PRO B 150      30.657  14.042  67.994  1.00  0.00              
ATOM   4080  O   PRO B 150      30.327  13.171  68.806  1.00  0.00              
ATOM   4081  N   LEU B 151      31.891  14.160  67.486  1.00  0.00              
ATOM   4082  CA  LEU B 151      33.045  13.398  67.956  1.00  0.00              
ATOM   4083  CB  LEU B 151      34.318  14.019  67.374  1.00  0.00              
ATOM   4084  CG  LEU B 151      35.699  13.438  67.683  1.00  0.00              
ATOM   4085  CD1 LEU B 151      35.836  11.998  67.210  1.00  0.00              
ATOM   4086  CD2 LEU B 151      36.766  14.294  67.027  1.00  0.00              
ATOM   4087  C   LEU B 151      33.139  13.309  69.476  1.00  0.00              
ATOM   4088  O   LEU B 151      33.399  12.236  70.023  1.00  0.00              
ATOM   4089  N   SER B 152      32.870  14.436  70.143  1.00  0.00              
ATOM   4090  CA  SER B 152      32.725  14.509  71.589  1.00  0.00              
ATOM   4091  CB  SER B 152      32.211  15.901  71.929  1.00  0.00              
ATOM   4092  OG  SER B 152      31.044  16.206  71.165  1.00  0.00              
ATOM   4093  C   SER B 152      31.775  13.451  72.140  1.00  0.00              
ATOM   4094  O   SER B 152      32.189  12.567  72.893  1.00  0.00              
ATOM   4095  N   LEU B 153      30.517  13.511  71.682  1.00  0.00              
ATOM   4096  CA  LEU B 153      29.472  12.583  72.087  1.00  0.00              
ATOM   4097  CB  LEU B 153      28.153  12.890  71.391  1.00  0.00              
ATOM   4098  CG  LEU B 153      27.415  14.152  71.795  1.00  0.00              
ATOM   4099  CD1 LEU B 153      26.145  14.303  70.980  1.00  0.00              
ATOM   4100  CD2 LEU B 153      27.085  14.119  73.275  1.00  0.00              
ATOM   4101  C   LEU B 153      29.828  11.130  71.846  1.00  0.00              
ATOM   4102  O   LEU B 153      29.664  10.296  72.742  1.00  0.00              
ATOM   4103  N   LEU B 154      30.372  10.849  70.657  1.00  0.00              
ATOM   4104  CA  LEU B 154      30.828   9.513  70.309  1.00  0.00              
ATOM   4105  CB  LEU B 154      31.367   9.487  68.881  1.00  0.00              
ATOM   4106  CG  LEU B 154      30.408   9.773  67.730  1.00  0.00              
ATOM   4107  CD1 LEU B 154      31.167   9.867  66.423  1.00  0.00              
ATOM   4108  CD2 LEU B 154      29.339   8.701  67.629  1.00  0.00              
ATOM   4109  C   LEU B 154      31.881   8.993  71.280  1.00  0.00              
ATOM   4110  O   LEU B 154      31.663   7.959  71.912  1.00  0.00              
ATOM   4111  N   VAL B 155      32.974   9.741  71.481  1.00  0.00              
ATOM   4112  CA  VAL B 155      34.064   9.324  72.361  1.00  0.00              
ATOM   4113  CB  VAL B 155      35.298  10.250  72.158  1.00  0.00              
ATOM   4114  CG1 VAL B 155      36.477   9.906  73.059  1.00  0.00              
ATOM   4115  CG2 VAL B 155      35.794  10.135  70.726  1.00  0.00              
ATOM   4116  C   VAL B 155      33.633   9.242  73.827  1.00  0.00              
ATOM   4117  O   VAL B 155      34.142   8.410  74.590  1.00  0.00              
ATOM   4118  N   SER B 156      32.695  10.092  74.261  1.00  0.00              
ATOM   4119  CA  SER B 156      32.111   9.941  75.583  1.00  0.00              
ATOM   4120  CB  SER B 156      31.326  11.179  76.011  1.00  0.00              
ATOM   4121  OG  SER B 156      30.419  11.681  75.040  1.00  0.00              
ATOM   4122  C   SER B 156      31.245   8.696  75.696  1.00  0.00              
ATOM   4123  O   SER B 156      31.328   7.980  76.698  1.00  0.00              
ATOM   4124  N   TYR B 157      30.446   8.395  74.663  1.00  0.00              
ATOM   4125  CA  TYR B 157      29.527   7.273  74.726  1.00  0.00              
ATOM   4126  CB  TYR B 157      28.501   7.282  73.593  1.00  0.00              
ATOM   4127  CG  TYR B 157      27.345   6.321  73.852  1.00  0.00              
ATOM   4128  CD1 TYR B 157      26.237   6.771  74.537  1.00  0.00              
ATOM   4129  CE1 TYR B 157      25.187   5.914  74.782  1.00  0.00              
ATOM   4130  CD2 TYR B 157      27.402   5.007  73.421  1.00  0.00              
ATOM   4131  CE2 TYR B 157      26.352   4.146  73.665  1.00  0.00              
ATOM   4132  CZ  TYR B 157      25.244   4.613  74.332  1.00  0.00              
ATOM   4133  OH  TYR B 157      24.169   3.774  74.545  1.00  0.00              
ATOM   4134  C   TYR B 157      30.294   5.967  74.703  1.00  0.00              
ATOM   4135  O   TYR B 157      30.025   5.113  75.542  1.00  0.00              
ATOM   4136  N   THR B 158      31.259   5.804  73.792  1.00  0.00              
ATOM   4137  CA  THR B 158      32.037   4.578  73.693  1.00  0.00              
ATOM   4138  CB  THR B 158      33.035   4.686  72.529  1.00  0.00              
ATOM   4139  OG1 THR B 158      33.736   5.909  72.724  1.00  0.00              
ATOM   4140  CG2 THR B 158      32.340   4.663  71.173  1.00  0.00              
ATOM   4141  C   THR B 158      32.747   4.259  75.002  1.00  0.00              
ATOM   4142  O   THR B 158      32.680   3.139  75.508  1.00  0.00              
ATOM   4143  N   LYS B 159      33.365   5.293  75.580  1.00  0.00              
ATOM   4144  CA  LYS B 159      34.003   5.215  76.885  1.00  0.00              
ATOM   4145  CB  LYS B 159      34.555   6.590  77.206  1.00  0.00              
ATOM   4146  CG  LYS B 159      35.540   6.682  78.357  1.00  0.00              
ATOM   4147  CD  LYS B 159      36.015   8.117  78.585  1.00  0.00              
ATOM   4148  CE  LYS B 159      36.782   8.729  77.410  1.00  0.00              
ATOM   4149  NZ  LYS B 159      35.914   9.372  76.436  1.00  0.00              
ATOM   4150  C   LYS B 159      33.022   4.781  77.972  1.00  0.00              
ATOM   4151  O   LYS B 159      33.272   3.809  78.689  1.00  0.00              
ATOM   4152  N   SER B 160      31.872   5.459  78.058  1.00  0.00              
ATOM   4153  CA  SER B 160      30.867   5.164  79.072  1.00  0.00              
ATOM   4154  CB  SER B 160      29.745   6.193  79.027  1.00  0.00              
ATOM   4155  OG  SER B 160      30.235   7.512  79.226  1.00  0.00              
ATOM   4156  C   SER B 160      30.278   3.768  78.921  1.00  0.00              
ATOM   4157  O   SER B 160      30.085   3.053  79.905  1.00  0.00              
ATOM   4158  N   TYR B 161      30.051   3.352  77.672  1.00  0.00              
ATOM   4159  CA  TYR B 161      29.501   2.047  77.352  1.00  0.00              
ATOM   4160  CB  TYR B 161      29.196   1.969  75.853  1.00  0.00              
ATOM   4161  CG  TYR B 161      28.485   0.694  75.423  1.00  0.00              
ATOM   4162  CD1 TYR B 161      27.120   0.581  75.593  1.00  0.00              
ATOM   4163  CE1 TYR B 161      26.483  -0.597  75.268  1.00  0.00              
ATOM   4164  CD2 TYR B 161      29.209  -0.357  74.892  1.00  0.00              
ATOM   4165  CE2 TYR B 161      28.574  -1.534  74.564  1.00  0.00              
ATOM   4166  CZ  TYR B 161      27.218  -1.651  74.772  1.00  0.00              
ATOM   4167  OH  TYR B 161      26.595  -2.851  74.494  1.00  0.00              
ATOM   4168  C   TYR B 161      30.487   0.961  77.750  1.00  0.00              
ATOM   4169  O   TYR B 161      30.111   0.013  78.437  1.00  0.00              
ATOM   4170  N   LEU B 162      31.757   1.088  77.357  1.00  0.00              
ATOM   4171  CA  LEU B 162      32.757   0.087  77.698  1.00  0.00              
ATOM   4172  CB  LEU B 162      34.025   0.294  76.883  1.00  0.00              
ATOM   4173  CG  LEU B 162      33.873   0.177  75.369  1.00  0.00              
ATOM   4174  CD1 LEU B 162      35.162   0.569  74.672  1.00  0.00              
ATOM   4175  CD2 LEU B 162      33.400  -1.213  74.967  1.00  0.00              
ATOM   4176  C   LEU B 162      33.057   0.037  79.188  1.00  0.00              
ATOM   4177  O   LEU B 162      33.311  -1.038  79.736  1.00  0.00              
ATOM   4178  N   SER B 163      32.983   1.189  79.867  1.00  0.00              
ATOM   4179  CA  SER B 163      33.044   1.233  81.320  1.00  0.00              
ATOM   4180  CB  SER B 163      33.052   2.680  81.808  1.00  0.00              
ATOM   4181  OG  SER B 163      33.422   2.807  83.176  1.00  0.00              
ATOM   4182  C   SER B 163      31.859   0.480  81.920  1.00  0.00              
ATOM   4183  O   SER B 163      32.046  -0.293  82.859  1.00  0.00              
ATOM   4184  N   MET B 164      30.652   0.675  81.370  1.00  0.00              
ATOM   4185  CA  MET B 164      29.456  -0.049  81.781  1.00  0.00              
ATOM   4186  CB  MET B 164      28.245   0.481  81.007  1.00  0.00              
ATOM   4187  CG  MET B 164      26.920  -0.233  81.243  1.00  0.00              
ATOM   4188  SD  MET B 164      25.536   0.581  80.408  1.00  0.00              
ATOM   4189  CE  MET B 164      25.547  -0.304  78.878  1.00  0.00              
ATOM   4190  C   MET B 164      29.602  -1.552  81.590  1.00  0.00              
ATOM   4191  O   MET B 164      29.223  -2.325  82.467  1.00  0.00              
ATOM   4192  N   VAL B 165      30.164  -1.995  80.461  1.00  0.00              
ATOM   4193  CA  VAL B 165      30.412  -3.415  80.234  1.00  0.00              
ATOM   4194  CB  VAL B 165      30.942  -3.688  78.808  1.00  0.00              
ATOM   4195  CG1 VAL B 165      31.017  -5.183  78.562  1.00  0.00              
ATOM   4196  CG2 VAL B 165      30.057  -3.074  77.738  1.00  0.00              
ATOM   4197  C   VAL B 165      31.396  -3.936  81.279  1.00  0.00              
ATOM   4198  O   VAL B 165      31.142  -4.954  81.926  1.00  0.00              
ATOM   4199  N   GLY B 166      32.492  -3.194  81.485  1.00  0.00              
ATOM   4200  CA  GLY B 166      33.515  -3.536  82.461  1.00  0.00              
ATOM   4201  C   GLY B 166      32.965  -3.712  83.870  1.00  0.00              
ATOM   4202  O   GLY B 166      33.225  -4.733  84.511  1.00  0.00              
ATOM   4203  N   SER B 167      32.180  -2.749  84.361  1.00  0.00              
ATOM   4204  CA  SER B 167      31.579  -2.843  85.682  1.00  0.00              
ATOM   4205  CB  SER B 167      30.986  -1.494  86.075  1.00  0.00              
ATOM   4206  OG  SER B 167      30.134  -1.019  85.042  1.00  0.00              
ATOM   4207  C   SER B 167      30.505  -3.922  85.728  1.00  0.00              
ATOM   4208  O   SER B 167      30.621  -4.900  86.470  1.00  0.00              
ATOM   4209  N   CYS B 168      29.478  -3.785  84.885  1.00  0.00              
ATOM   4210  CA  CYS B 168      28.333  -4.678  84.912  1.00  0.00              
ATOM   4211  CB  CYS B 168      27.277  -4.248  83.913  1.00  0.00              
ATOM   4212  SG  CYS B 168      26.699  -2.552  84.179  1.00  0.00              
ATOM   4213  C   CYS B 168      28.669  -6.146  84.728  1.00  0.00              
ATOM   4214  O   CYS B 168      28.205  -6.969  85.519  1.00  0.00              
ATOM   4215  N   CYS B 169      29.536  -6.503  83.777  1.00  0.00              
ATOM   4216  CA  CYS B 169      29.918  -7.896  83.602  1.00  0.00              
ATOM   4217  CB  CYS B 169      30.568  -8.107  82.243  1.00  0.00              
ATOM   4218  SG  CYS B 169      29.509  -7.557  80.880  1.00  0.00              
ATOM   4219  C   CYS B 169      30.811  -8.448  84.711  1.00  0.00              
ATOM   4220  O   CYS B 169      31.044  -9.656  84.764  1.00  0.00              
ATOM   4221  N   THR B 170      31.341  -7.606  85.609  1.00  0.00              
ATOM   4222  CA  THR B 170      32.041  -8.106  86.785  1.00  0.00              
ATOM   4223  CB  THR B 170      33.433  -7.456  86.952  1.00  0.00              
ATOM   4224  OG1 THR B 170      33.265  -6.044  86.968  1.00  0.00              
ATOM   4225  CG2 THR B 170      34.397  -7.876  85.853  1.00  0.00              
ATOM   4226  C   THR B 170      31.222  -7.979  88.068  1.00  0.00              
ATOM   4227  O   THR B 170      31.563  -8.575  89.093  1.00  0.00              
ATOM   4228  N   SER B 171      30.137  -7.196  88.039  1.00  0.00              
ATOM   4229  CA  SER B 171      29.284  -7.007  89.204  1.00  0.00              
ATOM   4230  CB  SER B 171      28.320  -5.846  88.956  1.00  0.00              
ATOM   4231  OG  SER B 171      27.295  -6.129  88.011  1.00  0.00              
ATOM   4232  C   SER B 171      28.505  -8.255  89.611  1.00  0.00              
ATOM   4233  O   SER B 171      28.259  -9.152  88.802  1.00  0.00              
ATOM   4234  N   ALA B 172      28.074  -8.285  90.877  1.00  0.00              
ATOM   4235  CA  ALA B 172      27.297  -9.389  91.430  1.00  0.00              
ATOM   4236  CB  ALA B 172      26.973  -9.084  92.885  1.00  0.00              
ATOM   4237  C   ALA B 172      25.978  -9.684  90.721  1.00  0.00              
ATOM   4238  O   ALA B 172      25.475 -10.807  90.772  1.00  0.00              
ATOM   4239  N   SER B 173      25.394  -8.678  90.065  1.00  0.00              
ATOM   4240  CA  SER B 173      24.221  -8.882  89.237  1.00  0.00              
ATOM   4241  CB  SER B 173      22.940  -8.668  90.042  1.00  0.00              
ATOM   4242  OG  SER B 173      21.770  -8.959  89.287  1.00  0.00              
ATOM   4243  C   SER B 173      24.314  -7.928  88.050  1.00  0.00              
ATOM   4244  O   SER B 173      23.982  -6.741  88.169  1.00  0.00              
ATOM   4245  N   PRO B 174      24.773  -8.414  86.883  1.00  0.00              
ATOM   4246  CD  PRO B 174      25.215  -9.791  86.670  1.00  0.00              
ATOM   4247  CA  PRO B 174      24.951  -7.630  85.665  1.00  0.00              
ATOM   4248  CB  PRO B 174      25.278  -8.683  84.627  1.00  0.00              
ATOM   4249  CG  PRO B 174      26.073  -9.682  85.423  1.00  0.00              
ATOM   4250  C   PRO B 174      23.735  -6.809  85.269  1.00  0.00              
ATOM   4251  O   PRO B 174      23.861  -5.616  85.004  1.00  0.00              
ATOM   4252  N   THR B 175      22.547  -7.417  85.278  1.00  0.00              
ATOM   4253  CA  THR B 175      21.300  -6.754  84.923  1.00  0.00              
ATOM   4254  CB  THR B 175      20.163  -7.792  84.984  1.00  0.00              
ATOM   4255  OG1 THR B 175      20.700  -8.983  84.413  1.00  0.00              
ATOM   4256  CG2 THR B 175      18.938  -7.361  84.188  1.00  0.00              
ATOM   4257  C   THR B 175      20.982  -5.537  85.792  1.00  0.00              
ATOM   4258  O   THR B 175      20.487  -4.533  85.278  1.00  0.00              
ATOM   4259  N   VAL B 176      21.306  -5.580  87.092  1.00  0.00              
ATOM   4260  CA  VAL B 176      21.078  -4.461  88.005  1.00  0.00              
ATOM   4261  CB  VAL B 176      21.425  -4.908  89.451  1.00  0.00              
ATOM   4262  CG1 VAL B 176      21.505  -3.765  90.452  1.00  0.00              
ATOM   4263  CG2 VAL B 176      20.371  -5.877  89.949  1.00  0.00              
ATOM   4264  C   VAL B 176      21.896  -3.241  87.583  1.00  0.00              
ATOM   4265  O   VAL B 176      21.390  -2.115  87.499  1.00  0.00              
ATOM   4266  N   CYS B 177      23.169  -3.526  87.296  1.00  0.00              
ATOM   4267  CA  CYS B 177      24.133  -2.535  86.852  1.00  0.00              
ATOM   4268  CB  CYS B 177      25.499  -3.203  86.854  1.00  0.00              
ATOM   4269  SG  CYS B 177      26.865  -2.237  86.168  1.00  0.00              
ATOM   4270  C   CYS B 177      23.778  -1.986  85.475  1.00  0.00              
ATOM   4271  O   CYS B 177      23.726  -0.769  85.279  1.00  0.00              
ATOM   4272  N   PHE B 178      23.486  -2.879  84.519  1.00  0.00              
ATOM   4273  CA  PHE B 178      23.026  -2.497  83.192  1.00  0.00              
ATOM   4274  CB  PHE B 178      22.751  -3.711  82.303  1.00  0.00              
ATOM   4275  CG  PHE B 178      23.975  -4.277  81.592  1.00  0.00              
ATOM   4276  CD1 PHE B 178      24.400  -5.563  81.861  1.00  0.00              
ATOM   4277  CD2 PHE B 178      24.635  -3.521  80.641  1.00  0.00              
ATOM   4278  CE1 PHE B 178      25.473  -6.093  81.174  1.00  0.00              
ATOM   4279  CE2 PHE B 178      25.708  -4.058  79.959  1.00  0.00              
ATOM   4280  CZ  PHE B 178      26.128  -5.343  80.222  1.00  0.00              
ATOM   4281  C   PHE B 178      21.782  -1.629  83.238  1.00  0.00              
ATOM   4282  O   PHE B 178      21.714  -0.653  82.496  1.00  0.00              
ATOM   4283  N   LEU B 179      20.817  -1.929  84.117  1.00  0.00              
ATOM   4284  CA  LEU B 179      19.634  -1.095  84.285  1.00  0.00              
ATOM   4285  CB  LEU B 179      18.698  -1.682  85.343  1.00  0.00              
ATOM   4286  CG  LEU B 179      17.368  -0.981  85.616  1.00  0.00              
ATOM   4287  CD1 LEU B 179      16.453  -1.044  84.402  1.00  0.00              
ATOM   4288  CD2 LEU B 179      16.683  -1.604  86.815  1.00  0.00              
ATOM   4289  C   LEU B 179      19.997   0.339  84.651  1.00  0.00              
ATOM   4290  O   LEU B 179      19.672   1.255  83.892  1.00  0.00              
ATOM   4291  N   LYS B 180      20.717   0.553  85.763  1.00  0.00              
ATOM   4292  CA  LYS B 180      21.041   1.910  86.193  1.00  0.00              
ATOM   4293  CB  LYS B 180      21.705   1.960  87.573  1.00  0.00              
ATOM   4294  CG  LYS B 180      23.089   1.326  87.708  1.00  0.00              
ATOM   4295  CD  LYS B 180      23.717   1.565  89.073  1.00  0.00              
ATOM   4296  CE  LYS B 180      23.988   3.035  89.388  1.00  0.00              
ATOM   4297  NZ  LYS B 180      24.971   3.632  88.501  1.00  0.00              
ATOM   4298  C   LYS B 180      21.899   2.652  85.179  1.00  0.00              
ATOM   4299  O   LYS B 180      21.621   3.806  84.844  1.00  0.00              
ATOM   4300  N   GLU B 181      22.904   1.965  84.628  1.00  0.00              
ATOM   4301  CA  GLU B 181      23.800   2.597  83.686  1.00  0.00              
ATOM   4302  CB  GLU B 181      25.121   1.862  83.576  1.00  0.00              
ATOM   4303  CG  GLU B 181      25.911   1.999  84.874  1.00  0.00              
ATOM   4304  CD  GLU B 181      27.386   1.651  84.766  1.00  0.00              
ATOM   4305  OE1 GLU B 181      28.114   2.348  84.060  1.00  0.00              
ATOM   4306  OE2 GLU B 181      27.824   0.697  85.409  1.00  0.00              
ATOM   4307  C   GLU B 181      23.171   2.889  82.336  1.00  0.00              
ATOM   4308  O   GLU B 181      23.468   3.929  81.753  1.00  0.00              
ATOM   4309  N   ARG B 182      22.259   2.052  81.836  1.00  0.00              
ATOM   4310  CA  ARG B 182      21.483   2.402  80.654  1.00  0.00              
ATOM   4311  CB  ARG B 182      20.732   1.198  80.111  1.00  0.00              
ATOM   4312  CG  ARG B 182      21.674   0.264  79.373  1.00  0.00              
ATOM   4313  CD  ARG B 182      20.983  -1.048  79.076  1.00  0.00              
ATOM   4314  NE  ARG B 182      21.776  -1.853  78.163  1.00  0.00              
ATOM   4315  CZ  ARG B 182      21.650  -3.176  78.074  1.00  0.00              
ATOM   4316  NH1 ARG B 182      22.390  -3.825  77.191  1.00  0.00              
ATOM   4317  NH2 ARG B 182      20.803  -3.857  78.838  1.00  0.00              
ATOM   4318  C   ARG B 182      20.523   3.552  80.917  1.00  0.00              
ATOM   4319  O   ARG B 182      20.361   4.422  80.060  1.00  0.00              
ATOM   4320  N   LEU B 183      19.907   3.601  82.105  1.00  0.00              
ATOM   4321  CA  LEU B 183      19.067   4.731  82.482  1.00  0.00              
ATOM   4322  CB  LEU B 183      18.314   4.459  83.780  1.00  0.00              
ATOM   4323  CG  LEU B 183      17.212   3.405  83.780  1.00  0.00              
ATOM   4324  CD1 LEU B 183      16.717   3.171  85.197  1.00  0.00              
ATOM   4325  CD2 LEU B 183      16.063   3.802  82.865  1.00  0.00              
ATOM   4326  C   LEU B 183      19.829   6.046  82.598  1.00  0.00              
ATOM   4327  O   LEU B 183      19.318   7.090  82.192  1.00  0.00              
ATOM   4328  N   GLN B 184      21.054   6.038  83.133  1.00  0.00              
ATOM   4329  CA  GLN B 184      21.867   7.247  83.151  1.00  0.00              
ATOM   4330  CB  GLN B 184      22.914   7.208  84.273  1.00  0.00              
ATOM   4331  CG  GLN B 184      23.984   6.130  84.194  1.00  0.00              
ATOM   4332  CD  GLN B 184      24.766   5.934  85.485  1.00  0.00              
ATOM   4333  OE1 GLN B 184      24.629   4.928  86.185  1.00  0.00              
ATOM   4334  NE2 GLN B 184      25.625   6.874  85.853  1.00  0.00              
ATOM   4335  C   GLN B 184      22.473   7.578  81.788  1.00  0.00              
ATOM   4336  O   GLN B 184      22.633   8.751  81.447  1.00  0.00              
ATOM   4337  N   LEU B 185      22.799   6.565  80.975  1.00  0.00              
ATOM   4338  CA  LEU B 185      23.236   6.785  79.602  1.00  0.00              
ATOM   4339  CB  LEU B 185      23.876   5.535  78.998  1.00  0.00              
ATOM   4340  CG  LEU B 185      25.397   5.375  79.016  1.00  0.00              
ATOM   4341  CD1 LEU B 185      25.987   5.475  80.415  1.00  0.00              
ATOM   4342  CD2 LEU B 185      25.771   4.047  78.382  1.00  0.00              
ATOM   4343  C   LEU B 185      22.143   7.285  78.670  1.00  0.00              
ATOM   4344  O   LEU B 185      22.458   8.001  77.720  1.00  0.00              
ATOM   4345  N   LYS B 186      20.872   6.950  78.940  1.00  0.00              
ATOM   4346  CA  LYS B 186      19.702   7.351  78.157  1.00  0.00              
ATOM   4347  CB  LYS B 186      18.451   7.215  79.026  1.00  0.00              
ATOM   4348  CG  LYS B 186      17.125   7.531  78.346  1.00  0.00              
ATOM   4349  CD  LYS B 186      16.019   7.593  79.388  1.00  0.00              
ATOM   4350  CE  LYS B 186      14.722   8.132  78.797  1.00  0.00              
ATOM   4351  NZ  LYS B 186      14.877   9.502  78.341  1.00  0.00              
ATOM   4352  C   LYS B 186      19.746   8.735  77.519  1.00  0.00              
ATOM   4353  O   LYS B 186      19.543   8.869  76.311  1.00  0.00              
ATOM   4354  N   HIS B 187      20.075   9.759  78.313  1.00  0.00              
ATOM   4355  CA  HIS B 187      20.166  11.127  77.824  1.00  0.00              
ATOM   4356  CB  HIS B 187      20.440  12.063  78.998  1.00  0.00              
ATOM   4357  CG  HIS B 187      20.272  13.541  78.667  1.00  0.00              
ATOM   4358  ND1 HIS B 187      21.040  14.304  77.902  1.00  0.00              
ATOM   4359  CD2 HIS B 187      19.256  14.321  79.167  1.00  0.00              
ATOM   4360  NE2 HIS B 187      19.476  15.514  78.678  1.00  0.00              
ATOM   4361  CE1 HIS B 187      20.547  15.512  77.923  1.00  0.00              
ATOM   4362  C   HIS B 187      21.261  11.272  76.771  1.00  0.00              
ATOM   4363  O   HIS B 187      21.032  11.844  75.706  1.00  0.00              
ATOM   4364  N   LEU B 188      22.444  10.709  77.044  1.00  0.00              
ATOM   4365  CA  LEU B 188      23.596  10.801  76.155  1.00  0.00              
ATOM   4366  CB  LEU B 188      24.821  10.255  76.891  1.00  0.00              
ATOM   4367  CG  LEU B 188      26.209  10.284  76.256  1.00  0.00              
ATOM   4368  CD1 LEU B 188      26.702  11.709  76.081  1.00  0.00              
ATOM   4369  CD2 LEU B 188      27.187   9.519  77.132  1.00  0.00              
ATOM   4370  C   LEU B 188      23.350  10.006  74.876  1.00  0.00              
ATOM   4371  O   LEU B 188      23.709  10.430  73.775  1.00  0.00              
ATOM   4372  N   SER B 189      22.697   8.853  75.037  1.00  0.00              
ATOM   4373  CA  SER B 189      22.334   7.963  73.948  1.00  0.00              
ATOM   4374  CB  SER B 189      21.691   6.728  74.561  1.00  0.00              
ATOM   4375  OG  SER B 189      22.081   5.503  73.952  1.00  0.00              
ATOM   4376  C   SER B 189      21.371   8.665  72.998  1.00  0.00              
ATOM   4377  O   SER B 189      21.705   8.865  71.827  1.00  0.00              
ATOM   4378  N   LEU B 190      20.221   9.120  73.526  1.00  0.00              
ATOM   4379  CA  LEU B 190      19.228   9.857  72.755  1.00  0.00              
ATOM   4380  CB  LEU B 190      18.057  10.310  73.623  1.00  0.00              
ATOM   4381  CG  LEU B 190      16.999   9.301  74.047  1.00  0.00              
ATOM   4382  CD1 LEU B 190      16.074   9.925  75.076  1.00  0.00              
ATOM   4383  CD2 LEU B 190      16.198   8.822  72.847  1.00  0.00              
ATOM   4384  C   LEU B 190      19.818  11.069  72.057  1.00  0.00              
ATOM   4385  O   LEU B 190      19.601  11.253  70.857  1.00  0.00              
ATOM   4386  N   LEU B 191      20.614  11.845  72.802  1.00  0.00              
ATOM   4387  CA  LEU B 191      21.359  12.973  72.265  1.00  0.00              
ATOM   4388  CB  LEU B 191      22.210  13.569  73.382  1.00  0.00              
ATOM   4389  CG  LEU B 191      23.098  14.790  73.193  1.00  0.00              
ATOM   4390  CD1 LEU B 191      22.346  15.996  72.660  1.00  0.00              
ATOM   4391  CD2 LEU B 191      23.733  15.122  74.528  1.00  0.00              
ATOM   4392  C   LEU B 191      22.217  12.574  71.070  1.00  0.00              
ATOM   4393  O   LEU B 191      22.064  13.167  70.006  1.00  0.00              
ATOM   4394  N   THR B 192      23.043  11.526  71.174  1.00  0.00              
ATOM   4395  CA  THR B 192      23.913  11.120  70.073  1.00  0.00              
ATOM   4396  CB  THR B 192      24.892  10.015  70.528  1.00  0.00              
ATOM   4397  OG1 THR B 192      25.571  10.502  71.680  1.00  0.00              
ATOM   4398  CG2 THR B 192      25.934   9.686  69.470  1.00  0.00              
ATOM   4399  C   THR B 192      23.109  10.685  68.845  1.00  0.00              
ATOM   4400  O   THR B 192      23.387  11.124  67.722  1.00  0.00              
ATOM   4401  N   THR B 193      22.064   9.872  69.050  1.00  0.00              
ATOM   4402  CA  THR B 193      21.197   9.443  67.960  1.00  0.00              
ATOM   4403  CB  THR B 193      20.195   8.370  68.435  1.00  0.00              
ATOM   4404  OG1 THR B 193      19.640   8.774  69.681  1.00  0.00              
ATOM   4405  CG2 THR B 193      20.873   7.025  68.603  1.00  0.00              
ATOM   4406  C   THR B 193      20.465  10.586  67.264  1.00  0.00              
ATOM   4407  O   THR B 193      20.310  10.595  66.043  1.00  0.00              
ATOM   4408  N   LEU B 194      20.047  11.577  68.054  1.00  0.00              
ATOM   4409  CA  LEU B 194      19.273  12.707  67.565  1.00  0.00              
ATOM   4410  CB  LEU B 194      18.676  13.378  68.792  1.00  0.00              
ATOM   4411  CG  LEU B 194      17.564  14.403  68.760  1.00  0.00              
ATOM   4412  CD1 LEU B 194      16.313  13.859  68.090  1.00  0.00              
ATOM   4413  CD2 LEU B 194      17.250  14.760  70.201  1.00  0.00              
ATOM   4414  C   LEU B 194      20.178  13.659  66.790  1.00  0.00              
ATOM   4415  O   LEU B 194      19.881  14.047  65.654  1.00  0.00              
ATOM   4416  N   SER B 195      21.320  13.996  67.402  1.00  0.00              
ATOM   4417  CA  SER B 195      22.309  14.872  66.805  1.00  0.00              
ATOM   4418  CB  SER B 195      23.466  15.112  67.759  1.00  0.00              
ATOM   4419  OG  SER B 195      23.016  15.770  68.935  1.00  0.00              
ATOM   4420  C   SER B 195      22.824  14.406  65.456  1.00  0.00              
ATOM   4421  O   SER B 195      22.954  15.249  64.570  1.00  0.00              
ATOM   4422  N   ASN B 196      23.068  13.103  65.232  1.00  0.00              
ATOM   4423  CA  ASN B 196      23.452  12.634  63.902  1.00  0.00              
ATOM   4424  CB  ASN B 196      23.696  11.124  63.851  1.00  0.00              
ATOM   4425  CG  ASN B 196      24.149  10.605  62.483  1.00  0.00              
ATOM   4426  OD1 ASN B 196      25.335  10.596  62.178  1.00  0.00              
ATOM   4427  ND2 ASN B 196      23.270  10.166  61.586  1.00  0.00              
ATOM   4428  C   ASN B 196      22.435  13.017  62.836  1.00  0.00              
ATOM   4429  O   ASN B 196      22.833  13.492  61.772  1.00  0.00              
ATOM   4430  N   ARG B 197      21.129  12.882  63.088  1.00  0.00              
ATOM   4431  CA  ARG B 197      20.150  13.173  62.055  1.00  0.00              
ATOM   4432  CB  ARG B 197      18.820  12.482  62.310  1.00  0.00              
ATOM   4433  CG  ARG B 197      17.977  12.358  61.041  1.00  0.00              
ATOM   4434  CD  ARG B 197      18.716  11.682  59.885  1.00  0.00              
ATOM   4435  NE  ARG B 197      19.122  10.318  60.185  1.00  0.00              
ATOM   4436  CZ  ARG B 197      20.321   9.848  59.835  1.00  0.00              
ATOM   4437  NH1 ARG B 197      20.611   8.568  60.011  1.00  0.00              
ATOM   4438  NH2 ARG B 197      21.273  10.618  59.327  1.00  0.00              
ATOM   4439  C   ARG B 197      19.950  14.656  61.799  1.00  0.00              
ATOM   4440  O   ARG B 197      19.875  15.072  60.639  1.00  0.00              
ATOM   4441  N   VAL B 198      19.880  15.475  62.850  1.00  0.00              
ATOM   4442  CA  VAL B 198      19.784  16.915  62.647  1.00  0.00              
ATOM   4443  CB  VAL B 198      19.323  17.676  63.914  1.00  0.00              
ATOM   4444  CG1 VAL B 198      17.874  17.328  64.211  1.00  0.00              
ATOM   4445  CG2 VAL B 198      20.168  17.382  65.143  1.00  0.00              
ATOM   4446  C   VAL B 198      21.054  17.498  62.027  1.00  0.00              
ATOM   4447  O   VAL B 198      20.983  18.332  61.122  1.00  0.00              
ATOM   4448  N   CYS B 199      22.232  17.022  62.445  1.00  0.00              
ATOM   4449  CA  CYS B 199      23.484  17.430  61.825  1.00  0.00              
ATOM   4450  CB  CYS B 199      24.674  17.100  62.711  1.00  0.00              
ATOM   4451  SG  CYS B 199      24.567  17.851  64.356  1.00  0.00              
ATOM   4452  C   CYS B 199      23.699  16.843  60.433  1.00  0.00              
ATOM   4453  O   CYS B 199      24.431  17.434  59.634  1.00  0.00              
ATOM   4454  N   SER B 200      23.116  15.688  60.083  1.00  0.00              
ATOM   4455  CA  SER B 200      23.151  15.229  58.699  1.00  0.00              
ATOM   4456  CB  SER B 200      22.923  13.726  58.531  1.00  0.00              
ATOM   4457  OG  SER B 200      21.798  13.208  59.219  1.00  0.00              
ATOM   4458  C   SER B 200      22.222  16.026  57.799  1.00  0.00              
ATOM   4459  O   SER B 200      22.584  16.295  56.655  1.00  0.00              
ATOM   4460  N   GLN B 201      21.048  16.442  58.294  1.00  0.00              
ATOM   4461  CA  GLN B 201      20.210  17.415  57.595  1.00  0.00              
ATOM   4462  CB  GLN B 201      18.947  17.711  58.393  1.00  0.00              
ATOM   4463  CG  GLN B 201      17.934  16.589  58.277  1.00  0.00              
ATOM   4464  CD  GLN B 201      16.868  16.594  59.359  1.00  0.00              
ATOM   4465  OE1 GLN B 201      15.968  17.430  59.427  1.00  0.00              
ATOM   4466  NE2 GLN B 201      16.961  15.631  60.255  1.00  0.00              
ATOM   4467  C   GLN B 201      20.961  18.712  57.329  1.00  0.00              
ATOM   4468  O   GLN B 201      20.995  19.200  56.197  1.00  0.00              
ATOM   4469  N   TYR B 202      21.619  19.225  58.375  1.00  0.00              
ATOM   4470  CA  TYR B 202      22.486  20.389  58.268  1.00  0.00              
ATOM   4471  CB  TYR B 202      23.102  20.682  59.638  1.00  0.00              
ATOM   4472  CG  TYR B 202      23.856  22.002  59.719  1.00  0.00              
ATOM   4473  CD1 TYR B 202      23.152  23.182  59.852  1.00  0.00              
ATOM   4474  CE1 TYR B 202      23.825  24.382  59.883  1.00  0.00              
ATOM   4475  CD2 TYR B 202      25.235  22.016  59.638  1.00  0.00              
ATOM   4476  CE2 TYR B 202      25.911  23.216  59.651  1.00  0.00              
ATOM   4477  CZ  TYR B 202      25.197  24.388  59.764  1.00  0.00              
ATOM   4478  OH  TYR B 202      25.868  25.592  59.724  1.00  0.00              
ATOM   4479  C   TYR B 202      23.575  20.216  57.213  1.00  0.00              
ATOM   4480  O   TYR B 202      23.753  21.088  56.362  1.00  0.00              
ATOM   4481  N   ALA B 203      24.301  19.094  57.248  1.00  0.00              
ATOM   4482  CA  ALA B 203      25.350  18.817  56.275  1.00  0.00              
ATOM   4483  CB  ALA B 203      26.075  17.536  56.652  1.00  0.00              
ATOM   4484  C   ALA B 203      24.850  18.642  54.847  1.00  0.00              
ATOM   4485  O   ALA B 203      25.468  19.135  53.903  1.00  0.00              
ATOM   4486  N   ALA B 204      23.721  17.949  54.677  1.00  0.00              
ATOM   4487  CA  ALA B 204      23.163  17.683  53.361  1.00  0.00              
ATOM   4488  CB  ALA B 204      22.059  16.646  53.479  1.00  0.00              
ATOM   4489  C   ALA B 204      22.556  18.914  52.705  1.00  0.00              
ATOM   4490  O   ALA B 204      22.638  19.086  51.489  1.00  0.00              
ATOM   4491  N   TYR B 205      21.920  19.769  53.508  1.00  0.00              
ATOM   4492  CA  TYR B 205      21.301  20.973  52.986  1.00  0.00              
ATOM   4493  CB  TYR B 205      20.006  21.258  53.738  1.00  0.00              
ATOM   4494  CG  TYR B 205      18.832  20.352  53.382  1.00  0.00              
ATOM   4495  CD1 TYR B 205      17.855  20.119  54.329  1.00  0.00              
ATOM   4496  CE1 TYR B 205      16.731  19.393  53.995  1.00  0.00              
ATOM   4497  CD2 TYR B 205      18.699  19.823  52.109  1.00  0.00              
ATOM   4498  CE2 TYR B 205      17.578  19.095  51.772  1.00  0.00              
ATOM   4499  CZ  TYR B 205      16.596  18.898  52.716  1.00  0.00              
ATOM   4500  OH  TYR B 205      15.462  18.195  52.371  1.00  0.00              
ATOM   4501  C   TYR B 205      22.177  22.215  52.975  1.00  0.00              
ATOM   4502  O   TYR B 205      22.105  23.021  52.046  1.00  0.00              
ATOM   4503  N   GLY B 206      23.025  22.392  53.989  1.00  0.00              
ATOM   4504  CA  GLY B 206      23.751  23.640  54.169  1.00  0.00              
ATOM   4505  C   GLY B 206      22.911  24.625  54.971  1.00  0.00              
ATOM   4506  O   GLY B 206      21.684  24.653  54.842  1.00  0.00              
ATOM   4507  N   GLU B 207      23.571  25.475  55.767  1.00  0.00              
ATOM   4508  CA  GLU B 207      22.931  26.307  56.784  1.00  0.00              
ATOM   4509  CB  GLU B 207      23.936  27.325  57.336  1.00  0.00              
ATOM   4510  CG  GLU B 207      23.410  28.147  58.514  1.00  0.00              
ATOM   4511  CD  GLU B 207      24.486  28.813  59.354  1.00  0.00              
ATOM   4512  OE1 GLU B 207      24.837  28.246  60.393  1.00  0.00              
ATOM   4513  OE2 GLU B 207      24.969  29.877  58.974  1.00  0.00              
ATOM   4514  C   GLU B 207      21.611  26.981  56.424  1.00  0.00              
ATOM   4515  O   GLU B 207      20.619  26.755  57.117  1.00  0.00              
ATOM   4516  N   LYS B 208      21.552  27.753  55.332  1.00  0.00              
ATOM   4517  CA  LYS B 208      20.324  28.430  54.928  1.00  0.00              
ATOM   4518  CB  LYS B 208      20.583  29.335  53.724  1.00  0.00              
ATOM   4519  CG  LYS B 208      19.388  30.211  53.357  1.00  0.00              
ATOM   4520  CD  LYS B 208      19.658  31.027  52.105  1.00  0.00              
ATOM   4521  CE  LYS B 208      18.418  31.840  51.765  1.00  0.00              
ATOM   4522  NZ  LYS B 208      18.637  32.638  50.575  1.00  0.00              
ATOM   4523  C   LYS B 208      19.204  27.444  54.608  1.00  0.00              
ATOM   4524  O   LYS B 208      18.068  27.619  55.049  1.00  0.00              
ATOM   4525  N   LYS B 209      19.522  26.356  53.902  1.00  0.00              
ATOM   4526  CA  LYS B 209      18.506  25.410  53.473  1.00  0.00              
ATOM   4527  CB  LYS B 209      19.043  24.606  52.301  1.00  0.00              
ATOM   4528  CG  LYS B 209      17.989  23.858  51.500  1.00  0.00              
ATOM   4529  CD  LYS B 209      18.692  23.190  50.336  1.00  0.00              
ATOM   4530  CE  LYS B 209      17.697  22.584  49.366  1.00  0.00              
ATOM   4531  NZ  LYS B 209      18.383  22.180  48.155  1.00  0.00              
ATOM   4532  C   LYS B 209      18.090  24.515  54.636  1.00  0.00              
ATOM   4533  O   LYS B 209      16.945  24.070  54.703  1.00  0.00              
ATOM   4534  N   SER B 210      18.990  24.265  55.593  1.00  0.00              
ATOM   4535  CA  SER B 210      18.652  23.557  56.818  1.00  0.00              
ATOM   4536  CB  SER B 210      19.917  23.165  57.572  1.00  0.00              
ATOM   4537  OG  SER B 210      19.672  22.225  58.612  1.00  0.00              
ATOM   4538  C   SER B 210      17.772  24.431  57.705  1.00  0.00              
ATOM   4539  O   SER B 210      16.846  23.929  58.343  1.00  0.00              
ATOM   4540  N   ARG B 211      18.047  25.738  57.753  1.00  0.00              
ATOM   4541  CA  ARG B 211      17.220  26.716  58.449  1.00  0.00              
ATOM   4542  CB  ARG B 211      17.908  28.067  58.311  1.00  0.00              
ATOM   4543  CG  ARG B 211      17.271  29.292  58.931  1.00  0.00              
ATOM   4544  CD  ARG B 211      18.145  30.456  58.485  1.00  0.00              
ATOM   4545  NE  ARG B 211      17.551  31.748  58.785  1.00  0.00              
ATOM   4546  CZ  ARG B 211      16.578  32.286  58.048  1.00  0.00              
ATOM   4547  NH1 ARG B 211      16.048  33.431  58.454  1.00  0.00              
ATOM   4548  NH2 ARG B 211      16.166  31.730  56.913  1.00  0.00              
ATOM   4549  C   ARG B 211      15.818  26.740  57.853  1.00  0.00              
ATOM   4550  O   ARG B 211      14.823  26.668  58.578  1.00  0.00              
ATOM   4551  N   LEU B 212      15.742  26.793  56.518  1.00  0.00              
ATOM   4552  CA  LEU B 212      14.484  26.649  55.804  1.00  0.00              
ATOM   4553  CB  LEU B 212      14.670  26.843  54.302  1.00  0.00              
ATOM   4554  CG  LEU B 212      14.451  28.227  53.690  1.00  0.00              
ATOM   4555  CD1 LEU B 212      15.311  29.308  54.330  1.00  0.00              
ATOM   4556  CD2 LEU B 212      14.710  28.158  52.196  1.00  0.00              
ATOM   4557  C   LEU B 212      13.792  25.324  56.080  1.00  0.00              
ATOM   4558  O   LEU B 212      12.600  25.337  56.366  1.00  0.00              
ATOM   4559  N   SER B 213      14.493  24.184  56.061  1.00  0.00              
ATOM   4560  CA  SER B 213      13.918  22.887  56.408  1.00  0.00              
ATOM   4561  CB  SER B 213      14.968  21.787  56.254  1.00  0.00              
ATOM   4562  OG  SER B 213      14.500  20.468  56.522  1.00  0.00              
ATOM   4563  C   SER B 213      13.354  22.877  57.823  1.00  0.00              
ATOM   4564  O   SER B 213      12.256  22.368  58.049  1.00  0.00              
ATOM   4565  N   ASN B 214      14.081  23.462  58.782  1.00  0.00              
ATOM   4566  CA  ASN B 214      13.607  23.594  60.153  1.00  0.00              
ATOM   4567  CB  ASN B 214      14.690  24.195  61.054  1.00  0.00              
ATOM   4568  CG  ASN B 214      15.834  23.239  61.375  1.00  0.00              
ATOM   4569  OD1 ASN B 214      15.630  22.060  61.649  1.00  0.00              
ATOM   4570  ND2 ASN B 214      17.087  23.675  61.379  1.00  0.00              
ATOM   4571  C   ASN B 214      12.338  24.432  60.223  1.00  0.00              
ATOM   4572  O   ASN B 214      11.368  24.054  60.882  1.00  0.00              
ATOM   4573  N   LEU B 215      12.316  25.547  59.484  1.00  0.00              
ATOM   4574  CA  LEU B 215      11.138  26.394  59.361  1.00  0.00              
ATOM   4575  CB  LEU B 215      11.498  27.623  58.530  1.00  0.00              
ATOM   4576  CG  LEU B 215      10.505  28.762  58.351  1.00  0.00              
ATOM   4577  CD1 LEU B 215      10.223  29.452  59.674  1.00  0.00              
ATOM   4578  CD2 LEU B 215      11.073  29.769  57.372  1.00  0.00              
ATOM   4579  C   LEU B 215       9.958  25.652  58.735  1.00  0.00              
ATOM   4580  O   LEU B 215       8.833  25.775  59.218  1.00  0.00              
ATOM   4581  N   ILE B 216      10.204  24.851  57.689  1.00  0.00              
ATOM   4582  CA  ILE B 216       9.186  24.031  57.039  1.00  0.00              
ATOM   4583  CB  ILE B 216       9.766  23.325  55.781  1.00  0.00              
ATOM   4584  CG2 ILE B 216       8.786  22.311  55.197  1.00  0.00              
ATOM   4585  CG1 ILE B 216      10.152  24.336  54.709  1.00  0.00              
ATOM   4586  CD1 ILE B 216      10.958  23.758  53.530  1.00  0.00              
ATOM   4587  C   ILE B 216       8.615  23.021  58.027  1.00  0.00              
ATOM   4588  O   ILE B 216       7.395  22.904  58.149  1.00  0.00              
ATOM   4589  N   LYS B 217       9.483  22.314  58.761  1.00  0.00              
ATOM   4590  CA  LYS B 217       9.047  21.368  59.778  1.00  0.00              
ATOM   4591  CB  LYS B 217      10.225  20.655  60.436  1.00  0.00              
ATOM   4592  CG  LYS B 217      10.857  19.671  59.471  1.00  0.00              
ATOM   4593  CD  LYS B 217      11.947  18.823  60.099  1.00  0.00              
ATOM   4594  CE  LYS B 217      12.359  17.855  59.009  1.00  0.00              
ATOM   4595  NZ  LYS B 217      13.344  16.883  59.434  1.00  0.00              
ATOM   4596  C   LYS B 217       8.176  22.028  60.831  1.00  0.00              
ATOM   4597  O   LYS B 217       7.055  21.579  61.064  1.00  0.00              
ATOM   4598  N   LEU B 218       8.634  23.144  61.407  1.00  0.00              
ATOM   4599  CA  LEU B 218       7.847  23.893  62.377  1.00  0.00              
ATOM   4600  CB  LEU B 218       8.661  25.058  62.925  1.00  0.00              
ATOM   4601  CG  LEU B 218       9.912  24.735  63.734  1.00  0.00              
ATOM   4602  CD1 LEU B 218      10.729  25.991  63.959  1.00  0.00              
ATOM   4603  CD2 LEU B 218       9.565  24.053  65.047  1.00  0.00              
ATOM   4604  C   LEU B 218       6.521  24.396  61.816  1.00  0.00              
ATOM   4605  O   LEU B 218       5.497  24.329  62.496  1.00  0.00              
ATOM   4606  N   ALA B 219       6.517  24.853  60.559  1.00  0.00              
ATOM   4607  CA  ALA B 219       5.303  25.280  59.875  1.00  0.00              
ATOM   4608  CB  ALA B 219       5.651  25.813  58.496  1.00  0.00              
ATOM   4609  C   ALA B 219       4.301  24.158  59.654  1.00  0.00              
ATOM   4610  O   ALA B 219       3.099  24.346  59.838  1.00  0.00              
ATOM   4611  N   GLN B 220       4.772  22.975  59.256  1.00  0.00              
ATOM   4612  CA  GLN B 220       3.873  21.863  58.995  1.00  0.00              
ATOM   4613  CB  GLN B 220       4.490  20.863  58.018  1.00  0.00              
ATOM   4614  CG  GLN B 220       4.765  21.554  56.688  1.00  0.00              
ATOM   4615  CD  GLN B 220       5.039  20.656  55.493  1.00  0.00              
ATOM   4616  OE1 GLN B 220       5.847  19.727  55.516  1.00  0.00              
ATOM   4617  NE2 GLN B 220       4.358  20.951  54.394  1.00  0.00              
ATOM   4618  C   GLN B 220       3.396  21.190  60.273  1.00  0.00              
ATOM   4619  O   GLN B 220       2.253  20.737  60.356  1.00  0.00              
ATOM   4620  N   LYS B 221       4.255  21.132  61.295  1.00  0.00              
ATOM   4621  CA  LYS B 221       3.869  20.639  62.610  1.00  0.00              
ATOM   4622  CB  LYS B 221       5.099  20.394  63.475  1.00  0.00              
ATOM   4623  CG  LYS B 221       5.950  19.237  62.978  1.00  0.00              
ATOM   4624  CD  LYS B 221       7.255  19.175  63.750  1.00  0.00              
ATOM   4625  CE  LYS B 221       8.067  17.987  63.264  1.00  0.00              
ATOM   4626  NZ  LYS B 221       9.232  17.800  64.103  1.00  0.00              
ATOM   4627  C   LYS B 221       2.929  21.600  63.322  1.00  0.00              
ATOM   4628  O   LYS B 221       1.991  21.171  63.998  1.00  0.00              
ATOM   4629  N   VAL B 222       3.158  22.915  63.206  1.00  0.00              
ATOM   4630  CA  VAL B 222       2.261  23.905  63.784  1.00  0.00              
ATOM   4631  CB  VAL B 222       2.876  24.604  65.030  1.00  0.00              
ATOM   4632  CG1 VAL B 222       1.808  25.423  65.727  1.00  0.00              
ATOM   4633  CG2 VAL B 222       3.472  23.646  66.044  1.00  0.00              
ATOM   4634  C   VAL B 222       1.841  24.942  62.735  1.00  0.00              
ATOM   4635  O   VAL B 222       2.419  26.032  62.661  1.00  0.00              
ATOM   4636  N   PRO B 223       0.821  24.677  61.902  1.00  0.00              
ATOM   4637  CD  PRO B 223       0.188  23.374  61.732  1.00  0.00              
ATOM   4638  CA  PRO B 223       0.281  25.646  60.953  1.00  0.00              
ATOM   4639  CB  PRO B 223      -0.673  24.810  60.125  1.00  0.00              
ATOM   4640  CG  PRO B 223      -1.126  23.722  61.063  1.00  0.00              
ATOM   4641  C   PRO B 223      -0.401  26.834  61.621  1.00  0.00              
ATOM   4642  O   PRO B 223      -0.409  27.940  61.087  1.00  0.00              
ATOM   4643  N   THR B 224      -0.927  26.635  62.831  1.00  0.00              
ATOM   4644  CA  THR B 224      -1.623  27.655  63.602  1.00  0.00              
ATOM   4645  CB  THR B 224      -2.370  26.941  64.746  1.00  0.00              
ATOM   4646  OG1 THR B 224      -1.504  25.915  65.233  1.00  0.00              
ATOM   4647  CG2 THR B 224      -3.690  26.349  64.280  1.00  0.00              
ATOM   4648  C   THR B 224      -0.768  28.798  64.149  1.00  0.00              
ATOM   4649  O   THR B 224      -1.290  29.739  64.750  1.00  0.00              
ATOM   4650  N   ALA B 225       0.552  28.733  63.961  1.00  0.00              
ATOM   4651  CA  ALA B 225       1.463  29.749  64.461  1.00  0.00              
ATOM   4652  CB  ALA B 225       2.838  29.111  64.568  1.00  0.00              
ATOM   4653  C   ALA B 225       1.578  30.973  63.553  1.00  0.00              
ATOM   4654  O   ALA B 225       0.818  31.150  62.596  1.00  0.00              
ATOM   4655  N   ASP B 226       2.521  31.868  63.857  1.00  0.00              
ATOM   4656  CA  ASP B 226       2.936  32.889  62.907  1.00  0.00              
ATOM   4657  CB  ASP B 226       2.411  34.274  63.298  1.00  0.00              
ATOM   4658  CG  ASP B 226       2.282  35.286  62.155  1.00  0.00              
ATOM   4659  OD1 ASP B 226       2.912  35.131  61.099  1.00  0.00              
ATOM   4660  OD2 ASP B 226       1.534  36.246  62.319  1.00  0.00              
ATOM   4661  C   ASP B 226       4.459  32.887  62.884  1.00  0.00              
ATOM   4662  O   ASP B 226       5.090  32.373  63.814  1.00  0.00              
ATOM   4663  N   LEU B 227       5.071  33.472  61.845  1.00  0.00              
ATOM   4664  CA  LEU B 227       6.518  33.532  61.658  1.00  0.00              
ATOM   4665  CB  LEU B 227       6.834  34.477  60.501  1.00  0.00              
ATOM   4666  CG  LEU B 227       8.256  34.499  59.952  1.00  0.00              
ATOM   4667  CD1 LEU B 227       8.551  33.212  59.199  1.00  0.00              
ATOM   4668  CD2 LEU B 227       8.461  35.695  59.042  1.00  0.00              
ATOM   4669  C   LEU B 227       7.308  33.964  62.890  1.00  0.00              
ATOM   4670  O   LEU B 227       8.377  33.433  63.184  1.00  0.00              
ATOM   4671  N   GLU B 228       6.719  34.872  63.669  1.00  0.00              
ATOM   4672  CA  GLU B 228       7.327  35.418  64.877  1.00  0.00              
ATOM   4673  CB  GLU B 228       6.466  36.563  65.419  1.00  0.00              
ATOM   4674  CG  GLU B 228       6.395  37.846  64.571  1.00  0.00              
ATOM   4675  CD  GLU B 228       5.784  37.730  63.175  1.00  0.00              
ATOM   4676  OE1 GLU B 228       6.263  38.399  62.265  1.00  0.00              
ATOM   4677  OE2 GLU B 228       4.847  36.946  62.988  1.00  0.00              
ATOM   4678  C   GLU B 228       7.536  34.371  65.969  1.00  0.00              
ATOM   4679  O   GLU B 228       8.342  34.556  66.879  1.00  0.00              
ATOM   4680  N   ASP B 229       6.799  33.259  65.892  1.00  0.00              
ATOM   4681  CA  ASP B 229       7.009  32.131  66.785  1.00  0.00              
ATOM   4682  CB  ASP B 229       5.760  31.270  66.968  1.00  0.00              
ATOM   4683  CG  ASP B 229       4.535  31.965  67.531  1.00  0.00              
ATOM   4684  OD1 ASP B 229       4.627  32.643  68.553  1.00  0.00              
ATOM   4685  OD2 ASP B 229       3.464  31.815  66.933  1.00  0.00              
ATOM   4686  C   ASP B 229       8.076  31.226  66.197  1.00  0.00              
ATOM   4687  O   ASP B 229       9.095  30.950  66.829  1.00  0.00              
ATOM   4688  N   VAL B 230       7.841  30.786  64.957  1.00  0.00              
ATOM   4689  CA  VAL B 230       8.639  29.730  64.349  1.00  0.00              
ATOM   4690  CB  VAL B 230       7.879  29.026  63.198  1.00  0.00              
ATOM   4691  CG1 VAL B 230       6.668  28.288  63.742  1.00  0.00              
ATOM   4692  CG2 VAL B 230       7.433  29.989  62.112  1.00  0.00              
ATOM   4693  C   VAL B 230      10.044  30.130  63.918  1.00  0.00              
ATOM   4694  O   VAL B 230      11.001  29.403  64.193  1.00  0.00              
ATOM   4695  N   LEU B 231      10.214  31.294  63.281  1.00  0.00              
ATOM   4696  CA  LEU B 231      11.514  31.722  62.785  1.00  0.00              
ATOM   4697  CB  LEU B 231      11.406  32.970  61.902  1.00  0.00              
ATOM   4698  CG  LEU B 231      12.652  33.479  61.183  1.00  0.00              
ATOM   4699  CD1 LEU B 231      13.189  32.429  60.220  1.00  0.00              
ATOM   4700  CD2 LEU B 231      12.345  34.774  60.454  1.00  0.00              
ATOM   4701  C   LEU B 231      12.581  31.893  63.866  1.00  0.00              
ATOM   4702  O   LEU B 231      13.686  31.410  63.616  1.00  0.00              
ATOM   4703  N   PRO B 232      12.386  32.499  65.057  1.00  0.00              
ATOM   4704  CD  PRO B 232      11.258  33.362  65.405  1.00  0.00              
ATOM   4705  CA  PRO B 232      13.369  32.503  66.141  1.00  0.00              
ATOM   4706  CB  PRO B 232      12.610  33.145  67.280  1.00  0.00              
ATOM   4707  CG  PRO B 232      11.790  34.181  66.564  1.00  0.00              
ATOM   4708  C   PRO B 232      13.854  31.107  66.515  1.00  0.00              
ATOM   4709  O   PRO B 232      15.043  30.896  66.759  1.00  0.00              
ATOM   4710  N   LEU B 233      12.938  30.133  66.495  1.00  0.00              
ATOM   4711  CA  LEU B 233      13.271  28.752  66.804  1.00  0.00              
ATOM   4712  CB  LEU B 233      12.006  27.928  66.998  1.00  0.00              
ATOM   4713  CG  LEU B 233      10.943  28.473  67.936  1.00  0.00              
ATOM   4714  CD1 LEU B 233       9.735  27.564  67.953  1.00  0.00              
ATOM   4715  CD2 LEU B 233      11.499  28.671  69.328  1.00  0.00              
ATOM   4716  C   LEU B 233      14.108  28.151  65.687  1.00  0.00              
ATOM   4717  O   LEU B 233      15.145  27.542  65.952  1.00  0.00              
ATOM   4718  N   ALA B 234      13.689  28.368  64.433  1.00  0.00              
ATOM   4719  CA  ALA B 234      14.430  27.924  63.259  1.00  0.00              
ATOM   4720  CB  ALA B 234      13.700  28.347  61.993  1.00  0.00              
ATOM   4721  C   ALA B 234      15.839  28.500  63.195  1.00  0.00              
ATOM   4722  O   ALA B 234      16.782  27.799  62.824  1.00  0.00              
ATOM   4723  N   GLU B 235      16.005  29.772  63.581  1.00  0.00              
ATOM   4724  CA  GLU B 235      17.321  30.378  63.737  1.00  0.00              
ATOM   4725  CB  GLU B 235      17.215  31.847  64.153  1.00  0.00              
ATOM   4726  CG  GLU B 235      16.526  32.813  63.190  1.00  0.00              
ATOM   4727  CD  GLU B 235      17.249  33.180  61.897  1.00  0.00              
ATOM   4728  OE1 GLU B 235      16.664  33.923  61.109  1.00  0.00              
ATOM   4729  OE2 GLU B 235      18.381  32.758  61.659  1.00  0.00              
ATOM   4730  C   GLU B 235      18.112  29.652  64.816  1.00  0.00              
ATOM   4731  O   GLU B 235      19.215  29.157  64.573  1.00  0.00              
ATOM   4732  N   ASP B 236      17.516  29.562  66.011  1.00  0.00              
ATOM   4733  CA  ASP B 236      18.170  28.998  67.182  1.00  0.00              
ATOM   4734  CB  ASP B 236      17.235  29.079  68.385  1.00  0.00              
ATOM   4735  CG  ASP B 236      17.785  28.494  69.678  1.00  0.00              
ATOM   4736  OD1 ASP B 236      18.769  29.000  70.215  1.00  0.00              
ATOM   4737  OD2 ASP B 236      17.194  27.533  70.168  1.00  0.00              
ATOM   4738  C   ASP B 236      18.667  27.577  66.974  1.00  0.00              
ATOM   4739  O   ASP B 236      19.843  27.325  67.222  1.00  0.00              
ATOM   4740  N   ILE B 237      17.829  26.660  66.480  1.00  0.00              
ATOM   4741  CA  ILE B 237      18.253  25.286  66.226  1.00  0.00              
ATOM   4742  CB  ILE B 237      17.047  24.359  65.898  1.00  0.00              
ATOM   4743  CG2 ILE B 237      16.285  24.822  64.662  1.00  0.00              
ATOM   4744  CG1 ILE B 237      17.468  22.893  65.789  1.00  0.00              
ATOM   4745  CD1 ILE B 237      16.320  21.894  65.535  1.00  0.00              
ATOM   4746  C   ILE B 237      19.361  25.194  65.178  1.00  0.00              
ATOM   4747  O   ILE B 237      20.346  24.486  65.392  1.00  0.00              
ATOM   4748  N   THR B 238      19.270  25.941  64.071  1.00  0.00              
ATOM   4749  CA  THR B 238      20.289  25.890  63.030  1.00  0.00              
ATOM   4750  CB  THR B 238      19.800  26.625  61.770  1.00  0.00              
ATOM   4751  OG1 THR B 238      18.499  26.111  61.498  1.00  0.00              
ATOM   4752  CG2 THR B 238      20.688  26.373  60.563  1.00  0.00              
ATOM   4753  C   THR B 238      21.628  26.435  63.530  1.00  0.00              
ATOM   4754  O   THR B 238      22.687  25.890  63.211  1.00  0.00              
ATOM   4755  N   ASN B 239      21.585  27.482  64.364  1.00  0.00              
ATOM   4756  CA  ASN B 239      22.784  28.004  65.011  1.00  0.00              
ATOM   4757  CB  ASN B 239      22.519  29.341  65.694  1.00  0.00              
ATOM   4758  CG  ASN B 239      22.279  30.490  64.725  1.00  0.00              
ATOM   4759  OD1 ASN B 239      23.074  30.777  63.835  1.00  0.00              
ATOM   4760  ND2 ASN B 239      21.164  31.192  64.851  1.00  0.00              
ATOM   4761  C   ASN B 239      23.373  27.030  66.022  1.00  0.00              
ATOM   4762  O   ASN B 239      24.591  26.899  66.131  1.00  0.00              
ATOM   4763  N   ILE B 240      22.515  26.323  66.769  1.00  0.00              
ATOM   4764  CA  ILE B 240      22.931  25.230  67.645  1.00  0.00              
ATOM   4765  CB  ILE B 240      21.670  24.684  68.371  1.00  0.00              
ATOM   4766  CG2 ILE B 240      21.797  23.246  68.869  1.00  0.00              
ATOM   4767  CG1 ILE B 240      21.266  25.648  69.479  1.00  0.00              
ATOM   4768  CD1 ILE B 240      19.923  25.321  70.158  1.00  0.00              
ATOM   4769  C   ILE B 240      23.683  24.154  66.864  1.00  0.00              
ATOM   4770  O   ILE B 240      24.720  23.654  67.309  1.00  0.00              
ATOM   4771  N   LEU B 241      23.168  23.822  65.676  1.00  0.00              
ATOM   4772  CA  LEU B 241      23.829  22.887  64.780  1.00  0.00              
ATOM   4773  CB  LEU B 241      22.960  22.611  63.556  1.00  0.00              
ATOM   4774  CG  LEU B 241      21.607  21.952  63.794  1.00  0.00              
ATOM   4775  CD1 LEU B 241      20.779  21.901  62.523  1.00  0.00              
ATOM   4776  CD2 LEU B 241      21.791  20.569  64.382  1.00  0.00              
ATOM   4777  C   LEU B 241      25.218  23.354  64.368  1.00  0.00              
ATOM   4778  O   LEU B 241      26.192  22.640  64.619  1.00  0.00              
ATOM   4779  N   SER B 242      25.364  24.562  63.808  1.00  0.00              
ATOM   4780  CA  SER B 242      26.678  25.076  63.441  1.00  0.00              
ATOM   4781  CB  SER B 242      26.548  26.388  62.684  1.00  0.00              
ATOM   4782  OG  SER B 242      25.409  27.141  63.074  1.00  0.00              
ATOM   4783  C   SER B 242      27.656  25.238  64.596  1.00  0.00              
ATOM   4784  O   SER B 242      28.861  25.046  64.430  1.00  0.00              
ATOM   4785  N   LYS B 243      27.137  25.579  65.777  1.00  0.00              
ATOM   4786  CA  LYS B 243      27.950  25.677  66.976  1.00  0.00              
ATOM   4787  CB  LYS B 243      27.147  26.411  68.049  1.00  0.00              
ATOM   4788  CG  LYS B 243      27.897  26.766  69.322  1.00  0.00              
ATOM   4789  CD  LYS B 243      27.006  27.625  70.208  1.00  0.00              
ATOM   4790  CE  LYS B 243      27.732  28.000  71.491  1.00  0.00              
ATOM   4791  NZ  LYS B 243      27.849  26.859  72.379  1.00  0.00              
ATOM   4792  C   LYS B 243      28.422  24.315  67.479  1.00  0.00              
ATOM   4793  O   LYS B 243      29.600  24.145  67.798  1.00  0.00              
ATOM   4794  N   CYS B 244      27.543  23.310  67.533  1.00  0.00              
ATOM   4795  CA  CYS B 244      27.869  22.102  68.272  1.00  0.00              
ATOM   4796  CB  CYS B 244      26.868  21.936  69.404  1.00  0.00              
ATOM   4797  SG  CYS B 244      26.735  23.462  70.373  1.00  0.00              
ATOM   4798  C   CYS B 244      28.046  20.798  67.505  1.00  0.00              
ATOM   4799  O   CYS B 244      28.681  19.879  68.038  1.00  0.00              
ATOM   4800  N   CYS B 245      27.555  20.680  66.260  1.00  0.00              
ATOM   4801  CA  CYS B 245      27.630  19.433  65.495  1.00  0.00              
ATOM   4802  CB  CYS B 245      27.024  19.574  64.106  1.00  0.00              
ATOM   4803  SG  CYS B 245      25.224  19.741  64.095  1.00  0.00              
ATOM   4804  C   CYS B 245      29.018  18.832  65.328  1.00  0.00              
ATOM   4805  O   CYS B 245      29.179  17.613  65.345  1.00  0.00              
ATOM   4806  N   GLU B 246      30.050  19.659  65.164  1.00  0.00              
ATOM   4807  CA  GLU B 246      31.406  19.145  65.105  1.00  0.00              
ATOM   4808  CB  GLU B 246      32.079  19.545  63.788  1.00  0.00              
ATOM   4809  CG  GLU B 246      31.552  18.776  62.572  1.00  0.00              
ATOM   4810  CD  GLU B 246      31.760  17.267  62.652  1.00  0.00              
ATOM   4811  OE1 GLU B 246      32.894  16.804  62.511  1.00  0.00              
ATOM   4812  OE2 GLU B 246      30.796  16.537  62.876  1.00  0.00              
ATOM   4813  C   GLU B 246      32.235  19.504  66.331  1.00  0.00              
ATOM   4814  O   GLU B 246      33.401  19.898  66.247  1.00  0.00              
ATOM   4815  N   SER B 247      31.620  19.368  67.508  1.00  0.00              
ATOM   4816  CA  SER B 247      32.357  19.514  68.749  1.00  0.00              
ATOM   4817  CB  SER B 247      31.411  19.723  69.928  1.00  0.00              
ATOM   4818  OG  SER B 247      30.392  18.735  70.017  1.00  0.00              
ATOM   4819  C   SER B 247      33.272  18.313  68.964  1.00  0.00              
ATOM   4820  O   SER B 247      32.833  17.165  69.074  1.00  0.00              
ATOM   4821  N   ALA B 248      34.575  18.593  68.934  1.00  0.00              
ATOM   4822  CA  ALA B 248      35.587  17.580  69.187  1.00  0.00              
ATOM   4823  CB  ALA B 248      36.952  18.118  68.785  1.00  0.00              
ATOM   4824  C   ALA B 248      35.669  17.146  70.645  1.00  0.00              
ATOM   4825  O   ALA B 248      35.759  15.956  70.941  1.00  0.00              
ATOM   4826  N   SER B 249      35.632  18.107  71.571  1.00  0.00              
ATOM   4827  CA  SER B 249      35.738  17.816  72.989  1.00  0.00              
ATOM   4828  CB  SER B 249      37.054  18.402  73.491  1.00  0.00              
ATOM   4829  OG  SER B 249      37.148  19.776  73.121  1.00  0.00              
ATOM   4830  C   SER B 249      34.550  18.356  73.780  1.00  0.00              
ATOM   4831  O   SER B 249      33.689  17.599  74.232  1.00  0.00              
ATOM   4832  N   GLU B 250      34.462  19.680  73.945  1.00  0.00              
ATOM   4833  CA  GLU B 250      33.380  20.287  74.701  1.00  0.00              
ATOM   4834  CB  GLU B 250      33.791  21.695  75.145  1.00  0.00              
ATOM   4835  CG  GLU B 250      32.852  22.392  76.136  1.00  0.00              
ATOM   4836  CD  GLU B 250      32.675  21.674  77.468  1.00  0.00              
ATOM   4837  OE1 GLU B 250      33.612  21.651  78.265  1.00  0.00              
ATOM   4838  OE2 GLU B 250      31.590  21.138  77.702  1.00  0.00              
ATOM   4839  C   GLU B 250      32.084  20.289  73.896  1.00  0.00              
ATOM   4840  O   GLU B 250      31.791  21.197  73.113  1.00  0.00              
ATOM   4841  N   ASP B 251      31.312  19.213  74.060  1.00  0.00              
ATOM   4842  CA  ASP B 251      29.993  19.140  73.454  1.00  0.00              
ATOM   4843  CB  ASP B 251      29.384  17.739  73.521  1.00  0.00              
ATOM   4844  CG  ASP B 251      28.023  17.695  72.838  1.00  0.00              
ATOM   4845  OD1 ASP B 251      27.006  17.601  73.526  1.00  0.00              
ATOM   4846  OD2 ASP B 251      27.958  17.823  71.616  1.00  0.00              
ATOM   4847  C   ASP B 251      29.014  20.133  74.058  1.00  0.00              
ATOM   4848  O   ASP B 251      28.466  19.919  75.140  1.00  0.00              
ATOM   4849  N   CYS B 252      28.787  21.235  73.349  1.00  0.00              
ATOM   4850  CA  CYS B 252      27.751  22.170  73.749  1.00  0.00              
ATOM   4851  CB  CYS B 252      28.003  23.548  73.164  1.00  0.00              
ATOM   4852  SG  CYS B 252      28.461  23.597  71.413  1.00  0.00              
ATOM   4853  C   CYS B 252      26.315  21.724  73.501  1.00  0.00              
ATOM   4854  O   CYS B 252      25.405  22.199  74.183  1.00  0.00              
ATOM   4855  N   MET B 253      26.086  20.780  72.576  1.00  0.00              
ATOM   4856  CA  MET B 253      24.750  20.312  72.201  1.00  0.00              
ATOM   4857  CB  MET B 253      24.888  19.173  71.194  1.00  0.00              
ATOM   4858  CG  MET B 253      23.635  18.814  70.415  1.00  0.00              
ATOM   4859  SD  MET B 253      23.112  20.118  69.275  1.00  0.00              
ATOM   4860  CE  MET B 253      23.950  19.587  67.809  1.00  0.00              
ATOM   4861  C   MET B 253      23.899  19.866  73.390  1.00  0.00              
ATOM   4862  O   MET B 253      22.707  20.173  73.468  1.00  0.00              
ATOM   4863  N   ALA B 254      24.550  19.192  74.346  1.00  0.00              
ATOM   4864  CA  ALA B 254      23.953  18.814  75.621  1.00  0.00              
ATOM   4865  CB  ALA B 254      25.032  18.203  76.502  1.00  0.00              
ATOM   4866  C   ALA B 254      23.315  19.945  76.421  1.00  0.00              
ATOM   4867  O   ALA B 254      22.349  19.721  77.148  1.00  0.00              
ATOM   4868  N   LYS B 255      23.850  21.165  76.315  1.00  0.00              
ATOM   4869  CA  LYS B 255      23.256  22.325  76.964  1.00  0.00              
ATOM   4870  CB  LYS B 255      24.310  23.349  77.404  1.00  0.00              
ATOM   4871  CG  LYS B 255      25.469  22.849  78.265  1.00  0.00              
ATOM   4872  CD  LYS B 255      26.616  22.398  77.374  1.00  0.00              
ATOM   4873  CE  LYS B 255      27.819  21.905  78.156  1.00  0.00              
ATOM   4874  NZ  LYS B 255      28.880  21.578  77.223  1.00  0.00              
ATOM   4875  C   LYS B 255      22.290  23.011  76.005  1.00  0.00              
ATOM   4876  O   LYS B 255      21.208  23.465  76.389  1.00  0.00              
ATOM   4877  N   GLU B 256      22.686  23.060  74.726  1.00  0.00              
ATOM   4878  CA  GLU B 256      21.936  23.754  73.691  1.00  0.00              
ATOM   4879  CB  GLU B 256      22.653  23.684  72.352  1.00  0.00              
ATOM   4880  CG  GLU B 256      24.046  24.291  72.229  1.00  0.00              
ATOM   4881  CD  GLU B 256      24.215  25.763  72.578  1.00  0.00              
ATOM   4882  OE1 GLU B 256      23.378  26.585  72.207  1.00  0.00              
ATOM   4883  OE2 GLU B 256      25.221  26.082  73.215  1.00  0.00              
ATOM   4884  C   GLU B 256      20.523  23.232  73.482  1.00  0.00              
ATOM   4885  O   GLU B 256      19.578  24.022  73.492  1.00  0.00              
ATOM   4886  N   LEU B 257      20.343  21.917  73.308  1.00  0.00              
ATOM   4887  CA  LEU B 257      19.015  21.369  73.060  1.00  0.00              
ATOM   4888  CB  LEU B 257      19.063  19.917  72.578  1.00  0.00              
ATOM   4889  CG  LEU B 257      19.742  19.628  71.243  1.00  0.00              
ATOM   4890  CD1 LEU B 257      19.670  18.143  70.940  1.00  0.00              
ATOM   4891  CD2 LEU B 257      19.105  20.420  70.110  1.00  0.00              
ATOM   4892  C   LEU B 257      18.010  21.563  74.195  1.00  0.00              
ATOM   4893  O   LEU B 257      16.868  21.901  73.880  1.00  0.00              
ATOM   4894  N   PRO B 258      18.325  21.415  75.498  1.00  0.00              
ATOM   4895  CD  PRO B 258      19.383  20.552  76.020  1.00  0.00              
ATOM   4896  CA  PRO B 258      17.475  21.865  76.600  1.00  0.00              
ATOM   4897  CB  PRO B 258      18.331  21.594  77.815  1.00  0.00              
ATOM   4898  CG  PRO B 258      18.950  20.275  77.448  1.00  0.00              
ATOM   4899  C   PRO B 258      17.061  23.329  76.503  1.00  0.00              
ATOM   4900  O   PRO B 258      15.877  23.653  76.654  1.00  0.00              
ATOM   4901  N   GLU B 259      18.015  24.221  76.204  1.00  0.00              
ATOM   4902  CA  GLU B 259      17.708  25.626  75.974  1.00  0.00              
ATOM   4903  CB  GLU B 259      19.015  26.413  75.825  1.00  0.00              
ATOM   4904  CG  GLU B 259      18.926  27.907  75.487  1.00  0.00              
ATOM   4905  CD  GLU B 259      18.016  28.751  76.376  1.00  0.00              
ATOM   4906  OE1 GLU B 259      18.183  28.749  77.595  1.00  0.00              
ATOM   4907  OE2 GLU B 259      17.146  29.427  75.824  1.00  0.00              
ATOM   4908  C   GLU B 259      16.777  25.821  74.779  1.00  0.00              
ATOM   4909  O   GLU B 259      15.873  26.660  74.833  1.00  0.00              
ATOM   4910  N   HIS B 260      16.967  25.035  73.714  1.00  0.00              
ATOM   4911  CA  HIS B 260      16.071  25.060  72.572  1.00  0.00              
ATOM   4912  CB  HIS B 260      16.569  24.165  71.438  1.00  0.00              
ATOM   4913  CG  HIS B 260      15.735  24.304  70.171  1.00  0.00              
ATOM   4914  ND1 HIS B 260      15.327  25.429  69.607  1.00  0.00              
ATOM   4915  CD2 HIS B 260      15.230  23.252  69.449  1.00  0.00              
ATOM   4916  NE2 HIS B 260      14.529  23.810  68.494  1.00  0.00              
ATOM   4917  CE1 HIS B 260      14.582  25.116  68.585  1.00  0.00              
ATOM   4918  C   HIS B 260      14.664  24.651  72.980  1.00  0.00              
ATOM   4919  O   HIS B 260      13.725  25.372  72.652  1.00  0.00              
ATOM   4920  N   THR B 261      14.482  23.551  73.722  1.00  0.00              
ATOM   4921  CA  THR B 261      13.158  23.143  74.174  1.00  0.00              
ATOM   4922  CB  THR B 261      13.174  21.768  74.853  1.00  0.00              
ATOM   4923  OG1 THR B 261      14.373  21.646  75.606  1.00  0.00              
ATOM   4924  CG2 THR B 261      13.074  20.675  73.815  1.00  0.00              
ATOM   4925  C   THR B 261      12.400  24.151  75.024  1.00  0.00              
ATOM   4926  O   THR B 261      11.172  24.217  74.945  1.00  0.00              
ATOM   4927  N   VAL B 262      13.122  24.966  75.807  1.00  0.00              
ATOM   4928  CA  VAL B 262      12.513  26.065  76.553  1.00  0.00              
ATOM   4929  CB  VAL B 262      13.566  26.791  77.430  1.00  0.00              
ATOM   4930  CG1 VAL B 262      12.967  27.968  78.190  1.00  0.00              
ATOM   4931  CG2 VAL B 262      14.176  25.831  78.439  1.00  0.00              
ATOM   4932  C   VAL B 262      11.843  27.028  75.575  1.00  0.00              
ATOM   4933  O   VAL B 262      10.636  27.271  75.659  1.00  0.00              
ATOM   4934  N   LYS B 263      12.611  27.512  74.591  1.00  0.00              
ATOM   4935  CA  LYS B 263      12.090  28.413  73.570  1.00  0.00              
ATOM   4936  CB  LYS B 263      13.191  28.838  72.608  1.00  0.00              
ATOM   4937  CG  LYS B 263      14.342  29.646  73.176  1.00  0.00              
ATOM   4938  CD  LYS B 263      15.187  30.061  71.982  1.00  0.00
[truncated: 120,880 more chars]
