# Supplementary material for: RaTrav: a tool for calculating mean first-passage times on biochemical networks
Source: BMC Syst Biol. 2013 Nov 21;7:130. doi: 10.1186/1752-0509-7-130 (PMC4222613; doi:10.1186/1752-0509-7-130)
Supplement: Additional file 1 — RaTrav examples file. File containing RaTrav input and output data for the two case studies presented. [file 1752-0509-7-130-S1.zip › SupplementaryFiles/Example1/63d.pdb]

ATOM      1  N   GLU A   1      11.546  -6.485 102.437  1.00  0.00              
ATOM      2  CA  GLU A   1      11.927  -7.865 102.680  1.00  0.00              
ATOM      3  CB  GLU A   1      12.065  -8.066 104.189  1.00  0.00              
ATOM      4  CG  GLU A   1      12.721  -9.372 104.640  1.00  0.00              
ATOM      5  CD  GLU A   1      14.165  -9.553 104.186  1.00  0.00              
ATOM      6  OE1 GLU A   1      15.027  -8.790 104.625  1.00  0.00              
ATOM      7  OE2 GLU A   1      14.434 -10.466 103.407  1.00  0.00              
ATOM      8  C   GLU A   1      10.897  -8.827 102.094  1.00  0.00              
ATOM      9  O   GLU A   1      11.182  -9.985 101.796  1.00  0.00              
ATOM     10  N   THR A   2       9.691  -8.304 101.912  1.00  0.00              
ATOM     11  CA  THR A   2       8.589  -9.048 101.337  1.00  0.00              
ATOM     12  CB  THR A   2       7.266  -8.374 101.738  1.00  0.00              
ATOM     13  OG1 THR A   2       7.496  -6.967 101.808  1.00  0.00              
ATOM     14  CG2 THR A   2       6.746  -8.910 103.062  1.00  0.00              
ATOM     15  C   THR A   2       8.713  -9.213  99.827  1.00  0.00              
ATOM     16  O   THR A   2       9.190  -8.329  99.110  1.00  0.00              
ATOM     17  N   THR A   3       8.286 -10.378  99.339  1.00  0.00              
ATOM     18  CA  THR A   3       8.371 -10.723  97.930  1.00  0.00              
ATOM     19  CB  THR A   3       8.025 -12.215  97.778  1.00  0.00              
ATOM     20  OG1 THR A   3       6.856 -12.427  98.565  1.00  0.00              
ATOM     21  CG2 THR A   3       9.158 -13.126  98.221  1.00  0.00              
ATOM     22  C   THR A   3       7.456  -9.855  97.077  1.00  0.00              
ATOM     23  O   THR A   3       6.231  -9.993  97.135  1.00  0.00              
ATOM     24  N   ALA A   4       8.061  -8.941  96.318  1.00  0.00              
ATOM     25  CA  ALA A   4       7.335  -8.019  95.456  1.00  0.00              
ATOM     26  CB  ALA A   4       8.331  -7.222  94.625  1.00  0.00              
ATOM     27  C   ALA A   4       6.339  -8.662  94.499  1.00  0.00              
ATOM     28  O   ALA A   4       6.665  -9.599  93.767  1.00  0.00              
ATOM     29  N   LEU A   5       5.105  -8.161  94.520  1.00  0.00              
ATOM     30  CA  LEU A   5       4.030  -8.697  93.700  1.00  0.00              
ATOM     31  CB  LEU A   5       2.677  -8.237  94.229  1.00  0.00              
ATOM     32  CG  LEU A   5       2.212  -8.729  95.587  1.00  0.00              
ATOM     33  CD1 LEU A   5       0.982  -7.969  96.043  1.00  0.00              
ATOM     34  CD2 LEU A   5       1.929 -10.214  95.544  1.00  0.00              
ATOM     35  C   LEU A   5       4.165  -8.225  92.265  1.00  0.00              
ATOM     36  O   LEU A   5       4.419  -7.047  92.016  1.00  0.00              
ATOM     37  N   VAL A   6       4.018  -9.129  91.300  1.00  0.00              
ATOM     38  CA  VAL A   6       3.994  -8.745  89.899  1.00  0.00              
ATOM     39  CB  VAL A   6       5.124  -9.420  89.086  1.00  0.00              
ATOM     40  CG1 VAL A   6       5.133  -8.904  87.654  1.00  0.00              
ATOM     41  CG2 VAL A   6       6.486  -9.165  89.707  1.00  0.00              
ATOM     42  C   VAL A   6       2.625  -9.151  89.376  1.00  0.00              
ATOM     43  O   VAL A   6       2.254 -10.332  89.407  1.00  0.00              
ATOM     44  N   CYS A   7       1.857  -8.164  88.917  1.00  0.00              
ATOM     45  CA  CYS A   7       0.516  -8.416  88.426  1.00  0.00              
ATOM     46  CB  CYS A   7      -0.491  -7.826  89.405  1.00  0.00              
ATOM     47  SG  CYS A   7      -2.216  -8.187  88.996  1.00  0.00              
ATOM     48  C   CYS A   7       0.321  -7.871  87.016  1.00  0.00              
ATOM     49  O   CYS A   7       0.163  -6.667  86.773  1.00  0.00              
ATOM     50  N   ASP A   8       0.351  -8.805  86.066  1.00  0.00              
ATOM     51  CA  ASP A   8       0.158  -8.495  84.662  1.00  0.00              
ATOM     52  CB  ASP A   8       0.930  -9.467  83.772  1.00  0.00              
ATOM     53  CG  ASP A   8       0.881  -9.217  82.266  1.00  0.00              
ATOM     54  OD1 ASP A   8       1.282 -10.119  81.532  1.00  0.00              
ATOM     55  OD2 ASP A   8       0.506  -8.133  81.810  1.00  0.00              
ATOM     56  C   ASP A   8      -1.314  -8.487  84.293  1.00  0.00              
ATOM     57  O   ASP A   8      -1.931  -9.509  83.996  1.00  0.00              
ATOM     58  N   ASN A   9      -1.838  -7.269  84.299  1.00  0.00              
ATOM     59  CA  ASN A   9      -3.237  -7.004  84.018  1.00  0.00              
ATOM     60  CB  ASN A   9      -3.679  -5.738  84.756  1.00  0.00              
ATOM     61  CG  ASN A   9      -3.669  -5.839  86.275  1.00  0.00              
ATOM     62  OD1 ASN A   9      -4.703  -5.735  86.927  1.00  0.00              
ATOM     63  ND2 ASN A   9      -2.536  -6.017  86.939  1.00  0.00              
ATOM     64  C   ASN A   9      -3.414  -6.791  82.521  1.00  0.00              
ATOM     65  O   ASN A   9      -2.715  -5.965  81.929  1.00  0.00              
ATOM     66  N   GLY A  10      -4.307  -7.540  81.872  1.00  0.00              
ATOM     67  CA  GLY A  10      -4.652  -7.285  80.482  1.00  0.00              
ATOM     68  C   GLY A  10      -6.130  -7.542  80.236  1.00  0.00              
ATOM     69  O   GLY A  10      -6.765  -8.283  80.988  1.00  0.00              
ATOM     70  N   SER A  11      -6.684  -6.969  79.159  1.00  0.00              
ATOM     71  CA  SER A  11      -8.103  -7.049  78.813  1.00  0.00              
ATOM     72  CB  SER A  11      -8.296  -6.499  77.405  1.00  0.00              
ATOM     73  OG  SER A  11      -7.547  -5.313  77.157  1.00  0.00              
ATOM     74  C   SER A  11      -8.758  -8.427  78.868  1.00  0.00              
ATOM     75  O   SER A  11      -9.968  -8.553  79.070  1.00  0.00              
ATOM     76  N   GLY A  12      -7.974  -9.485  78.649  1.00  0.00              
ATOM     77  CA  GLY A  12      -8.487 -10.841  78.699  1.00  0.00              
ATOM     78  C   GLY A  12      -8.133 -11.567  79.985  1.00  0.00              
ATOM     79  O   GLY A  12      -8.947 -12.323  80.517  1.00  0.00              
ATOM     80  N   LEU A  13      -6.938 -11.326  80.528  1.00  0.00              
ATOM     81  CA  LEU A  13      -6.366 -12.182  81.557  1.00  0.00              
ATOM     82  CB  LEU A  13      -5.450 -13.246  80.948  1.00  0.00              
ATOM     83  CG  LEU A  13      -6.010 -14.387  80.105  1.00  0.00              
ATOM     84  CD1 LEU A  13      -4.886 -15.099  79.378  1.00  0.00              
ATOM     85  CD2 LEU A  13      -6.801 -15.365  80.956  1.00  0.00              
ATOM     86  C   LEU A  13      -5.535 -11.361  82.525  1.00  0.00              
ATOM     87  O   LEU A  13      -4.921 -10.354  82.156  1.00  0.00              
ATOM     88  N   VAL A  14      -5.554 -11.782  83.787  1.00  0.00              
ATOM     89  CA  VAL A  14      -4.632 -11.274  84.783  1.00  0.00              
ATOM     90  CB  VAL A  14      -5.373 -10.754  86.040  1.00  0.00              
ATOM     91  CG1 VAL A  14      -4.396 -10.252  87.096  1.00  0.00              
ATOM     92  CG2 VAL A  14      -6.305  -9.608  85.677  1.00  0.00              
ATOM     93  C   VAL A  14      -3.694 -12.424  85.123  1.00  0.00              
ATOM     94  O   VAL A  14      -4.120 -13.504  85.545  1.00  0.00              
ATOM     95  N   LYS A  15      -2.408 -12.189  84.863  1.00  0.00              
ATOM     96  CA  LYS A  15      -1.347 -13.096  85.268  1.00  0.00              
ATOM     97  CB  LYS A  15      -0.261 -13.227  84.196  1.00  0.00              
ATOM     98  CG  LYS A  15      -0.704 -13.767  82.841  1.00  0.00              
ATOM     99  CD  LYS A  15      -1.042 -12.648  81.863  1.00  0.00              
ATOM    100  CE  LYS A  15      -1.585 -13.182  80.543  1.00  0.00              
ATOM    101  NZ  LYS A  15      -0.636 -14.017  79.828  1.00  0.00              
ATOM    102  C   LYS A  15      -0.728 -12.524  86.535  1.00  0.00              
ATOM    103  O   LYS A  15      -0.526 -11.312  86.628  1.00  0.00              
ATOM    104  N   ALA A  16      -0.399 -13.347  87.528  1.00  0.00              
ATOM    105  CA  ALA A  16       0.056 -12.850  88.814  1.00  0.00              
ATOM    106  CB  ALA A  16      -1.140 -12.707  89.737  1.00  0.00              
ATOM    107  C   ALA A  16       1.038 -13.784  89.498  1.00  0.00              
ATOM    108  O   ALA A  16       0.992 -15.007  89.331  1.00  0.00              
ATOM    109  N   GLY A  17       1.948 -13.189  90.268  1.00  0.00              
ATOM    110  CA  GLY A  17       2.907 -13.942  91.056  1.00  0.00              
ATOM    111  C   GLY A  17       3.863 -12.997  91.760  1.00  0.00              
ATOM    112  O   GLY A  17       3.518 -11.853  92.066  1.00  0.00              
ATOM    113  N   PHE A  18       5.087 -13.469  91.986  1.00  0.00              
ATOM    114  CA  PHE A  18       6.079 -12.719  92.735  1.00  0.00              
ATOM    115  CB  PHE A  18       6.457 -13.450  94.026  1.00  0.00              
ATOM    116  CG  PHE A  18       5.294 -13.722  94.971  1.00  0.00              
ATOM    117  CD1 PHE A  18       4.688 -14.963  94.969  1.00  0.00              
ATOM    118  CD2 PHE A  18       4.854 -12.740  95.836  1.00  0.00              
ATOM    119  CE1 PHE A  18       3.642 -15.220  95.831  1.00  0.00              
ATOM    120  CE2 PHE A  18       3.815 -13.010  96.703  1.00  0.00              
ATOM    121  CZ  PHE A  18       3.205 -14.245  96.700  1.00  0.00              
ATOM    122  C   PHE A  18       7.335 -12.539  91.896  1.00  0.00              
ATOM    123  O   PHE A  18       7.661 -13.358  91.029  1.00  0.00              
ATOM    124  N   ALA A  19       8.044 -11.446  92.178  1.00  0.00              
ATOM    125  CA  ALA A  19       9.299 -11.116  91.526  1.00  0.00              
ATOM    126  CB  ALA A  19       9.848  -9.836  92.126  1.00  0.00              
ATOM    127  C   ALA A  19      10.347 -12.200  91.720  1.00  0.00              
ATOM    128  O   ALA A  19      10.597 -12.669  92.833  1.00  0.00              
ATOM    129  N   GLY A  20      10.926 -12.627  90.603  1.00  0.00              
ATOM    130  CA  GLY A  20      11.868 -13.729  90.609  1.00  0.00              
ATOM    131  C   GLY A  20      11.233 -15.025  90.123  1.00  0.00              
ATOM    132  O   GLY A  20      11.950 -15.986  89.839  1.00  0.00              
ATOM    133  N   ASP A  21       9.898 -15.109  90.008  1.00  0.00              
ATOM    134  CA  ASP A  21       9.272 -16.305  89.452  1.00  0.00              
ATOM    135  CB  ASP A  21       7.769 -16.390  89.697  1.00  0.00              
ATOM    136  CG  ASP A  21       7.310 -16.744  91.100  1.00  0.00              
ATOM    137  OD1 ASP A  21       7.796 -17.715  91.683  1.00  0.00              
ATOM    138  OD2 ASP A  21       6.421 -16.068  91.623  1.00  0.00              
ATOM    139  C   ASP A  21       9.470 -16.349  87.949  1.00  0.00              
ATOM    140  O   ASP A  21       9.325 -15.336  87.262  1.00  0.00              
ATOM    141  N   ASP A  22       9.786 -17.531  87.420  1.00  0.00              
ATOM    142  CA  ASP A  22       9.945 -17.715  85.979  1.00  0.00              
ATOM    143  CB  ASP A  22      10.771 -18.975  85.677  1.00  0.00              
ATOM    144  CG  ASP A  22      10.033 -20.291  85.906  1.00  0.00              
ATOM    145  OD1 ASP A  22       9.550 -20.501  87.021  1.00  0.00              
ATOM    146  OD2 ASP A  22       9.939 -21.092  84.980  1.00  0.00              
ATOM    147  C   ASP A  22       8.613 -17.814  85.239  1.00  0.00              
ATOM    148  O   ASP A  22       8.573 -17.768  84.012  1.00  0.00              
ATOM    149  N   ALA A  23       7.517 -17.993  85.977  1.00  0.00              
ATOM    150  CA  ALA A  23       6.196 -18.188  85.408  1.00  0.00              
ATOM    151  CB  ALA A  23       5.942 -19.683  85.245  1.00  0.00              
ATOM    152  C   ALA A  23       5.174 -17.656  86.409  1.00  0.00              
ATOM    153  O   ALA A  23       5.458 -17.674  87.612  1.00  0.00              
ATOM    154  N   PRO A  24       4.015 -17.124  85.991  1.00  0.00              
ATOM    155  CD  PRO A  24       3.693 -16.802  84.604  1.00  0.00              
ATOM    156  CA  PRO A  24       2.951 -16.690  86.893  1.00  0.00              
ATOM    157  CB  PRO A  24       1.979 -15.986  85.968  1.00  0.00              
ATOM    158  CG  PRO A  24       2.185 -16.671  84.643  1.00  0.00              
ATOM    159  C   PRO A  24       2.295 -17.832  87.655  1.00  0.00              
ATOM    160  O   PRO A  24       2.082 -18.927  87.129  1.00  0.00              
ATOM    161  N   ARG A  25       1.970 -17.557  88.915  1.00  0.00              
ATOM    162  CA  ARG A  25       1.369 -18.549  89.789  1.00  0.00              
ATOM    163  CB  ARG A  25       1.753 -18.219  91.224  1.00  0.00              
ATOM    164  CG  ARG A  25       1.386 -19.267  92.268  1.00  0.00              
ATOM    165  CD  ARG A  25       2.212 -19.098  93.542  1.00  0.00              
ATOM    166  NE  ARG A  25       3.580 -19.581  93.374  1.00  0.00              
ATOM    167  CZ  ARG A  25       4.620 -18.786  93.110  1.00  0.00              
ATOM    168  NH1 ARG A  25       5.815 -19.333  92.927  1.00  0.00              
ATOM    169  NH2 ARG A  25       4.477 -17.467  93.039  1.00  0.00              
ATOM    170  C   ARG A  25      -0.142 -18.574  89.598  1.00  0.00              
ATOM    171  O   ARG A  25      -0.776 -19.629  89.641  1.00  0.00              
ATOM    172  N   ALA A  26      -0.734 -17.401  89.371  1.00  0.00              
ATOM    173  CA  ALA A  26      -2.158 -17.304  89.115  1.00  0.00              
ATOM    174  CB  ALA A  26      -2.788 -16.367  90.130  1.00  0.00              
ATOM    175  C   ALA A  26      -2.370 -16.702  87.738  1.00  0.00              
ATOM    176  O   ALA A  26      -1.750 -15.695  87.394  1.00  0.00              
ATOM    177  N   VAL A  27      -3.193 -17.341  86.908  1.00  0.00              
ATOM    178  CA  VAL A  27      -3.613 -16.772  85.636  1.00  0.00              
ATOM    179  CB  VAL A  27      -2.999 -17.487  84.400  1.00  0.00              
ATOM    180  CG1 VAL A  27      -3.391 -16.757  83.120  1.00  0.00              
ATOM    181  CG2 VAL A  27      -1.484 -17.596  84.460  1.00  0.00              
ATOM    182  C   VAL A  27      -5.119 -16.978  85.639  1.00  0.00              
ATOM    183  O   VAL A  27      -5.579 -18.115  85.773  1.00  0.00              
ATOM    184  N   PHE A  28      -5.901 -15.904  85.534  1.00  0.00              
ATOM    185  CA  PHE A  28      -7.350 -16.030  85.489  1.00  0.00              
ATOM    186  CB  PHE A  28      -7.959 -16.005  86.907  1.00  0.00              
ATOM    187  CG  PHE A  28      -7.859 -14.703  87.689  1.00  0.00              
ATOM    188  CD1 PHE A  28      -8.972 -13.892  87.793  1.00  0.00              
ATOM    189  CD2 PHE A  28      -6.681 -14.356  88.320  1.00  0.00              
ATOM    190  CE1 PHE A  28      -8.910 -12.735  88.536  1.00  0.00              
ATOM    191  CE2 PHE A  28      -6.629 -13.198  89.065  1.00  0.00              
ATOM    192  CZ  PHE A  28      -7.741 -12.392  89.175  1.00  0.00              
ATOM    193  C   PHE A  28      -7.962 -14.961  84.587  1.00  0.00              
ATOM    194  O   PHE A  28      -7.354 -13.898  84.437  1.00  0.00              
ATOM    195  N   PRO A  29      -9.116 -15.179  83.933  1.00  0.00              
ATOM    196  CD  PRO A  29      -9.809 -16.461  83.853  1.00  0.00              
ATOM    197  CA  PRO A  29      -9.779 -14.185  83.093  1.00  0.00              
ATOM    198  CB  PRO A  29     -10.955 -14.953  82.513  1.00  0.00              
ATOM    199  CG  PRO A  29     -11.226 -16.037  83.526  1.00  0.00              
ATOM    200  C   PRO A  29     -10.215 -12.910  83.803  1.00  0.00              
ATOM    201  O   PRO A  29     -10.730 -12.936  84.925  1.00  0.00              
ATOM    202  N   SER A  30     -10.019 -11.777  83.129  1.00  0.00              
ATOM    203  CA  SER A  30     -10.368 -10.466  83.654  1.00  0.00              
ATOM    204  CB  SER A  30      -9.576  -9.412  82.885  1.00  0.00              
ATOM    205  OG  SER A  30      -8.189  -9.713  82.914  1.00  0.00              
ATOM    206  C   SER A  30     -11.868 -10.178  83.587  1.00  0.00              
ATOM    207  O   SER A  30     -12.332  -9.219  82.966  1.00  0.00              
ATOM    208  N   ILE A  31     -12.650 -11.025  84.256  1.00  0.00              
ATOM    209  CA  ILE A  31     -14.096 -10.903  84.268  1.00  0.00              
ATOM    210  CB  ILE A  31     -14.828 -12.079  83.569  1.00  0.00              
ATOM    211  CG2 ILE A  31     -14.726 -11.929  82.061  1.00  0.00              
ATOM    212  CG1 ILE A  31     -14.388 -13.456  84.065  1.00  0.00              
ATOM    213  CD1 ILE A  31     -15.218 -14.637  83.522  1.00  0.00              
ATOM    214  C   ILE A  31     -14.605 -10.785  85.691  1.00  0.00              
ATOM    215  O   ILE A  31     -14.007 -11.289  86.644  1.00  0.00              
ATOM    216  N   VAL A  32     -15.711 -10.067  85.822  1.00  0.00              
ATOM    217  CA  VAL A  32     -16.530 -10.112  87.022  1.00  0.00              
ATOM    218  CB  VAL A  32     -16.555  -8.774  87.795  1.00  0.00              
ATOM    219  CG1 VAL A  32     -15.234  -8.519  88.504  1.00  0.00              
ATOM    220  CG2 VAL A  32     -16.870  -7.615  86.867  1.00  0.00              
ATOM    221  C   VAL A  32     -17.931 -10.492  86.568  1.00  0.00              
ATOM    222  O   VAL A  32     -18.301 -10.221  85.423  1.00  0.00              
ATOM    223  N   GLY A  33     -18.729 -11.119  87.423  1.00  0.00              
ATOM    224  CA  GLY A  33     -20.059 -11.541  87.037  1.00  0.00              
ATOM    225  C   GLY A  33     -21.064 -11.250  88.127  1.00  0.00              
ATOM    226  O   GLY A  33     -20.980 -11.781  89.236  1.00  0.00              
ATOM    227  N   ARG A  34     -22.002 -10.362  87.809  1.00  0.00              
ATOM    228  CA  ARG A  34     -23.134 -10.108  88.684  1.00  0.00              
ATOM    229  CB  ARG A  34     -23.566  -8.648  88.602  1.00  0.00              
ATOM    230  CG  ARG A  34     -22.605  -7.711  89.303  1.00  0.00              
ATOM    231  CD  ARG A  34     -23.053  -6.262  89.194  1.00  0.00              
ATOM    232  NE  ARG A  34     -22.188  -5.405  89.992  1.00  0.00              
ATOM    233  CZ  ARG A  34     -20.985  -4.994  89.583  1.00  0.00              
ATOM    234  NH1 ARG A  34     -20.223  -4.339  90.448  1.00  0.00              
ATOM    235  NH2 ARG A  34     -20.570  -5.176  88.330  1.00  0.00              
ATOM    236  C   ARG A  34     -24.280 -10.985  88.207  1.00  0.00              
ATOM    237  O   ARG A  34     -24.415 -11.139  86.990  1.00  0.00              
ATOM    238  N   PRO A  35     -25.114 -11.603  89.058  1.00  0.00              
ATOM    239  CD  PRO A  35     -24.913 -11.708  90.498  1.00  0.00              
ATOM    240  CA  PRO A  35     -26.318 -12.317  88.633  1.00  0.00              
ATOM    241  CB  PRO A  35     -26.935 -12.760  89.949  1.00  0.00              
ATOM    242  CG  PRO A  35     -26.340 -11.842  90.993  1.00  0.00              
ATOM    243  C   PRO A  35     -27.239 -11.428  87.805  1.00  0.00              
ATOM    244  O   PRO A  35     -27.343 -10.229  88.072  1.00  0.00              
ATOM    245  N   ARG A  36     -27.869 -12.001  86.774  1.00  0.00              
ATOM    246  CA  ARG A  36     -28.670 -11.257  85.801  1.00  0.00              
ATOM    247  CB  ARG A  36     -29.580 -12.198  85.023  1.00  0.00              
ATOM    248  CG  ARG A  36     -28.850 -13.181  84.128  1.00  0.00              
ATOM    249  CD  ARG A  36     -29.862 -14.116  83.496  1.00  0.00              
ATOM    250  NE  ARG A  36     -29.206 -15.249  82.865  1.00  0.00              
ATOM    251  CZ  ARG A  36     -29.866 -16.153  82.141  1.00  0.00              
ATOM    252  NH1 ARG A  36     -29.195 -17.195  81.674  1.00  0.00              
ATOM    253  NH2 ARG A  36     -31.164 -16.029  81.875  1.00  0.00              
ATOM    254  C   ARG A  36     -29.524 -10.087  86.282  1.00  0.00              
ATOM    255  O   ARG A  36     -30.182 -10.135  87.322  1.00  0.00              
ATOM    256  N   HIS A  37     -29.427  -8.997  85.515  1.00  0.00              
ATOM    257  CA  HIS A  37     -30.331  -7.851  85.590  1.00  0.00              
ATOM    258  CB  HIS A  37     -31.735  -8.237  85.093  1.00  0.00              
ATOM    259  CG  HIS A  37     -31.760  -8.714  83.650  1.00  0.00              
ATOM    260  ND1 HIS A  37     -31.940  -9.958  83.234  1.00  0.00              
ATOM    261  CD2 HIS A  37     -31.572  -7.907  82.553  1.00  0.00              
ATOM    262  NE2 HIS A  37     -31.641  -8.721  81.531  1.00  0.00              
ATOM    263  CE1 HIS A  37     -31.862  -9.950  81.931  1.00  0.00              
ATOM    264  C   HIS A  37     -30.421  -7.094  86.915  1.00  0.00              
ATOM    265  O   HIS A  37     -31.455  -6.505  87.244  1.00  0.00              
ATOM    266  N   GLN A  38     -29.313  -7.033  87.665  1.00  0.00              
ATOM    267  CA  GLN A  38     -29.250  -6.308  88.936  1.00  0.00              
ATOM    268  CB  GLN A  38     -27.836  -6.338  89.507  1.00  0.00              
ATOM    269  CG  GLN A  38     -27.284  -7.715  89.844  1.00  0.00              
ATOM    270  CD  GLN A  38     -28.159  -8.529  90.784  1.00  0.00              
ATOM    271  OE1 GLN A  38     -28.140  -8.348  91.998  1.00  0.00              
ATOM    272  NE2 GLN A  38     -28.940  -9.466  90.262  1.00  0.00              
ATOM    273  C   GLN A  38     -29.714  -4.856  88.891  1.00  0.00              
ATOM    274  O   GLN A  38     -30.404  -4.378  89.790  1.00  0.00              
ATOM    275  N   GLY A  39     -29.370  -4.158  87.804  1.00  0.00              
ATOM    276  CA  GLY A  39     -29.791  -2.779  87.590  1.00  0.00              
ATOM    277  C   GLY A  39     -31.294  -2.622  87.385  1.00  0.00              
ATOM    278  O   GLY A  39     -31.836  -1.531  87.557  1.00  0.00              
ATOM    279  N   VAL A  40     -31.982  -3.698  86.989  1.00  0.00              
ATOM    280  CA  VAL A  40     -33.431  -3.686  86.853  1.00  0.00              
ATOM    281  CB  VAL A  40     -33.884  -4.656  85.732  1.00  0.00              
ATOM    282  CG1 VAL A  40     -35.393  -4.611  85.530  1.00  0.00              
ATOM    283  CG2 VAL A  40     -33.190  -4.338  84.415  1.00  0.00              
ATOM    284  C   VAL A  40     -34.020  -4.090  88.201  1.00  0.00              
ATOM    285  O   VAL A  40     -34.904  -3.421  88.740  1.00  0.00              
ATOM    286  N   MET A  41     -33.513  -5.179  88.785  1.00  0.00              
ATOM    287  CA  MET A  41     -33.998  -5.669  90.066  1.00  0.00              
ATOM    288  CB  MET A  41     -33.776  -7.175  90.166  1.00  0.00              
ATOM    289  CG  MET A  41     -34.661  -7.976  89.224  1.00  0.00              
ATOM    290  SD  MET A  41     -34.546  -9.758  89.516  1.00  0.00              
ATOM    291  CE  MET A  41     -33.261 -10.159  88.368  1.00  0.00              
ATOM    292  C   MET A  41     -33.390  -4.923  91.252  1.00  0.00              
ATOM    293  O   MET A  41     -32.671  -5.467  92.099  1.00  0.00              
ATOM    294  N   VAL A  42     -33.738  -3.635  91.318  1.00  0.00              
ATOM    295  CA  VAL A  42     -33.210  -2.717  92.318  1.00  0.00              
ATOM    296  CB  VAL A  42     -33.668  -1.264  92.027  1.00  0.00              
ATOM    297  CG1 VAL A  42     -33.078  -0.277  93.028  1.00  0.00              
ATOM    298  CG2 VAL A  42     -33.263  -0.833  90.624  1.00  0.00              
ATOM    299  C   VAL A  42     -33.612  -3.160  93.721  1.00  0.00              
ATOM    300  O   VAL A  42     -34.774  -3.100  94.127  1.00  0.00              
ATOM    301  N   GLY A  43     -32.612  -3.682  94.427  1.00  0.00              
ATOM    302  CA  GLY A  43     -32.780  -4.092  95.809  1.00  0.00              
ATOM    303  C   GLY A  43     -33.187  -5.551  95.956  1.00  0.00              
ATOM    304  O   GLY A  43     -33.510  -5.990  97.063  1.00  0.00              
ATOM    305  N   MET A  44     -33.178  -6.350  94.882  1.00  0.00              
ATOM    306  CA  MET A  44     -33.478  -7.770  94.998  1.00  0.00              
ATOM    307  CB  MET A  44     -33.955  -8.327  93.658  1.00  0.00              
ATOM    308  CG  MET A  44     -34.486  -9.758  93.679  1.00  0.00              
ATOM    309  SD  MET A  44     -35.938  -9.983  94.738  1.00  0.00              
ATOM    310  CE  MET A  44     -35.245 -10.996  96.014  1.00  0.00              
ATOM    311  C   MET A  44     -32.246  -8.501  95.525  1.00  0.00              
ATOM    312  O   MET A  44     -31.444  -9.089  94.796  1.00  0.00              
ATOM    313  N   GLY A  45     -32.089  -8.410  96.844  1.00  0.00              
ATOM    314  CA  GLY A  45     -30.960  -9.010  97.528  1.00  0.00              
ATOM    315  C   GLY A  45     -29.740  -8.109  97.419  1.00  0.00              
ATOM    316  O   GLY A  45     -29.811  -6.909  97.688  1.00  0.00              
ATOM    317  N   GLN A  46     -28.611  -8.680  97.000  1.00  0.00              
ATOM    318  CA  GLN A  46     -27.351  -7.958  96.932  1.00  0.00              
ATOM    319  CB  GLN A  46     -26.412  -8.366  98.067  1.00  0.00              
ATOM    320  CG  GLN A  46     -26.859  -7.979  99.471  1.00  0.00              
ATOM    321  CD  GLN A  46     -25.914  -8.474 100.553  1.00  0.00              
ATOM    322  OE1 GLN A  46     -25.811  -9.666 100.828  1.00  0.00              
ATOM    323  NE2 GLN A  46     -25.185  -7.586 101.213  1.00  0.00              
ATOM    324  C   GLN A  46     -26.668  -8.293  95.619  1.00  0.00              
ATOM    325  O   GLN A  46     -26.736  -9.432  95.148  1.00  0.00              
ATOM    326  N   LYS A  47     -25.980  -7.310  95.033  1.00  0.00              
ATOM    327  CA  LYS A  47     -25.204  -7.513  93.817  1.00  0.00              
ATOM    328  CB  LYS A  47     -24.861  -6.169  93.174  1.00  0.00              
ATOM    329  CG  LYS A  47     -26.071  -5.339  92.783  1.00  0.00              
ATOM    330  CD  LYS A  47     -25.614  -4.038  92.152  1.00  0.00              
ATOM    331  CE  LYS A  47     -26.824  -3.217  91.746  1.00  0.00              
ATOM    332  NZ  LYS A  47     -26.406  -1.961  91.156  1.00  0.00              
ATOM    333  C   LYS A  47     -23.933  -8.301  94.127  1.00  0.00              
ATOM    334  O   LYS A  47     -22.819  -7.776  94.199  1.00  0.00              
ATOM    335  N   ASP A  48     -24.113  -9.603  94.348  1.00  0.00              
ATOM    336  CA  ASP A  48     -23.024 -10.484  94.737  1.00  0.00              
ATOM    337  CB  ASP A  48     -23.605 -11.717  95.445  1.00  0.00              
ATOM    338  CG  ASP A  48     -22.596 -12.749  95.944  1.00  0.00              
ATOM    339  OD1 ASP A  48     -21.471 -12.396  96.306  1.00  0.00              
ATOM    340  OD2 ASP A  48     -22.956 -13.925  96.004  1.00  0.00              
ATOM    341  C   ASP A  48     -22.136 -10.860  93.555  1.00  0.00              
ATOM    342  O   ASP A  48     -22.200 -11.968  93.021  1.00  0.00              
ATOM    343  N   SER A  49     -21.314  -9.898  93.137  1.00  0.00              
ATOM    344  CA  SER A  49     -20.393 -10.083  92.033  1.00  0.00              
ATOM    345  CB  SER A  49     -19.885  -8.727  91.549  1.00  0.00              
ATOM    346  OG  SER A  49     -19.799  -7.756  92.587  1.00  0.00              
ATOM    347  C   SER A  49     -19.249 -11.050  92.294  1.00  0.00              
ATOM    348  O   SER A  49     -18.410 -10.869  93.180  1.00  0.00              
ATOM    349  N   TYR A  50     -19.275 -12.114  91.494  1.00  0.00              
ATOM    350  CA  TYR A  50     -18.260 -13.153  91.530  1.00  0.00              
ATOM    351  CB  TYR A  50     -18.851 -14.474  91.043  1.00  0.00              
ATOM    352  CG  TYR A  50     -20.122 -14.886  91.769  1.00  0.00              
ATOM    353  CD1 TYR A  50     -21.337 -14.746  91.132  1.00  0.00              
ATOM    354  CE1 TYR A  50     -22.508 -15.027  91.802  1.00  0.00              
ATOM    355  CD2 TYR A  50     -20.065 -15.344  93.070  1.00  0.00              
ATOM    356  CE2 TYR A  50     -21.233 -15.625  93.745  1.00  0.00              
ATOM    357  CZ  TYR A  50     -22.446 -15.447  93.111  1.00  0.00              
ATOM    358  OH  TYR A  50     -23.618 -15.651  93.811  1.00  0.00              
ATOM    359  C   TYR A  50     -17.102 -12.752  90.627  1.00  0.00              
ATOM    360  O   TYR A  50     -17.313 -12.064  89.626  1.00  0.00              
ATOM    361  N   VAL A  51     -15.866 -13.155  90.930  1.00  0.00              
ATOM    362  CA  VAL A  51     -14.717 -12.697  90.156  1.00  0.00              
ATOM    363  CB  VAL A  51     -13.707 -11.943  91.061  1.00  0.00              
ATOM    364  CG1 VAL A  51     -12.666 -11.227  90.216  1.00  0.00              
ATOM    365  CG2 VAL A  51     -14.369 -10.928  91.984  1.00  0.00              
ATOM    366  C   VAL A  51     -14.029 -13.848  89.424  1.00  0.00              
ATOM    367  O   VAL A  51     -14.007 -14.986  89.900  1.00  0.00              
ATOM    368  N   GLY A  52     -13.519 -13.570  88.220  1.00  0.00              
ATOM    369  CA  GLY A  52     -12.639 -14.459  87.471  1.00  0.00              
ATOM    370  C   GLY A  52     -13.209 -15.846  87.231  1.00  0.00              
ATOM    371  O   GLY A  52     -14.306 -16.015  86.698  1.00  0.00              
ATOM    372  N   ASP A  53     -12.461 -16.854  87.687  1.00  0.00              
ATOM    373  CA  ASP A  53     -12.896 -18.243  87.601  1.00  0.00              
ATOM    374  CB  ASP A  53     -11.796 -19.210  88.017  1.00  0.00              
ATOM    375  CG  ASP A  53     -10.835 -19.535  86.885  1.00  0.00              
ATOM    376  OD1 ASP A  53     -10.063 -18.654  86.509  1.00  0.00              
ATOM    377  OD2 ASP A  53     -10.858 -20.660  86.393  1.00  0.00              
ATOM    378  C   ASP A  53     -14.149 -18.550  88.401  1.00  0.00              
ATOM    379  O   ASP A  53     -14.951 -19.392  88.002  1.00  0.00              
ATOM    380  N   GLU A  54     -14.353 -17.834  89.511  1.00  0.00              
ATOM    381  CA  GLU A  54     -15.543 -17.983  90.335  1.00  0.00              
ATOM    382  CB  GLU A  54     -15.309 -17.204  91.624  1.00  0.00              
ATOM    383  CG  GLU A  54     -16.426 -17.151  92.656  1.00  0.00              
ATOM    384  CD  GLU A  54     -16.155 -16.117  93.738  1.00  0.00              
ATOM    385  OE1 GLU A  54     -16.047 -14.933  93.407  1.00  0.00              
ATOM    386  OE2 GLU A  54     -16.054 -16.493  94.903  1.00  0.00              
ATOM    387  C   GLU A  54     -16.758 -17.459  89.569  1.00  0.00              
ATOM    388  O   GLU A  54     -17.847 -18.030  89.647  1.00  0.00              
ATOM    389  N   ALA A  55     -16.564 -16.378  88.801  1.00  0.00              
ATOM    390  CA  ALA A  55     -17.596 -15.875  87.904  1.00  0.00              
ATOM    391  CB  ALA A  55     -17.165 -14.556  87.279  1.00  0.00              
ATOM    392  C   ALA A  55     -17.867 -16.857  86.773  1.00  0.00              
ATOM    393  O   ALA A  55     -19.012 -17.242  86.532  1.00  0.00              
ATOM    394  N   GLN A  56     -16.804 -17.326  86.112  1.00  0.00              
ATOM    395  CA  GLN A  56     -16.915 -18.290  85.028  1.00  0.00              
ATOM    396  CB  GLN A  56     -15.526 -18.541  84.452  1.00  0.00              
ATOM    397  CG  GLN A  56     -15.512 -19.370  83.176  1.00  0.00              
ATOM    398  CD  GLN A  56     -14.222 -19.261  82.379  1.00  0.00              
ATOM    399  OE1 GLN A  56     -13.115 -19.154  82.903  1.00  0.00              
ATOM    400  NE2 GLN A  56     -14.349 -19.286  81.060  1.00  0.00              
ATOM    401  C   GLN A  56     -17.603 -19.585  85.456  1.00  0.00              
ATOM    402  O   GLN A  56     -18.404 -20.145  84.706  1.00  0.00              
ATOM    403  N   SER A  57     -17.372 -20.032  86.694  1.00  0.00              
ATOM    404  CA  SER A  57     -18.050 -21.197  87.244  1.00  0.00              
ATOM    405  CB  SER A  57     -17.455 -21.548  88.608  1.00  0.00              
ATOM    406  OG  SER A  57     -17.905 -22.808  89.095  1.00  0.00              
ATOM    407  C   SER A  57     -19.563 -21.032  87.380  1.00  0.00              
ATOM    408  O   SER A  57     -20.257 -22.031  87.583  1.00  0.00              
ATOM    409  N   LYS A  58     -20.105 -19.810  87.327  1.00  0.00              
ATOM    410  CA  LYS A  58     -21.547 -19.603  87.349  1.00  0.00              
ATOM    411  CB  LYS A  58     -21.952 -18.840  88.611  1.00  0.00              
ATOM    412  CG  LYS A  58     -21.642 -19.565  89.909  1.00  0.00              
ATOM    413  CD  LYS A  58     -22.130 -18.746  91.089  1.00  0.00              
ATOM    414  CE  LYS A  58     -21.688 -19.370  92.405  1.00  0.00              
ATOM    415  NZ  LYS A  58     -20.245 -19.314  92.546  1.00  0.00              
ATOM    416  C   LYS A  58     -22.039 -18.851  86.114  1.00  0.00              
ATOM    417  O   LYS A  58     -23.205 -18.450  86.042  1.00  0.00              
ATOM    418  N   ARG A  59     -21.170 -18.732  85.098  1.00  0.00              
ATOM    419  CA  ARG A  59     -21.349 -17.872  83.927  1.00  0.00              
ATOM    420  CB  ARG A  59     -20.355 -18.308  82.853  1.00  0.00              
ATOM    421  CG  ARG A  59     -20.278 -17.362  81.664  1.00  0.00              
ATOM    422  CD  ARG A  59     -19.934 -18.077  80.359  1.00  0.00              
ATOM    423  NE  ARG A  59     -20.833 -19.178  80.016  1.00  0.00              
ATOM    424  CZ  ARG A  59     -22.136 -19.052  79.739  1.00  0.00              
ATOM    425  NH1 ARG A  59     -22.797 -20.129  79.341  1.00  0.00              
ATOM    426  NH2 ARG A  59     -22.796 -17.900  79.876  1.00  0.00              
ATOM    427  C   ARG A  59     -22.747 -17.801  83.313  1.00  0.00              
ATOM    428  O   ARG A  59     -23.222 -16.723  82.948  1.00  0.00              
ATOM    429  N   GLY A  60     -23.430 -18.948  83.245  1.00  0.00              
ATOM    430  CA  GLY A  60     -24.748 -19.067  82.635  1.00  0.00              
ATOM    431  C   GLY A  60     -25.797 -18.120  83.205  1.00  0.00              
ATOM    432  O   GLY A  60     -26.684 -17.671  82.477  1.00  0.00              
ATOM    433  N   ILE A  61     -25.712 -17.790  84.497  1.00  0.00              
ATOM    434  CA  ILE A  61     -26.673 -16.884  85.118  1.00  0.00              
ATOM    435  CB  ILE A  61     -27.255 -17.481  86.425  1.00  0.00              
ATOM    436  CG2 ILE A  61     -28.181 -18.641  86.078  1.00  0.00              
ATOM    437  CG1 ILE A  61     -26.180 -17.864  87.444  1.00  0.00              
ATOM    438  CD1 ILE A  61     -26.710 -18.276  88.831  1.00  0.00              
ATOM    439  C   ILE A  61     -26.103 -15.491  85.374  1.00  0.00              
ATOM    440  O   ILE A  61     -26.721 -14.662  86.055  1.00  0.00              
ATOM    441  N   LEU A  62     -24.923 -15.189  84.825  1.00  0.00              
ATOM    442  CA  LEU A  62     -24.232 -13.972  85.200  1.00  0.00              
ATOM    443  CB  LEU A  62     -22.858 -14.270  85.790  1.00  0.00              
ATOM    444  CG  LEU A  62     -22.718 -15.188  86.995  1.00  0.00              
ATOM    445  CD1 LEU A  62     -21.278 -15.173  87.446  1.00  0.00              
ATOM    446  CD2 LEU A  62     -23.596 -14.768  88.155  1.00  0.00              
ATOM    447  C   LEU A  62     -24.062 -12.960  84.085  1.00  0.00              
ATOM    448  O   LEU A  62     -23.542 -13.241  83.002  1.00  0.00              
ATOM    449  N   THR A  63     -24.513 -11.744  84.374  1.00  0.00              
ATOM    450  CA  THR A  63     -24.131 -10.581  83.595  1.00  0.00              
ATOM    451  CB  THR A  63     -25.080  -9.391  83.867  1.00  0.00              
ATOM    452  OG1 THR A  63     -25.639  -9.537  85.170  1.00  0.00              
ATOM    453  CG2 THR A  63     -26.191  -9.336  82.831  1.00  0.00              
ATOM    454  C   THR A  63     -22.668 -10.257  83.889  1.00  0.00              
ATOM    455  O   THR A  63     -22.307  -9.664  84.913  1.00  0.00              
ATOM    456  N   LEU A  64     -21.830 -10.802  83.006  1.00  0.00              
ATOM    457  CA  LEU A  64     -20.393 -10.588  83.048  1.00  0.00              
ATOM    458  CB  LEU A  64     -19.658 -11.629  82.208  1.00  0.00              
ATOM    459  CG  LEU A  64     -19.743 -13.115  82.526  1.00  0.00              
ATOM    460  CD1 LEU A  64     -18.966 -13.879  81.471  1.00  0.00              
ATOM    461  CD2 LEU A  64     -19.191 -13.438  83.904  1.00  0.00              
ATOM    462  C   LEU A  64     -19.966  -9.213  82.556  1.00  0.00              
ATOM    463  O   LEU A  64     -20.611  -8.605  81.699  1.00  0.00              
ATOM    464  N   LYS A  65     -18.852  -8.727  83.102  1.00  0.00              
ATOM    465  CA  LYS A  65     -18.221  -7.492  82.668  1.00  0.00              
ATOM    466  CB  LYS A  65     -18.431  -6.371  83.677  1.00  0.00              
ATOM    467  CG  LYS A  65     -19.822  -5.795  83.854  1.00  0.00              
ATOM    468  CD  LYS A  65     -19.685  -4.810  84.997  1.00  0.00              
ATOM    469  CE  LYS A  65     -20.934  -3.990  85.249  1.00  0.00              
ATOM    470  NZ  LYS A  65     -20.707  -3.136  86.401  1.00  0.00              
ATOM    471  C   LYS A  65     -16.719  -7.713  82.590  1.00  0.00              
ATOM    472  O   LYS A  65     -16.145  -8.438  83.409  1.00  0.00              
ATOM    473  N   TYR A  66     -16.080  -7.097  81.595  1.00  0.00              
ATOM    474  CA  TYR A  66     -14.631  -6.961  81.578  1.00  0.00              
ATOM    475  CB  TYR A  66     -14.056  -7.085  80.164  1.00  0.00              
ATOM    476  CG  TYR A  66     -14.198  -8.442  79.490  1.00  0.00              
ATOM    477  CD1 TYR A  66     -15.270  -8.685  78.652  1.00  0.00              
ATOM    478  CE1 TYR A  66     -15.332  -9.860  77.930  1.00  0.00              
ATOM    479  CD2 TYR A  66     -13.211  -9.397  79.645  1.00  0.00              
ATOM    480  CE2 TYR A  66     -13.270 -10.574  78.927  1.00  0.00              
ATOM    481  CZ  TYR A  66     -14.320 -10.788  78.057  1.00  0.00              
ATOM    482  OH  TYR A  66     -14.349 -11.931  77.279  1.00  0.00              
ATOM    483  C   TYR A  66     -14.311  -5.564  82.109  1.00  0.00              
ATOM    484  O   TYR A  66     -14.707  -4.578  81.481  1.00  0.00              
ATOM    485  N   PRO A  67     -13.661  -5.396  83.269  1.00  0.00              
ATOM    486  CD  PRO A  67     -13.572  -6.410  84.309  1.00  0.00              
ATOM    487  CA  PRO A  67     -13.231  -4.096  83.788  1.00  0.00              
ATOM    488  CB  PRO A  67     -12.838  -4.408  85.216  1.00  0.00              
ATOM    489  CG  PRO A  67     -13.725  -5.572  85.560  1.00  0.00              
ATOM    490  C   PRO A  67     -12.068  -3.470  83.028  1.00  0.00              
ATOM    491  O   PRO A  67     -11.905  -2.249  83.022  1.00  0.00              
ATOM    492  N   ILE A  68     -11.227  -4.304  82.410  1.00  0.00              
ATOM    493  CA  ILE A  68     -10.127  -3.827  81.590  1.00  0.00              
ATOM    494  CB  ILE A  68      -8.843  -4.659  81.812  1.00  0.00              
ATOM    495  CG2 ILE A  68      -7.679  -3.938  81.137  1.00  0.00              
ATOM    496  CG1 ILE A  68      -8.527  -4.893  83.284  1.00  0.00              
ATOM    497  CD1 ILE A  68      -7.409  -5.921  83.539  1.00  0.00              
ATOM    498  C   ILE A  68     -10.609  -3.994  80.156  1.00  0.00              
ATOM    499  O   ILE A  68     -10.786  -5.117  79.678  1.00  0.00              
ATOM    500  N   GLU A  69     -10.869  -2.889  79.461  1.00  0.00              
ATOM    501  CA  GLU A  69     -11.365  -2.951  78.099  1.00  0.00              
ATOM    502  CB  GLU A  69     -12.773  -2.372  78.014  1.00  0.00              
ATOM    503  CG  GLU A  69     -13.762  -3.295  78.719  1.00  0.00              
ATOM    504  CD  GLU A  69     -15.172  -2.756  78.889  1.00  0.00              
ATOM    505  OE1 GLU A  69     -16.097  -3.356  78.345  1.00  0.00              
ATOM    506  OE2 GLU A  69     -15.345  -1.734  79.558  1.00  0.00              
ATOM    507  C   GLU A  69     -10.411  -2.237  77.162  1.00  0.00              
ATOM    508  O   GLU A  69     -10.085  -1.061  77.331  1.00  0.00              
ATOM    509  N   HIS A  70      -9.917  -3.006  76.186  1.00  0.00              
ATOM    510  CA  HIS A  70      -8.945  -2.541  75.202  1.00  0.00              
ATOM    511  CB  HIS A  70      -9.603  -1.626  74.165  1.00  0.00              
ATOM    512  CG  HIS A  70     -10.609  -2.343  73.280  1.00  0.00              
ATOM    513  ND1 HIS A  70     -11.915  -2.133  73.239  1.00  0.00              
ATOM    514  CD2 HIS A  70     -10.294  -3.332  72.376  1.00  0.00              
ATOM    515  NE2 HIS A  70     -11.441  -3.664  71.842  1.00  0.00              
ATOM    516  CE1 HIS A  70     -12.415  -2.951  72.353  1.00  0.00              
ATOM    517  C   HIS A  70      -7.690  -1.913  75.806  1.00  0.00              
ATOM    518  O   HIS A  70      -7.148  -0.910  75.333  1.00  0.00              
ATOM    519  N   GLY A  71      -7.231  -2.519  76.903  1.00  0.00              
ATOM    520  CA  GLY A  71      -6.089  -2.015  77.643  1.00  0.00              
ATOM    521  C   GLY A  71      -6.473  -1.031  78.739  1.00  0.00              
ATOM    522  O   GLY A  71      -5.845  -1.015  79.798  1.00  0.00              
ATOM    523  N   ILE A  72      -7.518  -0.224  78.534  1.00  0.00              
ATOM    524  CA  ILE A  72      -7.852   0.844  79.462  1.00  0.00              
ATOM    525  CB  ILE A  72      -8.461   2.044  78.694  1.00  0.00              
ATOM    526  CG2 ILE A  72      -8.796   3.187  79.653  1.00  0.00              
ATOM    527  CG1 ILE A  72      -7.501   2.533  77.608  1.00  0.00              
ATOM    528  CD1 ILE A  72      -8.076   3.598  76.653  1.00  0.00              
ATOM    529  C   ILE A  72      -8.799   0.303  80.524  1.00  0.00              
ATOM    530  O   ILE A  72      -9.783  -0.380  80.222  1.00  0.00              
ATOM    531  N   ILE A  73      -8.499   0.573  81.793  1.00  0.00              
ATOM    532  CA  ILE A  73      -9.361   0.115  82.870  1.00  0.00              
ATOM    533  CB  ILE A  73      -8.565  -0.115  84.165  1.00  0.00              
ATOM    534  CG2 ILE A  73      -9.514  -0.634  85.236  1.00  0.00              
ATOM    535  CG1 ILE A  73      -7.416  -1.095  83.944  1.00  0.00              
ATOM    536  CD1 ILE A  73      -6.482  -1.301  85.151  1.00  0.00              
ATOM    537  C   ILE A  73     -10.514   1.091  83.073  1.00  0.00              
ATOM    538  O   ILE A  73     -10.319   2.263  83.414  1.00  0.00              
ATOM    539  N   THR A  74     -11.719   0.575  82.836  1.00  0.00              
ATOM    540  CA  THR A  74     -12.939   1.357  82.903  1.00  0.00              
ATOM    541  CB  THR A  74     -13.832   0.976  81.706  1.00  0.00              
ATOM    542  OG1 THR A  74     -13.966  -0.440  81.765  1.00  0.00              
ATOM    543  CG2 THR A  74     -13.246   1.404  80.366  1.00  0.00              
ATOM    544  C   THR A  74     -13.686   1.181  84.222  1.00  0.00              
ATOM    545  O   THR A  74     -13.803   2.121  85.011  1.00  0.00              
ATOM    546  N   ASN A  75     -14.194  -0.023  84.512  1.00  0.00              
ATOM    547  CA  ASN A  75     -15.026  -0.243  85.691  1.00  0.00              
ATOM    548  CB  ASN A  75     -16.015  -1.401  85.436  1.00  0.00              
ATOM    549  CG  ASN A  75     -17.208  -1.478  86.393  1.00  0.00              
ATOM    550  OD1 ASN A  75     -18.347  -1.694  85.983  1.00  0.00              
ATOM    551  ND2 ASN A  75     -17.064  -1.362  87.707  1.00  0.00              
ATOM    552  C   ASN A  75     -14.181  -0.463  86.948  1.00  0.00              
ATOM    553  O   ASN A  75     -14.180  -1.536  87.564  1.00  0.00              
ATOM    554  N   TRP A  76     -13.520   0.614  87.384  1.00  0.00              
ATOM    555  CA  TRP A  76     -12.582   0.608  88.502  1.00  0.00              
ATOM    556  CB  TRP A  76     -12.146   2.029  88.833  1.00  0.00              
ATOM    557  CG  TRP A  76     -11.036   2.499  87.905  1.00  0.00              
ATOM    558  CD2 TRP A  76      -9.692   2.372  88.117  1.00  0.00              
ATOM    559  CE2 TRP A  76      -9.175   2.878  86.965  1.00  0.00              
ATOM    560  CE3 TRP A  76      -8.965   1.541  88.936  1.00  0.00              
ATOM    561  CD1 TRP A  76     -11.299   3.071  86.681  1.00  0.00              
ATOM    562  NE1 TRP A  76     -10.130   3.268  86.110  1.00  0.00              
ATOM    563  CZ2 TRP A  76      -7.897   2.618  86.547  1.00  0.00              
ATOM    564  CZ3 TRP A  76      -7.665   1.279  88.545  1.00  0.00              
ATOM    565  CH2 TRP A  76      -7.139   1.811  87.374  1.00  0.00              
ATOM    566  C   TRP A  76     -12.927  -0.130  89.787  1.00  0.00              
ATOM    567  O   TRP A  76     -12.076  -0.841  90.321  1.00  0.00              
ATOM    568  N   ASP A  77     -14.161  -0.036  90.295  1.00  0.00              
ATOM    569  CA  ASP A  77     -14.562  -0.808  91.472  1.00  0.00              
ATOM    570  CB  ASP A  77     -15.931  -0.395  91.985  1.00  0.00              
ATOM    571  CG  ASP A  77     -15.874   0.879  92.812  1.00  0.00              
ATOM    572  OD1 ASP A  77     -15.950   0.796  94.036  1.00  0.00              
ATOM    573  OD2 ASP A  77     -15.764   1.950  92.215  1.00  0.00              
ATOM    574  C   ASP A  77     -14.516  -2.316  91.293  1.00  0.00              
ATOM    575  O   ASP A  77     -14.209  -3.077  92.212  1.00  0.00              
ATOM    576  N   ASP A  78     -14.753  -2.749  90.058  1.00  0.00              
ATOM    577  CA  ASP A  78     -14.725  -4.163  89.727  1.00  0.00              
ATOM    578  CB  ASP A  78     -15.610  -4.463  88.528  1.00  0.00              
ATOM    579  CG  ASP A  78     -17.108  -4.288  88.737  1.00  0.00              
ATOM    580  OD1 ASP A  78     -17.557  -3.707  89.730  1.00  0.00              
ATOM    581  OD2 ASP A  78     -17.870  -4.701  87.870  1.00  0.00              
ATOM    582  C   ASP A  78     -13.299  -4.594  89.446  1.00  0.00              
ATOM    583  O   ASP A  78     -12.938  -5.747  89.673  1.00  0.00              
ATOM    584  N   MET A  79     -12.468  -3.661  88.964  1.00  0.00              
ATOM    585  CA  MET A  79     -11.027  -3.862  88.905  1.00  0.00              
ATOM    586  CB  MET A  79     -10.355  -2.649  88.281  1.00  0.00              
ATOM    587  CG  MET A  79      -8.877  -2.827  87.973  1.00  0.00              
ATOM    588  SD  MET A  79      -8.600  -3.919  86.558  1.00  0.00              
ATOM    589  CE  MET A  79      -7.897  -5.318  87.377  1.00  0.00              
ATOM    590  C   MET A  79     -10.466  -4.081  90.307  1.00  0.00              
ATOM    591  O   MET A  79      -9.616  -4.947  90.511  1.00  0.00              
ATOM    592  N   GLU A  80     -10.954  -3.308  91.286  1.00  0.00              
ATOM    593  CA  GLU A  80     -10.644  -3.535  92.693  1.00  0.00              
ATOM    594  CB  GLU A  80     -11.347  -2.520  93.584  1.00  0.00              
ATOM    595  CG  GLU A  80     -10.906  -1.087  93.345  1.00  0.00              
ATOM    596  CD  GLU A  80     -11.669  -0.063  94.170  1.00  0.00              
ATOM    597  OE1 GLU A  80     -11.416   0.041  95.368  1.00  0.00              
ATOM    598  OE2 GLU A  80     -12.514   0.635  93.609  1.00  0.00              
ATOM    599  C   GLU A  80     -11.034  -4.938  93.136  1.00  0.00              
ATOM    600  O   GLU A  80     -10.243  -5.614  93.794  1.00  0.00              
ATOM    601  N   LYS A  81     -12.234  -5.404  92.767  1.00  0.00              
ATOM    602  CA  LYS A  81     -12.613  -6.791  93.005  1.00  0.00              
ATOM    603  CB  LYS A  81     -14.065  -7.061  92.641  1.00  0.00              
ATOM    604  CG  LYS A  81     -15.026  -6.542  93.694  1.00  0.00              
ATOM    605  CD  LYS A  81     -16.336  -7.297  93.569  1.00  0.00              
ATOM    606  CE  LYS A  81     -17.203  -7.025  94.786  1.00  0.00              
ATOM    607  NZ  LYS A  81     -18.307  -7.964  94.837  1.00  0.00              
ATOM    608  C   LYS A  81     -11.713  -7.825  92.340  1.00  0.00              
ATOM    609  O   LYS A  81     -11.406  -8.853  92.951  1.00  0.00              
ATOM    610  N   ILE A  82     -11.253  -7.568  91.108  1.00  0.00              
ATOM    611  CA  ILE A  82     -10.252  -8.419  90.475  1.00  0.00              
ATOM    612  CB  ILE A  82      -9.979  -8.044  88.998  1.00  0.00              
ATOM    613  CG2 ILE A  82      -8.828  -8.871  88.422  1.00  0.00              
ATOM    614  CG1 ILE A  82     -11.228  -8.233  88.147  1.00  0.00              
ATOM    615  CD1 ILE A  82     -11.041  -7.876  86.661  1.00  0.00              
ATOM    616  C   ILE A  82      -8.973  -8.428  91.301  1.00  0.00              
ATOM    617  O   ILE A  82      -8.522  -9.509  91.667  1.00  0.00              
ATOM    618  N   TRP A  83      -8.415  -7.270  91.669  1.00  0.00              
ATOM    619  CA  TRP A  83      -7.217  -7.216  92.500  1.00  0.00              
ATOM    620  CB  TRP A  83      -6.764  -5.778  92.720  1.00  0.00              
ATOM    621  CG  TRP A  83      -6.242  -5.069  91.476  1.00  0.00              
ATOM    622  CD2 TRP A  83      -6.350  -3.736  91.196  1.00  0.00              
ATOM    623  CE2 TRP A  83      -5.707  -3.635  90.006  1.00  0.00              
ATOM    624  CE3 TRP A  83      -6.712  -2.637  91.935  1.00  0.00              
ATOM    625  CD1 TRP A  83      -5.562  -5.729  90.469  1.00  0.00              
ATOM    626  NE1 TRP A  83      -5.247  -4.815  89.574  1.00  0.00              
ATOM    627  CZ2 TRP A  83      -5.359  -2.438  89.436  1.00  0.00              
ATOM    628  CZ3 TRP A  83      -6.396  -1.409  91.375  1.00  0.00              
ATOM    629  CH2 TRP A  83      -5.733  -1.313  90.154  1.00  0.00              
ATOM    630  C   TRP A  83      -7.375  -7.909  93.847  1.00  0.00              
ATOM    631  O   TRP A  83      -6.451  -8.568  94.327  1.00  0.00              
ATOM    632  N   HIS A  84      -8.566  -7.799  94.443  1.00  0.00              
ATOM    633  CA  HIS A  84      -8.910  -8.521  95.660  1.00  0.00              
ATOM    634  CB  HIS A  84     -10.328  -8.145  96.088  1.00  0.00              
ATOM    635  CG  HIS A  84     -10.711  -8.612  97.484  1.00  0.00              
ATOM    636  ND1 HIS A  84     -10.367  -8.052  98.633  1.00  0.00              
ATOM    637  CD2 HIS A  84     -11.507  -9.702  97.753  1.00  0.00              
ATOM    638  NE2 HIS A  84     -11.595  -9.733  99.058  1.00  0.00              
ATOM    639  CE1 HIS A  84     -10.916  -8.747  99.591  1.00  0.00              
ATOM    640  C   HIS A  84      -8.788 -10.028  95.448  1.00  0.00              
ATOM    641  O   HIS A  84      -8.206 -10.727  96.279  1.00  0.00              
ATOM    642  N   HIS A  85      -9.293 -10.531  94.316  1.00  0.00              
ATOM    643  CA  HIS A  85      -9.150 -11.933  93.946  1.00  0.00              
ATOM    644  CB  HIS A  85      -9.932 -12.154  92.650  1.00  0.00              
ATOM    645  CG  HIS A  85     -10.321 -13.586  92.317  1.00  0.00              
ATOM    646  ND1 HIS A  85      -9.774 -14.382  91.413  1.00  0.00              
ATOM    647  CD2 HIS A  85     -11.391 -14.243  92.880  1.00  0.00              
ATOM    648  NE2 HIS A  85     -11.426 -15.406  92.280  1.00  0.00              
ATOM    649  CE1 HIS A  85     -10.462 -15.491  91.396  1.00  0.00              
ATOM    650  C   HIS A  85      -7.664 -12.264  93.779  1.00  0.00              
ATOM    651  O   HIS A  85      -7.125 -13.096  94.516  1.00  0.00              
ATOM    652  N   THR A  86      -6.979 -11.537  92.879  1.00  0.00              
ATOM    653  CA  THR A  86      -5.556 -11.677  92.580  1.00  0.00              
ATOM    654  CB  THR A  86      -5.084 -10.433  91.788  1.00  0.00              
ATOM    655  OG1 THR A  86      -5.961 -10.294  90.681  1.00  0.00              
ATOM    656  CG2 THR A  86      -3.653 -10.530  91.289  1.00  0.00              
ATOM    657  C   THR A  86      -4.681 -11.840  93.817  1.00  0.00              
ATOM    658  O   THR A  86      -3.940 -12.817  93.940  1.00  0.00              
ATOM    659  N   PHE A  87      -4.794 -10.902  94.755  1.00  0.00              
ATOM    660  CA  PHE A  87      -3.945 -10.919  95.928  1.00  0.00              
ATOM    661  CB  PHE A  87      -3.787  -9.511  96.501  1.00  0.00              
ATOM    662  CG  PHE A  87      -3.293  -8.471  95.499  1.00  0.00              
ATOM    663  CD1 PHE A  87      -3.881  -7.221  95.485  1.00  0.00              
ATOM    664  CD2 PHE A  87      -2.298  -8.773  94.585  1.00  0.00              
ATOM    665  CE1 PHE A  87      -3.492  -6.291  94.546  1.00  0.00              
ATOM    666  CE2 PHE A  87      -1.918  -7.836  93.646  1.00  0.00              
ATOM    667  CZ  PHE A  87      -2.517  -6.597  93.623  1.00  0.00              
ATOM    668  C   PHE A  87      -4.476 -11.875  96.982  1.00  0.00              
ATOM    669  O   PHE A  87      -3.788 -12.827  97.351  1.00  0.00              
ATOM    670  N   TYR A  88      -5.727 -11.698  97.413  1.00  0.00              
ATOM    671  CA  TYR A  88      -6.202 -12.368  98.611  1.00  0.00              
ATOM    672  CB  TYR A  88      -7.343 -11.592  99.268  1.00  0.00              
ATOM    673  CG  TYR A  88      -6.962 -10.181  99.705  1.00  0.00              
ATOM    674  CD1 TYR A  88      -7.213  -9.121  98.859  1.00  0.00              
ATOM    675  CE1 TYR A  88      -6.930  -7.833  99.252  1.00  0.00              
ATOM    676  CD2 TYR A  88      -6.401  -9.955 100.947  1.00  0.00              
ATOM    677  CE2 TYR A  88      -6.110  -8.664 101.347  1.00  0.00              
ATOM    678  CZ  TYR A  88      -6.383  -7.614 100.495  1.00  0.00              
ATOM    679  OH  TYR A  88      -6.092  -6.317 100.865  1.00  0.00              
ATOM    680  C   TYR A  88      -6.593 -13.828  98.435  1.00  0.00              
ATOM    681  O   TYR A  88      -6.376 -14.602  99.368  1.00  0.00              
ATOM    682  N   ASN A  89      -7.151 -14.273  97.300  1.00  0.00              
ATOM    683  CA  ASN A  89      -7.479 -15.691  97.177  1.00  0.00              
ATOM    684  CB  ASN A  89      -8.965 -15.951  96.856  1.00  0.00              
ATOM    685  CG  ASN A  89      -9.395 -15.907  95.394  1.00  0.00              
ATOM    686  OD1 ASN A  89      -8.794 -15.251  94.553  1.00  0.00              
ATOM    687  ND2 ASN A  89     -10.457 -16.602  95.015  1.00  0.00              
ATOM    688  C   ASN A  89      -6.566 -16.457  96.230  1.00  0.00              
ATOM    689  O   ASN A  89      -6.296 -17.638  96.457  1.00  0.00              
ATOM    690  N   GLU A  90      -6.110 -15.802  95.155  1.00  0.00              
ATOM    691  CA  GLU A  90      -5.180 -16.408  94.215  1.00  0.00              
ATOM    692  CB  GLU A  90      -5.189 -15.651  92.889  1.00  0.00              
ATOM    693  CG  GLU A  90      -6.526 -15.589  92.159  1.00  0.00              
ATOM    694  CD  GLU A  90      -7.025 -16.917  91.615  1.00  0.00              
ATOM    695  OE1 GLU A  90      -6.604 -17.289  90.520  1.00  0.00              
ATOM    696  OE2 GLU A  90      -7.852 -17.560  92.259  1.00  0.00              
ATOM    697  C   GLU A  90      -3.756 -16.481  94.751  1.00  0.00              
ATOM    698  O   GLU A  90      -3.199 -17.570  94.877  1.00  0.00              
ATOM    699  N   LEU A  91      -3.134 -15.338  95.058  1.00  0.00              
ATOM    700  CA  LEU A  91      -1.792 -15.336  95.627  1.00  0.00              
ATOM    701  CB  LEU A  91      -1.040 -14.077  95.212  1.00  0.00              
ATOM    702  CG  LEU A  91      -0.751 -13.901  93.727  1.00  0.00              
ATOM    703  CD1 LEU A  91      -0.119 -12.547  93.471  1.00  0.00              
ATOM    704  CD2 LEU A  91       0.131 -15.027  93.211  1.00  0.00              
ATOM    705  C   LEU A  91      -1.762 -15.502  97.140  1.00  0.00              
ATOM    706  O   LEU A  91      -0.711 -15.747  97.733  1.00  0.00              
ATOM    707  N   ARG A  92      -2.933 -15.326  97.766  1.00  0.00              
ATOM    708  CA  ARG A  92      -3.192 -15.607  99.177  1.00  0.00              
ATOM    709  CB  ARG A  92      -3.011 -17.096  99.507  1.00  0.00              
ATOM    710  CG  ARG A  92      -3.851 -17.980  98.597  1.00  0.00              
ATOM    711  CD  ARG A  92      -3.888 -19.436  99.031  1.00  0.00              
ATOM    712  NE  ARG A  92      -4.643 -19.623 100.262  1.00  0.00              
ATOM    713  CZ  ARG A  92      -5.978 -19.591 100.317  1.00  0.00              
ATOM    714  NH1 ARG A  92      -6.559 -19.838 101.484  1.00  0.00              
ATOM    715  NH2 ARG A  92      -6.728 -19.289  99.256  1.00  0.00              
ATOM    716  C   ARG A  92      -2.416 -14.710 100.137  1.00  0.00              
ATOM    717  O   ARG A  92      -2.108 -15.060 101.278  1.00  0.00              
ATOM    718  N   VAL A  93      -2.134 -13.493  99.668  1.00  0.00              
ATOM    719  CA  VAL A  93      -1.313 -12.541 100.399  1.00  0.00              
ATOM    720  CB  VAL A  93       0.086 -12.354  99.756  1.00  0.00              
ATOM    721  CG1 VAL A  93       0.946 -13.599  99.915  1.00  0.00              
ATOM    722  CG2 VAL A  93       0.002 -11.954  98.288  1.00  0.00              
ATOM    723  C   VAL A  93      -2.010 -11.194 100.496  1.00  0.00              
ATOM    724  O   VAL A  93      -2.901 -10.873  99.704  1.00  0.00              
ATOM    725  N   ALA A  94      -1.606 -10.381 101.471  1.00  0.00              
ATOM    726  CA  ALA A  94      -2.131  -9.034 101.576  1.00  0.00              
ATOM    727  CB  ALA A  94      -2.252  -8.628 103.039  1.00  0.00              
ATOM    728  C   ALA A  94      -1.187  -8.057 100.883  1.00  0.00              
ATOM    729  O   ALA A  94       0.015  -8.050 101.178  1.00  0.00              
ATOM    730  N   PRO A  95      -1.661  -7.214  99.952  1.00  0.00              
ATOM    731  CD  PRO A  95      -3.000  -7.267  99.386  1.00  0.00              
ATOM    732  CA  PRO A  95      -0.878  -6.155  99.319  1.00  0.00              
ATOM    733  CB  PRO A  95      -1.865  -5.533  98.351  1.00  0.00              
ATOM    734  CG  PRO A  95      -3.213  -5.835  98.945  1.00  0.00              
ATOM    735  C   PRO A  95      -0.320  -5.152 100.322  1.00  0.00              
ATOM    736  O   PRO A  95       0.730  -4.557 100.094  1.00  0.00              
ATOM    737  N   GLU A  96      -0.980  -5.029 101.481  1.00  0.00              
ATOM    738  CA  GLU A  96      -0.474  -4.281 102.628  1.00  0.00              
ATOM    739  CB  GLU A  96      -1.419  -4.411 103.824  1.00  0.00              
ATOM    740  CG  GLU A  96      -2.775  -3.697 103.743  1.00  0.00              
ATOM    741  CD  GLU A  96      -3.903  -4.338 102.935  1.00  0.00              
ATOM    742  OE1 GLU A  96      -4.979  -3.750 102.873  1.00  0.00              
ATOM    743  OE2 GLU A  96      -3.742  -5.442 102.398  1.00  0.00              
ATOM    744  C   GLU A  96       0.926  -4.686 103.087  1.00  0.00              
ATOM    745  O   GLU A  96       1.625  -3.914 103.742  1.00  0.00              
ATOM    746  N   GLU A  97       1.354  -5.908 102.760  1.00  0.00              
ATOM    747  CA  GLU A  97       2.692  -6.369 103.092  1.00  0.00              
ATOM    748  CB  GLU A  97       2.660  -7.866 103.369  1.00  0.00              
ATOM    749  CG  GLU A  97       1.612  -8.360 104.358  1.00  0.00              
ATOM    750  CD  GLU A  97       1.435  -9.870 104.309  1.00  0.00              
ATOM    751  OE1 GLU A  97       0.713 -10.355 103.432  1.00  0.00              
ATOM    752  OE2 GLU A  97       2.015 -10.562 105.142  1.00  0.00              
ATOM    753  C   GLU A  97       3.670  -6.135 101.944  1.00  0.00              
ATOM    754  O   GLU A  97       4.879  -6.046 102.163  1.00  0.00              
ATOM    755  N   HIS A  98       3.190  -5.996 100.704  1.00  0.00              
ATOM    756  CA  HIS A  98       4.016  -6.292  99.543  1.00  0.00              
ATOM    757  CB  HIS A  98       3.444  -7.493  98.799  1.00  0.00              
ATOM    758  CG  HIS A  98       3.459  -8.795  99.583  1.00  0.00              
ATOM    759  ND1 HIS A  98       2.484  -9.312 100.316  1.00  0.00              
ATOM    760  CD2 HIS A  98       4.538  -9.641  99.641  1.00  0.00              
ATOM    761  NE2 HIS A  98       4.158 -10.625 100.410  1.00  0.00              
ATOM    762  CE1 HIS A  98       2.927 -10.435 100.813  1.00  0.00              
ATOM    763  C   HIS A  98       4.207  -5.155  98.545  1.00  0.00              
ATOM    764  O   HIS A  98       3.231  -4.526  98.123  1.00  0.00              
ATOM    765  N   PRO A  99       5.449  -4.851  98.129  1.00  0.00              
ATOM    766  CD  PRO A  99       6.677  -5.306  98.775  1.00  0.00              
ATOM    767  CA  PRO A  99       5.748  -3.920  97.042  1.00  0.00              
ATOM    768  CB  PRO A  99       7.261  -3.949  96.981  1.00  0.00              
ATOM    769  CG  PRO A  99       7.657  -4.208  98.410  1.00  0.00              
ATOM    770  C   PRO A  99       5.118  -4.414  95.744  1.00  0.00              
ATOM    771  O   PRO A  99       5.428  -5.507  95.271  1.00  0.00              
ATOM    772  N   THR A 100       4.199  -3.646  95.166  1.00  0.00              
ATOM    773  CA  THR A 100       3.402  -4.153  94.062  1.00  0.00              
ATOM    774  CB  THR A 100       1.913  -4.010  94.435  1.00  0.00              
ATOM    775  OG1 THR A 100       1.743  -4.702  95.671  1.00  0.00              
ATOM    776  CG2 THR A 100       0.982  -4.620  93.395  1.00  0.00              
ATOM    777  C   THR A 100       3.735  -3.502  92.721  1.00  0.00              
ATOM    778  O   THR A 100       3.854  -2.281  92.611  1.00  0.00              
ATOM    779  N   LEU A 101       3.917  -4.325  91.689  1.00  0.00              
ATOM    780  CA  LEU A 101       4.115  -3.848  90.334  1.00  0.00              
ATOM    781  CB  LEU A 101       5.371  -4.466  89.719  1.00  0.00              
ATOM    782  CG  LEU A 101       5.821  -3.977  88.345  1.00  0.00              
ATOM    783  CD1 LEU A 101       6.181  -2.503  88.387  1.00  0.00              
ATOM    784  CD2 LEU A 101       7.016  -4.775  87.864  1.00  0.00              
ATOM    785  C   LEU A 101       2.899  -4.205  89.494  1.00  0.00              
ATOM    786  O   LEU A 101       2.506  -5.372  89.381  1.00  0.00              
ATOM    787  N   LEU A 102       2.291  -3.173  88.912  1.00  0.00              
ATOM    788  CA  LEU A 102       1.135  -3.350  88.050  1.00  0.00              
ATOM    789  CB  LEU A 102      -0.032  -2.523  88.565  1.00  0.00              
ATOM    790  CG  LEU A 102      -0.646  -2.933  89.896  1.00  0.00              
ATOM    791  CD1 LEU A 102      -1.524  -1.828  90.426  1.00  0.00              
ATOM    792  CD2 LEU A 102      -1.434  -4.224  89.771  1.00  0.00              
ATOM    793  C   LEU A 102       1.475  -2.956  86.624  1.00  0.00              
ATOM    794  O   LEU A 102       2.174  -1.968  86.383  1.00  0.00              
ATOM    795  N   THR A 103       1.007  -3.743  85.657  1.00  0.00              
ATOM    796  CA  THR A 103       1.343  -3.500  84.266  1.00  0.00              
ATOM    797  CB  THR A 103       1.408  -4.843  83.528  1.00  0.00              
ATOM    798  OG1 THR A 103       0.116  -5.433  83.641  1.00  0.00              
ATOM    799  CG2 THR A 103       2.482  -5.755  84.098  1.00  0.00              
ATOM    800  C   THR A 103       0.410  -2.533  83.547  1.00  0.00              
ATOM    801  O   THR A 103      -0.767  -2.844  83.338  1.00  0.00              
ATOM    802  N   GLU A 104       0.915  -1.367  83.151  1.00  0.00              
ATOM    803  CA  GLU A 104       0.151  -0.439  82.338  1.00  0.00              
ATOM    804  CB  GLU A 104       0.644   0.993  82.545  1.00  0.00              
ATOM    805  CG  GLU A 104      -0.139   2.013  81.727  1.00  0.00              
ATOM    806  CD  GLU A 104       0.009   3.462  82.147  1.00  0.00              
ATOM    807  OE1 GLU A 104       1.106   4.020  82.062  1.00  0.00              
ATOM    808  OE2 GLU A 104      -0.997   4.028  82.570  1.00  0.00              
ATOM    809  C   GLU A 104       0.238  -0.816  80.867  1.00  0.00              
ATOM    810  O   GLU A 104       1.323  -1.021  80.315  1.00  0.00              
ATOM    811  N   ALA A 105      -0.929  -0.926  80.235  1.00  0.00              
ATOM    812  CA  ALA A 105      -1.010  -1.040  78.788  1.00  0.00              
ATOM    813  CB  ALA A 105      -2.464  -1.217  78.383  1.00  0.00              
ATOM    814  C   ALA A 105      -0.493   0.228  78.108  1.00  0.00              
ATOM    815  O   ALA A 105      -0.736   1.329  78.617  1.00  0.00              
ATOM    816  N   PRO A 106       0.248   0.149  76.991  1.00  0.00              
ATOM    817  CD  PRO A 106       0.769  -1.089  76.419  1.00  0.00              
ATOM    818  CA  PRO A 106       0.707   1.315  76.238  1.00  0.00              
ATOM    819  CB  PRO A 106       1.352   0.690  75.023  1.00  0.00              
ATOM    820  CG  PRO A 106       1.922  -0.594  75.568  1.00  0.00              
ATOM    821  C   PRO A 106      -0.446   2.242  75.868  1.00  0.00              
ATOM    822  O   PRO A 106      -1.561   1.800  75.587  1.00  0.00              
ATOM    823  N   LEU A 107      -0.183   3.548  75.960  1.00  0.00              
ATOM    824  CA  LEU A 107      -1.168   4.605  75.744  1.00  0.00              
ATOM    825  CB  LEU A 107      -1.695   4.616  74.297  1.00  0.00              
ATOM    826  CG  LEU A 107      -0.717   4.856  73.152  1.00  0.00              
ATOM    827  CD1 LEU A 107      -1.419   4.653  71.821  1.00  0.00              
ATOM    828  CD2 LEU A 107      -0.096   6.243  73.228  1.00  0.00              
ATOM    829  C   LEU A 107      -2.326   4.689  76.744  1.00  0.00              
ATOM    830  O   LEU A 107      -3.233   5.504  76.560  1.00  0.00              
ATOM    831  N   ASN A 108      -2.340   3.893  77.825  1.00  0.00              
ATOM    832  CA  ASN A 108      -3.315   4.074  78.899  1.00  0.00              
ATOM    833  CB  ASN A 108      -3.258   2.898  79.872  1.00  0.00              
ATOM    834  CG  ASN A 108      -4.283   2.961  80.994  1.00  0.00              
ATOM    835  OD1 ASN A 108      -5.470   2.719  80.791  1.00  0.00              
ATOM    836  ND2 ASN A 108      -3.890   3.315  82.209  1.00  0.00              
ATOM    837  C   ASN A 108      -3.041   5.394  79.625  1.00  0.00              
ATOM    838  O   ASN A 108      -1.902   5.626  80.040  1.00  0.00              
ATOM    839  N   PRO A 109      -4.028   6.293  79.778  1.00  0.00              
ATOM    840  CD  PRO A 109      -5.406   6.089  79.341  1.00  0.00              
ATOM    841  CA  PRO A 109      -3.851   7.649  80.296  1.00  0.00              
ATOM    842  CB  PRO A 109      -5.252   8.222  80.227  1.00  0.00              
ATOM    843  CG  PRO A 109      -5.866   7.504  79.056  1.00  0.00              
ATOM    844  C   PRO A 109      -3.270   7.838  81.692  1.00  0.00              
ATOM    845  O   PRO A 109      -3.556   7.090  82.632  1.00  0.00              
ATOM    846  N   LYS A 110      -2.516   8.940  81.806  1.00  0.00              
ATOM    847  CA  LYS A 110      -1.892   9.393  83.048  1.00  0.00              
ATOM    848  CB  LYS A 110      -1.322  10.804  82.875  1.00  0.00              
ATOM    849  CG  LYS A 110      -0.220  10.962  81.834  1.00  0.00              
ATOM    850  CD  LYS A 110       0.312  12.389  81.869  1.00  0.00              
ATOM    851  CE  LYS A 110       1.529  12.550  80.965  1.00  0.00              
ATOM    852  NZ  LYS A 110       2.060  13.898  81.068  1.00  0.00              
ATOM    853  C   LYS A 110      -2.841   9.409  84.241  1.00  0.00              
ATOM    854  O   LYS A 110      -2.530   8.885  85.310  1.00  0.00              
ATOM    855  N   ALA A 111      -4.038   9.972  84.043  1.00  0.00              
ATOM    856  CA  ALA A 111      -5.074  10.007  85.067  1.00  0.00              
ATOM    857  CB  ALA A 111      -6.282  10.759  84.533  1.00  0.00              
ATOM    858  C   ALA A 111      -5.551   8.627  85.509  1.00  0.00              
ATOM    859  O   ALA A 111      -5.813   8.403  86.691  1.00  0.00              
ATOM    860  N   ASN A 112      -5.610   7.673  84.573  1.00  0.00              
ATOM    861  CA  ASN A 112      -6.062   6.316  84.857  1.00  0.00              
ATOM    862  CB  ASN A 112      -6.294   5.600  83.527  1.00  0.00              
ATOM    863  CG  ASN A 112      -6.920   4.219  83.631  1.00  0.00              
ATOM    864  OD1 ASN A 112      -6.238   3.218  83.836  1.00  0.00              
ATOM    865  ND2 ASN A 112      -8.231   4.112  83.469  1.00  0.00              
ATOM    866  C   ASN A 112      -5.005   5.613  85.707  1.00  0.00              
ATOM    867  O   ASN A 112      -5.314   4.970  86.712  1.00  0.00              
ATOM    868  N   ARG A 113      -3.735   5.812  85.334  1.00  0.00              
ATOM    869  CA  ARG A 113      -2.589   5.375  86.121  1.00  0.00              
ATOM    870  CB  ARG A 113      -1.328   5.769  85.364  1.00  0.00              
ATOM    871  CG  ARG A 113       0.002   5.403  86.005  1.00  0.00              
ATOM    872  CD  ARG A 113       1.150   5.703  85.053  1.00  0.00              
ATOM    873  NE  ARG A 113       1.260   7.117  84.727  1.00  0.00              
ATOM    874  CZ  ARG A 113       1.628   7.543  83.517  1.00  0.00              
ATOM    875  NH1 ARG A 113       1.777   8.843  83.319  1.00  0.00              
ATOM    876  NH2 ARG A 113       1.813   6.708  82.497  1.00  0.00              
ATOM    877  C   ARG A 113      -2.581   5.980  87.525  1.00  0.00              
ATOM    878  O   ARG A 113      -2.300   5.299  88.517  1.00  0.00              
ATOM    879  N   GLU A 114      -2.905   7.271  87.627  1.00  0.00              
ATOM    880  CA  GLU A 114      -3.035   7.934  88.915  1.00  0.00              
ATOM    881  CB  GLU A 114      -3.184   9.433  88.733  1.00  0.00              
ATOM    882  CG  GLU A 114      -1.887  10.048  88.231  1.00  0.00              
ATOM    883  CD  GLU A 114      -1.977  11.540  87.976  1.00  0.00              
ATOM    884  OE1 GLU A 114      -1.763  12.311  88.912  1.00  0.00              
ATOM    885  OE2 GLU A 114      -2.249  11.932  86.842  1.00  0.00              
ATOM    886  C   GLU A 114      -4.168   7.378  89.765  1.00  0.00              
ATOM    887  O   GLU A 114      -3.991   7.209  90.971  1.00  0.00              
ATOM    888  N   LYS A 115      -5.319   7.051  89.166  1.00  0.00              
ATOM    889  CA  LYS A 115      -6.394   6.375  89.881  1.00  0.00              
ATOM    890  CB  LYS A 115      -7.667   6.311  89.041  1.00  0.00              
ATOM    891  CG  LYS A 115      -8.399   7.646  88.993  1.00  0.00              
ATOM    892  CD  LYS A 115      -8.888   8.006  90.390  1.00  0.00              
ATOM    893  CE  LYS A 115      -9.458   9.410  90.440  1.00  0.00              
ATOM    894  NZ  LYS A 115      -9.837   9.724  91.803  1.00  0.00              
ATOM    895  C   LYS A 115      -6.015   4.989  90.376  1.00  0.00              
ATOM    896  O   LYS A 115      -6.349   4.616  91.503  1.00  0.00              
ATOM    897  N   MET A 116      -5.281   4.238  89.547  1.00  0.00              
ATOM    898  CA  MET A 116      -4.672   2.973  89.946  1.00  0.00              
ATOM    899  CB  MET A 116      -3.825   2.458  88.783  1.00  0.00              
ATOM    900  CG  MET A 116      -3.151   1.118  89.003  1.00  0.00              
ATOM    901  SD  MET A 116      -2.066   0.656  87.631  1.00  0.00              
ATOM    902  CE  MET A 116      -3.155  -0.390  86.710  1.00  0.00              
ATOM    903  C   MET A 116      -3.816   3.143  91.198  1.00  0.00              
ATOM    904  O   MET A 116      -4.000   2.445  92.197  1.00  0.00              
ATOM    905  N   THR A 117      -2.924   4.136  91.150  1.00  0.00              
ATOM    906  CA  THR A 117      -2.033   4.463  92.254  1.00  0.00              
ATOM    907  CB  THR A 117      -1.091   5.594  91.783  1.00  0.00              
ATOM    908  OG1 THR A 117      -0.436   5.083  90.626  1.00  0.00              
ATOM    909  CG2 THR A 117      -0.048   6.013  92.804  1.00  0.00              
ATOM    910  C   THR A 117      -2.815   4.831  93.516  1.00  0.00              
ATOM    911  O   THR A 117      -2.578   4.278  94.594  1.00  0.00              
ATOM    912  N   GLN A 118      -3.811   5.709  93.361  1.00  0.00              
ATOM    913  CA  GLN A 118      -4.670   6.145  94.450  1.00  0.00              
ATOM    914  CB  GLN A 118      -5.651   7.197  93.922  1.00  0.00              
ATOM    915  CG  GLN A 118      -6.683   7.684  94.929  1.00  0.00              
ATOM    916  CD  GLN A 118      -7.205   9.083  94.654  1.00  0.00              
ATOM    917  OE1 GLN A 118      -7.915   9.350  93.686  1.00  0.00              
ATOM    918  NE2 GLN A 118      -6.874  10.028  95.522  1.00  0.00              
ATOM    919  C   GLN A 118      -5.391   4.994  95.140  1.00  0.00              
ATOM    920  O   GLN A 118      -5.383   4.908  96.369  1.00  0.00              
ATOM    921  N   ILE A 119      -5.986   4.085  94.364  1.00  0.00              
ATOM    922  CA  ILE A 119      -6.656   2.919  94.921  1.00  0.00              
ATOM    923  CB  ILE A 119      -7.503   2.250  93.813  1.00  0.00              
ATOM    924  CG2 ILE A 119      -7.959   0.844  94.182  1.00  0.00              
ATOM    925  CG1 ILE A 119      -8.693   3.152  93.491  1.00  0.00              
ATOM    926  CD1 ILE A 119      -9.575   2.705  92.310  1.00  0.00              
ATOM    927  C   ILE A 119      -5.677   1.965  95.603  1.00  0.00              
ATOM    928  O   ILE A 119      -5.943   1.484  96.709  1.00  0.00              
ATOM    929  N   MET A 120      -4.518   1.704  94.994  1.00  0.00              
ATOM    930  CA  MET A 120      -3.542   0.806  95.594  1.00  0.00              
ATOM    931  CB  MET A 120      -2.402   0.509  94.638  1.00  0.00              
ATOM    932  CG  MET A 120      -2.863  -0.313  93.448  1.00  0.00              
ATOM    933  SD  MET A 120      -3.702  -1.844  93.922  1.00  0.00              
ATOM    934  CE  MET A 120      -2.281  -2.840  94.260  1.00  0.00              
ATOM    935  C   MET A 120      -2.993   1.288  96.927  1.00  0.00              
ATOM    936  O   MET A 120      -2.794   0.491  97.848  1.00  0.00              
ATOM    937  N   PHE A 121      -2.763   2.594  97.060  1.00  0.00              
ATOM    938  CA  PHE A 121      -2.343   3.141  98.337  1.00  0.00              
ATOM    939  CB  PHE A 121      -1.542   4.415  98.143  1.00  0.00              
ATOM    940  CG  PHE A 121      -0.177   4.132  97.538  1.00  0.00              
ATOM    941  CD1 PHE A 121       0.054   4.384  96.202  1.00  0.00              
ATOM    942  CD2 PHE A 121       0.827   3.611  98.327  1.00  0.00              
ATOM    943  CE1 PHE A 121       1.290   4.116  95.658  1.00  0.00              
ATOM    944  CE2 PHE A 121       2.060   3.342  97.774  1.00  0.00              
ATOM    945  CZ  PHE A 121       2.291   3.598  96.443  1.00  0.00              
ATOM    946  C   PHE A 121      -3.471   3.357  99.332  1.00  0.00              
ATOM    947  O   PHE A 121      -3.359   2.929 100.477  1.00  0.00              
ATOM    948  N   GLU A 122      -4.585   3.974  98.934  1.00  0.00              
ATOM    949  CA  GLU A 122      -5.663   4.265  99.869  1.00  0.00              
ATOM    950  CB  GLU A 122      -6.493   5.439  99.373  1.00  0.00              
ATOM    951  CG  GLU A 122      -5.707   6.746  99.437  1.00  0.00              
ATOM    952  CD  GLU A 122      -6.400   7.946  98.810  1.00  0.00              
ATOM    953  OE1 GLU A 122      -7.568   8.203  99.096  1.00  0.00              
ATOM    954  OE2 GLU A 122      -5.755   8.644  98.022  1.00  0.00              
ATOM    955  C   GLU A 122      -6.561   3.082 100.204  1.00  0.00              
ATOM    956  O   GLU A 122      -6.951   2.911 101.360  1.00  0.00              
ATOM    957  N   THR A 123      -6.912   2.255  99.218  1.00  0.00              
ATOM    958  CA  THR A 123      -7.751   1.093  99.463  1.00  0.00              
ATOM    959  CB  THR A 123      -8.654   0.827  98.241  1.00  0.00              
ATOM    960  OG1 THR A 123      -9.242   2.082  97.913  1.00  0.00              
ATOM    961  CG2 THR A 123      -9.735  -0.208  98.517  1.00  0.00              
ATOM    962  C   THR A 123      -6.879  -0.115  99.792  1.00  0.00              
ATOM    963  O   THR A 123      -6.939  -0.633 100.908  1.00  0.00              
ATOM    964  N   PHE A 124      -6.015  -0.553  98.869  1.00  0.00              
ATOM    965  CA  PHE A 124      -5.226  -1.763  99.080  1.00  0.00              
ATOM    966  CB  PHE A 124      -4.784  -2.356  97.746  1.00  0.00              
ATOM    967  CG  PHE A 124      -5.943  -3.008  97.007  1.00  0.00              
ATOM    968  CD1 PHE A 124      -6.283  -4.317  97.290  1.00  0.00              
ATOM    969  CD2 PHE A 124      -6.682  -2.279  96.096  1.00  0.00              
ATOM    970  CE1 PHE A 124      -7.380  -4.887  96.680  1.00  0.00              
ATOM    971  CE2 PHE A 124      -7.780  -2.857  95.494  1.00  0.00              
ATOM    972  CZ  PHE A 124      -8.132  -4.156  95.789  1.00  0.00              
ATOM    973  C   PHE A 124      -4.039  -1.616 100.025  1.00  0.00              
ATOM    974  O   PHE A 124      -3.453  -2.605 100.473  1.00  0.00              
ATOM    975  N   ASN A 125      -3.667  -0.360 100.297  1.00  0.00              
ATOM    976  CA  ASN A 125      -2.690   0.012 101.311  1.00  0.00              
ATOM    977  CB  ASN A 125      -3.269  -0.104 102.722  1.00  0.00              
ATOM    978  CG  ASN A 125      -4.188   1.060 103.044  1.00  0.00              
ATOM    979  OD1 ASN A 125      -3.774   2.054 103.639  1.00  0.00              
ATOM    980  ND2 ASN A 125      -5.458   0.985 102.673  1.00  0.00              
ATOM    981  C   ASN A 125      -1.322  -0.635 101.185  1.00  0.00              
ATOM    982  O   ASN A 125      -0.710  -1.104 102.146  1.00  0.00              
ATOM    983  N   VAL A 126      -0.853  -0.647  99.937  1.00  0.00              
ATOM    984  CA  VAL A 126       0.474  -1.158  99.627  1.00  0.00              
ATOM    985  CB  VAL A 126       0.693  -1.316  98.101  1.00  0.00              
ATOM    986  CG1 VAL A 126      -0.238  -2.368  97.538  1.00  0.00              
ATOM    987  CG2 VAL A 126       0.478  -0.022  97.342  1.00  0.00              
ATOM    988  C   VAL A 126       1.569  -0.287 100.243  1.00  0.00              
ATOM    989  O   VAL A 126       1.455   0.941 100.216  1.00  0.00              
ATOM    990  N   PRO A 127       2.640  -0.846 100.826  1.00  0.00              
ATOM    991  CD  PRO A 127       2.805  -2.270 101.091  1.00  0.00              
ATOM    992  CA  PRO A 127       3.762  -0.078 101.353  1.00  0.00              
ATOM    993  CB  PRO A 127       4.581  -1.130 102.079  1.00  0.00              
ATOM    994  CG  PRO A 127       4.298  -2.403 101.322  1.00  0.00              
ATOM    995  C   PRO A 127       4.550   0.621 100.252  1.00  0.00              
ATOM    996  O   PRO A 127       5.070   1.719 100.453  1.00  0.00              
ATOM    997  N   ALA A 128       4.605  -0.013  99.076  1.00  0.00              
ATOM    998  CA  ALA A 128       5.337   0.479  97.927  1.00  0.00              
ATOM    999  CB  ALA A 128       6.755  -0.064  97.975  1.00  0.00              
ATOM   1000  C   ALA A 128       4.674  -0.053  96.664  1.00  0.00              
ATOM   1001  O   ALA A 128       4.180  -1.186  96.664  1.00  0.00              
ATOM   1002  N   MET A 129       4.623   0.730  95.584  1.00  0.00              
ATOM   1003  CA  MET A 129       3.975   0.307  94.349  1.00  0.00              
ATOM   1004  CB  MET A 129       2.482   0.619  94.448  1.00  0.00              
ATOM   1005  CG  MET A 129       1.509  -0.174  93.583  1.00  0.00              
ATOM   1006  SD  MET A 129       1.500   0.269  91.831  1.00  0.00              
ATOM   1007  CE  MET A 129       0.402   1.652  91.926  1.00  0.00              
ATOM   1008  C   MET A 129       4.582   1.038  93.159  1.00  0.00              
ATOM   1009  O   MET A 129       5.191   2.098  93.325  1.00  0.00              
ATOM   1010  N   TYR A 130       4.466   0.463  91.959  1.00  0.00              
ATOM   1011  CA  TYR A 130       4.820   1.143  90.723  1.00  0.00              
ATOM   1012  CB  TYR A 130       6.322   1.027  90.439  1.00  0.00              
ATOM   1013  CG  TYR A 130       6.820   1.883  89.282  1.00  0.00              
ATOM   1014  CD1 TYR A 130       7.334   1.272  88.157  1.00  0.00              
ATOM   1015  CE1 TYR A 130       7.796   2.033  87.104  1.00  0.00              
ATOM   1016  CD2 TYR A 130       6.757   3.261  89.356  1.00  0.00              
ATOM   1017  CE2 TYR A 130       7.215   4.025  88.304  1.00  0.00              
ATOM   1018  CZ  TYR A 130       7.737   3.405  87.189  1.00  0.00              
ATOM   1019  OH  TYR A 130       8.234   4.165  86.151  1.00  0.00              
ATOM   1020  C   TYR A 130       4.017   0.550  89.571  1.00  0.00              
ATOM   1021  O   TYR A 130       3.635  -0.625  89.580  1.00  0.00              
ATOM   1022  N   VAL A 131       3.745   1.389  88.571  1.00  0.00              
ATOM   1023  CA  VAL A 131       3.005   0.978  87.391  1.00  0.00              
ATOM   1024  CB  VAL A 131       1.842   1.957  87.099  1.00  0.00              
ATOM   1025  CG1 VAL A 131       0.916   1.357  86.062  1.00  0.00              
ATOM   1026  CG2 VAL A 131       1.033   2.324  88.334  1.00  0.00              
ATOM   1027  C   VAL A 131       4.006   0.992  86.241  1.00  0.00              
ATOM   1028  O   VAL A 131       4.626   2.026  85.987  1.00  0.00              
ATOM   1029  N   ALA A 132       4.202  -0.126  85.539  1.00  0.00              
ATOM   1030  CA  ALA A 132       5.193  -0.199  84.473  1.00  0.00              
ATOM   1031  CB  ALA A 132       6.275  -1.200  84.844  1.00  0.00              
ATOM   1032  C   ALA A 132       4.589  -0.644  83.149  1.00  0.00              
ATOM   1033  O   ALA A 132       3.678  -1.472  83.121  1.00  0.00              
ATOM   1034  N   ILE A 133       5.093  -0.104  82.037  1.00  0.00              
ATOM   1035  CA  ILE A 133       4.503  -0.337  80.725  1.00  0.00              
ATOM   1036  CB  ILE A 133       4.863   0.828  79.763  1.00  0.00              
ATOM   1037  CG2 ILE A 133       4.345   0.583  78.346  1.00  0.00              
ATOM   1038  CG1 ILE A 133       4.304   2.143  80.306  1.00  0.00              
ATOM   1039  CD1 ILE A 133       4.712   3.408  79.522  1.00  0.00              
ATOM   1040  C   ILE A 133       4.844  -1.708  80.144  1.00  0.00              
ATOM   1041  O   ILE A 133       6.009  -2.086  79.981  1.00  0.00              
ATOM   1042  N   GLN A 134       3.767  -2.412  79.785  1.00  0.00              
ATOM   1043  CA  GLN A 134       3.796  -3.786  79.295  1.00  0.00              
ATOM   1044  CB  GLN A 134       2.408  -4.196  78.797  1.00  0.00              
ATOM   1045  CG  GLN A 134       1.434  -4.295  79.961  1.00  0.00              
ATOM   1046  CD  GLN A 134       0.032  -4.785  79.641  1.00  0.00              
ATOM   1047  OE1 GLN A 134      -0.632  -4.328  78.714  1.00  0.00              
ATOM   1048  NE2 GLN A 134      -0.459  -5.743  80.415  1.00  0.00              
ATOM   1049  C   GLN A 134       4.840  -4.116  78.239  1.00  0.00              
ATOM   1050  O   GLN A 134       5.629  -5.048  78.400  1.00  0.00              
ATOM   1051  N   ALA A 135       4.883  -3.305  77.180  1.00  0.00              
ATOM   1052  CA  ALA A 135       5.847  -3.475  76.102  1.00  0.00              
ATOM   1053  CB  ALA A 135       5.622  -2.383  75.077  1.00  0.00              
ATOM   1054  C   ALA A 135       7.302  -3.389  76.551  1.00  0.00              
ATOM   1055  O   ALA A 135       8.152  -4.163  76.103  1.00  0.00              
ATOM   1056  N   VAL A 136       7.583  -2.478  77.491  1.00  0.00              
ATOM   1057  CA  VAL A 136       8.934  -2.277  78.001  1.00  0.00              
ATOM   1058  CB  VAL A 136       9.011  -0.999  78.873  1.00  0.00              
ATOM   1059  CG1 VAL A 136      10.423  -0.747  79.383  1.00  0.00              
ATOM   1060  CG2 VAL A 136       8.545   0.222  78.090  1.00  0.00              
ATOM   1061  C   VAL A 136       9.338  -3.516  78.792  1.00  0.00              
ATOM   1062  O   VAL A 136      10.449  -4.029  78.647  1.00  0.00              
ATOM   1063  N   LEU A 137       8.397  -4.037  79.587  1.00  0.00              
ATOM   1064  CA  LEU A 137       8.612  -5.265  80.336  1.00  0.00              
ATOM   1065  CB  LEU A 137       7.434  -5.530  81.260  1.00  0.00              
ATOM   1066  CG  LEU A 137       7.118  -4.477  82.315  1.00  0.00              
ATOM   1067  CD1 LEU A 137       5.855  -4.845  83.060  1.00  0.00              
ATOM   1068  CD2 LEU A 137       8.271  -4.305  83.286  1.00  0.00              
ATOM   1069  C   LEU A 137       8.866  -6.464  79.429  1.00  0.00              
ATOM   1070  O   LEU A 137       9.784  -7.241  79.690  1.00  0.00              
ATOM   1071  N   SER A 138       8.106  -6.620  78.339  1.00  0.00              
ATOM   1072  CA  SER A 138       8.404  -7.622  77.323  1.00  0.00              
ATOM   1073  CB  SER A 138       7.361  -7.569  76.227  1.00  0.00              
ATOM   1074  OG  SER A 138       6.106  -8.018  76.711  1.00  0.00              
ATOM   1075  C   SER A 138       9.792  -7.504  76.705  1.00  0.00              
ATOM   1076  O   SER A 138      10.483  -8.512  76.541  1.00  0.00              
ATOM   1077  N   LEU A 139      10.235  -6.281  76.390  1.00  0.00              
ATOM   1078  CA  LEU A 139      11.574  -6.063  75.857  1.00  0.00              
ATOM   1079  CB  LEU A 139      11.708  -4.609  75.428  1.00  0.00              
ATOM   1080  CG  LEU A 139      12.844  -4.215  74.499  1.00  0.00              
ATOM   1081  CD1 LEU A 139      12.736  -4.907  73.150  1.00  0.00              
ATOM   1082  CD2 LEU A 139      12.823  -2.719  74.297  1.00  0.00              
ATOM   1083  C   LEU A 139      12.649  -6.426  76.880  1.00  0.00              
ATOM   1084  O   LEU A 139      13.666  -7.046  76.558  1.00  0.00              
ATOM   1085  N   TYR A 140      12.413  -6.081  78.147  1.00  0.00              
ATOM   1086  CA  TYR A 140      13.291  -6.504  79.226  1.00  0.00              
ATOM   1087  CB  TYR A 140      13.062  -5.655  80.473  1.00  0.00              
ATOM   1088  CG  TYR A 140      13.853  -4.352  80.422  1.00  0.00              
ATOM   1089  CD1 TYR A 140      13.582  -3.388  79.466  1.00  0.00              
ATOM   1090  CE1 TYR A 140      14.375  -2.263  79.369  1.00  0.00              
ATOM   1091  CD2 TYR A 140      14.895  -4.166  81.310  1.00  0.00              
ATOM   1092  CE2 TYR A 140      15.687  -3.040  81.222  1.00  0.00              
ATOM   1093  CZ  TYR A 140      15.432  -2.106  80.241  1.00  0.00              
ATOM   1094  OH  TYR A 140      16.255  -1.002  80.139  1.00  0.00              
ATOM   1095  C   TYR A 140      13.236  -7.998  79.524  1.00  0.00              
ATOM   1096  O   TYR A 140      14.208  -8.559  80.028  1.00  0.00              
ATOM   1097  N   ALA A 141      12.133  -8.678  79.190  1.00  0.00              
ATOM   1098  CA  ALA A 141      12.086 -10.135  79.210  1.00  0.00              
ATOM   1099  CB  ALA A 141      10.663 -10.630  79.037  1.00  0.00              
ATOM   1100  C   ALA A 141      12.913 -10.761  78.095  1.00  0.00              
ATOM   1101  O   ALA A 141      13.510 -11.820  78.291  1.00  0.00              
ATOM   1102  N   SER A 142      12.955 -10.152  76.903  1.00  0.00              
ATOM   1103  CA  SER A 142      13.900 -10.578  75.880  1.00  0.00              
ATOM   1104  CB  SER A 142      13.381 -10.209  74.496  1.00  0.00              
ATOM   1105  OG  SER A 142      12.940  -8.861  74.431  1.00  0.00              
ATOM   1106  C   SER A 142      15.312 -10.043  76.108  1.00  0.00              
ATOM   1107  O   SER A 142      16.259 -10.419  75.412  1.00  0.00              
ATOM   1108  N   GLY A 143      15.464  -9.119  77.059  1.00  0.00              
ATOM   1109  CA  GLY A 143      16.769  -8.690  77.535  1.00  0.00              
ATOM   1110  C   GLY A 143      17.306  -7.478  76.791  1.00  0.00              
ATOM   1111  O   GLY A 143      18.481  -7.131  76.931  1.00  0.00              
ATOM   1112  N   ARG A 144      16.465  -6.821  75.992  1.00  0.00              
ATOM   1113  CA  ARG A 144      16.879  -5.637  75.264  1.00  0.00              
ATOM   1114  CB  ARG A 144      16.332  -5.605  73.840  1.00  0.00              
ATOM   1115  CG  ARG A 144      16.922  -6.550  72.806  1.00  0.00              
ATOM   1116  CD  ARG A 144      16.427  -7.982  72.919  1.00  0.00              
ATOM   1117  NE  ARG A 144      16.879  -8.738  71.763  1.00  0.00              
ATOM   1118  CZ  ARG A 144      17.055 -10.060  71.769  1.00  0.00              
ATOM   1119  NH1 ARG A 144      17.429 -10.635  70.635  1.00  0.00              
ATOM   1120  NH2 ARG A 144      16.901 -10.802  72.862  1.00  0.00              
ATOM   1121  C   ARG A 144      16.396  -4.387  75.978  1.00  0.00              
ATOM   1122  O   ARG A 144      15.385  -4.388  76.681  1.00  0.00              
ATOM   1123  N   THR A 145      17.144  -3.301  75.803  1.00  0.00              
ATOM   1124  CA  THR A 145      16.709  -2.001  76.284  1.00  0.00              
ATOM   1125  CB  THR A 145      17.934  -1.329  76.952  1.00  0.00              
ATOM   1126  OG1 THR A 145      17.438  -0.290  77.786  1.00  0.00              
ATOM   1127  CG2 THR A 145      18.988  -0.817  75.976  1.00  0.00              
ATOM   1128  C   THR A 145      16.055  -1.180  75.165  1.00  0.00              
ATOM   1129  O   THR A 145      15.221  -0.301  75.406  1.00  0.00              
ATOM   1130  N   THR A 146      16.376  -1.524  73.914  1.00  0.00              
ATOM   1131  CA  THR A 146      15.957  -0.781  72.736  1.00  0.00              
ATOM   1132  CB  THR A 146      17.180  -0.009  72.192  1.00  0.00              
ATOM   1133  OG1 THR A 146      17.542   0.921  73.210  1.00  0.00              
ATOM   1134  CG2 THR A 146      16.929   0.716  70.876  1.00  0.00              
ATOM   1135  C   THR A 146      15.444  -1.788  71.712  1.00  0.00              
ATOM   1136  O   THR A 146      16.015  -2.873  71.573  1.00  0.00              
ATOM   1137  N   GLY A 147      14.359  -1.458  71.010  1.00  0.00              
ATOM   1138  CA  GLY A 147      13.802  -2.318  69.977  1.00  0.00              
ATOM   1139  C   GLY A 147      12.356  -1.950  69.692  1.00  0.00              
ATOM   1140  O   GLY A 147      11.858  -0.954  70.224  1.00  0.00              
ATOM   1141  N   ILE A 148      11.651  -2.709  68.851  1.00  0.00              
ATOM   1142  CA  ILE A 148      10.235  -2.459  68.640  1.00  0.00              
ATOM   1143  CB  ILE A 148       9.885  -1.934  67.218  1.00  0.00              
ATOM   1144  CG2 ILE A 148      10.415  -2.831  66.107  1.00  0.00              
ATOM   1145  CG1 ILE A 148       8.381  -1.691  67.092  1.00  0.00              
ATOM   1146  CD1 ILE A 148       7.926  -1.015  65.794  1.00  0.00              
ATOM   1147  C   ILE A 148       9.408  -3.666  69.052  1.00  0.00              
ATOM   1148  O   ILE A 148       9.486  -4.760  68.483  1.00  0.00              
ATOM   1149  N   VAL A 149       8.600  -3.432  70.079  1.00  0.00              
ATOM   1150  CA  VAL A 149       7.787  -4.479  70.660  1.00  0.00              
ATOM   1151  CB  VAL A 149       7.692  -4.298  72.188  1.00  0.00              
ATOM   1152  CG1 VAL A 149       6.877  -5.400  72.836  1.00  0.00              
ATOM   1153  CG2 VAL A 149       9.077  -4.331  72.798  1.00  0.00              
ATOM   1154  C   VAL A 149       6.412  -4.500  70.012  1.00  0.00              
ATOM   1155  O   VAL A 149       5.658  -3.526  70.057  1.00  0.00              
ATOM   1156  N   LEU A 150       6.104  -5.619  69.365  1.00  0.00              
ATOM   1157  CA  LEU A 150       4.754  -5.891  68.915  1.00  0.00              
ATOM   1158  CB  LEU A 150       4.783  -6.784  67.678  1.00  0.00              
ATOM   1159  CG  LEU A 150       3.460  -7.245  67.078  1.00  0.00              
ATOM   1160  CD1 LEU A 150       2.649  -6.076  66.548  1.00  0.00              
ATOM   1161  CD2 LEU A 150       3.726  -8.239  65.968  1.00  0.00              
ATOM   1162  C   LEU A 150       4.070  -6.595  70.077  1.00  0.00              
ATOM   1163  O   LEU A 150       4.409  -7.728  70.425  1.00  0.00              
ATOM   1164  N   ASP A 151       3.142  -5.906  70.731  1.00  0.00              
ATOM   1165  CA  ASP A 151       2.440  -6.454  71.878  1.00  0.00              
ATOM   1166  CB  ASP A 151       2.645  -5.543  73.092  1.00  0.00              
ATOM   1167  CG  ASP A 151       1.908  -5.961  74.361  1.00  0.00              
ATOM   1168  OD1 ASP A 151       1.810  -7.153  74.663  1.00  0.00              
ATOM   1169  OD2 ASP A 151       1.433  -5.068  75.063  1.00  0.00              
ATOM   1170  C   ASP A 151       0.966  -6.673  71.582  1.00  0.00              
ATOM   1171  O   ASP A 151       0.152  -5.754  71.700  1.00  0.00              
ATOM   1172  N   SER A 152       0.615  -7.898  71.198  1.00  0.00              
ATOM   1173  CA  SER A 152      -0.752  -8.229  70.844  1.00  0.00              
ATOM   1174  CB  SER A 152      -0.792  -8.853  69.453  1.00  0.00              
ATOM   1175  OG  SER A 152      -2.122  -8.996  68.964  1.00  0.00              
ATOM   1176  C   SER A 152      -1.359  -9.165  71.879  1.00  0.00              
ATOM   1177  O   SER A 152      -1.059 -10.362  71.954  1.00  0.00              
ATOM   1178  N   GLY A 153      -2.225  -8.594  72.711  1.00  0.00              
ATOM   1179  CA  GLY A 153      -2.924  -9.358  73.727  1.00  0.00              
ATOM   1180  C   GLY A 153      -4.279  -9.829  73.222  1.00  0.00              
ATOM   1181  O   GLY A 153      -4.630  -9.668  72.051  1.00  0.00              
ATOM   1182  N   ASP A 154      -5.078 -10.399  74.130  1.00  0.00              
ATOM   1183  CA  ASP A 154      -6.430 -10.829  73.793  1.00  0.00              
ATOM   1184  CB  ASP A 154      -7.089 -11.581  74.952  1.00  0.00              
ATOM   1185  CG  ASP A 154      -8.539 -11.988  74.688  1.00  0.00              
ATOM   1186  OD1 ASP A 154      -8.788 -12.775  73.776  1.00  0.00              
ATOM   1187  OD2 ASP A 154      -9.410 -11.509  75.416  1.00  0.00              
ATOM   1188  C   ASP A 154      -7.326  -9.678  73.360  1.00  0.00              
ATOM   1189  O   ASP A 154      -8.128  -9.846  72.449  1.00  0.00              
ATOM   1190  N   GLY A 155      -7.201  -8.504  73.975  1.00  0.00              
ATOM   1191  CA  GLY A 155      -8.058  -7.389  73.621  1.00  0.00              
ATOM   1192  C   GLY A 155      -7.297  -6.079  73.556  1.00  0.00              
ATOM   1193  O   GLY A 155      -7.608  -5.173  74.323  1.00  0.00              
ATOM   1194  N   VAL A 156      -6.223  -6.061  72.747  1.00  0.00              
ATOM   1195  CA  VAL A 156      -5.577  -4.871  72.188  1.00  0.00              
ATOM   1196  CB  VAL A 156      -5.336  -3.689  73.179  1.00  0.00              
ATOM   1197  CG1 VAL A 156      -4.247  -3.934  74.222  1.00  0.00              
ATOM   1198  CG2 VAL A 156      -5.150  -2.396  72.406  1.00  0.00              
ATOM   1199  C   VAL A 156      -4.255  -5.296  71.544  1.00  0.00              
ATOM   1200  O   VAL A 156      -3.633  -6.263  71.991  1.00  0.00              
ATOM   1201  N   THR A 157      -3.842  -4.611  70.479  1.00  0.00              
ATOM   1202  CA  THR A 157      -2.505  -4.746  69.925  1.00  0.00              
ATOM   1203  CB  THR A 157      -2.566  -5.242  68.465  1.00  0.00              
ATOM   1204  OG1 THR A 157      -3.248  -6.488  68.498  1.00  0.00              
ATOM   1205  CG2 THR A 157      -1.199  -5.408  67.814  1.00  0.00              
ATOM   1206  C   THR A 157      -1.842  -3.375  69.982  1.00  0.00              
ATOM   1207  O   THR A 157      -2.457  -2.352  69.675  1.00  0.00              
ATOM   1208  N   HIS A 158      -0.581  -3.329  70.404  1.00  0.00              
ATOM   1209  CA  HIS A 158       0.202  -2.107  70.354  1.00  0.00              
ATOM   1210  CB  HIS A 158       0.482  -1.574  71.754  1.00  0.00              
ATOM   1211  CG  HIS A 158      -0.740  -1.006  72.460  1.00  0.00              
ATOM   1212  ND1 HIS A 158      -1.368  -1.514  73.508  1.00  0.00              
ATOM   1213  CD2 HIS A 158      -1.358   0.172  72.113  1.00  0.00              
ATOM   1214  NE2 HIS A 158      -2.331   0.311  72.976  1.00  0.00              
ATOM   1215  CE1 HIS A 158      -2.334  -0.694  73.820  1.00  0.00              
ATOM   1216  C   HIS A 158       1.515  -2.399  69.652  1.00  0.00              
ATOM   1217  O   HIS A 158       2.100  -3.465  69.838  1.00  0.00              
ATOM   1218  N   ASN A 159       1.971  -1.481  68.804  1.00  0.00              
ATOM   1219  CA  ASN A 159       3.261  -1.612  68.143  1.00  0.00              
ATOM   1220  CB  ASN A 159       3.136  -1.445  66.626  1.00  0.00              
ATOM   1221  CG  ASN A 159       2.160  -2.391  65.937  1.00  0.00              
ATOM   1222  OD1 ASN A 159       2.509  -3.128  65.015  1.00  0.00              
ATOM   1223  ND2 ASN A 159       0.873  -2.382  66.260  1.00  0.00              
ATOM   1224  C   ASN A 159       4.068  -0.469  68.733  1.00  0.00              
ATOM   1225  O   ASN A 159       3.777   0.705  68.494  1.00  0.00              
ATOM   1226  N   VAL A 160       5.044  -0.806  69.578  1.00  0.00              
ATOM   1227  CA  VAL A 160       5.709   0.177  70.421  1.00  0.00              
ATOM   1228  CB  VAL A 160       5.487  -0.151  71.922  1.00  0.00              
ATOM   1229  CG1 VAL A 160       5.968   0.992  72.799  1.00  0.00              
ATOM   1230  CG2 VAL A 160       4.039  -0.460  72.258  1.00  0.00              
ATOM   1231  C   VAL A 160       7.207   0.247  70.128  1.00  0.00              
ATOM   1232  O   VAL A 160       7.934  -0.706  70.422  1.00  0.00              
ATOM   1233  N   PRO A 161       7.718   1.323  69.519  1.00  0.00              
ATOM   1234  CD  PRO A 161       6.936   2.245  68.702  1.00  0.00              
ATOM   1235  CA  PRO A 161       9.152   1.586  69.400  1.00  0.00              
ATOM   1236  CB  PRO A 161       9.207   2.585  68.266  1.00  0.00              
ATOM   1237  CG  PRO A 161       7.920   3.355  68.411  1.00  0.00              
ATOM   1238  C   PRO A 161       9.758   2.120  70.696  1.00  0.00              
ATOM   1239  O   PRO A 161       9.250   3.068  71.306  1.00  0.00              
ATOM   1240  N   ILE A 162      10.844   1.496  71.153  1.00  0.00              
ATOM   1241  CA  ILE A 162      11.432   1.798  72.450  1.00  0.00              
ATOM   1242  CB  ILE A 162      11.164   0.616  73.425  1.00  0.00              
ATOM   1243  CG2 ILE A 162      11.792   0.883  74.785  1.00  0.00              
ATOM   1244  CG1 ILE A 162       9.676   0.333  73.607  1.00  0.00              
ATOM   1245  CD1 ILE A 162       9.340  -0.942  74.397  1.00  0.00              
ATOM   1246  C   ILE A 162      12.932   2.033  72.297  1.00  0.00              
ATOM   1247  O   ILE A 162      13.619   1.286  71.595  1.00  0.00              
ATOM   1248  N   TYR A 163      13.447   3.081  72.944  1.00  0.00              
ATOM   1249  CA  TYR A 163      14.880   3.297  73.061  1.00  0.00              
ATOM   1250  CB  TYR A 163      15.282   4.593  72.345  1.00  0.00              
ATOM   1251  CG  TYR A 163      16.788   4.824  72.252  1.00  0.00              
ATOM   1252  CD1 TYR A 163      17.499   4.285  71.199  1.00  0.00              
ATOM   1253  CE1 TYR A 163      18.862   4.478  71.111  1.00  0.00              
ATOM   1254  CD2 TYR A 163      17.442   5.572  73.214  1.00  0.00              
ATOM   1255  CE2 TYR A 163      18.804   5.770  73.131  1.00  0.00              
ATOM   1256  CZ  TYR A 163      19.504   5.216  72.083  1.00  0.00              
ATOM   1257  OH  TYR A 163      20.873   5.389  72.016  1.00  0.00              
ATOM   1258  C   TYR A 163      15.192   3.388  74.550  1.00  0.00              
ATOM   1259  O   TYR A 163      14.681   4.277  75.230  1.00  0.00              
ATOM   1260  N   GLU A 164      16.002   2.463  75.080  1.00  0.00              
ATOM   1261  CA  GLU A 164      16.394   2.424  76.489  1.00  0.00              
ATOM   1262  CB  GLU A 164      17.511   3.410  76.796  1.00  0.00              
ATOM   1263  CG  GLU A 164      18.863   3.042  76.211  1.00  0.00              
ATOM   1264  CD  GLU A 164      19.952   3.997  76.666  1.00  0.00              
ATOM   1265  OE1 GLU A 164      19.806   5.195  76.441  1.00  0.00              
ATOM   1266  OE2 GLU A 164      20.936   3.541  77.248  1.00  0.00              
ATOM   1267  C   GLU A 164      15.265   2.560  77.509  1.00  0.00              
ATOM   1268  O   GLU A 164      15.330   3.326  78.474  1.00  0.00              
ATOM   1269  N   GLY A 165      14.185   1.814  77.285  1.00  0.00              
ATOM   1270  CA  GLY A 165      12.994   1.952  78.112  1.00  0.00              
ATOM   1271  C   GLY A 165      12.061   3.072  77.655  1.00  0.00              
ATOM   1272  O   GLY A 165      10.845   2.958  77.828  1.00  0.00              
ATOM   1273  N   TYR A 166      12.562   4.156  77.046  1.00  0.00              
ATOM   1274  CA  TYR A 166      11.716   5.245  76.582  1.00  0.00              
ATOM   1275  CB  TYR A 166      12.555   6.507  76.326  1.00  0.00              
ATOM   1276  CG  TYR A 166      11.785   7.791  76.016  1.00  0.00              
ATOM   1277  CD1 TYR A 166      10.714   8.185  76.798  1.00  0.00              
ATOM   1278  CE1 TYR A 166      10.080   9.387  76.553  1.00  0.00              
ATOM   1279  CD2 TYR A 166      12.202   8.595  74.971  1.00  0.00              
ATOM   1280  CE2 TYR A 166      11.574   9.801  74.726  1.00  0.00              
ATOM   1281  CZ  TYR A 166      10.526  10.197  75.529  1.00  0.00              
ATOM   1282  OH  TYR A 166       9.935  11.436  75.339  1.00  0.00              
ATOM   1283  C   TYR A 166      10.968   4.807  75.329  1.00  0.00              
ATOM   1284  O   TYR A 166      11.475   4.809  74.203  1.00  0.00              
ATOM   1285  N   ALA A 167       9.759   4.312  75.591  1.00  0.00              
ATOM   1286  CA  ALA A 167       8.770   4.082  74.551  1.00  0.00              
ATOM   1287  CB  ALA A 167       7.530   3.463  75.174  1.00  0.00              
ATOM   1288  C   ALA A 167       8.369   5.412  73.929  1.00  0.00              
ATOM   1289  O   ALA A 167       8.024   6.357  74.642  1.00  0.00              
ATOM   1290  N   LEU A 168       8.443   5.511  72.602  1.00  0.00              
ATOM   1291  CA  LEU A 168       8.202   6.766  71.906  1.00  0.00              
ATOM   1292  CB  LEU A 168       8.931   6.751  70.567  1.00  0.00              
ATOM   1293  CG  LEU A 168      10.445   6.589  70.578  1.00  0.00              
ATOM   1294  CD1 LEU A 168      10.948   6.425  69.162  1.00  0.00              
ATOM   1295  CD2 LEU A 168      11.126   7.765  71.256  1.00  0.00              
ATOM   1296  C   LEU A 168       6.714   7.057  71.720  1.00  0.00              
ATOM   1297  O   LEU A 168       6.097   6.535  70.785  1.00  0.00              
ATOM   1298  N   PRO A 169       6.104   7.928  72.547  1.00  0.00              
ATOM   1299  CD  PRO A 169       6.804   8.938  73.341  1.00  0.00              
ATOM   1300  CA  PRO A 169       4.652   8.100  72.648  1.00  0.00              
ATOM   1301  CB  PRO A 169       4.512   9.217  73.669  1.00  0.00              
ATOM   1302  CG  PRO A 169       5.770  10.035  73.506  1.00  0.00              
ATOM   1303  C   PRO A 169       3.923   8.396  71.342  1.00  0.00              
ATOM   1304  O   PRO A 169       2.899   7.791  71.028  1.00  0.00              
ATOM   1305  N   HIS A 170       4.507   9.301  70.554  1.00  0.00              
ATOM   1306  CA  HIS A 170       4.029   9.649  69.222  1.00  0.00              
ATOM   1307  CB  HIS A 170       4.916  10.746  68.598  1.00  0.00              
ATOM   1308  CG  HIS A 170       6.404  10.640  68.923  1.00  0.00              
ATOM   1309  ND1 HIS A 170       7.045  11.370  69.823  1.00  0.00              
ATOM   1310  CD2 HIS A 170       7.272   9.690  68.434  1.00  0.00              
ATOM   1311  NE2 HIS A 170       8.376   9.872  69.110  1.00  0.00              
ATOM   1312  CE1 HIS A 170       8.249  10.879  69.939  1.00  0.00              
ATOM   1313  C   HIS A 170       3.897   8.474  68.261  1.00  0.00              
ATOM   1314  O   HIS A 170       2.944   8.407  67.483  1.00  0.00              
ATOM   1315  N   ALA A 171       4.813   7.507  68.336  1.00  0.00              
ATOM   1316  CA  ALA A 171       4.878   6.460  67.335  1.00  0.00              
ATOM   1317  CB  ALA A 171       6.333   6.265  66.934  1.00  0.00              
ATOM   1318  C   ALA A 171       4.286   5.125  67.770  1.00  0.00              
ATOM   1319  O   ALA A 171       4.413   4.128  67.057  1.00  0.00              
ATOM   1320  N   ILE A 172       3.611   5.066  68.924  1.00  0.00              
ATOM   1321  CA  ILE A 172       2.995   3.824  69.379  1.00  0.00              
ATOM   1322  CB  ILE A 172       2.672   3.866  70.895  1.00  0.00              
ATOM   1323  CG2 ILE A 172       2.021   2.555  71.340  1.00  0.00              
ATOM   1324  CG1 ILE A 172       3.928   4.129  71.721  1.00  0.00              
ATOM   1325  CD1 ILE A 172       3.690   4.325  73.233  1.00  0.00              
ATOM   1326  C   ILE A 172       1.755   3.524  68.540  1.00  0.00              
ATOM   1327  O   ILE A 172       0.674   4.089  68.739  1.00  0.00              
ATOM   1328  N   MET A 173       1.915   2.633  67.561  1.00  0.00              
ATOM   1329  CA  MET A 173       0.803   2.269  66.702  1.00  0.00              
ATOM   1330  CB  MET A 173       1.271   1.790  65.337  1.00  0.00              
ATOM   1331  CG  MET A 173       1.800   2.907  64.447  1.00  0.00              
ATOM   1332  SD  MET A 173       0.552   4.142  64.007  1.00  0.00              
ATOM   1333  CE  MET A 173       1.087   5.490  65.022  1.00  0.00              
ATOM   1334  C   MET A 173      -0.140   1.271  67.350  1.00  0.00              
ATOM   1335  O   MET A 173       0.111   0.066  67.445  1.00  0.00              
ATOM   1336  N   ARG A 174      -1.214   1.845  67.882  1.00  0.00              
ATOM   1337  CA  ARG A 174      -2.311   1.073  68.436  1.00  0.00              
ATOM   1338  CB  ARG A 174      -3.152   1.985  69.323  1.00  0.00              
ATOM   1339  CG  ARG A 174      -4.297   1.284  70.035  1.00  0.00              
ATOM   1340  CD  ARG A 174      -5.052   2.269  70.901  1.00  0.00              
ATOM   1341  NE  ARG A 174      -6.236   1.637  71.451  1.00  0.00              
ATOM   1342  CZ  ARG A 174      -6.256   1.046  72.646  1.00  0.00              
ATOM   1343  NH1 ARG A 174      -7.385   0.493  73.051  1.00  0.00              
ATOM   1344  NH2 ARG A 174      -5.177   0.926  73.413  1.00  0.00              
ATOM   1345  C   ARG A 174      -3.172   0.444  67.345  1.00  0.00              
ATOM   1346  O   ARG A 174      -3.446   1.045  66.304  1.00  0.00              
ATOM   1347  N   LEU A 175      -3.587  -0.794  67.600  1.00  0.00              
ATOM   1348  CA  LEU A 175      -4.527  -1.509  66.761  1.00  0.00              
ATOM   1349  CB  LEU A 175      -3.766  -2.507  65.883  1.00  0.00              
ATOM   1350  CG  LEU A 175      -4.517  -3.423  64.920  1.00  0.00              
ATOM   1351  CD1 LEU A 175      -5.306  -2.628  63.894  1.00  0.00              
ATOM   1352  CD2 LEU A 175      -3.541  -4.353  64.221  1.00  0.00              
ATOM   1353  C   LEU A 175      -5.460  -2.223  67.730  1.00  0.00              
ATOM   1354  O   LEU A 175      -5.047  -3.123  68.458  1.00  0.00              
ATOM   1355  N   ASP A 176      -6.732  -1.823  67.795  1.00  0.00              
ATOM   1356  CA  ASP A 176      -7.674  -2.444  68.729  1.00  0.00              
ATOM   1357  CB  ASP A 176      -8.931  -1.598  68.917  1.00  0.00              
ATOM   1358  CG  ASP A 176      -8.677  -0.326  69.714  1.00  0.00              
ATOM   1359  OD1 ASP A 176      -9.041  -0.259  70.889  1.00  0.00              
ATOM   1360  OD2 ASP A 176      -8.111   0.609  69.147  1.00  0.00              
ATOM   1361  C   ASP A 176      -8.054  -3.877  68.380  1.00  0.00              
ATOM   1362  O   ASP A 176      -8.528  -4.632  69.226  1.00  0.00              
ATOM   1363  N   LEU A 177      -7.836  -4.251  67.116  1.00  0.00              
ATOM   1364  CA  LEU A 177      -7.972  -5.620  66.645  1.00  0.00              
ATOM   1365  CB  LEU A 177      -7.718  -5.617  65.139  1.00  0.00              
ATOM   1366  CG  LEU A 177      -7.590  -6.898  64.326  1.00  0.00              
ATOM   1367  CD1 LEU A 177      -8.876  -7.701  64.312  1.00  0.00              
ATOM   1368  CD2 LEU A 177      -7.201  -6.529  62.911  1.00  0.00              
ATOM   1369  C   LEU A 177      -6.988  -6.545  67.354  1.00  0.00              
ATOM   1370  O   LEU A 177      -5.778  -6.303  67.363  1.00  0.00              
ATOM   1371  N   ALA A 178      -7.520  -7.604  67.966  1.00  0.00              
ATOM   1372  CA  ALA A 178      -6.729  -8.564  68.715  1.00  0.00              
ATOM   1373  CB  ALA A 178      -6.499  -7.983  70.095  1.00  0.00              
ATOM   1374  C   ALA A 178      -7.467  -9.893  68.863  1.00  0.00              
ATOM   1375  O   ALA A 178      -8.523 -10.088  68.246  1.00  0.00              
ATOM   1376  N   GLY A 179      -6.955 -10.801  69.707  1.00  0.00              
ATOM   1377  CA  GLY A 179      -7.425 -12.180  69.822  1.00  0.00              
ATOM   1378  C   GLY A 179      -8.926 -12.386  70.003  1.00  0.00              
ATOM   1379  O   GLY A 179      -9.496 -13.334  69.451  1.00  0.00              
ATOM   1380  N   ARG A 180      -9.573 -11.497  70.757  1.00  0.00              
ATOM   1381  CA  ARG A 180     -11.009 -11.521  71.000  1.00  0.00              
ATOM   1382  CB  ARG A 180     -11.331 -10.462  72.043  1.00  0.00              
ATOM   1383  CG  ARG A 180     -12.761 -10.441  72.566  1.00  0.00              
ATOM   1384  CD  ARG A 180     -12.878  -9.443  73.711  1.00  0.00              
ATOM   1385  NE  ARG A 180     -11.981  -9.816  74.794  1.00  0.00              
ATOM   1386  CZ  ARG A 180     -11.854  -9.127  75.924  1.00  0.00              
ATOM   1387  NH1 ARG A 180     -10.962  -9.569  76.793  1.00  0.00              
ATOM   1388  NH2 ARG A 180     -12.583  -8.052  76.200  1.00  0.00              
ATOM   1389  C   ARG A 180     -11.772 -11.230  69.716  1.00  0.00              
ATOM   1390  O   ARG A 180     -12.749 -11.904  69.382  1.00  0.00              
ATOM   1391  N   ASP A 181     -11.271 -10.256  68.949  1.00  0.00              
ATOM   1392  CA  ASP A 181     -11.898  -9.863  67.693  1.00  0.00              
ATOM   1393  CB  ASP A 181     -11.270  -8.619  67.079  1.00  0.00              
ATOM   1394  CG  ASP A 181     -11.262  -7.405  67.987  1.00  0.00              
ATOM   1395  OD1 ASP A 181     -10.380  -7.354  68.845  1.00  0.00              
ATOM   1396  OD2 ASP A 181     -12.106  -6.527  67.827  1.00  0.00              
ATOM   1397  C   ASP A 181     -11.747 -11.008  66.710  1.00  0.00              
ATOM   1398  O   ASP A 181     -12.690 -11.329  65.990  1.00  0.00              
ATOM   1399  N   LEU A 182     -10.578 -11.661  66.717  1.00  0.00              
ATOM   1400  CA  LEU A 182     -10.370 -12.879  65.944  1.00  0.00              
ATOM   1401  CB  LEU A 182      -8.938 -13.382  66.045  1.00  0.00              
ATOM   1402  CG  LEU A 182      -7.774 -12.511  65.610  1.00  0.00              
ATOM   1403  CD1 LEU A 182      -6.524 -13.365  65.636  1.00  0.00              
ATOM   1404  CD2 LEU A 182      -7.966 -11.950  64.212  1.00  0.00              
ATOM   1405  C   LEU A 182     -11.300 -14.008  66.362  1.00  0.00              
ATOM   1406  O   LEU A 182     -11.821 -14.714  65.504  1.00  0.00              
ATOM   1407  N   THR A 183     -11.557 -14.177  67.666  1.00  0.00              
ATOM   1408  CA  THR A 183     -12.518 -15.159  68.165  1.00  0.00              
ATOM   1409  CB  THR A 183     -12.513 -15.141  69.710  1.00  0.00              
ATOM   1410  OG1 THR A 183     -11.202 -15.505  70.115  1.00  0.00              
ATOM   1411  CG2 THR A 183     -13.517 -16.088  70.341  1.00  0.00              
ATOM   1412  C   THR A 183     -13.920 -14.869  67.627  1.00  0.00              
ATOM   1413  O   THR A 183     -14.624 -15.757  67.141  1.00  0.00              
ATOM   1414  N   ASP A 184     -14.301 -13.587  67.657  1.00  0.00              
ATOM   1415  CA  ASP A 184     -15.612 -13.146  67.191  1.00  0.00              
ATOM   1416  CB  ASP A 184     -15.852 -11.665  67.512  1.00  0.00              
ATOM   1417  CG  ASP A 184     -15.774 -11.261  68.984  1.00  0.00              
ATOM   1418  OD1 ASP A 184     -15.290 -10.163  69.256  1.00  0.00              
ATOM   1419  OD2 ASP A 184     -16.188 -12.021  69.866  1.00  0.00              
ATOM   1420  C   ASP A 184     -15.759 -13.374  65.690  1.00  0.00              
ATOM   1421  O   ASP A 184     -16.780 -13.860  65.200  1.00  0.00              
ATOM   1422  N   TYR A 185     -14.692 -13.053  64.956  1.00  0.00              
ATOM   1423  CA  TYR A 185     -14.581 -13.342  63.536  1.00  0.00              
ATOM   1424  CB  TYR A 185     -13.334 -12.621  63.014  1.00  0.00              
ATOM   1425  CG  TYR A 185     -12.858 -12.999  61.621  1.00  0.00              
ATOM   1426  CD1 TYR A 185     -13.493 -12.526  60.488  1.00  0.00              
ATOM   1427  CE1 TYR A 185     -13.016 -12.873  59.239  1.00  0.00              
ATOM   1428  CD2 TYR A 185     -11.763 -13.825  61.513  1.00  0.00              
ATOM   1429  CE2 TYR A 185     -11.294 -14.172  60.271  1.00  0.00              
ATOM   1430  CZ  TYR A 185     -11.902 -13.680  59.143  1.00  0.00              
ATOM   1431  OH  TYR A 185     -11.344 -13.973  57.915  1.00  0.00              
ATOM   1432  C   TYR A 185     -14.553 -14.843  63.247  1.00  0.00              
ATOM   1433  O   TYR A 185     -15.075 -15.280  62.221  1.00  0.00              
ATOM   1434  N   LEU A 186     -13.968 -15.661  64.126  1.00  0.00              
ATOM   1435  CA  LEU A 186     -13.969 -17.104  63.954  1.00  0.00              
ATOM   1436  CB  LEU A 186     -12.994 -17.774  64.919  1.00  0.00              
ATOM   1437  CG  LEU A 186     -12.644 -19.247  64.725  1.00  0.00              
ATOM   1438  CD1 LEU A 186     -11.998 -19.506  63.375  1.00  0.00              
ATOM   1439  CD2 LEU A 186     -11.696 -19.692  65.816  1.00  0.00              
ATOM   1440  C   LEU A 186     -15.381 -17.650  64.117  1.00  0.00              
ATOM   1441  O   LEU A 186     -15.767 -18.560  63.382  1.00  0.00              
ATOM   1442  N   MET A 187     -16.179 -17.079  65.035  1.00  0.00              
ATOM   1443  CA  MET A 187     -17.610 -17.364  65.085  1.00  0.00              
ATOM   1444  CB  MET A 187     -18.356 -16.599  66.175  1.00  0.00              
ATOM   1445  CG  MET A 187     -17.931 -16.846  67.609  1.00  0.00              
ATOM   1446  SD  MET A 187     -19.136 -16.185  68.788  1.00  0.00              
ATOM   1447  CE  MET A 187     -18.897 -14.446  68.569  1.00  0.00              
ATOM   1448  C   MET A 187     -18.267 -17.014  63.757  1.00  0.00              
ATOM   1449  O   MET A 187     -18.943 -17.862  63.184  1.00  0.00              
ATOM   1450  N   LYS A 188     -18.030 -15.794  63.250  1.00  0.00              
ATOM   1451  CA  LYS A 188     -18.522 -15.335  61.951  1.00  0.00              
ATOM   1452  CB  LYS A 188     -17.912 -13.953  61.666  1.00  0.00              
ATOM   1453  CG  LYS A 188     -18.118 -13.327  60.289  1.00  0.00              
ATOM   1454  CD  LYS A 188     -17.260 -12.071  60.164  1.00  0.00              
ATOM   1455  CE  LYS A 188     -17.391 -11.474  58.769  1.00  0.00              
ATOM   1456  NZ  LYS A 188     -16.641 -10.237  58.628  1.00  0.00              
ATOM   1457  C   LYS A 188     -18.236 -16.305  60.803  1.00  0.00              
ATOM   1458  O   LYS A 188     -19.154 -16.742  60.102  1.00  0.00              
ATOM   1459  N   ILE A 189     -16.974 -16.687  60.596  1.00  0.00              
ATOM   1460  CA  ILE A 189     -16.637 -17.596  59.509  1.00  0.00              
ATOM   1461  CB  ILE A 189     -15.140 -17.531  59.128  1.00  0.00              
ATOM   1462  CG2 ILE A 189     -14.891 -16.174  58.481  1.00  0.00              
ATOM   1463  CG1 ILE A 189     -14.183 -17.808  60.283  1.00  0.00              
ATOM   1464  CD1 ILE A 189     -12.684 -17.674  59.945  1.00  0.00              
ATOM   1465  C   ILE A 189     -17.143 -19.016  59.735  1.00  0.00              
ATOM   1466  O   ILE A 189     -17.604 -19.669  58.793  1.00  0.00              
ATOM   1467  N   LEU A 190     -17.143 -19.499  60.983  1.00  0.00              
ATOM   1468  CA  LEU A 190     -17.746 -20.788  61.282  1.00  0.00              
ATOM   1469  CB  LEU A 190     -17.292 -21.351  62.625  1.00  0.00              
ATOM   1470  CG  LEU A 190     -16.069 -22.273  62.609  1.00  0.00              
ATOM   1471  CD1 LEU A 190     -14.833 -21.598  62.044  1.00  0.00              
ATOM   1472  CD2 LEU A 190     -15.770 -22.785  64.002  1.00  0.00              
ATOM   1473  C   LEU A 190     -19.261 -20.811  61.147  1.00  0.00              
ATOM   1474  O   LEU A 190     -19.798 -21.847  60.756  1.00  0.00              
ATOM   1475  N   THR A 191     -19.983 -19.707  61.384  1.00  0.00              
ATOM   1476  CA  THR A 191     -21.402 -19.642  61.063  1.00  0.00              
ATOM   1477  CB  THR A 191     -22.116 -18.419  61.679  1.00  0.00              
ATOM   1478  OG1 THR A 191     -21.321 -17.256  61.491  1.00  0.00              
ATOM   1479  CG2 THR A 191     -22.367 -18.626  63.160  1.00  0.00              
ATOM   1480  C   THR A 191     -21.641 -19.718  59.563  1.00  0.00              
ATOM   1481  O   THR A 191     -22.614 -20.325  59.113  1.00  0.00              
ATOM   1482  N   GLU A 192     -20.723 -19.160  58.762  1.00  0.00              
ATOM   1483  CA  GLU A 192     -20.813 -19.288  57.311  1.00  0.00              
ATOM   1484  CB  GLU A 192     -19.873 -18.319  56.587  1.00  0.00              
ATOM   1485  CG  GLU A 192     -19.865 -16.865  57.075  1.00  0.00              
ATOM   1486  CD  GLU A 192     -21.223 -16.245  57.388  1.00  0.00              
ATOM   1487  OE1 GLU A 192     -21.865 -15.735  56.472  1.00  0.00              
ATOM   1488  OE2 GLU A 192     -21.634 -16.271  58.552  1.00  0.00              
ATOM   1489  C   GLU A 192     -20.540 -20.723  56.872  1.00  0.00              
ATOM   1490  O   GLU A 192     -21.062 -21.184  55.859  1.00  0.00              
ATOM   1491  N   ARG A 193     -19.734 -21.454  57.649  1.00  0.00              
ATOM   1492  CA  ARG A 193     -19.608 -22.895  57.488  1.00  0.00              
ATOM   1493  CB  ARG A 193     -18.139 -23.265  57.736  1.00  0.00              
ATOM   1494  CG  ARG A 193     -17.723 -24.649  57.248  1.00  0.00              
ATOM   1495  CD  ARG A 193     -16.242 -24.877  57.493  1.00  0.00              
ATOM   1496  NE  ARG A 193     -15.890 -26.267  57.261  1.00  0.00              
ATOM   1497  CZ  ARG A 193     -14.775 -26.653  56.639  1.00  0.00              
ATOM   1498  NH1 ARG A 193     -14.541 -27.956  56.542  1.00  0.00              
ATOM   1499  NH2 ARG A 193     -13.894 -25.780  56.156  1.00  0.00              
ATOM   1500  C   ARG A 193     -20.590 -23.638  58.412  1.00  0.00              
ATOM   1501  O   ARG A 193     -20.310 -24.719  58.936  1.00  0.00              
ATOM   1502  N   GLY A 194     -21.764 -23.057  58.696  1.00  0.00              
ATOM   1503  CA  GLY A 194     -22.841 -23.738  59.407  1.00  0.00              
ATOM   1504  C   GLY A 194     -22.727 -23.733  60.929  1.00  0.00              
ATOM   1505  O   GLY A 194     -23.735 -23.614  61.636  1.00  0.00              
ATOM   1506  N   TYR A 195     -21.510 -23.830  61.466  1.00  0.00              
ATOM   1507  CA  TYR A 195     -21.287 -24.083  62.882  1.00  0.00              
ATOM   1508  CB  TYR A 195     -19.841 -24.504  63.136  1.00  0.00              
ATOM   1509  CG  TYR A 195     -19.267 -25.544  62.182  1.00  0.00              
ATOM   1510  CD1 TYR A 195     -18.029 -25.301  61.631  1.00  0.00              
ATOM   1511  CE1 TYR A 195     -17.464 -26.218  60.778  1.00  0.00              
ATOM   1512  CD2 TYR A 195     -19.952 -26.705  61.866  1.00  0.00              
ATOM   1513  CE2 TYR A 195     -19.389 -27.627  61.003  1.00  0.00              
ATOM   1514  CZ  TYR A 195     -18.139 -27.380  60.475  1.00  0.00              
ATOM   1515  OH  TYR A 195     -17.524 -28.314  59.659  1.00  0.00              
ATOM   1516  C   TYR A 195     -21.632 -22.850  63.710  1.00  0.00              
ATOM   1517  O   TYR A 195     -20.849 -21.917  63.914  1.00  0.00              
ATOM   1518  N   SER A 196     -22.871 -22.862  64.189  1.00  0.00              
ATOM   1519  CA  SER A 196     -23.457 -21.710  64.843  1.00  0.00              
ATOM   1520  CB  SER A 196     -24.967 -21.796  64.665  1.00  0.00              
ATOM   1521  OG  SER A 196     -25.290 -21.799  63.277  1.00  0.00              
ATOM   1522  C   SER A 196     -23.031 -21.485  66.293  1.00  0.00              
ATOM   1523  O   SER A 196     -23.772 -21.717  67.251  1.00  0.00              
ATOM   1524  N   PHE A 197     -21.804 -20.984  66.458  1.00  0.00              
ATOM   1525  CA  PHE A 197     -21.239 -20.665  67.768  1.00  0.00              
ATOM   1526  CB  PHE A 197     -19.716 -20.568  67.646  1.00  0.00              
ATOM   1527  CG  PHE A 197     -19.025 -21.920  67.578  1.00  0.00              
ATOM   1528  CD1 PHE A 197     -18.951 -22.610  66.387  1.00  0.00              
ATOM   1529  CD2 PHE A 197     -18.477 -22.460  68.722  1.00  0.00              
ATOM   1530  CE1 PHE A 197     -18.342 -23.845  66.353  1.00  0.00              
ATOM   1531  CE2 PHE A 197     -17.866 -23.693  68.680  1.00  0.00              
ATOM   1532  CZ  PHE A 197     -17.801 -24.386  67.494  1.00  0.00              
ATOM   1533  C   PHE A 197     -21.802 -19.424  68.470  1.00  0.00              
ATOM   1534  O   PHE A 197     -21.102 -18.702  69.185  1.00  0.00              
ATOM   1535  N   VAL A 198     -23.112 -19.198  68.378  1.00  0.00              
ATOM   1536  CA  VAL A 198     -23.704 -17.912  68.728  1.00  0.00              
ATOM   1537  CB  VAL A 198     -24.878 -17.583  67.762  1.00  0.00              
ATOM   1538  CG1 VAL A 198     -24.337 -17.316  66.365  1.00  0.00              
ATOM   1539  CG2 VAL A 198     -25.933 -18.686  67.705  1.00  0.00              
ATOM   1540  C   VAL A 198     -24.075 -17.696  70.199  1.00  0.00              
ATOM   1541  O   VAL A 198     -25.176 -17.246  70.524  1.00  0.00              
ATOM   1542  N   THR A 199     -23.151 -17.991  71.120  1.00  0.00              
ATOM   1543  CA  THR A 199     -23.353 -17.746  72.546  1.00  0.00              
ATOM   1544  CB  THR A 199     -24.410 -18.707  73.173  1.00  0.00              
ATOM   1545  OG1 THR A 199     -24.642 -18.232  74.495  1.00  0.00              
ATOM   1546  CG2 THR A 199     -24.001 -20.172  73.205  1.00  0.00              
ATOM   1547  C   THR A 199     -22.019 -17.802  73.284  1.00  0.00              
ATOM   1548  O   THR A 199     -21.021 -18.283  72.746  1.00  0.00              
ATOM   1549  N   THR A 200     -22.016 -17.367  74.544  1.00  0.00              
ATOM   1550  CA  THR A 200     -20.819 -17.158  75.352  1.00  0.00              
ATOM   1551  CB  THR A 200     -21.255 -16.604  76.717  1.00  0.00              
ATOM   1552  OG1 THR A 200     -22.375 -17.402  77.091  1.00  0.00              
ATOM   1553  CG2 THR A 200     -21.623 -15.130  76.670  1.00  0.00              
ATOM   1554  C   THR A 200     -19.952 -18.396  75.548  1.00  0.00              
ATOM   1555  O   THR A 200     -18.753 -18.389  75.261  1.00  0.00              
ATOM   1556  N   ALA A 201     -20.576 -19.477  76.030  1.00  0.00              
ATOM   1557  CA  ALA A 201     -19.914 -20.768  76.180  1.00  0.00              
ATOM   1558  CB  ALA A 201     -20.924 -21.799  76.660  1.00  0.00              
ATOM   1559  C   ALA A 201     -19.318 -21.273  74.870  1.00  0.00              
ATOM   1560  O   ALA A 201     -18.170 -21.719  74.818  1.00  0.00              
ATOM   1561  N   GLU A 202     -20.085 -21.135  73.785  1.00  0.00              
ATOM   1562  CA  GLU A 202     -19.611 -21.477  72.455  1.00  0.00              
ATOM   1563  CB  GLU A 202     -20.759 -21.423  71.459  1.00  0.00              
ATOM   1564  CG  GLU A 202     -21.727 -22.601  71.516  1.00  0.00              
ATOM   1565  CD  GLU A 202     -21.179 -23.898  70.933  1.00  0.00              
ATOM   1566  OE1 GLU A 202     -21.259 -24.077  69.719  1.00  0.00              
ATOM   1567  OE2 GLU A 202     -20.685 -24.727  71.694  1.00  0.00              
ATOM   1568  C   GLU A 202     -18.472 -20.576  71.998  1.00  0.00              
ATOM   1569  O   GLU A 202     -17.549 -21.053  71.342  1.00  0.00              
ATOM   1570  N   ARG A 203     -18.483 -19.290  72.367  1.00  0.00              
ATOM   1571  CA  ARG A 203     -17.398 -18.374  72.049  1.00  0.00              
ATOM   1572  CB  ARG A 203     -17.764 -16.946  72.439  1.00  0.00              
ATOM   1573  CG  ARG A 203     -16.918 -15.921  71.701  1.00  0.00              
ATOM   1574  CD  ARG A 203     -17.200 -14.494  72.138  1.00  0.00              
ATOM   1575  NE  ARG A 203     -16.604 -14.188  73.429  1.00  0.00              
ATOM   1576  CZ  ARG A 203     -15.952 -13.046  73.664  1.00  0.00              
ATOM   1577  NH1 ARG A 203     -15.488 -12.831  74.891  1.00  0.00              
ATOM   1578  NH2 ARG A 203     -15.744 -12.149  72.700  1.00  0.00              
ATOM   1579  C   ARG A 203     -16.123 -18.805  72.767  1.00  0.00              
ATOM   1580  O   ARG A 203     -15.041 -18.783  72.181  1.00  0.00              
ATOM   1581  N   GLU A 204     -16.234 -19.245  74.026  1.00  0.00              
ATOM   1582  CA  GLU A 204     -15.110 -19.841  74.737  1.00  0.00              
ATOM   1583  CB  GLU A 204     -15.492 -20.139  76.182  1.00  0.00              
ATOM   1584  CG  GLU A 204     -15.614 -18.896  77.060  1.00  0.00              
ATOM   1585  CD  GLU A 204     -14.278 -18.246  77.397  1.00  0.00              
ATOM   1586  OE1 GLU A 204     -13.631 -18.685  78.353  1.00  0.00              
ATOM   1587  OE2 GLU A 204     -13.876 -17.297  76.722  1.00  0.00              
ATOM   1588  C   GLU A 204     -14.581 -21.101  74.062  1.00  0.00              
ATOM   1589  O   GLU A 204     -13.367 -21.271  73.932  1.00  0.00              
ATOM   1590  N   ILE A 205     -15.475 -21.980  73.594  1.00  0.00              
ATOM   1591  CA  ILE A 205     -15.065 -23.161  72.841  1.00  0.00              
ATOM   1592  CB  ILE A 205     -16.256 -24.131  72.621  1.00  0.00              
ATOM   1593  CG2 ILE A 205     -15.838 -25.345  71.792  1.00  0.00              
ATOM   1594  CG1 ILE A 205     -16.810 -24.603  73.963  1.00  0.00              
ATOM   1595  CD1 ILE A 205     -18.096 -25.452  73.887  1.00  0.00              
ATOM   1596  C   ILE A 205     -14.381 -22.775  71.530  1.00  0.00              
ATOM   1597  O   ILE A 205     -13.322 -23.319  71.217  1.00  0.00              
ATOM   1598  N   VAL A 206     -14.910 -21.809  70.769  1.00  0.00              
ATOM   1599  CA  VAL A 206     -14.292 -21.395  69.517  1.00  0.00              
ATOM   1600  CB  VAL A 206     -15.293 -20.586  68.650  1.00  0.00              
ATOM   1601  CG1 VAL A 206     -15.360 -19.101  68.953  1.00  0.00              
ATOM   1602  CG2 VAL A 206     -15.039 -20.842  67.181  1.00  0.00              
ATOM   1603  C   VAL A 206     -12.954 -20.690  69.743  1.00  0.00              
ATOM   1604  O   VAL A 206     -12.027 -20.826  68.943  1.00  0.00              
ATOM   1605  N   ARG A 207     -12.817 -19.972  70.864  1.00  0.00              
ATOM   1606  CA  ARG A 207     -11.542 -19.409  71.282  1.00  0.00              
ATOM   1607  CB  ARG A 207     -11.737 -18.562  72.528  1.00  0.00              
ATOM   1608  CG  ARG A 207     -10.567 -17.642  72.846  1.00  0.00              
ATOM   1609  CD  ARG A 207     -10.442 -17.505  74.351  1.00  0.00              
ATOM   1610  NE  ARG A 207     -10.019 -18.780  74.909  1.00  0.00              
ATOM   1611  CZ  ARG A 207     -10.379 -19.214  76.115  1.00  0.00              
ATOM   1612  NH1 ARG A 207      -9.888 -20.377  76.514  1.00  0.00              
ATOM   1613  NH2 ARG A 207     -11.213 -18.525  76.886  1.00  0.00              
ATOM   1614  C   ARG A 207     -10.555 -20.533  71.584  1.00  0.00              
ATOM   1615  O   ARG A 207      -9.386 -20.457  71.205  1.00  0.00              
ATOM   1616  N   ASP A 208     -11.008 -21.605  72.246  1.00  0.00              
ATOM   1617  CA  ASP A 208     -10.180 -22.787  72.460  1.00  0.00              
ATOM   1618  CB  ASP A 208     -10.873 -23.780  73.386  1.00  0.00              
ATOM   1619  CG  ASP A 208     -10.033 -25.013  73.687  1.00  0.00              
ATOM   1620  OD1 ASP A 208     -10.363 -26.094  73.186  1.00  0.00              
ATOM   1621  OD2 ASP A 208      -9.066 -24.905  74.438  1.00  0.00              
ATOM   1622  C   ASP A 208      -9.780 -23.476  71.159  1.00  0.00              
ATOM   1623  O   ASP A 208      -8.652 -23.955  71.043  1.00  0.00              
ATOM   1624  N   ILE A 209     -10.693 -23.527  70.181  1.00  0.00              
ATOM   1625  CA  ILE A 209     -10.394 -23.993  68.829  1.00  0.00              
ATOM   1626  CB  ILE A 209     -11.647 -23.898  67.916  1.00  0.00              
ATOM   1627  CG2 ILE A 209     -11.303 -24.153  66.453  1.00  0.00              
ATOM   1628  CG1 ILE A 209     -12.753 -24.827  68.385  1.00  0.00              
ATOM   1629  CD1 ILE A 209     -14.073 -24.741  67.593  1.00  0.00              
ATOM   1630  C   ILE A 209      -9.255 -23.172  68.237  1.00  0.00              
ATOM   1631  O   ILE A 209      -8.282 -23.729  67.730  1.00  0.00              
ATOM   1632  N   LYS A 210      -9.374 -21.843  68.328  1.00  0.00              
ATOM   1633  CA  LYS A 210      -8.355 -20.923  67.849  1.00  0.00              
ATOM   1634  CB  LYS A 210      -8.817 -19.502  68.148  1.00  0.00              
ATOM   1635  CG  LYS A 210      -8.050 -18.406  67.429  1.00  0.00              
ATOM   1636  CD  LYS A 210      -8.522 -17.020  67.839  1.00  0.00              
ATOM   1637  CE  LYS A 210      -8.236 -16.770  69.312  1.00  0.00              
ATOM   1638  NZ  LYS A 210      -7.730 -15.424  69.486  1.00  0.00              
ATOM   1639  C   LYS A 210      -7.009 -21.220  68.507  1.00  0.00              
ATOM   1640  O   LYS A 210      -6.032 -21.494  67.811  1.00  0.00              
ATOM   1641  N   GLU A 211      -6.983 -21.270  69.845  1.00  0.00              
ATOM   1642  CA  GLU A 211      -5.782 -21.582  70.615  1.00  0.00              
ATOM   1643  CB  GLU A 211      -6.103 -21.643  72.104  1.00  0.00              
ATOM   1644  CG  GLU A 211      -6.567 -20.330  72.721  1.00  0.00              
ATOM   1645  CD  GLU A 211      -6.946 -20.461  74.188  1.00  0.00              
ATOM   1646  OE1 GLU A 211      -6.190 -19.990  75.034  1.00  0.00              
ATOM   1647  OE2 GLU A 211      -7.998 -21.032  74.494  1.00  0.00              
ATOM   1648  C   GLU A 211      -5.103 -22.892  70.230  1.00  0.00              
ATOM   1649  O   GLU A 211      -3.876 -22.973  70.202  1.00  0.00              
ATOM   1650  N   LYS A 212      -5.893 -23.932  69.951  1.00  0.00              
ATOM   1651  CA  LYS A 212      -5.347 -25.217  69.545  1.00  0.00              
ATOM   1652  CB  LYS A 212      -6.331 -26.327  69.881  1.00  0.00              
ATOM   1653  CG  LYS A 212      -6.368 -26.642  71.364  1.00  0.00              
ATOM   1654  CD  LYS A 212      -7.529 -27.569  71.653  1.00  0.00              
ATOM   1655  CE  LYS A 212      -7.492 -27.989  73.110  1.00  0.00              
ATOM   1656  NZ  LYS A 212      -8.791 -28.491  73.507  1.00  0.00              
ATOM   1657  C   LYS A 212      -4.956 -25.324  68.079  1.00  0.00              
ATOM   1658  O   LYS A 212      -3.933 -25.923  67.747  1.00  0.00              
ATOM   1659  N   LEU A 213      -5.758 -24.753  67.179  1.00  0.00              
ATOM   1660  CA  LEU A 213      -5.613 -25.033  65.761  1.00  0.00              
ATOM   1661  CB  LEU A 213      -6.940 -25.508  65.169  1.00  0.00              
ATOM   1662  CG  LEU A 213      -7.575 -26.797  65.678  1.00  0.00              
ATOM   1663  CD1 LEU A 213      -8.883 -27.048  64.949  1.00  0.00              
ATOM   1664  CD2 LEU A 213      -6.641 -27.982  65.494  1.00  0.00              
ATOM   1665  C   LEU A 213      -5.070 -23.912  64.893  1.00  0.00              
ATOM   1666  O   LEU A 213      -4.420 -24.200  63.883  1.00  0.00              
ATOM   1667  N   CYS A 214      -5.297 -22.642  65.241  1.00  0.00              
ATOM   1668  CA  CYS A 214      -5.064 -21.568  64.289  1.00  0.00              
ATOM   1669  CB  CYS A 214      -5.863 -20.322  64.645  1.00  0.00              
ATOM   1670  SG  CYS A 214      -5.181 -19.346  66.007  1.00  0.00              
ATOM   1671  C   CYS A 214      -3.596 -21.213  64.106  1.00  0.00              
ATOM   1672  O   CYS A 214      -2.791 -21.266  65.040  1.00  0.00              
ATOM   1673  N   TYR A 215      -3.252 -20.836  62.877  1.00  0.00              
ATOM   1674  CA  TYR A 215      -1.880 -20.517  62.525  1.00  0.00              
ATOM   1675  CB  TYR A 215      -1.137 -21.752  61.985  1.00  0.00              
ATOM   1676  CG  TYR A 215      -1.756 -22.445  60.775  1.00  0.00              
ATOM   1677  CD1 TYR A 215      -1.277 -22.182  59.504  1.00  0.00              
ATOM   1678  CE1 TYR A 215      -1.822 -22.829  58.415  1.00  0.00              
ATOM   1679  CD2 TYR A 215      -2.779 -23.355  60.955  1.00  0.00              
ATOM   1680  CE2 TYR A 215      -3.324 -24.004  59.868  1.00  0.00              
ATOM   1681  CZ  TYR A 215      -2.842 -23.734  58.607  1.00  0.00              
ATOM   1682  OH  TYR A 215      -3.394 -24.382  57.520  1.00  0.00              
ATOM   1683  C   TYR A 215      -1.868 -19.391  61.508  1.00  0.00              
ATOM   1684  O   TYR A 215      -2.837 -19.203  60.770  1.00  0.00              
ATOM   1685  N   VAL A 216      -0.786 -18.621  61.455  1.00  0.00              
ATOM   1686  CA  VAL A 216      -0.684 -17.542  60.492  1.00  0.00              
ATOM   1687  CB  VAL A 216       0.215 -16.406  61.012  1.00  0.00              
ATOM   1688  CG1 VAL A 216       0.313 -15.280  59.996  1.00  0.00              
ATOM   1689  CG2 VAL A 216      -0.340 -15.842  62.310  1.00  0.00              
ATOM   1690  C   VAL A 216      -0.155 -18.126  59.192  1.00  0.00              
ATOM   1691  O   VAL A 216       0.884 -18.790  59.149  1.00  0.00              
ATOM   1692  N   ALA A 217      -0.922 -17.892  58.128  1.00  0.00              
ATOM   1693  CA  ALA A 217      -0.537 -18.319  56.796  1.00  0.00              
ATOM   1694  CB  ALA A 217      -1.646 -17.964  55.820  1.00  0.00              
ATOM   1695  C   ALA A 217       0.728 -17.624  56.317  1.00  0.00              
ATOM   1696  O   ALA A 217       0.812 -16.396  56.337  1.00  0.00              
ATOM   1697  N   LEU A 218       1.727 -18.401  55.893  1.00  0.00              
ATOM   1698  CA  LEU A 218       2.946 -17.854  55.311  1.00  0.00              
ATOM   1699  CB  LEU A 218       3.998 -18.956  55.182  1.00  0.00              
ATOM   1700  CG  LEU A 218       5.368 -18.645  54.578  1.00  0.00              
ATOM   1701  CD1 LEU A 218       6.090 -17.547  55.344  1.00  0.00              
ATOM   1702  CD2 LEU A 218       6.212 -19.905  54.546  1.00  0.00              
ATOM   1703  C   LEU A 218       2.635 -17.241  53.949  1.00  0.00              
ATOM   1704  O   LEU A 218       3.159 -16.190  53.576  1.00  0.00              
ATOM   1705  N   ASP A 219       1.782 -17.908  53.173  1.00  0.00              
ATOM   1706  CA  ASP A 219       1.219 -17.293  51.991  1.00  0.00              
ATOM   1707  CB  ASP A 219       1.901 -17.749  50.709  1.00  0.00              
ATOM   1708  CG  ASP A 219       1.538 -16.822  49.561  1.00  0.00              
ATOM   1709  OD1 ASP A 219       0.484 -17.009  48.941  1.00  0.00              
ATOM   1710  OD2 ASP A 219       2.306 -15.890  49.318  1.00  0.00              
ATOM   1711  C   ASP A 219      -0.252 -17.646  51.939  1.00  0.00              
ATOM   1712  O   ASP A 219      -0.632 -18.772  51.609  1.00  0.00              
ATOM   1713  N   PHE A 220      -1.061 -16.639  52.267  1.00  0.00              
ATOM   1714  CA  PHE A 220      -2.507 -16.774  52.335  1.00  0.00              
ATOM   1715  CB  PHE A 220      -3.127 -15.409  52.641  1.00  0.00              
ATOM   1716  CG  PHE A 220      -4.637 -15.420  52.858  1.00  0.00              
ATOM   1717  CD1 PHE A 220      -5.208 -16.266  53.794  1.00  0.00              
ATOM   1718  CD2 PHE A 220      -5.433 -14.568  52.118  1.00  0.00              
ATOM   1719  CE1 PHE A 220      -6.573 -16.254  53.985  1.00  0.00              
ATOM   1720  CE2 PHE A 220      -6.797 -14.563  52.318  1.00  0.00              
ATOM   1721  CZ  PHE A 220      -7.368 -15.402  53.250  1.00  0.00              
ATOM   1722  C   PHE A 220      -3.146 -17.384  51.094  1.00  0.00              
ATOM   1723  O   PHE A 220      -3.843 -18.391  51.206  1.00  0.00              
ATOM   1724  N   GLU A 221      -2.886 -16.827  49.908  1.00  0.00              
ATOM   1725  CA  GLU A 221      -3.564 -17.271  48.702  1.00  0.00              
ATOM   1726  CB  GLU A 221      -3.355 -16.263  47.576  1.00  0.00              
ATOM   1727  CG  GLU A 221      -4.334 -16.413  46.407  1.00  0.00              
ATOM   1728  CD  GLU A 221      -5.805 -16.270  46.788  1.00  0.00              
ATOM   1729  OE1 GLU A 221      -6.217 -15.169  47.154  1.00  0.00              
ATOM   1730  OE2 GLU A 221      -6.532 -17.258  46.721  1.00  0.00              
ATOM   1731  C   GLU A 221      -3.144 -18.673  48.275  1.00  0.00              
ATOM   1732  O   GLU A 221      -3.993 -19.477  47.886  1.00  0.00              
ATOM   1733  N   ASN A 222      -1.847 -18.989  48.372  1.00  0.00              
ATOM   1734  CA  ASN A 222      -1.356 -20.334  48.095  1.00  0.00              
ATOM   1735  CB  ASN A 222       0.168 -20.366  48.215  1.00  0.00              
ATOM   1736  CG  ASN A 222       0.798 -21.747  48.093  1.00  0.00              
ATOM   1737  OD1 ASN A 222       1.519 -22.186  48.983  1.00  0.00              
ATOM   1738  ND2 ASN A 222       0.577 -22.491  47.017  1.00  0.00              
ATOM   1739  C   ASN A 222      -1.992 -21.368  49.016  1.00  0.00              
ATOM   1740  O   ASN A 222      -2.518 -22.382  48.552  1.00  0.00              
ATOM   1741  N   GLU A 223      -1.997 -21.080  50.321  1.00  0.00              
ATOM   1742  CA  GLU A 223      -2.628 -21.962  51.288  1.00  0.00              
ATOM   1743  CB  GLU A 223      -2.283 -21.528  52.698  1.00  0.00              
ATOM   1744  CG  GLU A 223      -0.837 -21.881  53.013  1.00  0.00              
ATOM   1745  CD  GLU A 223      -0.318 -21.264  54.297  1.00  0.00              
ATOM   1746  OE1 GLU A 223      -0.831 -21.566  55.373  1.00  0.00              
ATOM   1747  OE2 GLU A 223       0.614 -20.458  54.228  1.00  0.00              
ATOM   1748  C   GLU A 223      -4.132 -22.086  51.100  1.00  0.00              
ATOM   1749  O   GLU A 223      -4.681 -23.183  51.236  1.00  0.00              
ATOM   1750  N   MET A 224      -4.803 -20.986  50.744  1.00  0.00              
ATOM   1751  CA  MET A 224      -6.223 -20.998  50.421  1.00  0.00              
ATOM   1752  CB  MET A 224      -6.730 -19.574  50.190  1.00  0.00              
ATOM   1753  CG  MET A 224      -8.231 -19.472  49.947  1.00  0.00              
ATOM   1754  SD  MET A 224      -8.823 -17.765  49.865  1.00  0.00              
ATOM   1755  CE  MET A 224      -9.645 -17.686  51.430  1.00  0.00              
ATOM   1756  C   MET A 224      -6.501 -21.884  49.214  1.00  0.00              
ATOM   1757  O   MET A 224      -7.464 -22.652  49.232  1.00  0.00              
ATOM   1758  N   ALA A 225      -5.648 -21.834  48.184  1.00  0.00              
ATOM   1759  CA  ALA A 225      -5.757 -22.735  47.045  1.00  0.00              
ATOM   1760  CB  ALA A 225      -4.653 -22.443  46.040  1.00  0.00              
ATOM   1761  C   ALA A 225      -5.652 -24.202  47.450  1.00  0.00              
ATOM   1762  O   ALA A 225      -6.456 -25.023  47.000  1.00  0.00              
ATOM   1763  N   THR A 226      -4.702 -24.558  48.323  1.00  0.00              
ATOM   1764  CA  THR A 226      -4.631 -25.911  48.862  1.00  0.00              
ATOM   1765  CB  THR A 226      -3.257 -26.175  49.502  1.00  0.00              
ATOM   1766  OG1 THR A 226      -2.882 -25.008  50.221  1.00  0.00              
ATOM   1767  CG2 THR A 226      -2.211 -26.508  48.451  1.00  0.00              
ATOM   1768  C   THR A 226      -5.762 -26.291  49.813  1.00  0.00              
ATOM   1769  O   THR A 226      -6.129 -27.462  49.910  1.00  0.00              
ATOM   1770  N   ALA A 227      -6.339 -25.321  50.529  1.00  0.00              
ATOM   1771  CA  ALA A 227      -7.487 -25.580  51.386  1.00  0.00              
ATOM   1772  CB  ALA A 227      -7.684 -24.421  52.344  1.00  0.00              
ATOM   1773  C   ALA A 227      -8.776 -25.750  50.591  1.00  0.00              
ATOM   1774  O   ALA A 227      -9.688 -26.459  51.012  1.00  0.00              
ATOM   1775  N   ALA A 228      -8.870 -25.076  49.440  1.00  0.00              
ATOM   1776  CA  ALA A 228      -9.956 -25.291  48.495  1.00  0.00              
ATOM   1777  CB  ALA A 228      -9.945 -24.192  47.443  1.00  0.00              
ATOM   1778  C   ALA A 228      -9.778 -26.623  47.779  1.00  0.00              
ATOM   1779  O   ALA A 228     -10.730 -27.382  47.593  1.00  0.00              
ATOM   1780  N   SER A 229      -8.541 -26.945  47.396  1.00  0.00              
ATOM   1781  CA  SER A 229      -8.227 -28.234  46.799  1.00  0.00              
ATOM   1782  CB  SER A 229      -7.008 -28.079  45.889  1.00  0.00              
ATOM   1783  OG  SER A 229      -7.116 -26.943  45.040  1.00  0.00              
ATOM   1784  C   SER A 229      -7.956 -29.230  47.927  1.00  0.00              
ATOM   1785  O   SER A 229      -6.887 -29.838  48.028  1.00  0.00              
ATOM   1786  N   SER A 230      -8.959 -29.418  48.789  1.00  0.00              
ATOM   1787  CA  SER A 230      -8.803 -30.098  50.062  1.00  0.00              
ATOM   1788  CB  SER A 230     -10.018 -29.772  50.926  1.00  0.00              
ATOM   1789  OG  SER A 230     -11.216 -29.734  50.158  1.00  0.00              
ATOM   1790  C   SER A 230      -8.489 -31.592  50.046  1.00  0.00              
ATOM   1791  O   SER A 230      -9.332 -32.464  50.261  1.00  0.00              
ATOM   1792  N   SER A 231      -7.220 -31.885  49.768  1.00  0.00              
ATOM   1793  CA  SER A 231      -6.670 -33.221  49.918  1.00  0.00              
ATOM   1794  CB  SER A 231      -5.329 -33.256  49.189  1.00  0.00              
ATOM   1795  OG  SER A 231      -4.480 -32.192  49.619  1.00  0.00              
ATOM   1796  C   SER A 231      -6.457 -33.559  51.388  1.00  0.00              
ATOM   1797  O   SER A 231      -6.713 -34.665  51.862  1.00  0.00              
ATOM   1798  N   SER A 232      -5.970 -32.541  52.098  1.00  0.00              
ATOM   1799  CA  SER A 232      -5.439 -32.710  53.437  1.00  0.00              
ATOM   1800  CB  SER A 232      -3.988 -33.179  53.315  1.00  0.00              
ATOM   1801  OG  SER A 232      -3.315 -32.546  52.226  1.00  0.00              
ATOM   1802  C   SER A 232      -5.518 -31.482  54.334  1.00  0.00              
ATOM   1803  O   SER A 232      -5.608 -31.624  55.554  1.00  0.00              
ATOM   1804  N   LEU A 233      -5.505 -30.259  53.789  1.00  0.00              
ATOM   1805  CA  LEU A 233      -5.424 -29.061  54.612  1.00  0.00              
ATOM   1806  CB  LEU A 233      -4.799 -27.923  53.795  1.00  0.00              
ATOM   1807  CG  LEU A 233      -4.298 -26.681  54.532  1.00  0.00              
ATOM   1808  CD1 LEU A 233      -3.138 -27.033  55.451  1.00  0.00              
ATOM   1809  CD2 LEU A 233      -3.857 -25.620  53.542  1.00  0.00              
ATOM   1810  C   LEU A 233      -6.750 -28.646  55.254  1.00  0.00              
ATOM   1811  O   LEU A 233      -7.430 -27.713  54.817  1.00  0.00              
ATOM   1812  N   GLU A 234      -7.133 -29.402  56.288  1.00  0.00              
ATOM   1813  CA  GLU A 234      -8.222 -29.062  57.192  1.00  0.00              
ATOM   1814  CB  GLU A 234      -9.597 -29.117  56.517  1.00  0.00              
ATOM   1815  CG  GLU A 234     -10.140 -30.402  55.909  1.00  0.00              
ATOM   1816  CD  GLU A 234     -11.446 -30.162  55.159  1.00  0.00              
ATOM   1817  OE1 GLU A 234     -11.523 -30.524  53.987  1.00  0.00              
ATOM   1818  OE2 GLU A 234     -12.385 -29.597  55.734  1.00  0.00              
ATOM   1819  C   GLU A 234      -8.195 -29.977  58.407  1.00  0.00              
ATOM   1820  O   GLU A 234      -7.667 -31.088  58.322  1.00  0.00              
ATOM   1821  N   LYS A 235      -8.738 -29.548  59.548  1.00  0.00              
ATOM   1822  CA  LYS A 235      -8.707 -30.378  60.739  1.00  0.00              
ATOM   1823  CB  LYS A 235      -7.673 -29.849  61.745  1.00  0.00              
ATOM   1824  CG  LYS A 235      -7.390 -30.764  62.941  1.00  0.00              
ATOM   1825  CD  LYS A 235      -6.991 -32.165  62.488  1.00  0.00              
ATOM   1826  CE  LYS A 235      -7.157 -33.152  63.629  1.00  0.00              
ATOM   1827  NZ  LYS A 235      -7.495 -34.465  63.108  1.00  0.00              
ATOM   1828  C   LYS A 235     -10.075 -30.574  61.378  1.00  0.00              
ATOM   1829  O   LYS A 235     -10.940 -29.697  61.400  1.00  0.00              
ATOM   1830  N   SER A 236     -10.242 -31.803  61.858  1.00  0.00              
ATOM   1831  CA  SER A 236     -11.426 -32.267  62.549  1.00  0.00              
ATOM   1832  CB  SER A 236     -11.443 -33.782  62.348  1.00  0.00              
ATOM   1833  OG  SER A 236     -10.179 -34.332  62.730  1.00  0.00              
ATOM   1834  C   SER A 236     -11.379 -31.922  64.037  1.00  0.00              
ATOM   1835  O   SER A 236     -10.636 -32.564  64.789  1.00  0.00              
ATOM   1836  N   TYR A 237     -12.135 -30.930  64.506  1.00  0.00              
ATOM   1837  CA  TYR A 237     -12.190 -30.642  65.931  1.00  0.00              
ATOM   1838  CB  TYR A 237     -12.225 -29.128  66.187  1.00  0.00              
ATOM   1839  CG  TYR A 237     -12.225 -28.719  67.659  1.00  0.00              
ATOM   1840  CD1 TYR A 237     -11.032 -28.525  68.332  1.00  0.00              
ATOM   1841  CE1 TYR A 237     -11.040 -28.146  69.662  1.00  0.00              
ATOM   1842  CD2 TYR A 237     -13.424 -28.536  68.322  1.00  0.00              
ATOM   1843  CE2 TYR A 237     -13.437 -28.172  69.651  1.00  0.00              
ATOM   1844  CZ  TYR A 237     -12.246 -27.969  70.310  1.00  0.00              
ATOM   1845  OH  TYR A 237     -12.281 -27.573  71.631  1.00  0.00              
ATOM   1846  C   TYR A 237     -13.439 -31.311  66.484  1.00  0.00              
ATOM   1847  O   TYR A 237     -14.542 -31.076  65.990  1.00  0.00              
ATOM   1848  N   GLU A 238     -13.307 -32.156  67.506  1.00  0.00              
ATOM   1849  CA  GLU A 238     -14.487 -32.697  68.153  1.00  0.00              
ATOM   1850  CB  GLU A 238     -14.243 -34.088  68.725  1.00  0.00              
ATOM   1851  CG  GLU A 238     -15.565 -34.738  69.130  1.00  0.00              
ATOM   1852  CD  GLU A 238     -15.447 -36.102  69.788  1.00  0.00              
ATOM   1853  OE1 GLU A 238     -14.979 -37.040  69.143  1.00  0.00              
ATOM   1854  OE2 GLU A 238     -15.834 -36.223  70.949  1.00  0.00              
ATOM   1855  C   GLU A 238     -14.939 -31.745  69.250  1.00  0.00              
ATOM   1856  O   GLU A 238     -14.227 -31.505  70.227  1.00  0.00              
ATOM   1857  N   LEU A 239     -16.116 -31.157  69.050  1.00  0.00              
ATOM   1858  CA  LEU A 239     -16.797 -30.417  70.100  1.00  0.00              
ATOM   1859  CB  LEU A 239     -18.053 -29.741  69.556  1.00  0.00              
ATOM   1860  CG  LEU A 239     -17.930 -28.668  68.489  1.00  0.00              
ATOM   1861  CD1 LEU A 239     -19.307 -28.148  68.115  1.00  0.00              
ATOM   1862  CD2 LEU A 239     -17.066 -27.526  68.983  1.00  0.00              
ATOM   1863  C   LEU A 239     -17.195 -31.364  71.228  1.00  0.00              
ATOM   1864  O   LEU A 239     -17.655 -32.472  70.936  1.00  0.00              
ATOM   1865  N   PRO A 240     -17.082 -30.990  72.516  1.00  0.00              
ATOM   1866  CD  PRO A 240     -16.592 -29.682  72.949  1.00  0.00              
ATOM   1867  CA  PRO A 240     -17.365 -31.842  73.677  1.00  0.00              
ATOM   1868  CB  PRO A 240     -17.293 -30.860  74.826  1.00  0.00              
ATOM   1869  CG  PRO A 240     -16.192 -29.930  74.391  1.00  0.00              
ATOM   1870  C   PRO A 240     -18.675 -32.627  73.699  1.00  0.00              
ATOM   1871  O   PRO A 240     -18.802 -33.621  74.412  1.00  0.00              
ATOM   1872  N   ASP A 241     -19.662 -32.211  72.901  1.00  0.00              
ATOM   1873  CA  ASP A 241     -20.923 -32.930  72.770  1.00  0.00              
ATOM   1874  CB  ASP A 241     -22.065 -31.933  72.502  1.00  0.00              
ATOM   1875  CG  ASP A 241     -22.124 -31.378  71.080  1.00  0.00              
ATOM   1876  OD1 ASP A 241     -21.076 -31.025  70.530  1.00  0.00              
ATOM   1877  OD2 ASP A 241     -23.213 -31.288  70.516  1.00  0.00              
ATOM   1878  C   ASP A 241     -20.875 -33.980  71.655  1.00  0.00              
ATOM   1879  O   ASP A 241     -21.917 -34.431  71.182  1.00  0.00              
ATOM   1880  N   GLY A 242     -19.687 -34.328  71.155  1.00  0.00              
ATOM   1881  CA  GLY A 242     -19.544 -35.354  70.136  1.00  0.00              
ATOM   1882  C   GLY A 242     -19.398 -34.800  68.724  1.00  0.00              
ATOM   1883  O   GLY A 242     -18.954 -35.524  67.831  1.00  0.00              
ATOM   1884  N   GLN A 243     -19.718 -33.524  68.475  1.00  0.00              
ATOM   1885  CA  GLN A 243     -19.719 -32.998  67.117  1.00  0.00              
ATOM   1886  CB  GLN A 243     -20.509 -31.699  67.013  1.00  0.00              
ATOM   1887  CG  GLN A 243     -22.015 -31.855  67.127  1.00  0.00              
ATOM   1888  CD  GLN A 243     -22.757 -30.546  66.902  1.00  0.00              
ATOM   1889  OE1 GLN A 243     -22.632 -29.902  65.864  1.00  0.00              
ATOM   1890  NE2 GLN A 243     -23.565 -30.091  67.847  1.00  0.00              
ATOM   1891  C   GLN A 243     -18.328 -32.799  66.531  1.00  0.00              
ATOM   1892  O   GLN A 243     -17.651 -31.799  66.779  1.00  0.00              
ATOM   1893  N   VAL A 244     -17.871 -33.798  65.776  1.00  0.00              
ATOM   1894  CA  VAL A 244     -16.624 -33.692  65.029  1.00  0.00              
ATOM   1895  CB  VAL A 244     -16.128 -35.077  64.537  1.00  0.00              
ATOM   1896  CG1 VAL A 244     -14.721 -34.960  63.969  1.00  0.00              
ATOM   1897  CG2 VAL A 244     -16.135 -36.126  65.640  1.00  0.00              
ATOM   1898  C   VAL A 244     -16.821 -32.727  63.859  1.00  0.00              
ATOM   1899  O   VAL A 244     -17.291 -33.095  62.780  1.00  0.00              
ATOM   1900  N   ILE A 245     -16.505 -31.456  64.100  1.00  0.00              
ATOM   1901  CA  ILE A 245     -16.634 -30.425  63.081  1.00  0.00              
ATOM   1902  CB  ILE A 245     -17.021 -29.052  63.686  1.00  0.00              
ATOM   1903  CG2 ILE A 245     -18.395 -29.179  64.335  1.00  0.00              
ATOM   1904  CG1 ILE A 245     -15.995 -28.471  64.655  1.00  0.00              
ATOM   1905  CD1 ILE A 245     -16.270 -27.012  65.062  1.00  0.00              
ATOM   1906  C   ILE A 245     -15.379 -30.318  62.223  1.00  0.00              
ATOM   1907  O   ILE A 245     -14.260 -30.551  62.690  1.00  0.00              
ATOM   1908  N   THR A 246     -15.551 -29.962  60.950  1.00  0.00              
ATOM   1909  CA  THR A 246     -14.422 -29.851  60.039  1.00  0.00              
ATOM   1910  CB  THR A 246     -14.743 -30.473  58.657  1.00  0.00              
ATOM   1911  OG1 THR A 246     -15.847 -29.778  58.071  1.00  0.00              
ATOM   1912  CG2 THR A 246     -15.023 -31.965  58.756  1.00  0.00              
ATOM   1913  C   THR A 246     -14.046 -28.381  59.921  1.00  0.00              
ATOM   1914  O   THR A 246     -14.931 -27.542  59.753  1.00  0.00              
ATOM   1915  N   ILE A 247     -12.779 -28.003  60.070  1.00  0.00              
ATOM   1916  CA  ILE A 247     -12.384 -26.607  59.945  1.00  0.00              
ATOM   1917  CB  ILE A 247     -11.950 -26.054  61.325  1.00  0.00              
ATOM   1918  CG2 ILE A 247     -11.561 -24.585  61.211  1.00  0.00              
ATOM   1919  CG1 ILE A 247     -13.076 -26.186  62.345  1.00  0.00              
ATOM   1920  CD1 ILE A 247     -12.635 -26.067  63.806  1.00  0.00              
ATOM   1921  C   ILE A 247     -11.265 -26.548  58.917  1.00  0.00              
ATOM   1922  O   ILE A 247     -10.191 -27.122  59.114  1.00  0.00              
ATOM   1923  N   GLY A 248     -11.545 -25.897  57.788  1.00  0.00              
ATOM   1924  CA  GLY A 248     -10.588 -25.792  56.699  1.00  0.00              
ATOM   1925  C   GLY A 248      -9.779 -24.512  56.745  1.00  0.00              
ATOM   1926  O   GLY A 248      -9.084 -24.212  57.719  1.00  0.00              
ATOM   1927  N   ASN A 249      -9.956 -23.714  55.685  1.00  0.00              
ATOM   1928  CA  ASN A 249      -9.205 -22.478  55.471  1.00  0.00              
ATOM   1929  CB  ASN A 249      -9.683 -21.753  54.199  1.00  0.00              
ATOM   1930  CG  ASN A 249     -11.089 -21.161  54.241  1.00  0.00              
ATOM   1931  OD1 ASN A 249     -11.887 -21.431  55.139  1.00  0.00              
ATOM   1932  ND2 ASN A 249     -11.465 -20.310  53.299  1.00  0.00              
ATOM   1933  C   ASN A 249      -9.226 -21.517  56.655  1.00  0.00              
ATOM   1934  O   ASN A 249      -8.258 -20.805  56.927  1.00  0.00              
ATOM   1935  N   GLU A 250     -10.349 -21.577  57.382  1.00  0.00              
ATOM   1936  CA  GLU A 250     -10.601 -20.837  58.610  1.00  0.00              
ATOM   1937  CB  GLU A 250     -11.842 -21.388  59.318  1.00  0.00              
ATOM   1938  CG  GLU A 250     -13.209 -21.234  58.628  1.00  0.00              
ATOM   1939  CD  GLU A 250     -13.590 -22.208  57.515  1.00  0.00              
ATOM   1940  OE1 GLU A 250     -12.969 -23.269  57.373  1.00  0.00              
ATOM   1941  OE2 GLU A 250     -14.529 -21.914  56.776  1.00  0.00              
ATOM   1942  C   GLU A 250      -9.436 -20.819  59.596  1.00  0.00              
ATOM   1943  O   GLU A 250      -9.176 -19.797  60.233  1.00  0.00              
ATOM   1944  N   ARG A 251      -8.689 -21.930  59.668  1.00  0.00              
ATOM   1945  CA  ARG A 251      -7.527 -22.055  60.539  1.00  0.00              
ATOM   1946  CB  ARG A 251      -6.922 -23.441  60.404  1.00  0.00              
ATOM   1947  CG  ARG A 251      -7.802 -24.576  60.909  1.00  0.00              
ATOM   1948  CD  ARG A 251      -7.038 -25.891  60.865  1.00  0.00              
ATOM   1949  NE  ARG A 251      -5.878 -25.822  61.740  1.00  0.00              
ATOM   1950  CZ  ARG A 251      -4.924 -26.748  61.783  1.00  0.00              
ATOM   1951  NH1 ARG A 251      -3.908 -26.525  62.602  1.00  0.00              
ATOM   1952  NH2 ARG A 251      -4.971 -27.850  61.042  1.00  0.00              
ATOM   1953  C   ARG A 251      -6.425 -21.023  60.313  1.00  0.00              
ATOM   1954  O   ARG A 251      -5.716 -20.653  61.250  1.00  0.00              
ATOM   1955  N   PHE A 252      -6.252 -20.565  59.071  1.00  0.00              
ATOM   1956  CA  PHE A 252      -5.331 -19.472  58.787  1.00  0.00              
ATOM   1957  CB  PHE A 252      -4.307 -19.849  57.710  1.00  0.00              
ATOM   1958  CG  PHE A 252      -4.867 -20.428  56.419  1.00  0.00              
ATOM   1959  CD1 PHE A 252      -5.250 -19.593  55.387  1.00  0.00              
ATOM   1960  CD2 PHE A 252      -4.981 -21.797  56.284  1.00  0.00              
ATOM   1961  CE1 PHE A 252      -5.759 -20.133  54.227  1.00  0.00              
ATOM   1962  CE2 PHE A 252      -5.485 -22.329  55.118  1.00  0.00              
ATOM   1963  CZ  PHE A 252      -5.878 -21.498  54.095  1.00  0.00              
ATOM   1964  C   PHE A 252      -6.040 -18.164  58.461  1.00  0.00              
ATOM   1965  O   PHE A 252      -5.553 -17.070  58.756  1.00  0.00              
ATOM   1966  N   ARG A 253      -7.234 -18.292  57.875  1.00  0.00              
ATOM   1967  CA  ARG A 253      -8.119 -17.180  57.556  1.00  0.00              
ATOM   1968  CB  ARG A 253      -9.328 -17.782  56.852  1.00  0.00              
ATOM   1969  CG  ARG A 253     -10.516 -16.940  56.430  1.00  0.00              
ATOM   1970  CD  ARG A 253     -11.484 -17.957  55.854  1.00  0.00              
ATOM   1971  NE  ARG A 253     -12.814 -17.432  55.607  1.00  0.00              
ATOM   1972  CZ  ARG A 253     -13.872 -18.234  55.459  1.00  0.00              
ATOM   1973  NH1 ARG A 253     -15.066 -17.682  55.301  1.00  0.00              
ATOM   1974  NH2 ARG A 253     -13.759 -19.560  55.429  1.00  0.00              
ATOM   1975  C   ARG A 253      -8.527 -16.362  58.779  1.00  0.00              
ATOM   1976  O   ARG A 253      -8.804 -15.167  58.651  1.00  0.00              
ATOM   1977  N   CYS A 254      -8.585 -16.987  59.963  1.00  0.00              
ATOM   1978  CA  CYS A 254      -8.775 -16.254  61.206  1.00  0.00              
ATOM   1979  CB  CYS A 254      -9.297 -17.166  62.319  1.00  0.00              
ATOM   1980  SG  CYS A 254      -9.513 -16.347  63.918  1.00  0.00              
ATOM   1981  C   CYS A 254      -7.566 -15.412  61.624  1.00  0.00              
ATOM   1982  O   CYS A 254      -7.740 -14.194  61.692  1.00  0.00              
ATOM   1983  N   PRO A 255      -6.328 -15.894  61.879  1.00  0.00              
ATOM   1984  CD  PRO A 255      -5.958 -17.299  62.026  1.00  0.00              
ATOM   1985  CA  PRO A 255      -5.169 -15.048  62.174  1.00  0.00              
ATOM   1986  CB  PRO A 255      -4.045 -16.043  62.315  1.00  0.00              
ATOM   1987  CG  PRO A 255      -4.735 -17.231  62.912  1.00  0.00              
ATOM   1988  C   PRO A 255      -4.855 -14.028  61.087  1.00  0.00              
ATOM   1989  O   PRO A 255      -4.354 -12.938  61.372  1.00  0.00              
ATOM   1990  N   GLU A 256      -5.180 -14.363  59.832  1.00  0.00              
ATOM   1991  CA  GLU A 256      -5.020 -13.458  58.706  1.00  0.00              
ATOM   1992  CB  GLU A 256      -5.576 -14.105  57.444  1.00  0.00              
ATOM   1993  CG  GLU A 256      -5.210 -13.406  56.136  1.00  0.00              
ATOM   1994  CD  GLU A 256      -3.724 -13.341  55.813  1.00  0.00              
ATOM   1995  OE1 GLU A 256      -3.011 -14.330  56.001  1.00  0.00              
ATOM   1996  OE2 GLU A 256      -3.263 -12.304  55.329  1.00  0.00              
ATOM   1997  C   GLU A 256      -5.648 -12.082  58.899  1.00  0.00              
ATOM   1998  O   GLU A 256      -5.103 -11.109  58.376  1.00  0.00              
ATOM   1999  N   THR A 257      -6.738 -11.943  59.663  1.00  0.00              
ATOM   2000  CA  THR A 257      -7.339 -10.640  59.921  1.00  0.00              
ATOM   2001  CB  THR A 257      -8.641 -10.822  60.711  1.00  0.00              
ATOM   2002  OG1 THR A 257      -9.332 -11.853  60.021  1.00  0.00              
ATOM   2003  CG2 THR A 257      -9.510  -9.574  60.744  1.00  0.00              
ATOM   2004  C   THR A 257      -6.392  -9.666  60.620  1.00  0.00              
ATOM   2005  O   THR A 257      -6.496  -8.456  60.422  1.00  0.00              
ATOM   2006  N   LEU A 258      -5.407 -10.161  61.382  1.00  0.00              
ATOM   2007  CA  LEU A 258      -4.376  -9.307  61.964  1.00  0.00              
ATOM   2008  CB  LEU A 258      -3.448 -10.120  62.852  1.00  0.00              
ATOM   2009  CG  LEU A 258      -3.995 -10.824  64.081  1.00  0.00              
ATOM   2010  CD1 LEU A 258      -2.936 -11.771  64.618  1.00  0.00              
ATOM   2011  CD2 LEU A 258      -4.459  -9.831  65.137  1.00  0.00              
ATOM   2012  C   LEU A 258      -3.521  -8.628  60.899  1.00  0.00              
ATOM   2013  O   LEU A 258      -2.959  -7.555  61.115  1.00  0.00              
ATOM   2014  N   PHE A 259      -3.402  -9.279  59.742  1.00  0.00              
ATOM   2015  CA  PHE A 259      -2.655  -8.754  58.612  1.00  0.00              
ATOM   2016  CB  PHE A 259      -1.928  -9.900  57.896  1.00  0.00              
ATOM   2017  CG  PHE A 259      -0.817 -10.524  58.738  1.00  0.00              
ATOM   2018  CD1 PHE A 259       0.500 -10.218  58.462  1.00  0.00              
ATOM   2019  CD2 PHE A 259      -1.119 -11.332  59.820  1.00  0.00              
ATOM   2020  CE1 PHE A 259       1.504 -10.669  59.293  1.00  0.00              
ATOM   2021  CE2 PHE A 259      -0.111 -11.776  60.649  1.00  0.00              
ATOM   2022  CZ  PHE A 259       1.200 -11.441  60.392  1.00  0.00              
ATOM   2023  C   PHE A 259      -3.578  -8.002  57.659  1.00  0.00              
ATOM   2024  O   PHE A 259      -3.181  -7.002  57.063  1.00  0.00              
ATOM   2025  N   GLN A 260      -4.824  -8.467  57.515  1.00  0.00              
ATOM   2026  CA  GLN A 260      -5.825  -7.824  56.677  1.00  0.00              
ATOM   2027  CB  GLN A 260      -6.196  -8.726  55.499  1.00  0.00              
ATOM   2028  CG  GLN A 260      -5.090  -8.992  54.489  1.00  0.00              
ATOM   2029  CD  GLN A 260      -5.524  -9.929  53.372  1.00  0.00              
ATOM   2030  OE1 GLN A 260      -6.484  -9.682  52.647  1.00  0.00              
ATOM   2031  NE2 GLN A 260      -4.836 -11.046  53.185  1.00  0.00              
ATOM   2032  C   GLN A 260      -7.078  -7.477  57.489  1.00  0.00              
ATOM   2033  O   GLN A 260      -8.029  -8.268  57.550  1.00  0.00              
ATOM   2034  N   PRO A 261      -7.155  -6.292  58.124  1.00  0.00              
ATOM   2035  CD  PRO A 261      -6.095  -5.289  58.137  1.00  0.00              
ATOM   2036  CA  PRO A 261      -8.286  -5.856  58.953  1.00  0.00              
ATOM   2037  CB  PRO A 261      -7.825  -4.498  59.436  1.00  0.00              
ATOM   2038  CG  PRO A 261      -6.327  -4.610  59.468  1.00  0.00              
ATOM   2039  C   PRO A 261      -9.633  -5.770  58.234  1.00  0.00              
ATOM   2040  O   PRO A 261     -10.711  -5.768  58.844  1.00  0.00              
ATOM   2041  N   SER A 262      -9.561  -5.738  56.902  1.00  0.00              
ATOM   2042  CA  SER A 262     -10.700  -5.772  56.003  1.00  0.00              
ATOM   2043  CB  SER A 262     -10.158  -5.771  54.578  1.00  0.00              
ATOM   2044  OG  SER A 262      -8.969  -6.554  54.496  1.00  0.00              
ATOM   2045  C   SER A 262     -11.647  -6.949  56.209  1.00  0.00              
ATOM   2046  O   SER A 262     -12.841  -6.832  55.939  1.00  0.00              
ATOM   2047  N   PHE A 263     -11.148  -8.081  56.723  1.00  0.00              
ATOM   2048  CA  PHE A 263     -11.994  -9.230  57.024  1.00  0.00              
ATOM   2049  CB  PHE A 263     -11.138 -10.438  57.370  1.00  0.00              
ATOM   2050  CG  PHE A 263     -10.344 -11.006  56.203  1.00  0.00              
ATOM   2051  CD1 PHE A 263      -9.015 -11.329  56.384  1.00  0.00              
ATOM   2052  CD2 PHE A 263     -10.947 -11.210  54.975  1.00  0.00              
ATOM   2053  CE1 PHE A 263      -8.294 -11.853  55.333  1.00  0.00              
ATOM   2054  CE2 PHE A 263     -10.215 -11.731  53.929  1.00  0.00              
ATOM   2055  CZ  PHE A 263      -8.889 -12.052  54.107  1.00  0.00              
ATOM   2056  C   PHE A 263     -13.036  -9.008  58.118  1.00  0.00              
ATOM   2057  O   PHE A 263     -14.035  -9.729  58.206  1.00  0.00              
ATOM   2058  N   ILE A 264     -12.795  -8.033  58.998  1.00  0.00              
ATOM   2059  CA  ILE A 264     -13.844  -7.534  59.875  1.00  0.00              
ATOM   2060  CB  ILE A 264     -13.300  -7.317  61.312  1.00  0.00              
ATOM   2061  CG2 ILE A 264     -14.256  -6.518  62.200  1.00  0.00              
ATOM   2062  CG1 ILE A 264     -13.001  -8.679  61.937  1.00  0.00              
ATOM   2063  CD1 ILE A 264     -12.403  -8.653  63.357  1.00  0.00              
ATOM   2064  C   ILE A 264     -14.444  -6.275  59.253  1.00  0.00              
ATOM   2065  O   ILE A 264     -15.657  -6.065  59.288  1.00  0.00              
ATOM   2066  N   GLY A 265     -13.590  -5.441  58.657  1.00  0.00              
ATOM   2067  CA  GLY A 265     -14.033  -4.218  58.007  1.00  0.00              
ATOM   2068  C   GLY A 265     -13.237  -2.996  58.441  1.00  0.00              
ATOM   2069  O   GLY A 265     -13.629  -1.863  58.158  1.00  0.00              
ATOM   2070  N   MET A 266     -12.103  -3.186  59.121  1.00  0.00              
ATOM   2071  CA  MET A 266     -11.323  -2.065  59.617  1.00  0.00              
ATOM   2072  CB  MET A 266     -10.482  -2.481  60.821  1.00  0.00              
ATOM   2073  CG  MET A 266     -11.267  -2.945  62.039  1.00  0.00              
ATOM   2074  SD  MET A 266     -10.178  -3.544  63.356  1.00  0.00              
ATOM   2075  CE  MET A 266      -9.792  -2.017  64.165  1.00  0.00              
ATOM   2076  C   MET A 266     -10.411  -1.512  58.529  1.00  0.00              
ATOM   2077  O   MET A 266      -9.736  -2.258  57.819  1.00  0.00              
ATOM   2078  N   GLU A 267     -10.395  -0.182  58.396  1.00  0.00              
ATOM   2079  CA  GLU A 267      -9.472   0.512  57.500  1.00  0.00              
ATOM   2080  CB  GLU A 267     -10.063   1.859  57.102  1.00  0.00              
ATOM   2081  CG  GLU A 267     -11.347   1.763  56.286  1.00  0.00              
ATOM   2082  CD  GLU A 267     -11.814   3.111  55.757  1.00  0.00              
ATOM   2083  OE1 GLU A 267     -12.741   3.677  56.333  1.00  0.00              
ATOM   2084  OE2 GLU A 267     -11.250   3.598  54.776  1.00  0.00              
ATOM   2085  C   GLU A 267      -8.072   0.731  58.082  1.00  0.00              
ATOM   2086  O   GLU A 267      -7.184   1.334  57.470  1.00  0.00              
ATOM   2087  N   SER A 268      -7.889   0.259  59.317  1.00  0.00              
ATOM   2088  CA  SER A 268      -6.630   0.333  60.035  1.00  0.00              
ATOM   2089  CB  SER A 268      -6.878  -0.224  61.426  1.00  0.00              
ATOM   2090  OG  SER A 268      -8.059   0.342  61.982  1.00  0.00              
ATOM   2091  C   SER A 268      -5.503  -0.446  59.365  1.00  0.00              
ATOM   2092  O   SER A 268      -5.727  -1.294  58.495  1.00  0.00              
ATOM   2093  N   ALA A 269      -4.259  -0.136  59.731  1.00  0.00              
ATOM   2094  CA  ALA A 269      -3.121  -0.889  59.234  1.00  0.00              
ATOM   2095  CB  ALA A 269      -1.851  -0.074  59.417  1.00  0.00              
ATOM   2096  C   ALA A 269      -2.991  -2.195  60.003  1.00  0.00              
ATOM   2097  O   ALA A 269      -3.209  -2.230  61.216  1.00  0.00              
ATOM   2098  N   GLY A 270      -2.682  -3.286  59.302  1.00  0.00              
ATOM   2099  CA  GLY A 270      -2.498  -4.575  59.946  1.00  0.00              
ATOM   2100  C   GLY A 270      -1.129  -4.655  60.600  1.00  0.00              
ATOM   2101  O   GLY A 270      -0.222  -3.909  60.228  1.00  0.00              
ATOM   2102  N   ILE A 271      -0.972  -5.607  61.526  1.00  0.00              
ATOM   2103  CA  ILE A 271       0.209  -5.785  62.370  1.00  0.00              
ATOM   2104  CB  ILE A 271       0.112  -7.210  62.990  1.00  0.00              
ATOM   2105  CG2 ILE A 271       1.424  -7.972  63.142  1.00  0.00              
ATOM   2106  CG1 ILE A 271      -0.668  -7.098  64.297  1.00  0.00              
ATOM   2107  CD1 ILE A 271      -0.814  -8.393  65.123  1.00  0.00              
ATOM   2108  C   ILE A 271       1.581  -5.424  61.793  1.00  0.00              
ATOM   2109  O   ILE A 271       2.334  -4.639  62.385  1.00  0.00              
ATOM   2110  N   HIS A 272       1.868  -5.941  60.594  1.00  0.00              
ATOM   2111  CA  HIS A 272       3.115  -5.645  59.910  1.00  0.00              
ATOM   2112  CB  HIS A 272       3.374  -6.621  58.760  1.00  0.00              
ATOM   2113  CG  HIS A 272       2.332  -6.663  57.652  1.00  0.00              
ATOM   2114  ND1 HIS A 272       1.138  -7.238  57.671  1.00  0.00              
ATOM   2115  CD2 HIS A 272       2.553  -6.176  56.386  1.00  0.00              
ATOM   2116  NE2 HIS A 272       1.492  -6.518  55.707  1.00  0.00              
ATOM   2117  CE1 HIS A 272       0.636  -7.153  56.470  1.00  0.00              
ATOM   2118  C   HIS A 272       3.203  -4.199  59.443  1.00  0.00              
ATOM   2119  O   HIS A 272       4.238  -3.554  59.627  1.00  0.00              
ATOM   2120  N   GLU A 273       2.111  -3.648  58.895  1.00  0.00              
ATOM   2121  CA  GLU A 273       2.113  -2.253  58.488  1.00  0.00              
ATOM   2122  CB  GLU A 273       0.950  -1.854  57.591  1.00  0.00              
ATOM   2123  CG  GLU A 273       0.897  -2.551  56.237  1.00  0.00              
ATOM   2124  CD  GLU A 273      -0.069  -3.724  56.128  1.00  0.00              
ATOM   2125  OE1 GLU A 273      -0.578  -4.205  57.143  1.00  0.00              
ATOM   2126  OE2 GLU A 273      -0.326  -4.149  55.001  1.00  0.00              
ATOM   2127  C   GLU A 273       2.100  -1.348  59.704  1.00  0.00              
ATOM   2128  O   GLU A 273       2.711  -0.287  59.643  1.00  0.00              
ATOM   2129  N   THR A 274       1.445  -1.685  60.821  1.00  0.00              
ATOM   2130  CA  THR A 274       1.543  -0.873  62.026  1.00  0.00              
ATOM   2131  CB  THR A 274       0.524  -1.293  63.098  1.00  0.00              
ATOM   2132  OG1 THR A 274       0.452  -2.713  63.096  1.00  0.00              
ATOM   2133  CG2 THR A 274      -0.837  -0.653  62.920  1.00  0.00              
ATOM   2134  C   THR A 274       2.961  -0.840  62.585  1.00  0.00              
ATOM   2135  O   THR A 274       3.443   0.222  62.988  1.00  0.00              
ATOM   2136  N   THR A 275       3.661  -1.982  62.561  1.00  0.00              
ATOM   2137  CA  THR A 275       5.067  -2.041  62.943  1.00  0.00              
ATOM   2138  CB  THR A 275       5.537  -3.514  62.922  1.00  0.00              
ATOM   2139  OG1 THR A 275       4.787  -4.187  63.928  1.00  0.00              
ATOM   2140  CG2 THR A 275       7.021  -3.689  63.210  1.00  0.00              
ATOM   2141  C   THR A 275       5.904  -1.142  62.031  1.00  0.00              
ATOM   2142  O   THR A 275       6.639  -0.273  62.507  1.00  0.00              
ATOM   2143  N   TYR A 276       5.729  -1.290  60.712  1.00  0.00              
ATOM   2144  CA  TYR A 276       6.412  -0.466  59.723  1.00  0.00              
ATOM   2145  CB  TYR A 276       6.000  -0.948  58.333  1.00  0.00              
ATOM   2146  CG  TYR A 276       6.748  -0.312  57.170  1.00  0.00              
ATOM   2147  CD1 TYR A 276       8.067  -0.643  56.924  1.00  0.00              
ATOM   2148  CE1 TYR A 276       8.713  -0.118  55.824  1.00  0.00              
ATOM   2149  CD2 TYR A 276       6.082   0.565  56.339  1.00  0.00              
ATOM   2150  CE2 TYR A 276       6.727   1.091  55.242  1.00  0.00              
ATOM   2151  CZ  TYR A 276       8.029   0.732  54.981  1.00  0.00              
ATOM   2152  OH  TYR A 276       8.641   1.237  53.852  1.00  0.00              
ATOM   2153  C   TYR A 276       6.125   1.025  59.899  1.00  0.00              
ATOM   2154  O   TYR A 276       7.050   1.838  59.873  1.00  0.00              
ATOM   2155  N   ASN A 277       4.858   1.393  60.125  1.00  0.00              
ATOM   2156  CA  ASN A 277       4.460   2.771  60.396  1.00  0.00              
ATOM   2157  CB  ASN A 277       2.959   2.937  60.617  1.00  0.00              
ATOM   2158  CG  ASN A 277       2.096   2.945  59.365  1.00  0.00              
ATOM   2159  OD1 ASN A 277       2.102   3.868  58.557  1.00  0.00              
ATOM   2160  ND2 ASN A 277       1.302   1.908  59.163  1.00  0.00              
ATOM   2161  C   ASN A 277       5.148   3.318  61.631  1.00  0.00              
ATOM   2162  O   ASN A 277       5.622   4.450  61.605  1.00  0.00              
ATOM   2163  N   SER A 278       5.247   2.515  62.699  1.00  0.00              
ATOM   2164  CA  SER A 278       5.938   2.927  63.915  1.00  0.00              
ATOM   2165  CB  SER A 278       5.879   1.835  64.973  1.00  0.00              
ATOM   2166  OG  SER A 278       4.569   1.376  65.271  1.00  0.00              
ATOM   2167  C   SER A 278       7.401   3.242  63.621  1.00  0.00              
ATOM   2168  O   SER A 278       7.900   4.308  63.984  1.00  0.00              
ATOM   2169  N   ILE A 279       8.072   2.343  62.889  1.00  0.00              
ATOM   2170  CA  ILE A 279       9.472   2.521  62.516  1.00  0.00              
ATOM   2171  CB  ILE A 279      10.005   1.221  61.859  1.00  0.00              
ATOM   2172  CG2 ILE A 279      11.449   1.372  61.395  1.00  0.00              
ATOM   2173  CG1 ILE A 279       9.921   0.062  62.847  1.00  0.00              
ATOM   2174  CD1 ILE A 279      10.175  -1.338  62.258  1.00  0.00              
ATOM   2175  C   ILE A 279       9.679   3.752  61.633  1.00  0.00              
ATOM   2176  O   ILE A 279      10.612   4.520  61.861  1.00  0.00              
ATOM   2177  N   MET A 280       8.801   3.975  60.650  1.00  0.00              
ATOM   2178  CA  MET A 280       8.871   5.150  59.788  1.00  0.00              
ATOM   2179  CB  MET A 280       7.963   4.974  58.577  1.00  0.00              
ATOM   2180  CG  MET A 280       8.408   3.900  57.594  1.00  0.00              
ATOM   2181  SD  MET A 280       9.934   4.306  56.708  1.00  0.00              
ATOM   2182  CE  MET A 280      11.022   3.095  57.399  1.00  0.00              
ATOM   2183  C   MET A 280       8.520   6.459  60.486  1.00  0.00              
ATOM   2184  O   MET A 280       9.053   7.518  60.150  1.00  0.00              
ATOM   2185  N   LYS A 281       7.605   6.407  61.459  1.00  0.00              
ATOM   2186  CA  LYS A 281       7.220   7.578  62.234  1.00  0.00              
ATOM   2187  CB  LYS A 281       5.938   7.282  62.995  1.00  0.00              
ATOM   2188  CG  LYS A 281       5.099   8.510  63.288  1.00  0.00              
ATOM   2189  CD  LYS A 281       3.847   8.068  64.019  1.00  0.00              
ATOM   2190  CE  LYS A 281       2.902   9.241  64.178  1.00  0.00              
ATOM   2191  NZ  LYS A 281       1.812   8.904  65.070  1.00  0.00              
ATOM   2192  C   LYS A 281       8.337   7.948  63.204  1.00  0.00              
ATOM   2193  O   LYS A 281       8.546   9.119  63.532  1.00  0.00              
ATOM   2194  N   CYS A 282       9.055   6.932  63.690  1.00  0.00              
ATOM   2195  CA  CYS A 282      10.321   7.146  64.367  1.00  0.00              
ATOM   2196  CB  CYS A 282      10.846   5.848  64.947  1.00  0.00              
ATOM   2197  SG  CYS A 282       9.752   5.187  66.223  1.00  0.00              
ATOM   2198  C   CYS A 282      11.354   7.699  63.400  1.00  0.00              
ATOM   2199  O   CYS A 282      11.343   7.431  62.195  1.00  0.00              
ATOM   2200  N   ASP A 283      12.258   8.513  63.936  1.00  0.00              
ATOM   2201  CA  ASP A 283      13.311   9.079  63.120  1.00  0.00              
ATOM   2202  CB  ASP A 283      13.938  10.287  63.811  1.00  0.00              
ATOM   2203  CG  ASP A 283      15.115  10.884  63.054  1.00  0.00              
ATOM   2204  OD1 ASP A 283      14.904  11.784  62.241  1.00  0.00              
ATOM   2205  OD2 ASP A 283      16.246  10.450  63.271  1.00  0.00              
ATOM   2206  C   ASP A 283      14.384   8.055  62.786  1.00  0.00              
ATOM   2207  O   ASP A 283      15.011   7.461  63.665  1.00  0.00              
ATOM   2208  N   ILE A 284      14.515   7.862  61.474  1.00  0.00              
ATOM   2209  CA  ILE A 284      15.738   7.472  60.767  1.00  0.00              
ATOM   2210  CB  ILE A 284      16.247   8.663  59.909  1.00  0.00              
ATOM   2211  CG2 ILE A 284      17.013   8.087  58.730  1.00  0.00              
ATOM   2212  CG1 ILE A 284      15.152   9.567  59.347  1.00  0.00              
ATOM   2213  CD1 ILE A 284      15.666  10.945  58.892  1.00  0.00              
ATOM   2214  C   ILE A 284      16.894   6.906  61.594  1.00  0.00              
ATOM   2215  O   ILE A 284      17.234   5.724  61.509  1.00  0.00              
ATOM   2216  N   ASP A 285      17.456   7.737  62.476  1.00  0.00              
ATOM   2217  CA  ASP A 285      18.687   7.422  63.176  1.00  0.00              
ATOM   2218  CB  ASP A 285      19.290   8.704  63.712  1.00  0.00              
ATOM   2219  CG  ASP A 285      20.811   8.766  63.651  1.00  0.00              
ATOM   2220  OD1 ASP A 285      21.486   7.820  63.236  1.00  0.00              
ATOM   2221  OD2 ASP A 285      21.345   9.815  63.994  1.00  0.00              
ATOM   2222  C   ASP A 285      18.611   6.388  64.294  1.00  0.00              
ATOM   2223  O   ASP A 285      19.599   6.161  65.004  1.00  0.00              
ATOM   2224  N   ILE A 286      17.450   5.768  64.501  1.00  0.00              
ATOM   2225  CA  ILE A 286      17.359   4.577  65.342  1.00  0.00              
ATOM   2226  CB  ILE A 286      16.537   4.829  66.633  1.00  0.00              
ATOM   2227  CG2 ILE A 286      17.330   5.713  67.589  1.00  0.00              
ATOM   2228  CG1 ILE A 286      15.134   5.367  66.355  1.00  0.00              
ATOM   2229  CD1 ILE A 286      14.230   5.440  67.599  1.00  0.00              
ATOM   2230  C   ILE A 286      16.808   3.359  64.604  1.00  0.00              
ATOM   2231  O   ILE A 286      16.700   2.272  65.183  1.00  0.00              
ATOM   2232  N   ARG A 287      16.496   3.483  63.308  1.00  0.00              
ATOM   2233  CA  ARG A 287      15.689   2.487  62.614  1.00  0.00              
ATOM   2234  CB  ARG A 287      15.311   2.937  61.210  1.00  0.00              
ATOM   2235  CG  ARG A 287      14.232   4.001  61.282  1.00  0.00              
ATOM   2236  CD  ARG A 287      13.762   4.439  59.908  1.00  0.00              
ATOM   2237  NE  ARG A 287      12.787   5.503  60.073  1.00  0.00              
ATOM   2238  CZ  ARG A 287      12.633   6.505  59.210  1.00  0.00              
ATOM   2239  NH1 ARG A 287      11.813   7.485  59.555  1.00  0.00              
ATOM   2240  NH2 ARG A 287      13.282   6.550  58.053  1.00  0.00              
ATOM   2241  C   ARG A 287      16.163   1.042  62.595  1.00  0.00              
ATOM   2242  O   ARG A 287      15.338   0.162  62.840  1.00  0.00              
ATOM   2243  N   LYS A 288      17.447   0.734  62.367  1.00  0.00              
ATOM   2244  CA  LYS A 288      17.882  -0.660  62.384  1.00  0.00              
ATOM   2245  CB  LYS A 288      19.263  -0.864  61.787  1.00  0.00              
ATOM   2246  CG  LYS A 288      19.401  -2.246  61.156  1.00  0.00              
ATOM   2247  CD  LYS A 288      20.802  -2.818  61.309  1.00  0.00              
ATOM   2248  CE  LYS A 288      21.011  -3.344  62.723  1.00  0.00              
ATOM   2249  NZ  LYS A 288      22.349  -3.878  62.899  1.00  0.00              
ATOM   2250  C   LYS A 288      17.871  -1.235  63.796  1.00  0.00              
ATOM   2251  O   LYS A 288      17.658  -2.434  63.967  1.00  0.00              
ATOM   2252  N   ASP A 289      18.040  -0.395  64.826  1.00  0.00              
ATOM   2253  CA  ASP A 289      17.939  -0.835  66.219  1.00  0.00              
ATOM   2254  CB  ASP A 289      18.150   0.308  67.205  1.00  0.00              
ATOM   2255  CG  ASP A 289      19.529   0.938  67.191  1.00  0.00              
ATOM   2256  OD1 ASP A 289      20.286   0.689  68.129  1.00  0.00              
ATOM   2257  OD2 ASP A 289      19.821   1.695  66.264  1.00  0.00              
ATOM   2258  C   ASP A 289      16.556  -1.401  66.497  1.00  0.00              
ATOM   2259  O   ASP A 289      16.394  -2.378  67.231  1.00  0.00              
ATOM   2260  N   LEU A 290      15.560  -0.751  65.886  1.00  0.00              
ATOM   2261  CA  LEU A 290      14.188  -1.224  65.914  1.00  0.00              
ATOM   2262  CB  LEU A 290      13.243  -0.119  65.445  1.00  0.00              
ATOM   2263  CG  LEU A 290      13.300   1.248  66.122  1.00  0.00              
ATOM   2264  CD1 LEU A 290      12.383   2.218  65.402  1.00  0.00              
ATOM   2265  CD2 LEU A 290      12.947   1.168  67.598  1.00  0.00              
ATOM   2266  C   LEU A 290      14.032  -2.462  65.038  1.00  0.00              
ATOM   2267  O   LEU A 290      13.632  -3.513  65.539  1.00  0.00              
ATOM   2268  N   TYR A 291      14.393  -2.377  63.748  1.00  0.00              
ATOM   2269  CA  TYR A 291      14.277  -3.477  62.792  1.00  0.00              
ATOM   2270  CB  TYR A 291      14.923  -3.122  61.453  1.00  0.00              
ATOM   2271  CG  TYR A 291      14.079  -2.287  60.500  1.00  0.00              
ATOM   2272  CD1 TYR A 291      12.845  -2.743  60.078  1.00  0.00              
ATOM   2273  CE1 TYR A 291      12.131  -2.034  59.135  1.00  0.00              
ATOM   2274  CD2 TYR A 291      14.587  -1.105  59.998  1.00  0.00              
ATOM   2275  CE2 TYR A 291      13.877  -0.390  59.057  1.00  0.00              
ATOM   2276  CZ  TYR A 291      12.656  -0.865  58.628  1.00  0.00              
ATOM   2277  OH  TYR A 291      11.947  -0.160  57.677  1.00  0.00              
ATOM   2278  C   TYR A 291      14.864  -4.807  63.241  1.00  0.00              
ATOM   2279  O   TYR A 291      14.220  -5.848  63.118  1.00  0.00              
ATOM   2280  N   ALA A 292      16.085  -4.780  63.778  1.00  0.00              
ATOM   2281  CA  ALA A 292      16.756  -5.972  64.268  1.00  0.00              
ATOM   2282  CB  ALA A 292      18.234  -5.672  64.466  1.00  0.00              
ATOM   2283  C   ALA A 292      16.214  -6.507  65.586  1.00  0.00              
ATOM   2284  O   ALA A 292      16.562  -7.614  65.999  1.00  0.00              
ATOM   2285  N   ASN A 293      15.365  -5.742  66.277  1.00  0.00              
ATOM   2286  CA  ASN A 293      14.797  -6.188  67.537  1.00  0.00              
ATOM   2287  CB  ASN A 293      15.394  -5.432  68.729  1.00  0.00              
ATOM   2288  CG  ASN A 293      16.887  -5.620  68.931  1.00  0.00              
ATOM   2289  OD1 ASN A 293      17.366  -6.655  69.388  1.00  0.00              
ATOM   2290  ND2 ASN A 293      17.670  -4.609  68.586  1.00  0.00              
ATOM   2291  C   ASN A 293      13.287  -6.015  67.502  1.00  0.00              
ATOM   2292  O   ASN A 293      12.687  -5.339  68.349  1.00  0.00              
ATOM   2293  N   ASN A 294      12.627  -6.611  66.502  1.00  0.00              
ATOM   2294  CA  ASN A 294      11.175  -6.575  66.489  1.00  0.00              
ATOM   2295  CB  ASN A 294      10.585  -6.568  65.082  1.00  0.00              
ATOM   2296  CG  ASN A 294       9.063  -6.418  65.046  1.00  0.00              
ATOM   2297  OD1 ASN A 294       8.409  -6.938  64.148  1.00  0.00              
ATOM   2298  ND2 ASN A 294       8.394  -5.726  65.965  1.00  0.00              
ATOM   2299  C   ASN A 294      10.640  -7.721  67.331  1.00  0.00              
ATOM   2300  O   ASN A 294      10.362  -8.824  66.858  1.00  0.00              
ATOM   2301  N   VAL A 295      10.537  -7.429  68.624  1.00  0.00              
ATOM   2302  CA  VAL A 295      10.184  -8.432  69.612  1.00  0.00              
ATOM   2303  CB  VAL A 295      10.799  -8.071  70.986  1.00  0.00              
ATOM   2304  CG1 VAL A 295      10.407  -9.071  72.068  1.00  0.00              
ATOM   2305  CG2 VAL A 295      12.318  -8.028  70.886  1.00  0.00              
ATOM   2306  C   VAL A 295       8.671  -8.556  69.687  1.00  0.00              
ATOM   2307  O   VAL A 295       7.967  -7.594  69.997  1.00  0.00              
ATOM   2308  N   MET A 296       8.155  -9.736  69.358  1.00  0.00              
ATOM   2309  CA  MET A 296       6.736 -10.004  69.514  1.00  0.00              
ATOM   2310  CB  MET A 296       6.276 -11.072  68.542  1.00  0.00              
ATOM   2311  CG  MET A 296       6.375 -10.610  67.099  1.00  0.00              
ATOM   2312  SD  MET A 296       5.539 -11.744  65.966  1.00  0.00              
ATOM   2313  CE  MET A 296       6.804 -12.974  65.918  1.00  0.00              
ATOM   2314  C   MET A 296       6.402 -10.410  70.940  1.00  0.00              
ATOM   2315  O   MET A 296       7.226 -11.005  71.637  1.00  0.00              
ATOM   2316  N   SER A 297       5.191 -10.088  71.393  1.00  0.00              
ATOM   2317  CA  SER A 297       4.778 -10.322  72.765  1.00  0.00              
ATOM   2318  CB  SER A 297       5.370  -9.237  73.651  1.00  0.00              
ATOM   2319  OG  SER A 297       5.060  -7.935  73.175  1.00  0.00              
ATOM   2320  C   SER A 297       3.262 -10.307  72.874  1.00  0.00              
ATOM   2321  O   SER A 297       2.575  -9.683  72.061  1.00  0.00              
ATOM   2322  N   GLY A 298       2.738 -10.993  73.884  1.00  0.00              
ATOM   2323  CA  GLY A 298       1.308 -11.107  74.074  1.00  0.00              
ATOM   2324  C   GLY A 298       0.781 -12.441  73.567  1.00  0.00              
ATOM   2325  O   GLY A 298       1.529 -13.343  73.168  1.00  0.00              
ATOM   2326  N   GLY A 299      -0.547 -12.522  73.534  1.00  0.00              
ATOM   2327  CA  GLY A 299      -1.245 -13.775  73.315  1.00  0.00              
ATOM   2328  C   GLY A 299      -1.335 -14.128  71.841  1.00  0.00              
ATOM   2329  O   GLY A 299      -0.934 -15.214  71.422  1.00  0.00              
ATOM   2330  N   THR A 300      -1.819 -13.180  71.034  1.00  0.00              
ATOM   2331  CA  THR A 300      -2.094 -13.402  69.619  1.00  0.00              
ATOM   2332  CB  THR A 300      -2.736 -12.140  69.011  1.00  0.00              
ATOM   2333  OG1 THR A 300      -3.236 -11.321  70.061  1.00  0.00              
ATOM   2334  CG2 THR A 300      -3.907 -12.500  68.133  1.00  0.00              
ATOM   2335  C   THR A 300      -0.821 -13.764  68.855  1.00  0.00              
ATOM   2336  O   THR A 300      -0.802 -14.595  67.946  1.00  0.00              
ATOM   2337  N   THR A 301       0.288 -13.176  69.304  1.00  0.00              
ATOM   2338  CA  THR A 301       1.616 -13.447  68.782  1.00  0.00              
ATOM   2339  CB  THR A 301       2.577 -12.421  69.397  1.00  0.00              
ATOM   2340  OG1 THR A 301       2.177 -12.246  70.752  1.00  0.00              
ATOM   2341  CG2 THR A 301       2.507 -11.091  68.664  1.00  0.00              
ATOM   2342  C   THR A 301       2.147 -14.867  68.958  1.00  0.00              
ATOM   2343  O   THR A 301       3.198 -15.201  68.410  1.00  0.00              
ATOM   2344  N   MET A 302       1.458 -15.729  69.715  1.00  0.00              
ATOM   2345  CA  MET A 302       1.873 -17.116  69.875  1.00  0.00              
ATOM   2346  CB  MET A 302       1.219 -17.731  71.109  1.00  0.00              
ATOM   2347  CG  MET A 302       1.711 -17.155  72.431  1.00  0.00              
ATOM   2348  SD  MET A 302       3.452 -17.525  72.762  1.00  0.00              
ATOM   2349  CE  MET A 302       3.276 -18.863  73.906  1.00  0.00              
ATOM   2350  C   MET A 302       1.601 -18.003  68.663  1.00  0.00              
ATOM   2351  O   MET A 302       2.156 -19.100  68.570  1.00  0.00              
ATOM   2352  N   TYR A 303       0.772 -17.551  67.712  1.00  0.00              
ATOM   2353  CA  TYR A 303       0.346 -18.384  66.590  1.00  0.00              
ATOM   2354  CB  TYR A 303      -0.734 -17.691  65.755  1.00  0.00              
ATOM   2355  CG  TYR A 303      -2.006 -17.290  66.496  1.00  0.00              
ATOM   2356  CD1 TYR A 303      -2.747 -16.239  65.997  1.00  0.00              
ATOM   2357  CE1 TYR A 303      -3.856 -15.791  66.681  1.00  0.00              
ATOM   2358  CD2 TYR A 303      -2.398 -17.921  67.664  1.00  0.00              
ATOM   2359  CE2 TYR A 303      -3.503 -17.470  68.356  1.00  0.00              
ATOM   2360  CZ  TYR A 303      -4.212 -16.396  67.865  1.00  0.00              
ATOM   2361  OH  TYR A 303      -5.289 -15.910  68.579  1.00  0.00              
ATOM   2362  C   TYR A 303       1.473 -18.826  65.659  1.00  0.00              
ATOM   2363  O   TYR A 303       2.264 -17.991  65.209  1.00  0.00              
ATOM   2364  N   PRO A 304       1.595 -20.125  65.336  1.00  0.00              
ATOM   2365  CD  PRO A 304       0.755 -21.197  65.864  1.00  0.00              
ATOM   2366  CA  PRO A 304       2.621 -20.660  64.442  1.00  0.00              
ATOM   2367  CB  PRO A 304       2.230 -22.118  64.322  1.00  0.00              
ATOM   2368  CG  PRO A 304       1.627 -22.421  65.668  1.00  0.00              
ATOM   2369  C   PRO A 304       2.634 -19.976  63.082  1.00  0.00              
ATOM   2370  O   PRO A 304       1.587 -19.732  62.480  1.00  0.00              
ATOM   2371  N   GLY A 305       3.828 -19.606  62.620  1.00  0.00              
ATOM   2372  CA  GLY A 305       3.975 -18.963  61.326  1.00  0.00              
ATOM   2373  C   GLY A 305       4.145 -17.453  61.413  1.00  0.00              
ATOM   2374  O   GLY A 305       4.800 -16.875  60.540  1.00  0.00              
ATOM   2375  N   ILE A 306       3.629 -16.801  62.471  1.00  0.00              
ATOM   2376  CA  ILE A 306       3.594 -15.341  62.559  1.00  0.00              
ATOM   2377  CB  ILE A 306       2.898 -14.863  63.869  1.00  0.00              
ATOM   2378  CG2 ILE A 306       3.717 -15.186  65.116  1.00  0.00              
ATOM   2379  CG1 ILE A 306       2.550 -13.376  63.800  1.00  0.00              
ATOM   2380  CD1 ILE A 306       1.629 -12.866  64.926  1.00  0.00              
ATOM   2381  C   ILE A 306       4.931 -14.645  62.323  1.00  0.00              
ATOM   2382  O   ILE A 306       4.991 -13.690  61.551  1.00  0.00              
ATOM   2383  N   ALA A 307       6.019 -15.159  62.907  1.00  0.00              
ATOM   2384  CA  ALA A 307       7.356 -14.616  62.703  1.00  0.00              
ATOM   2385  CB  ALA A 307       8.362 -15.438  63.495  1.00  0.00              
ATOM   2386  C   ALA A 307       7.795 -14.650  61.247  1.00  0.00              
ATOM   2387  O   ALA A 307       8.332 -13.678  60.718  1.00  0.00              
ATOM   2388  N   ASP A 308       7.474 -15.763  60.580  1.00  0.00              
ATOM   2389  CA  ASP A 308       7.922 -16.026  59.219  1.00  0.00              
ATOM   2390  CB  ASP A 308       7.614 -17.465  58.798  1.00  0.00              
ATOM   2391  CG  ASP A 308       8.184 -18.535  59.713  1.00  0.00              
ATOM   2392  OD1 ASP A 308       9.140 -19.202  59.325  1.00  0.00              
ATOM   2393  OD2 ASP A 308       7.661 -18.696  60.819  1.00  0.00              
ATOM   2394  C   ASP A 308       7.197 -15.088  58.271  1.00  0.00              
ATOM   2395  O   ASP A 308       7.807 -14.428  57.429  1.00  0.00              
ATOM   2396  N   ARG A 309       5.874 -15.013  58.455  1.00  0.00              
ATOM   2397  CA  ARG A 309       5.028 -14.131  57.671  1.00  0.00              
ATOM   2398  CB  ARG A 309       3.569 -14.425  58.003  1.00  0.00              
ATOM   2399  CG  ARG A 309       2.545 -13.552  57.295  1.00  0.00              
ATOM   2400  CD  ARG A 309       2.547 -13.707  55.779  1.00  0.00              
ATOM   2401  NE  ARG A 309       1.611 -12.766  55.189  1.00  0.00              
ATOM   2402  CZ  ARG A 309       0.289 -12.926  55.231  1.00  0.00              
ATOM   2403  NH1 ARG A 309      -0.468 -11.904  54.857  1.00  0.00              
ATOM   2404  NH2 ARG A 309      -0.260 -14.079  55.600  1.00  0.00              
ATOM   2405  C   ARG A 309       5.371 -12.662  57.897  1.00  0.00              
ATOM   2406  O   ARG A 309       5.542 -11.920  56.929  1.00  0.00              
ATOM   2407  N   MET A 310       5.504 -12.235  59.159  1.00  0.00              
ATOM   2408  CA  MET A 310       5.925 -10.880  59.498  1.00  0.00              
ATOM   2409  CB  MET A 310       6.088 -10.729  61.005  1.00  0.00              
ATOM   2410  CG  MET A 310       4.818 -10.390  61.763  1.00  0.00              
ATOM   2411  SD  MET A 310       4.244  -8.719  61.377  1.00  0.00              
ATOM   2412  CE  MET A 310       5.295  -7.796  62.464  1.00  0.00              
ATOM   2413  C   MET A 310       7.234 -10.488  58.831  1.00  0.00              
ATOM   2414  O   MET A 310       7.327  -9.429  58.207  1.00  0.00              
ATOM   2415  N   GLN A 311       8.230 -11.378  58.940  1.00  0.00              
ATOM   2416  CA  GLN A 311       9.533 -11.189  58.323  1.00  0.00              
ATOM   2417  CB  GLN A 311      10.418 -12.391  58.647  1.00  0.00              
ATOM   2418  CG  GLN A 311      11.897 -12.271  58.304  1.00  0.00              
ATOM   2419  CD  GLN A 311      12.681 -11.256  59.127  1.00  0.00              
ATOM   2420  OE1 GLN A 311      12.617 -11.188  60.356  1.00  0.00              
ATOM   2421  NE2 GLN A 311      13.462 -10.430  58.449  1.00  0.00              
ATOM   2422  C   GLN A 311       9.392 -10.997  56.819  1.00  0.00              
ATOM   2423  O   GLN A 311       9.867  -9.989  56.300  1.00  0.00              
ATOM   2424  N   LYS A 312       8.679 -11.910  56.143  1.00  0.00              
ATOM   2425  CA  LYS A 312       8.394 -11.828  54.712  1.00  0.00              
ATOM   2426  CB  LYS A 312       7.479 -13.002  54.333  1.00  0.00              
ATOM   2427  CG  LYS A 312       6.915 -13.027  52.915  1.00  0.00              
ATOM   2428  CD  LYS A 312       5.992 -14.226  52.762  1.00  0.00              
ATOM   2429  CE  LYS A 312       5.201 -14.145  51.465  1.00  0.00              
ATOM   2430  NZ  LYS A 312       4.374 -15.327  51.314  1.00  0.00              
ATOM   2431  C   LYS A 312       7.771 -10.495  54.298  1.00  0.00              
ATOM   2432  O   LYS A 312       8.290  -9.793  53.421  1.00  0.00              
ATOM   2433  N   GLU A 313       6.680 -10.124  54.976  1.00  0.00              
ATOM   2434  CA  GLU A 313       5.956  -8.894  54.695  1.00  0.00              
ATOM   2435  CB  GLU A 313       4.741  -8.798  55.609  1.00  0.00              
ATOM   2436  CG  GLU A 313       3.619  -9.809  55.352  1.00  0.00              
ATOM   2437  CD  GLU A 313       2.612  -9.480  54.251  1.00  0.00              
ATOM   2438  OE1 GLU A 313       2.982  -8.948  53.205  1.00  0.00              
ATOM   2439  OE2 GLU A 313       1.431  -9.786  54.443  1.00  0.00              
ATOM   2440  C   GLU A 313       6.820  -7.651  54.855  1.00  0.00              
ATOM   2441  O   GLU A 313       6.884  -6.809  53.955  1.00  0.00              
ATOM   2442  N   ILE A 314       7.541  -7.540  55.975  1.00  0.00              
ATOM   2443  CA  ILE A 314       8.387  -6.379  56.196  1.00  0.00              
ATOM   2444  CB  ILE A 314       8.706  -6.184  57.700  1.00  0.00              
ATOM   2445  CG2 ILE A 314       9.642  -5.002  57.954  1.00  0.00              
ATOM   2446  CG1 ILE A 314       7.386  -5.948  58.439  1.00  0.00              
ATOM   2447  CD1 ILE A 314       7.480  -5.726  59.960  1.00  0.00              
ATOM   2448  C   ILE A 314       9.603  -6.379  55.272  1.00  0.00              
ATOM   2449  O   ILE A 314      10.000  -5.303  54.824  1.00  0.00              
ATOM   2450  N   THR A 315      10.183  -7.525  54.885  1.00  0.00              
ATOM   2451  CA  THR A 315      11.224  -7.532  53.860  1.00  0.00              
ATOM   2452  CB  THR A 315      11.960  -8.885  53.745  1.00  0.00              
ATOM   2453  OG1 THR A 315      11.011  -9.943  53.737  1.00  0.00              
ATOM   2454  CG2 THR A 315      12.949  -9.071  54.884  1.00  0.00              
ATOM   2455  C   THR A 315      10.759  -7.059  52.485  1.00  0.00              
ATOM   2456  O   THR A 315      11.572  -6.651  51.657  1.00  0.00              
ATOM   2457  N   ALA A 316       9.449  -7.130  52.218  1.00  0.00              
ATOM   2458  CA  ALA A 316       8.888  -6.506  51.031  1.00  0.00              
ATOM   2459  CB  ALA A 316       7.542  -7.134  50.701  1.00  0.00              
ATOM   2460  C   ALA A 316       8.670  -5.010  51.233  1.00  0.00              
ATOM   2461  O   ALA A 316       8.991  -4.207  50.356  1.00  0.00              
ATOM   2462  N   LEU A 317       8.131  -4.606  52.389  1.00  0.00              
ATOM   2463  CA  LEU A 317       7.838  -3.203  52.660  1.00  0.00              
ATOM   2464  CB  LEU A 317       6.922  -3.075  53.873  1.00  0.00              
ATOM   2465  CG  LEU A 317       5.504  -3.630  53.823  1.00  0.00              
ATOM   2466  CD1 LEU A 317       4.862  -3.500  55.192  1.00  0.00              
ATOM   2467  CD2 LEU A 317       4.667  -2.920  52.771  1.00  0.00              
ATOM   2468  C   LEU A 317       9.047  -2.300  52.877  1.00  0.00              
ATOM   2469  O   LEU A 317       9.053  -1.139  52.461  1.00  0.00              
ATOM   2470  N   ALA A 318      10.075  -2.803  53.557  1.00  0.00              
ATOM   2471  CA  ALA A 318      11.208  -1.993  53.978  1.00  0.00              
ATOM   2472  CB  ALA A 318      11.705  -2.542  55.306  1.00  0.00              
ATOM   2473  C   ALA A 318      12.376  -2.022  52.999  1.00  0.00              
ATOM   2474  O   ALA A 318      12.453  -2.947  52.186  1.00  0.00              
ATOM   2475  N   PRO A 319      13.309  -1.052  53.000  1.00  0.00              
ATOM   2476  CD  PRO A 319      13.181   0.248  53.657  1.00  0.00              
ATOM   2477  CA  PRO A 319      14.544  -1.129  52.228  1.00  0.00              
ATOM   2478  CB  PRO A 319      15.179   0.236  52.453  1.00  0.00              
ATOM   2479  CG  PRO A 319      14.622   0.701  53.776  1.00  0.00              
ATOM   2480  C   PRO A 319      15.412  -2.293  52.702  1.00  0.00              
ATOM   2481  O   PRO A 319      15.948  -2.307  53.814  1.00  0.00              
ATOM   2482  N   SER A 320      15.566  -3.280  51.818  1.00  0.00              
ATOM   2483  CA  SER A 320      16.188  -4.563  52.120  1.00  0.00              
ATOM   2484  CB  SER A 320      16.056  -5.441  50.881  1.00  0.00              
ATOM   2485  OG  SER A 320      16.276  -4.682  49.695  1.00  0.00              
ATOM   2486  C   SER A 320      17.624  -4.569  52.642  1.00  0.00              
ATOM   2487  O   SER A 320      18.142  -5.598  53.076  1.00  0.00              
ATOM   2488  N   THR A 321      18.284  -3.412  52.608  1.00  0.00              
ATOM   2489  CA  THR A 321      19.582  -3.208  53.228  1.00  0.00              
ATOM   2490  CB  THR A 321      20.150  -1.876  52.704  1.00  0.00              
ATOM   2491  OG1 THR A 321      19.071  -0.941  52.686  1.00  0.00              
ATOM   2492  CG2 THR A 321      20.759  -2.024  51.318  1.00  0.00              
ATOM   2493  C   THR A 321      19.540  -3.224  54.754  1.00  0.00              
ATOM   2494  O   THR A 321      20.547  -3.489  55.414  1.00  0.00              
ATOM   2495  N   MET A 322      18.375  -2.922  55.334  1.00  0.00              
ATOM   2496  CA  MET A 322      18.225  -2.882  56.779  1.00  0.00              
ATOM   2497  CB  MET A 322      17.039  -2.007  57.174  1.00  0.00              
ATOM   2498  CG  MET A 322      17.154  -0.559  56.710  1.00  0.00              
ATOM   2499  SD  MET A 322      18.616   0.290  57.355  1.00  0.00              
ATOM   2500  CE  MET A 322      17.881   1.140  58.721  1.00  0.00              
ATOM   2501  C   MET A 322      18.040  -4.284  57.340  1.00  0.00              
ATOM   2502  O   MET A 322      17.194  -5.053  56.876  1.00  0.00              
ATOM   2503  N   LYS A 323      18.845  -4.634  58.344  1.00  0.00              
ATOM   2504  CA  LYS A 323      18.752  -5.939  58.979  1.00  0.00              
ATOM   2505  CB  LYS A 323      20.018  -6.219  59.785  1.00  0.00              
ATOM   2506  CG  LYS A 323      20.099  -7.626  60.372  1.00  0.00              
ATOM   2507  CD  LYS A 323      21.435  -7.875  61.061  1.00  0.00              
ATOM   2508  CE  LYS A 323      22.578  -7.907  60.053  1.00  0.00              
ATOM   2509  NZ  LYS A 323      23.833  -8.218  60.708  1.00  0.00              
ATOM   2510  C   LYS A 323      17.496  -6.023  59.841  1.00  0.00              
ATOM   2511  O   LYS A 323      17.426  -5.540  60.971  1.00  0.00              
ATOM   2512  N   ILE A 324      16.462  -6.582  59.219  1.00  0.00              
ATOM   2513  CA  ILE A 324      15.197  -6.844  59.884  1.00  0.00              
ATOM   2514  CB  ILE A 324      14.050  -6.826  58.847  1.00  0.00              
ATOM   2515  CG2 ILE A 324      12.704  -6.956  59.556  1.00  0.00              
ATOM   2516  CG1 ILE A 324      14.069  -5.556  58.004  1.00  0.00              
ATOM   2517  CD1 ILE A 324      13.236  -5.637  56.717  1.00  0.00              
ATOM   2518  C   ILE A 324      15.283  -8.207  60.561  1.00  0.00              
ATOM   2519  O   ILE A 324      15.594  -9.205  59.907  1.00  0.00              
ATOM   2520  N   LYS A 325      15.005  -8.267  61.861  1.00  0.00              
ATOM   2521  CA  LYS A 325      14.970  -9.517  62.598  1.00  0.00              
ATOM   2522  CB  LYS A 325      16.266  -9.699  63.383  1.00  0.00              
ATOM   2523  CG  LYS A 325      16.378 -11.009  64.148  1.00  0.00              
ATOM   2524  CD  LYS A 325      17.674 -11.010  64.939  1.00  0.00              
ATOM   2525  CE  LYS A 325      17.783 -12.277  65.771  1.00  0.00              
ATOM   2526  NZ  LYS A 325      19.021 -12.270  66.525  1.00  0.00              
ATOM   2527  C   LYS A 325      13.761  -9.463  63.522  1.00  0.00              
ATOM   2528  O   LYS A 325      13.700  -8.707  64.500  1.00  0.00              
ATOM   2529  N   ILE A 326      12.749 -10.242  63.143  1.00  0.00              
ATOM   2530  CA  ILE A 326      11.530 -10.323  63.927  1.00  0.00              
ATOM   2531  CB  ILE A 326      10.299 -10.308  62.997  1.00  0.00              
ATOM   2532  CG2 ILE A 326       8.993 -10.426  63.780  1.00  0.00              
ATOM   2533  CG1 ILE A 326      10.347  -9.001  62.204  1.00  0.00              
ATOM   2534  CD1 ILE A 326       9.241  -8.752  61.178  1.00  0.00              
ATOM   2535  C   ILE A 326      11.600 -11.512  64.875  1.00  0.00              
ATOM   2536  O   ILE A 326      11.559 -12.685  64.500  1.00  0.00              
ATOM   2537  N   ILE A 327      11.733 -11.146  66.146  1.00  0.00              
ATOM   2538  CA  ILE A 327      12.049 -12.080  67.210  1.00  0.00              
ATOM   2539  CB  ILE A 327      12.974 -11.376  68.237  1.00  0.00              
ATOM   2540  CG2 ILE A 327      13.391 -12.343  69.344  1.00  0.00              
ATOM   2541  CG1 ILE A 327      14.211 -10.789  67.559  1.00  0.00              
ATOM   2542  CD1 ILE A 327      15.044  -9.845  68.442  1.00  0.00              
ATOM   2543  C   ILE A 327      10.760 -12.550  67.870  1.00  0.00              
ATOM   2544  O   ILE A 327       9.933 -11.747  68.308  1.00  0.00              
ATOM   2545  N   ALA A 328      10.583 -13.869  67.939  1.00  0.00              
ATOM   2546  CA  ALA A 328       9.491 -14.455  68.697  1.00  0.00              
ATOM   2547  CB  ALA A 328       8.758 -15.471  67.828  1.00  0.00              
ATOM   2548  C   ALA A 328      10.048 -15.170  69.927  1.00  0.00              
ATOM   2549  O   ALA A 328      10.590 -16.272  69.801  1.00  0.00              
ATOM   2550  N   PRO A 329      10.022 -14.580  71.131  1.00  0.00              
ATOM   2551  CD  PRO A 329       9.768 -13.160  71.365  1.00  0.00              
ATOM   2552  CA  PRO A 329      10.431 -15.254  72.358  1.00  0.00              
ATOM   2553  CB  PRO A 329      10.576 -14.103  73.341  1.00  0.00              
ATOM   2554  CG  PRO A 329       9.578 -13.079  72.869  1.00  0.00              
ATOM   2555  C   PRO A 329       9.419 -16.311  72.801  1.00  0.00              
ATOM   2556  O   PRO A 329       8.234 -15.998  72.934  1.00  0.00              
ATOM   2557  N   PRO A 330       9.800 -17.570  73.078  1.00  0.00              
ATOM   2558  CD  PRO A 330      11.180 -18.040  73.006  1.00  0.00              
ATOM   2559  CA  PRO A 330       8.895 -18.665  73.448  1.00  0.00              
ATOM   2560  CB  PRO A 330       9.860 -19.761  73.847  1.00  0.00              
ATOM   2561  CG  PRO A 330      11.012 -19.544  72.903  1.00  0.00              
ATOM   2562  C   PRO A 330       7.872 -18.403  74.554  1.00  0.00              
ATOM   2563  O   PRO A 330       6.863 -19.098  74.666  1.00  0.00              
ATOM   2564  N   GLU A 331       8.111 -17.373  75.365  1.00  0.00              
ATOM   2565  CA  GLU A 331       7.217 -17.002  76.446  1.00  0.00              
ATOM   2566  CB  GLU A 331       8.002 -16.807  77.757  1.00  0.00              
ATOM   2567  CG  GLU A 331       9.138 -15.774  77.793  1.00  0.00              
ATOM   2568  CD  GLU A 331      10.475 -16.272  77.265  1.00  0.00              
ATOM   2569  OE1 GLU A 331      10.663 -16.253  76.047  1.00  0.00              
ATOM   2570  OE2 GLU A 331      11.314 -16.685  78.060  1.00  0.00              
ATOM   2571  C   GLU A 331       6.349 -15.783  76.130  1.00  0.00              
ATOM   2572  O   GLU A 331       5.842 -15.142  77.054  1.00  0.00              
ATOM   2573  N   ARG A 332       6.150 -15.449  74.844  1.00  0.00              
ATOM   2574  CA  ARG A 332       5.321 -14.329  74.387  1.00  0.00              
ATOM   2575  CB  ARG A 332       4.881 -14.560  72.947  1.00  0.00              
ATOM   2576  CG  ARG A 332       5.865 -14.051  71.910  1.00  0.00              
ATOM   2577  CD  ARG A 332       5.710 -14.793  70.594  1.00  0.00              
ATOM   2578  NE  ARG A 332       6.288 -16.122  70.702  1.00  0.00              
ATOM   2579  CZ  ARG A 332       5.986 -17.128  69.881  1.00  0.00              
ATOM   2580  NH1 ARG A 332       6.609 -18.284  70.060  1.00  0.00              
ATOM   2581  NH2 ARG A 332       5.085 -17.011  68.910  1.00  0.00              
ATOM   2582  C   ARG A 332       4.102 -13.945  75.219  1.00  0.00              
ATOM   2583  O   ARG A 332       4.002 -12.798  75.663  1.00  0.00              
ATOM   2584  N   LYS A 333       3.221 -14.906  75.508  1.00  0.00              
ATOM   2585  CA  LYS A 333       2.024 -14.690  76.316  1.00  0.00              
ATOM   2586  CB  LYS A 333       1.266 -16.012  76.393  1.00  0.00              
ATOM   2587  CG  LYS A 333      -0.125 -15.917  76.996  1.00  0.00              
ATOM   2588  CD  LYS A 333      -0.596 -17.298  77.404  1.00  0.00              
ATOM   2589  CE  LYS A 333      -1.858 -17.162  78.235  1.00  0.00              
ATOM   2590  NZ  LYS A 333      -2.125 -18.390  78.958  1.00  0.00              
ATOM   2591  C   LYS A 333       2.303 -14.169  77.730  1.00  0.00              
ATOM   2592  O   LYS A 333       1.517 -13.411  78.306  1.00  0.00              
ATOM   2593  N   TYR A 334       3.432 -14.582  78.309  1.00  0.00              
ATOM   2594  CA  TYR A 334       3.790 -14.198  79.665  1.00  0.00              
ATOM   2595  CB  TYR A 334       4.125 -15.441  80.491  1.00  0.00              
ATOM   2596  CG  TYR A 334       2.999 -16.464  80.570  1.00  0.00              
ATOM   2597  CD1 TYR A 334       1.752 -16.096  81.037  1.00  0.00              
ATOM   2598  CE1 TYR A 334       0.725 -17.015  81.062  1.00  0.00              
ATOM   2599  CD2 TYR A 334       3.228 -17.759  80.150  1.00  0.00              
ATOM   2600  CE2 TYR A 334       2.204 -18.683  80.176  1.00  0.00              
ATOM   2601  CZ  TYR A 334       0.955 -18.298  80.618  1.00  0.00              
ATOM   2602  OH  TYR A 334      -0.089 -19.205  80.596  1.00  0.00              
ATOM   2603  C   TYR A 334       4.954 -13.216  79.726  1.00  0.00              
ATOM   2604  O   TYR A 334       5.303 -12.752  80.813  1.00  0.00              
ATOM   2605  N   SER A 335       5.552 -12.868  78.576  1.00  0.00              
ATOM   2606  CA  SER A 335       6.719 -11.992  78.484  1.00  0.00              
ATOM   2607  CB  SER A 335       6.949 -11.584  77.033  1.00  0.00              
ATOM   2608  OG  SER A 335       5.836 -10.863  76.512  1.00  0.00              
ATOM   2609  C   SER A 335       6.680 -10.737  79.347  1.00  0.00              
ATOM   2610  O   SER A 335       7.629 -10.437  80.069  1.00  0.00              
ATOM   2611  N   VAL A 336       5.546 -10.032  79.289  1.00  0.00              
ATOM   2612  CA  VAL A 336       5.275  -8.867  80.122  1.00  0.00              
ATOM   2613  CB  VAL A 336       3.825  -8.378  79.903  1.00  0.00              
ATOM   2614  CG1 VAL A 336       3.579  -7.132  80.726  1.00  0.00              
ATOM   2615  CG2 VAL A 336       3.480  -8.106  78.448  1.00  0.00              
ATOM   2616  C   VAL A 336       5.476  -9.183  81.603  1.00  0.00              
ATOM   2617  O   VAL A 336       6.209  -8.490  82.313  1.00  0.00              
ATOM   2618  N   TRP A 337       4.847 -10.273  82.054  1.00  0.00              
ATOM   2619  CA  TRP A 337       4.887 -10.668  83.450  1.00  0.00              
ATOM   2620  CB  TRP A 337       3.933 -11.847  83.688  1.00  0.00              
ATOM   2621  CG  TRP A 337       3.767 -12.187  85.163  1.00  0.00              
ATOM   2622  CD2 TRP A 337       4.454 -13.132  85.878  1.00  0.00              
ATOM   2623  CE2 TRP A 337       4.029 -12.883  87.145  1.00  0.00              
ATOM   2624  CE3 TRP A 337       5.618 -13.816  85.621  1.00  0.00              
ATOM   2625  CD1 TRP A 337       2.944 -11.442  85.978  1.00  0.00              
ATOM   2626  NE1 TRP A 337       3.141 -11.886  87.198  1.00  0.00              
ATOM   2627  CZ2 TRP A 337       4.741 -13.265  88.250  1.00  0.00              
ATOM   2628  CZ3 TRP A 337       6.332 -14.246  86.723  1.00  0.00              
ATOM   2629  CH2 TRP A 337       5.904 -13.970  88.014  1.00  0.00              
ATOM   2630  C   TRP A 337       6.310 -11.044  83.842  1.00  0.00              
ATOM   2631  O   TRP A 337       6.794 -10.628  84.894  1.00  0.00              
ATOM   2632  N   ILE A 338       6.993 -11.820  82.995  1.00  0.00              
ATOM   2633  CA  ILE A 338       8.349 -12.278  83.276  1.00  0.00              
ATOM   2634  CB  ILE A 338       8.753 -13.377  82.264  1.00  0.00              
ATOM   2635  CG2 ILE A 338      10.207 -13.815  82.438  1.00  0.00              
ATOM   2636  CG1 ILE A 338       7.816 -14.572  82.435  1.00  0.00              
ATOM   2637  CD1 ILE A 338       7.982 -15.702  81.406  1.00  0.00              
ATOM   2638  C   ILE A 338       9.330 -11.112  83.334  1.00  0.00              
ATOM   2639  O   ILE A 338      10.125 -11.023  84.271  1.00  0.00              
ATOM   2640  N   GLY A 339       9.243 -10.171  82.389  1.00  0.00              
ATOM   2641  CA  GLY A 339      10.037  -8.950  82.419  1.00  0.00              
ATOM   2642  C   GLY A 339       9.764  -8.129  83.669  1.00  0.00              
ATOM   2643  O   GLY A 339      10.679  -7.577  84.280  1.00  0.00              
ATOM   2644  N   GLY A 340       8.489  -8.081  84.070  1.00  0.00              
ATOM   2645  CA  GLY A 340       8.091  -7.508  85.345  1.00  0.00              
ATOM   2646  C   GLY A 340       8.738  -8.217  86.528  1.00  0.00              
ATOM   2647  O   GLY A 340       9.243  -7.567  87.437  1.00  0.00              
ATOM   2648  N   SER A 341       8.763  -9.551  86.514  1.00  0.00              
ATOM   2649  CA  SER A 341       9.356 -10.360  87.571  1.00  0.00              
ATOM   2650  CB  SER A 341       9.056 -11.822  87.273  1.00  0.00              
ATOM   2651  OG  SER A 341       9.447 -12.732  88.289  1.00  0.00              
ATOM   2652  C   SER A 341      10.859 -10.133  87.701  1.00  0.00              
ATOM   2653  O   SER A 341      11.404 -10.095  88.811  1.00  0.00              
ATOM   2654  N   ILE A 342      11.537  -9.972  86.558  1.00  0.00              
ATOM   2655  CA  ILE A 342      12.944  -9.598  86.533  1.00  0.00              
ATOM   2656  CB  ILE A 342      13.506  -9.630  85.086  1.00  0.00              
ATOM   2657  CG2 ILE A 342      14.968  -9.183  85.061  1.00  0.00              
ATOM   2658  CG1 ILE A 342      13.377 -11.019  84.466  1.00  0.00              
ATOM   2659  CD1 ILE A 342      13.658 -11.070  82.950  1.00  0.00              
ATOM   2660  C   ILE A 342      13.081  -8.211  87.153  1.00  0.00              
ATOM   2661  O   ILE A 342      13.668  -8.072  88.227  1.00  0.00              
ATOM   2662  N   LEU A 343      12.447  -7.205  86.543  1.00  0.00              
ATOM   2663  CA  LEU A 343      12.627  -5.814  86.927  1.00  0.00              
ATOM   2664  CB  LEU A 343      11.800  -4.931  86.000  1.00  0.00              
ATOM   2665  CG  LEU A 343      12.291  -3.517  85.723  1.00  0.00              
ATOM   2666  CD1 LEU A 343      13.648  -3.540  85.041  1.00  0.00              
ATOM   2667  CD2 LEU A 343      11.301  -2.782  84.840  1.00  0.00              
ATOM   2668  C   LEU A 343      12.281  -5.549  88.389  1.00  0.00              
ATOM   2669  O   LEU A 343      13.089  -4.985  89.126  1.00  0.00              
ATOM   2670  N   ALA A 344      11.130  -6.042  88.856  1.00  0.00              
ATOM   2671  CA  ALA A 344      10.702  -5.878  90.239  1.00  0.00              
ATOM   2672  CB  ALA A 344       9.310  -6.459  90.428  1.00  0.00              
ATOM   2673  C   ALA A 344      11.604  -6.515  91.289  1.00  0.00              
ATOM   2674  O   ALA A 344      11.486  -6.195  92.473  1.00  0.00              
ATOM   2675  N   SER A 345      12.519  -7.410  90.903  1.00  0.00              
ATOM   2676  CA  SER A 345      13.472  -7.958  91.853  1.00  0.00              
ATOM   2677  CB  SER A 345      13.707  -9.447  91.583  1.00  0.00              
ATOM   2678  OG  SER A 345      14.122  -9.773  90.263  1.00  0.00              
ATOM   2679  C   SER A 345      14.782  -7.177  91.921  1.00  0.00              
ATOM   2680  O   SER A 345      15.594  -7.388  92.825  1.00  0.00              
ATOM   2681  N   LEU A 346      15.004  -6.231  91.000  1.00  0.00              
ATOM   2682  CA  LEU A 346      16.264  -5.506  90.945  1.00  0.00              
ATOM   2683  CB  LEU A 346      16.495  -4.920  89.552  1.00  0.00              
ATOM   2684  CG  LEU A 346      16.417  -5.841  88.333  1.00  0.00              
ATOM   2685  CD1 LEU A 346      16.687  -5.044  87.074  1.00  0.00              
ATOM   2686  CD2 LEU A 346      17.382  -7.012  88.424  1.00  0.00              
ATOM   2687  C   LEU A 346      16.335  -4.403  91.993  1.00  0.00              
ATOM   2688  O   LEU A 346      15.434  -3.566  92.116  1.00  0.00              
ATOM   2689  N   SER A 347      17.432  -4.386  92.754  1.00  0.00              
ATOM   2690  CA  SER A 347      17.637  -3.433  93.835  1.00  0.00              
ATOM   2691  CB  SER A 347      18.887  -3.822  94.614  1.00  0.00              
ATOM   2692  OG  SER A 347      19.858  -4.418  93.763  1.00  0.00              
ATOM   2693  C   SER A 347      17.661  -1.965  93.425  1.00  0.00              
ATOM   2694  O   SER A 347      17.249  -1.083  94.184  1.00  0.00              
ATOM   2695  N   THR A 348      18.110  -1.687  92.201  1.00  0.00              
ATOM   2696  CA  THR A 348      17.986  -0.361  91.624  1.00  0.00              
ATOM   2697  CB  THR A 348      18.905  -0.242  90.403  1.00  0.00              
ATOM   2698  OG1 THR A 348      18.864  -1.486  89.706  1.00  0.00              
ATOM   2699  CG2 THR A 348      20.315   0.085  90.855  1.00  0.00              
ATOM   2700  C   THR A 348      16.539  -0.005  91.311  1.00  0.00              
ATOM   2701  O   THR A 348      16.082   1.091  91.637  1.00  0.00              
ATOM   2702  N   PHE A 349      15.772  -0.955  90.762  1.00  0.00              
ATOM   2703  CA  PHE A 349      14.355  -0.740  90.500  1.00  0.00              
ATOM   2704  CB  PHE A 349      13.768  -1.895  89.695  1.00  0.00              
ATOM   2705  CG  PHE A 349      12.333  -1.660  89.241  1.00  0.00              
ATOM   2706  CD1 PHE A 349      12.068  -0.763  88.224  1.00  0.00              
ATOM   2707  CD2 PHE A 349      11.297  -2.332  89.862  1.00  0.00              
ATOM   2708  CE1 PHE A 349      10.764  -0.542  87.835  1.00  0.00              
ATOM   2709  CE2 PHE A 349       9.998  -2.106  89.464  1.00  0.00              
ATOM   2710  CZ  PHE A 349       9.733  -1.215  88.451  1.00  0.00              
ATOM   2711  C   PHE A 349      13.562  -0.534  91.786  1.00  0.00              
ATOM   2712  O   PHE A 349      12.528   0.135  91.770  1.00  0.00              
ATOM   2713  N   GLN A 350      14.040  -1.055  92.924  1.00  0.00              
ATOM   2714  CA  GLN A 350      13.407  -0.783  94.212  1.00  0.00              
ATOM   2715  CB  GLN A 350      14.126  -1.461  95.379  1.00  0.00              
ATOM   2716  CG  GLN A 350      14.373  -2.965  95.269  1.00  0.00              
ATOM   2717  CD  GLN A 350      13.169  -3.812  94.893  1.00  0.00              
ATOM   2718  OE1 GLN A 350      12.311  -4.128  95.714  1.00  0.00              
ATOM   2719  NE2 GLN A 350      13.063  -4.206  93.633  1.00  0.00              
ATOM   2720  C   GLN A 350      13.278   0.707  94.518  1.00  0.00              
ATOM   2721  O   GLN A 350      12.333   1.126  95.185  1.00  0.00              
ATOM   2722  N   GLN A 351      14.171   1.542  93.970  1.00  0.00              
ATOM   2723  CA  GLN A 351      14.101   2.984  94.179  1.00  0.00              
ATOM   2724  CB  GLN A 351      15.408   3.669  93.765  1.00  0.00              
ATOM   2725  CG  GLN A 351      16.723   2.990  94.171  1.00  0.00              
ATOM   2726  CD  GLN A 351      16.819   2.546  95.623  1.00  0.00              
ATOM   2727  OE1 GLN A 351      16.809   3.347  96.554  1.00  0.00              
ATOM   2728  NE2 GLN A 351      16.924   1.247  95.874  1.00  0.00              
ATOM   2729  C   GLN A 351      12.930   3.607  93.416  1.00  0.00              
ATOM   2730  O   GLN A 351      12.452   4.694  93.754  1.00  0.00              
ATOM   2731  N   MET A 352      12.448   2.911  92.378  1.00  0.00              
ATOM   2732  CA  MET A 352      11.271   3.323  91.625  1.00  0.00              
ATOM   2733  CB  MET A 352      11.237   2.676  90.242  1.00  0.00              
ATOM   2734  CG  MET A 352      12.319   3.093  89.259  1.00  0.00              
ATOM   2735  SD  MET A 352      14.006   2.657  89.750  1.00  0.00              
ATOM   2736  CE  MET A 352      14.711   4.274  89.892  1.00  0.00              
ATOM   2737  C   MET A 352       9.969   2.985  92.340  1.00  0.00              
ATOM   2738  O   MET A 352       8.900   3.415  91.899  1.00  0.00              
ATOM   2739  N   TRP A 353      10.006   2.204  93.428  1.00  0.00              
ATOM   2740  CA  TRP A 353       8.802   1.946  94.199  1.00  0.00              
ATOM   2741  CB  TRP A 353       8.985   0.865  95.260  1.00  0.00              
ATOM   2742  CG  TRP A 353       9.280  -0.562  94.811  1.00  0.00              
ATOM   2743  CD2 TRP A 353       8.810  -1.256  93.724  1.00  0.00              
ATOM   2744  CE2 TRP A 353       9.391  -2.478  93.896  1.00  0.00              
ATOM   2745  CE3 TRP A 353       7.686  -1.112  92.948  1.00  0.00              
ATOM   2746  CD1 TRP A 353      10.105  -1.348  95.582  1.00  0.00              
ATOM   2747  NE1 TRP A 353      10.143  -2.523  94.999  1.00  0.00              
ATOM   2748  CZ2 TRP A 353       8.927  -3.630  93.313  1.00  0.00              
ATOM   2749  CZ3 TRP A 353       7.211  -2.252  92.322  1.00  0.00              
ATOM   2750  CH2 TRP A 353       7.819  -3.488  92.498  1.00  0.00              
ATOM   2751  C   TRP A 353       8.369   3.212  94.916  1.00  0.00              
ATOM   2752  O   TRP A 353       9.092   3.766  95.748  1.00  0.00              
ATOM   2753  N   ILE A 354       7.173   3.684  94.573  1.00  0.00              
ATOM   2754  CA  ILE A 354       6.552   4.782  95.294  1.00  0.00              
ATOM   2755  CB  ILE A 354       5.286   5.263  94.557  1.00  0.00              
ATOM   2756  CG2 ILE A 354       4.674   6.436  95.312  1.00  0.00              
ATOM   2757  CG1 ILE A 354       5.553   5.628  93.106  1.00  0.00              
ATOM   2758  CD1 ILE A 354       4.273   5.727  92.261  1.00  0.00              
ATOM   2759  C   ILE A 354       6.152   4.185  96.634  1.00  0.00              
ATOM   2760  O   ILE A 354       5.355   3.245  96.662  1.00  0.00              
ATOM   2761  N   THR A 355       6.732   4.634  97.745  1.00  0.00              
ATOM   2762  CA  THR A 355       6.229   4.230  99.048  1.00  0.00              
ATOM   2763  CB  THR A 355       7.267   4.474 100.157  1.00  0.00              
ATOM   2764  OG1 THR A 355       7.570   5.866 100.134  1.00  0.00              
ATOM   2765  CG2 THR A 355       8.509   3.610  99.991  1.00  0.00              
ATOM   2766  C   THR A 355       4.929   4.955  99.370  1.00  0.00              
ATOM   2767  O   THR A 355       4.631   5.990  98.764  1.00  0.00              
ATOM   2768  N   LYS A 356       4.138   4.454 100.328  1.00  0.00              
ATOM   2769  CA  LYS A 356       2.983   5.200 100.820  1.00  0.00              
ATOM   2770  CB  LYS A 356       2.188   4.385 101.842  1.00  0.00              
ATOM   2771  CG  LYS A 356       0.805   4.982 102.083  1.00  0.00              
ATOM   2772  CD  LYS A 356      -0.060   4.133 102.999  1.00  0.00              
ATOM   2773  CE  LYS A 356      -1.353   4.894 103.254  1.00  0.00              
ATOM   2774  NZ  LYS A 356      -2.233   4.178 104.158  1.00  0.00              
ATOM   2775  C   LYS A 356       3.405   6.556 101.387  1.00  0.00              
ATOM   2776  O   LYS A 356       2.698   7.551 101.240  1.00  0.00              
ATOM   2777  N   GLN A 357       4.603   6.605 101.978  1.00  0.00              
ATOM   2778  CA  GLN A 357       5.277   7.837 102.368  1.00  0.00              
ATOM   2779  CB  GLN A 357       6.626   7.413 102.974  1.00  0.00              
ATOM   2780  CG  GLN A 357       7.704   8.438 103.321  1.00  0.00              
ATOM   2781  CD  GLN A 357       8.628   8.799 102.163  1.00  0.00              
ATOM   2782  OE1 GLN A 357       9.226   7.947 101.506  1.00  0.00              
ATOM   2783  NE2 GLN A 357       8.750  10.079 101.849  1.00  0.00              
ATOM   2784  C   GLN A 357       5.413   8.813 101.195  1.00  0.00              
ATOM   2785  O   GLN A 357       4.883   9.928 101.242  1.00  0.00              
ATOM   2786  N   GLU A 358       6.077   8.392 100.111  1.00  0.00              
ATOM   2787  CA  GLU A 358       6.243   9.224  98.924  1.00  0.00              
ATOM   2788  CB  GLU A 358       7.139   8.513  97.921  1.00  0.00              
ATOM   2789  CG  GLU A 358       8.605   8.587  98.339  1.00  0.00              
ATOM   2790  CD  GLU A 358       9.505   7.537  97.706  1.00  0.00              
ATOM   2791  OE1 GLU A 358      10.468   7.896  97.028  1.00  0.00              
ATOM   2792  OE2 GLU A 358       9.255   6.349  97.908  1.00  0.00              
ATOM   2793  C   GLU A 358       4.923   9.636  98.284  1.00  0.00              
ATOM   2794  O   GLU A 358       4.763  10.780  97.853  1.00  0.00              
ATOM   2795  N   TYR A 359       3.952   8.719  98.276  1.00  0.00              
ATOM   2796  CA  TYR A 359       2.591   9.019  97.859  1.00  0.00              
ATOM   2797  CB  TYR A 359       1.747   7.741  97.905  1.00  0.00              
ATOM   2798  CG  TYR A 359       0.307   7.926  97.445  1.00  0.00              
ATOM   2799  CD1 TYR A 359       0.030   8.021  96.097  1.00  0.00              
ATOM   2800  CE1 TYR A 359      -1.261   8.260  95.680  1.00  0.00              
ATOM   2801  CD2 TYR A 359      -0.710   8.037  98.377  1.00  0.00              
ATOM   2802  CE2 TYR A 359      -2.001   8.288  97.961  1.00  0.00              
ATOM   2803  CZ  TYR A 359      -2.259   8.415  96.613  1.00  0.00              
ATOM   2804  OH  TYR A 359      -3.530   8.732  96.183  1.00  0.00              
ATOM   2805  C   TYR A 359       1.966  10.090  98.747  1.00  0.00              
ATOM   2806  O   TYR A 359       1.372  11.043  98.247  1.00  0.00              
ATOM   2807  N   ASP A 360       2.117   9.969 100.069  1.00  0.00              
ATOM   2808  CA  ASP A 360       1.488  10.888 101.010  1.00  0.00              
ATOM   2809  CB  ASP A 360       1.589  10.402 102.460  1.00  0.00              
ATOM   2810  CG  ASP A 360       0.771   9.165 102.824  1.00  0.00              
ATOM   2811  OD1 ASP A 360       1.165   8.467 103.758  1.00  0.00              
ATOM   2812  OD2 ASP A 360      -0.260   8.899 102.201  1.00  0.00              
ATOM   2813  C   ASP A 360       2.064  12.290 100.923  1.00  0.00              
ATOM   2814  O   ASP A 360       1.363  13.272 101.163  1.00  0.00              
ATOM   2815  N   GLU A 361       3.353  12.389 100.588  1.00  0.00              
ATOM   2816  CA  GLU A 361       3.963  13.685 100.344  1.00  0.00              
ATOM   2817  CB  GLU A 361       5.461  13.662 100.635  1.00  0.00              
ATOM   2818  CG  GLU A 361       5.828  13.755 102.117  1.00  0.00              
ATOM   2819  CD  GLU A 361       5.633  12.485 102.932  1.00  0.00              
ATOM   2820  OE1 GLU A 361       6.586  11.706 103.023  1.00  0.00              
ATOM   2821  OE2 GLU A 361       4.558  12.279 103.492  1.00  0.00              
ATOM   2822  C   GLU A 361       3.715  14.274  98.960  1.00  0.00              
ATOM   2823  O   GLU A 361       3.467  15.474  98.846  1.00  0.00              
ATOM   2824  N   ALA A 362       3.773  13.476  97.889  1.00  0.00              
ATOM   2825  CA  ALA A 362       3.714  14.030  96.543  1.00  0.00              
ATOM   2826  CB  ALA A 362       4.945  13.578  95.777  1.00  0.00              
ATOM   2827  C   ALA A 362       2.477  13.708  95.709  1.00  0.00              
ATOM   2828  O   ALA A 362       2.356  14.149  94.561  1.00  0.00              
ATOM   2829  N   GLY A 363       1.540  12.940  96.269  1.00  0.00              
ATOM   2830  CA  GLY A 363       0.287  12.607  95.603  1.00  0.00              
ATOM   2831  C   GLY A 363       0.438  11.593  94.470  1.00  0.00              
ATOM   2832  O   GLY A 363       1.554  11.177  94.147  1.00  0.00              
ATOM   2833  N   PRO A 364      -0.651  11.177  93.796  1.00  0.00              
ATOM   2834  CD  PRO A 364      -2.016  11.614  94.073  1.00  0.00              
ATOM   2835  CA  PRO A 364      -0.614  10.241  92.667  1.00  0.00              
ATOM   2836  CB  PRO A 364      -2.083  10.076  92.326  1.00  0.00              
ATOM   2837  CG  PRO A 364      -2.710  11.382  92.743  1.00  0.00              
ATOM   2838  C   PRO A 364       0.220  10.717  91.480  1.00  0.00              
ATOM   2839  O   PRO A 364       0.664   9.938  90.635  1.00  0.00              
ATOM   2840  N   SER A 365       0.457  12.028  91.434  1.00  0.00              
ATOM   2841  CA  SER A 365       1.387  12.670  90.525  1.00  0.00              
ATOM   2842  CB  SER A 365       1.426  14.158  90.874  1.00  0.00              
ATOM   2843  OG  SER A 365       0.942  14.420  92.193  1.00  0.00              
ATOM   2844  C   SER A 365       2.792  12.078  90.494  1.00  0.00              
ATOM   2845  O   SER A 365       3.395  12.003  89.419  1.00  0.00              
ATOM   2846  N   ILE A 366       3.301  11.573  91.627  1.00  0.00              
ATOM   2847  CA  ILE A 366       4.681  11.103  91.724  1.00  0.00              
ATOM   2848  CB  ILE A 366       5.039  10.812  93.206  1.00  0.00              
ATOM   2849  CG2 ILE A 366       4.272   9.602  93.721  1.00  0.00              
ATOM   2850  CG1 ILE A 366       6.548  10.671  93.413  1.00  0.00              
ATOM   2851  CD1 ILE A 366       7.025  10.509  94.865  1.00  0.00              
ATOM   2852  C   ILE A 366       5.069   9.954  90.784  1.00  0.00              
ATOM   2853  O   ILE A 366       6.259   9.743  90.533  1.00  0.00              
ATOM   2854  N   VAL A 367       4.105   9.240  90.179  1.00  0.00              
ATOM   2855  CA  VAL A 367       4.406   8.213  89.175  1.00  0.00              
ATOM   2856  CB  VAL A 367       3.135   7.540  88.595  1.00  0.00              
ATOM   2857  CG1 VAL A 367       3.523   6.264  87.859  1.00  0.00              
ATOM   2858  CG2 VAL A 367       2.090   7.200  89.643  1.00  0.00              
ATOM   2859  C   VAL A 367       5.217   8.815  88.025  1.00  0.00              
ATOM   2860  O   VAL A 367       6.161   8.212  87.515  1.00  0.00              
ATOM   2861  N   HIS A 368       4.898  10.069  87.684  1.00  0.00              
ATOM   2862  CA  HIS A 368       5.594  10.806  86.636  1.00  0.00              
ATOM   2863  CB  HIS A 368       4.819  12.073  86.287  1.00  0.00              
ATOM   2864  CG  HIS A 368       3.367  11.781  85.949  1.00  0.00              
ATOM   2865  ND1 HIS A 368       2.367  11.709  86.811  1.00  0.00              
ATOM   2866  CD2 HIS A 368       2.902  11.435  84.706  1.00  0.00              
ATOM   2867  NE2 HIS A 368       1.642  11.133  84.900  1.00  0.00              
ATOM   2868  CE1 HIS A 368       1.314  11.302  86.158  1.00  0.00              
ATOM   2869  C   HIS A 368       7.015  11.184  87.035  1.00  0.00              
ATOM   2870  O   HIS A 368       7.862  11.462  86.178  1.00  0.00              
ATOM   2871  N   ARG A 369       7.296  11.215  88.341  1.00  0.00              
ATOM   2872  CA  ARG A 369       8.634  11.480  88.834  1.00  0.00              
ATOM   2873  CB  ARG A 369       8.606  12.272  90.141  1.00  0.00              
ATOM   2874  CG  ARG A 369       7.994  13.679  90.045  1.00  0.00              
ATOM   2875  CD  ARG A 369       8.750  14.660  89.134  1.00  0.00              
ATOM   2876  NE  ARG A 369       8.665  14.279  87.732  1.00  0.00              
ATOM   2877  CZ  ARG A 369       7.814  14.821  86.864  1.00  0.00              
ATOM   2878  NH1 ARG A 369       7.618  14.179  85.722  1.00  0.00              
ATOM   2879  NH2 ARG A 369       7.190  15.966  87.116  1.00  0.00              
ATOM   2880  C   ARG A 369       9.467  10.218  88.956  1.00  0.00              
ATOM   2881  O   ARG A 369      10.674  10.241  88.686  1.00  0.00              
ATOM   2882  N   LYS A 370       8.838   9.090  89.289  1.00  0.00              
ATOM   2883  CA  LYS A 370       9.531   7.813  89.343  1.00  0.00              
ATOM   2884  CB  LYS A 370       8.696   6.800  90.123  1.00  0.00              
ATOM   2885  CG  LYS A 370       8.596   7.095  91.611  1.00  0.00              
ATOM   2886  CD  LYS A 370       9.956   6.947  92.269  1.00  0.00              
ATOM   2887  CE  LYS A 370       9.831   7.157  93.761  1.00  0.00              
ATOM   2888  NZ  LYS A 370      11.129   7.009  94.389  1.00  0.00              
ATOM   2889  C   LYS A 370       9.917   7.276  87.966  1.00  0.00              
ATOM   2890  O   LYS A 370       9.250   6.436  87.363  1.00  0.00              
ATOM   2891  N   CYS A 371      11.022   7.803  87.436  1.00  0.00              
ATOM   2892  CA  CYS A 371      11.558   7.353  86.157  1.00  0.00              
ATOM   2893  CB  CYS A 371      12.677   8.289  85.709  1.00  0.00              
ATOM   2894  SG  CYS A 371      13.269   7.970  84.028  1.00  0.00              
ATOM   2895  C   CYS A 371      12.078   5.920  86.231  1.00  0.00              
ATOM   2896  O   CYS A 371      12.870   5.628  87.127  1.00  0.00              
ATOM   2897  OXT CYS A 371      11.691   5.110  85.390  1.00  0.00              
TER    2898      CYS A 371
ATOM   2899  N   ASP B   1      53.281  20.744  60.020  1.00  0.00              
ATOM   2900  CA  ASP B   1      53.755  19.751  60.984  1.00  0.00              
ATOM   2901  CB  ASP B   1      55.282  19.867  61.157  1.00  0.00              
ATOM   2902  CG  ASP B   1      55.933  18.936  62.190  1.00  0.00              
ATOM   2903  OD1 ASP B   1      55.710  17.727  62.150  1.00  0.00              
ATOM   2904  OD2 ASP B   1      56.651  19.443  63.052  1.00  0.00              
ATOM   2905  C   ASP B   1      53.048  19.831  62.332  1.00  0.00              
ATOM   2906  O   ASP B   1      53.171  18.950  63.183  1.00  0.00              
ATOM   2907  N   TYR B   2      52.252  20.889  62.493  1.00  0.00              
ATOM   2908  CA  TYR B   2      51.466  21.112  63.703  1.00  0.00              
ATOM   2909  CB  TYR B   2      50.654  22.407  63.574  1.00  0.00              
ATOM   2910  CG  TYR B   2      49.841  22.765  64.814  1.00  0.00              
ATOM   2911  CD1 TYR B   2      50.482  23.137  65.981  1.00  0.00              
ATOM   2912  CE1 TYR B   2      49.746  23.404  67.117  1.00  0.00              
ATOM   2913  CD2 TYR B   2      48.461  22.681  64.776  1.00  0.00              
ATOM   2914  CE2 TYR B   2      47.722  22.945  65.910  1.00  0.00              
ATOM   2915  CZ  TYR B   2      48.372  23.301  67.074  1.00  0.00              
ATOM   2916  OH  TYR B   2      47.638  23.555  68.215  1.00  0.00              
ATOM   2917  C   TYR B   2      50.547  19.932  64.013  1.00  0.00              
ATOM   2918  O   TYR B   2      50.428  19.512  65.163  1.00  0.00              
ATOM   2919  N   GLU B   3      49.934  19.375  62.962  1.00  0.00              
ATOM   2920  CA  GLU B   3      49.099  18.188  63.069  1.00  0.00              
ATOM   2921  CB  GLU B   3      48.567  17.819  61.688  1.00  0.00              
ATOM   2922  CG  GLU B   3      47.519  16.709  61.696  1.00  0.00              
ATOM   2923  CD  GLU B   3      47.057  16.298  60.307  1.00  0.00              
ATOM   2924  OE1 GLU B   3      47.718  15.464  59.690  1.00  0.00              
ATOM   2925  OE2 GLU B   3      46.042  16.816  59.846  1.00  0.00              
ATOM   2926  C   GLU B   3      49.868  17.017  63.673  1.00  0.00              
ATOM   2927  O   GLU B   3      49.378  16.381  64.604  1.00  0.00              
ATOM   2928  N   LYS B   4      51.097  16.759  63.204  1.00  0.00              
ATOM   2929  CA  LYS B   4      51.898  15.655  63.714  1.00  0.00              
ATOM   2930  CB  LYS B   4      53.130  15.437  62.831  1.00  0.00              
ATOM   2931  CG  LYS B   4      54.041  14.254  63.177  1.00  0.00              
ATOM   2932  CD  LYS B   4      53.303  12.918  63.164  1.00  0.00              
ATOM   2933  CE  LYS B   4      54.276  11.763  63.351  1.00  0.00              
ATOM   2934  NZ  LYS B   4      53.549  10.529  63.579  1.00  0.00              
ATOM   2935  C   LYS B   4      52.283  15.909  65.167  1.00  0.00              
ATOM   2936  O   LYS B   4      52.202  14.999  65.989  1.00  0.00              
ATOM   2937  N   ASN B   5      52.628  17.156  65.513  1.00  0.00              
ATOM   2938  CA  ASN B   5      52.882  17.531  66.903  1.00  0.00              
ATOM   2939  CB  ASN B   5      53.284  18.996  67.037  1.00  0.00              
ATOM   2940  CG  ASN B   5      54.720  19.271  66.627  1.00  0.00              
ATOM   2941  OD1 ASN B   5      55.620  19.387  67.454  1.00  0.00              
ATOM   2942  ND2 ASN B   5      54.991  19.393  65.339  1.00  0.00              
ATOM   2943  C   ASN B   5      51.685  17.273  67.806  1.00  0.00              
ATOM   2944  O   ASN B   5      51.830  16.703  68.888  1.00  0.00              
ATOM   2945  N   LYS B   6      50.488  17.647  67.341  1.00  0.00              
ATOM   2946  CA  LYS B   6      49.248  17.398  68.063  1.00  0.00              
ATOM   2947  CB  LYS B   6      48.093  18.064  67.320  1.00  0.00              
ATOM   2948  CG  LYS B   6      46.759  18.026  68.050  1.00  0.00              
ATOM   2949  CD  LYS B   6      45.689  18.665  67.185  1.00  0.00              
ATOM   2950  CE  LYS B   6      44.352  18.607  67.902  1.00  0.00              
ATOM   2951  NZ  LYS B   6      43.311  19.189  67.077  1.00  0.00              
ATOM   2952  C   LYS B   6      48.993  15.902  68.228  1.00  0.00              
ATOM   2953  O   LYS B   6      48.643  15.449  69.317  1.00  0.00              
ATOM   2954  N   VAL B   7      49.205  15.113  67.169  1.00  0.00              
ATOM   2955  CA  VAL B   7      49.070  13.661  67.214  1.00  0.00              
ATOM   2956  CB  VAL B   7      49.244  13.112  65.773  1.00  0.00              
ATOM   2957  CG1 VAL B   7      49.375  11.605  65.691  1.00  0.00              
ATOM   2958  CG2 VAL B   7      48.025  13.495  64.947  1.00  0.00              
ATOM   2959  C   VAL B   7      50.030  13.034  68.227  1.00  0.00              
ATOM   2960  O   VAL B   7      49.620  12.217  69.059  1.00  0.00              
ATOM   2961  N   CYS B   8      51.301  13.453  68.209  1.00  0.00              
ATOM   2962  CA  CYS B   8      52.289  13.028  69.194  1.00  0.00              
ATOM   2963  CB  CYS B   8      53.652  13.637  68.894  1.00  0.00              
ATOM   2964  SG  CYS B   8      54.295  13.274  67.241  1.00  0.00              
ATOM   2965  C   CYS B   8      51.894  13.414  70.614  1.00  0.00              
ATOM   2966  O   CYS B   8      52.067  12.634  71.558  1.00  0.00              
ATOM   2967  N   LYS B   9      51.340  14.622  70.774  1.00  0.00              
ATOM   2968  CA  LYS B   9      50.840  15.096  72.055  1.00  0.00              
ATOM   2969  CB  LYS B   9      50.400  16.552  71.935  1.00  0.00              
ATOM   2970  CG  LYS B   9      50.029  17.216  73.252  1.00  0.00              
ATOM   2971  CD  LYS B   9      49.641  18.661  72.997  1.00  0.00              
ATOM   2972  CE  LYS B   9      49.311  19.342  74.314  1.00  0.00              
ATOM   2973  NZ  LYS B   9      48.972  20.733  74.089  1.00  0.00              
ATOM   2974  C   LYS B   9      49.691  14.223  72.540  1.00  0.00              
ATOM   2975  O   LYS B   9      49.687  13.817  73.699  1.00  0.00              
ATOM   2976  N   GLU B  10      48.737  13.869  71.671  1.00  0.00              
ATOM   2977  CA  GLU B  10      47.643  12.985  72.049  1.00  0.00              
ATOM   2978  CB  GLU B  10      46.614  12.846  70.929  1.00  0.00              
ATOM   2979  CG  GLU B  10      45.957  14.148  70.472  1.00  0.00              
ATOM   2980  CD  GLU B  10      45.321  14.973  71.582  1.00  0.00              
ATOM   2981  OE1 GLU B  10      44.264  14.583  72.080  1.00  0.00              
ATOM   2982  OE2 GLU B  10      45.883  16.007  71.943  1.00  0.00              
ATOM   2983  C   GLU B  10      48.139  11.607  72.465  1.00  0.00              
ATOM   2984  O   GLU B  10      47.714  11.085  73.494  1.00  0.00              
ATOM   2985  N   PHE B  11      49.078  11.036  71.704  1.00  0.00              
ATOM   2986  CA  PHE B  11      49.691   9.756  72.038  1.00  0.00              
ATOM   2987  CB  PHE B  11      50.734   9.431  70.976  1.00  0.00              
ATOM   2988  CG  PHE B  11      51.324   8.027  71.020  1.00  0.00              
ATOM   2989  CD1 PHE B  11      50.612   6.965  70.499  1.00  0.00              
ATOM   2990  CD2 PHE B  11      52.593   7.826  71.531  1.00  0.00              
ATOM   2991  CE1 PHE B  11      51.176   5.708  70.474  1.00  0.00              
ATOM   2992  CE2 PHE B  11      53.146   6.562  71.509  1.00  0.00              
ATOM   2993  CZ  PHE B  11      52.441   5.505  70.980  1.00  0.00              
ATOM   2994  C   PHE B  11      50.336   9.766  73.420  1.00  0.00              
ATOM   2995  O   PHE B  11      50.058   8.897  74.247  1.00  0.00              
ATOM   2996  N   SER B  12      51.178  10.767  73.689  1.00  0.00              
ATOM   2997  CA  SER B  12      51.884  10.849  74.957  1.00  0.00              
ATOM   2998  CB  SER B  12      53.060  11.816  74.844  1.00  0.00              
ATOM   2999  OG  SER B  12      52.700  13.060  74.257  1.00  0.00              
ATOM   3000  C   SER B  12      50.998  11.202  76.146  1.00  0.00              
ATOM   3001  O   SER B  12      51.081  10.567  77.197  1.00  0.00              
ATOM   3002  N   HIS B  13      50.127  12.202  75.985  1.00  0.00              
ATOM   3003  CA  HIS B  13      49.232  12.642  77.046  1.00  0.00              
ATOM   3004  CB  HIS B  13      48.587  13.975  76.656  1.00  0.00              
ATOM   3005  CG  HIS B  13      47.794  14.687  77.748  1.00  0.00              
ATOM   3006  ND1 HIS B  13      47.260  14.194  78.859  1.00  0.00              
ATOM   3007  CD2 HIS B  13      47.504  16.031  77.703  1.00  0.00              
ATOM   3008  NE2 HIS B  13      46.812  16.266  78.788  1.00  0.00              
ATOM   3009  CE1 HIS B  13      46.663  15.168  79.486  1.00  0.00              
ATOM   3010  C   HIS B  13      48.153  11.616  77.373  1.00  0.00              
ATOM   3011  O   HIS B  13      47.789  11.464  78.541  1.00  0.00              
ATOM   3012  N   LEU B  14      47.593  10.938  76.369  1.00  0.00              
ATOM   3013  CA  LEU B  14      46.549   9.958  76.623  1.00  0.00              
ATOM   3014  CB  LEU B  14      45.553   9.914  75.470  1.00  0.00              
ATOM   3015  CG  LEU B  14      44.745  11.162  75.140  1.00  0.00              
ATOM   3016  CD1 LEU B  14      43.968  10.941  73.857  1.00  0.00              
ATOM   3017  CD2 LEU B  14      43.814  11.538  76.282  1.00  0.00              
ATOM   3018  C   LEU B  14      47.078   8.557  76.885  1.00  0.00              
ATOM   3019  O   LEU B  14      46.454   7.791  77.621  1.00  0.00              
ATOM   3020  N   GLY B  15      48.220   8.194  76.298  1.00  0.00              
ATOM   3021  CA  GLY B  15      48.722   6.834  76.393  1.00  0.00              
ATOM   3022  C   GLY B  15      48.297   6.038  75.170  1.00  0.00              
ATOM   3023  O   GLY B  15      47.188   6.210  74.654  1.00  0.00              
ATOM   3024  N   LYS B  16      49.178   5.128  74.736  1.00  0.00              
ATOM   3025  CA  LYS B  16      49.036   4.375  73.492  1.00  0.00              
ATOM   3026  CB  LYS B  16      50.092   3.266  73.445  1.00  0.00              
ATOM   3027  CG  LYS B  16      50.104   2.457  72.152  1.00  0.00              
ATOM   3028  CD  LYS B  16      51.252   1.467  72.148  1.00  0.00              
ATOM   3029  CE  LYS B  16      51.192   0.640  70.876  1.00  0.00              
ATOM   3030  NZ  LYS B  16      52.346  -0.231  70.788  1.00  0.00              
ATOM   3031  C   LYS B  16      47.647   3.814  73.207  1.00  0.00              
ATOM   3032  O   LYS B  16      47.020   4.224  72.233  1.00  0.00              
ATOM   3033  N   GLU B  17      47.122   2.950  74.086  1.00  0.00              
ATOM   3034  CA  GLU B  17      45.810   2.336  73.907  1.00  0.00              
ATOM   3035  CB  GLU B  17      45.560   1.349  75.046  1.00  0.00              
ATOM   3036  CG  GLU B  17      44.315   0.481  74.868  1.00  0.00              
ATOM   3037  CD  GLU B  17      43.991  -0.397  76.066  1.00  0.00              
ATOM   3038  OE1 GLU B  17      43.566   0.128  77.093  1.00  0.00              
ATOM   3039  OE2 GLU B  17      44.158  -1.615  75.973  1.00  0.00              
ATOM   3040  C   GLU B  17      44.679   3.363  73.847  1.00  0.00              
ATOM   3041  O   GLU B  17      43.683   3.184  73.139  1.00  0.00              
ATOM   3042  N   ASP B  18      44.837   4.477  74.566  1.00  0.00              
ATOM   3043  CA  ASP B  18      43.828   5.527  74.602  1.00  0.00              
ATOM   3044  CB  ASP B  18      44.081   6.517  75.734  1.00  0.00              
ATOM   3045  CG  ASP B  18      44.080   5.910  77.131  1.00  0.00              
ATOM   3046  OD1 ASP B  18      43.238   6.297  77.939  1.00  0.00              
ATOM   3047  OD2 ASP B  18      44.907   5.033  77.396  1.00  0.00              
ATOM   3048  C   ASP B  18      43.843   6.266  73.275  1.00  0.00              
ATOM   3049  O   ASP B  18      42.789   6.580  72.722  1.00  0.00              
ATOM   3050  N   PHE B  19      45.043   6.497  72.728  1.00  0.00              
ATOM   3051  CA  PHE B  19      45.193   7.045  71.389  1.00  0.00              
ATOM   3052  CB  PHE B  19      46.666   7.361  71.107  1.00  0.00              
ATOM   3053  CG  PHE B  19      46.915   7.996  69.744  1.00  0.00              
ATOM   3054  CD1 PHE B  19      46.526   9.300  69.505  1.00  0.00              
ATOM   3055  CD2 PHE B  19      47.501   7.252  68.737  1.00  0.00              
ATOM   3056  CE1 PHE B  19      46.705   9.847  68.252  1.00  0.00              
ATOM   3057  CE2 PHE B  19      47.674   7.807  67.487  1.00  0.00              
ATOM   3058  CZ  PHE B  19      47.272   9.100  67.244  1.00  0.00              
ATOM   3059  C   PHE B  19      44.633   6.086  70.341  1.00  0.00              
ATOM   3060  O   PHE B  19      43.984   6.538  69.394  1.00  0.00              
ATOM   3061  N   THR B  20      44.856   4.772  70.479  1.00  0.00              
ATOM   3062  CA  THR B  20      44.251   3.765  69.613  1.00  0.00              
ATOM   3063  CB  THR B  20      44.696   2.353  70.050  1.00  0.00              
ATOM   3064  OG1 THR B  20      46.104   2.412  70.233  1.00  0.00              
ATOM   3065  CG2 THR B  20      44.356   1.272  69.034  1.00  0.00              
ATOM   3066  C   THR B  20      42.730   3.867  69.652  1.00  0.00              
ATOM   3067  O   THR B  20      42.080   3.891  68.608  1.00  0.00              
ATOM   3068  N   SER B  21      42.161   3.996  70.855  1.00  0.00              
ATOM   3069  CA  SER B  21      40.722   4.127  71.036  1.00  0.00              
ATOM   3070  CB  SER B  21      40.393   4.119  72.523  1.00  0.00              
ATOM   3071  OG  SER B  21      40.874   2.937  73.155  1.00  0.00              
ATOM   3072  C   SER B  21      40.175   5.390  70.378  1.00  0.00              
ATOM   3073  O   SER B  21      39.197   5.332  69.628  1.00  0.00              
ATOM   3074  N   LEU B  22      40.845   6.528  70.603  1.00  0.00              
ATOM   3075  CA  LEU B  22      40.494   7.798  69.978  1.00  0.00              
ATOM   3076  CB  LEU B  22      41.458   8.888  70.449  1.00  0.00              
ATOM   3077  CG  LEU B  22      41.260  10.324  69.971  1.00  0.00              
ATOM   3078  CD1 LEU B  22      39.997  10.929  70.567  1.00  0.00              
ATOM   3079  CD2 LEU B  22      42.465  11.169  70.343  1.00  0.00              
ATOM   3080  C   LEU B  22      40.537   7.701  68.458  1.00  0.00              
ATOM   3081  O   LEU B  22      39.591   8.096  67.776  1.00  0.00              
ATOM   3082  N   SER B  23      41.619   7.124  67.927  1.00  0.00              
ATOM   3083  CA  SER B  23      41.788   6.962  66.492  1.00  0.00              
ATOM   3084  CB  SER B  23      43.195   6.475  66.174  1.00  0.00              
ATOM   3085  OG  SER B  23      44.188   7.333  66.721  1.00  0.00              
ATOM   3086  C   SER B  23      40.757   6.005  65.908  1.00  0.00              
ATOM   3087  O   SER B  23      40.276   6.222  64.796  1.00  0.00              
ATOM   3088  N   LEU B  24      40.373   4.962  66.654  1.00  0.00              
ATOM   3089  CA  LEU B  24      39.343   4.027  66.227  1.00  0.00              
ATOM   3090  CB  LEU B  24      39.253   2.869  67.215  1.00  0.00              
ATOM   3091  CG  LEU B  24      38.405   1.645  66.898  1.00  0.00              
ATOM   3092  CD1 LEU B  24      38.932   0.888  65.689  1.00  0.00              
ATOM   3093  CD2 LEU B  24      38.426   0.723  68.095  1.00  0.00              
ATOM   3094  C   LEU B  24      38.001   4.726  66.084  1.00  0.00              
ATOM   3095  O   LEU B  24      37.362   4.619  65.035  1.00  0.00              
ATOM   3096  N   VAL B  25      37.603   5.488  67.112  1.00  0.00              
ATOM   3097  CA  VAL B  25      36.388   6.296  67.070  1.00  0.00              
ATOM   3098  CB  VAL B  25      36.187   7.016  68.431  1.00  0.00              
ATOM   3099  CG1 VAL B  25      35.023   7.999  68.420  1.00  0.00              
ATOM   3100  CG2 VAL B  25      35.922   5.993  69.526  1.00  0.00              
ATOM   3101  C   VAL B  25      36.430   7.288  65.909  1.00  0.00              
ATOM   3102  O   VAL B  25      35.482   7.383  65.128  1.00  0.00              
ATOM   3103  N   LEU B  26      37.562   7.986  65.764  1.00  0.00              
ATOM   3104  CA  LEU B  26      37.767   8.967  64.709  1.00  0.00              
ATOM   3105  CB  LEU B  26      39.143   9.605  64.878  1.00  0.00              
ATOM   3106  CG  LEU B  26      39.541  10.794  64.017  1.00  0.00              
ATOM   3107  CD1 LEU B  26      38.683  12.009  64.339  1.00  0.00              
ATOM   3108  CD2 LEU B  26      41.007  11.117  64.238  1.00  0.00              
ATOM   3109  C   LEU B  26      37.628   8.373  63.311  1.00  0.00              
ATOM   3110  O   LEU B  26      36.797   8.831  62.527  1.00  0.00              
ATOM   3111  N   TYR B  27      38.387   7.327  62.977  1.00  0.00              
ATOM   3112  CA  TYR B  27      38.298   6.723  61.656  1.00  0.00              
ATOM   3113  CB  TYR B  27      39.479   5.799  61.381  1.00  0.00              
ATOM   3114  CG  TYR B  27      40.780   6.572  61.213  1.00  0.00              
ATOM   3115  CD1 TYR B  27      41.842   6.325  62.059  1.00  0.00              
ATOM   3116  CE1 TYR B  27      43.005   7.055  61.941  1.00  0.00              
ATOM   3117  CD2 TYR B  27      40.889   7.539  60.231  1.00  0.00              
ATOM   3118  CE2 TYR B  27      42.051   8.271  60.106  1.00  0.00              
ATOM   3119  CZ  TYR B  27      43.098   8.026  60.967  1.00  0.00              
ATOM   3120  OH  TYR B  27      44.260   8.762  60.855  1.00  0.00              
ATOM   3121  C   TYR B  27      36.973   6.029  61.391  1.00  0.00              
ATOM   3122  O   TYR B  27      36.503   6.018  60.252  1.00  0.00              
ATOM   3123  N   SER B  28      36.328   5.492  62.431  1.00  0.00              
ATOM   3124  CA  SER B  28      34.973   4.987  62.288  1.00  0.00              
ATOM   3125  CB  SER B  28      34.541   4.220  63.528  1.00  0.00              
ATOM   3126  OG  SER B  28      35.404   3.120  63.778  1.00  0.00              
ATOM   3127  C   SER B  28      33.980   6.104  61.977  1.00  0.00              
ATOM   3128  O   SER B  28      33.166   5.952  61.066  1.00  0.00              
ATOM   3129  N   ARG B  29      34.052   7.254  62.665  1.00  0.00              
ATOM   3130  CA  ARG B  29      33.141   8.358  62.388  1.00  0.00              
ATOM   3131  CB  ARG B  29      33.141   9.408  63.514  1.00  0.00              
ATOM   3132  CG  ARG B  29      34.284  10.421  63.567  1.00  0.00              
ATOM   3133  CD  ARG B  29      34.268  11.268  64.835  1.00  0.00              
ATOM   3134  NE  ARG B  29      33.057  12.060  64.984  1.00  0.00              
ATOM   3135  CZ  ARG B  29      32.952  13.334  64.602  1.00  0.00              
ATOM   3136  NH1 ARG B  29      31.788  13.937  64.788  1.00  0.00              
ATOM   3137  NH2 ARG B  29      33.975  14.000  64.071  1.00  0.00              
ATOM   3138  C   ARG B  29      33.408   8.989  61.024  1.00  0.00              
ATOM   3139  O   ARG B  29      32.487   9.455  60.358  1.00  0.00              
ATOM   3140  N   LYS B  30      34.672   8.994  60.584  1.00  0.00              
ATOM   3141  CA  LYS B  30      35.024   9.427  59.240  1.00  0.00              
ATOM   3142  CB  LYS B  30      36.531   9.562  59.085  1.00  0.00              
ATOM   3143  CG  LYS B  30      37.149  10.731  59.827  1.00  0.00              
ATOM   3144  CD  LYS B  30      38.653  10.652  59.650  1.00  0.00              
ATOM   3145  CE  LYS B  30      39.329  11.829  60.327  1.00  0.00              
ATOM   3146  NZ  LYS B  30      40.770  11.690  60.248  1.00  0.00              
ATOM   3147  C   LYS B  30      34.511   8.488  58.159  1.00  0.00              
ATOM   3148  O   LYS B  30      33.913   8.943  57.181  1.00  0.00              
ATOM   3149  N   PHE B  31      34.718   7.176  58.318  1.00  0.00              
ATOM   3150  CA  PHE B  31      34.361   6.210  57.291  1.00  0.00              
ATOM   3151  CB  PHE B  31      35.586   5.356  56.920  1.00  0.00              
ATOM   3152  CG  PHE B  31      36.816   6.113  56.436  1.00  0.00              
ATOM   3153  CD1 PHE B  31      37.809   6.463  57.331  1.00  0.00              
ATOM   3154  CD2 PHE B  31      36.954   6.423  55.099  1.00  0.00              
ATOM   3155  CE1 PHE B  31      38.934   7.123  56.885  1.00  0.00              
ATOM   3156  CE2 PHE B  31      38.082   7.086  54.661  1.00  0.00              
ATOM   3157  CZ  PHE B  31      39.072   7.436  55.551  1.00  0.00              
ATOM   3158  C   PHE B  31      33.207   5.303  57.734  1.00  0.00              
ATOM   3159  O   PHE B  31      33.452   4.162  58.142  1.00  0.00              
ATOM   3160  N   PRO B  32      31.925   5.701  57.628  1.00  0.00              
ATOM   3161  CD  PRO B  32      31.477   6.910  56.942  1.00  0.00              
ATOM   3162  CA  PRO B  32      30.778   4.919  58.098  1.00  0.00              
ATOM   3163  CB  PRO B  32      29.602   5.825  57.780  1.00  0.00              
ATOM   3164  CG  PRO B  32      30.050   6.578  56.556  1.00  0.00              
ATOM   3165  C   PRO B  32      30.623   3.537  57.465  1.00  0.00              
ATOM   3166  O   PRO B  32      30.107   2.602  58.076  1.00  0.00              
ATOM   3167  N   SER B  33      31.082   3.405  56.219  1.00  0.00              
ATOM   3168  CA  SER B  33      31.055   2.149  55.491  1.00  0.00              
ATOM   3169  CB  SER B  33      31.004   2.478  54.006  1.00  0.00              
ATOM   3170  OG  SER B  33      30.030   3.483  53.750  1.00  0.00              
ATOM   3171  C   SER B  33      32.253   1.244  55.773  1.00  0.00              
ATOM   3172  O   SER B  33      32.285   0.102  55.309  1.00  0.00              
ATOM   3173  N   GLY B  34      33.255   1.715  56.524  1.00  0.00              
ATOM   3174  CA  GLY B  34      34.471   0.951  56.745  1.00  0.00              
ATOM   3175  C   GLY B  34      34.235  -0.179  57.731  1.00  0.00              
ATOM   3176  O   GLY B  34      33.760   0.053  58.845  1.00  0.00              
ATOM   3177  N   THR B  35      34.548  -1.413  57.332  1.00  0.00              
ATOM   3178  CA  THR B  35      34.351  -2.553  58.214  1.00  0.00              
ATOM   3179  CB  THR B  35      34.273  -3.892  57.446  1.00  0.00              
ATOM   3180  OG1 THR B  35      35.497  -4.084  56.751  1.00  0.00              
ATOM   3181  CG2 THR B  35      33.090  -3.928  56.490  1.00  0.00              
ATOM   3182  C   THR B  35      35.406  -2.607  59.313  1.00  0.00              
ATOM   3183  O   THR B  35      36.497  -2.042  59.171  1.00  0.00              
ATOM   3184  N   PHE B  36      35.067  -3.313  60.400  1.00  0.00              
ATOM   3185  CA  PHE B  36      35.892  -3.426  61.596  1.00  0.00              
ATOM   3186  CB  PHE B  36      35.343  -4.549  62.487  1.00  0.00              
ATOM   3187  CG  PHE B  36      36.084  -4.744  63.806  1.00  0.00              
ATOM   3188  CD1 PHE B  36      36.650  -5.973  64.089  1.00  0.00              
ATOM   3189  CD2 PHE B  36      36.218  -3.697  64.698  1.00  0.00              
ATOM   3190  CE1 PHE B  36      37.363  -6.145  65.258  1.00  0.00              
ATOM   3191  CE2 PHE B  36      36.938  -3.878  65.858  1.00  0.00              
ATOM   3192  CZ  PHE B  36      37.511  -5.098  66.140  1.00  0.00              
ATOM   3193  C   PHE B  36      37.381  -3.610  61.340  1.00  0.00              
ATOM   3194  O   PHE B  36      38.161  -2.726  61.686  1.00  0.00              
ATOM   3195  N   GLU B  37      37.783  -4.694  60.669  1.00  0.00              
ATOM   3196  CA  GLU B  37      39.194  -4.957  60.441  1.00  0.00              
ATOM   3197  CB  GLU B  37      39.399  -6.369  59.890  1.00  0.00              
ATOM   3198  CG  GLU B  37      40.852  -6.865  59.894  1.00  0.00              
ATOM   3199  CD  GLU B  37      41.540  -6.834  61.256  1.00  0.00              
ATOM   3200  OE1 GLU B  37      42.476  -6.050  61.434  1.00  0.00              
ATOM   3201  OE2 GLU B  37      41.146  -7.595  62.139  1.00  0.00              
ATOM   3202  C   GLU B  37      39.869  -3.910  59.562  1.00  0.00              
ATOM   3203  O   GLU B  37      41.052  -3.634  59.765  1.00  0.00              
ATOM   3204  N   GLN B  38      39.138  -3.278  58.633  1.00  0.00              
ATOM   3205  CA  GLN B  38      39.691  -2.197  57.827  1.00  0.00              
ATOM   3206  CB  GLN B  38      38.688  -1.694  56.797  1.00  0.00              
ATOM   3207  CG  GLN B  38      38.413  -2.597  55.611  1.00  0.00              
ATOM   3208  CD  GLN B  38      37.354  -2.003  54.696  1.00  0.00              
ATOM   3209  OE1 GLN B  38      36.158  -2.058  54.987  1.00  0.00              
ATOM   3210  NE2 GLN B  38      37.714  -1.384  53.582  1.00  0.00              
ATOM   3211  C   GLN B  38      40.083  -1.024  58.712  1.00  0.00              
ATOM   3212  O   GLN B  38      41.205  -0.508  58.646  1.00  0.00              
ATOM   3213  N   VAL B  39      39.146  -0.633  59.584  1.00  0.00              
ATOM   3214  CA  VAL B  39      39.371   0.463  60.514  1.00  0.00              
ATOM   3215  CB  VAL B  39      38.069   0.839  61.265  1.00  0.00              
ATOM   3216  CG1 VAL B  39      38.278   2.043  62.171  1.00  0.00              
ATOM   3217  CG2 VAL B  39      36.958   1.182  60.282  1.00  0.00              
ATOM   3218  C   VAL B  39      40.501   0.078  61.465  1.00  0.00              
ATOM   3219  O   VAL B  39      41.459   0.836  61.610  1.00  0.00              
ATOM   3220  N   SER B  40      40.457  -1.119  62.059  1.00  0.00              
ATOM   3221  CA  SER B  40      41.525  -1.630  62.906  1.00  0.00              
ATOM   3222  CB  SER B  40      41.162  -3.018  63.415  1.00  0.00              
ATOM   3223  OG  SER B  40      39.907  -3.014  64.081  1.00  0.00              
ATOM   3224  C   SER B  40      42.897  -1.680  62.242  1.00  0.00              
ATOM   3225  O   SER B  40      43.902  -1.477  62.928  1.00  0.00              
ATOM   3226  N   GLN B  41      42.996  -1.953  60.935  1.00  0.00              
ATOM   3227  CA  GLN B  41      44.269  -1.864  60.231  1.00  0.00              
ATOM   3228  CB  GLN B  41      44.208  -2.494  58.842  1.00  0.00              
ATOM   3229  CG  GLN B  41      44.186  -4.018  58.844  1.00  0.00              
ATOM   3230  CD  GLN B  41      45.405  -4.649  59.502  1.00  0.00              
ATOM   3231  OE1 GLN B  41      46.530  -4.558  59.019  1.00  0.00              
ATOM   3232  NE2 GLN B  41      45.235  -5.316  60.636  1.00  0.00              
ATOM   3233  C   GLN B  41      44.770  -0.434  60.119  1.00  0.00              
ATOM   3234  O   GLN B  41      45.920  -0.153  60.468  1.00  0.00              
ATOM   3235  N   LEU B  42      43.898   0.485  59.685  1.00  0.00              
ATOM   3236  CA  LEU B  42      44.273   1.887  59.549  1.00  0.00              
ATOM   3237  CB  LEU B  42      43.137   2.699  58.927  1.00  0.00              
ATOM   3238  CG  LEU B  42      43.404   4.153  58.538  1.00  0.00              
ATOM   3239  CD1 LEU B  42      44.528   4.265  57.517  1.00  0.00              
ATOM   3240  CD2 LEU B  42      42.145   4.781  57.975  1.00  0.00              
ATOM   3241  C   LEU B  42      44.697   2.489  60.880  1.00  0.00              
ATOM   3242  O   LEU B  42      45.763   3.094  60.973  1.00  0.00              
ATOM   3243  N   VAL B  43      43.898   2.262  61.925  1.00  0.00              
ATOM   3244  CA  VAL B  43      44.189   2.731  63.273  1.00  0.00              
ATOM   3245  CB  VAL B  43      43.021   2.357  64.212  1.00  0.00              
ATOM   3246  CG1 VAL B  43      43.285   2.713  65.666  1.00  0.00              
ATOM   3247  CG2 VAL B  43      41.776   3.096  63.765  1.00  0.00              
ATOM   3248  C   VAL B  43      45.517   2.187  63.783  1.00  0.00              
ATOM   3249  O   VAL B  43      46.359   2.960  64.237  1.00  0.00              
ATOM   3250  N   LYS B  44      45.731   0.870  63.662  1.00  0.00              
ATOM   3251  CA  LYS B  44      46.966   0.210  64.077  1.00  0.00              
ATOM   3252  CB  LYS B  44      46.865  -1.240  63.640  1.00  0.00              
ATOM   3253  CG  LYS B  44      47.850  -2.248  64.197  1.00  0.00              
ATOM   3254  CD  LYS B  44      47.628  -3.635  63.586  1.00  0.00              
ATOM   3255  CE  LYS B  44      46.291  -4.308  63.926  1.00  0.00              
ATOM   3256  NZ  LYS B  44      45.193  -3.883  63.072  1.00  0.00              
ATOM   3257  C   LYS B  44      48.187   0.852  63.423  1.00  0.00              
ATOM   3258  O   LYS B  44      49.175   1.201  64.077  1.00  0.00              
ATOM   3259  N   GLU B  45      48.084   1.060  62.110  1.00  0.00              
ATOM   3260  CA  GLU B  45      49.167   1.668  61.365  1.00  0.00              
ATOM   3261  CB  GLU B  45      49.030   1.346  59.885  1.00  0.00              
ATOM   3262  CG  GLU B  45      49.266  -0.157  59.734  1.00  0.00              
ATOM   3263  CD  GLU B  45      49.131  -0.718  58.331  1.00  0.00              
ATOM   3264  OE1 GLU B  45      50.086  -0.634  57.557  1.00  0.00              
ATOM   3265  OE2 GLU B  45      48.084  -1.277  58.001  1.00  0.00              
ATOM   3266  C   GLU B  45      49.361   3.149  61.668  1.00  0.00              
ATOM   3267  O   GLU B  45      50.510   3.582  61.770  1.00  0.00              
ATOM   3268  N   VAL B  46      48.298   3.925  61.906  1.00  0.00              
ATOM   3269  CA  VAL B  46      48.416   5.309  62.364  1.00  0.00              
ATOM   3270  CB  VAL B  46      47.035   6.013  62.332  1.00  0.00              
ATOM   3271  CG1 VAL B  46      47.036   7.400  62.968  1.00  0.00              
ATOM   3272  CG2 VAL B  46      46.612   6.178  60.880  1.00  0.00              
ATOM   3273  C   VAL B  46      49.086   5.389  63.736  1.00  0.00              
ATOM   3274  O   VAL B  46      49.918   6.268  63.991  1.00  0.00              
ATOM   3275  N   VAL B  47      48.773   4.436  64.620  1.00  0.00              
ATOM   3276  CA  VAL B  47      49.467   4.310  65.893  1.00  0.00              
ATOM   3277  CB  VAL B  47      48.799   3.246  66.799  1.00  0.00              
ATOM   3278  CG1 VAL B  47      49.548   3.027  68.106  1.00  0.00              
ATOM   3279  CG2 VAL B  47      47.392   3.702  67.151  1.00  0.00              
ATOM   3280  C   VAL B  47      50.949   4.038  65.655  1.00  0.00              
ATOM   3281  O   VAL B  47      51.773   4.681  66.301  1.00  0.00              
ATOM   3282  N   SER B  48      51.341   3.166  64.714  1.00  0.00              
ATOM   3283  CA  SER B  48      52.758   2.983  64.407  1.00  0.00              
ATOM   3284  CB  SER B  48      52.989   1.741  63.545  1.00  0.00              
ATOM   3285  OG  SER B  48      52.706   1.916  62.161  1.00  0.00              
ATOM   3286  C   SER B  48      53.418   4.208  63.768  1.00  0.00              
ATOM   3287  O   SER B  48      54.620   4.430  63.947  1.00  0.00              
ATOM   3288  N   LEU B  49      52.666   5.016  63.002  1.00  0.00              
ATOM   3289  CA  LEU B  49      53.172   6.282  62.468  1.00  0.00              
ATOM   3290  CB  LEU B  49      52.146   7.013  61.606  1.00  0.00              
ATOM   3291  CG  LEU B  49      51.453   6.371  60.417  1.00  0.00              
ATOM   3292  CD1 LEU B  49      50.462   7.359  59.834  1.00  0.00              
ATOM   3293  CD2 LEU B  49      52.428   5.918  59.355  1.00  0.00              
ATOM   3294  C   LEU B  49      53.525   7.229  63.603  1.00  0.00              
ATOM   3295  O   LEU B  49      54.523   7.954  63.570  1.00  0.00              
ATOM   3296  N   THR B  50      52.677   7.223  64.630  1.00  0.00              
ATOM   3297  CA  THR B  50      52.885   8.076  65.783  1.00  0.00              
ATOM   3298  CB  THR B  50      51.577   8.197  66.574  1.00  0.00              
ATOM   3299  OG1 THR B  50      50.554   8.493  65.628  1.00  0.00              
ATOM   3300  CG2 THR B  50      51.659   9.344  67.558  1.00  0.00              
ATOM   3301  C   THR B  50      54.040   7.544  66.627  1.00  0.00              
ATOM   3302  O   THR B  50      55.041   8.231  66.819  1.00  0.00              
ATOM   3303  N   GLU B  51      53.943   6.282  67.056  1.00  0.00              
ATOM   3304  CA  GLU B  51      54.936   5.611  67.883  1.00  0.00              
ATOM   3305  CB  GLU B  51      54.499   4.158  68.048  1.00  0.00              
ATOM   3306  CG  GLU B  51      55.351   3.282  68.961  1.00  0.00              
ATOM   3307  CD  GLU B  51      54.860   1.846  69.054  1.00  0.00              
ATOM   3308  OE1 GLU B  51      54.760   1.173  68.028  1.00  0.00              
ATOM   3309  OE2 GLU B  51      54.573   1.390  70.163  1.00  0.00              
ATOM   3310  C   GLU B  51      56.354   5.684  67.325  1.00  0.00              
ATOM   3311  O   GLU B  51      57.296   5.965  68.066  1.00  0.00              
ATOM   3312  N   ALA B  52      56.520   5.439  66.021  1.00  0.00              
ATOM   3313  CA  ALA B  52      57.827   5.579  65.404  1.00  0.00              
ATOM   3314  CB  ALA B  52      57.864   4.849  64.070  1.00  0.00              
ATOM   3315  C   ALA B  52      58.190   7.036  65.155  1.00  0.00              
ATOM   3316  O   ALA B  52      59.204   7.522  65.659  1.00  0.00              
ATOM   3317  N   CYS B  53      57.357   7.795  64.441  1.00  0.00              
ATOM   3318  CA  CYS B  53      57.794   9.091  63.949  1.00  0.00              
ATOM   3319  CB  CYS B  53      57.144   9.359  62.608  1.00  0.00              
ATOM   3320  SG  CYS B  53      57.573   7.993  61.501  1.00  0.00              
ATOM   3321  C   CYS B  53      57.678  10.260  64.917  1.00  0.00              
ATOM   3322  O   CYS B  53      58.085  11.379  64.604  1.00  0.00              
ATOM   3323  N   CYS B  54      57.145  10.017  66.117  1.00  0.00              
ATOM   3324  CA  CYS B  54      57.272  10.969  67.209  1.00  0.00              
ATOM   3325  CB  CYS B  54      56.033  10.945  68.091  1.00  0.00              
ATOM   3326  SG  CYS B  54      54.487  11.265  67.207  1.00  0.00              
ATOM   3327  C   CYS B  54      58.495  10.693  68.081  1.00  0.00              
ATOM   3328  O   CYS B  54      58.770  11.453  69.012  1.00  0.00              
ATOM   3329  N   ALA B  55      59.251   9.615  67.826  1.00  0.00              
ATOM   3330  CA  ALA B  55      60.383   9.263  68.671  1.00  0.00              
ATOM   3331  CB  ALA B  55      60.838   7.841  68.376  1.00  0.00              
ATOM   3332  C   ALA B  55      61.593  10.173  68.507  1.00  0.00              
ATOM   3333  O   ALA B  55      61.820  10.785  67.458  1.00  0.00              
ATOM   3334  N   GLU B  56      62.391  10.248  69.575  1.00  0.00              
ATOM   3335  CA  GLU B  56      63.592  11.067  69.604  1.00  0.00              
ATOM   3336  CB  GLU B  56      64.187  11.028  71.010  1.00  0.00              
ATOM   3337  CG  GLU B  56      65.336  12.004  71.244  1.00  0.00              
ATOM   3338  CD  GLU B  56      65.930  11.908  72.641  1.00  0.00              
ATOM   3339  OE1 GLU B  56      66.915  11.193  72.817  1.00  0.00              
ATOM   3340  OE2 GLU B  56      65.406  12.551  73.550  1.00  0.00              
ATOM   3341  C   GLU B  56      64.595  10.574  68.565  1.00  0.00              
ATOM   3342  O   GLU B  56      65.203   9.511  68.695  1.00  0.00              
ATOM   3343  N   GLY B  57      64.706  11.358  67.494  1.00  0.00              
ATOM   3344  CA  GLY B  57      65.620  11.049  66.408  1.00  0.00              
ATOM   3345  C   GLY B  57      64.931  10.385  65.223  1.00  0.00              
ATOM   3346  O   GLY B  57      65.600   9.825  64.353  1.00  0.00              
ATOM   3347  N   ALA B  58      63.595  10.416  65.165  1.00  0.00              
ATOM   3348  CA  ALA B  58      62.869   9.938  63.998  1.00  0.00              
ATOM   3349  CB  ALA B  58      61.389   9.872  64.312  1.00  0.00              
ATOM   3350  C   ALA B  58      63.039  10.856  62.794  1.00  0.00              
ATOM   3351  O   ALA B  58      63.184  12.073  62.927  1.00  0.00              
ATOM   3352  N   ASP B  59      63.018  10.265  61.597  1.00  0.00              
ATOM   3353  CA  ASP B  59      63.258  11.004  60.366  1.00  0.00              
ATOM   3354  CB  ASP B  59      63.584  10.033  59.227  1.00  0.00              
ATOM   3355  CG  ASP B  59      63.936  10.737  57.923  1.00  0.00              
ATOM   3356  OD1 ASP B  59      63.029  11.040  57.148  1.00  0.00              
ATOM   3357  OD2 ASP B  59      65.113  11.003  57.695  1.00  0.00              
ATOM   3358  C   ASP B  59      62.084  11.903  59.972  1.00  0.00              
ATOM   3359  O   ASP B  59      60.998  11.386  59.698  1.00  0.00              
ATOM   3360  N   PRO B  60      62.265  13.230  59.851  1.00  0.00              
ATOM   3361  CD  PRO B  60      63.538  13.914  60.061  1.00  0.00              
ATOM   3362  CA  PRO B  60      61.210  14.198  59.545  1.00  0.00              
ATOM   3363  CB  PRO B  60      61.975  15.497  59.411  1.00  0.00              
ATOM   3364  CG  PRO B  60      63.101  15.326  60.393  1.00  0.00              
ATOM   3365  C   PRO B  60      60.366  13.935  58.303  1.00  0.00              
ATOM   3366  O   PRO B  60      59.199  14.321  58.255  1.00  0.00              
ATOM   3367  N   ASP B  61      60.899  13.250  57.284  1.00  0.00              
ATOM   3368  CA  ASP B  61      60.138  12.971  56.070  1.00  0.00              
ATOM   3369  CB  ASP B  61      61.003  12.367  54.967  1.00  0.00              
ATOM   3370  CG  ASP B  61      62.086  13.296  54.448  1.00  0.00              
ATOM   3371  OD1 ASP B  61      62.016  13.699  53.289  1.00  0.00              
ATOM   3372  OD2 ASP B  61      63.000  13.620  55.210  1.00  0.00              
ATOM   3373  C   ASP B  61      58.958  12.045  56.314  1.00  0.00              
ATOM   3374  O   ASP B  61      57.961  12.126  55.595  1.00  0.00              
ATOM   3375  N   CYS B  62      59.034  11.218  57.368  1.00  0.00              
ATOM   3376  CA  CYS B  62      58.026  10.216  57.700  1.00  0.00              
ATOM   3377  CB  CYS B  62      58.287   9.662  59.093  1.00  0.00              
ATOM   3378  SG  CYS B  62      56.938   8.615  59.693  1.00  0.00              
ATOM   3379  C   CYS B  62      56.569  10.649  57.605  1.00  0.00              
ATOM   3380  O   CYS B  62      55.761   9.940  57.000  1.00  0.00              
ATOM   3381  N   TYR B  63      56.222  11.828  58.135  1.00  0.00              
ATOM   3382  CA  TYR B  63      54.844  12.301  58.086  1.00  0.00              
ATOM   3383  CB  TYR B  63      54.585  13.444  59.079  1.00  0.00              
ATOM   3384  CG  TYR B  63      55.591  14.588  59.108  1.00  0.00              
ATOM   3385  CD1 TYR B  63      55.563  15.577  58.144  1.00  0.00              
ATOM   3386  CE1 TYR B  63      56.413  16.659  58.243  1.00  0.00              
ATOM   3387  CD2 TYR B  63      56.492  14.663  60.153  1.00  0.00              
ATOM   3388  CE2 TYR B  63      57.342  15.744  60.257  1.00  0.00              
ATOM   3389  CZ  TYR B  63      57.286  16.742  59.307  1.00  0.00              
ATOM   3390  OH  TYR B  63      58.093  17.855  59.442  1.00  0.00              
ATOM   3391  C   TYR B  63      54.307  12.620  56.693  1.00  0.00              
ATOM   3392  O   TYR B  63      53.111  12.860  56.517  1.00  0.00              
ATOM   3393  N   ASP B  64      55.179  12.639  55.681  1.00  0.00              
ATOM   3394  CA  ASP B  64      54.742  12.571  54.297  1.00  0.00              
ATOM   3395  CB  ASP B  64      55.408  13.641  53.439  1.00  0.00              
ATOM   3396  CG  ASP B  64      54.954  13.596  51.983  1.00  0.00              
ATOM   3397  OD1 ASP B  64      53.833  14.022  51.696  1.00  0.00              
ATOM   3398  OD2 ASP B  64      55.734  13.151  51.142  1.00  0.00              
ATOM   3399  C   ASP B  64      55.008  11.195  53.696  1.00  0.00              
ATOM   3400  O   ASP B  64      54.166  10.675  52.968  1.00  0.00              
ATOM   3401  N   THR B  65      56.172  10.596  53.960  1.00  0.00              
ATOM   3402  CA  THR B  65      56.558   9.322  53.369  1.00  0.00              
ATOM   3403  CB  THR B  65      58.052   9.066  53.652  1.00  0.00              
ATOM   3404  OG1 THR B  65      58.723  10.270  53.297  1.00  0.00              
ATOM   3405  CG2 THR B  65      58.622   7.905  52.849  1.00  0.00              
ATOM   3406  C   THR B  65      55.702   8.148  53.834  1.00  0.00              
ATOM   3407  O   THR B  65      55.060   7.493  53.010  1.00  0.00              
ATOM   3408  N   ARG B  66      55.639   7.874  55.143  1.00  0.00              
ATOM   3409  CA  ARG B  66      54.894   6.731  55.655  1.00  0.00              
ATOM   3410  CB  ARG B  66      55.208   6.453  57.118  1.00  0.00              
ATOM   3411  CG  ARG B  66      56.571   5.823  57.378  1.00  0.00              
ATOM   3412  CD  ARG B  66      56.668   5.332  58.822  1.00  0.00              
ATOM   3413  NE  ARG B  66      55.736   4.243  59.082  1.00  0.00              
ATOM   3414  CZ  ARG B  66      55.313   3.909  60.304  1.00  0.00              
ATOM   3415  NH1 ARG B  66      54.434   2.918  60.401  1.00  0.00              
ATOM   3416  NH2 ARG B  66      55.743   4.544  61.393  1.00  0.00              
ATOM   3417  C   ARG B  66      53.391   6.879  55.471  1.00  0.00              
ATOM   3418  O   ARG B  66      52.688   5.900  55.211  1.00  0.00              
ATOM   3419  N   THR B  67      52.889   8.113  55.554  1.00  0.00              
ATOM   3420  CA  THR B  67      51.500   8.405  55.240  1.00  0.00              
ATOM   3421  CB  THR B  67      51.158   9.844  55.645  1.00  0.00              
ATOM   3422  OG1 THR B  67      52.265  10.627  55.227  1.00  0.00              
ATOM   3423  CG2 THR B  67      50.935   9.994  57.140  1.00  0.00              
ATOM   3424  C   THR B  67      51.198   8.143  53.769  1.00  0.00              
ATOM   3425  O   THR B  67      50.225   7.452  53.464  1.00  0.00              
ATOM   3426  N   SER B  68      52.045   8.621  52.846  1.00  0.00              
ATOM   3427  CA  SER B  68      51.892   8.299  51.431  1.00  0.00              
ATOM   3428  CB  SER B  68      52.852   9.111  50.564  1.00  0.00              
ATOM   3429  OG  SER B  68      52.543   9.022  49.177  1.00  0.00              
ATOM   3430  C   SER B  68      52.076   6.811  51.140  1.00  0.00              
ATOM   3431  O   SER B  68      51.518   6.309  50.159  1.00  0.00              
ATOM   3432  N   ALA B  69      52.858   6.086  51.948  1.00  0.00              
ATOM   3433  CA  ALA B  69      52.920   4.634  51.859  1.00  0.00              
ATOM   3434  CB  ALA B  69      53.994   4.089  52.787  1.00  0.00              
ATOM   3435  C   ALA B  69      51.589   4.010  52.257  1.00  0.00              
ATOM   3436  O   ALA B  69      51.119   3.082  51.596  1.00  0.00              
ATOM   3437  N   LEU B  70      50.937   4.529  53.305  1.00  0.00              
ATOM   3438  CA  LEU B  70      49.587   4.098  53.642  1.00  0.00              
ATOM   3439  CB  LEU B  70      49.122   4.633  54.993  1.00  0.00              
ATOM   3440  CG  LEU B  70      49.884   4.270  56.263  1.00  0.00              
ATOM   3441  CD1 LEU B  70      49.067   4.709  57.463  1.00  0.00              
ATOM   3442  CD2 LEU B  70      50.154   2.776  56.365  1.00  0.00              
ATOM   3443  C   LEU B  70      48.573   4.475  52.569  1.00  0.00              
ATOM   3444  O   LEU B  70      47.613   3.737  52.344  1.00  0.00              
ATOM   3445  N   SER B  71      48.754   5.606  51.877  1.00  0.00              
ATOM   3446  CA  SER B  71      47.969   5.930  50.693  1.00  0.00              
ATOM   3447  CB  SER B  71      48.364   7.298  50.166  1.00  0.00              
ATOM   3448  OG  SER B  71      48.330   8.270  51.202  1.00  0.00              
ATOM   3449  C   SER B  71      48.153   4.888  49.596  1.00  0.00              
ATOM   3450  O   SER B  71      47.170   4.384  49.050  1.00  0.00              
ATOM   3451  N   ALA B  72      49.401   4.500  49.302  1.00  0.00              
ATOM   3452  CA  ALA B  72      49.677   3.435  48.344  1.00  0.00              
ATOM   3453  CB  ALA B  72      51.178   3.234  48.218  1.00  0.00              
ATOM   3454  C   ALA B  72      49.055   2.102  48.753  1.00  0.00              
ATOM   3455  O   ALA B  72      48.523   1.374  47.914  1.00  0.00              
ATOM   3456  N   LYS B  73      49.072   1.792  50.054  1.00  0.00              
ATOM   3457  CA  LYS B  73      48.404   0.611  50.581  1.00  0.00              
ATOM   3458  CB  LYS B  73      48.827   0.395  52.027  1.00  0.00              
ATOM   3459  CG  LYS B  73      48.686  -1.046  52.487  1.00  0.00              
ATOM   3460  CD  LYS B  73      49.045  -1.153  53.958  1.00  0.00              
ATOM   3461  CE  LYS B  73      49.016  -2.605  54.399  1.00  0.00              
ATOM   3462  NZ  LYS B  73      49.178  -2.697  55.836  1.00  0.00              
ATOM   3463  C   LYS B  73      46.883   0.734  50.471  1.00  0.00              
ATOM   3464  O   LYS B  73      46.200  -0.249  50.184  1.00  0.00              
ATOM   3465  N   SER B  74      46.325   1.940  50.642  1.00  0.00              
ATOM   3466  CA  SER B  74      44.904   2.191  50.409  1.00  0.00              
ATOM   3467  CB  SER B  74      44.530   3.630  50.755  1.00  0.00              
ATOM   3468  OG  SER B  74      44.825   3.978  52.100  1.00  0.00              
ATOM   3469  C   SER B  74      44.542   1.942  48.949  1.00  0.00              
ATOM   3470  O   SER B  74      43.460   1.443  48.638  1.00  0.00              
ATOM   3471  N   CYS B  75      45.479   2.265  48.054  1.00  0.00              
ATOM   3472  CA  CYS B  75      45.342   2.002  46.631  1.00  0.00              
ATOM   3473  CB  CYS B  75      46.286   2.919  45.869  1.00  0.00              
ATOM   3474  SG  CYS B  75      45.871   4.658  46.135  1.00  0.00              
ATOM   3475  C   CYS B  75      45.559   0.555  46.195  1.00  0.00              
ATOM   3476  O   CYS B  75      45.587   0.269  44.994  1.00  0.00              
ATOM   3477  N   GLU B  76      45.724  -0.392  47.126  1.00  0.00              
ATOM   3478  CA  GLU B  76      45.780  -1.804  46.779  1.00  0.00              
ATOM   3479  CB  GLU B  76      46.211  -2.605  48.003  1.00  0.00              
ATOM   3480  CG  GLU B  76      46.613  -4.053  47.723  1.00  0.00              
ATOM   3481  CD  GLU B  76      46.947  -4.906  48.946  1.00  0.00              
ATOM   3482  OE1 GLU B  76      47.414  -4.384  49.961  1.00  0.00              
ATOM   3483  OE2 GLU B  76      46.768  -6.120  48.853  1.00  0.00              
ATOM   3484  C   GLU B  76      44.396  -2.259  46.321  1.00  0.00              
ATOM   3485  O   GLU B  76      43.381  -1.793  46.840  1.00  0.00              
ATOM   3486  N   SER B  77      44.342  -3.175  45.348  1.00  0.00              
ATOM   3487  CA  SER B  77      43.091  -3.747  44.857  1.00  0.00              
ATOM   3488  CB  SER B  77      43.432  -4.777  43.784  1.00  0.00              
ATOM   3489  OG  SER B  77      44.378  -5.729  44.275  1.00  0.00              
ATOM   3490  C   SER B  77      42.314  -4.407  45.992  1.00  0.00              
ATOM   3491  O   SER B  77      41.145  -4.133  46.262  1.00  0.00              
ATOM   3492  N   ASN B  78      43.041  -5.272  46.696  1.00  0.00              
ATOM   3493  CA  ASN B  78      42.556  -5.880  47.919  1.00  0.00              
ATOM   3494  CB  ASN B  78      43.206  -7.254  48.100  1.00  0.00              
ATOM   3495  CG  ASN B  78      42.826  -8.264  47.025  1.00  0.00              
ATOM   3496  OD1 ASN B  78      42.166  -9.261  47.298  1.00  0.00              
ATOM   3497  ND2 ASN B  78      43.202  -8.078  45.764  1.00  0.00              
ATOM   3498  C   ASN B  78      42.956  -4.912  49.024  1.00  0.00              
ATOM   3499  O   ASN B  78      43.958  -5.091  49.719  1.00  0.00              
ATOM   3500  N   SER B  79      42.211  -3.808  49.114  1.00  0.00              
ATOM   3501  CA  SER B  79      42.531  -2.748  50.056  1.00  0.00              
ATOM   3502  CB  SER B  79      41.761  -1.476  49.719  1.00  0.00              
ATOM   3503  OG  SER B  79      42.251  -0.359  50.450  1.00  0.00              
ATOM   3504  C   SER B  79      42.263  -3.148  51.503  1.00  0.00              
ATOM   3505  O   SER B  79      41.151  -3.567  51.836  1.00  0.00              
ATOM   3506  N   PRO B  80      43.257  -3.052  52.397  1.00  0.00              
ATOM   3507  CD  PRO B  80      44.667  -2.857  52.059  1.00  0.00              
ATOM   3508  CA  PRO B  80      43.081  -3.283  53.826  1.00  0.00              
ATOM   3509  CB  PRO B  80      44.504  -3.523  54.289  1.00  0.00              
ATOM   3510  CG  PRO B  80      45.308  -2.602  53.408  1.00  0.00              
ATOM   3511  C   PRO B  80      42.441  -2.108  54.560  1.00  0.00              
ATOM   3512  O   PRO B  80      42.065  -2.236  55.724  1.00  0.00              
ATOM   3513  N   PHE B  81      42.298  -0.952  53.905  1.00  0.00              
ATOM   3514  CA  PHE B  81      41.885   0.267  54.578  1.00  0.00              
ATOM   3515  CB  PHE B  81      42.870   1.388  54.242  1.00  0.00              
ATOM   3516  CG  PHE B  81      44.260   1.219  54.845  1.00  0.00              
ATOM   3517  CD1 PHE B  81      45.337   1.807  54.218  1.00  0.00              
ATOM   3518  CD2 PHE B  81      44.454   0.517  56.021  1.00  0.00              
ATOM   3519  CE1 PHE B  81      46.594   1.715  54.772  1.00  0.00              
ATOM   3520  CE2 PHE B  81      45.716   0.422  56.562  1.00  0.00              
ATOM   3521  CZ  PHE B  81      46.786   1.026  55.945  1.00  0.00              
ATOM   3522  C   PHE B  81      40.463   0.681  54.224  1.00  0.00              
ATOM   3523  O   PHE B  81      39.946   0.239  53.193  1.00  0.00              
ATOM   3524  N   PRO B  82      39.751   1.469  55.046  1.00  0.00              
ATOM   3525  CD  PRO B  82      40.087   1.750  56.441  1.00  0.00              
ATOM   3526  CA  PRO B  82      38.453   2.027  54.692  1.00  0.00              
ATOM   3527  CB  PRO B  82      37.894   2.449  56.035  1.00  0.00              
ATOM   3528  CG  PRO B  82      39.105   2.832  56.842  1.00  0.00              
ATOM   3529  C   PRO B  82      38.594   3.171  53.694  1.00  0.00              
ATOM   3530  O   PRO B  82      39.367   4.113  53.882  1.00  0.00              
ATOM   3531  N   VAL B  83      37.855   3.062  52.594  1.00  0.00              
ATOM   3532  CA  VAL B  83      37.967   4.015  51.501  1.00  0.00              
ATOM   3533  CB  VAL B  83      38.136   3.283  50.142  1.00  0.00              
ATOM   3534  CG1 VAL B  83      39.456   2.522  50.107  1.00  0.00              
ATOM   3535  CG2 VAL B  83      36.976   2.343  49.832  1.00  0.00              
ATOM   3536  C   VAL B  83      36.809   5.008  51.460  1.00  0.00              
ATOM   3537  O   VAL B  83      35.839   4.904  52.217  1.00  0.00              
ATOM   3538  N   HIS B  84      36.909   6.001  50.578  1.00  0.00              
ATOM   3539  CA  HIS B  84      35.832   6.948  50.358  1.00  0.00              
ATOM   3540  CB  HIS B  84      36.272   8.347  50.782  1.00  0.00              
ATOM   3541  CG  HIS B  84      35.727   8.752  52.144  1.00  0.00              
ATOM   3542  ND1 HIS B  84      34.982   8.030  52.972  1.00  0.00              
ATOM   3543  CD2 HIS B  84      35.893  10.002  52.691  1.00  0.00              
ATOM   3544  NE2 HIS B  84      35.212   9.972  53.807  1.00  0.00              
ATOM   3545  CE1 HIS B  84      34.657   8.798  53.977  1.00  0.00              
ATOM   3546  C   HIS B  84      35.393   6.929  48.899  1.00  0.00              
ATOM   3547  O   HIS B  84      36.180   6.512  48.042  1.00  0.00              
ATOM   3548  N   PRO B  85      34.154   7.319  48.546  1.00  0.00              
ATOM   3549  CD  PRO B  85      33.043   7.501  49.477  1.00  0.00              
ATOM   3550  CA  PRO B  85      33.685   7.418  47.163  1.00  0.00              
ATOM   3551  CB  PRO B  85      32.250   7.884  47.333  1.00  0.00              
ATOM   3552  CG  PRO B  85      31.832   7.213  48.613  1.00  0.00              
ATOM   3553  C   PRO B  85      34.520   8.370  46.311  1.00  0.00              
ATOM   3554  O   PRO B  85      34.225   9.554  46.141  1.00  0.00              
ATOM   3555  N   GLY B  86      35.624   7.816  45.813  1.00  0.00              
ATOM   3556  CA  GLY B  86      36.562   8.553  44.989  1.00  0.00              
ATOM   3557  C   GLY B  86      37.985   8.031  45.118  1.00  0.00              
ATOM   3558  O   GLY B  86      38.762   8.179  44.173  1.00  0.00              
ATOM   3559  N   THR B  87      38.343   7.379  46.239  1.00  0.00              
ATOM   3560  CA  THR B  87      39.705   6.922  46.517  1.00  0.00              
ATOM   3561  CB  THR B  87      39.723   6.080  47.812  1.00  0.00              
ATOM   3562  OG1 THR B  87      39.027   6.849  48.788  1.00  0.00              
ATOM   3563  CG2 THR B  87      41.130   5.790  48.325  1.00  0.00              
ATOM   3564  C   THR B  87      40.376   6.164  45.372  1.00  0.00              
ATOM   3565  O   THR B  87      41.544   6.411  45.077  1.00  0.00              
ATOM   3566  N   ALA B  88      39.640   5.292  44.674  1.00  0.00              
ATOM   3567  CA  ALA B  88      40.150   4.602  43.494  1.00  0.00              
ATOM   3568  CB  ALA B  88      39.064   3.699  42.931  1.00  0.00              
ATOM   3569  C   ALA B  88      40.587   5.552  42.382  1.00  0.00              
ATOM   3570  O   ALA B  88      41.670   5.399  41.812  1.00  0.00              
ATOM   3571  N   GLU B  89      39.785   6.590  42.114  1.00  0.00              
ATOM   3572  CA  GLU B  89      40.115   7.563  41.084  1.00  0.00              
ATOM   3573  CB  GLU B  89      38.882   8.377  40.686  1.00  0.00              
ATOM   3574  CG  GLU B  89      39.078   9.363  39.526  1.00  0.00              
ATOM   3575  CD  GLU B  89      39.611   8.751  38.233  1.00  0.00              
ATOM   3576  OE1 GLU B  89      38.866   8.033  37.567  1.00  0.00              
ATOM   3577  OE2 GLU B  89      40.767   9.002  37.895  1.00  0.00              
ATOM   3578  C   GLU B  89      41.256   8.460  41.549  1.00  0.00              
ATOM   3579  O   GLU B  89      42.086   8.882  40.737  1.00  0.00              
ATOM   3580  N   CYS B  90      41.321   8.736  42.856  1.00  0.00              
ATOM   3581  CA  CYS B  90      42.487   9.377  43.442  1.00  0.00              
ATOM   3582  CB  CYS B  90      42.317   9.583  44.940  1.00  0.00              
ATOM   3583  SG  CYS B  90      40.836  10.509  45.420  1.00  0.00              
ATOM   3584  C   CYS B  90      43.733   8.536  43.195  1.00  0.00              
ATOM   3585  O   CYS B  90      44.752   9.060  42.755  1.00  0.00              
ATOM   3586  N   CYS B  91      43.653   7.216  43.398  1.00  0.00              
ATOM   3587  CA  CYS B  91      44.766   6.312  43.149  1.00  0.00              
ATOM   3588  CB  CYS B  91      44.399   4.895  43.543  1.00  0.00              
ATOM   3589  SG  CYS B  91      44.033   4.766  45.309  1.00  0.00              
ATOM   3590  C   CYS B  91      45.282   6.327  41.719  1.00  0.00              
ATOM   3591  O   CYS B  91      46.493   6.244  41.503  1.00  0.00              
ATOM   3592  N   THR B  92      44.399   6.460  40.725  1.00  0.00              
ATOM   3593  CA  THR B  92      44.830   6.645  39.346  1.00  0.00              
ATOM   3594  CB  THR B  92      43.661   6.391  38.375  1.00  0.00              
ATOM   3595  OG1 THR B  92      42.469   6.873  38.984  1.00  0.00              
ATOM   3596  CG2 THR B  92      43.527   4.913  38.051  1.00  0.00              
ATOM   3597  C   THR B  92      45.526   7.970  39.044  1.00  0.00              
ATOM   3598  O   THR B  92      46.161   8.117  37.999  1.00  0.00              
ATOM   3599  N   LYS B  93      45.427   8.958  39.937  1.00  0.00              
ATOM   3600  CA  LYS B  93      46.111  10.226  39.760  1.00  0.00              
ATOM   3601  CB  LYS B  93      45.128  11.381  39.969  1.00  0.00              
ATOM   3602  CG  LYS B  93      43.937  11.417  39.016  1.00  0.00              
ATOM   3603  CD  LYS B  93      44.384  11.586  37.572  1.00  0.00              
ATOM   3604  CE  LYS B  93      43.178  11.560  36.651  1.00  0.00              
ATOM   3605  NZ  LYS B  93      43.603  11.642  35.268  1.00  0.00              
ATOM   3606  C   LYS B  93      47.258  10.285  40.762  1.00  0.00              
ATOM   3607  O   LYS B  93      47.069  10.592  41.935  1.00  0.00              
ATOM   3608  N   GLU B  94      48.489  10.057  40.311  1.00  0.00              
ATOM   3609  CA  GLU B  94      49.587   9.701  41.204  1.00  0.00              
ATOM   3610  CB  GLU B  94      50.799   9.261  40.387  1.00  0.00              
ATOM   3611  CG  GLU B  94      50.753   7.813  39.889  1.00  0.00              
ATOM   3612  CD  GLU B  94      49.549   7.433  39.035  1.00  0.00              
ATOM   3613  OE1 GLU B  94      49.308   8.092  38.023  1.00  0.00              
ATOM   3614  OE2 GLU B  94      48.865   6.477  39.394  1.00  0.00              
ATOM   3615  C   GLU B  94      50.042  10.657  42.303  1.00  0.00              
ATOM   3616  O   GLU B  94      50.095  11.883  42.158  1.00  0.00              
ATOM   3617  N   GLY B  95      50.332  10.026  43.447  1.00  0.00              
ATOM   3618  CA  GLY B  95      51.079  10.627  44.543  1.00  0.00              
ATOM   3619  C   GLY B  95      50.444  11.872  45.137  1.00  0.00              
ATOM   3620  O   GLY B  95      49.548  11.809  45.979  1.00  0.00              
ATOM   3621  N   LEU B  96      50.905  13.023  44.647  1.00  0.00              
ATOM   3622  CA  LEU B  96      50.452  14.314  45.142  1.00  0.00              
ATOM   3623  CB  LEU B  96      51.357  15.427  44.628  1.00  0.00              
ATOM   3624  CG  LEU B  96      52.823  15.417  45.046  1.00  0.00              
ATOM   3625  CD1 LEU B  96      53.582  16.502  44.304  1.00  0.00              
ATOM   3626  CD2 LEU B  96      52.969  15.590  46.552  1.00  0.00              
ATOM   3627  C   LEU B  96      49.013  14.595  44.740  1.00  0.00              
ATOM   3628  O   LEU B  96      48.230  15.144  45.520  1.00  0.00              
ATOM   3629  N   GLU B  97      48.650  14.156  43.529  1.00  0.00              
ATOM   3630  CA  GLU B  97      47.302  14.345  43.013  1.00  0.00              
ATOM   3631  CB  GLU B  97      47.224  13.912  41.558  1.00  0.00              
ATOM   3632  CG  GLU B  97      48.255  14.509  40.610  1.00  0.00              
ATOM   3633  CD  GLU B  97      48.195  13.886  39.223  1.00  0.00              
ATOM   3634  OE1 GLU B  97      47.631  14.505  38.323  1.00  0.00              
ATOM   3635  OE2 GLU B  97      48.703  12.778  39.042  1.00  0.00              
ATOM   3636  C   GLU B  97      46.344  13.495  43.841  1.00  0.00              
ATOM   3637  O   GLU B  97      45.301  13.968  44.286  1.00  0.00              
ATOM   3638  N   ARG B  98      46.730  12.234  44.054  1.00  0.00              
ATOM   3639  CA  ARG B  98      46.098  11.306  44.981  1.00  0.00              
ATOM   3640  CB  ARG B  98      47.013  10.091  45.060  1.00  0.00              
ATOM   3641  CG  ARG B  98      46.576   8.862  45.833  1.00  0.00              
ATOM   3642  CD  ARG B  98      47.672   7.815  45.683  1.00  0.00              
ATOM   3643  NE  ARG B  98      47.827   7.401  44.294  1.00  0.00              
ATOM   3644  CZ  ARG B  98      48.969   6.944  43.786  1.00  0.00              
ATOM   3645  NH1 ARG B  98      48.959   6.458  42.553  1.00  0.00              
ATOM   3646  NH2 ARG B  98      50.113   7.030  44.459  1.00  0.00              
ATOM   3647  C   ARG B  98      45.870  11.893  46.367  1.00  0.00              
ATOM   3648  O   ARG B  98      44.751  11.852  46.879  1.00  0.00              
ATOM   3649  N   LYS B  99      46.921  12.468  46.962  1.00  0.00              
ATOM   3650  CA  LYS B  99      46.855  13.093  48.276  1.00  0.00              
ATOM   3651  CB  LYS B  99      48.249  13.601  48.636  1.00  0.00              
ATOM   3652  CG  LYS B  99      48.441  14.064  50.072  1.00  0.00              
ATOM   3653  CD  LYS B  99      49.875  14.536  50.253  1.00  0.00              
ATOM   3654  CE  LYS B  99      50.101  14.979  51.689  1.00  0.00              
ATOM   3655  NZ  LYS B  99      51.442  15.506  51.861  1.00  0.00              
ATOM   3656  C   LYS B  99      45.828  14.223  48.316  1.00  0.00              
ATOM   3657  O   LYS B  99      44.957  14.247  49.189  1.00  0.00              
ATOM   3658  N   LEU B 100      45.888  15.128  47.332  1.00  0.00              
ATOM   3659  CA  LEU B 100      44.947  16.237  47.216  1.00  0.00              
ATOM   3660  CB  LEU B 100      45.402  17.122  46.049  1.00  0.00              
ATOM   3661  CG  LEU B 100      44.823  18.515  45.789  1.00  0.00              
ATOM   3662  CD1 LEU B 100      45.849  19.348  45.041  1.00  0.00              
ATOM   3663  CD2 LEU B 100      43.507  18.487  45.022  1.00  0.00              
ATOM   3664  C   LEU B 100      43.515  15.737  47.026  1.00  0.00              
ATOM   3665  O   LEU B 100      42.582  16.211  47.675  1.00  0.00              
ATOM   3666  N   CYS B 101      43.351  14.739  46.154  1.00  0.00              
ATOM   3667  CA  CYS B 101      42.066  14.119  45.866  1.00  0.00              
ATOM   3668  CB  CYS B 101      42.279  13.071  44.784  1.00  0.00              
ATOM   3669  SG  CYS B 101      40.837  12.134  44.222  1.00  0.00              
ATOM   3670  C   CYS B 101      41.452  13.505  47.117  1.00  0.00              
ATOM   3671  O   CYS B 101      40.288  13.765  47.421  1.00  0.00              
ATOM   3672  N   MET B 102      42.236  12.749  47.896  1.00  0.00              
ATOM   3673  CA  MET B 102      41.761  12.199  49.159  1.00  0.00              
ATOM   3674  CB  MET B 102      42.755  11.226  49.771  1.00  0.00              
ATOM   3675  CG  MET B 102      42.907   9.938  48.979  1.00  0.00              
ATOM   3676  SD  MET B 102      44.010   8.765  49.803  1.00  0.00              
ATOM   3677  CE  MET B 102      45.547   9.583  49.491  1.00  0.00              
ATOM   3678  C   MET B 102      41.421  13.281  50.171  1.00  0.00              
ATOM   3679  O   MET B 102      40.397  13.190  50.847  1.00  0.00              
ATOM   3680  N   ALA B 103      42.237  14.339  50.254  1.00  0.00              
ATOM   3681  CA  ALA B 103      41.931  15.487  51.100  1.00  0.00              
ATOM   3682  CB  ALA B 103      43.073  16.490  51.033  1.00  0.00              
ATOM   3683  C   ALA B 103      40.651  16.214  50.695  1.00  0.00              
ATOM   3684  O   ALA B 103      39.995  16.846  51.524  1.00  0.00              
ATOM   3685  N   ALA B 104      40.284  16.141  49.412  1.00  0.00              
ATOM   3686  CA  ALA B 104      39.012  16.664  48.939  1.00  0.00              
ATOM   3687  CB  ALA B 104      39.130  16.983  47.455  1.00  0.00              
ATOM   3688  C   ALA B 104      37.824  15.721  49.124  1.00  0.00              
ATOM   3689  O   ALA B 104      36.678  16.131  48.920  1.00  0.00              
ATOM   3690  N   LEU B 105      38.040  14.457  49.508  1.00  0.00              
ATOM   3691  CA  LEU B 105      36.944  13.508  49.645  1.00  0.00              
ATOM   3692  CB  LEU B 105      37.434  12.069  49.558  1.00  0.00              
ATOM   3693  CG  LEU B 105      37.969  11.595  48.216  1.00  0.00              
ATOM   3694  CD1 LEU B 105      38.540  10.200  48.347  1.00  0.00              
ATOM   3695  CD2 LEU B 105      36.894  11.646  47.144  1.00  0.00              
ATOM   3696  C   LEU B 105      36.105  13.702  50.896  1.00  0.00              
ATOM   3697  O   LEU B 105      36.597  13.793  52.021  1.00  0.00              
ATOM   3698  N   LYS B 106      34.796  13.758  50.662  1.00  0.00              
ATOM   3699  CA  LYS B 106      33.836  14.070  51.705  1.00  0.00              
ATOM   3700  CB  LYS B 106      32.599  14.717  51.093  1.00  0.00              
ATOM   3701  CG  LYS B 106      32.868  16.029  50.375  1.00  0.00              
ATOM   3702  CD  LYS B 106      31.578  16.521  49.744  1.00  0.00              
ATOM   3703  CE  LYS B 106      31.828  17.814  48.990  1.00  0.00              
ATOM   3704  NZ  LYS B 106      30.602  18.276  48.369  1.00  0.00              
ATOM   3705  C   LYS B 106      33.394  12.857  52.507  1.00  0.00              
ATOM   3706  O   LYS B 106      33.133  11.781  51.958  1.00  0.00              
ATOM   3707  N   HIS B 107      33.309  13.054  53.826  1.00  0.00              
ATOM   3708  CA  HIS B 107      32.602  12.143  54.717  1.00  0.00              
ATOM   3709  CB  HIS B 107      32.661  12.678  56.159  1.00  0.00              
ATOM   3710  CG  HIS B 107      31.706  12.006  57.143  1.00  0.00              
ATOM   3711  ND1 HIS B 107      31.680  10.737  57.520  1.00  0.00              
ATOM   3712  CD2 HIS B 107      30.633  12.647  57.721  1.00  0.00              
ATOM   3713  NE2 HIS B 107      29.999  11.717  58.387  1.00  0.00              
ATOM   3714  CE1 HIS B 107      30.625  10.571  58.271  1.00  0.00              
ATOM   3715  C   HIS B 107      31.153  11.995  54.265  1.00  0.00              
ATOM   3716  O   HIS B 107      30.496  12.973  53.904  1.00  0.00              
ATOM   3717  N   GLN B 108      30.658  10.759  54.275  1.00  0.00              
ATOM   3718  CA  GLN B 108      29.280  10.494  53.904  1.00  0.00              
ATOM   3719  CB  GLN B 108      29.183   9.175  53.135  1.00  0.00              
ATOM   3720  CG  GLN B 108      30.077   9.086  51.897  1.00  0.00              
ATOM   3721  CD  GLN B 108      29.807  10.151  50.843  1.00  0.00              
ATOM   3722  OE1 GLN B 108      28.775  10.155  50.180  1.00  0.00              
ATOM   3723  NE2 GLN B 108      30.716  11.093  50.639  1.00  0.00              
ATOM   3724  C   GLN B 108      28.449  10.443  55.183  1.00  0.00              
ATOM   3725  O   GLN B 108      28.647   9.528  55.986  1.00  0.00              
ATOM   3726  N   PRO B 109      27.552  11.406  55.456  1.00  0.00              
ATOM   3727  CD  PRO B 109      27.347  12.605  54.651  1.00  0.00              
ATOM   3728  CA  PRO B 109      26.724  11.446  56.660  1.00  0.00              
ATOM   3729  CB  PRO B 109      25.901  12.702  56.455  1.00  0.00              
ATOM   3730  CG  PRO B 109      26.825  13.596  55.674  1.00  0.00              
ATOM   3731  C   PRO B 109      25.843  10.216  56.828  1.00  0.00              
ATOM   3732  O   PRO B 109      25.005   9.897  55.979  1.00  0.00              
ATOM   3733  N   GLN B 110      26.053   9.500  57.936  1.00  0.00              
ATOM   3734  CA  GLN B 110      25.307   8.283  58.198  1.00  0.00              
ATOM   3735  CB  GLN B 110      25.992   7.437  59.277  1.00  0.00              
ATOM   3736  CG  GLN B 110      25.276   6.145  59.690  1.00  0.00              
ATOM   3737  CD  GLN B 110      24.974   5.126  58.599  1.00  0.00              
ATOM   3738  OE1 GLN B 110      24.350   5.423  57.578  1.00  0.00              
ATOM   3739  NE2 GLN B 110      25.346   3.870  58.795  1.00  0.00              
ATOM   3740  C   GLN B 110      23.828   8.509  58.489  1.00  0.00              
ATOM   3741  O   GLN B 110      23.398   8.945  59.567  1.00  0.00              
ATOM   3742  N   GLU B 111      23.081   8.212  57.427  1.00  0.00              
ATOM   3743  CA  GLU B 111      21.632   8.267  57.441  1.00  0.00              
ATOM   3744  CB  GLU B 111      21.093   8.690  56.079  1.00  0.00              
ATOM   3745  CG  GLU B 111      21.585  10.084  55.683  1.00  0.00              
ATOM   3746  CD  GLU B 111      21.003  10.668  54.403  1.00  0.00              
ATOM   3747  OE1 GLU B 111      20.873   9.972  53.395  1.00  0.00              
ATOM   3748  OE2 GLU B 111      20.671  11.854  54.394  1.00  0.00              
ATOM   3749  C   GLU B 111      20.970   6.976  57.909  1.00  0.00              
ATOM   3750  O   GLU B 111      19.954   7.029  58.604  1.00  0.00              
ATOM   3751  N   PHE B 112      21.517   5.796  57.602  1.00  0.00              
ATOM   3752  CA  PHE B 112      20.877   4.545  57.993  1.00  0.00              
ATOM   3753  CB  PHE B 112      20.464   3.728  56.767  1.00  0.00              
ATOM   3754  CG  PHE B 112      19.301   4.351  56.007  1.00  0.00              
ATOM   3755  CD1 PHE B 112      19.523   4.973  54.793  1.00  0.00              
ATOM   3756  CD2 PHE B 112      18.026   4.303  56.540  1.00  0.00              
ATOM   3757  CE1 PHE B 112      18.466   5.551  54.121  1.00  0.00              
ATOM   3758  CE2 PHE B 112      16.976   4.883  55.860  1.00  0.00              
ATOM   3759  CZ  PHE B 112      17.195   5.507  54.652  1.00  0.00              
ATOM   3760  C   PHE B 112      21.755   3.742  58.949  1.00  0.00              
ATOM   3761  O   PHE B 112      22.566   2.910  58.523  1.00  0.00              
ATOM   3762  N   PRO B 113      21.646   3.974  60.264  1.00  0.00              
ATOM   3763  CD  PRO B 113      20.618   4.801  60.891  1.00  0.00              
ATOM   3764  CA  PRO B 113      22.523   3.390  61.270  1.00  0.00              
ATOM   3765  CB  PRO B 113      22.159   4.166  62.519  1.00  0.00              
ATOM   3766  CG  PRO B 113      20.682   4.383  62.344  1.00  0.00              
ATOM   3767  C   PRO B 113      22.392   1.885  61.464  1.00  0.00              
ATOM   3768  O   PRO B 113      21.406   1.373  61.995  1.00  0.00              
ATOM   3769  N   THR B 114      23.434   1.154  61.081  1.00  0.00              
ATOM   3770  CA  THR B 114      23.508  -0.290  61.271  1.00  0.00              
ATOM   3771  CB  THR B 114      24.584  -0.882  60.326  1.00  0.00              
ATOM   3772  OG1 THR B 114      25.831  -0.246  60.605  1.00  0.00              
ATOM   3773  CG2 THR B 114      24.203  -0.721  58.861  1.00  0.00              
ATOM   3774  C   THR B 114      23.720  -0.746  62.721  1.00  0.00              
ATOM   3775  O   THR B 114      24.204  -1.857  62.976  1.00  0.00              
ATOM   3776  N   TYR B 115      23.291   0.049  63.702  1.00  0.00              
ATOM   3777  CA  TYR B 115      23.641  -0.180  65.090  1.00  0.00              
ATOM   3778  CB  TYR B 115      23.840   1.166  65.809  1.00  0.00              
ATOM   3779  CG  TYR B 115      24.203   1.066  67.289  1.00  0.00              
ATOM   3780  CD1 TYR B 115      25.335   0.387  67.703  1.00  0.00              
ATOM   3781  CE1 TYR B 115      25.571   0.194  69.049  1.00  0.00              
ATOM   3782  CD2 TYR B 115      23.343   1.604  68.224  1.00  0.00              
ATOM   3783  CE2 TYR B 115      23.573   1.415  69.569  1.00  0.00              
ATOM   3784  CZ  TYR B 115      24.679   0.699  69.972  1.00  0.00              
ATOM   3785  OH  TYR B 115      24.893   0.489  71.321  1.00  0.00              
ATOM   3786  C   TYR B 115      22.593  -1.045  65.777  1.00  0.00              
ATOM   3787  O   TYR B 115      21.384  -0.880  65.604  1.00  0.00              
ATOM   3788  N   VAL B 116      23.105  -1.990  66.560  1.00  0.00              
ATOM   3789  CA  VAL B 116      22.303  -2.848  67.410  1.00  0.00              
ATOM   3790  CB  VAL B 116      21.963  -4.169  66.660  1.00  0.00              
ATOM   3791  CG1 VAL B 116      23.192  -4.992  66.281  1.00  0.00              
ATOM   3792  CG2 VAL B 116      20.965  -5.007  67.442  1.00  0.00              
ATOM   3793  C   VAL B 116      23.117  -3.075  68.681  1.00  0.00              
ATOM   3794  O   VAL B 116      24.350  -3.079  68.645  1.00  0.00              
ATOM   3795  N   GLU B 117      22.452  -3.228  69.826  1.00  0.00              
ATOM   3796  CA  GLU B 117      23.149  -3.510  71.067  1.00  0.00              
ATOM   3797  CB  GLU B 117      22.686  -2.561  72.167  1.00  0.00              
ATOM   3798  CG  GLU B 117      23.650  -2.563  73.353  1.00  0.00              
ATOM   3799  CD  GLU B 117      23.190  -1.867  74.627  1.00  0.00              
ATOM   3800  OE1 GLU B 117      23.669  -2.260  75.696  1.00  0.00              
ATOM   3801  OE2 GLU B 117      22.384  -0.937  74.574  1.00  0.00              
ATOM   3802  C   GLU B 117      22.833  -4.951  71.457  1.00  0.00              
ATOM   3803  O   GLU B 117      21.673  -5.355  71.351  1.00  0.00              
ATOM   3804  N   PRO B 118      23.812  -5.774  71.860  1.00  0.00              
ATOM   3805  CD  PRO B 118      25.230  -5.567  71.582  1.00  0.00              
ATOM   3806  CA  PRO B 118      23.581  -7.104  72.422  1.00  0.00              
ATOM   3807  CB  PRO B 118      24.988  -7.649  72.566  1.00  0.00              
ATOM   3808  CG  PRO B 118      25.740  -6.987  71.444  1.00  0.00              
ATOM   3809  C   PRO B 118      22.868  -7.074  73.772  1.00  0.00              
ATOM   3810  O   PRO B 118      22.770  -6.033  74.428  1.00  0.00              
ATOM   3811  N   THR B 119      22.359  -8.231  74.199  1.00  0.00              
ATOM   3812  CA  THR B 119      21.727  -8.353  75.506  1.00  0.00              
ATOM   3813  CB  THR B 119      20.759  -9.555  75.541  1.00  0.00              
ATOM   3814  OG1 THR B 119      21.498 -10.719  75.193  1.00  0.00              
ATOM   3815  CG2 THR B 119      19.603  -9.373  74.574  1.00  0.00              
ATOM   3816  C   THR B 119      22.772  -8.474  76.610  1.00  0.00              
ATOM   3817  O   THR B 119      23.895  -8.925  76.354  1.00  0.00              
ATOM   3818  N   ASN B 120      22.400  -8.084  77.839  1.00  0.00              
ATOM   3819  CA  ASN B 120      23.240  -8.151  79.041  1.00  0.00              
ATOM   3820  CB  ASN B 120      22.367  -8.179  80.300  1.00  0.00              
ATOM   3821  CG  ASN B 120      21.549  -6.921  80.555  1.00  0.00              
ATOM   3822  OD1 ASN B 120      21.207  -6.165  79.646  1.00  0.00              
ATOM   3823  ND2 ASN B 120      21.176  -6.663  81.801  1.00  0.00              
ATOM   3824  C   ASN B 120      24.223  -9.312  79.134  1.00  0.00              
ATOM   3825  O   ASN B 120      25.424  -9.121  79.339  1.00  0.00              
ATOM   3826  N   ASP B 121      23.706 -10.529  78.922  1.00  0.00              
ATOM   3827  CA  ASP B 121      24.526 -11.731  78.942  1.00  0.00              
ATOM   3828  CB  ASP B 121      23.673 -12.996  78.843  1.00  0.00              
ATOM   3829  CG  ASP B 121      24.498 -14.280  78.788  1.00  0.00              
ATOM   3830  OD1 ASP B 121      25.041 -14.688  79.814  1.00  0.00              
ATOM   3831  OD2 ASP B 121      24.589 -14.869  77.711  1.00  0.00              
ATOM   3832  C   ASP B 121      25.571 -11.744  77.838  1.00  0.00              
ATOM   3833  O   ASP B 121      26.714 -12.100  78.107  1.00  0.00              
ATOM   3834  N   GLU B 122      25.214 -11.351  76.612  1.00  0.00              
ATOM   3835  CA  GLU B 122      26.148 -11.377  75.492  1.00  0.00              
ATOM   3836  CB  GLU B 122      25.437 -11.081  74.184  1.00  0.00              
ATOM   3837  CG  GLU B 122      24.386 -12.103  73.784  1.00  0.00              
ATOM   3838  CD  GLU B 122      23.622 -11.688  72.538  1.00  0.00              
ATOM   3839  OE1 GLU B 122      22.734 -10.836  72.653  1.00  0.00              
ATOM   3840  OE2 GLU B 122      23.907 -12.205  71.461  1.00  0.00              
ATOM   3841  C   GLU B 122      27.253 -10.351  75.690  1.00  0.00              
ATOM   3842  O   GLU B 122      28.425 -10.629  75.427  1.00  0.00              
ATOM   3843  N   ILE B 123      26.855  -9.176  76.198  1.00  0.00              
ATOM   3844  CA  ILE B 123      27.772  -8.096  76.547  1.00  0.00              
ATOM   3845  CB  ILE B 123      26.970  -6.914  77.156  1.00  0.00              
ATOM   3846  CG2 ILE B 123      27.894  -5.795  77.602  1.00  0.00              
ATOM   3847  CG1 ILE B 123      25.941  -6.354  76.186  1.00  0.00              
ATOM   3848  CD1 ILE B 123      24.994  -5.317  76.821  1.00  0.00              
ATOM   3849  C   ILE B 123      28.824  -8.608  77.528  1.00  0.00              
ATOM   3850  O   ILE B 123      30.026  -8.559  77.249  1.00  0.00              
ATOM   3851  N   CYS B 124      28.358  -9.156  78.658  1.00  0.00              
ATOM   3852  CA  CYS B 124      29.255  -9.721  79.652  1.00  0.00              
ATOM   3853  CB  CYS B 124      28.510 -10.125  80.914  1.00  0.00              
ATOM   3854  SG  CYS B 124      27.864  -8.698  81.821  1.00  0.00              
ATOM   3855  C   CYS B 124      30.085 -10.889  79.149  1.00  0.00              
ATOM   3856  O   CYS B 124      31.286 -10.922  79.408  1.00  0.00              
ATOM   3857  N   GLU B 125      29.502 -11.830  78.396  1.00  0.00              
ATOM   3858  CA  GLU B 125      30.242 -12.971  77.878  1.00  0.00              
ATOM   3859  CB  GLU B 125      29.327 -14.004  77.227  1.00  0.00              
ATOM   3860  CG  GLU B 125      28.480 -14.793  78.224  1.00  0.00              
ATOM   3861  CD  GLU B 125      29.291 -15.565  79.255  1.00  0.00              
ATOM   3862  OE1 GLU B 125      29.900 -16.576  78.899  1.00  0.00              
ATOM   3863  OE2 GLU B 125      29.328 -15.151  80.413  1.00  0.00              
ATOM   3864  C   GLU B 125      31.358 -12.598  76.921  1.00  0.00              
ATOM   3865  O   GLU B 125      32.480 -13.068  77.098  1.00  0.00              
ATOM   3866  N   ALA B 126      31.094 -11.724  75.943  1.00  0.00              
ATOM   3867  CA  ALA B 126      32.124 -11.280  75.013  1.00  0.00              
ATOM   3868  CB  ALA B 126      31.524 -10.294  74.025  1.00  0.00              
ATOM   3869  C   ALA B 126      33.273 -10.589  75.738  1.00  0.00              
ATOM   3870  O   ALA B 126      34.445 -10.926  75.544  1.00  0.00              
ATOM   3871  N   PHE B 127      32.917  -9.682  76.655  1.00  0.00              
ATOM   3872  CA  PHE B 127      33.891  -8.963  77.462  1.00  0.00              
ATOM   3873  CB  PHE B 127      33.158  -7.890  78.252  1.00  0.00              
ATOM   3874  CG  PHE B 127      33.981  -6.650  78.568  1.00  0.00              
ATOM   3875  CD1 PHE B 127      34.148  -5.676  77.600  1.00  0.00              
ATOM   3876  CD2 PHE B 127      34.495  -6.461  79.838  1.00  0.00              
ATOM   3877  CE1 PHE B 127      34.805  -4.504  77.912  1.00  0.00              
ATOM   3878  CE2 PHE B 127      35.150  -5.285  80.140  1.00  0.00              
ATOM   3879  CZ  PHE B 127      35.302  -4.305  79.182  1.00  0.00              
ATOM   3880  C   PHE B 127      34.655  -9.887  78.410  1.00  0.00              
ATOM   3881  O   PHE B 127      35.827  -9.647  78.696  1.00  0.00              
ATOM   3882  N   ARG B 128      34.018 -10.953  78.907  1.00  0.00              
ATOM   3883  CA  ARG B 128      34.674 -11.943  79.751  1.00  0.00              
ATOM   3884  CB  ARG B 128      33.627 -12.853  80.394  1.00  0.00              
ATOM   3885  CG  ARG B 128      34.192 -13.871  81.376  1.00  0.00              
ATOM   3886  CD  ARG B 128      33.165 -14.922  81.795  1.00  0.00              
ATOM   3887  NE  ARG B 128      32.600 -15.693  80.690  1.00  0.00              
ATOM   3888  CZ  ARG B 128      33.291 -16.556  79.935  1.00  0.00              
ATOM   3889  NH1 ARG B 128      32.642 -17.225  78.993  1.00  0.00              
ATOM   3890  NH2 ARG B 128      34.595 -16.762  80.100  1.00  0.00              
ATOM   3891  C   ARG B 128      35.667 -12.782  78.954  1.00  0.00              
ATOM   3892  O   ARG B 128      36.779 -13.045  79.415  1.00  0.00              
ATOM   3893  N   LYS B 129      35.271 -13.214  77.752  1.00  0.00              
ATOM   3894  CA  LYS B 129      36.132 -14.008  76.885  1.00  0.00              
ATOM   3895  CB  LYS B 129      35.341 -14.546  75.699  1.00  0.00              
ATOM   3896  CG  LYS B 129      34.296 -15.563  76.134  1.00  0.00              
ATOM   3897  CD  LYS B 129      33.392 -15.943  74.978  1.00  0.00              
ATOM   3898  CE  LYS B 129      32.299 -16.868  75.486  1.00  0.00              
ATOM   3899  NZ  LYS B 129      31.411 -17.246  74.405  1.00  0.00              
ATOM   3900  C   LYS B 129      37.345 -13.223  76.407  1.00  0.00              
ATOM   3901  O   LYS B 129      38.457 -13.752  76.366  1.00  0.00              
ATOM   3902  N   ASP B 130      37.132 -11.959  76.027  1.00  0.00              
ATOM   3903  CA  ASP B 130      38.214 -11.015  75.791  1.00  0.00              
ATOM   3904  CB  ASP B 130      38.975 -11.289  74.480  1.00  0.00              
ATOM   3905  CG  ASP B 130      39.996 -10.206  74.154  1.00  0.00              
ATOM   3906  OD1 ASP B 130      39.804  -9.493  73.171  1.00  0.00              
ATOM   3907  OD2 ASP B 130      40.955 -10.032  74.905  1.00  0.00              
ATOM   3908  C   ASP B 130      37.671  -9.591  75.771  1.00  0.00              
ATOM   3909  O   ASP B 130      36.987  -9.229  74.814  1.00  0.00              
ATOM   3910  N   PRO B 131      37.998  -8.726  76.742  1.00  0.00              
ATOM   3911  CD  PRO B 131      38.918  -9.018  77.839  1.00  0.00              
ATOM   3912  CA  PRO B 131      37.498  -7.354  76.823  1.00  0.00              
ATOM   3913  CB  PRO B 131      38.194  -6.817  78.062  1.00  0.00              
ATOM   3914  CG  PRO B 131      39.452  -7.642  78.182  1.00  0.00              
ATOM   3915  C   PRO B 131      37.751  -6.488  75.594  1.00  0.00              
ATOM   3916  O   PRO B 131      36.878  -5.738  75.149  1.00  0.00              
ATOM   3917  N   LYS B 132      38.945  -6.660  75.013  1.00  0.00              
ATOM   3918  CA  LYS B 132      39.410  -5.858  73.893  1.00  0.00              
ATOM   3919  CB  LYS B 132      40.840  -6.239  73.499  1.00  0.00              
ATOM   3920  CG  LYS B 132      41.855  -6.289  74.639  1.00  0.00              
ATOM   3921  CD  LYS B 132      42.025  -4.952  75.345  1.00  0.00              
ATOM   3922  CE  LYS B 132      42.940  -5.147  76.542  1.00  0.00              
ATOM   3923  NZ  LYS B 132      43.118  -3.901  77.260  1.00  0.00              
ATOM   3924  C   LYS B 132      38.503  -5.971  72.678  1.00  0.00              
ATOM   3925  O   LYS B 132      38.123  -4.943  72.120  1.00  0.00              
ATOM   3926  N   GLU B 133      38.093  -7.186  72.284  1.00  0.00              
ATOM   3927  CA  GLU B 133      37.203  -7.350  71.142  1.00  0.00              
ATOM   3928  CB  GLU B 133      37.046  -8.821  70.705  1.00  0.00              
ATOM   3929  CG  GLU B 133      36.762  -9.928  71.728  1.00  0.00              
ATOM   3930  CD  GLU B 133      35.308 -10.201  72.093  1.00  0.00              
ATOM   3931  OE1 GLU B 133      34.771 -11.210  71.641  1.00  0.00              
ATOM   3932  OE2 GLU B 133      34.708  -9.414  72.820  1.00  0.00              
ATOM   3933  C   GLU B 133      35.866  -6.634  71.264  1.00  0.00              
ATOM   3934  O   GLU B 133      35.460  -5.954  70.322  1.00  0.00              
ATOM   3935  N   TYR B 134      35.196  -6.715  72.421  1.00  0.00              
ATOM   3936  CA  TYR B 134      33.928  -6.027  72.616  1.00  0.00              
ATOM   3937  CB  TYR B 134      33.240  -6.477  73.909  1.00  0.00              
ATOM   3938  CG  TYR B 134      31.770  -6.075  73.962  1.00  0.00              
ATOM   3939  CD1 TYR B 134      30.866  -6.694  73.120  1.00  0.00              
ATOM   3940  CE1 TYR B 134      29.549  -6.287  73.097  1.00  0.00              
ATOM   3941  CD2 TYR B 134      31.350  -5.066  74.807  1.00  0.00              
ATOM   3942  CE2 TYR B 134      30.033  -4.653  74.783  1.00  0.00              
ATOM   3943  CZ  TYR B 134      29.143  -5.261  73.921  1.00  0.00              
ATOM   3944  OH  TYR B 134      27.826  -4.847  73.865  1.00  0.00              
ATOM   3945  C   TYR B 134      34.138  -4.520  72.629  1.00  0.00              
ATOM   3946  O   TYR B 134      33.392  -3.783  71.981  1.00  0.00              
ATOM   3947  N   ALA B 135      35.183  -4.071  73.334  1.00  0.00              
ATOM   3948  CA  ALA B 135      35.537  -2.661  73.389  1.00  0.00              
ATOM   3949  CB  ALA B 135      36.816  -2.492  74.199  1.00  0.00              
ATOM   3950  C   ALA B 135      35.771  -2.061  72.009  1.00  0.00              
ATOM   3951  O   ALA B 135      35.143  -1.071  71.625  1.00  0.00              
ATOM   3952  N   ASN B 136      36.636  -2.714  71.230  1.00  0.00              
ATOM   3953  CA  ASN B 136      36.974  -2.262  69.893  1.00  0.00              
ATOM   3954  CB  ASN B 136      38.155  -3.044  69.319  1.00  0.00              
ATOM   3955  CG  ASN B 136      39.493  -2.792  70.006  1.00  0.00              
ATOM   3956  OD1 ASN B 136      40.309  -3.697  70.148  1.00  0.00              
ATOM   3957  ND2 ASN B 136      39.817  -1.583  70.449  1.00  0.00              
ATOM   3958  C   ASN B 136      35.796  -2.335  68.938  1.00  0.00              
ATOM   3959  O   ASN B 136      35.552  -1.386  68.191  1.00  0.00              
ATOM   3960  N   GLN B 137      35.025  -3.428  68.977  1.00  0.00              
ATOM   3961  CA  GLN B 137      33.876  -3.586  68.099  1.00  0.00              
ATOM   3962  CB  GLN B 137      33.359  -5.020  68.175  1.00  0.00              
ATOM   3963  CG  GLN B 137      32.643  -5.517  66.925  1.00  0.00              
ATOM   3964  CD  GLN B 137      31.124  -5.487  67.000  1.00  0.00              
ATOM   3965  OE1 GLN B 137      30.481  -6.500  67.258  1.00  0.00              
ATOM   3966  NE2 GLN B 137      30.483  -4.348  66.791  1.00  0.00              
ATOM   3967  C   GLN B 137      32.778  -2.580  68.419  1.00  0.00              
ATOM   3968  O   GLN B 137      32.075  -2.139  67.505  1.00  0.00              
ATOM   3969  N   PHE B 138      32.611  -2.191  69.689  1.00  0.00              
ATOM   3970  CA  PHE B 138      31.687  -1.124  70.043  1.00  0.00              
ATOM   3971  CB  PHE B 138      31.457  -1.074  71.556  1.00  0.00              
ATOM   3972  CG  PHE B 138      30.355  -0.103  71.960  1.00  0.00              
ATOM   3973  CD1 PHE B 138      29.033  -0.430  71.720  1.00  0.00              
ATOM   3974  CD2 PHE B 138      30.678   1.120  72.518  1.00  0.00              
ATOM   3975  CE1 PHE B 138      28.042   0.480  72.017  1.00  0.00              
ATOM   3976  CE2 PHE B 138      29.677   2.025  72.804  1.00  0.00              
ATOM   3977  CZ  PHE B 138      28.361   1.707  72.552  1.00  0.00              
ATOM   3978  C   PHE B 138      32.191   0.224  69.535  1.00  0.00              
ATOM   3979  O   PHE B 138      31.451   0.940  68.853  1.00  0.00              
ATOM   3980  N   MET B 139      33.454   0.561  69.834  1.00  0.00              
ATOM   3981  CA  MET B 139      34.055   1.820  69.396  1.00  0.00              
ATOM   3982  CB  MET B 139      35.447   2.015  69.984  1.00  0.00              
ATOM   3983  CG  MET B 139      35.480   2.201  71.491  1.00  0.00              
ATOM   3984  SD  MET B 139      37.120   2.674  72.093  1.00  0.00              
ATOM   3985  CE  MET B 139      37.850   1.075  72.298  1.00  0.00              
ATOM   3986  C   MET B 139      34.133   1.978  67.883  1.00  0.00              
ATOM   3987  O   MET B 139      34.275   3.084  67.364  1.00  0.00              
ATOM   3988  N   TRP B 140      34.102   0.851  67.170  1.00  0.00              
ATOM   3989  CA  TRP B 140      33.764   0.847  65.761  1.00  0.00              
ATOM   3990  CB  TRP B 140      34.199  -0.498  65.156  1.00  0.00              
ATOM   3991  CG  TRP B 140      33.726  -0.760  63.732  1.00  0.00              
ATOM   3992  CD2 TRP B 140      32.766  -1.654  63.348  1.00  0.00              
ATOM   3993  CE2 TRP B 140      32.665  -1.424  62.018  1.00  0.00              
ATOM   3994  CE3 TRP B 140      32.144  -2.710  63.967  1.00  0.00              
ATOM   3995  CD1 TRP B 140      34.186  -0.036  62.651  1.00  0.00              
ATOM   3996  NE1 TRP B 140      33.509  -0.472  61.606  1.00  0.00              
ATOM   3997  CZ2 TRP B 140      31.924  -2.206  61.170  1.00  0.00              
ATOM   3998  CZ3 TRP B 140      31.374  -3.515  63.141  1.00  0.00              
ATOM   3999  CH2 TRP B 140      31.265  -3.267  61.773  1.00  0.00              
ATOM   4000  C   TRP B 140      32.270   1.130  65.589  1.00  0.00              
ATOM   4001  O   TRP B 140      31.895   2.270  65.307  1.00  0.00              
ATOM   4002  N   GLU B 141      31.403   0.145  65.879  1.00  0.00              
ATOM   4003  CA  GLU B 141      30.016   0.117  65.420  1.00  0.00              
ATOM   4004  CB  GLU B 141      29.292  -1.111  65.967  1.00  0.00              
ATOM   4005  CG  GLU B 141      28.014  -1.459  65.198  1.00  0.00              
ATOM   4006  CD  GLU B 141      27.204  -2.613  65.773  1.00  0.00              
ATOM   4007  OE1 GLU B 141      27.763  -3.687  66.000  1.00  0.00              
ATOM   4008  OE2 GLU B 141      26.008  -2.432  65.994  1.00  0.00              
ATOM   4009  C   GLU B 141      29.202   1.361  65.740  1.00  0.00              
ATOM   4010  O   GLU B 141      28.481   1.880  64.877  1.00  0.00              
ATOM   4011  N   TYR B 142      29.353   1.858  66.970  1.00  0.00              
ATOM   4012  CA  TYR B 142      28.636   3.040  67.409  1.00  0.00              
ATOM   4013  CB  TYR B 142      28.858   3.248  68.906  1.00  0.00              
ATOM   4014  CG  TYR B 142      27.871   4.211  69.548  1.00  0.00              
ATOM   4015  CD1 TYR B 142      26.567   3.810  69.763  1.00  0.00              
ATOM   4016  CE1 TYR B 142      25.668   4.664  70.364  1.00  0.00              
ATOM   4017  CD2 TYR B 142      28.280   5.474  69.927  1.00  0.00              
ATOM   4018  CE2 TYR B 142      27.383   6.334  70.526  1.00  0.00              
ATOM   4019  CZ  TYR B 142      26.086   5.918  70.748  1.00  0.00              
ATOM   4020  OH  TYR B 142      25.200   6.756  71.394  1.00  0.00              
ATOM   4021  C   TYR B 142      29.122   4.248  66.616  1.00  0.00              
ATOM   4022  O   TYR B 142      28.324   4.951  65.995  1.00  0.00              
ATOM   4023  N   SER B 143      30.439   4.447  66.550  1.00  0.00              
ATOM   4024  CA  SER B 143      31.003   5.612  65.895  1.00  0.00              
ATOM   4025  CB  SER B 143      32.449   5.771  66.317  1.00  0.00              
ATOM   4026  OG  SER B 143      32.498   5.912  67.732  1.00  0.00              
ATOM   4027  C   SER B 143      30.851   5.599  64.380  1.00  0.00              
ATOM   4028  O   SER B 143      30.669   6.664  63.794  1.00  0.00              
ATOM   4029  N   THR B 144      30.874   4.433  63.718  1.00  0.00              
ATOM   4030  CA  THR B 144      30.513   4.336  62.305  1.00  0.00              
ATOM   4031  CB  THR B 144      30.682   2.901  61.759  1.00  0.00              
ATOM   4032  OG1 THR B 144      30.397   1.993  62.818  1.00  0.00              
ATOM   4033  CG2 THR B 144      32.056   2.654  61.169  1.00  0.00              
ATOM   4034  C   THR B 144      29.089   4.796  62.034  1.00  0.00              
ATOM   4035  O   THR B 144      28.791   5.465  61.044  1.00  0.00              
ATOM   4036  N   ASN B 145      28.196   4.445  62.959  1.00  0.00              
ATOM   4037  CA  ASN B 145      26.787   4.707  62.758  1.00  0.00              
ATOM   4038  CB  ASN B 145      25.968   3.555  63.295  1.00  0.00              
ATOM   4039  CG  ASN B 145      26.137   2.346  62.393  1.00  0.00              
ATOM   4040  OD1 ASN B 145      25.846   2.395  61.195  1.00  0.00              
ATOM   4041  ND2 ASN B 145      26.637   1.225  62.891  1.00  0.00              
ATOM   4042  C   ASN B 145      26.306   6.040  63.289  1.00  0.00              
ATOM   4043  O   ASN B 145      25.246   6.531  62.903  1.00  0.00              
ATOM   4044  N   TYR B 146      27.085   6.641  64.185  1.00  0.00              
ATOM   4045  CA  TYR B 146      26.804   7.982  64.655  1.00  0.00              
ATOM   4046  CB  TYR B 146      26.449   7.949  66.149  1.00  0.00              
ATOM   4047  CG  TYR B 146      25.162   7.166  66.385  1.00  0.00              
ATOM   4048  CD1 TYR B 146      25.215   5.863  66.841  1.00  0.00              
ATOM   4049  CE1 TYR B 146      24.072   5.089  66.860  1.00  0.00              
ATOM   4050  CD2 TYR B 146      23.952   7.717  66.015  1.00  0.00              
ATOM   4051  CE2 TYR B 146      22.811   6.946  66.031  1.00  0.00              
ATOM   4052  CZ  TYR B 146      22.879   5.633  66.436  1.00  0.00              
ATOM   4053  OH  TYR B 146      21.741   4.851  66.404  1.00  0.00              
ATOM   4054  C   TYR B 146      27.967   8.902  64.305  1.00  0.00              
ATOM   4055  O   TYR B 146      28.519   9.630  65.129  1.00  0.00              
ATOM   4056  N   GLY B 147      28.282   8.886  63.005  1.00  0.00              
ATOM   4057  CA  GLY B 147      29.423   9.595  62.440  1.00  0.00              
ATOM   4058  C   GLY B 147      29.350  11.106  62.605  1.00  0.00              
ATOM   4059  O   GLY B 147      30.302  11.745  63.046  1.00  0.00              
ATOM   4060  N   GLN B 148      28.191  11.687  62.289  1.00  0.00              
ATOM   4061  CA  GLN B 148      27.973  13.118  62.441  1.00  0.00              
ATOM   4062  CB  GLN B 148      26.923  13.601  61.443  1.00  0.00              
ATOM   4063  CG  GLN B 148      27.500  14.014  60.096  1.00  0.00              
ATOM   4064  CD  GLN B 148      28.336  15.286  60.160  1.00  0.00              
ATOM   4065  OE1 GLN B 148      29.562  15.257  60.129  1.00  0.00              
ATOM   4066  NE2 GLN B 148      27.728  16.462  60.234  1.00  0.00              
ATOM   4067  C   GLN B 148      27.594  13.545  63.854  1.00  0.00              
ATOM   4068  O   GLN B 148      27.285  14.715  64.092  1.00  0.00              
ATOM   4069  N   ALA B 149      27.576  12.618  64.817  1.00  0.00              
ATOM   4070  CA  ALA B 149      27.418  12.990  66.214  1.00  0.00              
ATOM   4071  CB  ALA B 149      27.047  11.770  67.039  1.00  0.00              
ATOM   4072  C   ALA B 149      28.763  13.507  66.715  1.00  0.00              
ATOM   4073  O   ALA B 149      29.795  13.000  66.265  1.00  0.00              
ATOM   4074  N   PRO B 150      28.826  14.512  67.602  1.00  0.00              
ATOM   4075  CD  PRO B 150      27.668  15.230  68.124  1.00  0.00              
ATOM   4076  CA  PRO B 150      30.069  15.075  68.121  1.00  0.00              
ATOM   4077  CB  PRO B 150      29.578  16.000  69.211  1.00  0.00              
ATOM   4078  CG  PRO B 150      28.263  16.503  68.688  1.00  0.00              
ATOM   4079  C   PRO B 150      31.042  14.044  68.676  1.00  0.00              
ATOM   4080  O   PRO B 150      30.680  13.202  69.506  1.00  0.00              
ATOM   4081  N   LEU B 151      32.279  14.108  68.168  1.00  0.00              
ATOM   4082  CA  LEU B 151      33.411  13.334  68.669  1.00  0.00              
ATOM   4083  CB  LEU B 151      34.704  13.921  68.096  1.00  0.00              
ATOM   4084  CG  LEU B 151      36.068  13.315  68.429  1.00  0.00              
ATOM   4085  CD1 LEU B 151      36.179  11.868  67.973  1.00  0.00              
ATOM   4086  CD2 LEU B 151      37.162  14.140  67.779  1.00  0.00              
ATOM   4087  C   LEU B 151      33.484  13.270  70.192  1.00  0.00              
ATOM   4088  O   LEU B 151      33.704  12.200  70.760  1.00  0.00              
ATOM   4089  N   SER B 152      33.240  14.414  70.840  1.00  0.00              
ATOM   4090  CA  SER B 152      33.082  14.509  72.283  1.00  0.00              
ATOM   4091  CB  SER B 152      32.604  15.918  72.603  1.00  0.00              
ATOM   4092  OG  SER B 152      31.456  16.248  71.820  1.00  0.00              
ATOM   4093  C   SER B 152      32.098  13.486  72.841  1.00  0.00              
ATOM   4094  O   SER B 152      32.479  12.603  73.612  1.00  0.00              
ATOM   4095  N   LEU B 153      30.846  13.575  72.369  1.00  0.00              
ATOM   4096  CA  LEU B 153      29.771  12.681  72.774  1.00  0.00              
ATOM   4097  CB  LEU B 153      28.465  13.018  72.068  1.00  0.00              
ATOM   4098  CG  LEU B 153      27.754  14.297  72.466  1.00  0.00              
ATOM   4099  CD1 LEU B 153      26.495  14.476  71.641  1.00  0.00              
ATOM   4100  CD2 LEU B 153      27.411  14.270  73.943  1.00  0.00              
ATOM   4101  C   LEU B 153      30.090  11.217  72.550  1.00  0.00              
ATOM   4102  O   LEU B 153      29.906  10.401  73.457  1.00  0.00              
ATOM   4103  N   LEU B 154      30.626  10.906  71.365  1.00  0.00              
ATOM   4104  CA  LEU B 154      31.047   9.553  71.034  1.00  0.00              
ATOM   4105  CB  LEU B 154      31.594   9.497  69.611  1.00  0.00              
ATOM   4106  CG  LEU B 154      30.641   9.763  68.452  1.00  0.00              
ATOM   4107  CD1 LEU B 154      31.412   9.840  67.151  1.00  0.00              
ATOM   4108  CD2 LEU B 154      29.576   8.686  68.360  1.00  0.00              
ATOM   4109  C   LEU B 154      32.076   9.007  72.015  1.00  0.00              
ATOM   4110  O   LEU B 154      31.822   7.983  72.649  1.00  0.00              
ATOM   4111  N   VAL B 155      33.189   9.725  72.220  1.00  0.00              
ATOM   4112  CA  VAL B 155      34.257   9.285  73.112  1.00  0.00              
ATOM   4113  CB  VAL B 155      35.515  10.178  72.932  1.00  0.00              
ATOM   4114  CG1 VAL B 155      36.672   9.785  73.843  1.00  0.00              
ATOM   4115  CG2 VAL B 155      36.022  10.067  71.505  1.00  0.00              
ATOM   4116  C   VAL B 155      33.803   9.224  74.571  1.00  0.00              
ATOM   4117  O   VAL B 155      34.270   8.372  75.337  1.00  0.00              
ATOM   4118  N   SER B 156      32.899  10.115  74.997  1.00  0.00              
ATOM   4119  CA  SER B 156      32.298   9.995  76.315  1.00  0.00              
ATOM   4120  CB  SER B 156      31.564  11.269  76.727  1.00  0.00              
ATOM   4121  OG  SER B 156      30.670  11.793  75.754  1.00  0.00              
ATOM   4122  C   SER B 156      31.378   8.790  76.434  1.00  0.00              
ATOM   4123  O   SER B 156      31.402   8.092  77.452  1.00  0.00              
ATOM   4124  N   TYR B 157      30.592   8.499  75.389  1.00  0.00              
ATOM   4125  CA  TYR B 157      29.639   7.405  75.441  1.00  0.00              
ATOM   4126  CB  TYR B 157      28.647   7.437  74.279  1.00  0.00              
ATOM   4127  CG  TYR B 157      27.481   6.477  74.489  1.00  0.00              
ATOM   4128  CD1 TYR B 157      26.404   6.879  75.251  1.00  0.00              
ATOM   4129  CE1 TYR B 157      25.353   6.015  75.459  1.00  0.00              
ATOM   4130  CD2 TYR B 157      27.507   5.207  73.942  1.00  0.00              
ATOM   4131  CE2 TYR B 157      26.454   4.341  74.147  1.00  0.00              
ATOM   4132  CZ  TYR B 157      25.374   4.762  74.887  1.00  0.00              
ATOM   4133  OH  TYR B 157      24.288   3.926  75.041  1.00  0.00              
ATOM   4134  C   TYR B 157      30.369   6.076  75.449  1.00  0.00              
ATOM   4135  O   TYR B 157      30.046   5.229  76.278  1.00  0.00              
ATOM   4136  N   THR B 158      31.358   5.882  74.571  1.00  0.00              
ATOM   4137  CA  THR B 158      32.114   4.639  74.512  1.00  0.00              
ATOM   4138  CB  THR B 158      33.126   4.702  73.353  1.00  0.00              
ATOM   4139  OG1 THR B 158      33.839   5.924  73.502  1.00  0.00              
ATOM   4140  CG2 THR B 158      32.447   4.634  71.990  1.00  0.00              
ATOM   4141  C   THR B 158      32.793   4.336  75.842  1.00  0.00              
ATOM   4142  O   THR B 158      32.704   3.226  76.367  1.00  0.00              
ATOM   4143  N   LYS B 159      33.403   5.378  76.416  1.00  0.00              
ATOM   4144  CA  LYS B 159      34.031   5.310  77.728  1.00  0.00              
ATOM   4145  CB  LYS B 159      34.604   6.679  78.038  1.00  0.00              
ATOM   4146  CG  LYS B 159      35.630   6.753  79.151  1.00  0.00              
ATOM   4147  CD  LYS B 159      36.129   8.184  79.340  1.00  0.00              
ATOM   4148  CE  LYS B 159      36.902   8.758  78.151  1.00  0.00              
ATOM   4149  NZ  LYS B 159      36.036   9.386  77.168  1.00  0.00              
ATOM   4150  C   LYS B 159      33.028   4.910  78.806  1.00  0.00              
ATOM   4151  O   LYS B 159      33.258   3.955  79.551  1.00  0.00              
ATOM   4152  N   SER B 160      31.880   5.598  78.854  1.00  0.00              
ATOM   4153  CA  SER B 160      30.843   5.322  79.841  1.00  0.00              
ATOM   4154  CB  SER B 160      29.722   6.347  79.737  1.00  0.00              
ATOM   4155  OG  SER B 160      30.193   7.675  79.927  1.00  0.00              
ATOM   4156  C   SER B 160      30.259   3.923  79.699  1.00  0.00              
ATOM   4157  O   SER B 160      30.066   3.219  80.691  1.00  0.00              
ATOM   4158  N   TYR B 161      30.029   3.493  78.455  1.00  0.00              
ATOM   4159  CA  TYR B 161      29.487   2.180  78.152  1.00  0.00              
ATOM   4160  CB  TYR B 161      29.208   2.070  76.649  1.00  0.00              
ATOM   4161  CG  TYR B 161      28.510   0.782  76.230  1.00  0.00              
ATOM   4162  CD1 TYR B 161      27.141   0.673  76.362  1.00  0.00              
ATOM   4163  CE1 TYR B 161      26.514  -0.514  76.046  1.00  0.00              
ATOM   4164  CD2 TYR B 161      29.250  -0.280  75.747  1.00  0.00              
ATOM   4165  CE2 TYR B 161      28.626  -1.466  75.429  1.00  0.00              
ATOM   4166  CZ  TYR B 161      27.264  -1.580  75.598  1.00  0.00              
ATOM   4167  OH  TYR B 161      26.650  -2.786  75.328  1.00  0.00              
ATOM   4168  C   TYR B 161      30.459   1.095  78.592  1.00  0.00              
ATOM   4169  O   TYR B 161      30.065   0.154  79.278  1.00  0.00              
ATOM   4170  N   LEU B 162      31.739   1.216  78.234  1.00  0.00              
ATOM   4171  CA  LEU B 162      32.725   0.217  78.614  1.00  0.00              
ATOM   4172  CB  LEU B 162      34.009   0.399  77.818  1.00  0.00              
ATOM   4173  CG  LEU B 162      33.876   0.251  76.306  1.00  0.00              
ATOM   4174  CD1 LEU B 162      35.178   0.626  75.623  1.00  0.00              
ATOM   4175  CD2 LEU B 162      33.401  -1.144  75.925  1.00  0.00              
ATOM   4176  C   LEU B 162      32.996   0.190  80.110  1.00  0.00              
ATOM   4177  O   LEU B 162      33.233  -0.877  80.679  1.00  0.00              
ATOM   4178  N   SER B 163      32.912   1.353  80.768  1.00  0.00              
ATOM   4179  CA  SER B 163      32.946   1.419  82.221  1.00  0.00              
ATOM   4180  CB  SER B 163      32.953   2.872  82.689  1.00  0.00              
ATOM   4181  OG  SER B 163      33.309   3.016  84.059  1.00  0.00              
ATOM   4182  C   SER B 163      31.745   0.682  82.809  1.00  0.00              
ATOM   4183  O   SER B 163      31.906  -0.065  83.774  1.00  0.00              
ATOM   4184  N   MET B 164      30.554   0.864  82.222  1.00  0.00              
ATOM   4185  CA  MET B 164      29.349   0.144  82.612  1.00  0.00              
ATOM   4186  CB  MET B 164      28.159   0.651  81.789  1.00  0.00              
ATOM   4187  CG  MET B 164      26.833  -0.069  81.996  1.00  0.00              
ATOM   4188  SD  MET B 164      25.469   0.718  81.103  1.00  0.00              
ATOM   4189  CE  MET B 164      25.499  -0.229  79.611  1.00  0.00              
ATOM   4190  C   MET B 164      29.509  -1.361  82.455  1.00  0.00              
ATOM   4191  O   MET B 164      29.134  -2.115  83.349  1.00  0.00              
ATOM   4192  N   VAL B 165      30.080  -1.828  81.341  1.00  0.00              
ATOM   4193  CA  VAL B 165      30.327  -3.253  81.149  1.00  0.00              
ATOM   4194  CB  VAL B 165      30.868  -3.562  79.736  1.00  0.00              
ATOM   4195  CG1 VAL B 165      30.918  -5.062  79.521  1.00  0.00              
ATOM   4196  CG2 VAL B 165      30.005  -2.954  78.644  1.00  0.00              
ATOM   4197  C   VAL B 165      31.295  -3.761  82.216  1.00  0.00              
ATOM   4198  O   VAL B 165      31.037  -4.777  82.865  1.00  0.00              
ATOM   4199  N   GLY B 166      32.382  -3.012  82.436  1.00  0.00              
ATOM   4200  CA  GLY B 166      33.384  -3.335  83.441  1.00  0.00              
ATOM   4201  C   GLY B 166      32.803  -3.485  84.841  1.00  0.00              
ATOM   4202  O   GLY B 166      33.042  -4.498  85.502  1.00  0.00              
ATOM   4203  N   SER B 167      32.014  -2.509  85.300  1.00  0.00              
ATOM   4204  CA  SER B 167      31.391  -2.574  86.612  1.00  0.00              
ATOM   4205  CB  SER B 167      30.791  -1.217  86.965  1.00  0.00              
ATOM   4206  OG  SER B 167      29.953  -0.768  85.909  1.00  0.00              
ATOM   4207  C   SER B 167      30.317  -3.652  86.664  1.00  0.00              
ATOM   4208  O   SER B 167      30.414  -4.609  87.437  1.00  0.00              
ATOM   4209  N   CYS B 168      29.312  -3.537  85.791  1.00  0.00              
ATOM   4210  CA  CYS B 168      28.173  -4.439  85.795  1.00  0.00              
ATOM   4211  CB  CYS B 168      27.162  -4.052  84.734  1.00  0.00              
ATOM   4212  SG  CYS B 168      26.574  -2.345  84.886  1.00  0.00              
ATOM   4213  C   CYS B 168      28.535  -5.906  85.664  1.00  0.00              
ATOM   4214  O   CYS B 168      28.082  -6.709  86.482  1.00  0.00              
ATOM   4215  N   CYS B 169      29.415  -6.282  84.733  1.00  0.00              
ATOM   4216  CA  CYS B 169      29.805  -7.678  84.599  1.00  0.00              
ATOM   4217  CB  CYS B 169      30.462  -7.923  83.250  1.00  0.00              
ATOM   4218  SG  CYS B 169      29.410  -7.397  81.871  1.00  0.00              
ATOM   4219  C   CYS B 169      30.692  -8.196  85.730  1.00  0.00              
ATOM   4220  O   CYS B 169      30.950  -9.398  85.801  1.00  0.00              
ATOM   4221  N   THR B 170      31.188  -7.332  86.627  1.00  0.00              
ATOM   4222  CA  THR B 170      31.859  -7.804  87.830  1.00  0.00              
ATOM   4223  CB  THR B 170      33.242  -7.142  88.024  1.00  0.00              
ATOM   4224  OG1 THR B 170      33.069  -5.731  87.999  1.00  0.00              
ATOM   4225  CG2 THR B 170      34.244  -7.588  86.969  1.00  0.00              
ATOM   4226  C   THR B 170      31.004  -7.662  89.088  1.00  0.00              
ATOM   4227  O   THR B 170      31.328  -8.230  90.134  1.00  0.00              
ATOM   4228  N   SER B 171      29.906  -6.900  89.015  1.00  0.00              
ATOM   4229  CA  SER B 171      29.020  -6.710  90.154  1.00  0.00              
ATOM   4230  CB  SER B 171      28.063  -5.547  89.882  1.00  0.00              
ATOM   4231  OG  SER B 171      27.058  -5.831  88.916  1.00  0.00              
ATOM   4232  C   SER B 171      28.232  -7.962  90.530  1.00  0.00              
ATOM   4233  O   SER B 171      28.044  -8.870  89.717  1.00  0.00              
ATOM   4234  N   ALA B 172      27.725  -7.985  91.768  1.00  0.00              
ATOM   4235  CA  ALA B 172      26.938  -9.096  92.291  1.00  0.00              
ATOM   4236  CB  ALA B 172      26.498  -8.766  93.709  1.00  0.00              
ATOM   4237  C   ALA B 172      25.683  -9.451  91.496  1.00  0.00              
ATOM   4238  O   ALA B 172      25.218 -10.591  91.535  1.00  0.00              
ATOM   4239  N   SER B 173      25.113  -8.480  90.780  1.00  0.00              
ATOM   4240  CA  SER B 173      24.004  -8.736  89.881  1.00  0.00              
ATOM   4241  CB  SER B 173      22.669  -8.596  90.613  1.00  0.00              
ATOM   4242  OG  SER B 173      21.558  -8.939  89.792  1.00  0.00              
ATOM   4243  C   SER B 173      24.120  -7.757  88.717  1.00  0.00              
ATOM   4244  O   SER B 173      23.756  -6.582  88.848  1.00  0.00              
ATOM   4245  N   PRO B 174      24.633  -8.205  87.556  1.00  0.00              
ATOM   4246  CD  PRO B 174      25.067  -9.580  87.316  1.00  0.00              
ATOM   4247  CA  PRO B 174      24.877  -7.380  86.376  1.00  0.00              
ATOM   4248  CB  PRO B 174      25.234  -8.404  85.318  1.00  0.00              
ATOM   4249  CG  PRO B 174      25.980  -9.441  86.112  1.00  0.00              
ATOM   4250  C   PRO B 174      23.714  -6.502  85.946  1.00  0.00              
ATOM   4251  O   PRO B 174      23.874  -5.291  85.810  1.00  0.00              
ATOM   4252  N   THR B 175      22.525  -7.085  85.780  1.00  0.00              
ATOM   4253  CA  THR B 175      21.335  -6.363  85.352  1.00  0.00              
ATOM   4254  CB  THR B 175      20.219  -7.399  85.114  1.00  0.00              
ATOM   4255  OG1 THR B 175      20.809  -8.332  84.209  1.00  0.00              
ATOM   4256  CG2 THR B 175      18.953  -6.833  84.481  1.00  0.00              
ATOM   4257  C   THR B 175      20.908  -5.222  86.276  1.00  0.00              
ATOM   4258  O   THR B 175      20.364  -4.226  85.797  1.00  0.00              
ATOM   4259  N   VAL B 176      21.193  -5.303  87.584  1.00  0.00              
ATOM   4260  CA  VAL B 176      20.912  -4.214  88.521  1.00  0.00              
ATOM   4261  CB  VAL B 176      21.249  -4.678  89.964  1.00  0.00              
ATOM   4262  CG1 VAL B 176      21.216  -3.554  90.986  1.00  0.00              
ATOM   4263  CG2 VAL B 176      20.263  -5.739  90.411  1.00  0.00              
ATOM   4264  C   VAL B 176      21.714  -2.971  88.135  1.00  0.00              
ATOM   4265  O   VAL B 176      21.187  -1.856  88.031  1.00  0.00              
ATOM   4266  N   CYS B 177      23.000  -3.224  87.886  1.00  0.00              
ATOM   4267  CA  CYS B 177      23.951  -2.208  87.478  1.00  0.00              
ATOM   4268  CB  CYS B 177      25.334  -2.833  87.567  1.00  0.00              
ATOM   4269  SG  CYS B 177      26.700  -1.890  86.851  1.00  0.00              
ATOM   4270  C   CYS B 177      23.644  -1.692  86.076  1.00  0.00              
ATOM   4271  O   CYS B 177      23.589  -0.479  85.858  1.00  0.00              
ATOM   4272  N   PHE B 178      23.395  -2.602  85.123  1.00  0.00              
ATOM   4273  CA  PHE B 178      22.982  -2.246  83.772  1.00  0.00              
ATOM   4274  CB  PHE B 178      22.725  -3.478  82.902  1.00  0.00              
ATOM   4275  CG  PHE B 178      23.968  -4.111  82.289  1.00  0.00              
ATOM   4276  CD1 PHE B 178      24.286  -5.425  82.571  1.00  0.00              
ATOM   4277  CD2 PHE B 178      24.758  -3.387  81.415  1.00  0.00              
ATOM   4278  CE1 PHE B 178      25.383  -6.012  81.976  1.00  0.00              
ATOM   4279  CE2 PHE B 178      25.855  -3.981  80.825  1.00  0.00              
ATOM   4280  CZ  PHE B 178      26.168  -5.293  81.102  1.00  0.00              
ATOM   4281  C   PHE B 178      21.745  -1.366  83.749  1.00  0.00              
ATOM   4282  O   PHE B 178      21.705  -0.408  82.982  1.00  0.00              
ATOM   4283  N   LEU B 179      20.752  -1.645  84.604  1.00  0.00              
ATOM   4284  CA  LEU B 179      19.570  -0.804  84.716  1.00  0.00              
ATOM   4285  CB  LEU B 179      18.575  -1.385  85.720  1.00  0.00              
ATOM   4286  CG  LEU B 179      17.233  -0.679  85.900  1.00  0.00              
ATOM   4287  CD1 LEU B 179      16.389  -0.775  84.637  1.00  0.00              
ATOM   4288  CD2 LEU B 179      16.483  -1.272  87.074  1.00  0.00              
ATOM   4289  C   LEU B 179      19.925   0.625  85.110  1.00  0.00              
ATOM   4290  O   LEU B 179      19.629   1.547  84.346  1.00  0.00              
ATOM   4291  N   LYS B 180      20.601   0.831  86.251  1.00  0.00              
ATOM   4292  CA  LYS B 180      20.903   2.184  86.709  1.00  0.00              
ATOM   4293  CB  LYS B 180      21.528   2.226  88.108  1.00  0.00              
ATOM   4294  CG  LYS B 180      22.930   1.638  88.274  1.00  0.00              
ATOM   4295  CD  LYS B 180      23.511   1.882  89.659  1.00  0.00              
ATOM   4296  CE  LYS B 180      23.726   3.357  89.997  1.00  0.00              
ATOM   4297  NZ  LYS B 180      24.734   3.989  89.163  1.00  0.00              
ATOM   4298  C   LYS B 180      21.787   2.940  85.728  1.00  0.00              
ATOM   4299  O   LYS B 180      21.533   4.105  85.413  1.00  0.00              
ATOM   4300  N   GLU B 181      22.793   2.248  85.186  1.00  0.00              
ATOM   4301  CA  GLU B 181      23.702   2.879  84.258  1.00  0.00              
ATOM   4302  CB  GLU B 181      25.033   2.157  84.185  1.00  0.00              
ATOM   4303  CG  GLU B 181      25.786   2.307  85.504  1.00  0.00              
ATOM   4304  CD  GLU B 181      27.268   1.977  85.442  1.00  0.00              
ATOM   4305  OE1 GLU B 181      28.005   2.666  84.737  1.00  0.00              
ATOM   4306  OE2 GLU B 181      27.702   1.046  86.120  1.00  0.00              
ATOM   4307  C   GLU B 181      23.096   3.158  82.895  1.00  0.00              
ATOM   4308  O   GLU B 181      23.416   4.190  82.312  1.00  0.00              
ATOM   4309  N   ARG B 182      22.187   2.328  82.373  1.00  0.00              
ATOM   4310  CA  ARG B 182      21.427   2.698  81.185  1.00  0.00              
ATOM   4311  CB  ARG B 182      20.660   1.517  80.611  1.00  0.00              
ATOM   4312  CG  ARG B 182      21.572   0.583  79.836  1.00  0.00              
ATOM   4313  CD  ARG B 182      20.825  -0.681  79.463  1.00  0.00              
ATOM   4314  NE  ARG B 182      21.638  -1.532  78.609  1.00  0.00              
ATOM   4315  CZ  ARG B 182      21.587  -2.864  78.659  1.00  0.00              
ATOM   4316  NH1 ARG B 182      22.355  -3.562  77.840  1.00  0.00              
ATOM   4317  NH2 ARG B 182      20.786  -3.511  79.498  1.00  0.00              
ATOM   4318  C   ARG B 182      20.481   3.860  81.449  1.00  0.00              
ATOM   4319  O   ARG B 182      20.338   4.738  80.597  1.00  0.00              
ATOM   4320  N   LEU B 183      19.856   3.913  82.633  1.00  0.00              
ATOM   4321  CA  LEU B 183      19.030   5.052  83.017  1.00  0.00              
ATOM   4322  CB  LEU B 183      18.311   4.801  84.341  1.00  0.00              
ATOM   4323  CG  LEU B 183      17.203   3.756  84.399  1.00  0.00              
ATOM   4324  CD1 LEU B 183      16.768   3.538  85.838  1.00  0.00              
ATOM   4325  CD2 LEU B 183      16.019   4.156  83.531  1.00  0.00              
ATOM   4326  C   LEU B 183      19.809   6.358  83.104  1.00  0.00              
ATOM   4327  O   LEU B 183      19.332   7.391  82.634  1.00  0.00              
ATOM   4328  N   GLN B 184      21.015   6.351  83.684  1.00  0.00              
ATOM   4329  CA  GLN B 184      21.841   7.552  83.704  1.00  0.00              
ATOM   4330  CB  GLN B 184      22.866   7.509  84.845  1.00  0.00              
ATOM   4331  CG  GLN B 184      23.917   6.411  84.791  1.00  0.00              
ATOM   4332  CD  GLN B 184      24.677   6.211  86.094  1.00  0.00              
ATOM   4333  OE1 GLN B 184      24.505   5.218  86.803  1.00  0.00              
ATOM   4334  NE2 GLN B 184      25.555   7.133  86.463  1.00  0.00              
ATOM   4335  C   GLN B 184      22.479   7.870  82.353  1.00  0.00              
ATOM   4336  O   GLN B 184      22.628   9.039  81.995  1.00  0.00              
ATOM   4337  N   LEU B 185      22.843   6.850  81.566  1.00  0.00              
ATOM   4338  CA  LEU B 185      23.332   7.058  80.209  1.00  0.00              
ATOM   4339  CB  LEU B 185      24.024   5.816  79.647  1.00  0.00              
ATOM   4340  CG  LEU B 185      25.541   5.662  79.767  1.00  0.00              
ATOM   4341  CD1 LEU B 185      26.035   5.739  81.205  1.00  0.00              
ATOM   4342  CD2 LEU B 185      25.965   4.346  79.137  1.00  0.00              
ATOM   4343  C   LEU B 185      22.264   7.513  79.228  1.00  0.00              
ATOM   4344  O   LEU B 185      22.603   8.165  78.240  1.00  0.00              
ATOM   4345  N   LYS B 186      20.983   7.211  79.493  1.00  0.00              
ATOM   4346  CA  LYS B 186      19.846   7.585  78.653  1.00  0.00              
ATOM   4347  CB  LYS B 186      18.549   7.403  79.445  1.00  0.00              
ATOM   4348  CG  LYS B 186      17.259   7.689  78.688  1.00  0.00              
ATOM   4349  CD  LYS B 186      16.070   7.601  79.633  1.00  0.00              
ATOM   4350  CE  LYS B 186      14.804   8.135  78.976  1.00  0.00              
ATOM   4351  NZ  LYS B 186      14.914   9.559  78.713  1.00  0.00              
ATOM   4352  C   LYS B 186      19.899   8.977  78.038  1.00  0.00              
ATOM   4353  O   LYS B 186      19.739   9.126  76.826  1.00  0.00              
ATOM   4354  N   HIS B 187      20.193   9.994  78.854  1.00  0.00              
ATOM   4355  CA  HIS B 187      20.297  11.367  78.380  1.00  0.00              
ATOM   4356  CB  HIS B 187      20.526  12.297  79.568  1.00  0.00              
ATOM   4357  CG  HIS B 187      20.352  13.775  79.247  1.00  0.00              
ATOM   4358  ND1 HIS B 187      21.120  14.549  78.492  1.00  0.00              
ATOM   4359  CD2 HIS B 187      19.328  14.544  79.748  1.00  0.00              
ATOM   4360  NE2 HIS B 187      19.544  15.743  79.273  1.00  0.00              
ATOM   4361  CE1 HIS B 187      20.621  15.754  78.525  1.00  0.00              
ATOM   4362  C   HIS B 187      21.423  11.526  77.361  1.00  0.00              
ATOM   4363  O   HIS B 187      21.234  12.145  76.314  1.00  0.00              
ATOM   4364  N   LEU B 188      22.585  10.924  77.638  1.00  0.00              
ATOM   4365  CA  LEU B 188      23.762  11.025  76.783  1.00  0.00              
ATOM   4366  CB  LEU B 188      24.963  10.452  77.540  1.00  0.00              
ATOM   4367  CG  LEU B 188      26.365  10.473  76.938  1.00  0.00              
ATOM   4368  CD1 LEU B 188      26.874  11.895  76.790  1.00  0.00              
ATOM   4369  CD2 LEU B 188      27.316   9.687  77.824  1.00  0.00              
ATOM   4370  C   LEU B 188      23.544  10.262  75.479  1.00  0.00              
ATOM   4371  O   LEU B 188      23.924  10.714  74.395  1.00  0.00              
ATOM   4372  N   SER B 189      22.892   9.104  75.594  1.00  0.00              
ATOM   4373  CA  SER B 189      22.582   8.235  74.474  1.00  0.00              
ATOM   4374  CB  SER B 189      21.980   6.962  75.038  1.00  0.00              
ATOM   4375  OG  SER B 189      22.321   5.767  74.348  1.00  0.00              
ATOM   4376  C   SER B 189      21.608   8.933  73.536  1.00  0.00              
ATOM   4377  O   SER B 189      21.944   9.148  72.370  1.00  0.00              
ATOM   4378  N   LEU B 190      20.446   9.363  74.060  1.00  0.00              
ATOM   4379  CA  LEU B 190      19.454  10.111  73.296  1.00  0.00              
ATOM   4380  CB  LEU B 190      18.288  10.570  74.167  1.00  0.00              
ATOM   4381  CG  LEU B 190      17.217   9.580  74.599  1.00  0.00              
ATOM   4382  CD1 LEU B 190      16.284  10.240  75.600  1.00  0.00              
ATOM   4383  CD2 LEU B 190      16.424   9.080  73.402  1.00  0.00              
ATOM   4384  C   LEU B 190      20.049  11.326  72.607  1.00  0.00              
ATOM   4385  O   LEU B 190      19.844  11.515  71.405  1.00  0.00              
ATOM   4386  N   LEU B 191      20.836  12.101  73.365  1.00  0.00              
ATOM   4387  CA  LEU B 191      21.602  13.218  72.837  1.00  0.00              
ATOM   4388  CB  LEU B 191      22.450  13.797  73.965  1.00  0.00              
ATOM   4389  CG  LEU B 191      23.419  14.956  73.792  1.00  0.00              
ATOM   4390  CD1 LEU B 191      22.755  16.195  73.220  1.00  0.00              
ATOM   4391  CD2 LEU B 191      24.026  15.267  75.145  1.00  0.00              
ATOM   4392  C   LEU B 191      22.465  12.810  71.649  1.00  0.00              
ATOM   4393  O   LEU B 191      22.320  13.401  70.584  1.00  0.00              
ATOM   4394  N   THR B 192      23.283  11.758  71.762  1.00  0.00              
ATOM   4395  CA  THR B 192      24.160  11.341  70.672  1.00  0.00              
ATOM   4396  CB  THR B 192      25.110  10.226  71.157  1.00  0.00              
ATOM   4397  OG1 THR B 192      25.786  10.732  72.302  1.00  0.00              
ATOM   4398  CG2 THR B 192      26.151   9.840  70.117  1.00  0.00              
ATOM   4399  C   THR B 192      23.366  10.906  69.435  1.00  0.00              
ATOM   4400  O   THR B 192      23.659  11.340  68.314  1.00  0.00              
ATOM   4401  N   THR B 193      22.316  10.098  69.632  1.00  0.00              
ATOM   4402  CA  THR B 193      21.458   9.657  68.538  1.00  0.00              
ATOM   4403  CB  THR B 193      20.462   8.583  69.022  1.00  0.00              
ATOM   4404  OG1 THR B 193      19.887   9.010  70.253  1.00  0.00              
ATOM   4405  CG2 THR B 193      21.151   7.249  69.233  1.00  0.00              
ATOM   4406  C   THR B 193      20.718  10.786  67.831  1.00  0.00              
ATOM   4407  O   THR B 193      20.500  10.755  66.620  1.00  0.00              
ATOM   4408  N   LEU B 194      20.342  11.807  68.603  1.00  0.00              
ATOM   4409  CA  LEU B 194      19.610  12.947  68.083  1.00  0.00              
ATOM   4410  CB  LEU B 194      19.005  13.656  69.285  1.00  0.00              
ATOM   4411  CG  LEU B 194      17.870  14.652  69.194  1.00  0.00              
ATOM   4412  CD1 LEU B 194      16.660  14.069  68.485  1.00  0.00              
ATOM   4413  CD2 LEU B 194      17.490  15.023  70.614  1.00  0.00              
ATOM   4414  C   LEU B 194      20.564  13.853  67.312  1.00  0.00              
ATOM   4415  O   LEU B 194      20.285  14.256  66.178  1.00  0.00              
ATOM   4416  N   SER B 195      21.723  14.129  67.922  1.00  0.00              
ATOM   4417  CA  SER B 195      22.760  14.944  67.322  1.00  0.00              
ATOM   4418  CB  SER B 195      23.913  15.155  68.289  1.00  0.00              
ATOM   4419  OG  SER B 195      23.486  15.874  69.438  1.00  0.00              
ATOM   4420  C   SER B 195      23.277  14.428  65.992  1.00  0.00              
ATOM   4421  O   SER B 195      23.418  15.244  65.083  1.00  0.00              
ATOM   4422  N   ASN B 196      23.524  13.121  65.802  1.00  0.00              
ATOM   4423  CA  ASN B 196      23.922  12.621  64.486  1.00  0.00              
ATOM   4424  CB  ASN B 196      24.197  11.117  64.480  1.00  0.00              
ATOM   4425  CG  ASN B 196      24.602  10.548  63.116  1.00  0.00              
ATOM   4426  OD1 ASN B 196      25.780  10.515  62.771  1.00  0.00              
ATOM   4427  ND2 ASN B 196      23.693  10.088  62.267  1.00  0.00              
ATOM   4428  C   ASN B 196      22.901  12.963  63.412  1.00  0.00              
ATOM   4429  O   ASN B 196      23.286  13.450  62.346  1.00  0.00              
ATOM   4430  N   ARG B 197      21.601  12.767  63.665  1.00  0.00              
ATOM   4431  CA  ARG B 197      20.612  13.129  62.668  1.00  0.00              
ATOM   4432  CB  ARG B 197      19.238  12.532  62.938  1.00  0.00              
ATOM   4433  CG  ARG B 197      18.341  12.577  61.696  1.00  0.00              
ATOM   4434  CD  ARG B 197      18.965  11.960  60.436  1.00  0.00              
ATOM   4435  NE  ARG B 197      19.273  10.544  60.568  1.00  0.00              
ATOM   4436  CZ  ARG B 197      20.512  10.066  60.430  1.00  0.00              
ATOM   4437  NH1 ARG B 197      20.732   8.767  60.502  1.00  0.00              
ATOM   4438  NH2 ARG B 197      21.562  10.824  60.159  1.00  0.00              
ATOM   4439  C   ARG B 197      20.540  14.626  62.413  1.00  0.00              
ATOM   4440  O   ARG B 197      20.736  15.026  61.263  1.00  0.00              
ATOM   4441  N   VAL B 198      20.360  15.479  63.425  1.00  0.00              
ATOM   4442  CA  VAL B 198      20.288  16.917  63.177  1.00  0.00              
ATOM   4443  CB  VAL B 198      19.800  17.717  64.410  1.00  0.00              
ATOM   4444  CG1 VAL B 198      18.353  17.360  64.709  1.00  0.00              
ATOM   4445  CG2 VAL B 198      20.645  17.493  65.654  1.00  0.00              
ATOM   4446  C   VAL B 198      21.562  17.505  62.565  1.00  0.00              
ATOM   4447  O   VAL B 198      21.496  18.331  61.652  1.00  0.00              
ATOM   4448  N   CYS B 199      22.739  17.039  62.997  1.00  0.00              
ATOM   4449  CA  CYS B 199      23.999  17.451  62.394  1.00  0.00              
ATOM   4450  CB  CYS B 199      25.177  17.121  63.298  1.00  0.00              
ATOM   4451  SG  CYS B 199      25.053  17.867  64.943  1.00  0.00              
ATOM   4452  C   CYS B 199      24.241  16.854  61.012  1.00  0.00              
ATOM   4453  O   CYS B 199      24.981  17.438  60.215  1.00  0.00              
ATOM   4454  N   SER B 200      23.674  15.689  60.675  1.00  0.00              
ATOM   4455  CA  SER B 200      23.742  15.196  59.304  1.00  0.00              
ATOM   4456  CB  SER B 200      23.481  13.698  59.191  1.00  0.00              
ATOM   4457  OG  SER B 200      22.256  13.306  59.784  1.00  0.00              
ATOM   4458  C   SER B 200      22.821  15.967  58.373  1.00  0.00              
ATOM   4459  O   SER B 200      23.203  16.239  57.237  1.00  0.00              
ATOM   4460  N   GLN B 201      21.626  16.354  58.840  1.00  0.00              
ATOM   4461  CA  GLN B 201      20.752  17.260  58.098  1.00  0.00              
ATOM   4462  CB  GLN B 201      19.440  17.500  58.847  1.00  0.00              
ATOM   4463  CG  GLN B 201      18.575  16.246  58.911  1.00  0.00              
ATOM   4464  CD  GLN B 201      17.258  16.363  59.668  1.00  0.00              
ATOM   4465  OE1 GLN B 201      16.892  17.372  60.274  1.00  0.00              
ATOM   4466  NE2 GLN B 201      16.460  15.308  59.630  1.00  0.00              
ATOM   4467  C   GLN B 201      21.453  18.586  57.826  1.00  0.00              
ATOM   4468  O   GLN B 201      21.473  19.071  56.692  1.00  0.00              
ATOM   4469  N   TYR B 202      22.090  19.126  58.873  1.00  0.00              
ATOM   4470  CA  TYR B 202      22.944  20.300  58.761  1.00  0.00              
ATOM   4471  CB  TYR B 202      23.541  20.618  60.135  1.00  0.00              
ATOM   4472  CG  TYR B 202      24.325  21.921  60.205  1.00  0.00              
ATOM   4473  CD1 TYR B 202      23.651  23.122  60.291  1.00  0.00              
ATOM   4474  CE1 TYR B 202      24.356  24.304  60.323  1.00  0.00              
ATOM   4475  CD2 TYR B 202      25.707  21.897  60.167  1.00  0.00              
ATOM   4476  CE2 TYR B 202      26.415  23.079  60.182  1.00  0.00              
ATOM   4477  CZ  TYR B 202      25.731  24.272  60.251  1.00  0.00              
ATOM   4478  OH  TYR B 202      26.434  25.457  60.216  1.00  0.00              
ATOM   4479  C   TYR B 202      24.050  20.131  57.723  1.00  0.00              
ATOM   4480  O   TYR B 202      24.214  20.988  56.854  1.00  0.00              
ATOM   4481  N   ALA B 203      24.810  19.033  57.791  1.00  0.00              
ATOM   4482  CA  ALA B 203      25.886  18.772  56.842  1.00  0.00              
ATOM   4483  CB  ALA B 203      26.638  17.517  57.251  1.00  0.00              
ATOM   4484  C   ALA B 203      25.418  18.565  55.407  1.00  0.00              
ATOM   4485  O   ALA B 203      26.055  19.037  54.466  1.00  0.00              
ATOM   4486  N   ALA B 204      24.294  17.867  55.233  1.00  0.00              
ATOM   4487  CA  ALA B 204      23.746  17.583  53.916  1.00  0.00              
ATOM   4488  CB  ALA B 204      22.623  16.567  54.044  1.00  0.00              
ATOM   4489  C   ALA B 204      23.166  18.813  53.237  1.00  0.00              
ATOM   4490  O   ALA B 204      23.275  18.970  52.020  1.00  0.00              
ATOM   4491  N   TYR B 205      22.524  19.686  54.016  1.00  0.00              
ATOM   4492  CA  TYR B 205      21.941  20.894  53.464  1.00  0.00              
ATOM   4493  CB  TYR B 205      20.641  21.220  54.191  1.00  0.00              
ATOM   4494  CG  TYR B 205      19.458  20.331  53.823  1.00  0.00              
ATOM   4495  CD1 TYR B 205      18.475  20.097  54.762  1.00  0.00              
ATOM   4496  CE1 TYR B 205      17.349  19.379  54.417  1.00  0.00              
ATOM   4497  CD2 TYR B 205      19.329  19.812  52.546  1.00  0.00              
ATOM   4498  CE2 TYR B 205      18.208  19.091  52.197  1.00  0.00              
ATOM   4499  CZ  TYR B 205      17.220  18.891  53.134  1.00  0.00              
ATOM   4500  OH  TYR B 205      16.088  18.192  52.777  1.00  0.00              
ATOM   4501  C   TYR B 205      22.842  22.118  53.432  1.00  0.00              
ATOM   4502  O   TYR B 205      22.791  22.907  52.487  1.00  0.00              
ATOM   4503  N   GLY B 206      23.692  22.297  54.445  1.00  0.00              
ATOM   4504  CA  GLY B 206      24.444  23.531  54.606  1.00  0.00              
ATOM   4505  C   GLY B 206      23.620  24.550  55.382  1.00  0.00              
ATOM   4506  O   GLY B 206      22.399  24.618  55.224  1.00  0.00              
ATOM   4507  N   GLU B 207      24.289  25.384  56.189  1.00  0.00              
ATOM   4508  CA  GLU B 207      23.654  26.243  57.186  1.00  0.00              
ATOM   4509  CB  GLU B 207      24.675  27.241  57.746  1.00  0.00              
ATOM   4510  CG  GLU B 207      24.144  28.098  58.897  1.00  0.00              
ATOM   4511  CD  GLU B 207      25.218  28.735  59.762  1.00  0.00              
ATOM   4512  OE1 GLU B 207      25.516  28.168  60.818  1.00  0.00              
ATOM   4513  OE2 GLU B 207      25.750  29.777  59.388  1.00  0.00              
ATOM   4514  C   GLU B 207      22.354  26.945  56.803  1.00  0.00              
ATOM   4515  O   GLU B 207      21.349  26.750  57.486  1.00  0.00              
ATOM   4516  N   LYS B 208      22.327  27.707  55.703  1.00  0.00              
ATOM   4517  CA  LYS B 208      21.121  28.407  55.276  1.00  0.00              
ATOM   4518  CB  LYS B 208      21.417  29.292  54.065  1.00  0.00              
ATOM   4519  CG  LYS B 208      20.247  30.188  53.670  1.00  0.00              
ATOM   4520  CD  LYS B 208      20.551  30.979  52.410  1.00  0.00              
ATOM   4521  CE  LYS B 208      19.333  31.812  52.042  1.00  0.00              
ATOM   4522  NZ  LYS B 208      19.583  32.585  50.842  1.00  0.00              
ATOM   4523  C   LYS B 208      19.984  27.441  54.950  1.00  0.00              
ATOM   4524  O   LYS B 208      18.847  27.641  55.379  1.00  0.00              
ATOM   4525  N   LYS B 209      20.289  26.344  54.253  1.00  0.00              
ATOM   4526  CA  LYS B 209      19.262  25.414  53.819  1.00  0.00              
ATOM   4527  CB  LYS B 209      19.802  24.583  52.667  1.00  0.00              
ATOM   4528  CG  LYS B 209      18.749  23.840  51.862  1.00  0.00              
ATOM   4529  CD  LYS B 209      19.456  23.153  50.711  1.00  0.00              
ATOM   4530  CE  LYS B 209      18.462  22.555  49.736  1.00  0.00              
ATOM   4531  NZ  LYS B 209      19.153  22.144  48.529  1.00  0.00              
ATOM   4532  C   LYS B 209      18.811  24.542  54.988  1.00  0.00              
ATOM   4533  O   LYS B 209      17.656  24.121  55.044  1.00  0.00              
ATOM   4534  N   SER B 210      19.693  24.286  55.959  1.00  0.00              
ATOM   4535  CA  SER B 210      19.323  23.603  57.189  1.00  0.00              
ATOM   4536  CB  SER B 210      20.567  23.195  57.967  1.00  0.00              
ATOM   4537  OG  SER B 210      20.281  22.290  59.028  1.00  0.00              
ATOM   4538  C   SER B 210      18.450  24.504  58.055  1.00  0.00              
ATOM   4539  O   SER B 210      17.513  24.025  58.693  1.00  0.00              
ATOM   4540  N   ARG B 211      18.745  25.807  58.090  1.00  0.00              
ATOM   4541  CA  ARG B 211      17.928  26.804  58.769  1.00  0.00              
ATOM   4542  CB  ARG B 211      18.639  28.142  58.627  1.00  0.00              
ATOM   4543  CG  ARG B 211      18.016  29.380  59.236  1.00  0.00              
ATOM   4544  CD  ARG B 211      18.912  30.529  58.793  1.00  0.00              
ATOM   4545  NE  ARG B 211      18.331  31.830  59.076  1.00  0.00              
ATOM   4546  CZ  ARG B 211      17.372  32.373  58.325  1.00  0.00              
ATOM   4547  NH1 ARG B 211      16.854  33.529  58.714  1.00  0.00              
ATOM   4548  NH2 ARG B 211      16.965  31.814  57.189  1.00  0.00              
ATOM   4549  C   ARG B 211      16.532  26.844  58.158  1.00  0.00              
ATOM   4550  O   ARG B 211      15.528  26.794  58.873  1.00  0.00              
ATOM   4551  N   LEU B 212      16.472  26.886  56.822  1.00  0.00              
ATOM   4552  CA  LEU B 212      15.220  26.755  56.095  1.00  0.00              
ATOM   4553  CB  LEU B 212      15.427  26.929  54.593  1.00  0.00              
ATOM   4554  CG  LEU B 212      15.254  28.312  53.964  1.00  0.00              
ATOM   4555  CD1 LEU B 212      16.136  29.376  54.603  1.00  0.00              
ATOM   4556  CD2 LEU B 212      15.530  28.220  52.474  1.00  0.00              
ATOM   4557  C   LEU B 212      14.504  25.443  56.377  1.00  0.00              
ATOM   4558  O   LEU B 212      13.311  25.476  56.658  1.00  0.00              
ATOM   4559  N   SER B 213      15.188  24.293  56.368  1.00  0.00              
ATOM   4560  CA  SER B 213      14.590  23.008  56.720  1.00  0.00              
ATOM   4561  CB  SER B 213      15.618  21.885  56.574  1.00  0.00              
ATOM   4562  OG  SER B 213      15.120  20.579  56.851  1.00  0.00              
ATOM   4563  C   SER B 213      14.024  23.013  58.134  1.00  0.00              
ATOM   4564  O   SER B 213      12.925  22.506  58.358  1.00  0.00              
ATOM   4565  N   ASN B 214      14.746  23.602  59.093  1.00  0.00              
ATOM   4566  CA  ASN B 214      14.264  23.743  60.460  1.00  0.00              
ATOM   4567  CB  ASN B 214      15.345  24.338  61.368  1.00  0.00              
ATOM   4568  CG  ASN B 214      16.468  23.366  61.714  1.00  0.00              
ATOM   4569  OD1 ASN B 214      16.239  22.191  61.987  1.00  0.00              
ATOM   4570  ND2 ASN B 214      17.727  23.782  61.744  1.00  0.00              
ATOM   4571  C   ASN B 214      13.002  24.591  60.516  1.00  0.00              
ATOM   4572  O   ASN B 214      12.024  24.224  61.170  1.00  0.00              
ATOM   4573  N   LEU B 215      12.996  25.701  59.770  1.00  0.00              
ATOM   4574  CA  LEU B 215      11.823  26.552  59.625  1.00  0.00              
ATOM   4575  CB  LEU B 215      12.201  27.769  58.783  1.00  0.00              
ATOM   4576  CG  LEU B 215      11.225  28.921  58.591  1.00  0.00              
ATOM   4577  CD1 LEU B 215      10.954  29.628  59.907  1.00  0.00              
ATOM   4578  CD2 LEU B 215      11.808  29.911  57.604  1.00  0.00              
ATOM   4579  C   LEU B 215      10.647  25.807  58.996  1.00  0.00              
ATOM   4580  O   LEU B 215       9.517  25.944  59.463  1.00  0.00              
ATOM   4581  N   ILE B 216      10.899  24.988  57.965  1.00  0.00              
ATOM   4582  CA  ILE B 216       9.880  24.166  57.319  1.00  0.00              
ATOM   4583  CB  ILE B 216      10.457  23.452  56.064  1.00  0.00              
ATOM   4584  CG2 ILE B 216       9.458  22.463  55.470  1.00  0.00              
ATOM   4585  CG1 ILE B 216      10.868  24.458  54.996  1.00  0.00              
ATOM   4586  CD1 ILE B 216      11.674  23.866  53.823  1.00  0.00              
ATOM   4587  C   ILE B 216       9.299  23.162  58.308  1.00  0.00              
ATOM   4588  O   ILE B 216       8.076  23.049  58.416  1.00  0.00              
ATOM   4589  N   LYS B 217      10.157  22.456  59.057  1.00  0.00              
ATOM   4590  CA  LYS B 217       9.708  21.518  60.077  1.00  0.00              
ATOM   4591  CB  LYS B 217      10.875  20.817  60.776  1.00  0.00              
ATOM   4592  CG  LYS B 217      11.609  19.867  59.843  1.00  0.00              
ATOM   4593  CD  LYS B 217      12.662  19.022  60.545  1.00  0.00              
ATOM   4594  CE  LYS B 217      13.282  18.159  59.461  1.00  0.00              
ATOM   4595  NZ  LYS B 217      14.151  17.110  59.958  1.00  0.00              
ATOM   4596  C   LYS B 217       8.821  22.203  61.102  1.00  0.00              
ATOM   4597  O   LYS B 217       7.687  21.777  61.311  1.00  0.00              
ATOM   4598  N   LEU B 218       9.283  23.321  61.672  1.00  0.00              
ATOM   4599  CA  LEU B 218       8.488  24.096  62.616  1.00  0.00              
ATOM   4600  CB  LEU B 218       9.302  25.265  63.156  1.00  0.00              
ATOM   4601  CG  LEU B 218      10.539  24.954  63.991  1.00  0.00              
ATOM   4602  CD1 LEU B 218      11.349  26.215  64.212  1.00  0.00              
ATOM   4603  CD2 LEU B 218      10.170  24.292  65.308  1.00  0.00              
ATOM   4604  C   LEU B 218       7.174  24.604  62.031  1.00  0.00              
ATOM   4605  O   LEU B 218       6.145  24.566  62.705  1.00  0.00              
ATOM   4606  N   ALA B 219       7.183  25.034  60.765  1.00  0.00              
ATOM   4607  CA  ALA B 219       5.980  25.472  60.070  1.00  0.00              
ATOM   4608  CB  ALA B 219       6.344  25.993  58.690  1.00  0.00              
ATOM   4609  C   ALA B 219       4.966  24.361  59.849  1.00  0.00              
ATOM   4610  O   ALA B 219       3.763  24.571  60.000  1.00  0.00              
ATOM   4611  N   GLN B 220       5.428  23.163  59.485  1.00  0.00              
ATOM   4612  CA  GLN B 220       4.516  22.059  59.231  1.00  0.00              
ATOM   4613  CB  GLN B 220       5.121  21.052  58.255  1.00  0.00              
ATOM   4614  CG  GLN B 220       5.407  21.743  56.927  1.00  0.00              
ATOM   4615  CD  GLN B 220       5.691  20.846  55.734  1.00  0.00              
ATOM   4616  OE1 GLN B 220       6.479  19.900  55.768  1.00  0.00              
ATOM   4617  NE2 GLN B 220       5.040  21.163  54.623  1.00  0.00              
ATOM   4618  C   GLN B 220       4.034  21.395  60.512  1.00  0.00              
ATOM   4619  O   GLN B 220       2.902  20.915  60.584  1.00  0.00              
ATOM   4620  N   LYS B 221       4.878  21.373  61.547  1.00  0.00              
ATOM   4621  CA  LYS B 221       4.481  20.905  62.867  1.00  0.00              
ATOM   4622  CB  LYS B 221       5.709  20.653  63.734  1.00  0.00              
ATOM   4623  CG  LYS B 221       6.547  19.483  63.238  1.00  0.00              
ATOM   4624  CD  LYS B 221       7.874  19.424  63.976  1.00  0.00              
ATOM   4625  CE  LYS B 221       8.673  18.227  63.487  1.00  0.00              
ATOM   4626  NZ  LYS B 221       9.857  18.045  64.302  1.00  0.00              
ATOM   4627  C   LYS B 221       3.549  21.891  63.561  1.00  0.00              
ATOM   4628  O   LYS B 221       2.607  21.484  64.245  1.00  0.00              
ATOM   4629  N   VAL B 222       3.789  23.201  63.419  1.00  0.00              
ATOM   4630  CA  VAL B 222       2.892  24.214  63.959  1.00  0.00              
ATOM   4631  CB  VAL B 222       3.483  24.936  65.203  1.00  0.00              
ATOM   4632  CG1 VAL B 222       2.413  25.799  65.843  1.00  0.00              
ATOM   4633  CG2 VAL B 222       4.020  23.993  66.262  1.00  0.00              
ATOM   4634  C   VAL B 222       2.511  25.235  62.881  1.00  0.00              
ATOM   4635  O   VAL B 222       3.135  26.296  62.771  1.00  0.00              
ATOM   4636  N   PRO B 223       1.477  24.987  62.062  1.00  0.00              
ATOM   4637  CD  PRO B 223       0.804  23.699  61.921  1.00  0.00              
ATOM   4638  CA  PRO B 223       0.964  25.952  61.092  1.00  0.00              
ATOM   4639  CB  PRO B 223      -0.012  25.124  60.282  1.00  0.00              
ATOM   4640  CG  PRO B 223      -0.498  24.072  61.244  1.00  0.00              
ATOM   4641  C   PRO B 223       0.310  27.171  61.735  1.00  0.00              
ATOM   4642  O   PRO B 223       0.339  28.271  61.187  1.00  0.00              
ATOM   4643  N   THR B 224      -0.230  27.001  62.943  1.00  0.00              
ATOM   4644  CA  THR B 224      -0.929  28.040  63.685  1.00  0.00              
ATOM   4645  CB  THR B 224      -1.727  27.350  64.809  1.00  0.00              
ATOM   4646  OG1 THR B 224      -0.906  26.300  65.321  1.00  0.00              
ATOM   4647  CG2 THR B 224      -3.049  26.794  64.304  1.00  0.00              
ATOM   4648  C   THR B 224      -0.075  29.176  64.247  1.00  0.00              
ATOM   4649  O   THR B 224      -0.596  30.112  64.857  1.00  0.00              
ATOM   4650  N   ALA B 225       1.245  29.112  64.062  1.00  0.00              
ATOM   4651  CA  ALA B 225       2.153  30.126  64.571  1.00  0.00              
ATOM   4652  CB  ALA B 225       3.520  29.478  64.725  1.00  0.00              
ATOM   4653  C   ALA B 225       2.300  31.330  63.642  1.00  0.00              
ATOM   4654  O   ALA B 225       1.573  31.485  62.655  1.00  0.00              
ATOM   4655  N   ASP B 226       3.229  32.232  63.964  1.00  0.00              
ATOM   4656  CA  ASP B 226       3.679  33.233  63.009  1.00  0.00              
ATOM   4657  CB  ASP B 226       3.180  34.633  63.383  1.00  0.00              
ATOM   4658  CG  ASP B 226       3.068  35.630  62.225  1.00  0.00              
ATOM   4659  OD1 ASP B 226       3.731  35.472  61.189  1.00  0.00              
ATOM   4660  OD2 ASP B 226       2.300  36.578  62.356  1.00  0.00              
ATOM   4661  C   ASP B 226       5.204  33.201  63.003  1.00  0.00              
ATOM   4662  O   ASP B 226       5.816  32.678  63.941  1.00  0.00              
ATOM   4663  N   LEU B 227       5.837  33.770  61.969  1.00  0.00              
ATOM   4664  CA  LEU B 227       7.287  33.810  61.799  1.00  0.00              
ATOM   4665  CB  LEU B 227       7.631  34.736  60.636  1.00  0.00              
ATOM   4666  CG  LEU B 227       9.061  34.731  60.107  1.00  0.00              
ATOM   4667  CD1 LEU B 227       9.347  33.429  59.376  1.00  0.00              
ATOM   4668  CD2 LEU B 227       9.296  35.911  59.184  1.00  0.00              
ATOM   4669  C   LEU B 227       8.065  34.246  63.037  1.00  0.00              
ATOM   4670  O   LEU B 227       9.122  33.704  63.352  1.00  0.00              
ATOM   4671  N   GLU B 228       7.480  35.175  63.797  1.00  0.00              
ATOM   4672  CA  GLU B 228       8.080  35.720  65.009  1.00  0.00              
ATOM   4673  CB  GLU B 228       7.234  36.884  65.532  1.00  0.00              
ATOM   4674  CG  GLU B 228       7.199  38.163  64.675  1.00  0.00              
ATOM   4675  CD  GLU B 228       6.598  38.053  63.275  1.00  0.00              
ATOM   4676  OE1 GLU B 228       7.091  38.717  62.369  1.00  0.00              
ATOM   4677  OE2 GLU B 228       5.652  37.279  63.082  1.00  0.00              
ATOM   4678  C   GLU B 228       8.256  34.678  66.112  1.00  0.00              
ATOM   4679  O   GLU B 228       9.047  34.859  67.036  1.00  0.00              
ATOM   4680  N   ASP B 229       7.505  33.576  66.029  1.00  0.00              
ATOM   4681  CA  ASP B 229       7.684  32.452  66.934  1.00  0.00              
ATOM   4682  CB  ASP B 229       6.415  31.620  67.113  1.00  0.00              
ATOM   4683  CG  ASP B 229       5.204  32.349  67.662  1.00  0.00              
ATOM   4684  OD1 ASP B 229       5.302  33.018  68.689  1.00  0.00              
ATOM   4685  OD2 ASP B 229       4.138  32.235  67.047  1.00  0.00              
ATOM   4686  C   ASP B 229       8.740  31.523  66.365  1.00  0.00              
ATOM   4687  O   ASP B 229       9.750  31.241  67.009  1.00  0.00              
ATOM   4688  N   VAL B 230       8.510  31.068  65.129  1.00  0.00              
ATOM   4689  CA  VAL B 230       9.307  30.000  64.541  1.00  0.00              
ATOM   4690  CB  VAL B 230       8.561  29.296  63.381  1.00  0.00              
ATOM   4691  CG1 VAL B 230       7.338  28.566  63.907  1.00  0.00              
ATOM   4692  CG2 VAL B 230       8.138  30.260  62.286  1.00  0.00              
ATOM   4693  C   VAL B 230      10.724  30.380  64.131  1.00  0.00              
ATOM   4694  O   VAL B 230      11.666  29.644  64.431  1.00  0.00              
ATOM   4695  N   LEU B 231      10.920  31.535  63.485  1.00  0.00              
ATOM   4696  CA  LEU B 231      12.234  31.937  63.003  1.00  0.00              
ATOM   4697  CB  LEU B 231      12.158  33.177  62.106  1.00  0.00              
ATOM   4698  CG  LEU B 231      13.423  33.657  61.398  1.00  0.00              
ATOM   4699  CD1 LEU B 231      13.954  32.589  60.453  1.00  0.00              
ATOM   4700  CD2 LEU B 231      13.149  34.951  60.653  1.00  0.00              
ATOM   4701  C   LEU B 231      13.291  32.103  64.094  1.00  0.00              
ATOM   4702  O   LEU B 231      14.390  31.600  63.863  1.00  0.00              
ATOM   4703  N   PRO B 232      13.091  32.724  65.276  1.00  0.00              
ATOM   4704  CD  PRO B 232      11.972  33.607  65.603  1.00  0.00              
ATOM   4705  CA  PRO B 232      14.063  32.726  66.372  1.00  0.00              
ATOM   4706  CB  PRO B 232      13.301  33.392  67.495  1.00  0.00              
ATOM   4707  CG  PRO B 232      12.504  34.431  66.759  1.00  0.00              
ATOM   4708  C   PRO B 232      14.522  31.327  66.765  1.00  0.00              
ATOM   4709  O   PRO B 232      15.704  31.100  67.027  1.00  0.00              
ATOM   4710  N   LEU B 233      13.593  30.366  66.741  1.00  0.00              
ATOM   4711  CA  LEU B 233      13.902  28.983  67.069  1.00  0.00              
ATOM   4712  CB  LEU B 233      12.622  28.180  67.259  1.00  0.00              
ATOM   4713  CG  LEU B 233      11.552  28.760  68.168  1.00  0.00              
ATOM   4714  CD1 LEU B 233      10.337  27.860  68.194  1.00  0.00              
ATOM   4715  CD2 LEU B 233      12.090  28.994  69.561  1.00  0.00              
ATOM   4716  C   LEU B 233      14.739  28.358  65.965  1.00  0.00              
ATOM   4717  O   LEU B 233      15.764  27.736  66.245  1.00  0.00              
ATOM   4718  N   ALA B 234      14.333  28.570  64.706  1.00  0.00              
ATOM   4719  CA  ALA B 234      15.076  28.104  63.542  1.00  0.00              
ATOM   4720  CB  ALA B 234      14.361  28.523  62.267  1.00  0.00              
ATOM   4721  C   ALA B 234      16.494  28.659  63.481  1.00  0.00              
ATOM   4722  O   ALA B 234      17.425  27.945  63.105  1.00  0.00              
ATOM   4723  N   GLU B 235      16.680  29.926  63.872  1.00  0.00              
ATOM   4724  CA  GLU B 235      18.006  30.506  64.037  1.00  0.00              
ATOM   4725  CB  GLU B 235      17.925  31.980  64.443  1.00  0.00              
ATOM   4726  CG  GLU B 235      17.263  32.953  63.468  1.00  0.00              
ATOM   4727  CD  GLU B 235      18.001  33.293  62.176  1.00  0.00              
ATOM   4728  OE1 GLU B 235      17.434  34.035  61.375  1.00  0.00              
ATOM   4729  OE2 GLU B 235      19.129  32.851  61.953  1.00  0.00              
ATOM   4730  C   GLU B 235      18.770  29.770  65.128  1.00  0.00              
ATOM   4731  O   GLU B 235      19.858  29.239  64.896  1.00  0.00              
ATOM   4732  N   ASP B 236      18.162  29.707  66.319  1.00  0.00              
ATOM   4733  CA  ASP B 236      18.794  29.146  67.503  1.00  0.00              
ATOM   4734  CB  ASP B 236      17.850  29.259  68.697  1.00  0.00              
ATOM   4735  CG  ASP B 236      18.385  28.688  70.003  1.00  0.00              
ATOM   4736  OD1 ASP B 236      19.382  29.179  70.529  1.00  0.00              
ATOM   4737  OD2 ASP B 236      17.769  27.753  70.513  1.00  0.00              
ATOM   4738  C   ASP B 236      19.269  27.714  67.320  1.00  0.00              
ATOM   4739  O   ASP B 236      20.434  27.444  67.596  1.00  0.00              
ATOM   4740  N   ILE B 237      18.424  26.806  66.819  1.00  0.00              
ATOM   4741  CA  ILE B 237      18.829  25.424  66.581  1.00  0.00              
ATOM   4742  CB  ILE B 237      17.617  24.516  66.225  1.00  0.00              
ATOM   4743  CG2 ILE B 237      16.880  24.998  64.982  1.00  0.00              
ATOM   4744  CG1 ILE B 237      18.020  23.044  66.113  1.00  0.00              
ATOM   4745  CD1 ILE B 237      16.866  22.065  65.814  1.00  0.00              
ATOM   4746  C   ILE B 237      19.958  25.312  65.556  1.00  0.00              
ATOM   4747  O   ILE B 237      20.934  24.601  65.799  1.00  0.00              
ATOM   4748  N   THR B 238      19.892  26.047  64.440  1.00  0.00              
ATOM   4749  CA  THR B 238      20.924  25.975  63.413  1.00  0.00              
ATOM   4750  CB  THR B 238      20.457  26.716  62.148  1.00  0.00              
ATOM   4751  OG1 THR B 238      19.156  26.212  61.860  1.00  0.00              
ATOM   4752  CG2 THR B 238      21.357  26.464  60.952  1.00  0.00              
ATOM   4753  C   THR B 238      22.264  26.504  63.928  1.00  0.00              
ATOM   4754  O   THR B 238      23.320  25.941  63.628  1.00  0.00              
ATOM   4755  N   ASN B 239      22.221  27.557  64.753  1.00  0.00              
ATOM   4756  CA  ASN B 239      23.415  28.074  65.412  1.00  0.00              
ATOM   4757  CB  ASN B 239      23.149  29.417  66.083  1.00  0.00              
ATOM   4758  CG  ASN B 239      22.906  30.557  65.105  1.00  0.00              
ATOM   4759  OD1 ASN B 239      23.664  30.795  64.168  1.00  0.00              
ATOM   4760  ND2 ASN B 239      21.830  31.310  65.278  1.00  0.00              
ATOM   4761  C   ASN B 239      23.979  27.101  66.439  1.00  0.00              
ATOM   4762  O   ASN B 239      25.194  26.953  66.561  1.00  0.00              
ATOM   4763  N   ILE B 240      23.103  26.414  67.184  1.00  0.00              
ATOM   4764  CA  ILE B 240      23.497  25.328  68.080  1.00  0.00              
ATOM   4765  CB  ILE B 240      22.223  24.813  68.805  1.00  0.00              
ATOM   4766  CG2 ILE B 240      22.325  23.382  69.328  1.00  0.00              
ATOM   4767  CG1 ILE B 240      21.828  25.801  69.895  1.00  0.00              
ATOM   4768  CD1 ILE B 240      20.477  25.507  70.573  1.00  0.00              
ATOM   4769  C   ILE B 240      24.239  24.229  67.323  1.00  0.00              
ATOM   4770  O   ILE B 240      25.263  23.719  67.786  1.00  0.00              
ATOM   4771  N   LEU B 241      23.732  23.888  66.134  1.00  0.00              
ATOM   4772  CA  LEU B 241      24.384  22.929  65.259  1.00  0.00              
ATOM   4773  CB  LEU B 241      23.521  22.654  64.031  1.00  0.00              
ATOM   4774  CG  LEU B 241      22.158  22.013  64.270  1.00  0.00              
ATOM   4775  CD1 LEU B 241      21.318  21.990  63.006  1.00  0.00              
ATOM   4776  CD2 LEU B 241      22.325  20.623  64.843  1.00  0.00              
ATOM   4777  C   LEU B 241      25.786  23.364  64.857  1.00  0.00              
ATOM   4778  O   LEU B 241      26.744  22.636  65.131  1.00  0.00              
ATOM   4779  N   SER B 242      25.960  24.560  64.281  1.00  0.00              
ATOM   4780  CA  SER B 242      27.288  25.044  63.922  1.00  0.00              
ATOM   4781  CB  SER B 242      27.189  26.339  63.134  1.00  0.00              
ATOM   4782  OG  SER B 242      26.081  27.137  63.525  1.00  0.00              
ATOM   4783  C   SER B 242      28.251  25.215  65.087  1.00  0.00              
ATOM   4784  O   SER B 242      29.456  25.002  64.942  1.00  0.00              
ATOM   4785  N   LYS B 243      27.723  25.589  66.254  1.00  0.00              
ATOM   4786  CA  LYS B 243      28.521  25.698  67.463  1.00  0.00              
ATOM   4787  CB  LYS B 243      27.713  26.457  68.515  1.00  0.00              
ATOM   4788  CG  LYS B 243      28.451  26.821  69.793  1.00  0.00              
ATOM   4789  CD  LYS B 243      27.561  27.701  70.658  1.00  0.00              
ATOM   4790  CE  LYS B 243      28.278  28.086  71.943  1.00  0.00              
ATOM   4791  NZ  LYS B 243      28.369  26.958  72.851  1.00  0.00              
ATOM   4792  C   LYS B 243      28.971  24.339  67.995  1.00  0.00              
ATOM   4793  O   LYS B 243      30.143  24.161  68.330  1.00  0.00              
ATOM   4794  N   CYS B 244      28.079  23.346  68.055  1.00  0.00              
ATOM   4795  CA  CYS B 244      28.383  22.145  68.816  1.00  0.00              
ATOM   4796  CB  CYS B 244      27.362  22.004  69.934  1.00  0.00              
ATOM   4797  SG  CYS B 244      27.224  23.546  70.877  1.00  0.00              
ATOM   4798  C   CYS B 244      28.558  20.829  68.070  1.00  0.00              
ATOM   4799  O   CYS B 244      29.183  19.914  68.620  1.00  0.00              
ATOM   4800  N   CYS B 245      28.077  20.696  66.823  1.00  0.00              
ATOM   4801  CA  CYS B 245      28.142  19.435  66.082  1.00  0.00              
ATOM   4802  CB  CYS B 245      27.537  19.555  64.691  1.00  0.00              
ATOM   4803  SG  CYS B 245      25.739  19.748  64.684  1.00  0.00              
ATOM   4804  C   CYS B 245      29.522  18.812  65.928  1.00  0.00              
ATOM   4805  O   CYS B 245      29.664  17.591  65.954  1.00  0.00              
ATOM   4806  N   GLU B 246      30.569  19.621  65.765  1.00  0.00              
ATOM   4807  CA  GLU B 246      31.917  19.084  65.727  1.00  0.00              
ATOM   4808  CB  GLU B 246      32.611  19.447  64.411  1.00  0.00              
ATOM   4809  CG  GLU B 246      32.092  18.654  63.207  1.00  0.00              
ATOM   4810  CD  GLU B 246      32.278  17.144  63.329  1.00  0.00              
ATOM   4811  OE1 GLU B 246      33.411  16.665  63.248  1.00  0.00              
ATOM   4812  OE2 GLU B 246      31.295  16.431  63.525  1.00  0.00              
ATOM   4813  C   GLU B 246      32.741  19.446  66.955  1.00  0.00              
ATOM   4814  O   GLU B 246      33.915  19.817  66.876  1.00  0.00              
ATOM   4815  N   SER B 247      32.113  19.341  68.128  1.00  0.00              
ATOM   4816  CA  SER B 247      32.842  19.492  69.373  1.00  0.00              
ATOM   4817  CB  SER B 247      31.888  19.742  70.537  1.00  0.00              
ATOM   4818  OG  SER B 247      30.852  18.772  70.631  1.00  0.00              
ATOM   4819  C   SER B 247      33.725  18.274  69.618  1.00  0.00              
ATOM   4820  O   SER B 247      33.256  17.139  69.751  1.00  0.00              
ATOM   4821  N   ALA B 248      35.035  18.519  69.591  1.00  0.00              
ATOM   4822  CA  ALA B 248      36.020  17.487  69.871  1.00  0.00              
ATOM   4823  CB  ALA B 248      37.400  17.985  69.471  1.00  0.00              
ATOM   4824  C   ALA B 248      36.079  17.077  71.337  1.00  0.00              
ATOM   4825  O   ALA B 248      36.147  15.890  71.654  1.00  0.00              
ATOM   4826  N   SER B 249      36.049  18.054  72.246  1.00  0.00              
ATOM   4827  CA  SER B 249      36.139  17.786  73.670  1.00  0.00              
ATOM   4828  CB  SER B 249      37.464  18.354  74.170  1.00  0.00              
ATOM   4829  OG  SER B 249      37.588  19.719  73.775  1.00  0.00              
ATOM   4830  C   SER B 249      34.958  18.364  74.443  1.00  0.00              
ATOM   4831  O   SER B 249      34.076  17.632  74.897  1.00  0.00              
ATOM   4832  N   GLU B 250      34.896  19.691  74.589  1.00  0.00              
ATOM   4833  CA  GLU B 250      33.819  20.331  75.324  1.00  0.00              
ATOM   4834  CB  GLU B 250      34.256  21.735  75.760  1.00  0.00              
ATOM   4835  CG  GLU B 250      33.318  22.464  76.728  1.00  0.00              
ATOM   4836  CD  GLU B 250      33.102  21.765  78.065  1.00  0.00              
ATOM   4837  OE1 GLU B 250      34.026  21.725  78.876  1.00  0.00              
ATOM   4838  OE2 GLU B 250      32.000  21.260  78.287  1.00  0.00              
ATOM   4839  C   GLU B 250      32.535  20.354  74.500  1.00  0.00              
ATOM   4840  O   GLU B 250      32.273  21.262  73.706  1.00  0.00              
ATOM   4841  N   ASP B 251      31.739  19.296  74.662  1.00  0.00              
ATOM   4842  CA  ASP B 251      30.427  19.245  74.038  1.00  0.00              
ATOM   4843  CB  ASP B 251      29.792  17.856  74.106  1.00  0.00              
ATOM   4844  CG  ASP B 251      28.433  17.836  73.415  1.00  0.00              
ATOM   4845  OD1 ASP B 251      27.412  17.753  74.099  1.00  0.00              
ATOM   4846  OD2 ASP B 251      28.376  17.972  72.194  1.00  0.00              
ATOM   4847  C   ASP B 251      29.457  20.257  74.624  1.00  0.00              
ATOM   4848  O   ASP B 251      28.916  20.070  75.715  1.00  0.00              
ATOM   4849  N   CYS B 252      29.227  21.341  73.891  1.00  0.00              
ATOM   4850  CA  CYS B 252      28.194  22.286  74.277  1.00  0.00              
ATOM   4851  CB  CYS B 252      28.460  23.659  73.683  1.00  0.00              
ATOM   4852  SG  CYS B 252      28.937  23.690  71.937  1.00  0.00              
ATOM   4853  C   CYS B 252      26.757  21.850  74.024  1.00  0.00              
ATOM   4854  O   CYS B 252      25.847  22.337  74.698  1.00  0.00              
ATOM   4855  N   MET B 253      26.525  20.899  73.105  1.00  0.00              
ATOM   4856  CA  MET B 253      25.186  20.446  72.721  1.00  0.00              
ATOM   4857  CB  MET B 253      25.318  19.296  71.726  1.00  0.00              
ATOM   4858  CG  MET B 253      24.069  18.946  70.935  1.00  0.00              
ATOM   4859  SD  MET B 253      23.582  20.243  69.772  1.00  0.00              
ATOM   4860  CE  MET B 253      24.416  19.668  68.319  1.00  0.00              
ATOM   4861  C   MET B 253      24.315  20.023  73.904  1.00  0.00              
ATOM   4862  O   MET B 253      23.127  20.348  73.963  1.00  0.00              
ATOM   4863  N   ALA B 254      24.944  19.350  74.875  1.00  0.00              
ATOM   4864  CA  ALA B 254      24.323  18.990  76.144  1.00  0.00              
ATOM   4865  CB  ALA B 254      25.380  18.371  77.045  1.00  0.00              
ATOM   4866  C   ALA B 254      23.693  20.139  76.924  1.00  0.00              
ATOM   4867  O   ALA B 254      22.707  19.940  77.633  1.00  0.00              
ATOM   4868  N   LYS B 255      24.254  21.347  76.821  1.00  0.00              
ATOM   4869  CA  LYS B 255      23.670  22.524  77.452  1.00  0.00              
ATOM   4870  CB  LYS B 255      24.735  23.535  77.895  1.00  0.00              
ATOM   4871  CG  LYS B 255      25.877  23.025  78.772  1.00  0.00              
ATOM   4872  CD  LYS B 255      27.034  22.569  77.897  1.00  0.00              
ATOM   4873  CE  LYS B 255      28.226  22.080  78.698  1.00  0.00              
ATOM   4874  NZ  LYS B 255      29.302  21.753  77.783  1.00  0.00              
ATOM   4875  C   LYS B 255      22.727  23.216  76.474  1.00  0.00              
ATOM   4876  O   LYS B 255      21.650  23.694  76.842  1.00  0.00              
ATOM   4877  N   GLU B 256      23.136  23.243  75.199  1.00  0.00              
ATOM   4878  CA  GLU B 256      22.409  23.939  74.149  1.00  0.00              
ATOM   4879  CB  GLU B 256      23.142  23.849  72.820  1.00  0.00              
ATOM   4880  CG  GLU B 256      24.542  24.440  72.710  1.00  0.00              
ATOM   4881  CD  GLU B 256      24.721  25.914  73.041  1.00  0.00              
ATOM   4882  OE1 GLU B 256      23.895  26.739  72.651  1.00  0.00              
ATOM   4883  OE2 GLU B 256      25.725  26.234  73.681  1.00  0.00              
ATOM   4884  C   GLU B 256      20.992  23.437  73.927  1.00  0.00              
ATOM   4885  O   GLU B 256      20.058  24.240  73.921  1.00  0.00              
ATOM   4886  N   LEU B 257      20.795  22.123  73.760  1.00  0.00              
ATOM   4887  CA  LEU B 257      19.464  21.591  73.495  1.00  0.00              
ATOM   4888  CB  LEU B 257      19.498  20.131  73.036  1.00  0.00              
ATOM   4889  CG  LEU B 257      20.208  19.809  71.725  1.00  0.00              
ATOM   4890  CD1 LEU B 257      20.102  18.323  71.434  1.00  0.00              
ATOM   4891  CD2 LEU B 257      19.628  20.606  70.565  1.00  0.00              
ATOM   4892  C   LEU B 257      18.439  21.816  74.607  1.00  0.00              
ATOM   4893  O   LEU B 257      17.308  22.163  74.263  1.00  0.00              
ATOM   4894  N   PRO B 258      18.726  21.686  75.918  1.00  0.00              
ATOM   4895  CD  PRO B 258      19.766  20.821  76.474  1.00  0.00              
ATOM   4896  CA  PRO B 258      17.861  22.164  76.995  1.00  0.00              
ATOM   4897  CB  PRO B 258      18.690  21.904  78.231  1.00  0.00              
ATOM   4898  CG  PRO B 258      19.303  20.572  77.898  1.00  0.00              
ATOM   4899  C   PRO B 258      17.467  23.631  76.866  1.00  0.00              
ATOM   4900  O   PRO B 258      16.284  23.972  76.980  1.00  0.00              
ATOM   4901  N   GLU B 259      18.439  24.506  76.577  1.00  0.00              
ATOM   4902  CA  GLU B 259      18.158  25.913  76.327  1.00  0.00              
ATOM   4903  CB  GLU B 259      19.480  26.680  76.203  1.00  0.00              
ATOM   4904  CG  GLU B 259      19.417  28.175  75.862  1.00  0.00              
ATOM   4905  CD  GLU B 259      18.501  29.031  76.732  1.00  0.00              
ATOM   4906  OE1 GLU B 259      18.644  29.028  77.955  1.00  0.00              
ATOM   4907  OE2 GLU B 259      17.650  29.717  76.163  1.00  0.00              
ATOM   4908  C   GLU B 259      17.260  26.110  75.108  1.00  0.00              
ATOM   4909  O   GLU B 259      16.373  26.968  75.128  1.00  0.00              
ATOM   4910  N   HIS B 260      17.459  25.302  74.061  1.00  0.00              
ATOM   4911  CA  HIS B 260      16.587  25.321  72.901  1.00  0.00              
ATOM   4912  CB  HIS B 260      17.094  24.398  71.794  1.00  0.00              
ATOM   4913  CG  HIS B 260      16.290  24.528  70.508  1.00  0.00              
ATOM   4914  ND1 HIS B 260      15.905  25.649  69.920  1.00  0.00              
ATOM   4915  CD2 HIS B 260      15.792  23.471  69.787  1.00  0.00              
ATOM   4916  NE2 HIS B 260      15.118  24.022  68.810  1.00  0.00              
ATOM   4917  CE1 HIS B 260      15.180  25.330  68.885  1.00  0.00              
ATOM   4918  C   HIS B 260      15.167  24.938  73.289  1.00  0.00              
ATOM   4919  O   HIS B 260      14.245  25.674  72.944  1.00  0.00              
ATOM   4920  N   THR B 261      14.956  23.845  74.034  1.00  0.00              
ATOM   4921  CA  THR B 261      13.618  23.457  74.464  1.00  0.00              
ATOM   4922  CB  THR B 261      13.605  22.084  75.150  1.00  0.00              
ATOM   4923  OG1 THR B 261      14.779  21.961  75.941  1.00  0.00              
ATOM   4924  CG2 THR B 261      13.536  20.982  74.116  1.00  0.00              
ATOM   4925  C   THR B 261      12.862  24.483  75.295  1.00  0.00              
ATOM   4926  O   THR B 261      11.637  24.570  75.190  1.00  0.00              
ATOM   4927  N   VAL B 262      13.581  25.291  76.088  1.00  0.00              
ATOM   4928  CA  VAL B 262      12.976  26.405  76.814  1.00  0.00              
ATOM   4929  CB  VAL B 262      14.025  27.120  77.705  1.00  0.00              
ATOM   4930  CG1 VAL B 262      13.436  28.319  78.440  1.00  0.00              
ATOM   4931  CG2 VAL B 262      14.590  26.160  78.740  1.00  0.00              
ATOM   4932  C   VAL B 262      12.337  27.373  75.820  1.00  0.00              
ATOM   4933  O   VAL B 262      11.131  27.630  75.881  1.00  0.00              
ATOM   4934  N   LYS B 263      13.128  27.847  74.849  1.00  0.00              
ATOM   4935  CA  LYS B 263      12.635  28.752  73.817  1.00  0.00              
ATOM   4936  CB  LYS B 263      13.755  29.157  72.869  1.00  0.00              
ATOM   4937  CG  LYS B 263      14.910  29.948  73.448  1.00  0.00              
ATOM   4938  CD  LYS B 263      15.782  30.332  72.263  1.00  0.00
[truncated: 120,880 more chars]
