# Supplementary material for: RaTrav: a tool for calculating mean first-passage times on biochemical networks
Source: BMC Syst Biol. 2013 Nov 21;7:130. doi: 10.1186/1752-0509-7-130 (PMC4222613; doi:10.1186/1752-0509-7-130)
Supplement: Additional file 1 — RaTrav examples file. File containing RaTrav input and output data for the two case studies presented. [file 1752-0509-7-130-S1.zip › SupplementaryFiles/Example1/81c.pdb]

ATOM      1  N   GLU A   1      11.436  -6.473 102.486  1.00  0.00              
ATOM      2  CA  GLU A   1      11.789  -7.856 102.758  1.00  0.00              
ATOM      3  CB  GLU A   1      11.911  -8.031 104.271  1.00  0.00              
ATOM      4  CG  GLU A   1      12.536  -9.341 104.752  1.00  0.00              
ATOM      5  CD  GLU A   1      13.980  -9.561 104.314  1.00  0.00              
ATOM      6  OE1 GLU A   1      14.854  -8.807 104.745  1.00  0.00              
ATOM      7  OE2 GLU A   1      14.236 -10.496 103.557  1.00  0.00              
ATOM      8  C   GLU A   1      10.745  -8.809 102.182  1.00  0.00              
ATOM      9  O   GLU A   1      11.009  -9.977 101.906  1.00  0.00              
ATOM     10  N   THR A   2       9.549  -8.266 101.983  1.00  0.00              
ATOM     11  CA  THR A   2       8.437  -9.001 101.418  1.00  0.00              
ATOM     12  CB  THR A   2       7.124  -8.298 101.807  1.00  0.00              
ATOM     13  OG1 THR A   2       7.376  -6.894 101.849  1.00  0.00              
ATOM     14  CG2 THR A   2       6.597  -8.801 103.141  1.00  0.00              
ATOM     15  C   THR A   2       8.558  -9.195  99.912  1.00  0.00              
ATOM     16  O   THR A   2       9.053  -8.333  99.179  1.00  0.00              
ATOM     17  N   THR A   3       8.108 -10.359  99.444  1.00  0.00              
ATOM     18  CA  THR A   3       8.190 -10.730  98.041  1.00  0.00              
ATOM     19  CB  THR A   3       7.828 -12.221  97.915  1.00  0.00              
ATOM     20  OG1 THR A   3       6.654 -12.406  98.703  1.00  0.00              
ATOM     21  CG2 THR A   3       8.950 -13.136  98.379  1.00  0.00              
ATOM     22  C   THR A   3       7.286  -9.867  97.172  1.00  0.00              
ATOM     23  O   THR A   3       6.061 -10.009  97.206  1.00  0.00              
ATOM     24  N   ALA A   4       7.903  -8.946  96.430  1.00  0.00              
ATOM     25  CA  ALA A   4       7.196  -8.028  95.549  1.00  0.00              
ATOM     26  CB  ALA A   4       8.209  -7.245  94.727  1.00  0.00              
ATOM     27  C   ALA A   4       6.210  -8.671  94.580  1.00  0.00              
ATOM     28  O   ALA A   4       6.539  -9.618  93.862  1.00  0.00              
ATOM     29  N   LEU A   5       4.984  -8.151  94.576  1.00  0.00              
ATOM     30  CA  LEU A   5       3.908  -8.691  93.761  1.00  0.00              
ATOM     31  CB  LEU A   5       2.557  -8.222  94.285  1.00  0.00              
ATOM     32  CG  LEU A   5       2.104  -8.685  95.657  1.00  0.00              
ATOM     33  CD1 LEU A   5       0.858  -7.939  96.094  1.00  0.00              
ATOM     34  CD2 LEU A   5       1.852 -10.175  95.654  1.00  0.00              
ATOM     35  C   LEU A   5       4.045  -8.236  92.321  1.00  0.00              
ATOM     36  O   LEU A   5       4.305  -7.061  92.061  1.00  0.00              
ATOM     37  N   VAL A   6       3.889  -9.149  91.367  1.00  0.00              
ATOM     38  CA  VAL A   6       3.890  -8.786  89.960  1.00  0.00              
ATOM     39  CB  VAL A   6       5.029  -9.484  89.181  1.00  0.00              
ATOM     40  CG1 VAL A   6       5.074  -8.985  87.743  1.00  0.00              
ATOM     41  CG2 VAL A   6       6.381  -9.247  89.832  1.00  0.00              
ATOM     42  C   VAL A   6       2.529  -9.189  89.416  1.00  0.00              
ATOM     43  O   VAL A   6       2.151 -10.367  89.452  1.00  0.00              
ATOM     44  N   CYS A   7       1.776  -8.205  88.926  1.00  0.00              
ATOM     45  CA  CYS A   7       0.438  -8.452  88.422  1.00  0.00              
ATOM     46  CB  CYS A   7      -0.575  -7.875  89.403  1.00  0.00              
ATOM     47  SG  CYS A   7      -2.299  -8.208  88.967  1.00  0.00              
ATOM     48  C   CYS A   7       0.245  -7.892  87.018  1.00  0.00              
ATOM     49  O   CYS A   7       0.086  -6.686  86.786  1.00  0.00              
ATOM     50  N   ASP A   8       0.270  -8.814  86.056  1.00  0.00              
ATOM     51  CA  ASP A   8       0.071  -8.488  84.656  1.00  0.00              
ATOM     52  CB  ASP A   8       0.835  -9.454  83.753  1.00  0.00              
ATOM     53  CG  ASP A   8       0.774  -9.192  82.249  1.00  0.00              
ATOM     54  OD1 ASP A   8       1.152 -10.093  81.503  1.00  0.00              
ATOM     55  OD2 ASP A   8       0.409  -8.098  81.807  1.00  0.00              
ATOM     56  C   ASP A   8      -1.404  -8.471  84.295  1.00  0.00              
ATOM     57  O   ASP A   8      -2.030  -9.492  84.014  1.00  0.00              
ATOM     58  N   ASN A   9      -1.918  -7.249  84.289  1.00  0.00              
ATOM     59  CA  ASN A   9      -3.316  -6.974  84.008  1.00  0.00              
ATOM     60  CB  ASN A   9      -3.754  -5.708  84.749  1.00  0.00              
ATOM     61  CG  ASN A   9      -3.737  -5.799  86.270  1.00  0.00              
ATOM     62  OD1 ASN A   9      -4.760  -5.639  86.928  1.00  0.00              
ATOM     63  ND2 ASN A   9      -2.610  -6.021  86.930  1.00  0.00              
ATOM     64  C   ASN A   9      -3.486  -6.755  82.511  1.00  0.00              
ATOM     65  O   ASN A   9      -2.783  -5.929  81.922  1.00  0.00              
ATOM     66  N   GLY A  10      -4.376  -7.501  81.856  1.00  0.00              
ATOM     67  CA  GLY A  10      -4.697  -7.251  80.459  1.00  0.00              
ATOM     68  C   GLY A  10      -6.171  -7.504  80.185  1.00  0.00              
ATOM     69  O   GLY A  10      -6.830  -8.219  80.943  1.00  0.00              
ATOM     70  N   SER A  11      -6.688  -6.961  79.076  1.00  0.00              
ATOM     71  CA  SER A  11      -8.102  -7.025  78.704  1.00  0.00              
ATOM     72  CB  SER A  11      -8.250  -6.563  77.263  1.00  0.00              
ATOM     73  OG  SER A  11      -7.488  -5.394  76.987  1.00  0.00              
ATOM     74  C   SER A  11      -8.804  -8.374  78.832  1.00  0.00              
ATOM     75  O   SER A  11     -10.013  -8.444  79.064  1.00  0.00              
ATOM     76  N   GLY A  12      -8.062  -9.467  78.649  1.00  0.00              
ATOM     77  CA  GLY A  12      -8.631 -10.798  78.745  1.00  0.00              
ATOM     78  C   GLY A  12      -8.237 -11.534  80.013  1.00  0.00              
ATOM     79  O   GLY A  12      -9.027 -12.318  80.539  1.00  0.00              
ATOM     80  N   LEU A  13      -7.044 -11.274  80.552  1.00  0.00              
ATOM     81  CA  LEU A  13      -6.451 -12.130  81.568  1.00  0.00              
ATOM     82  CB  LEU A  13      -5.531 -13.182  80.945  1.00  0.00              
ATOM     83  CG  LEU A  13      -6.095 -14.338  80.126  1.00  0.00              
ATOM     84  CD1 LEU A  13      -4.983 -15.040  79.375  1.00  0.00              
ATOM     85  CD2 LEU A  13      -6.851 -15.318  81.007  1.00  0.00              
ATOM     86  C   LEU A  13      -5.621 -11.311  82.540  1.00  0.00              
ATOM     87  O   LEU A  13      -5.014 -10.298  82.178  1.00  0.00              
ATOM     88  N   VAL A  14      -5.638 -11.745  83.797  1.00  0.00              
ATOM     89  CA  VAL A  14      -4.724 -11.241  84.802  1.00  0.00              
ATOM     90  CB  VAL A  14      -5.477 -10.721  86.051  1.00  0.00              
ATOM     91  CG1 VAL A  14      -4.511 -10.222  87.118  1.00  0.00              
ATOM     92  CG2 VAL A  14      -6.406  -9.576  85.681  1.00  0.00              
ATOM     93  C   VAL A  14      -3.793 -12.395  85.151  1.00  0.00              
ATOM     94  O   VAL A  14      -4.228 -13.474  85.569  1.00  0.00              
ATOM     95  N   LYS A  15      -2.504 -12.168  84.901  1.00  0.00              
ATOM     96  CA  LYS A  15      -1.452 -13.083  85.311  1.00  0.00              
ATOM     97  CB  LYS A  15      -0.362 -13.222  84.243  1.00  0.00              
ATOM     98  CG  LYS A  15      -0.799 -13.765  82.886  1.00  0.00              
ATOM     99  CD  LYS A  15      -1.127 -12.646  81.904  1.00  0.00              
ATOM    100  CE  LYS A  15      -1.654 -13.181  80.578  1.00  0.00              
ATOM    101  NZ  LYS A  15      -0.692 -14.006  79.868  1.00  0.00              
ATOM    102  C   LYS A  15      -0.832 -12.514  86.580  1.00  0.00              
ATOM    103  O   LYS A  15      -0.613 -11.304  86.668  1.00  0.00              
ATOM    104  N   ALA A  16      -0.523 -13.335  87.581  1.00  0.00              
ATOM    105  CA  ALA A  16      -0.067 -12.838  88.867  1.00  0.00              
ATOM    106  CB  ALA A  16      -1.263 -12.687  89.789  1.00  0.00              
ATOM    107  C   ALA A  16       0.911 -13.774  89.554  1.00  0.00              
ATOM    108  O   ALA A  16       0.854 -14.998  89.396  1.00  0.00              
ATOM    109  N   GLY A  17       1.830 -13.182  90.316  1.00  0.00              
ATOM    110  CA  GLY A  17       2.791 -13.938  91.101  1.00  0.00              
ATOM    111  C   GLY A  17       3.738 -12.997  91.822  1.00  0.00              
ATOM    112  O   GLY A  17       3.380 -11.864  92.152  1.00  0.00              
ATOM    113  N   PHE A  18       4.969 -13.456  92.037  1.00  0.00              
ATOM    114  CA  PHE A  18       5.952 -12.718  92.812  1.00  0.00              
ATOM    115  CB  PHE A  18       6.298 -13.461  94.106  1.00  0.00              
ATOM    116  CG  PHE A  18       5.120 -13.728  95.034  1.00  0.00              
ATOM    117  CD1 PHE A  18       4.479 -14.950  94.994  1.00  0.00              
ATOM    118  CD2 PHE A  18       4.704 -12.761  95.927  1.00  0.00              
ATOM    119  CE1 PHE A  18       3.424 -15.204  95.845  1.00  0.00              
ATOM    120  CE2 PHE A  18       3.656 -13.027  96.784  1.00  0.00              
ATOM    121  CZ  PHE A  18       3.013 -14.245  96.743  1.00  0.00              
ATOM    122  C   PHE A  18       7.230 -12.539  92.006  1.00  0.00              
ATOM    123  O   PHE A  18       7.539 -13.323  91.100  1.00  0.00              
ATOM    124  N   ALA A  19       7.976 -11.491  92.360  1.00  0.00              
ATOM    125  CA  ALA A  19       9.262 -11.175  91.759  1.00  0.00              
ATOM    126  CB  ALA A  19       9.885 -10.001  92.492  1.00  0.00              
ATOM    127  C   ALA A  19      10.250 -12.326  91.848  1.00  0.00              
ATOM    128  O   ALA A  19      10.463 -12.917  92.909  1.00  0.00              
ATOM    129  N   GLY A  20      10.813 -12.675  90.696  1.00  0.00              
ATOM    130  CA  GLY A  20      11.757 -13.773  90.617  1.00  0.00              
ATOM    131  C   GLY A  20      11.097 -15.063  90.152  1.00  0.00              
ATOM    132  O   GLY A  20      11.796 -16.038  89.869  1.00  0.00              
ATOM    133  N   ASP A  21       9.760 -15.126  90.055  1.00  0.00              
ATOM    134  CA  ASP A  21       9.113 -16.307  89.491  1.00  0.00              
ATOM    135  CB  ASP A  21       7.610 -16.370  89.742  1.00  0.00              
ATOM    136  CG  ASP A  21       7.154 -16.742  91.141  1.00  0.00              
ATOM    137  OD1 ASP A  21       7.627 -17.731  91.704  1.00  0.00              
ATOM    138  OD2 ASP A  21       6.280 -16.060  91.681  1.00  0.00              
ATOM    139  C   ASP A  21       9.308 -16.326  87.987  1.00  0.00              
ATOM    140  O   ASP A  21       9.177 -15.299  87.318  1.00  0.00              
ATOM    141  N   ASP A  22       9.617 -17.503  87.443  1.00  0.00              
ATOM    142  CA  ASP A  22       9.773 -17.671  86.001  1.00  0.00              
ATOM    143  CB  ASP A  22      10.626 -18.910  85.684  1.00  0.00              
ATOM    144  CG  ASP A  22       9.920 -20.244  85.908  1.00  0.00              
ATOM    145  OD1 ASP A  22       9.442 -20.470  87.022  1.00  0.00              
ATOM    146  OD2 ASP A  22       9.845 -21.043  84.979  1.00  0.00              
ATOM    147  C   ASP A  22       8.438 -17.795  85.270  1.00  0.00              
ATOM    148  O   ASP A  22       8.392 -17.772  84.043  1.00  0.00              
ATOM    149  N   ALA A  23       7.349 -17.975  86.017  1.00  0.00              
ATOM    150  CA  ALA A  23       6.026 -18.189  85.458  1.00  0.00              
ATOM    151  CB  ALA A  23       5.783 -19.688  85.318  1.00  0.00              
ATOM    152  C   ALA A  23       5.007 -17.650  86.457  1.00  0.00              
ATOM    153  O   ALA A  23       5.292 -17.661  87.660  1.00  0.00              
ATOM    154  N   PRO A  24       3.849 -17.119  86.037  1.00  0.00              
ATOM    155  CD  PRO A  24       3.531 -16.798  84.648  1.00  0.00              
ATOM    156  CA  PRO A  24       2.785 -16.681  86.936  1.00  0.00              
ATOM    157  CB  PRO A  24       1.817 -15.976  86.009  1.00  0.00              
ATOM    158  CG  PRO A  24       2.023 -16.662  84.684  1.00  0.00              
ATOM    159  C   PRO A  24       2.125 -17.821  87.699  1.00  0.00              
ATOM    160  O   PRO A  24       1.902 -18.913  87.173  1.00  0.00              
ATOM    161  N   ARG A  25       1.812 -17.546  88.963  1.00  0.00              
ATOM    162  CA  ARG A  25       1.209 -18.535  89.839  1.00  0.00              
ATOM    163  CB  ARG A  25       1.594 -18.202  91.273  1.00  0.00              
ATOM    164  CG  ARG A  25       1.220 -19.245  92.321  1.00  0.00              
ATOM    165  CD  ARG A  25       2.050 -19.076  93.593  1.00  0.00              
ATOM    166  NE  ARG A  25       3.414 -19.568  93.424  1.00  0.00              
ATOM    167  CZ  ARG A  25       4.458 -18.780  93.154  1.00  0.00              
ATOM    168  NH1 ARG A  25       5.649 -19.336  92.968  1.00  0.00              
ATOM    169  NH2 ARG A  25       4.324 -17.462  93.081  1.00  0.00              
ATOM    170  C   ARG A  25      -0.303 -18.554  89.650  1.00  0.00              
ATOM    171  O   ARG A  25      -0.938 -19.609  89.675  1.00  0.00              
ATOM    172  N   ALA A  26      -0.893 -17.377  89.444  1.00  0.00              
ATOM    173  CA  ALA A  26      -2.317 -17.274  89.191  1.00  0.00              
ATOM    174  CB  ALA A  26      -2.944 -16.337  90.209  1.00  0.00              
ATOM    175  C   ALA A  26      -2.528 -16.671  87.814  1.00  0.00              
ATOM    176  O   ALA A  26      -1.919 -15.656  87.477  1.00  0.00              
ATOM    177  N   VAL A  27      -3.337 -17.318  86.977  1.00  0.00              
ATOM    178  CA  VAL A  27      -3.752 -16.749  85.704  1.00  0.00              
ATOM    179  CB  VAL A  27      -3.143 -17.472  84.471  1.00  0.00              
ATOM    180  CG1 VAL A  27      -3.522 -16.739  83.189  1.00  0.00              
ATOM    181  CG2 VAL A  27      -1.630 -17.599  84.538  1.00  0.00              
ATOM    182  C   VAL A  27      -5.259 -16.941  85.706  1.00  0.00              
ATOM    183  O   VAL A  27      -5.732 -18.072  85.848  1.00  0.00              
ATOM    184  N   PHE A  28      -6.028 -15.859  85.592  1.00  0.00              
ATOM    185  CA  PHE A  28      -7.478 -15.966  85.542  1.00  0.00              
ATOM    186  CB  PHE A  28      -8.094 -15.918  86.957  1.00  0.00              
ATOM    187  CG  PHE A  28      -7.959 -14.617  87.735  1.00  0.00              
ATOM    188  CD1 PHE A  28      -9.047 -13.772  87.828  1.00  0.00              
ATOM    189  CD2 PHE A  28      -6.776 -14.305  88.376  1.00  0.00              
ATOM    190  CE1 PHE A  28      -8.957 -12.617  88.572  1.00  0.00              
ATOM    191  CE2 PHE A  28      -6.696 -13.149  89.120  1.00  0.00              
ATOM    192  CZ  PHE A  28      -7.784 -12.309  89.221  1.00  0.00              
ATOM    193  C   PHE A  28      -8.070 -14.899  84.627  1.00  0.00              
ATOM    194  O   PHE A  28      -7.450 -13.842  84.475  1.00  0.00              
ATOM    195  N   PRO A  29      -9.217 -15.110  83.962  1.00  0.00              
ATOM    196  CD  PRO A  29      -9.914 -16.390  83.872  1.00  0.00              
ATOM    197  CA  PRO A  29      -9.865 -14.115  83.112  1.00  0.00              
ATOM    198  CB  PRO A  29     -11.042 -14.874  82.525  1.00  0.00              
ATOM    199  CG  PRO A  29     -11.326 -15.960  83.533  1.00  0.00              
ATOM    200  C   PRO A  29     -10.294 -12.834  83.815  1.00  0.00              
ATOM    201  O   PRO A  29     -10.805 -12.851  84.939  1.00  0.00              
ATOM    202  N   SER A  30     -10.098 -11.705  83.133  1.00  0.00              
ATOM    203  CA  SER A  30     -10.445 -10.388  83.648  1.00  0.00              
ATOM    204  CB  SER A  30      -9.663  -9.340  82.861  1.00  0.00              
ATOM    205  OG  SER A  30      -8.274  -9.634  82.873  1.00  0.00              
ATOM    206  C   SER A  30     -11.946 -10.103  83.591  1.00  0.00              
ATOM    207  O   SER A  30     -12.414  -9.139  82.979  1.00  0.00              
ATOM    208  N   ILE A  31     -12.727 -10.954  84.257  1.00  0.00              
ATOM    209  CA  ILE A  31     -14.172 -10.830  84.272  1.00  0.00              
ATOM    210  CB  ILE A  31     -14.907 -12.010  83.584  1.00  0.00              
ATOM    211  CG2 ILE A  31     -14.812 -11.868  82.075  1.00  0.00              
ATOM    212  CG1 ILE A  31     -14.465 -13.385  84.085  1.00  0.00              
ATOM    213  CD1 ILE A  31     -15.291 -14.570  83.548  1.00  0.00              
ATOM    214  C   ILE A  31     -14.675 -10.701  85.696  1.00  0.00              
ATOM    215  O   ILE A  31     -14.084 -11.219  86.646  1.00  0.00              
ATOM    216  N   VAL A  32     -15.764  -9.960  85.835  1.00  0.00              
ATOM    217  CA  VAL A  32     -16.576 -10.000  87.039  1.00  0.00              
ATOM    218  CB  VAL A  32     -16.614  -8.654  87.798  1.00  0.00              
ATOM    219  CG1 VAL A  32     -15.285  -8.373  88.481  1.00  0.00              
ATOM    220  CG2 VAL A  32     -16.966  -7.507  86.869  1.00  0.00              
ATOM    221  C   VAL A  32     -17.972 -10.406  86.596  1.00  0.00              
ATOM    222  O   VAL A  32     -18.364 -10.130  85.460  1.00  0.00              
ATOM    223  N   GLY A  33     -18.742 -11.066  87.453  1.00  0.00              
ATOM    224  CA  GLY A  33     -20.063 -11.521  87.078  1.00  0.00              
ATOM    225  C   GLY A  33     -21.059 -11.270  88.187  1.00  0.00              
ATOM    226  O   GLY A  33     -20.951 -11.821  89.283  1.00  0.00              
ATOM    227  N   ARG A  34     -22.015 -10.393  87.900  1.00  0.00              
ATOM    228  CA  ARG A  34     -23.136 -10.179  88.798  1.00  0.00              
ATOM    229  CB  ARG A  34     -23.587  -8.724  88.771  1.00  0.00              
ATOM    230  CG  ARG A  34     -22.622  -7.808  89.490  1.00  0.00              
ATOM    231  CD  ARG A  34     -23.087  -6.362  89.437  1.00  0.00              
ATOM    232  NE  ARG A  34     -22.195  -5.512  90.212  1.00  0.00              
ATOM    233  CZ  ARG A  34     -21.014  -5.083  89.760  1.00  0.00              
ATOM    234  NH1 ARG A  34     -20.243  -4.391  90.589  1.00  0.00              
ATOM    235  NH2 ARG A  34     -20.623  -5.299  88.505  1.00  0.00              
ATOM    236  C   ARG A  34     -24.277 -11.058  88.316  1.00  0.00              
ATOM    237  O   ARG A  34     -24.426 -11.188  87.098  1.00  0.00              
ATOM    238  N   PRO A  35     -25.090 -11.703  89.166  1.00  0.00              
ATOM    239  CD  PRO A  35     -24.863 -11.840  90.600  1.00  0.00              
ATOM    240  CA  PRO A  35     -26.291 -12.421  88.744  1.00  0.00              
ATOM    241  CB  PRO A  35     -26.881 -12.904  90.059  1.00  0.00              
ATOM    242  CG  PRO A  35     -26.278 -12.006  91.116  1.00  0.00              
ATOM    243  C   PRO A  35     -27.239 -11.529  87.951  1.00  0.00              
ATOM    244  O   PRO A  35     -27.323 -10.327  88.212  1.00  0.00              
ATOM    245  N   ARG A  36     -27.916 -12.101  86.951  1.00  0.00              
ATOM    246  CA  ARG A  36     -28.773 -11.353  86.030  1.00  0.00              
ATOM    247  CB  ARG A  36     -29.670 -12.303  85.247  1.00  0.00              
ATOM    248  CG  ARG A  36     -28.931 -13.246  84.318  1.00  0.00              
ATOM    249  CD  ARG A  36     -29.925 -14.203  83.691  1.00  0.00              
ATOM    250  NE  ARG A  36     -29.246 -15.307  83.032  1.00  0.00              
ATOM    251  CZ  ARG A  36     -29.890 -16.219  82.303  1.00  0.00              
ATOM    252  NH1 ARG A  36     -29.198 -17.235  81.811  1.00  0.00              
ATOM    253  NH2 ARG A  36     -31.195 -16.127  82.058  1.00  0.00              
ATOM    254  C   ARG A  36     -29.654 -10.243  86.596  1.00  0.00              
ATOM    255  O   ARG A  36     -30.201 -10.333  87.696  1.00  0.00              
ATOM    256  N   HIS A  37     -29.710  -9.149  85.829  1.00  0.00              
ATOM    257  CA  HIS A  37     -30.676  -8.067  85.999  1.00  0.00              
ATOM    258  CB  HIS A  37     -32.082  -8.537  85.592  1.00  0.00              
ATOM    259  CG  HIS A  37     -32.178  -8.980  84.140  1.00  0.00              
ATOM    260  ND1 HIS A  37     -32.308 -10.221  83.700  1.00  0.00              
ATOM    261  CD2 HIS A  37     -32.113  -8.135  83.057  1.00  0.00              
ATOM    262  NE2 HIS A  37     -32.200  -8.926  82.019  1.00  0.00              
ATOM    263  CE1 HIS A  37     -32.318 -10.176  82.396  1.00  0.00              
ATOM    264  C   HIS A  37     -30.721  -7.340  87.343  1.00  0.00              
ATOM    265  O   HIS A  37     -31.765  -6.820  87.750  1.00  0.00              
ATOM    266  N   GLN A  38     -29.573  -7.224  88.022  1.00  0.00              
ATOM    267  CA  GLN A  38     -29.476  -6.535  89.311  1.00  0.00              
ATOM    268  CB  GLN A  38     -28.032  -6.499  89.800  1.00  0.00              
ATOM    269  CG  GLN A  38     -27.381  -7.854  90.038  1.00  0.00              
ATOM    270  CD  GLN A  38     -28.152  -8.764  90.981  1.00  0.00              
ATOM    271  OE1 GLN A  38     -28.051  -8.657  92.200  1.00  0.00              
ATOM    272  NE2 GLN A  38     -28.930  -9.705  90.460  1.00  0.00              
ATOM    273  C   GLN A  38     -30.026  -5.113  89.338  1.00  0.00              
ATOM    274  O   GLN A  38     -30.697  -4.706  90.286  1.00  0.00              
ATOM    275  N   GLY A  39     -29.781  -4.362  88.259  1.00  0.00              
ATOM    276  CA  GLY A  39     -30.294  -3.006  88.113  1.00  0.00              
ATOM    277  C   GLY A  39     -31.812  -2.936  87.985  1.00  0.00              
ATOM    278  O   GLY A  39     -32.409  -1.886  88.214  1.00  0.00              
ATOM    279  N   VAL A  40     -32.453  -4.042  87.593  1.00  0.00              
ATOM    280  CA  VAL A  40     -33.905  -4.115  87.524  1.00  0.00              
ATOM    281  CB  VAL A  40     -34.352  -5.084  86.401  1.00  0.00              
ATOM    282  CG1 VAL A  40     -35.868  -5.128  86.268  1.00  0.00              
ATOM    283  CG2 VAL A  40     -33.741  -4.693  85.061  1.00  0.00              
ATOM    284  C   VAL A  40     -34.406  -4.584  88.887  1.00  0.00              
ATOM    285  O   VAL A  40     -35.312  -3.989  89.474  1.00  0.00              
ATOM    286  N   MET A  41     -33.800  -5.644  89.429  1.00  0.00              
ATOM    287  CA  MET A  41     -34.197  -6.189  90.718  1.00  0.00              
ATOM    288  CB  MET A  41     -33.864  -7.677  90.780  1.00  0.00              
ATOM    289  CG  MET A  41     -34.721  -8.525  89.853  1.00  0.00              
ATOM    290  SD  MET A  41     -34.479 -10.299  90.121  1.00  0.00              
ATOM    291  CE  MET A  41     -33.189 -10.598  88.949  1.00  0.00              
ATOM    292  C   MET A  41     -33.598  -5.422  91.895  1.00  0.00              
ATOM    293  O   MET A  41     -32.813  -5.928  92.707  1.00  0.00              
ATOM    294  N   VAL A  42     -34.032  -4.163  91.998  1.00  0.00              
ATOM    295  CA  VAL A  42     -33.536  -3.229  92.998  1.00  0.00              
ATOM    296  CB  VAL A  42     -34.097  -1.805  92.748  1.00  0.00              
ATOM    297  CG1 VAL A  42     -33.543  -0.798  93.749  1.00  0.00              
ATOM    298  CG2 VAL A  42     -33.763  -1.325  91.342  1.00  0.00              
ATOM    299  C   VAL A  42     -33.868  -3.722  94.402  1.00  0.00              
ATOM    300  O   VAL A  42     -35.019  -3.751  94.839  1.00  0.00              
ATOM    301  N   GLY A  43     -32.814  -4.182  95.073  1.00  0.00              
ATOM    302  CA  GLY A  43     -32.917  -4.629  96.451  1.00  0.00              
ATOM    303  C   GLY A  43     -33.208  -6.117  96.579  1.00  0.00              
ATOM    304  O   GLY A  43     -33.484  -6.596  97.682  1.00  0.00              
ATOM    305  N   MET A  44     -33.148  -6.898  95.492  1.00  0.00              
ATOM    306  CA  MET A  44     -33.327  -8.339  95.591  1.00  0.00              
ATOM    307  CB  MET A  44     -33.758  -8.917  94.244  1.00  0.00              
ATOM    308  CG  MET A  44     -34.173 -10.387  94.250  1.00  0.00              
ATOM    309  SD  MET A  44     -35.605 -10.737  95.302  1.00  0.00              
ATOM    310  CE  MET A  44     -34.836 -11.702  96.573  1.00  0.00              
ATOM    311  C   MET A  44     -32.037  -8.972  96.107  1.00  0.00              
ATOM    312  O   MET A  44     -31.189  -9.478  95.368  1.00  0.00              
ATOM    313  N   GLY A  45     -31.886  -8.889  97.428  1.00  0.00              
ATOM    314  CA  GLY A  45     -30.710  -9.406  98.101  1.00  0.00              
ATOM    315  C   GLY A  45     -29.546  -8.441  97.945  1.00  0.00              
ATOM    316  O   GLY A  45     -29.650  -7.260  98.282  1.00  0.00              
ATOM    317  N   GLN A  46     -28.433  -8.934  97.404  1.00  0.00              
ATOM    318  CA  GLN A  46     -27.213  -8.154  97.269  1.00  0.00              
ATOM    319  CB  GLN A  46     -26.189  -8.523  98.344  1.00  0.00              
ATOM    320  CG  GLN A  46     -26.558  -8.163  99.777  1.00  0.00              
ATOM    321  CD  GLN A  46     -25.522  -8.622 100.790  1.00  0.00              
ATOM    322  OE1 GLN A  46     -25.320  -9.811 101.019  1.00  0.00              
ATOM    323  NE2 GLN A  46     -24.822  -7.704 101.441  1.00  0.00              
ATOM    324  C   GLN A  46     -26.594  -8.462  95.918  1.00  0.00              
ATOM    325  O   GLN A  46     -26.669  -9.597  95.439  1.00  0.00              
ATOM    326  N   LYS A  47     -25.952  -7.464  95.306  1.00  0.00              
ATOM    327  CA  LYS A  47     -25.231  -7.650  94.052  1.00  0.00              
ATOM    328  CB  LYS A  47     -24.945  -6.297  93.399  1.00  0.00              
ATOM    329  CG  LYS A  47     -26.189  -5.496  93.056  1.00  0.00              
ATOM    330  CD  LYS A  47     -25.787  -4.179  92.418  1.00  0.00              
ATOM    331  CE  LYS A  47     -27.030  -3.383  92.065  1.00  0.00              
ATOM    332  NZ  LYS A  47     -26.663  -2.111  91.475  1.00  0.00              
ATOM    333  C   LYS A  47     -23.933  -8.415  94.301  1.00  0.00              
ATOM    334  O   LYS A  47     -22.826  -7.870  94.328  1.00  0.00              
ATOM    335  N   ASP A  48     -24.082  -9.721  94.521  1.00  0.00              
ATOM    336  CA  ASP A  48     -22.967 -10.587  94.872  1.00  0.00              
ATOM    337  CB  ASP A  48     -23.510 -11.836  95.580  1.00  0.00              
ATOM    338  CG  ASP A  48     -22.472 -12.856  96.043  1.00  0.00              
ATOM    339  OD1 ASP A  48     -21.345 -12.488  96.380  1.00  0.00              
ATOM    340  OD2 ASP A  48     -22.812 -14.038  96.101  1.00  0.00              
ATOM    341  C   ASP A  48     -22.099 -10.937  93.668  1.00  0.00              
ATOM    342  O   ASP A  48     -22.172 -12.032  93.108  1.00  0.00              
ATOM    343  N   SER A  49     -21.282  -9.966  93.266  1.00  0.00              
ATOM    344  CA  SER A  49     -20.371 -10.117  92.148  1.00  0.00              
ATOM    345  CB  SER A  49     -19.852  -8.744  91.733  1.00  0.00              
ATOM    346  OG  SER A  49     -19.686  -7.871  92.844  1.00  0.00              
ATOM    347  C   SER A  49     -19.230 -11.100  92.366  1.00  0.00              
ATOM    348  O   SER A  49     -18.386 -10.955  93.253  1.00  0.00              
ATOM    349  N   TYR A  50     -19.252 -12.138  91.535  1.00  0.00              
ATOM    350  CA  TYR A  50     -18.227 -13.168  91.542  1.00  0.00              
ATOM    351  CB  TYR A  50     -18.816 -14.488  91.053  1.00  0.00              
ATOM    352  CG  TYR A  50     -20.072 -14.913  91.797  1.00  0.00              
ATOM    353  CD1 TYR A  50     -21.300 -14.771  91.183  1.00  0.00              
ATOM    354  CE1 TYR A  50     -22.456 -15.066  91.871  1.00  0.00              
ATOM    355  CD2 TYR A  50     -19.990 -15.385  93.091  1.00  0.00              
ATOM    356  CE2 TYR A  50     -21.144 -15.679  93.784  1.00  0.00              
ATOM    357  CZ  TYR A  50     -22.368 -15.501  93.173  1.00  0.00              
ATOM    358  OH  TYR A  50     -23.527 -15.719  93.891  1.00  0.00              
ATOM    359  C   TYR A  50     -17.088 -12.743  90.625  1.00  0.00              
ATOM    360  O   TYR A  50     -17.326 -12.053  89.630  1.00  0.00              
ATOM    361  N   VAL A  51     -15.839 -13.116  90.909  1.00  0.00              
ATOM    362  CA  VAL A  51     -14.714 -12.642  90.110  1.00  0.00              
ATOM    363  CB  VAL A  51     -13.714 -11.842  90.986  1.00  0.00              
ATOM    364  CG1 VAL A  51     -12.685 -11.137  90.119  1.00  0.00              
ATOM    365  CG2 VAL A  51     -14.393 -10.807  91.874  1.00  0.00              
ATOM    366  C   VAL A  51     -14.006 -13.789  89.390  1.00  0.00              
ATOM    367  O   VAL A  51     -13.947 -14.917  89.885  1.00  0.00              
ATOM    368  N   GLY A  52     -13.520 -13.520  88.174  1.00  0.00              
ATOM    369  CA  GLY A  52     -12.633 -14.404  87.428  1.00  0.00              
ATOM    370  C   GLY A  52     -13.187 -15.800  87.205  1.00  0.00              
ATOM    371  O   GLY A  52     -14.289 -15.984  86.687  1.00  0.00              
ATOM    372  N   ASP A  53     -12.422 -16.796  87.658  1.00  0.00              
ATOM    373  CA  ASP A  53     -12.846 -18.191  87.590  1.00  0.00              
ATOM    374  CB  ASP A  53     -11.734 -19.142  88.010  1.00  0.00              
ATOM    375  CG  ASP A  53     -10.827 -19.532  86.855  1.00  0.00              
ATOM    376  OD1 ASP A  53     -10.046 -18.688  86.418  1.00  0.00              
ATOM    377  OD2 ASP A  53     -10.900 -20.673  86.404  1.00  0.00              
ATOM    378  C   ASP A  53     -14.090 -18.500  88.404  1.00  0.00              
ATOM    379  O   ASP A  53     -14.892 -19.347  88.017  1.00  0.00              
ATOM    380  N   GLU A  54     -14.284 -17.777  89.511  1.00  0.00              
ATOM    381  CA  GLU A  54     -15.464 -17.926  90.350  1.00  0.00              
ATOM    382  CB  GLU A  54     -15.216 -17.133  91.627  1.00  0.00              
ATOM    383  CG  GLU A  54     -16.311 -17.080  92.681  1.00  0.00              
ATOM    384  CD  GLU A  54     -16.019 -16.038  93.751  1.00  0.00              
ATOM    385  OE1 GLU A  54     -15.940 -14.854  93.414  1.00  0.00              
ATOM    386  OE2 GLU A  54     -15.874 -16.410  94.913  1.00  0.00              
ATOM    387  C   GLU A  54     -16.691 -17.416  89.594  1.00  0.00              
ATOM    388  O   GLU A  54     -17.776 -17.993  89.693  1.00  0.00              
ATOM    389  N   ALA A  55     -16.515 -16.344  88.811  1.00  0.00              
ATOM    390  CA  ALA A  55     -17.561 -15.858  87.922  1.00  0.00              
ATOM    391  CB  ALA A  55     -17.154 -14.537  87.284  1.00  0.00              
ATOM    392  C   ALA A  55     -17.837 -16.849  86.801  1.00  0.00              
ATOM    393  O   ALA A  55     -18.980 -17.245  86.574  1.00  0.00              
ATOM    394  N   GLN A  56     -16.776 -17.312  86.132  1.00  0.00              
ATOM    395  CA  GLN A  56     -16.889 -18.281  85.051  1.00  0.00              
ATOM    396  CB  GLN A  56     -15.502 -18.523  84.466  1.00  0.00              
ATOM    397  CG  GLN A  56     -15.492 -19.349  83.188  1.00  0.00              
ATOM    398  CD  GLN A  56     -14.199 -19.248  82.392  1.00  0.00              
ATOM    399  OE1 GLN A  56     -13.094 -19.128  82.919  1.00  0.00              
ATOM    400  NE2 GLN A  56     -14.320 -19.293  81.074  1.00  0.00              
ATOM    401  C   GLN A  56     -17.562 -19.579  85.492  1.00  0.00              
ATOM    402  O   GLN A  56     -18.362 -20.151  84.749  1.00  0.00              
ATOM    403  N   SER A  57     -17.321 -20.017  86.731  1.00  0.00              
ATOM    404  CA  SER A  57     -17.987 -21.183  87.293  1.00  0.00              
ATOM    405  CB  SER A  57     -17.383 -21.519  88.656  1.00  0.00              
ATOM    406  OG  SER A  57     -17.819 -22.779  89.155  1.00  0.00              
ATOM    407  C   SER A  57     -19.501 -21.030  87.434  1.00  0.00              
ATOM    408  O   SER A  57     -20.185 -22.035  87.645  1.00  0.00              
ATOM    409  N   LYS A  58     -20.055 -19.814  87.378  1.00  0.00              
ATOM    410  CA  LYS A  58     -21.499 -19.620  87.404  1.00  0.00              
ATOM    411  CB  LYS A  58     -21.909 -18.864  88.668  1.00  0.00              
ATOM    412  CG  LYS A  58     -21.602 -19.594  89.965  1.00  0.00              
ATOM    413  CD  LYS A  58     -22.102 -18.783  91.146  1.00  0.00              
ATOM    414  CE  LYS A  58     -21.677 -19.416  92.463  1.00  0.00              
ATOM    415  NZ  LYS A  58     -20.235 -19.367  92.621  1.00  0.00              
ATOM    416  C   LYS A  58     -22.002 -18.870  86.172  1.00  0.00              
ATOM    417  O   LYS A  58     -23.172 -18.483  86.103  1.00  0.00              
ATOM    418  N   ARG A  59     -21.135 -18.737  85.157  1.00  0.00              
ATOM    419  CA  ARG A  59     -21.321 -17.875  83.990  1.00  0.00              
ATOM    420  CB  ARG A  59     -20.326 -18.304  82.914  1.00  0.00              
ATOM    421  CG  ARG A  59     -20.264 -17.368  81.716  1.00  0.00              
ATOM    422  CD  ARG A  59     -19.894 -18.093  80.424  1.00  0.00              
ATOM    423  NE  ARG A  59     -20.763 -19.222  80.095  1.00  0.00              
ATOM    424  CZ  ARG A  59     -22.067 -19.134  79.808  1.00  0.00              
ATOM    425  NH1 ARG A  59     -22.700 -20.234  79.431  1.00  0.00              
ATOM    426  NH2 ARG A  59     -22.751 -17.992  79.910  1.00  0.00              
ATOM    427  C   ARG A  59     -22.721 -17.807  83.379  1.00  0.00              
ATOM    428  O   ARG A  59     -23.203 -16.728  83.026  1.00  0.00              
ATOM    429  N   GLY A  60     -23.399 -18.956  83.301  1.00  0.00              
ATOM    430  CA  GLY A  60     -24.717 -19.075  82.692  1.00  0.00              
ATOM    431  C   GLY A  60     -25.772 -18.141  83.274  1.00  0.00              
ATOM    432  O   GLY A  60     -26.664 -17.693  82.552  1.00  0.00              
ATOM    433  N   ILE A  61     -25.685 -17.821  84.568  1.00  0.00              
ATOM    434  CA  ILE A  61     -26.650 -16.927  85.198  1.00  0.00              
ATOM    435  CB  ILE A  61     -27.225 -17.537  86.502  1.00  0.00              
ATOM    436  CG2 ILE A  61     -28.146 -18.700  86.149  1.00  0.00              
ATOM    437  CG1 ILE A  61     -26.146 -17.922  87.515  1.00  0.00              
ATOM    438  CD1 ILE A  61     -26.670 -18.349  88.901  1.00  0.00              
ATOM    439  C   ILE A  61     -26.089 -15.532  85.462  1.00  0.00              
ATOM    440  O   ILE A  61     -26.710 -14.714  86.153  1.00  0.00              
ATOM    441  N   LEU A  62     -24.915 -15.217  84.908  1.00  0.00              
ATOM    442  CA  LEU A  62     -24.231 -13.996  85.285  1.00  0.00              
ATOM    443  CB  LEU A  62     -22.849 -14.284  85.860  1.00  0.00              
ATOM    444  CG  LEU A  62     -22.684 -15.220  87.048  1.00  0.00              
ATOM    445  CD1 LEU A  62     -21.243 -15.180  87.493  1.00  0.00              
ATOM    446  CD2 LEU A  62     -23.565 -14.842  88.220  1.00  0.00              
ATOM    447  C   LEU A  62     -24.079 -12.977  84.173  1.00  0.00              
ATOM    448  O   LEU A  62     -23.572 -13.250  83.082  1.00  0.00              
ATOM    449  N   THR A  63     -24.532 -11.765  84.474  1.00  0.00              
ATOM    450  CA  THR A  63     -24.168 -10.597  83.697  1.00  0.00              
ATOM    451  CB  THR A  63     -25.124  -9.416  83.988  1.00  0.00              
ATOM    452  OG1 THR A  63     -25.662  -9.576  85.298  1.00  0.00              
ATOM    453  CG2 THR A  63     -26.248  -9.367  82.968  1.00  0.00              
ATOM    454  C   THR A  63     -22.705 -10.259  83.972  1.00  0.00              
ATOM    455  O   THR A  63     -22.334  -9.682  85.001  1.00  0.00              
ATOM    456  N   LEU A  64     -21.875 -10.772  83.062  1.00  0.00              
ATOM    457  CA  LEU A  64     -20.439 -10.546  83.089  1.00  0.00              
ATOM    458  CB  LEU A  64     -19.708 -11.587  82.245  1.00  0.00              
ATOM    459  CG  LEU A  64     -19.794 -13.073  82.567  1.00  0.00              
ATOM    460  CD1 LEU A  64     -19.037 -13.843  81.502  1.00  0.00              
ATOM    461  CD2 LEU A  64     -19.225 -13.395  83.938  1.00  0.00              
ATOM    462  C   LEU A  64     -20.026  -9.170  82.586  1.00  0.00              
ATOM    463  O   LEU A  64     -20.687  -8.571  81.735  1.00  0.00              
ATOM    464  N   LYS A  65     -18.909  -8.674  83.117  1.00  0.00              
ATOM    465  CA  LYS A  65     -18.285  -7.442  82.662  1.00  0.00              
ATOM    466  CB  LYS A  65     -18.488  -6.304  83.653  1.00  0.00              
ATOM    467  CG  LYS A  65     -19.877  -5.727  83.841  1.00  0.00              
ATOM    468  CD  LYS A  65     -19.711  -4.665  84.910  1.00  0.00              
ATOM    469  CE  LYS A  65     -20.962  -3.843  85.136  1.00  0.00              
ATOM    470  NZ  LYS A  65     -20.698  -2.867  86.176  1.00  0.00              
ATOM    471  C   LYS A  65     -16.782  -7.658  82.579  1.00  0.00              
ATOM    472  O   LYS A  65     -16.204  -8.376  83.401  1.00  0.00              
ATOM    473  N   TYR A  66     -16.144  -7.043  81.582  1.00  0.00              
ATOM    474  CA  TYR A  66     -14.695  -6.906  81.562  1.00  0.00              
ATOM    475  CB  TYR A  66     -14.118  -7.048  80.150  1.00  0.00              
ATOM    476  CG  TYR A  66     -14.245  -8.419  79.499  1.00  0.00              
ATOM    477  CD1 TYR A  66     -15.319  -8.692  78.674  1.00  0.00              
ATOM    478  CE1 TYR A  66     -15.369  -9.879  77.973  1.00  0.00              
ATOM    479  CD2 TYR A  66     -13.243  -9.356  79.663  1.00  0.00              
ATOM    480  CE2 TYR A  66     -13.290 -10.547  78.965  1.00  0.00              
ATOM    481  CZ  TYR A  66     -14.344 -10.791  78.108  1.00  0.00              
ATOM    482  OH  TYR A  66     -14.363 -11.949  77.351  1.00  0.00              
ATOM    483  C   TYR A  66     -14.371  -5.504  82.078  1.00  0.00              
ATOM    484  O   TYR A  66     -14.764  -4.524  81.439  1.00  0.00              
ATOM    485  N   PRO A  67     -13.719  -5.325  83.235  1.00  0.00              
ATOM    486  CD  PRO A  67     -13.643  -6.325  84.291  1.00  0.00              
ATOM    487  CA  PRO A  67     -13.281  -4.022  83.738  1.00  0.00              
ATOM    488  CB  PRO A  67     -12.899  -4.316  85.172  1.00  0.00              
ATOM    489  CG  PRO A  67     -13.796  -5.469  85.529  1.00  0.00              
ATOM    490  C   PRO A  67     -12.109  -3.415  82.976  1.00  0.00              
ATOM    491  O   PRO A  67     -11.936  -2.195  82.951  1.00  0.00              
ATOM    492  N   ILE A  68     -11.270  -4.267  82.379  1.00  0.00              
ATOM    493  CA  ILE A  68     -10.159  -3.813  81.559  1.00  0.00              
ATOM    494  CB  ILE A  68      -8.887  -4.659  81.796  1.00  0.00              
ATOM    495  CG2 ILE A  68      -7.711  -3.962  81.117  1.00  0.00              
ATOM    496  CG1 ILE A  68      -8.579  -4.877  83.272  1.00  0.00              
ATOM    497  CD1 ILE A  68      -7.474  -5.917  83.544  1.00  0.00              
ATOM    498  C   ILE A  68     -10.633  -3.986  80.123  1.00  0.00              
ATOM    499  O   ILE A  68     -10.795  -5.110  79.642  1.00  0.00              
ATOM    500  N   GLU A  69     -10.904  -2.884  79.428  1.00  0.00              
ATOM    501  CA  GLU A  69     -11.395  -2.953  78.064  1.00  0.00              
ATOM    502  CB  GLU A  69     -12.795  -2.359  77.967  1.00  0.00              
ATOM    503  CG  GLU A  69     -13.795  -3.262  78.681  1.00  0.00              
ATOM    504  CD  GLU A  69     -15.203  -2.710  78.828  1.00  0.00              
ATOM    505  OE1 GLU A  69     -16.126  -3.305  78.273  1.00  0.00              
ATOM    506  OE2 GLU A  69     -15.376  -1.682  79.488  1.00  0.00              
ATOM    507  C   GLU A  69     -10.427  -2.267  77.120  1.00  0.00              
ATOM    508  O   GLU A  69     -10.098  -1.089  77.264  1.00  0.00              
ATOM    509  N   HIS A  70      -9.929  -3.063  76.168  1.00  0.00              
ATOM    510  CA  HIS A  70      -8.952  -2.627  75.176  1.00  0.00              
ATOM    511  CB  HIS A  70      -9.603  -1.733  74.117  1.00  0.00              
ATOM    512  CG  HIS A  70     -10.621  -2.458  73.253  1.00  0.00              
ATOM    513  ND1 HIS A  70     -11.920  -2.213  73.193  1.00  0.00              
ATOM    514  CD2 HIS A  70     -10.327  -3.485  72.386  1.00  0.00              
ATOM    515  NE2 HIS A  70     -11.478  -3.802  71.851  1.00  0.00              
ATOM    516  CE1 HIS A  70     -12.435  -3.046  72.329  1.00  0.00              
ATOM    517  C   HIS A  70      -7.702  -1.985  75.775  1.00  0.00              
ATOM    518  O   HIS A  70      -7.183  -0.963  75.315  1.00  0.00              
ATOM    519  N   GLY A  71      -7.226  -2.597  76.861  1.00  0.00              
ATOM    520  CA  GLY A  71      -6.093  -2.079  77.606  1.00  0.00              
ATOM    521  C   GLY A  71      -6.487  -1.082  78.688  1.00  0.00              
ATOM    522  O   GLY A  71      -5.872  -1.060  79.755  1.00  0.00              
ATOM    523  N   ILE A  72      -7.525  -0.273  78.463  1.00  0.00              
ATOM    524  CA  ILE A  72      -7.860   0.815  79.368  1.00  0.00              
ATOM    525  CB  ILE A  72      -8.467   1.996  78.570  1.00  0.00              
ATOM    526  CG2 ILE A  72      -8.798   3.164  79.500  1.00  0.00              
ATOM    527  CG1 ILE A  72      -7.506   2.455  77.471  1.00  0.00              
ATOM    528  CD1 ILE A  72      -8.084   3.485  76.481  1.00  0.00              
ATOM    529  C   ILE A  72      -8.808   0.300  80.443  1.00  0.00              
ATOM    530  O   ILE A  72      -9.794  -0.386  80.158  1.00  0.00              
ATOM    531  N   ILE A  73      -8.506   0.600  81.705  1.00  0.00              
ATOM    532  CA  ILE A  73      -9.369   0.168  82.793  1.00  0.00              
ATOM    533  CB  ILE A  73      -8.575  -0.047  84.092  1.00  0.00              
ATOM    534  CG2 ILE A  73      -9.528  -0.536  85.174  1.00  0.00              
ATOM    535  CG1 ILE A  73      -7.439  -1.046  83.886  1.00  0.00              
ATOM    536  CD1 ILE A  73      -6.512  -1.245  85.099  1.00  0.00              
ATOM    537  C   ILE A  73     -10.516   1.153  82.981  1.00  0.00              
ATOM    538  O   ILE A  73     -10.318   2.327  83.314  1.00  0.00              
ATOM    539  N   THR A  74     -11.721   0.639  82.742  1.00  0.00              
ATOM    540  CA  THR A  74     -12.938   1.427  82.795  1.00  0.00              
ATOM    541  CB  THR A  74     -13.828   1.038  81.599  1.00  0.00              
ATOM    542  OG1 THR A  74     -13.965  -0.378  81.668  1.00  0.00              
ATOM    543  CG2 THR A  74     -13.238   1.454  80.258  1.00  0.00              
ATOM    544  C   THR A  74     -13.690   1.263  84.113  1.00  0.00              
ATOM    545  O   THR A  74     -13.824   2.211  84.889  1.00  0.00              
ATOM    546  N   ASN A  75     -14.183   0.056  84.412  1.00  0.00              
ATOM    547  CA  ASN A  75     -15.033  -0.155  85.579  1.00  0.00              
ATOM    548  CB  ASN A  75     -16.009  -1.316  85.315  1.00  0.00              
ATOM    549  CG  ASN A  75     -17.237  -1.344  86.225  1.00  0.00              
ATOM    550  OD1 ASN A  75     -18.372  -1.446  85.764  1.00  0.00              
ATOM    551  ND2 ASN A  75     -17.123  -1.290  87.545  1.00  0.00              
ATOM    552  C   ASN A  75     -14.216  -0.359  86.857  1.00  0.00              
ATOM    553  O   ASN A  75     -14.232  -1.423  87.488  1.00  0.00              
ATOM    554  N   TRP A  76     -13.559   0.722  87.288  1.00  0.00              
ATOM    555  CA  TRP A  76     -12.633   0.728  88.417  1.00  0.00              
ATOM    556  CB  TRP A  76     -12.202   2.152  88.738  1.00  0.00              
ATOM    557  CG  TRP A  76     -11.092   2.616  87.808  1.00  0.00              
ATOM    558  CD2 TRP A  76      -9.748   2.499  88.024  1.00  0.00              
ATOM    559  CE2 TRP A  76      -9.231   2.990  86.866  1.00  0.00              
ATOM    560  CE3 TRP A  76      -9.019   1.686  88.858  1.00  0.00              
ATOM    561  CD1 TRP A  76     -11.355   3.170  86.575  1.00  0.00              
ATOM    562  NE1 TRP A  76     -10.186   3.363  86.003  1.00  0.00              
ATOM    563  CZ2 TRP A  76      -7.950   2.732  86.456  1.00  0.00              
ATOM    564  CZ3 TRP A  76      -7.716   1.426  88.475  1.00  0.00              
ATOM    565  CH2 TRP A  76      -7.189   1.942  87.298  1.00  0.00              
ATOM    566  C   TRP A  76     -12.985  -0.001  89.706  1.00  0.00              
ATOM    567  O   TRP A  76     -12.137  -0.709  90.250  1.00  0.00              
ATOM    568  N   ASP A  77     -14.220   0.098  90.208  1.00  0.00              
ATOM    569  CA  ASP A  77     -14.624  -0.668  91.388  1.00  0.00              
ATOM    570  CB  ASP A  77     -15.991  -0.247  91.902  1.00  0.00              
ATOM    571  CG  ASP A  77     -15.923   1.024  92.732  1.00  0.00              
ATOM    572  OD1 ASP A  77     -15.990   0.938  93.956  1.00  0.00              
ATOM    573  OD2 ASP A  77     -15.815   2.097  92.137  1.00  0.00              
ATOM    574  C   ASP A  77     -14.583  -2.176  91.209  1.00  0.00              
ATOM    575  O   ASP A  77     -14.264  -2.935  92.124  1.00  0.00              
ATOM    576  N   ASP A  78     -14.833  -2.608  89.976  1.00  0.00              
ATOM    577  CA  ASP A  78     -14.807  -4.022  89.644  1.00  0.00              
ATOM    578  CB  ASP A  78     -15.723  -4.327  88.466  1.00  0.00              
ATOM    579  CG  ASP A  78     -17.219  -4.174  88.721  1.00  0.00              
ATOM    580  OD1 ASP A  78     -17.643  -3.636  89.748  1.00  0.00              
ATOM    581  OD2 ASP A  78     -18.004  -4.561  87.861  1.00  0.00              
ATOM    582  C   ASP A  78     -13.384  -4.458  89.346  1.00  0.00              
ATOM    583  O   ASP A  78     -13.032  -5.622  89.529  1.00  0.00              
ATOM    584  N   MET A  79     -12.542  -3.519  88.899  1.00  0.00              
ATOM    585  CA  MET A  79     -11.102  -3.732  88.851  1.00  0.00              
ATOM    586  CB  MET A  79     -10.415  -2.526  88.233  1.00  0.00              
ATOM    587  CG  MET A  79      -8.939  -2.721  87.929  1.00  0.00              
ATOM    588  SD  MET A  79      -8.670  -3.828  86.525  1.00  0.00              
ATOM    589  CE  MET A  79      -7.961  -5.217  87.358  1.00  0.00              
ATOM    590  C   MET A  79     -10.555  -3.958  90.258  1.00  0.00              
ATOM    591  O   MET A  79      -9.715  -4.834  90.467  1.00  0.00              
ATOM    592  N   GLU A  80     -11.040  -3.185  91.238  1.00  0.00              
ATOM    593  CA  GLU A  80     -10.732  -3.415  92.645  1.00  0.00              
ATOM    594  CB  GLU A  80     -11.412  -2.383  93.533  1.00  0.00              
ATOM    595  CG  GLU A  80     -10.943  -0.961  93.281  1.00  0.00              
ATOM    596  CD  GLU A  80     -11.699   0.084  94.086  1.00  0.00              
ATOM    597  OE1 GLU A  80     -11.438   0.216  95.280  1.00  0.00              
ATOM    598  OE2 GLU A  80     -12.547   0.769  93.513  1.00  0.00              
ATOM    599  C   GLU A  80     -11.153  -4.809  93.092  1.00  0.00              
ATOM    600  O   GLU A  80     -10.393  -5.492  93.776  1.00  0.00              
ATOM    601  N   LYS A  81     -12.354  -5.248  92.693  1.00  0.00              
ATOM    602  CA  LYS A  81     -12.782  -6.628  92.897  1.00  0.00              
ATOM    603  CB  LYS A  81     -14.191  -6.849  92.367  1.00  0.00              
ATOM    604  CG  LYS A  81     -15.248  -6.184  93.227  1.00  0.00              
ATOM    605  CD  LYS A  81     -16.226  -7.249  93.679  1.00  0.00              
ATOM    606  CE  LYS A  81     -17.195  -6.677  94.696  1.00  0.00              
ATOM    607  NZ  LYS A  81     -18.167  -7.687  95.061  1.00  0.00              
ATOM    608  C   LYS A  81     -11.843  -7.665  92.291  1.00  0.00              
ATOM    609  O   LYS A  81     -11.529  -8.667  92.940  1.00  0.00              
ATOM    610  N   ILE A  82     -11.360  -7.431  91.062  1.00  0.00              
ATOM    611  CA  ILE A  82     -10.345  -8.290  90.463  1.00  0.00              
ATOM    612  CB  ILE A  82     -10.047  -7.931  88.986  1.00  0.00              
ATOM    613  CG2 ILE A  82      -8.896  -8.772  88.434  1.00  0.00              
ATOM    614  CG1 ILE A  82     -11.285  -8.118  88.116  1.00  0.00              
ATOM    615  CD1 ILE A  82     -11.078  -7.758  86.633  1.00  0.00              
ATOM    616  C   ILE A  82      -9.076  -8.294  91.306  1.00  0.00              
ATOM    617  O   ILE A  82      -8.634  -9.372  91.692  1.00  0.00              
ATOM    618  N   TRP A  83      -8.513  -7.135  91.661  1.00  0.00              
ATOM    619  CA  TRP A  83      -7.316  -7.075  92.493  1.00  0.00              
ATOM    620  CB  TRP A  83      -6.861  -5.636  92.704  1.00  0.00              
ATOM    621  CG  TRP A  83      -6.333  -4.937  91.458  1.00  0.00              
ATOM    622  CD2 TRP A  83      -6.445  -3.607  91.166  1.00  0.00              
ATOM    623  CE2 TRP A  83      -5.792  -3.512  89.981  1.00  0.00              
ATOM    624  CE3 TRP A  83      -6.828  -2.505  91.889  1.00  0.00              
ATOM    625  CD1 TRP A  83      -5.640  -5.601  90.462  1.00  0.00              
ATOM    626  NE1 TRP A  83      -5.322  -4.692  89.562  1.00  0.00              
ATOM    627  CZ2 TRP A  83      -5.454  -2.317  89.400  1.00  0.00              
ATOM    628  CZ3 TRP A  83      -6.521  -1.279  91.319  1.00  0.00              
ATOM    629  CH2 TRP A  83      -5.847  -1.189  90.103  1.00  0.00              
ATOM    630  C   TRP A  83      -7.474  -7.758  93.845  1.00  0.00              
ATOM    631  O   TRP A  83      -6.552  -8.417  94.330  1.00  0.00              
ATOM    632  N   HIS A  84      -8.665  -7.640  94.440  1.00  0.00              
ATOM    633  CA  HIS A  84      -9.010  -8.345  95.664  1.00  0.00              
ATOM    634  CB  HIS A  84     -10.427  -7.962  96.086  1.00  0.00              
ATOM    635  CG  HIS A  84     -10.807  -8.403  97.492  1.00  0.00              
ATOM    636  ND1 HIS A  84     -10.460  -7.822  98.630  1.00  0.00              
ATOM    637  CD2 HIS A  84     -11.603  -9.487  97.783  1.00  0.00              
ATOM    638  NE2 HIS A  84     -11.689  -9.494  99.088  1.00  0.00              
ATOM    639  CE1 HIS A  84     -11.007  -8.499  99.602  1.00  0.00              
ATOM    640  C   HIS A  84      -8.893  -9.855  95.470  1.00  0.00              
ATOM    641  O   HIS A  84      -8.317 -10.548  96.309  1.00  0.00              
ATOM    642  N   HIS A  85      -9.396 -10.366  94.340  1.00  0.00              
ATOM    643  CA  HIS A  85      -9.259 -11.774  93.986  1.00  0.00              
ATOM    644  CB  HIS A  85     -10.036 -12.006  92.689  1.00  0.00              
ATOM    645  CG  HIS A  85     -10.442 -13.438  92.377  1.00  0.00              
ATOM    646  ND1 HIS A  85      -9.929 -14.242  91.458  1.00  0.00              
ATOM    647  CD2 HIS A  85     -11.499 -14.085  92.975  1.00  0.00              
ATOM    648  NE2 HIS A  85     -11.561 -15.250  92.381  1.00  0.00              
ATOM    649  CE1 HIS A  85     -10.626 -15.345  91.467  1.00  0.00              
ATOM    650  C   HIS A  85      -7.773 -12.110  93.827  1.00  0.00              
ATOM    651  O   HIS A  85      -7.240 -12.937  94.574  1.00  0.00              
ATOM    652  N   THR A  86      -7.081 -11.393  92.924  1.00  0.00              
ATOM    653  CA  THR A  86      -5.658 -11.547  92.631  1.00  0.00              
ATOM    654  CB  THR A  86      -5.174 -10.316  91.826  1.00  0.00              
ATOM    655  OG1 THR A  86      -6.050 -10.180  90.718  1.00  0.00              
ATOM    656  CG2 THR A  86      -3.744 -10.436  91.328  1.00  0.00              
ATOM    657  C   THR A  86      -4.788 -11.702  93.872  1.00  0.00              
ATOM    658  O   THR A  86      -4.052 -12.682  94.008  1.00  0.00              
ATOM    659  N   PHE A  87      -4.901 -10.754  94.801  1.00  0.00              
ATOM    660  CA  PHE A  87      -4.056 -10.763  95.978  1.00  0.00              
ATOM    661  CB  PHE A  87      -3.902  -9.351  96.542  1.00  0.00              
ATOM    662  CG  PHE A  87      -3.416  -8.313  95.535  1.00  0.00              
ATOM    663  CD1 PHE A  87      -4.005  -7.064  95.523  1.00  0.00              
ATOM    664  CD2 PHE A  87      -2.428  -8.616  94.614  1.00  0.00              
ATOM    665  CE1 PHE A  87      -3.625  -6.135  94.579  1.00  0.00              
ATOM    666  CE2 PHE A  87      -2.056  -7.680  93.671  1.00  0.00              
ATOM    667  CZ  PHE A  87      -2.657  -6.442  93.649  1.00  0.00              
ATOM    668  C   PHE A  87      -4.595 -11.709  97.036  1.00  0.00              
ATOM    669  O   PHE A  87      -3.915 -12.665  97.413  1.00  0.00              
ATOM    670  N   TYR A  88      -5.846 -11.521  97.462  1.00  0.00              
ATOM    671  CA  TYR A  88      -6.328 -12.172  98.668  1.00  0.00              
ATOM    672  CB  TYR A  88      -7.466 -11.382  99.312  1.00  0.00              
ATOM    673  CG  TYR A  88      -7.078  -9.969  99.733  1.00  0.00              
ATOM    674  CD1 TYR A  88      -7.312  -8.917  98.873  1.00  0.00              
ATOM    675  CE1 TYR A  88      -7.019  -7.627  99.252  1.00  0.00              
ATOM    676  CD2 TYR A  88      -6.525  -9.732 100.978  1.00  0.00              
ATOM    677  CE2 TYR A  88      -6.224  -8.440 101.364  1.00  0.00              
ATOM    678  CZ  TYR A  88      -6.479  -7.397 100.497  1.00  0.00              
ATOM    679  OH  TYR A  88      -6.177  -6.099 100.853  1.00  0.00              
ATOM    680  C   TYR A  88      -6.724 -13.633  98.511  1.00  0.00              
ATOM    681  O   TYR A  88      -6.513 -14.395  99.455  1.00  0.00              
ATOM    682  N   ASN A  89      -7.280 -14.092  97.380  1.00  0.00              
ATOM    683  CA  ASN A  89      -7.609 -15.510  97.274  1.00  0.00              
ATOM    684  CB  ASN A  89      -9.096 -15.773  96.959  1.00  0.00              
ATOM    685  CG  ASN A  89      -9.525 -15.734  95.496  1.00  0.00              
ATOM    686  OD1 ASN A  89      -8.932 -15.066  94.659  1.00  0.00              
ATOM    687  ND2 ASN A  89     -10.574 -16.446  95.112  1.00  0.00              
ATOM    688  C   ASN A  89      -6.701 -16.288  96.333  1.00  0.00              
ATOM    689  O   ASN A  89      -6.438 -17.469  96.570  1.00  0.00              
ATOM    690  N   GLU A  90      -6.240 -15.644  95.254  1.00  0.00              
ATOM    691  CA  GLU A  90      -5.317 -16.267  94.316  1.00  0.00              
ATOM    692  CB  GLU A  90      -5.328 -15.528  92.981  1.00  0.00              
ATOM    693  CG  GLU A  90      -6.673 -15.442  92.269  1.00  0.00              
ATOM    694  CD  GLU A  90      -7.224 -16.764  91.759  1.00  0.00              
ATOM    695  OE1 GLU A  90      -6.869 -17.146  90.644  1.00  0.00              
ATOM    696  OE2 GLU A  90      -8.025 -17.392  92.449  1.00  0.00              
ATOM    697  C   GLU A  90      -3.892 -16.342  94.848  1.00  0.00              
ATOM    698  O   GLU A  90      -3.338 -17.433  94.979  1.00  0.00              
ATOM    699  N   LEU A  91      -3.264 -15.200  95.147  1.00  0.00              
ATOM    700  CA  LEU A  91      -1.924 -15.201  95.719  1.00  0.00              
ATOM    701  CB  LEU A  91      -1.161 -13.953  95.290  1.00  0.00              
ATOM    702  CG  LEU A  91      -0.865 -13.799  93.803  1.00  0.00              
ATOM    703  CD1 LEU A  91      -0.222 -12.453  93.530  1.00  0.00              
ATOM    704  CD2 LEU A  91       0.010 -14.938  93.304  1.00  0.00              
ATOM    705  C   LEU A  91      -1.899 -15.349  97.235  1.00  0.00              
ATOM    706  O   LEU A  91      -0.851 -15.590  97.834  1.00  0.00              
ATOM    707  N   ARG A  92      -3.072 -15.164  97.855  1.00  0.00              
ATOM    708  CA  ARG A  92      -3.338 -15.432  99.267  1.00  0.00              
ATOM    709  CB  ARG A  92      -3.162 -16.919  99.612  1.00  0.00              
ATOM    710  CG  ARG A  92      -4.001 -17.810  98.708  1.00  0.00              
ATOM    711  CD  ARG A  92      -4.062 -19.257  99.170  1.00  0.00              
ATOM    712  NE  ARG A  92      -4.827 -19.408 100.400  1.00  0.00              
ATOM    713  CZ  ARG A  92      -6.162 -19.349 100.448  1.00  0.00              
ATOM    714  NH1 ARG A  92      -6.752 -19.565 101.616  1.00  0.00              
ATOM    715  NH2 ARG A  92      -6.901 -19.051  99.379  1.00  0.00              
ATOM    716  C   ARG A  92      -2.564 -14.530 100.224  1.00  0.00              
ATOM    717  O   ARG A  92      -2.260 -14.873 101.369  1.00  0.00              
ATOM    718  N   VAL A  93      -2.282 -13.315  99.749  1.00  0.00              
ATOM    719  CA  VAL A  93      -1.460 -12.361 100.475  1.00  0.00              
ATOM    720  CB  VAL A  93      -0.058 -12.187  99.835  1.00  0.00              
ATOM    721  CG1 VAL A  93       0.798 -13.433 100.008  1.00  0.00              
ATOM    722  CG2 VAL A  93      -0.139 -11.805  98.363  1.00  0.00              
ATOM    723  C   VAL A  93      -2.150 -11.009 100.558  1.00  0.00              
ATOM    724  O   VAL A  93      -3.039 -10.692  99.763  1.00  0.00              
ATOM    725  N   ALA A  94      -1.741 -10.187 101.524  1.00  0.00              
ATOM    726  CA  ALA A  94      -2.256  -8.834 101.611  1.00  0.00              
ATOM    727  CB  ALA A  94      -2.389  -8.415 103.069  1.00  0.00              
ATOM    728  C   ALA A  94      -1.298  -7.872 100.919  1.00  0.00              
ATOM    729  O   ALA A  94      -0.099  -7.870 101.228  1.00  0.00              
ATOM    730  N   PRO A  95      -1.755  -7.035  99.974  1.00  0.00              
ATOM    731  CD  PRO A  95      -3.092  -7.077  99.401  1.00  0.00              
ATOM    732  CA  PRO A  95      -0.956  -5.991  99.335  1.00  0.00              
ATOM    733  CB  PRO A  95      -1.928  -5.372  98.351  1.00  0.00              
ATOM    734  CG  PRO A  95      -3.283  -5.648  98.941  1.00  0.00              
ATOM    735  C   PRO A  95      -0.396  -4.980 100.328  1.00  0.00              
ATOM    736  O   PRO A  95       0.659  -4.393 100.098  1.00  0.00              
ATOM    737  N   GLU A  96      -1.059  -4.837 101.483  1.00  0.00              
ATOM    738  CA  GLU A  96      -0.553  -4.077 102.620  1.00  0.00              
ATOM    739  CB  GLU A  96      -1.506  -4.179 103.813  1.00  0.00              
ATOM    740  CG  GLU A  96      -2.857  -3.457 103.711  1.00  0.00              
ATOM    741  CD  GLU A  96      -3.984  -4.102 102.906  1.00  0.00              
ATOM    742  OE1 GLU A  96      -5.055  -3.506 102.828  1.00  0.00              
ATOM    743  OE2 GLU A  96      -3.828  -5.217 102.388  1.00  0.00              
ATOM    744  C   GLU A  96       0.841  -4.490 103.092  1.00  0.00              
ATOM    745  O   GLU A  96       1.549  -3.714 103.732  1.00  0.00              
ATOM    746  N   GLU A  97       1.252  -5.724 102.790  1.00  0.00              
ATOM    747  CA  GLU A  97       2.583  -6.198 103.134  1.00  0.00              
ATOM    748  CB  GLU A  97       2.530  -7.690 103.435  1.00  0.00              
ATOM    749  CG  GLU A  97       1.468  -8.156 104.422  1.00  0.00              
ATOM    750  CD  GLU A  97       1.272  -9.665 104.392  1.00  0.00              
ATOM    751  OE1 GLU A  97       0.559 -10.153 103.509  1.00  0.00              
ATOM    752  OE2 GLU A  97       1.827 -10.352 105.245  1.00  0.00              
ATOM    753  C   GLU A  97       3.566  -5.996 101.984  1.00  0.00              
ATOM    754  O   GLU A  97       4.776  -5.925 102.203  1.00  0.00              
ATOM    755  N   HIS A  98       3.088  -5.868 100.742  1.00  0.00              
ATOM    756  CA  HIS A  98       3.909  -6.193  99.585  1.00  0.00              
ATOM    757  CB  HIS A  98       3.320  -7.397  98.860  1.00  0.00              
ATOM    758  CG  HIS A  98       3.329  -8.689  99.661  1.00  0.00              
ATOM    759  ND1 HIS A  98       2.359  -9.185 100.414  1.00  0.00              
ATOM    760  CD2 HIS A  98       4.400  -9.545  99.717  1.00  0.00              
ATOM    761  NE2 HIS A  98       4.021 -10.513 100.506  1.00  0.00              
ATOM    762  CE1 HIS A  98       2.798 -10.304 100.923  1.00  0.00              
ATOM    763  C   HIS A  98       4.107  -5.072  98.571  1.00  0.00              
ATOM    764  O   HIS A  98       3.135  -4.437  98.147  1.00  0.00              
ATOM    765  N   PRO A  99       5.349  -4.788  98.142  1.00  0.00              
ATOM    766  CD  PRO A  99       6.577  -5.243  98.787  1.00  0.00              
ATOM    767  CA  PRO A  99       5.648  -3.876  97.039  1.00  0.00              
ATOM    768  CB  PRO A  99       7.161  -3.915  96.969  1.00  0.00              
ATOM    769  CG  PRO A  99       7.563  -4.158  98.400  1.00  0.00              
ATOM    770  C   PRO A  99       5.004  -4.384  95.754  1.00  0.00              
ATOM    771  O   PRO A  99       5.322  -5.474  95.277  1.00  0.00              
ATOM    772  N   THR A 100       4.063  -3.629  95.196  1.00  0.00              
ATOM    773  CA  THR A 100       3.249  -4.145  94.109  1.00  0.00              
ATOM    774  CB  THR A 100       1.766  -3.981  94.494  1.00  0.00              
ATOM    775  OG1 THR A 100       1.601  -4.658  95.738  1.00  0.00              
ATOM    776  CG2 THR A 100       0.820  -4.595  93.469  1.00  0.00              
ATOM    777  C   THR A 100       3.575  -3.517  92.757  1.00  0.00              
ATOM    778  O   THR A 100       3.694  -2.298  92.624  1.00  0.00              
ATOM    779  N   LEU A 101       3.751  -4.357  91.739  1.00  0.00              
ATOM    780  CA  LEU A 101       3.976  -3.902  90.380  1.00  0.00              
ATOM    781  CB  LEU A 101       5.250  -4.531  89.819  1.00  0.00              
ATOM    782  CG  LEU A 101       5.733  -4.127  88.429  1.00  0.00              
ATOM    783  CD1 LEU A 101       5.986  -2.633  88.348  1.00  0.00              
ATOM    784  CD2 LEU A 101       7.003  -4.876  88.086  1.00  0.00              
ATOM    785  C   LEU A 101       2.776  -4.265  89.519  1.00  0.00              
ATOM    786  O   LEU A 101       2.386  -5.432  89.406  1.00  0.00              
ATOM    787  N   LEU A 102       2.178  -3.235  88.923  1.00  0.00              
ATOM    788  CA  LEU A 102       1.030  -3.409  88.050  1.00  0.00              
ATOM    789  CB  LEU A 102      -0.143  -2.580  88.552  1.00  0.00              
ATOM    790  CG  LEU A 102      -0.760  -2.960  89.891  1.00  0.00              
ATOM    791  CD1 LEU A 102      -1.680  -1.862  90.364  1.00  0.00              
ATOM    792  CD2 LEU A 102      -1.511  -4.276  89.807  1.00  0.00              
ATOM    793  C   LEU A 102       1.388  -2.999  86.632  1.00  0.00              
ATOM    794  O   LEU A 102       2.141  -2.045  86.416  1.00  0.00              
ATOM    795  N   THR A 103       0.876  -3.725  85.643  1.00  0.00              
ATOM    796  CA  THR A 103       1.228  -3.460  84.259  1.00  0.00              
ATOM    797  CB  THR A 103       1.270  -4.790  83.497  1.00  0.00              
ATOM    798  OG1 THR A 103      -0.029  -5.364  83.608  1.00  0.00              
ATOM    799  CG2 THR A 103       2.333  -5.728  84.044  1.00  0.00              
ATOM    800  C   THR A 103       0.330  -2.459  83.542  1.00  0.00              
ATOM    801  O   THR A 103      -0.855  -2.732  83.328  1.00  0.00              
ATOM    802  N   GLU A 104       0.872  -1.307  83.152  1.00  0.00              
ATOM    803  CA  GLU A 104       0.154  -0.372  82.304  1.00  0.00              
ATOM    804  CB  GLU A 104       0.698   1.053  82.462  1.00  0.00              
ATOM    805  CG  GLU A 104       0.019   2.069  81.546  1.00  0.00              
ATOM    806  CD  GLU A 104       0.044   3.512  82.011  1.00  0.00              
ATOM    807  OE1 GLU A 104       1.088   4.165  81.934  1.00  0.00              
ATOM    808  OE2 GLU A 104      -1.004   3.975  82.458  1.00  0.00              
ATOM    809  C   GLU A 104       0.236  -0.815  80.850  1.00  0.00              
ATOM    810  O   GLU A 104       1.317  -1.053  80.305  1.00  0.00              
ATOM    811  N   ALA A 105      -0.936  -0.955  80.232  1.00  0.00              
ATOM    812  CA  ALA A 105      -1.023  -1.112  78.790  1.00  0.00              
ATOM    813  CB  ALA A 105      -2.478  -1.309  78.397  1.00  0.00              
ATOM    814  C   ALA A 105      -0.521   0.147  78.087  1.00  0.00              
ATOM    815  O   ALA A 105      -0.799   1.253  78.565  1.00  0.00              
ATOM    816  N   PRO A 106       0.244   0.063  76.986  1.00  0.00              
ATOM    817  CD  PRO A 106       0.764  -1.180  76.424  1.00  0.00              
ATOM    818  CA  PRO A 106       0.705   1.225  76.228  1.00  0.00              
ATOM    819  CB  PRO A 106       1.376   0.594  75.032  1.00  0.00              
ATOM    820  CG  PRO A 106       1.934  -0.690  75.593  1.00  0.00              
ATOM    821  C   PRO A 106      -0.454   2.133  75.831  1.00  0.00              
ATOM    822  O   PRO A 106      -1.560   1.670  75.553  1.00  0.00              
ATOM    823  N   LEU A 107      -0.220   3.446  75.902  1.00  0.00              
ATOM    824  CA  LEU A 107      -1.236   4.471  75.672  1.00  0.00              
ATOM    825  CB  LEU A 107      -1.748   4.461  74.221  1.00  0.00              
ATOM    826  CG  LEU A 107      -0.770   4.741  73.086  1.00  0.00              
ATOM    827  CD1 LEU A 107      -1.459   4.533  71.750  1.00  0.00              
ATOM    828  CD2 LEU A 107      -0.192   6.145  73.178  1.00  0.00              
ATOM    829  C   LEU A 107      -2.407   4.524  76.657  1.00  0.00              
ATOM    830  O   LEU A 107      -3.332   5.317  76.458  1.00  0.00              
ATOM    831  N   ASN A 108      -2.422   3.727  77.738  1.00  0.00              
ATOM    832  CA  ASN A 108      -3.399   3.907  78.810  1.00  0.00              
ATOM    833  CB  ASN A 108      -3.312   2.765  79.823  1.00  0.00              
ATOM    834  CG  ASN A 108      -4.321   2.858  80.959  1.00  0.00              
ATOM    835  OD1 ASN A 108      -5.508   2.595  80.786  1.00  0.00              
ATOM    836  ND2 ASN A 108      -3.911   3.261  82.153  1.00  0.00              
ATOM    837  C   ASN A 108      -3.142   5.251  79.495  1.00  0.00              
ATOM    838  O   ASN A 108      -2.003   5.509  79.896  1.00  0.00              
ATOM    839  N   PRO A 109      -4.142   6.138  79.625  1.00  0.00              
ATOM    840  CD  PRO A 109      -5.524   5.895  79.220  1.00  0.00              
ATOM    841  CA  PRO A 109      -3.985   7.508  80.109  1.00  0.00              
ATOM    842  CB  PRO A 109      -5.409   8.026  80.125  1.00  0.00              
ATOM    843  CG  PRO A 109      -6.047   7.296  78.974  1.00  0.00              
ATOM    844  C   PRO A 109      -3.318   7.722  81.460  1.00  0.00              
ATOM    845  O   PRO A 109      -3.567   7.017  82.441  1.00  0.00              
ATOM    846  N   LYS A 110      -2.520   8.794  81.493  1.00  0.00              
ATOM    847  CA  LYS A 110      -1.777   9.224  82.674  1.00  0.00              
ATOM    848  CB  LYS A 110      -1.056  10.543  82.376  1.00  0.00              
ATOM    849  CG  LYS A 110      -0.090  10.505  81.186  1.00  0.00              
ATOM    850  CD  LYS A 110       0.737  11.783  81.124  1.00  0.00              
ATOM    851  CE  LYS A 110       1.749  11.774  79.981  1.00  0.00              
ATOM    852  NZ  LYS A 110       2.675  12.878  80.156  1.00  0.00              
ATOM    853  C   LYS A 110      -2.654   9.382  83.916  1.00  0.00              
ATOM    854  O   LYS A 110      -2.306   8.942  85.013  1.00  0.00              
ATOM    855  N   ALA A 111      -3.842   9.968  83.730  1.00  0.00              
ATOM    856  CA  ALA A 111      -4.839  10.085  84.788  1.00  0.00              
ATOM    857  CB  ALA A 111      -6.020  10.895  84.279  1.00  0.00              
ATOM    858  C   ALA A 111      -5.381   8.745  85.281  1.00  0.00              
ATOM    859  O   ALA A 111      -5.632   8.569  86.473  1.00  0.00              
ATOM    860  N   ASN A 112      -5.519   7.768  84.378  1.00  0.00              
ATOM    861  CA  ASN A 112      -6.023   6.440  84.713  1.00  0.00              
ATOM    862  CB  ASN A 112      -6.311   5.696  83.408  1.00  0.00              
ATOM    863  CG  ASN A 112      -6.934   4.318  83.550  1.00  0.00              
ATOM    864  OD1 ASN A 112      -6.251   3.325  83.787  1.00  0.00              
ATOM    865  ND2 ASN A 112      -8.245   4.202  83.388  1.00  0.00              
ATOM    866  C   ASN A 112      -4.980   5.718  85.564  1.00  0.00              
ATOM    867  O   ASN A 112      -5.298   5.094  86.579  1.00  0.00              
ATOM    868  N   ARG A 113      -3.709   5.875  85.175  1.00  0.00              
ATOM    869  CA  ARG A 113      -2.566   5.436  85.967  1.00  0.00              
ATOM    870  CB  ARG A 113      -1.303   5.799  85.200  1.00  0.00              
ATOM    871  CG  ARG A 113       0.020   5.419  85.846  1.00  0.00              
ATOM    872  CD  ARG A 113       1.171   5.757  84.913  1.00  0.00              
ATOM    873  NE  ARG A 113       1.285   7.183  84.645  1.00  0.00              
ATOM    874  CZ  ARG A 113       1.714   7.651  83.472  1.00  0.00              
ATOM    875  NH1 ARG A 113       1.888   8.958  83.329  1.00  0.00              
ATOM    876  NH2 ARG A 113       1.910   6.851  82.425  1.00  0.00              
ATOM    877  C   ARG A 113      -2.544   6.068  87.357  1.00  0.00              
ATOM    878  O   ARG A 113      -2.290   5.392  88.360  1.00  0.00              
ATOM    879  N   GLU A 114      -2.814   7.374  87.436  1.00  0.00              
ATOM    880  CA  GLU A 114      -2.953   8.057  88.715  1.00  0.00              
ATOM    881  CB  GLU A 114      -3.144   9.549  88.513  1.00  0.00              
ATOM    882  CG  GLU A 114      -1.896  10.209  87.953  1.00  0.00              
ATOM    883  CD  GLU A 114      -2.064  11.695  87.704  1.00  0.00              
ATOM    884  OE1 GLU A 114      -1.930  12.472  88.650  1.00  0.00              
ATOM    885  OE2 GLU A 114      -2.318  12.079  86.563  1.00  0.00              
ATOM    886  C   GLU A 114      -4.080   7.498  89.573  1.00  0.00              
ATOM    887  O   GLU A 114      -3.892   7.309  90.775  1.00  0.00              
ATOM    888  N   LYS A 115      -5.239   7.190  88.980  1.00  0.00              
ATOM    889  CA  LYS A 115      -6.324   6.534  89.701  1.00  0.00              
ATOM    890  CB  LYS A 115      -7.598   6.486  88.863  1.00  0.00              
ATOM    891  CG  LYS A 115      -8.306   7.833  88.802  1.00  0.00              
ATOM    892  CD  LYS A 115      -8.791   8.210  90.196  1.00  0.00              
ATOM    893  CE  LYS A 115      -9.344   9.621  90.236  1.00  0.00              
ATOM    894  NZ  LYS A 115      -9.720   9.948  91.597  1.00  0.00              
ATOM    895  C   LYS A 115      -5.975   5.147  90.216  1.00  0.00              
ATOM    896  O   LYS A 115      -6.323   4.796  91.346  1.00  0.00              
ATOM    897  N   MET A 116      -5.251   4.370  89.402  1.00  0.00              
ATOM    898  CA  MET A 116      -4.680   3.095  89.822  1.00  0.00              
ATOM    899  CB  MET A 116      -3.838   2.535  88.675  1.00  0.00              
ATOM    900  CG  MET A 116      -3.215   1.175  88.931  1.00  0.00              
ATOM    901  SD  MET A 116      -2.112   0.652  87.596  1.00  0.00              
ATOM    902  CE  MET A 116      -3.208  -0.375  86.663  1.00  0.00              
ATOM    903  C   MET A 116      -3.825   3.261  91.075  1.00  0.00              
ATOM    904  O   MET A 116      -4.025   2.578  92.081  1.00  0.00              
ATOM    905  N   THR A 117      -2.914   4.235  91.013  1.00  0.00              
ATOM    906  CA  THR A 117      -2.014   4.556  92.112  1.00  0.00              
ATOM    907  CB  THR A 117      -1.054   5.664  91.624  1.00  0.00              
ATOM    908  OG1 THR A 117      -0.420   5.130  90.466  1.00  0.00              
ATOM    909  CG2 THR A 117       0.006   6.068  92.633  1.00  0.00              
ATOM    910  C   THR A 117      -2.788   4.954  93.369  1.00  0.00              
ATOM    911  O   THR A 117      -2.561   4.411  94.454  1.00  0.00              
ATOM    912  N   GLN A 118      -3.769   5.847  93.199  1.00  0.00              
ATOM    913  CA  GLN A 118      -4.626   6.307  94.280  1.00  0.00              
ATOM    914  CB  GLN A 118      -5.589   7.366  93.736  1.00  0.00              
ATOM    915  CG  GLN A 118      -6.614   7.885  94.734  1.00  0.00              
ATOM    916  CD  GLN A 118      -7.095   9.296  94.449  1.00  0.00              
ATOM    917  OE1 GLN A 118      -7.799   9.575  93.480  1.00  0.00              
ATOM    918  NE2 GLN A 118      -6.732  10.238  95.308  1.00  0.00              
ATOM    919  C   GLN A 118      -5.363   5.175  94.985  1.00  0.00              
ATOM    920  O   GLN A 118      -5.352   5.105  96.216  1.00  0.00              
ATOM    921  N   ILE A 119      -5.972   4.263  94.224  1.00  0.00              
ATOM    922  CA  ILE A 119      -6.659   3.116  94.800  1.00  0.00              
ATOM    923  CB  ILE A 119      -7.524   2.442  93.708  1.00  0.00              
ATOM    924  CG2 ILE A 119      -8.014   1.056  94.111  1.00  0.00              
ATOM    925  CG1 ILE A 119      -8.694   3.364  93.367  1.00  0.00              
ATOM    926  CD1 ILE A 119      -9.605   2.899  92.215  1.00  0.00              
ATOM    927  C   ILE A 119      -5.694   2.155  95.493  1.00  0.00              
ATOM    928  O   ILE A 119      -5.964   1.692  96.606  1.00  0.00              
ATOM    929  N   MET A 120      -4.540   1.868  94.885  1.00  0.00              
ATOM    930  CA  MET A 120      -3.577   0.962  95.494  1.00  0.00              
ATOM    931  CB  MET A 120      -2.443   0.639  94.539  1.00  0.00              
ATOM    932  CG  MET A 120      -2.916  -0.187  93.356  1.00  0.00              
ATOM    933  SD  MET A 120      -3.784  -1.698  93.845  1.00  0.00              
ATOM    934  CE  MET A 120      -2.383  -2.697  94.252  1.00  0.00              
ATOM    935  C   MET A 120      -3.018   1.450  96.821  1.00  0.00              
ATOM    936  O   MET A 120      -2.828   0.661  97.750  1.00  0.00              
ATOM    937  N   PHE A 121      -2.766   2.754  96.937  1.00  0.00              
ATOM    938  CA  PHE A 121      -2.338   3.308  98.208  1.00  0.00              
ATOM    939  CB  PHE A 121      -1.523   4.570  98.002  1.00  0.00              
ATOM    940  CG  PHE A 121      -0.161   4.268  97.398  1.00  0.00              
ATOM    941  CD1 PHE A 121       0.066   4.494  96.057  1.00  0.00              
ATOM    942  CD2 PHE A 121       0.844   3.759  98.194  1.00  0.00              
ATOM    943  CE1 PHE A 121       1.300   4.216  95.514  1.00  0.00              
ATOM    944  CE2 PHE A 121       2.075   3.479  97.641  1.00  0.00              
ATOM    945  CZ  PHE A 121       2.303   3.711  96.306  1.00  0.00              
ATOM    946  C   PHE A 121      -3.464   3.548  99.199  1.00  0.00              
ATOM    947  O   PHE A 121      -3.361   3.125 100.346  1.00  0.00              
ATOM    948  N   GLU A 122      -4.567   4.181  98.795  1.00  0.00              
ATOM    949  CA  GLU A 122      -5.639   4.499  99.729  1.00  0.00              
ATOM    950  CB  GLU A 122      -6.456   5.674  99.215  1.00  0.00              
ATOM    951  CG  GLU A 122      -5.652   6.971  99.260  1.00  0.00              
ATOM    952  CD  GLU A 122      -6.320   8.168  98.600  1.00  0.00              
ATOM    953  OE1 GLU A 122      -7.491   8.441  98.857  1.00  0.00              
ATOM    954  OE2 GLU A 122      -5.651   8.847  97.816  1.00  0.00              
ATOM    955  C   GLU A 122      -6.548   3.331 100.086  1.00  0.00              
ATOM    956  O   GLU A 122      -6.937   3.183 101.246  1.00  0.00              
ATOM    957  N   THR A 123      -6.910   2.492  99.114  1.00  0.00              
ATOM    958  CA  THR A 123      -7.755   1.339  99.380  1.00  0.00              
ATOM    959  CB  THR A 123      -8.665   1.062  98.166  1.00  0.00              
ATOM    960  OG1 THR A 123      -9.249   2.315  97.825  1.00  0.00              
ATOM    961  CG2 THR A 123      -9.749   0.034  98.457  1.00  0.00              
ATOM    962  C   THR A 123      -6.890   0.131  99.725  1.00  0.00              
ATOM    963  O   THR A 123      -6.948  -0.367 100.850  1.00  0.00              
ATOM    964  N   PHE A 124      -6.034  -0.329  98.806  1.00  0.00              
ATOM    965  CA  PHE A 124      -5.258  -1.545  99.032  1.00  0.00              
ATOM    966  CB  PHE A 124      -4.828  -2.163  97.705  1.00  0.00              
ATOM    967  CG  PHE A 124      -5.995  -2.807  96.972  1.00  0.00              
ATOM    968  CD1 PHE A 124      -6.346  -4.113  97.261  1.00  0.00              
ATOM    969  CD2 PHE A 124      -6.728  -2.078  96.056  1.00  0.00              
ATOM    970  CE1 PHE A 124      -7.446  -4.678  96.650  1.00  0.00              
ATOM    971  CE2 PHE A 124      -7.828  -2.651  95.453  1.00  0.00              
ATOM    972  CZ  PHE A 124      -8.190  -3.946  95.752  1.00  0.00              
ATOM    973  C   PHE A 124      -4.067  -1.400  99.973  1.00  0.00              
ATOM    974  O   PHE A 124      -3.493  -2.389 100.434  1.00  0.00              
ATOM    975  N   ASN A 125      -3.677  -0.145 100.227  1.00  0.00              
ATOM    976  CA  ASN A 125      -2.697   0.227 101.240  1.00  0.00              
ATOM    977  CB  ASN A 125      -3.282   0.140 102.650  1.00  0.00              
ATOM    978  CG  ASN A 125      -4.176   1.329 102.952  1.00  0.00              
ATOM    979  OD1 ASN A 125      -3.739   2.326 103.525  1.00  0.00              
ATOM    980  ND2 ASN A 125      -5.449   1.270 102.588  1.00  0.00              
ATOM    981  C   ASN A 125      -1.335  -0.434 101.129  1.00  0.00              
ATOM    982  O   ASN A 125      -0.730  -0.898 102.098  1.00  0.00              
ATOM    983  N   VAL A 126      -0.863  -0.462  99.883  1.00  0.00              
ATOM    984  CA  VAL A 126       0.458  -0.991  99.579  1.00  0.00              
ATOM    985  CB  VAL A 126       0.664  -1.171  98.054  1.00  0.00              
ATOM    986  CG1 VAL A 126      -0.279  -2.223  97.512  1.00  0.00              
ATOM    987  CG2 VAL A 126       0.447   0.115  97.283  1.00  0.00              
ATOM    988  C   VAL A 126       1.570  -0.128 100.177  1.00  0.00              
ATOM    989  O   VAL A 126       1.474   1.101 100.134  1.00  0.00              
ATOM    990  N   PRO A 127       2.637  -0.695 100.760  1.00  0.00              
ATOM    991  CD  PRO A 127       2.773  -2.116 101.061  1.00  0.00              
ATOM    992  CA  PRO A 127       3.777   0.061 101.266  1.00  0.00              
ATOM    993  CB  PRO A 127       4.582  -0.993 102.005  1.00  0.00              
ATOM    994  CG  PRO A 127       4.266  -2.276 101.279  1.00  0.00              
ATOM    995  C   PRO A 127       4.572   0.732 100.151  1.00  0.00              
ATOM    996  O   PRO A 127       5.108   1.826 100.331  1.00  0.00              
ATOM    997  N   ALA A 128       4.619   0.075  98.987  1.00  0.00              
ATOM    998  CA  ALA A 128       5.326   0.556  97.817  1.00  0.00              
ATOM    999  CB  ALA A 128       6.748   0.020  97.829  1.00  0.00              
ATOM   1000  C   ALA A 128       4.631   0.001  96.582  1.00  0.00              
ATOM   1001  O   ALA A 128       4.120  -1.124  96.616  1.00  0.00              
ATOM   1002  N   MET A 129       4.574   0.764  95.488  1.00  0.00              
ATOM   1003  CA  MET A 129       3.903   0.325  94.273  1.00  0.00              
ATOM   1004  CB  MET A 129       2.421   0.682  94.372  1.00  0.00              
ATOM   1005  CG  MET A 129       1.420  -0.117  93.544  1.00  0.00              
ATOM   1006  SD  MET A 129       1.414   0.258  91.776  1.00  0.00              
ATOM   1007  CE  MET A 129       0.355   1.672  91.824  1.00  0.00              
ATOM   1008  C   MET A 129       4.524   1.011  93.065  1.00  0.00              
ATOM   1009  O   MET A 129       5.161   2.059  93.200  1.00  0.00              
ATOM   1010  N   TYR A 130       4.388   0.404  91.883  1.00  0.00              
ATOM   1011  CA  TYR A 130       4.746   1.051  90.631  1.00  0.00              
ATOM   1012  CB  TYR A 130       6.246   0.901  90.334  1.00  0.00              
ATOM   1013  CG  TYR A 130       6.722   1.699  89.125  1.00  0.00              
ATOM   1014  CD1 TYR A 130       7.299   1.044  88.057  1.00  0.00              
ATOM   1015  CE1 TYR A 130       7.692   1.747  86.939  1.00  0.00              
ATOM   1016  CD2 TYR A 130       6.540   3.067  89.082  1.00  0.00              
ATOM   1017  CE2 TYR A 130       6.913   3.771  87.959  1.00  0.00              
ATOM   1018  CZ  TYR A 130       7.489   3.106  86.899  1.00  0.00              
ATOM   1019  OH  TYR A 130       7.868   3.809  85.775  1.00  0.00              
ATOM   1020  C   TYR A 130       3.914   0.472  89.492  1.00  0.00              
ATOM   1021  O   TYR A 130       3.512  -0.695  89.505  1.00  0.00              
ATOM   1022  N   VAL A 131       3.638   1.321  88.501  1.00  0.00              
ATOM   1023  CA  VAL A 131       2.898   0.924  87.317  1.00  0.00              
ATOM   1024  CB  VAL A 131       1.754   1.922  87.015  1.00  0.00              
ATOM   1025  CG1 VAL A 131       0.811   1.318  85.996  1.00  0.00              
ATOM   1026  CG2 VAL A 131       0.963   2.339  88.245  1.00  0.00              
ATOM   1027  C   VAL A 131       3.904   0.919  86.171  1.00  0.00              
ATOM   1028  O   VAL A 131       4.493   1.960  85.873  1.00  0.00              
ATOM   1029  N   ALA A 132       4.141  -0.221  85.518  1.00  0.00              
ATOM   1030  CA  ALA A 132       5.139  -0.308  84.459  1.00  0.00              
ATOM   1031  CB  ALA A 132       6.196  -1.331  84.834  1.00  0.00              
ATOM   1032  C   ALA A 132       4.543  -0.731  83.125  1.00  0.00              
ATOM   1033  O   ALA A 132       3.613  -1.538  83.081  1.00  0.00              
ATOM   1034  N   ILE A 133       5.075  -0.200  82.021  1.00  0.00              
ATOM   1035  CA  ILE A 133       4.492  -0.407  80.701  1.00  0.00              
ATOM   1036  CB  ILE A 133       4.872   0.766  79.760  1.00  0.00              
ATOM   1037  CG2 ILE A 133       4.338   0.555  78.343  1.00  0.00              
ATOM   1038  CG1 ILE A 133       4.345   2.085  80.326  1.00  0.00              
ATOM   1039  CD1 ILE A 133       4.783   3.353  79.564  1.00  0.00              
ATOM   1040  C   ILE A 133       4.825  -1.773  80.103  1.00  0.00              
ATOM   1041  O   ILE A 133       5.989  -2.148  79.924  1.00  0.00              
ATOM   1042  N   GLN A 134       3.745  -2.475  79.745  1.00  0.00              
ATOM   1043  CA  GLN A 134       3.771  -3.848  79.251  1.00  0.00              
ATOM   1044  CB  GLN A 134       2.381  -4.251  78.755  1.00  0.00              
ATOM   1045  CG  GLN A 134       1.403  -4.341  79.917  1.00  0.00              
ATOM   1046  CD  GLN A 134      -0.005  -4.813  79.593  1.00  0.00              
ATOM   1047  OE1 GLN A 134      -0.640  -4.386  78.632  1.00  0.00              
ATOM   1048  NE2 GLN A 134      -0.533  -5.720  80.402  1.00  0.00              
ATOM   1049  C   GLN A 134       4.813  -4.189  78.195  1.00  0.00              
ATOM   1050  O   GLN A 134       5.594  -5.128  78.357  1.00  0.00              
ATOM   1051  N   ALA A 135       4.866  -3.384  77.131  1.00  0.00              
ATOM   1052  CA  ALA A 135       5.837  -3.565  76.062  1.00  0.00              
ATOM   1053  CB  ALA A 135       5.619  -2.489  75.019  1.00  0.00              
ATOM   1054  C   ALA A 135       7.289  -3.473  76.520  1.00  0.00              
ATOM   1055  O   ALA A 135       8.145  -4.248  76.084  1.00  0.00              
ATOM   1056  N   VAL A 136       7.561  -2.551  77.454  1.00  0.00              
ATOM   1057  CA  VAL A 136       8.909  -2.344  77.972  1.00  0.00              
ATOM   1058  CB  VAL A 136       8.993  -1.057  78.832  1.00  0.00              
ATOM   1059  CG1 VAL A 136      10.416  -0.790  79.303  1.00  0.00              
ATOM   1060  CG2 VAL A 136       8.499   0.156  78.055  1.00  0.00              
ATOM   1061  C   VAL A 136       9.301  -3.578  78.775  1.00  0.00              
ATOM   1062  O   VAL A 136      10.411  -4.094  78.641  1.00  0.00              
ATOM   1063  N   LEU A 137       8.350  -4.091  79.562  1.00  0.00              
ATOM   1064  CA  LEU A 137       8.545  -5.317  80.320  1.00  0.00              
ATOM   1065  CB  LEU A 137       7.326  -5.601  81.184  1.00  0.00              
ATOM   1066  CG  LEU A 137       6.937  -4.552  82.213  1.00  0.00              
ATOM   1067  CD1 LEU A 137       5.657  -4.944  82.910  1.00  0.00              
ATOM   1068  CD2 LEU A 137       8.041  -4.359  83.228  1.00  0.00              
ATOM   1069  C   LEU A 137       8.848  -6.515  79.431  1.00  0.00              
ATOM   1070  O   LEU A 137       9.773  -7.272  79.724  1.00  0.00              
ATOM   1071  N   SER A 138       8.119  -6.691  78.324  1.00  0.00              
ATOM   1072  CA  SER A 138       8.454  -7.703  77.331  1.00  0.00              
ATOM   1073  CB  SER A 138       7.430  -7.683  76.220  1.00  0.00              
ATOM   1074  OG  SER A 138       6.171  -8.119  76.707  1.00  0.00              
ATOM   1075  C   SER A 138       9.853  -7.583  76.738  1.00  0.00              
ATOM   1076  O   SER A 138      10.563  -8.587  76.629  1.00  0.00              
ATOM   1077  N   LEU A 139      10.290  -6.368  76.385  1.00  0.00              
ATOM   1078  CA  LEU A 139      11.636  -6.160  75.862  1.00  0.00              
ATOM   1079  CB  LEU A 139      11.775  -4.725  75.379  1.00  0.00              
ATOM   1080  CG  LEU A 139      12.948  -4.368  74.481  1.00  0.00              
ATOM   1081  CD1 LEU A 139      12.874  -5.089  73.145  1.00  0.00              
ATOM   1082  CD2 LEU A 139      12.970  -2.877  74.250  1.00  0.00              
ATOM   1083  C   LEU A 139      12.702  -6.469  76.912  1.00  0.00              
ATOM   1084  O   LEU A 139      13.742  -7.072  76.633  1.00  0.00              
ATOM   1085  N   TYR A 140      12.422  -6.085  78.158  1.00  0.00              
ATOM   1086  CA  TYR A 140      13.287  -6.415  79.277  1.00  0.00              
ATOM   1087  CB  TYR A 140      12.998  -5.487  80.459  1.00  0.00              
ATOM   1088  CG  TYR A 140      13.675  -4.122  80.328  1.00  0.00              
ATOM   1089  CD1 TYR A 140      13.533  -3.349  79.189  1.00  0.00              
ATOM   1090  CE1 TYR A 140      14.243  -2.174  79.047  1.00  0.00              
ATOM   1091  CD2 TYR A 140      14.496  -3.683  81.347  1.00  0.00              
ATOM   1092  CE2 TYR A 140      15.207  -2.509  81.214  1.00  0.00              
ATOM   1093  CZ  TYR A 140      15.090  -1.771  80.057  1.00  0.00              
ATOM   1094  OH  TYR A 140      15.839  -0.620  79.915  1.00  0.00              
ATOM   1095  C   TYR A 140      13.245  -7.890  79.664  1.00  0.00              
ATOM   1096  O   TYR A 140      14.200  -8.402  80.246  1.00  0.00              
ATOM   1097  N   ALA A 141      12.169  -8.611  79.322  1.00  0.00              
ATOM   1098  CA  ALA A 141      12.145 -10.066  79.412  1.00  0.00              
ATOM   1099  CB  ALA A 141      10.740 -10.600  79.195  1.00  0.00              
ATOM   1100  C   ALA A 141      13.026 -10.717  78.355  1.00  0.00              
ATOM   1101  O   ALA A 141      13.682 -11.722  78.631  1.00  0.00              
ATOM   1102  N   SER A 142      13.051 -10.183  77.128  1.00  0.00              
ATOM   1103  CA  SER A 142      14.028 -10.625  76.144  1.00  0.00              
ATOM   1104  CB  SER A 142      13.523 -10.340  74.732  1.00  0.00              
ATOM   1105  OG  SER A 142      13.026  -9.019  74.583  1.00  0.00              
ATOM   1106  C   SER A 142      15.419 -10.038  76.380  1.00  0.00              
ATOM   1107  O   SER A 142      16.392 -10.411  75.719  1.00  0.00              
ATOM   1108  N   GLY A 143      15.522  -9.072  77.295  1.00  0.00              
ATOM   1109  CA  GLY A 143      16.800  -8.600  77.800  1.00  0.00              
ATOM   1110  C   GLY A 143      17.173  -7.228  77.263  1.00  0.00              
ATOM   1111  O   GLY A 143      17.978  -6.516  77.869  1.00  0.00              
ATOM   1112  N   ARG A 144      16.555  -6.821  76.153  1.00  0.00              
ATOM   1113  CA  ARG A 144      17.000  -5.649  75.420  1.00  0.00              
ATOM   1114  CB  ARG A 144      16.545  -5.667  73.962  1.00  0.00              
ATOM   1115  CG  ARG A 144      17.125  -6.694  72.999  1.00  0.00              
ATOM   1116  CD  ARG A 144      16.533  -8.083  73.166  1.00  0.00              
ATOM   1117  NE  ARG A 144      16.826  -8.892  71.996  1.00  0.00              
ATOM   1118  CZ  ARG A 144      16.812 -10.225  72.005  1.00  0.00              
ATOM   1119  NH1 ARG A 144      17.006 -10.857  70.858  1.00  0.00              
ATOM   1120  NH2 ARG A 144      16.666 -10.932  73.123  1.00  0.00              
ATOM   1121  C   ARG A 144      16.482  -4.363  76.041  1.00  0.00              
ATOM   1122  O   ARG A 144      15.420  -4.324  76.664  1.00  0.00              
ATOM   1123  N   THR A 145      17.251  -3.291  75.871  1.00  0.00              
ATOM   1124  CA  THR A 145      16.775  -1.965  76.224  1.00  0.00              
ATOM   1125  CB  THR A 145      17.915  -1.226  76.971  1.00  0.00              
ATOM   1126  OG1 THR A 145      17.318  -0.134  77.658  1.00  0.00              
ATOM   1127  CG2 THR A 145      19.064  -0.768  76.078  1.00  0.00              
ATOM   1128  C   THR A 145      16.219  -1.224  75.001  1.00  0.00              
ATOM   1129  O   THR A 145      15.465  -0.257  75.129  1.00  0.00              
ATOM   1130  N   THR A 146      16.530  -1.701  73.791  1.00  0.00              
ATOM   1131  CA  THR A 146      16.128  -1.044  72.557  1.00  0.00              
ATOM   1132  CB  THR A 146      17.354  -0.384  71.898  1.00  0.00              
ATOM   1133  OG1 THR A 146      17.864   0.535  72.855  1.00  0.00              
ATOM   1134  CG2 THR A 146      17.022   0.360  70.614  1.00  0.00              
ATOM   1135  C   THR A 146      15.528  -2.087  71.624  1.00  0.00              
ATOM   1136  O   THR A 146      16.041  -3.204  71.523  1.00  0.00              
ATOM   1137  N   GLY A 147      14.426  -1.734  70.966  1.00  0.00              
ATOM   1138  CA  GLY A 147      13.808  -2.589  69.970  1.00  0.00              
ATOM   1139  C   GLY A 147      12.358  -2.198  69.757  1.00  0.00              
ATOM   1140  O   GLY A 147      11.837  -1.326  70.456  1.00  0.00              
ATOM   1141  N   ILE A 148      11.679  -2.808  68.787  1.00  0.00              
ATOM   1142  CA  ILE A 148      10.265  -2.536  68.606  1.00  0.00              
ATOM   1143  CB  ILE A 148       9.889  -2.011  67.193  1.00  0.00              
ATOM   1144  CG2 ILE A 148      10.441  -2.878  66.070  1.00  0.00              
ATOM   1145  CG1 ILE A 148       8.378  -1.805  67.093  1.00  0.00              
ATOM   1146  CD1 ILE A 148       7.883  -1.120  65.819  1.00  0.00              
ATOM   1147  C   ILE A 148       9.446  -3.739  69.042  1.00  0.00              
ATOM   1148  O   ILE A 148       9.530  -4.838  68.487  1.00  0.00              
ATOM   1149  N   VAL A 149       8.649  -3.498  70.076  1.00  0.00              
ATOM   1150  CA  VAL A 149       7.830  -4.539  70.656  1.00  0.00              
ATOM   1151  CB  VAL A 149       7.765  -4.391  72.188  1.00  0.00              
ATOM   1152  CG1 VAL A 149       6.957  -5.506  72.824  1.00  0.00              
ATOM   1153  CG2 VAL A 149       9.162  -4.443  72.770  1.00  0.00              
ATOM   1154  C   VAL A 149       6.445  -4.521  70.029  1.00  0.00              
ATOM   1155  O   VAL A 149       5.721  -3.524  70.074  1.00  0.00              
ATOM   1156  N   LEU A 150       6.101  -5.635  69.394  1.00  0.00              
ATOM   1157  CA  LEU A 150       4.742  -5.870  68.948  1.00  0.00              
ATOM   1158  CB  LEU A 150       4.744  -6.769  67.718  1.00  0.00              
ATOM   1159  CG  LEU A 150       3.408  -7.186  67.118  1.00  0.00              
ATOM   1160  CD1 LEU A 150       2.645  -5.991  66.572  1.00  0.00              
ATOM   1161  CD2 LEU A 150       3.645  -8.205  66.025  1.00  0.00              
ATOM   1162  C   LEU A 150       4.045  -6.553  70.114  1.00  0.00              
ATOM   1163  O   LEU A 150       4.410  -7.662  70.509  1.00  0.00              
ATOM   1164  N   ASP A 151       3.073  -5.876  70.714  1.00  0.00              
ATOM   1165  CA  ASP A 151       2.376  -6.399  71.875  1.00  0.00              
ATOM   1166  CB  ASP A 151       2.587  -5.462  73.069  1.00  0.00              
ATOM   1167  CG  ASP A 151       1.905  -5.878  74.369  1.00  0.00              
ATOM   1168  OD1 ASP A 151       1.758  -7.070  74.651  1.00  0.00              
ATOM   1169  OD2 ASP A 151       1.525  -4.980  75.121  1.00  0.00              
ATOM   1170  C   ASP A 151       0.902  -6.627  71.585  1.00  0.00              
ATOM   1171  O   ASP A 151       0.067  -5.732  71.736  1.00  0.00              
ATOM   1172  N   SER A 152       0.601  -7.853  71.170  1.00  0.00              
ATOM   1173  CA  SER A 152      -0.738  -8.251  70.781  1.00  0.00              
ATOM   1174  CB  SER A 152      -0.672  -8.902  69.410  1.00  0.00              
ATOM   1175  OG  SER A 152      -0.357  -7.949  68.409  1.00  0.00              
ATOM   1176  C   SER A 152      -1.369  -9.192  71.798  1.00  0.00              
ATOM   1177  O   SER A 152      -1.050 -10.382  71.883  1.00  0.00              
ATOM   1178  N   GLY A 153      -2.286  -8.658  72.603  1.00  0.00              
ATOM   1179  CA  GLY A 153      -2.916  -9.428  73.663  1.00  0.00              
ATOM   1180  C   GLY A 153      -4.194 -10.122  73.213  1.00  0.00              
ATOM   1181  O   GLY A 153      -4.368 -10.520  72.055  1.00  0.00              
ATOM   1182  N   ASP A 154      -5.102 -10.302  74.174  1.00  0.00              
ATOM   1183  CA  ASP A 154      -6.439 -10.782  73.859  1.00  0.00              
ATOM   1184  CB  ASP A 154      -7.136 -11.405  75.068  1.00  0.00              
ATOM   1185  CG  ASP A 154      -8.567 -11.864  74.782  1.00  0.00              
ATOM   1186  OD1 ASP A 154      -8.771 -12.698  73.901  1.00  0.00              
ATOM   1187  OD2 ASP A 154      -9.471 -11.373  75.460  1.00  0.00              
ATOM   1188  C   ASP A 154      -7.301  -9.669  73.289  1.00  0.00              
ATOM   1189  O   ASP A 154      -8.046  -9.904  72.345  1.00  0.00              
ATOM   1190  N   GLY A 155      -7.213  -8.453  73.821  1.00  0.00              
ATOM   1191  CA  GLY A 155      -8.041  -7.367  73.330  1.00  0.00              
ATOM   1192  C   GLY A 155      -7.278  -6.059  73.316  1.00  0.00              
ATOM   1193  O   GLY A 155      -7.558  -5.189  74.140  1.00  0.00              
ATOM   1194  N   VAL A 156      -6.220  -6.037  72.493  1.00  0.00              
ATOM   1195  CA  VAL A 156      -5.546  -4.855  71.954  1.00  0.00              
ATOM   1196  CB  VAL A 156      -5.329  -3.674  72.952  1.00  0.00              
ATOM   1197  CG1 VAL A 156      -4.252  -3.920  74.007  1.00  0.00              
ATOM   1198  CG2 VAL A 156      -5.139  -2.376  72.188  1.00  0.00              
ATOM   1199  C   VAL A 156      -4.215  -5.298  71.343  1.00  0.00              
ATOM   1200  O   VAL A 156      -3.621  -6.290  71.777  1.00  0.00              
ATOM   1201  N   THR A 157      -3.781  -4.602  70.295  1.00  0.00              
ATOM   1202  CA  THR A 157      -2.430  -4.687  69.770  1.00  0.00              
ATOM   1203  CB  THR A 157      -2.450  -5.125  68.286  1.00  0.00              
ATOM   1204  OG1 THR A 157      -2.823  -6.497  68.285  1.00  0.00              
ATOM   1205  CG2 THR A 157      -1.136  -4.920  67.537  1.00  0.00              
ATOM   1206  C   THR A 157      -1.803  -3.304  69.905  1.00  0.00              
ATOM   1207  O   THR A 157      -2.401  -2.285  69.549  1.00  0.00              
ATOM   1208  N   HIS A 158      -0.589  -3.250  70.444  1.00  0.00              
ATOM   1209  CA  HIS A 158       0.192  -2.028  70.436  1.00  0.00              
ATOM   1210  CB  HIS A 158       0.423  -1.509  71.847  1.00  0.00              
ATOM   1211  CG  HIS A 158      -0.829  -0.945  72.500  1.00  0.00              
ATOM   1212  ND1 HIS A 158      -1.485  -1.443  73.535  1.00  0.00              
ATOM   1213  CD2 HIS A 158      -1.455   0.213  72.103  1.00  0.00              
ATOM   1214  NE2 HIS A 158      -2.464   0.349  72.924  1.00  0.00              
ATOM   1215  CE1 HIS A 158      -2.479  -0.637  73.788  1.00  0.00              
ATOM   1216  C   HIS A 158       1.524  -2.299  69.765  1.00  0.00              
ATOM   1217  O   HIS A 158       2.179  -3.303  70.043  1.00  0.00              
ATOM   1218  N   ASN A 159       1.925  -1.423  68.849  1.00  0.00              
ATOM   1219  CA  ASN A 159       3.196  -1.559  68.157  1.00  0.00              
ATOM   1220  CB  ASN A 159       3.028  -1.351  66.649  1.00  0.00              
ATOM   1221  CG  ASN A 159       1.989  -2.237  65.969  1.00  0.00              
ATOM   1222  OD1 ASN A 159       2.287  -3.010  65.056  1.00  0.00              
ATOM   1223  ND2 ASN A 159       0.707  -2.148  66.288  1.00  0.00              
ATOM   1224  C   ASN A 159       4.037  -0.445  68.759  1.00  0.00              
ATOM   1225  O   ASN A 159       3.773   0.738  68.533  1.00  0.00              
ATOM   1226  N   VAL A 160       5.006  -0.811  69.602  1.00  0.00              
ATOM   1227  CA  VAL A 160       5.711   0.155  70.434  1.00  0.00              
ATOM   1228  CB  VAL A 160       5.499  -0.153  71.942  1.00  0.00              
ATOM   1229  CG1 VAL A 160       6.053   0.966  72.812  1.00  0.00              
ATOM   1230  CG2 VAL A 160       4.042  -0.392  72.296  1.00  0.00              
ATOM   1231  C   VAL A 160       7.207   0.173  70.129  1.00  0.00              
ATOM   1232  O   VAL A 160       7.901  -0.811  70.398  1.00  0.00              
ATOM   1233  N   PRO A 161       7.759   1.241  69.542  1.00  0.00              
ATOM   1234  CD  PRO A 161       7.012   2.229  68.770  1.00  0.00              
ATOM   1235  CA  PRO A 161       9.201   1.441  69.416  1.00  0.00              
ATOM   1236  CB  PRO A 161       9.292   2.470  68.310  1.00  0.00              
ATOM   1237  CG  PRO A 161       8.048   3.299  68.498  1.00  0.00              
ATOM   1238  C   PRO A 161       9.836   1.914  70.722  1.00  0.00              
ATOM   1239  O   PRO A 161       9.388   2.882  71.343  1.00  0.00              
ATOM   1240  N   ILE A 162      10.871   1.218  71.188  1.00  0.00              
ATOM   1241  CA  ILE A 162      11.530   1.561  72.440  1.00  0.00              
ATOM   1242  CB  ILE A 162      11.326   0.431  73.481  1.00  0.00              
ATOM   1243  CG2 ILE A 162      11.994   0.790  74.805  1.00  0.00              
ATOM   1244  CG1 ILE A 162       9.845   0.147  73.713  1.00  0.00              
ATOM   1245  CD1 ILE A 162       9.543  -1.130  74.509  1.00  0.00              
ATOM   1246  C   ILE A 162      13.007   1.796  72.158  1.00  0.00              
ATOM   1247  O   ILE A 162      13.674   0.985  71.509  1.00  0.00              
ATOM   1248  N   TYR A 163      13.520   2.927  72.636  1.00  0.00              
ATOM   1249  CA  TYR A 163      14.916   3.273  72.469  1.00  0.00              
ATOM   1250  CB  TYR A 163      15.014   4.553  71.635  1.00  0.00              
ATOM   1251  CG  TYR A 163      16.413   4.938  71.165  1.00  0.00              
ATOM   1252  CD1 TYR A 163      17.223   4.010  70.538  1.00  0.00              
ATOM   1253  CE1 TYR A 163      18.452   4.386  70.039  1.00  0.00              
ATOM   1254  CD2 TYR A 163      16.844   6.243  71.314  1.00  0.00              
ATOM   1255  CE2 TYR A 163      18.070   6.626  70.810  1.00  0.00              
ATOM   1256  CZ  TYR A 163      18.860   5.695  70.169  1.00  0.00              
ATOM   1257  OH  TYR A 163      20.074   6.077  69.635  1.00  0.00              
ATOM   1258  C   TYR A 163      15.502   3.467  73.859  1.00  0.00              
ATOM   1259  O   TYR A 163      15.153   4.412  74.569  1.00  0.00              
ATOM   1260  N   GLU A 164      16.358   2.518  74.257  1.00  0.00              
ATOM   1261  CA  GLU A 164      17.103   2.549  75.514  1.00  0.00              
ATOM   1262  CB  GLU A 164      18.276   3.518  75.407  1.00  0.00              
ATOM   1263  CG  GLU A 164      19.223   3.172  74.268  1.00  0.00              
ATOM   1264  CD  GLU A 164      20.166   4.304  73.917  1.00  0.00              
ATOM   1265  OE1 GLU A 164      19.699   5.313  73.398  1.00  0.00              
ATOM   1266  OE2 GLU A 164      21.362   4.157  74.169  1.00  0.00              
ATOM   1267  C   GLU A 164      16.238   2.827  76.739  1.00  0.00              
ATOM   1268  O   GLU A 164      16.374   3.831  77.441  1.00  0.00              
ATOM   1269  N   GLY A 165      15.275   1.934  76.958  1.00  0.00              
ATOM   1270  CA  GLY A 165      14.310   2.086  78.034  1.00  0.00              
ATOM   1271  C   GLY A 165      13.130   2.966  77.642  1.00  0.00              
ATOM   1272  O   GLY A 165      11.979   2.601  77.895  1.00  0.00              
ATOM   1273  N   TYR A 166      13.366   4.112  76.997  1.00  0.00              
ATOM   1274  CA  TYR A 166      12.291   5.045  76.709  1.00  0.00              
ATOM   1275  CB  TYR A 166      12.844   6.459  76.515  1.00  0.00              
ATOM   1276  CG  TYR A 166      11.769   7.535  76.605  1.00  0.00              
ATOM   1277  CD1 TYR A 166      11.164   7.794  77.819  1.00  0.00              
ATOM   1278  CE1 TYR A 166      10.165   8.738  77.906  1.00  0.00              
ATOM   1279  CD2 TYR A 166      11.384   8.234  75.477  1.00  0.00              
ATOM   1280  CE2 TYR A 166      10.385   9.182  75.561  1.00  0.00              
ATOM   1281  CZ  TYR A 166       9.776   9.420  76.775  1.00  0.00              
ATOM   1282  OH  TYR A 166       8.751  10.342  76.868  1.00  0.00              
ATOM   1283  C   TYR A 166      11.468   4.611  75.502  1.00  0.00              
ATOM   1284  O   TYR A 166      11.945   4.555  74.367  1.00  0.00              
ATOM   1285  N   ALA A 167      10.213   4.249  75.770  1.00  0.00              
ATOM   1286  CA  ALA A 167       9.237   4.021  74.715  1.00  0.00              
ATOM   1287  CB  ALA A 167       7.950   3.477  75.317  1.00  0.00              
ATOM   1288  C   ALA A 167       8.915   5.336  74.014  1.00  0.00              
ATOM   1289  O   ALA A 167       8.556   6.322  74.660  1.00  0.00              
ATOM   1290  N   LEU A 168       9.072   5.366  72.691  1.00  0.00              
ATOM   1291  CA  LEU A 168       8.928   6.587  71.915  1.00  0.00              
ATOM   1292  CB  LEU A 168       9.727   6.473  70.617  1.00  0.00              
ATOM   1293  CG  LEU A 168      11.239   6.293  70.723  1.00  0.00              
ATOM   1294  CD1 LEU A 168      11.836   6.032  69.353  1.00  0.00              
ATOM   1295  CD2 LEU A 168      11.895   7.503  71.372  1.00  0.00              
ATOM   1296  C   LEU A 168       7.466   6.942  71.648  1.00  0.00              
ATOM   1297  O   LEU A 168       6.843   6.410  70.722  1.00  0.00              
ATOM   1298  N   PRO A 169       6.898   7.897  72.406  1.00  0.00              
ATOM   1299  CD  PRO A 169       7.643   8.950  73.097  1.00  0.00              
ATOM   1300  CA  PRO A 169       5.459   8.140  72.494  1.00  0.00              
ATOM   1301  CB  PRO A 169       5.372   9.299  73.469  1.00  0.00              
ATOM   1302  CG  PRO A 169       6.638  10.078  73.218  1.00  0.00              
ATOM   1303  C   PRO A 169       4.740   8.431  71.183  1.00  0.00              
ATOM   1304  O   PRO A 169       3.615   7.979  70.966  1.00  0.00              
ATOM   1305  N   HIS A 170       5.424   9.138  70.279  1.00  0.00              
ATOM   1306  CA  HIS A 170       4.857   9.544  69.005  1.00  0.00              
ATOM   1307  CB  HIS A 170       5.820  10.490  68.269  1.00  0.00              
ATOM   1308  CG  HIS A 170       7.218   9.944  67.985  1.00  0.00              
ATOM   1309  ND1 HIS A 170       8.280  10.000  68.779  1.00  0.00              
ATOM   1310  CD2 HIS A 170       7.565   9.255  66.846  1.00  0.00              
ATOM   1311  NE2 HIS A 170       8.798   8.877  67.043  1.00  0.00              
ATOM   1312  CE1 HIS A 170       9.227   9.314  68.197  1.00  0.00              
ATOM   1313  C   HIS A 170       4.454   8.381  68.107  1.00  0.00              
ATOM   1314  O   HIS A 170       3.439   8.446  67.411  1.00  0.00              
ATOM   1315  N   ALA A 171       5.218   7.288  68.150  1.00  0.00              
ATOM   1316  CA  ALA A 171       5.043   6.226  67.179  1.00  0.00              
ATOM   1317  CB  ALA A 171       6.402   5.873  66.597  1.00  0.00              
ATOM   1318  C   ALA A 171       4.386   4.966  67.724  1.00  0.00              
ATOM   1319  O   ALA A 171       4.425   3.917  67.080  1.00  0.00              
ATOM   1320  N   ILE A 172       3.746   5.028  68.897  1.00  0.00              
ATOM   1321  CA  ILE A 172       3.076   3.856  69.447  1.00  0.00              
ATOM   1322  CB  ILE A 172       2.828   3.999  70.969  1.00  0.00              
ATOM   1323  CG2 ILE A 172       2.168   2.731  71.511  1.00  0.00              
ATOM   1324  CG1 ILE A 172       4.133   4.267  71.717  1.00  0.00              
ATOM   1325  CD1 ILE A 172       3.976   4.552  73.225  1.00  0.00              
ATOM   1326  C   ILE A 172       1.789   3.604  68.663  1.00  0.00              
ATOM   1327  O   ILE A 172       0.733   4.189  68.921  1.00  0.00              
ATOM   1328  N   MET A 173       1.897   2.742  67.652  1.00  0.00              
ATOM   1329  CA  MET A 173       0.762   2.445  66.796  1.00  0.00              
ATOM   1330  CB  MET A 173       1.207   1.964  65.421  1.00  0.00              
ATOM   1331  CG  MET A 173       1.859   3.042  64.564  1.00  0.00              
ATOM   1332  SD  MET A 173       0.760   4.418  64.141  1.00  0.00              
ATOM   1333  CE  MET A 173       1.551   5.728  65.032  1.00  0.00              
ATOM   1334  C   MET A 173      -0.200   1.455  67.430  1.00  0.00              
ATOM   1335  O   MET A 173       0.086   0.267  67.599  1.00  0.00              
ATOM   1336  N   ARG A 174      -1.344   1.994  67.839  1.00  0.00              
ATOM   1337  CA  ARG A 174      -2.420   1.190  68.388  1.00  0.00              
ATOM   1338  CB  ARG A 174      -3.285   2.065  69.287  1.00  0.00              
ATOM   1339  CG  ARG A 174      -4.407   1.323  69.993  1.00  0.00              
ATOM   1340  CD  ARG A 174      -5.195   2.283  70.859  1.00  0.00              
ATOM   1341  NE  ARG A 174      -6.353   1.614  71.423  1.00  0.00              
ATOM   1342  CZ  ARG A 174      -6.346   1.038  72.625  1.00  0.00              
ATOM   1343  NH1 ARG A 174      -7.454   0.460  73.049  1.00  0.00              
ATOM   1344  NH2 ARG A 174      -5.256   0.954  73.381  1.00  0.00              
ATOM   1345  C   ARG A 174      -3.265   0.559  67.287  1.00  0.00              
ATOM   1346  O   ARG A 174      -3.569   1.179  66.267  1.00  0.00              
ATOM   1347  N   LEU A 175      -3.631  -0.701  67.508  1.00  0.00              
ATOM   1348  CA  LEU A 175      -4.582  -1.410  66.675  1.00  0.00              
ATOM   1349  CB  LEU A 175      -3.829  -2.348  65.726  1.00  0.00              
ATOM   1350  CG  LEU A 175      -4.592  -3.293  64.801  1.00  0.00              
ATOM   1351  CD1 LEU A 175      -5.490  -2.536  63.840  1.00  0.00              
ATOM   1352  CD2 LEU A 175      -3.615  -4.156  64.027  1.00  0.00              
ATOM   1353  C   LEU A 175      -5.441  -2.194  67.656  1.00  0.00              
ATOM   1354  O   LEU A 175      -4.957  -3.117  68.303  1.00  0.00              
ATOM   1355  N   ASP A 176      -6.724  -1.861  67.821  1.00  0.00              
ATOM   1356  CA  ASP A 176      -7.568  -2.531  68.815  1.00  0.00              
ATOM   1357  CB  ASP A 176      -8.888  -1.792  69.022  1.00  0.00              
ATOM   1358  CG  ASP A 176      -8.722  -0.463  69.744  1.00  0.00              
ATOM   1359  OD1 ASP A 176      -9.098  -0.355  70.912  1.00  0.00              
ATOM   1360  OD2 ASP A 176      -8.215   0.474  69.128  1.00  0.00              
ATOM   1361  C   ASP A 176      -7.840  -4.009  68.556  1.00  0.00              
ATOM   1362  O   ASP A 176      -8.208  -4.760  69.458  1.00  0.00              
ATOM   1363  N   LEU A 177      -7.632  -4.422  67.303  1.00  0.00              
ATOM   1364  CA  LEU A 177      -7.750  -5.804  66.869  1.00  0.00              
ATOM   1365  CB  LEU A 177      -7.526  -5.819  65.359  1.00  0.00              
ATOM   1366  CG  LEU A 177      -7.416  -7.105  64.553  1.00  0.00              
ATOM   1367  CD1 LEU A 177      -8.720  -7.876  64.519  1.00  0.00              
ATOM   1368  CD2 LEU A 177      -7.008  -6.744  63.143  1.00  0.00              
ATOM   1369  C   LEU A 177      -6.766  -6.740  67.565  1.00  0.00              
ATOM   1370  O   LEU A 177      -5.551  -6.515  67.568  1.00  0.00              
ATOM   1371  N   ALA A 178      -7.318  -7.788  68.181  1.00  0.00              
ATOM   1372  CA  ALA A 178      -6.543  -8.866  68.772  1.00  0.00              
ATOM   1373  CB  ALA A 178      -5.965  -8.384  70.095  1.00  0.00              
ATOM   1374  C   ALA A 178      -7.407 -10.110  69.004  1.00  0.00              
ATOM   1375  O   ALA A 178      -8.481 -10.233  68.402  1.00  0.00              
ATOM   1376  N   GLY A 179      -6.996 -11.021  69.901  1.00  0.00              
ATOM   1377  CA  GLY A 179      -7.535 -12.372  70.022  1.00  0.00              
ATOM   1378  C   GLY A 179      -9.046 -12.517  70.132  1.00  0.00              
ATOM   1379  O   GLY A 179      -9.625 -13.426  69.528  1.00  0.00              
ATOM   1380  N   ARG A 180      -9.682 -11.620  70.883  1.00  0.00              
ATOM   1381  CA  ARG A 180     -11.121 -11.594  71.092  1.00  0.00              
ATOM   1382  CB  ARG A 180     -11.423 -10.505  72.109  1.00  0.00              
ATOM   1383  CG  ARG A 180     -12.858 -10.434  72.614  1.00  0.00              
ATOM   1384  CD  ARG A 180     -12.965  -9.398  73.726  1.00  0.00              
ATOM   1385  NE  ARG A 180     -12.072  -9.745  74.820  1.00  0.00              
ATOM   1386  CZ  ARG A 180     -11.956  -9.037  75.940  1.00  0.00              
ATOM   1387  NH1 ARG A 180     -11.056  -9.452  76.813  1.00  0.00              
ATOM   1388  NH2 ARG A 180     -12.704  -7.971  76.203  1.00  0.00              
ATOM   1389  C   ARG A 180     -11.843 -11.298  69.787  1.00  0.00              
ATOM   1390  O   ARG A 180     -12.823 -11.957  69.428  1.00  0.00              
ATOM   1391  N   ASP A 181     -11.294 -10.342  69.031  1.00  0.00              
ATOM   1392  CA  ASP A 181     -11.880  -9.924  67.764  1.00  0.00              
ATOM   1393  CB  ASP A 181     -11.176  -8.714  67.163  1.00  0.00              
ATOM   1394  CG  ASP A 181     -11.114  -7.497  68.066  1.00  0.00              
ATOM   1395  OD1 ASP A 181     -10.235  -7.481  68.930  1.00  0.00              
ATOM   1396  OD2 ASP A 181     -11.912  -6.580  67.895  1.00  0.00              
ATOM   1397  C   ASP A 181     -11.758 -11.077  66.785  1.00  0.00              
ATOM   1398  O   ASP A 181     -12.710 -11.394  66.074  1.00  0.00              
ATOM   1399  N   LEU A 182     -10.597 -11.746  66.794  1.00  0.00              
ATOM   1400  CA  LEU A 182     -10.400 -12.960  66.015  1.00  0.00              
ATOM   1401  CB  LEU A 182      -8.976 -13.480  66.123  1.00  0.00              
ATOM   1402  CG  LEU A 182      -7.806 -12.627  65.669  1.00  0.00              
ATOM   1403  CD1 LEU A 182      -6.564 -13.489  65.697  1.00  0.00              
ATOM   1404  CD2 LEU A 182      -7.999 -12.097  64.261  1.00  0.00              
ATOM   1405  C   LEU A 182     -11.346 -14.083  66.413  1.00  0.00              
ATOM   1406  O   LEU A 182     -11.860 -14.780  65.544  1.00  0.00              
ATOM   1407  N   THR A 183     -11.622 -14.253  67.712  1.00  0.00              
ATOM   1408  CA  THR A 183     -12.586 -15.238  68.196  1.00  0.00              
ATOM   1409  CB  THR A 183     -12.587 -15.239  69.740  1.00  0.00              
ATOM   1410  OG1 THR A 183     -11.281 -15.623  70.143  1.00  0.00              
ATOM   1411  CG2 THR A 183     -13.595 -16.189  70.353  1.00  0.00              
ATOM   1412  C   THR A 183     -13.982 -14.935  67.655  1.00  0.00              
ATOM   1413  O   THR A 183     -14.689 -15.817  67.159  1.00  0.00              
ATOM   1414  N   ASP A 184     -14.354 -13.651  67.691  1.00  0.00              
ATOM   1415  CA  ASP A 184     -15.660 -13.199  67.222  1.00  0.00              
ATOM   1416  CB  ASP A 184     -15.891 -11.717  67.545  1.00  0.00              
ATOM   1417  CG  ASP A 184     -15.830 -11.320  69.020  1.00  0.00              
ATOM   1418  OD1 ASP A 184     -15.363 -10.217  69.301  1.00  0.00              
ATOM   1419  OD2 ASP A 184     -16.242 -12.090  69.895  1.00  0.00              
ATOM   1420  C   ASP A 184     -15.802 -13.424  65.720  1.00  0.00              
ATOM   1421  O   ASP A 184     -16.822 -13.912  65.229  1.00  0.00              
ATOM   1422  N   TYR A 185     -14.735 -13.101  64.987  1.00  0.00              
ATOM   1423  CA  TYR A 185     -14.630 -13.394  63.568  1.00  0.00              
ATOM   1424  CB  TYR A 185     -13.389 -12.678  63.029  1.00  0.00              
ATOM   1425  CG  TYR A 185     -12.957 -13.047  61.619  1.00  0.00              
ATOM   1426  CD1 TYR A 185     -13.640 -12.585  60.509  1.00  0.00              
ATOM   1427  CE1 TYR A 185     -13.221 -12.948  59.244  1.00  0.00              
ATOM   1428  CD2 TYR A 185     -11.865 -13.871  61.471  1.00  0.00              
ATOM   1429  CE2 TYR A 185     -11.452 -14.231  60.213  1.00  0.00              
ATOM   1430  CZ  TYR A 185     -12.113 -13.758  59.108  1.00  0.00              
ATOM   1431  OH  TYR A 185     -11.616 -14.081  57.862  1.00  0.00              
ATOM   1432  C   TYR A 185     -14.605 -14.895  63.278  1.00  0.00              
ATOM   1433  O   TYR A 185     -15.142 -15.332  62.259  1.00  0.00              
ATOM   1434  N   LEU A 186     -14.005 -15.714  64.146  1.00  0.00              
ATOM   1435  CA  LEU A 186     -13.998 -17.157  63.964  1.00  0.00              
ATOM   1436  CB  LEU A 186     -13.014 -17.829  64.917  1.00  0.00              
ATOM   1437  CG  LEU A 186     -12.660 -19.299  64.703  1.00  0.00              
ATOM   1438  CD1 LEU A 186     -12.017 -19.538  63.348  1.00  0.00              
ATOM   1439  CD2 LEU A 186     -11.708 -19.756  65.785  1.00  0.00              
ATOM   1440  C   LEU A 186     -15.404 -17.716  64.130  1.00  0.00              
ATOM   1441  O   LEU A 186     -15.785 -18.629  63.396  1.00  0.00              
ATOM   1442  N   MET A 187     -16.203 -17.153  65.052  1.00  0.00              
ATOM   1443  CA  MET A 187     -17.631 -17.449  65.108  1.00  0.00              
ATOM   1444  CB  MET A 187     -18.378 -16.689  66.201  1.00  0.00              
ATOM   1445  CG  MET A 187     -17.946 -16.934  67.633  1.00  0.00              
ATOM   1446  SD  MET A 187     -19.148 -16.277  68.817  1.00  0.00              
ATOM   1447  CE  MET A 187     -18.919 -14.537  68.594  1.00  0.00              
ATOM   1448  C   MET A 187     -18.294 -17.102  63.782  1.00  0.00              
ATOM   1449  O   MET A 187     -18.958 -17.957  63.204  1.00  0.00              
ATOM   1450  N   LYS A 188     -18.070 -15.878  63.279  1.00  0.00              
ATOM   1451  CA  LYS A 188     -18.579 -15.417  61.988  1.00  0.00              
ATOM   1452  CB  LYS A 188     -17.993 -14.025  61.707  1.00  0.00              
ATOM   1453  CG  LYS A 188     -18.259 -13.380  60.349  1.00  0.00              
ATOM   1454  CD  LYS A 188     -17.422 -12.111  60.217  1.00  0.00              
ATOM   1455  CE  LYS A 188     -17.612 -11.491  58.840  1.00  0.00              
ATOM   1456  NZ  LYS A 188     -16.857 -10.258  58.689  1.00  0.00              
ATOM   1457  C   LYS A 188     -18.288 -16.374  60.830  1.00  0.00              
ATOM   1458  O   LYS A 188     -19.204 -16.805  60.125  1.00  0.00              
ATOM   1459  N   ILE A 189     -17.024 -16.750  60.616  1.00  0.00              
ATOM   1460  CA  ILE A 189     -16.691 -17.657  59.526  1.00  0.00              
ATOM   1461  CB  ILE A 189     -15.200 -17.587  59.127  1.00  0.00              
ATOM   1462  CG2 ILE A 189     -14.973 -16.242  58.450  1.00  0.00              
ATOM   1463  CG1 ILE A 189     -14.226 -17.837  60.274  1.00  0.00              
ATOM   1464  CD1 ILE A 189     -12.734 -17.720  59.906  1.00  0.00              
ATOM   1465  C   ILE A 189     -17.182 -19.082  59.753  1.00  0.00              
ATOM   1466  O   ILE A 189     -17.653 -19.733  58.815  1.00  0.00              
ATOM   1467  N   LEU A 190     -17.156 -19.574  60.997  1.00  0.00              
ATOM   1468  CA  LEU A 190     -17.732 -20.876  61.292  1.00  0.00              
ATOM   1469  CB  LEU A 190     -17.246 -21.445  62.622  1.00  0.00              
ATOM   1470  CG  LEU A 190     -16.008 -22.346  62.572  1.00  0.00              
ATOM   1471  CD1 LEU A 190     -14.799 -21.649  61.978  1.00  0.00              
ATOM   1472  CD2 LEU A 190     -15.665 -22.860  63.954  1.00  0.00              
ATOM   1473  C   LEU A 190     -19.247 -20.925  61.176  1.00  0.00              
ATOM   1474  O   LEU A 190     -19.772 -21.969  60.791  1.00  0.00              
ATOM   1475  N   THR A 191     -19.983 -19.831  61.420  1.00  0.00              
ATOM   1476  CA  THR A 191     -21.404 -19.786  61.107  1.00  0.00              
ATOM   1477  CB  THR A 191     -22.127 -18.568  61.724  1.00  0.00              
ATOM   1478  OG1 THR A 191     -21.344 -17.399  61.529  1.00  0.00              
ATOM   1479  CG2 THR A 191     -22.367 -18.773  63.207  1.00  0.00              
ATOM   1480  C   THR A 191     -21.653 -19.869  59.609  1.00  0.00              
ATOM   1481  O   THR A 191     -22.618 -20.493  59.167  1.00  0.00              
ATOM   1482  N   GLU A 192     -20.749 -19.299  58.799  1.00  0.00              
ATOM   1483  CA  GLU A 192     -20.852 -19.426  57.350  1.00  0.00              
ATOM   1484  CB  GLU A 192     -19.936 -18.441  56.618  1.00  0.00              
ATOM   1485  CG  GLU A 192     -19.944 -16.988  57.110  1.00  0.00              
ATOM   1486  CD  GLU A 192     -21.308 -16.387  57.434  1.00  0.00              
ATOM   1487  OE1 GLU A 192     -21.961 -15.880  56.524  1.00  0.00              
ATOM   1488  OE2 GLU A 192     -21.713 -16.427  58.600  1.00  0.00              
ATOM   1489  C   GLU A 192     -20.558 -20.856  56.907  1.00  0.00              
ATOM   1490  O   GLU A 192     -21.080 -21.325  55.897  1.00  0.00              
ATOM   1491  N   ARG A 193     -19.733 -21.574  57.676  1.00  0.00              
ATOM   1492  CA  ARG A 193     -19.586 -23.013  57.512  1.00  0.00              
ATOM   1493  CB  ARG A 193     -18.108 -23.362  57.738  1.00  0.00              
ATOM   1494  CG  ARG A 193     -17.680 -24.739  57.240  1.00  0.00              
ATOM   1495  CD  ARG A 193     -16.194 -24.950  57.465  1.00  0.00              
ATOM   1496  NE  ARG A 193     -15.826 -26.334  57.220  1.00  0.00              
ATOM   1497  CZ  ARG A 193     -14.718 -26.701  56.574  1.00  0.00              
ATOM   1498  NH1 ARG A 193     -14.463 -28.000  56.472  1.00  0.00              
ATOM   1499  NH2 ARG A 193     -13.863 -25.812  56.073  1.00  0.00              
ATOM   1500  C   ARG A 193     -20.544 -23.773  58.448  1.00  0.00              
ATOM   1501  O   ARG A 193     -20.237 -24.847  58.971  1.00  0.00              
ATOM   1502  N   GLY A 194     -21.725 -23.212  58.744  1.00  0.00              
ATOM   1503  CA  GLY A 194     -22.782 -23.913  59.465  1.00  0.00              
ATOM   1504  C   GLY A 194     -22.652 -23.911  60.985  1.00  0.00              
ATOM   1505  O   GLY A 194     -23.654 -23.811  61.703  1.00  0.00              
ATOM   1506  N   TYR A 195     -21.427 -23.990  61.509  1.00  0.00              
ATOM   1507  CA  TYR A 195     -21.185 -24.241  62.923  1.00  0.00              
ATOM   1508  CB  TYR A 195     -19.730 -24.642  63.159  1.00  0.00              
ATOM   1509  CG  TYR A 195     -19.153 -25.673  62.197  1.00  0.00              
ATOM   1510  CD1 TYR A 195     -17.926 -25.411  61.629  1.00  0.00              
ATOM   1511  CE1 TYR A 195     -17.359 -26.318  60.766  1.00  0.00              
ATOM   1512  CD2 TYR A 195     -19.824 -26.844  61.889  1.00  0.00              
ATOM   1513  CE2 TYR A 195     -19.259 -27.756  61.017  1.00  0.00              
ATOM   1514  CZ  TYR A 195     -18.021 -27.490  60.472  1.00  0.00              
ATOM   1515  OH  TYR A 195     -17.405 -28.413  59.645  1.00  0.00              
ATOM   1516  C   TYR A 195     -21.538 -23.011  63.753  1.00  0.00              
ATOM   1517  O   TYR A 195     -20.762 -22.073  63.958  1.00  0.00              
ATOM   1518  N   SER A 196     -22.776 -23.034  64.234  1.00  0.00              
ATOM   1519  CA  SER A 196     -23.369 -21.888  64.892  1.00  0.00              
ATOM   1520  CB  SER A 196     -24.879 -21.986  64.721  1.00  0.00              
ATOM   1521  OG  SER A 196     -25.208 -21.990  63.334  1.00  0.00              
ATOM   1522  C   SER A 196     -22.940 -21.661  66.340  1.00  0.00              
ATOM   1523  O   SER A 196     -23.674 -21.909  67.300  1.00  0.00              
ATOM   1524  N   PHE A 197     -21.720 -21.142  66.505  1.00  0.00              
ATOM   1525  CA  PHE A 197     -21.161 -20.813  67.814  1.00  0.00              
ATOM   1526  CB  PHE A 197     -19.637 -20.703  67.697  1.00  0.00              
ATOM   1527  CG  PHE A 197     -18.937 -22.049  67.609  1.00  0.00              
ATOM   1528  CD1 PHE A 197     -18.800 -22.689  66.395  1.00  0.00              
ATOM   1529  CD2 PHE A 197     -18.443 -22.636  68.756  1.00  0.00              
ATOM   1530  CE1 PHE A 197     -18.186 -23.921  66.341  1.00  0.00              
ATOM   1531  CE2 PHE A 197     -17.825 -23.865  68.693  1.00  0.00              
ATOM   1532  CZ  PHE A 197     -17.701 -24.509  67.485  1.00  0.00              
ATOM   1533  C   PHE A 197     -21.739 -19.574  68.508  1.00  0.00              
ATOM   1534  O   PHE A 197     -21.047 -18.831  69.208  1.00  0.00              
ATOM   1535  N   VAL A 198     -23.054 -19.376  68.425  1.00  0.00              
ATOM   1536  CA  VAL A 198     -23.673 -18.100  68.763  1.00  0.00              
ATOM   1537  CB  VAL A 198     -24.869 -17.818  67.809  1.00  0.00              
ATOM   1538  CG1 VAL A 198     -24.359 -17.567  66.399  1.00  0.00              
ATOM   1539  CG2 VAL A 198     -25.900 -18.945  67.795  1.00  0.00              
ATOM   1540  C   VAL A 198     -24.028 -17.864  70.234  1.00  0.00              
ATOM   1541  O   VAL A 198     -25.122 -17.398  70.562  1.00  0.00              
ATOM   1542  N   THR A 199     -23.103 -18.158  71.155  1.00  0.00              
ATOM   1543  CA  THR A 199     -23.303 -17.902  72.579  1.00  0.00              
ATOM   1544  CB  THR A 199     -24.359 -18.856  73.214  1.00  0.00              
ATOM   1545  OG1 THR A 199     -24.596 -18.363  74.528  1.00  0.00              
ATOM   1546  CG2 THR A 199     -23.945 -20.319  73.269  1.00  0.00              
ATOM   1547  C   THR A 199     -21.967 -17.955  73.315  1.00  0.00              
ATOM   1548  O   THR A 199     -20.973 -18.447  72.781  1.00  0.00              
ATOM   1549  N   THR A 200     -21.960 -17.509  74.571  1.00  0.00              
ATOM   1550  CA  THR A 200     -20.762 -17.293  75.375  1.00  0.00              
ATOM   1551  CB  THR A 200     -21.197 -16.739  76.739  1.00  0.00              
ATOM   1552  OG1 THR A 200     -22.308 -17.546  77.120  1.00  0.00              
ATOM   1553  CG2 THR A 200     -21.578 -15.268  76.691  1.00  0.00              
ATOM   1554  C   THR A 200     -19.883 -18.523  75.571  1.00  0.00              
ATOM   1555  O   THR A 200     -18.684 -18.504  75.283  1.00  0.00              
ATOM   1556  N   ALA A 201     -20.495 -19.610  76.054  1.00  0.00              
ATOM   1557  CA  ALA A 201     -19.819 -20.894  76.203  1.00  0.00              
ATOM   1558  CB  ALA A 201     -20.817 -21.934  76.688  1.00  0.00              
ATOM   1559  C   ALA A 201     -19.222 -21.394  74.892  1.00  0.00              
ATOM   1560  O   ALA A 201     -18.070 -21.829  74.834  1.00  0.00              
ATOM   1561  N   GLU A 202     -19.996 -21.263  73.809  1.00  0.00              
ATOM   1562  CA  GLU A 202     -19.526 -21.608  72.479  1.00  0.00              
ATOM   1563  CB  GLU A 202     -20.681 -21.570  71.491  1.00  0.00              
ATOM   1564  CG  GLU A 202     -21.664 -22.733  71.591  1.00  0.00              
ATOM   1565  CD  GLU A 202     -21.124 -24.066  71.090  1.00  0.00              
ATOM   1566  OE1 GLU A 202     -21.143 -24.294  69.881  1.00  0.00              
ATOM   1567  OE2 GLU A 202     -20.696 -24.875  71.911  1.00  0.00              
ATOM   1568  C   GLU A 202     -18.402 -20.694  72.010  1.00  0.00              
ATOM   1569  O   GLU A 202     -17.481 -21.158  71.341  1.00  0.00              
ATOM   1570  N   ARG A 203     -18.426 -19.410  72.385  1.00  0.00              
ATOM   1571  CA  ARG A 203     -17.358 -18.476  72.061  1.00  0.00              
ATOM   1572  CB  ARG A 203     -17.746 -17.057  72.468  1.00  0.00              
ATOM   1573  CG  ARG A 203     -16.937 -16.006  71.726  1.00  0.00              
ATOM   1574  CD  ARG A 203     -17.240 -14.588  72.183  1.00  0.00              
ATOM   1575  NE  ARG A 203     -16.624 -14.280  73.464  1.00  0.00              
ATOM   1576  CZ  ARG A 203     -15.976 -13.133  73.689  1.00  0.00              
ATOM   1577  NH1 ARG A 203     -15.497 -12.910  74.909  1.00  0.00              
ATOM   1578  NH2 ARG A 203     -15.786 -12.237  72.721  1.00  0.00              
ATOM   1579  C   ARG A 203     -16.071 -18.895  72.763  1.00  0.00              
ATOM   1580  O   ARG A 203     -14.997 -18.868  72.164  1.00  0.00              
ATOM   1581  N   GLU A 204     -16.165 -19.331  74.025  1.00  0.00              
ATOM   1582  CA  GLU A 204     -15.029 -19.913  74.728  1.00  0.00              
ATOM   1583  CB  GLU A 204     -15.396 -20.211  76.177  1.00  0.00              
ATOM   1584  CG  GLU A 204     -15.515 -18.969  77.055  1.00  0.00              
ATOM   1585  CD  GLU A 204     -14.178 -18.323  77.394  1.00  0.00              
ATOM   1586  OE1 GLU A 204     -13.545 -18.752  78.363  1.00  0.00              
ATOM   1587  OE2 GLU A 204     -13.761 -17.388  76.709  1.00  0.00              
ATOM   1588  C   GLU A 204     -14.489 -21.169  74.054  1.00  0.00              
ATOM   1589  O   GLU A 204     -13.274 -21.326  73.915  1.00  0.00              
ATOM   1590  N   ILE A 205     -15.377 -22.061  73.596  1.00  0.00              
ATOM   1591  CA  ILE A 205     -14.959 -23.240  72.845  1.00  0.00              
ATOM   1592  CB  ILE A 205     -16.141 -24.222  72.632  1.00  0.00              
ATOM   1593  CG2 ILE A 205     -15.718 -25.429  71.795  1.00  0.00              
ATOM   1594  CG1 ILE A 205     -16.679 -24.701  73.978  1.00  0.00              
ATOM   1595  CD1 ILE A 205     -17.953 -25.567  73.910  1.00  0.00              
ATOM   1596  C   ILE A 205     -14.285 -22.851  71.530  1.00  0.00              
ATOM   1597  O   ILE A 205     -13.215 -23.375  71.220  1.00  0.00              
ATOM   1598  N   VAL A 206     -14.835 -21.901  70.765  1.00  0.00              
ATOM   1599  CA  VAL A 206     -14.233 -21.487  69.505  1.00  0.00              
ATOM   1600  CB  VAL A 206     -15.254 -20.701  68.641  1.00  0.00              
ATOM   1601  CG1 VAL A 206     -15.349 -19.217  68.940  1.00  0.00              
ATOM   1602  CG2 VAL A 206     -15.004 -20.955  67.171  1.00  0.00              
ATOM   1603  C   VAL A 206     -12.902 -20.763  69.716  1.00  0.00              
ATOM   1604  O   VAL A 206     -11.978 -20.898  68.912  1.00  0.00              
ATOM   1605  N   ARG A 207     -12.767 -20.035  70.831  1.00  0.00              
ATOM   1606  CA  ARG A 207     -11.496 -19.454  71.242  1.00  0.00              
ATOM   1607  CB  ARG A 207     -11.697 -18.617  72.494  1.00  0.00              
ATOM   1608  CG  ARG A 207     -10.538 -17.686  72.820  1.00  0.00              
ATOM   1609  CD  ARG A 207     -10.413 -17.563  74.326  1.00  0.00              
ATOM   1610  NE  ARG A 207      -9.959 -18.833  74.869  1.00  0.00              
ATOM   1611  CZ  ARG A 207     -10.284 -19.277  76.080  1.00  0.00              
ATOM   1612  NH1 ARG A 207      -9.758 -20.430  76.467  1.00  0.00              
ATOM   1613  NH2 ARG A 207     -11.119 -18.612  76.870  1.00  0.00              
ATOM   1614  C   ARG A 207     -10.490 -20.564  71.535  1.00  0.00              
ATOM   1615  O   ARG A 207      -9.328 -20.474  71.139  1.00  0.00              
ATOM   1616  N   ASP A 208     -10.919 -21.638  72.209  1.00  0.00              
ATOM   1617  CA  ASP A 208     -10.069 -22.804  72.422  1.00  0.00              
ATOM   1618  CB  ASP A 208     -10.735 -23.803  73.362  1.00  0.00              
ATOM   1619  CG  ASP A 208      -9.869 -25.019  73.660  1.00  0.00              
ATOM   1620  OD1 ASP A 208     -10.176 -26.106  73.157  1.00  0.00              
ATOM   1621  OD2 ASP A 208      -8.903 -24.893  74.410  1.00  0.00              
ATOM   1622  C   ASP A 208      -9.670 -23.497  71.123  1.00  0.00              
ATOM   1623  O   ASP A 208      -8.534 -23.957  71.000  1.00  0.00              
ATOM   1624  N   ILE A 209     -10.592 -23.574  70.155  1.00  0.00              
ATOM   1625  CA  ILE A 209     -10.298 -24.058  68.807  1.00  0.00              
ATOM   1626  CB  ILE A 209     -11.553 -23.992  67.897  1.00  0.00              
ATOM   1627  CG2 ILE A 209     -11.205 -24.336  66.454  1.00  0.00              
ATOM   1628  CG1 ILE A 209     -12.673 -24.882  68.405  1.00  0.00              
ATOM   1629  CD1 ILE A 209     -13.984 -24.823  67.598  1.00  0.00              
ATOM   1630  C   ILE A 209      -9.178 -23.226  68.195  1.00  0.00              
ATOM   1631  O   ILE A 209      -8.198 -23.772  67.688  1.00  0.00              
ATOM   1632  N   LYS A 210      -9.323 -21.900  68.269  1.00  0.00              
ATOM   1633  CA  LYS A 210      -8.328 -20.965  67.771  1.00  0.00              
ATOM   1634  CB  LYS A 210      -8.820 -19.555  68.063  1.00  0.00              
ATOM   1635  CG  LYS A 210      -8.078 -18.438  67.353  1.00  0.00              
ATOM   1636  CD  LYS A 210      -8.584 -17.070  67.780  1.00  0.00              
ATOM   1637  CE  LYS A 210      -8.322 -16.847  69.261  1.00  0.00              
ATOM   1638  NZ  LYS A 210      -7.831 -15.502  69.471  1.00  0.00              
ATOM   1639  C   LYS A 210      -6.969 -21.225  68.417  1.00  0.00              
ATOM   1640  O   LYS A 210      -5.993 -21.480  67.711  1.00  0.00              
ATOM   1641  N   GLU A 211      -6.926 -21.263  69.755  1.00  0.00              
ATOM   1642  CA  GLU A 211      -5.709 -21.544  70.511  1.00  0.00              
ATOM   1643  CB  GLU A 211      -6.010 -21.602  72.004  1.00  0.00              
ATOM   1644  CG  GLU A 211      -6.493 -20.297  72.620  1.00  0.00              
ATOM   1645  CD  GLU A 211      -6.849 -20.428  74.093  1.00  0.00              
ATOM   1646  OE1 GLU A 211      -6.095 -19.932  74.927  1.00  0.00              
ATOM   1647  OE2 GLU A 211      -7.881 -21.025  74.417  1.00  0.00              
ATOM   1648  C   GLU A 211      -5.009 -22.843  70.125  1.00  0.00              
ATOM   1649  O   GLU A 211      -3.781 -22.902  70.088  1.00  0.00              
ATOM   1650  N   LYS A 212      -5.783 -23.897  69.857  1.00  0.00              
ATOM   1651  CA  LYS A 212      -5.218 -25.174  69.450  1.00  0.00              
ATOM   1652  CB  LYS A 212      -6.180 -26.299  69.800  1.00  0.00              
ATOM   1653  CG  LYS A 212      -6.197 -26.606  71.285  1.00  0.00              
ATOM   1654  CD  LYS A 212      -7.343 -27.547  71.592  1.00  0.00              
ATOM   1655  CE  LYS A 212      -7.282 -27.958  73.051  1.00  0.00              
ATOM   1656  NZ  LYS A 212      -8.568 -28.478  73.467  1.00  0.00              
ATOM   1657  C   LYS A 212      -4.836 -25.281  67.981  1.00  0.00              
ATOM   1658  O   LYS A 212      -3.799 -25.853  67.644  1.00  0.00              
ATOM   1659  N   LEU A 213      -5.662 -24.740  67.084  1.00  0.00              
ATOM   1660  CA  LEU A 213      -5.519 -25.021  65.666  1.00  0.00              
ATOM   1661  CB  LEU A 213      -6.836 -25.529  65.081  1.00  0.00              
ATOM   1662  CG  LEU A 213      -7.446 -26.827  65.598  1.00  0.00              
ATOM   1663  CD1 LEU A 213      -8.740 -27.114  64.857  1.00  0.00              
ATOM   1664  CD2 LEU A 213      -6.485 -27.994  65.434  1.00  0.00              
ATOM   1665  C   LEU A 213      -5.013 -23.888  64.793  1.00  0.00              
ATOM   1666  O   LEU A 213      -4.360 -24.157  63.780  1.00  0.00              
ATOM   1667  N   CYS A 214      -5.279 -22.626  65.140  1.00  0.00              
ATOM   1668  CA  CYS A 214      -5.086 -21.548  64.184  1.00  0.00              
ATOM   1669  CB  CYS A 214      -5.923 -20.329  64.544  1.00  0.00              
ATOM   1670  SG  CYS A 214      -5.247 -19.313  65.881  1.00  0.00              
ATOM   1671  C   CYS A 214      -3.631 -21.147  64.001  1.00  0.00              
ATOM   1672  O   CYS A 214      -2.823 -21.186  64.932  1.00  0.00              
ATOM   1673  N   TYR A 215      -3.300 -20.746  62.776  1.00  0.00              
ATOM   1674  CA  TYR A 215      -1.938 -20.391  62.426  1.00  0.00              
ATOM   1675  CB  TYR A 215      -1.171 -21.602  61.864  1.00  0.00              
ATOM   1676  CG  TYR A 215      -1.772 -22.284  60.640  1.00  0.00              
ATOM   1677  CD1 TYR A 215      -1.283 -21.998  59.379  1.00  0.00              
ATOM   1678  CE1 TYR A 215      -1.804 -22.641  58.275  1.00  0.00              
ATOM   1679  CD2 TYR A 215      -2.784 -23.211  60.797  1.00  0.00              
ATOM   1680  CE2 TYR A 215      -3.306 -23.855  59.696  1.00  0.00              
ATOM   1681  CZ  TYR A 215      -2.812 -23.564  58.444  1.00  0.00              
ATOM   1682  OH  TYR A 215      -3.339 -24.208  57.344  1.00  0.00              
ATOM   1683  C   TYR A 215      -1.950 -19.248  61.428  1.00  0.00              
ATOM   1684  O   TYR A 215      -2.925 -19.065  60.697  1.00  0.00              
ATOM   1685  N   VAL A 216      -0.883 -18.456  61.386  1.00  0.00              
ATOM   1686  CA  VAL A 216      -0.803 -17.365  60.434  1.00  0.00              
ATOM   1687  CB  VAL A 216       0.054 -16.203  60.968  1.00  0.00              
ATOM   1688  CG1 VAL A 216       0.067 -15.050  59.979  1.00  0.00              
ATOM   1689  CG2 VAL A 216      -0.488 -15.698  62.296  1.00  0.00              
ATOM   1690  C   VAL A 216      -0.238 -17.932  59.142  1.00  0.00              
ATOM   1691  O   VAL A 216       0.827 -18.554  59.116  1.00  0.00              
ATOM   1692  N   ALA A 217      -1.003 -17.737  58.069  1.00  0.00              
ATOM   1693  CA  ALA A 217      -0.602 -18.177  56.744  1.00  0.00              
ATOM   1694  CB  ALA A 217      -1.705 -17.842  55.754  1.00  0.00              
ATOM   1695  C   ALA A 217       0.660 -17.476  56.262  1.00  0.00              
ATOM   1696  O   ALA A 217       0.747 -16.250  56.311  1.00  0.00              
ATOM   1697  N   LEU A 218       1.650 -18.242  55.799  1.00  0.00              
ATOM   1698  CA  LEU A 218       2.859 -17.675  55.215  1.00  0.00              
ATOM   1699  CB  LEU A 218       3.916 -18.766  55.048  1.00  0.00              
ATOM   1700  CG  LEU A 218       5.281 -18.422  54.451  1.00  0.00              
ATOM   1701  CD1 LEU A 218       6.002 -17.358  55.264  1.00  0.00              
ATOM   1702  CD2 LEU A 218       6.131 -19.676  54.359  1.00  0.00              
ATOM   1703  C   LEU A 218       2.524 -17.037  53.872  1.00  0.00              
ATOM   1704  O   LEU A 218       3.010 -15.957  53.528  1.00  0.00              
ATOM   1705  N   ASP A 219       1.692 -17.709  53.078  1.00  0.00              
ATOM   1706  CA  ASP A 219       1.121 -17.085  51.904  1.00  0.00              
ATOM   1707  CB  ASP A 219       1.806 -17.519  50.615  1.00  0.00              
ATOM   1708  CG  ASP A 219       1.431 -16.582  49.479  1.00  0.00              
ATOM   1709  OD1 ASP A 219       0.381 -16.774  48.856  1.00  0.00              
ATOM   1710  OD2 ASP A 219       2.188 -15.638  49.248  1.00  0.00              
ATOM   1711  C   ASP A 219      -0.347 -17.450  51.847  1.00  0.00              
ATOM   1712  O   ASP A 219      -0.717 -18.576  51.505  1.00  0.00              
ATOM   1713  N   PHE A 220      -1.166 -16.452  52.181  1.00  0.00              
ATOM   1714  CA  PHE A 220      -2.611 -16.600  52.244  1.00  0.00              
ATOM   1715  CB  PHE A 220      -3.244 -15.243  52.558  1.00  0.00              
ATOM   1716  CG  PHE A 220      -4.756 -15.266  52.757  1.00  0.00              
ATOM   1717  CD1 PHE A 220      -5.331 -16.124  53.678  1.00  0.00              
ATOM   1718  CD2 PHE A 220      -5.550 -14.417  52.010  1.00  0.00              
ATOM   1719  CE1 PHE A 220      -6.700 -16.129  53.848  1.00  0.00              
ATOM   1720  CE2 PHE A 220      -6.917 -14.430  52.189  1.00  0.00              
ATOM   1721  CZ  PHE A 220      -7.492 -15.282  53.106  1.00  0.00              
ATOM   1722  C   PHE A 220      -3.242 -17.204  50.997  1.00  0.00              
ATOM   1723  O   PHE A 220      -3.923 -18.222  51.098  1.00  0.00              
ATOM   1724  N   GLU A 221      -2.993 -16.628  49.817  1.00  0.00              
ATOM   1725  CA  GLU A 221      -3.674 -17.062  48.609  1.00  0.00              
ATOM   1726  CB  GLU A 221      -3.479 -16.037  47.495  1.00  0.00              
ATOM   1727  CG  GLU A 221      -4.471 -16.173  46.336  1.00  0.00              
ATOM   1728  CD  GLU A 221      -5.938 -16.035  46.737  1.00  0.00              
ATOM   1729  OE1 GLU A 221      -6.346 -14.939  47.120  1.00  0.00              
ATOM   1730  OE2 GLU A 221      -6.666 -17.023  46.667  1.00  0.00              
ATOM   1731  C   GLU A 221      -3.245 -18.455  48.161  1.00  0.00              
ATOM   1732  O   GLU A 221      -4.089 -19.261  47.767  1.00  0.00              
ATOM   1733  N   ASN A 222      -1.945 -18.760  48.248  1.00  0.00              
ATOM   1734  CA  ASN A 222      -1.443 -20.097  47.953  1.00  0.00              
ATOM   1735  CB  ASN A 222       0.081 -20.117  48.064  1.00  0.00              
ATOM   1736  CG  ASN A 222       0.722 -21.491  47.914  1.00  0.00              
ATOM   1737  OD1 ASN A 222       1.457 -21.935  48.790  1.00  0.00              
ATOM   1738  ND2 ASN A 222       0.496 -22.220  46.830  1.00  0.00              
ATOM   1739  C   ASN A 222      -2.066 -21.147  48.866  1.00  0.00              
ATOM   1740  O   ASN A 222      -2.586 -22.160  48.392  1.00  0.00              
ATOM   1741  N   GLU A 223      -2.065 -20.875  50.174  1.00  0.00              
ATOM   1742  CA  GLU A 223      -2.684 -21.773  51.134  1.00  0.00              
ATOM   1743  CB  GLU A 223      -2.343 -21.351  52.548  1.00  0.00              
ATOM   1744  CG  GLU A 223      -0.893 -21.690  52.862  1.00  0.00              
ATOM   1745  CD  GLU A 223      -0.385 -21.082  54.155  1.00  0.00              
ATOM   1746  OE1 GLU A 223      -0.908 -21.393  55.224  1.00  0.00              
ATOM   1747  OE2 GLU A 223       0.546 -20.275  54.101  1.00  0.00              
ATOM   1748  C   GLU A 223      -4.188 -21.911  50.950  1.00  0.00              
ATOM   1749  O   GLU A 223      -4.725 -23.015  51.073  1.00  0.00              
ATOM   1750  N   MET A 224      -4.872 -20.813  50.611  1.00  0.00              
ATOM   1751  CA  MET A 224      -6.294 -20.835  50.300  1.00  0.00              
ATOM   1752  CB  MET A 224      -6.820 -19.413  50.097  1.00  0.00              
ATOM   1753  CG  MET A 224      -8.324 -19.326  49.868  1.00  0.00              
ATOM   1754  SD  MET A 224      -8.944 -17.628  49.838  1.00  0.00              
ATOM   1755  CE  MET A 224      -9.784 -17.619  51.396  1.00  0.00              
ATOM   1756  C   MET A 224      -6.574 -21.706  49.083  1.00  0.00              
ATOM   1757  O   MET A 224      -7.531 -22.481  49.098  1.00  0.00              
ATOM   1758  N   ALA A 225      -5.728 -21.636  48.049  1.00  0.00              
ATOM   1759  CA  ALA A 225      -5.836 -22.525  46.900  1.00  0.00              
ATOM   1760  CB  ALA A 225      -4.740 -22.213  45.893  1.00  0.00              
ATOM   1761  C   ALA A 225      -5.718 -23.995  47.288  1.00  0.00              
ATOM   1762  O   ALA A 225      -6.522 -24.817  46.838  1.00  0.00              
ATOM   1763  N   THR A 226      -4.757 -24.354  48.148  1.00  0.00              
ATOM   1764  CA  THR A 226      -4.668 -25.713  48.669  1.00  0.00              
ATOM   1765  CB  THR A 226      -3.286 -25.972  49.292  1.00  0.00              
ATOM   1766  OG1 THR A 226      -2.915 -24.810  50.024  1.00  0.00              
ATOM   1767  CG2 THR A 226      -2.247 -26.278  48.226  1.00  0.00              
ATOM   1768  C   THR A 226      -5.785 -26.115  49.629  1.00  0.00              
ATOM   1769  O   THR A 226      -6.135 -27.291  49.721  1.00  0.00              
ATOM   1770  N   ALA A 227      -6.366 -25.158  50.358  1.00  0.00              
ATOM   1771  CA  ALA A 227      -7.501 -25.438  51.227  1.00  0.00              
ATOM   1772  CB  ALA A 227      -7.690 -24.295  52.205  1.00  0.00              
ATOM   1773  C   ALA A 227      -8.799 -25.604  50.447  1.00  0.00              
ATOM   1774  O   ALA A 227      -9.702 -26.323  50.873  1.00  0.00              
ATOM   1775  N   ALA A 228      -8.913 -24.917  49.306  1.00  0.00              
ATOM   1776  CA  ALA A 228     -10.011 -25.128  48.374  1.00  0.00              
ATOM   1777  CB  ALA A 228     -10.023 -24.017  47.335  1.00  0.00              
ATOM   1778  C   ALA A 228      -9.832 -26.450  47.639  1.00  0.00              
ATOM   1779  O   ALA A 228     -10.778 -27.216  47.459  1.00  0.00              
ATOM   1780  N   SER A 229      -8.597 -26.754  47.234  1.00  0.00              
ATOM   1781  CA  SER A 229      -8.279 -28.033  46.618  1.00  0.00              
ATOM   1782  CB  SER A 229      -7.076 -27.856  45.690  1.00  0.00              
ATOM   1783  OG  SER A 229      -7.207 -26.708  44.859  1.00  0.00              
ATOM   1784  C   SER A 229      -7.978 -29.036  47.732  1.00  0.00              
ATOM   1785  O   SER A 229      -6.899 -29.630  47.811  1.00  0.00              
ATOM   1786  N   SER A 230      -8.964 -29.245  48.607  1.00  0.00              
ATOM   1787  CA  SER A 230      -8.781 -29.934  49.873  1.00  0.00              
ATOM   1788  CB  SER A 230      -9.994 -29.640  50.752  1.00  0.00              
ATOM   1789  OG  SER A 230     -11.198 -29.611  49.995  1.00  0.00              
ATOM   1790  C   SER A 230      -8.437 -31.421  49.840  1.00  0.00              
ATOM   1791  O   SER A 230      -9.260 -32.312  50.059  1.00  0.00              
ATOM   1792  N   SER A 231      -7.166 -31.686  49.546  1.00  0.00              
ATOM   1793  CA  SER A 231      -6.588 -33.013  49.670  1.00  0.00              
ATOM   1794  CB  SER A 231      -5.256 -33.011  48.924  1.00  0.00              
ATOM   1795  OG  SER A 231      -4.424 -31.935  49.356  1.00  0.00              
ATOM   1796  C   SER A 231      -6.349 -33.372  51.131  1.00  0.00              
ATOM   1797  O   SER A 231      -6.565 -34.495  51.586  1.00  0.00              
ATOM   1798  N   SER A 232      -5.888 -32.353  51.858  1.00  0.00              
ATOM   1799  CA  SER A 232      -5.330 -32.535  53.185  1.00  0.00              
ATOM   1800  CB  SER A 232      -3.872 -32.972  53.031  1.00  0.00              
ATOM   1801  OG  SER A 232      -3.228 -32.300  51.947  1.00  0.00              
ATOM   1802  C   SER A 232      -5.417 -31.323  54.103  1.00  0.00              
ATOM   1803  O   SER A 232      -5.507 -31.486  55.320  1.00  0.00              
ATOM   1804  N   LEU A 233      -5.409 -30.092  53.577  1.00  0.00              
ATOM   1805  CA  LEU A 233      -5.339 -28.904  54.416  1.00  0.00              
ATOM   1806  CB  LEU A 233      -4.740 -27.746  53.608  1.00  0.00              
ATOM   1807  CG  LEU A 233      -4.254 -26.504  54.353  1.00  0.00              
ATOM   1808  CD1 LEU A 233      -3.084 -26.845  55.263  1.00  0.00              
ATOM   1809  CD2 LEU A 233      -3.835 -25.429  53.369  1.00  0.00              
ATOM   1810  C   LEU A 233      -6.663 -28.517  55.079  1.00  0.00              
ATOM   1811  O   LEU A 233      -7.369 -27.598  54.655  1.00  0.00              
ATOM   1812  N   GLU A 234      -7.015 -29.283  56.117  1.00  0.00              
ATOM   1813  CA  GLU A 234      -8.096 -28.968  57.039  1.00  0.00              
ATOM   1814  CB  GLU A 234      -9.479 -29.052  56.385  1.00  0.00              
ATOM   1815  CG  GLU A 234     -10.008 -30.346  55.784  1.00  0.00              
ATOM   1816  CD  GLU A 234     -11.324 -30.125  55.047  1.00  0.00              
ATOM   1817  OE1 GLU A 234     -11.402 -30.475  53.871  1.00  0.00              
ATOM   1818  OE2 GLU A 234     -12.271 -29.587  55.634  1.00  0.00              
ATOM   1819  C   GLU A 234      -8.030 -29.883  58.253  1.00  0.00              
ATOM   1820  O   GLU A 234      -7.466 -30.976  58.162  1.00  0.00              
ATOM   1821  N   LYS A 235      -8.579 -29.474  59.399  1.00  0.00              
ATOM   1822  CA  LYS A 235      -8.518 -30.307  60.586  1.00  0.00              
ATOM   1823  CB  LYS A 235      -7.476 -29.767  61.579  1.00  0.00              
ATOM   1824  CG  LYS A 235      -7.161 -30.680  62.768  1.00  0.00              
ATOM   1825  CD  LYS A 235      -6.747 -32.074  62.306  1.00  0.00              
ATOM   1826  CE  LYS A 235      -6.877 -33.064  63.448  1.00  0.00              
ATOM   1827  NZ  LYS A 235      -7.203 -34.381  62.931  1.00  0.00              
ATOM   1828  C   LYS A 235      -9.873 -30.525  61.245  1.00  0.00              
ATOM   1829  O   LYS A 235     -10.752 -29.663  61.278  1.00  0.00              
ATOM   1830  N   SER A 236     -10.013 -31.755  61.728  1.00  0.00              
ATOM   1831  CA  SER A 236     -11.179 -32.240  62.433  1.00  0.00              
ATOM   1832  CB  SER A 236     -11.173 -33.754  62.232  1.00  0.00              
ATOM   1833  OG  SER A 236      -9.895 -34.283  62.595  1.00  0.00              
ATOM   1834  C   SER A 236     -11.118 -31.896  63.921  1.00  0.00              
ATOM   1835  O   SER A 236     -10.347 -32.519  64.659  1.00  0.00              
ATOM   1836  N   TYR A 237     -11.892 -30.925  64.405  1.00  0.00              
ATOM   1837  CA  TYR A 237     -11.936 -30.648  65.833  1.00  0.00              
ATOM   1838  CB  TYR A 237     -12.008 -29.138  66.102  1.00  0.00              
ATOM   1839  CG  TYR A 237     -11.991 -28.743  67.579  1.00  0.00              
ATOM   1840  CD1 TYR A 237     -10.792 -28.522  68.231  1.00  0.00              
ATOM   1841  CE1 TYR A 237     -10.785 -28.160  69.566  1.00  0.00              
ATOM   1842  CD2 TYR A 237     -13.182 -28.604  68.267  1.00  0.00              
ATOM   1843  CE2 TYR A 237     -13.180 -28.258  69.601  1.00  0.00              
ATOM   1844  CZ  TYR A 237     -11.982 -28.028  70.239  1.00  0.00              
ATOM   1845  OH  TYR A 237     -12.004 -27.651  71.566  1.00  0.00              
ATOM   1846  C   TYR A 237     -13.160 -31.352  66.397  1.00  0.00              
ATOM   1847  O   TYR A 237     -14.275 -31.142  65.918  1.00  0.00              
ATOM   1848  N   GLU A 238     -12.993 -32.202  67.409  1.00  0.00              
ATOM   1849  CA  GLU A 238     -14.150 -32.776  68.070  1.00  0.00              
ATOM   1850  CB  GLU A 238     -13.863 -34.163  68.632  1.00  0.00              
ATOM   1851  CG  GLU A 238     -15.161 -34.847  69.056  1.00  0.00              
ATOM   1852  CD  GLU A 238     -14.997 -36.210  69.706  1.00  0.00              
ATOM   1853  OE1 GLU A 238     -14.520 -37.135  69.048  1.00  0.00              
ATOM   1854  OE2 GLU A 238     -15.359 -36.343  70.874  1.00  0.00              
ATOM   1855  C   GLU A 238     -14.609 -31.840  69.177  1.00  0.00              
ATOM   1856  O   GLU A 238     -13.893 -31.595  70.150  1.00  0.00              
ATOM   1857  N   LEU A 239     -15.798 -31.270  68.992  1.00  0.00              
ATOM   1858  CA  LEU A 239     -16.480 -30.547  70.053  1.00  0.00              
ATOM   1859  CB  LEU A 239     -17.756 -29.894  69.528  1.00  0.00              
ATOM   1860  CG  LEU A 239     -17.669 -28.814  68.464  1.00  0.00              
ATOM   1861  CD1 LEU A 239     -19.062 -28.328  68.104  1.00  0.00              
ATOM   1862  CD2 LEU A 239     -16.829 -27.652  68.953  1.00  0.00              
ATOM   1863  C   LEU A 239     -16.844 -31.506  71.183  1.00  0.00              
ATOM   1864  O   LEU A 239     -17.288 -32.621  70.892  1.00  0.00              
ATOM   1865  N   PRO A 240     -16.719 -31.135  72.470  1.00  0.00              
ATOM   1866  CD  PRO A 240     -16.253 -29.819  72.902  1.00  0.00              
ATOM   1867  CA  PRO A 240     -16.965 -31.999  73.632  1.00  0.00              
ATOM   1868  CB  PRO A 240     -16.899 -31.019  74.784  1.00  0.00              
ATOM   1869  CG  PRO A 240     -15.827 -30.063  74.337  1.00  0.00              
ATOM   1870  C   PRO A 240     -18.256 -32.815  73.671  1.00  0.00              
ATOM   1871  O   PRO A 240     -18.348 -33.815  74.381  1.00  0.00              
ATOM   1872  N   ASP A 241     -19.264 -32.420  72.889  1.00  0.00              
ATOM   1873  CA  ASP A 241     -20.509 -33.170  72.773  1.00  0.00              
ATOM   1874  CB  ASP A 241     -21.679 -32.199  72.529  1.00  0.00              
ATOM   1875  CG  ASP A 241     -21.771 -31.634  71.113  1.00  0.00              
ATOM   1876  OD1 ASP A 241     -20.740 -31.249  70.553  1.00  0.00              
ATOM   1877  OD2 ASP A 241     -22.870 -31.570  70.563  1.00  0.00              
ATOM   1878  C   ASP A 241     -20.452 -34.210  71.650  1.00  0.00              
ATOM   1879  O   ASP A 241     -21.490 -34.680  71.184  1.00  0.00              
ATOM   1880  N   GLY A 242     -19.263 -34.532  71.135  1.00  0.00              
ATOM   1881  CA  GLY A 242     -19.109 -35.550  70.110  1.00  0.00              
ATOM   1882  C   GLY A 242     -19.000 -34.986  68.699  1.00  0.00              
ATOM   1883  O   GLY A 242     -18.557 -35.697  67.793  1.00  0.00              
ATOM   1884  N   GLN A 243     -19.350 -33.716  68.462  1.00  0.00              
ATOM   1885  CA  GLN A 243     -19.385 -33.183  67.106  1.00  0.00              
ATOM   1886  CB  GLN A 243     -20.207 -31.903  67.021  1.00  0.00              
ATOM   1887  CG  GLN A 243     -21.707 -32.098  67.158  1.00  0.00              
ATOM   1888  CD  GLN A 243     -22.485 -30.807  66.948  1.00  0.00              
ATOM   1889  OE1 GLN A 243     -22.389 -30.155  65.911  1.00  0.00              
ATOM   1890  NE2 GLN A 243     -23.292 -30.377  67.905  1.00  0.00              
ATOM   1891  C   GLN A 243     -18.008 -32.949  66.501  1.00  0.00              
ATOM   1892  O   GLN A 243     -17.352 -31.934  66.742  1.00  0.00              
ATOM   1893  N   VAL A 244     -17.539 -33.935  65.735  1.00  0.00              
ATOM   1894  CA  VAL A 244     -16.306 -33.797  64.970  1.00  0.00              
ATOM   1895  CB  VAL A 244     -15.787 -35.170  64.466  1.00  0.00              
ATOM   1896  CG1 VAL A 244     -14.392 -35.022  63.877  1.00  0.00              
ATOM   1897  CG2 VAL A 244     -15.756 -36.223  65.564  1.00  0.00              
ATOM   1898  C   VAL A 244     -16.540 -32.832  63.808  1.00  0.00              
ATOM   1899  O   VAL A 244     -17.014 -33.206  62.733  1.00  0.00              
ATOM   1900  N   ILE A 245     -16.253 -31.555  64.051  1.00  0.00              
ATOM   1901  CA  ILE A 245     -16.419 -30.524  63.039  1.00  0.00              
ATOM   1902  CB  ILE A 245     -16.828 -29.161  63.653  1.00  0.00              
ATOM   1903  CG2 ILE A 245     -18.191 -29.321  64.317  1.00  0.00              
ATOM   1904  CG1 ILE A 245     -15.803 -28.561  64.612  1.00  0.00              
ATOM   1905  CD1 ILE A 245     -16.107 -27.109  65.027  1.00  0.00              
ATOM   1906  C   ILE A 245     -15.179 -30.385  62.163  1.00  0.00              
ATOM   1907  O   ILE A 245     -14.048 -30.589  62.614  1.00  0.00              
ATOM   1908  N   THR A 246     -15.379 -30.035  60.893  1.00  0.00              
ATOM   1909  CA  THR A 246     -14.267 -29.901  59.963  1.00  0.00              
ATOM   1910  CB  THR A 246     -14.599 -30.524  58.585  1.00  0.00              
ATOM   1911  OG1 THR A 246     -15.722 -29.844  58.018  1.00  0.00              
ATOM   1912  CG2 THR A 246     -14.854 -32.020  58.681  1.00  0.00              
ATOM   1913  C   THR A 246     -13.921 -28.424  59.843  1.00  0.00              
ATOM   1914  O   THR A 246     -14.824 -27.602  59.690  1.00  0.00              
ATOM   1915  N   ILE A 247     -12.659 -28.020  59.975  1.00  0.00              
ATOM   1916  CA  ILE A 247     -12.296 -26.617  59.844  1.00  0.00              
ATOM   1917  CB  ILE A 247     -11.861 -26.052  61.218  1.00  0.00              
ATOM   1918  CG2 ILE A 247     -11.502 -24.576  61.097  1.00  0.00              
ATOM   1919  CG1 ILE A 247     -12.977 -26.201  62.248  1.00  0.00              
ATOM   1920  CD1 ILE A 247     -12.525 -26.070  63.704  1.00  0.00              
ATOM   1921  C   ILE A 247     -11.191 -26.535  58.803  1.00  0.00              
ATOM   1922  O   ILE A 247     -10.101 -27.085  58.987  1.00  0.00              
ATOM   1923  N   GLY A 248     -11.502 -25.894  57.676  1.00  0.00              
ATOM   1924  CA  GLY A 248     -10.563 -25.769  56.574  1.00  0.00              
ATOM   1925  C   GLY A 248      -9.766 -24.482  56.620  1.00  0.00              
ATOM   1926  O   GLY A 248      -9.065 -24.182  57.589  1.00  0.00              
ATOM   1927  N   ASN A 249      -9.960 -23.682  55.565  1.00  0.00              
ATOM   1928  CA  ASN A 249      -9.229 -22.435  55.355  1.00  0.00              
ATOM   1929  CB  ASN A 249      -9.721 -21.709  54.089  1.00  0.00              
ATOM   1930  CG  ASN A 249     -11.139 -21.146  54.134  1.00  0.00              
ATOM   1931  OD1 ASN A 249     -11.926 -21.423  55.039  1.00  0.00              
ATOM   1932  ND2 ASN A 249     -11.537 -20.314  53.184  1.00  0.00              
ATOM   1933  C   ASN A 249      -9.259 -21.484  56.545  1.00  0.00              
ATOM   1934  O   ASN A 249      -8.298 -20.763  56.822  1.00  0.00              
ATOM   1935  N   GLU A 250     -10.379 -21.562  57.275  1.00  0.00              
ATOM   1936  CA  GLU A 250     -10.636 -20.835  58.510  1.00  0.00              
ATOM   1937  CB  GLU A 250     -11.871 -21.401  59.214  1.00  0.00              
ATOM   1938  CG  GLU A 250     -13.240 -21.256  58.526  1.00  0.00              
ATOM   1939  CD  GLU A 250     -13.615 -22.232  57.413  1.00  0.00              
ATOM   1940  OE1 GLU A 250     -12.978 -23.283  57.263  1.00  0.00              
ATOM   1941  OE2 GLU A 250     -14.564 -21.951  56.682  1.00  0.00              
ATOM   1942  C   GLU A 250      -9.471 -20.817  59.495  1.00  0.00              
ATOM   1943  O   GLU A 250      -9.226 -19.799  60.146  1.00  0.00              
ATOM   1944  N   ARG A 251      -8.709 -21.918  59.556  1.00  0.00              
ATOM   1945  CA  ARG A 251      -7.543 -22.034  60.424  1.00  0.00              
ATOM   1946  CB  ARG A 251      -6.911 -23.406  60.275  1.00  0.00              
ATOM   1947  CG  ARG A 251      -7.758 -24.563  60.785  1.00  0.00              
ATOM   1948  CD  ARG A 251      -6.961 -25.857  60.729  1.00  0.00              
ATOM   1949  NE  ARG A 251      -5.798 -25.767  61.598  1.00  0.00              
ATOM   1950  CZ  ARG A 251      -4.809 -26.657  61.608  1.00  0.00              
ATOM   1951  NH1 ARG A 251      -3.795 -26.421  62.425  1.00  0.00              
ATOM   1952  NH2 ARG A 251      -4.820 -27.738  60.834  1.00  0.00              
ATOM   1953  C   ARG A 251      -6.460 -20.981  60.205  1.00  0.00              
ATOM   1954  O   ARG A 251      -5.759 -20.603  61.146  1.00  0.00              
ATOM   1955  N   PHE A 252      -6.294 -20.515  58.965  1.00  0.00              
ATOM   1956  CA  PHE A 252      -5.394 -19.405  58.689  1.00  0.00              
ATOM   1957  CB  PHE A 252      -4.367 -19.750  57.603  1.00  0.00              
ATOM   1958  CG  PHE A 252      -4.922 -20.313  56.302  1.00  0.00              
ATOM   1959  CD1 PHE A 252      -5.310 -19.464  55.284  1.00  0.00              
ATOM   1960  CD2 PHE A 252      -5.026 -21.680  56.145  1.00  0.00              
ATOM   1961  CE1 PHE A 252      -5.815 -19.988  54.115  1.00  0.00              
ATOM   1962  CE2 PHE A 252      -5.525 -22.197  54.971  1.00  0.00              
ATOM   1963  CZ  PHE A 252      -5.924 -21.352  53.961  1.00  0.00              
ATOM   1964  C   PHE A 252      -6.128 -18.108  58.380  1.00  0.00              
ATOM   1965  O   PHE A 252      -5.670 -17.013  58.712  1.00  0.00              
ATOM   1966  N   ARG A 253      -7.309 -18.244  57.771  1.00  0.00              
ATOM   1967  CA  ARG A 253      -8.212 -17.143  57.460  1.00  0.00              
ATOM   1968  CB  ARG A 253      -9.403 -17.757  56.733  1.00  0.00              
ATOM   1969  CG  ARG A 253     -10.609 -16.931  56.330  1.00  0.00              
ATOM   1970  CD  ARG A 253     -11.564 -17.950  55.740  1.00  0.00              
ATOM   1971  NE  ARG A 253     -12.908 -17.444  55.529  1.00  0.00              
ATOM   1972  CZ  ARG A 253     -13.957 -18.259  55.395  1.00  0.00              
ATOM   1973  NH1 ARG A 253     -15.161 -17.723  55.266  1.00  0.00              
ATOM   1974  NH2 ARG A 253     -13.825 -19.583  55.352  1.00  0.00              
ATOM   1975  C   ARG A 253      -8.648 -16.350  58.689  1.00  0.00              
ATOM   1976  O   ARG A 253      -8.968 -15.163  58.575  1.00  0.00              
ATOM   1977  N   CYS A 254      -8.686 -16.985  59.868  1.00  0.00              
ATOM   1978  CA  CYS A 254      -8.881 -16.260  61.113  1.00  0.00              
ATOM   1979  CB  CYS A 254      -9.388 -17.174  62.231  1.00  0.00              
ATOM   1980  SG  CYS A 254      -9.607 -16.339  63.822  1.00  0.00              
ATOM   1981  C   CYS A 254      -7.681 -15.399  61.516  1.00  0.00              
ATOM   1982  O   CYS A 254      -7.863 -14.177  61.500  1.00  0.00              
ATOM   1983  N   PRO A 255      -6.449 -15.866  61.828  1.00  0.00              
ATOM   1984  CD  PRO A 255      -6.063 -17.268  61.972  1.00  0.00              
ATOM   1985  CA  PRO A 255      -5.303 -15.014  62.152  1.00  0.00              
ATOM   1986  CB  PRO A 255      -4.185 -16.000  62.378  1.00  0.00              
ATOM   1987  CG  PRO A 255      -4.900 -17.190  62.935  1.00  0.00              
ATOM   1988  C   PRO A 255      -4.928 -14.026  61.057  1.00  0.00              
ATOM   1989  O   PRO A 255      -4.393 -12.953  61.341  1.00  0.00              
ATOM   1990  N   GLU A 256      -5.234 -14.358  59.796  1.00  0.00              
ATOM   1991  CA  GLU A 256      -5.055 -13.450  58.674  1.00  0.00              
ATOM   1992  CB  GLU A 256      -5.596 -14.095  57.405  1.00  0.00              
ATOM   1993  CG  GLU A 256      -5.251 -13.373  56.104  1.00  0.00              
ATOM   1994  CD  GLU A 256      -3.771 -13.280  55.775  1.00  0.00              
ATOM   1995  OE1 GLU A 256      -3.050 -14.269  55.918  1.00  0.00              
ATOM   1996  OE2 GLU A 256      -3.324 -12.218  55.332  1.00  0.00              
ATOM   1997  C   GLU A 256      -5.704 -12.086  58.876  1.00  0.00              
ATOM   1998  O   GLU A 256      -5.190 -11.096  58.356  1.00  0.00              
ATOM   1999  N   THR A 257      -6.785 -11.995  59.657  1.00  0.00              
ATOM   2000  CA  THR A 257      -7.420 -10.723  59.981  1.00  0.00              
ATOM   2001  CB  THR A 257      -8.652 -10.946  60.868  1.00  0.00              
ATOM   2002  OG1 THR A 257      -9.324 -12.074  60.330  1.00  0.00              
ATOM   2003  CG2 THR A 257      -9.590  -9.751  60.869  1.00  0.00              
ATOM   2004  C   THR A 257      -6.462  -9.744  60.657  1.00  0.00              
ATOM   2005  O   THR A 257      -6.574  -8.535  60.460  1.00  0.00              
ATOM   2006  N   LEU A 258      -5.464 -10.235  61.405  1.00  0.00              
ATOM   2007  CA  LEU A 258      -4.437  -9.379  61.990  1.00  0.00              
ATOM   2008  CB  LEU A 258      -3.507 -10.195  62.879  1.00  0.00              
ATOM   2009  CG  LEU A 258      -4.069 -10.907  64.103  1.00  0.00              
ATOM   2010  CD1 LEU A 258      -3.013 -11.831  64.684  1.00  0.00              
ATOM   2011  CD2 LEU A 258      -4.574  -9.918  65.143  1.00  0.00              
ATOM   2012  C   LEU A 258      -3.600  -8.668  60.931  1.00  0.00              
ATOM   2013  O   LEU A 258      -3.012  -7.615  61.176  1.00  0.00              
ATOM   2014  N   PHE A 259      -3.526  -9.265  59.740  1.00  0.00              
ATOM   2015  CA  PHE A 259      -2.847  -8.672  58.602  1.00  0.00              
ATOM   2016  CB  PHE A 259      -2.068  -9.753  57.843  1.00  0.00              
ATOM   2017  CG  PHE A 259      -0.870 -10.288  58.623  1.00  0.00              
ATOM   2018  CD1 PHE A 259       0.405  -9.899  58.263  1.00  0.00              
ATOM   2019  CD2 PHE A 259      -1.052 -11.105  59.725  1.00  0.00              
ATOM   2020  CE1 PHE A 259       1.485 -10.285  59.028  1.00  0.00              
ATOM   2021  CE2 PHE A 259       0.034 -11.481  60.488  1.00  0.00              
ATOM   2022  CZ  PHE A 259       1.302 -11.068  60.145  1.00  0.00              
ATOM   2023  C   PHE A 259      -3.829  -7.952  57.685  1.00  0.00              
ATOM   2024  O   PHE A 259      -3.479  -6.944  57.072  1.00  0.00              
ATOM   2025  N   GLN A 260      -5.071  -8.442  57.593  1.00  0.00              
ATOM   2026  CA  GLN A 260      -6.117  -7.845  56.772  1.00  0.00              
ATOM   2027  CB  GLN A 260      -6.462  -8.769  55.599  1.00  0.00              
ATOM   2028  CG  GLN A 260      -5.358  -8.955  54.568  1.00  0.00              
ATOM   2029  CD  GLN A 260      -5.739  -9.908  53.447  1.00  0.00              
ATOM   2030  OE1 GLN A 260      -6.717  -9.717  52.729  1.00  0.00              
ATOM   2031  NE2 GLN A 260      -4.980 -10.974  53.242  1.00  0.00              
ATOM   2032  C   GLN A 260      -7.373  -7.551  57.605  1.00  0.00              
ATOM   2033  O   GLN A 260      -8.330  -8.336  57.602  1.00  0.00              
ATOM   2034  N   PRO A 261      -7.449  -6.419  58.330  1.00  0.00              
ATOM   2035  CD  PRO A 261      -6.395  -5.414  58.414  1.00  0.00              
ATOM   2036  CA  PRO A 261      -8.572  -6.055  59.204  1.00  0.00              
ATOM   2037  CB  PRO A 261      -8.099  -4.753  59.812  1.00  0.00              
ATOM   2038  CG  PRO A 261      -6.602  -4.876  59.812  1.00  0.00              
ATOM   2039  C   PRO A 261      -9.925  -5.899  58.509  1.00  0.00              
ATOM   2040  O   PRO A 261     -10.998  -5.938  59.129  1.00  0.00              
ATOM   2041  N   SER A 262      -9.865  -5.763  57.183  1.00  0.00              
ATOM   2042  CA  SER A 262     -11.013  -5.764  56.294  1.00  0.00              
ATOM   2043  CB  SER A 262     -10.488  -5.663  54.867  1.00  0.00              
ATOM   2044  OG  SER A 262      -9.305  -6.444  54.714  1.00  0.00              
ATOM   2045  C   SER A 262     -11.919  -6.981  56.441  1.00  0.00              
ATOM   2046  O   SER A 262     -13.119  -6.893  56.181  1.00  0.00              
ATOM   2047  N   PHE A 263     -11.372  -8.115  56.895  1.00  0.00              
ATOM   2048  CA  PHE A 263     -12.165  -9.307  57.174  1.00  0.00              
ATOM   2049  CB  PHE A 263     -11.247 -10.473  57.515  1.00  0.00              
ATOM   2050  CG  PHE A 263     -10.393 -11.003  56.370  1.00  0.00              
ATOM   2051  CD1 PHE A 263      -9.294 -11.781  56.672  1.00  0.00              
ATOM   2052  CD2 PHE A 263     -10.710 -10.743  55.046  1.00  0.00              
ATOM   2053  CE1 PHE A 263      -8.528 -12.301  55.653  1.00  0.00              
ATOM   2054  CE2 PHE A 263      -9.931 -11.263  54.035  1.00  0.00              
ATOM   2055  CZ  PHE A 263      -8.841 -12.044  54.338  1.00  0.00              
ATOM   2056  C   PHE A 263     -13.215  -9.139  58.269  1.00  0.00              
ATOM   2057  O   PHE A 263     -14.230  -9.842  58.295  1.00  0.00              
ATOM   2058  N   ILE A 264     -12.973  -8.227  59.214  1.00  0.00              
ATOM   2059  CA  ILE A 264     -14.021  -7.791  60.126  1.00  0.00              
ATOM   2060  CB  ILE A 264     -13.445  -7.524  61.540  1.00  0.00              
ATOM   2061  CG2 ILE A 264     -14.451  -6.833  62.463  1.00  0.00              
ATOM   2062  CG1 ILE A 264     -12.984  -8.842  62.153  1.00  0.00              
ATOM   2063  CD1 ILE A 264     -12.309  -8.730  63.533  1.00  0.00              
ATOM   2064  C   ILE A 264     -14.706  -6.566  59.528  1.00  0.00              
ATOM   2065  O   ILE A 264     -15.930  -6.438  59.564  1.00  0.00              
ATOM   2066  N   GLY A 265     -13.905  -5.672  58.947  1.00  0.00              
ATOM   2067  CA  GLY A 265     -14.411  -4.431  58.386  1.00  0.00              
ATOM   2068  C   GLY A 265     -13.606  -3.223  58.838  1.00  0.00              
ATOM   2069  O   GLY A 265     -13.984  -2.081  58.567  1.00  0.00              
ATOM   2070  N   MET A 266     -12.479  -3.438  59.523  1.00  0.00              
ATOM   2071  CA  MET A 266     -11.673  -2.335  60.017  1.00  0.00              
ATOM   2072  CB  MET A 266     -10.780  -2.782  61.168  1.00  0.00              
ATOM   2073  CG  MET A 266     -11.511  -3.270  62.409  1.00  0.00              
ATOM   2074  SD  MET A 266     -10.373  -3.934  63.651  1.00  0.00              
ATOM   2075  CE  MET A 266      -9.904  -2.439  64.477  1.00  0.00              
ATOM   2076  C   MET A 266     -10.814  -1.787  58.889  1.00  0.00              
ATOM   2077  O   MET A 266     -10.121  -2.526  58.188  1.00  0.00              
ATOM   2078  N   GLU A 267     -10.883  -0.468  58.705  1.00  0.00              
ATOM   2079  CA  GLU A 267     -10.053   0.230  57.729  1.00  0.00              
ATOM   2080  CB  GLU A 267     -10.692   1.567  57.375  1.00  0.00              
ATOM   2081  CG  GLU A 267     -12.058   1.435  56.714  1.00  0.00              
ATOM   2082  CD  GLU A 267     -12.698   2.773  56.383  1.00  0.00              
ATOM   2083  OE1 GLU A 267     -13.319   3.364  57.266  1.00  0.00              
ATOM   2084  OE2 GLU A 267     -12.574   3.223  55.245  1.00  0.00              
ATOM   2085  C   GLU A 267      -8.618   0.463  58.201  1.00  0.00              
ATOM   2086  O   GLU A 267      -7.776   0.979  57.464  1.00  0.00              
ATOM   2087  N   SER A 268      -8.344   0.117  59.460  1.00  0.00              
ATOM   2088  CA  SER A 268      -7.028   0.227  60.063  1.00  0.00              
ATOM   2089  CB  SER A 268      -7.176  -0.151  61.527  1.00  0.00              
ATOM   2090  OG  SER A 268      -8.304   0.496  62.105  1.00  0.00              
ATOM   2091  C   SER A 268      -5.998  -0.685  59.403  1.00  0.00              
ATOM   2092  O   SER A 268      -6.328  -1.739  58.858  1.00  0.00              
ATOM   2093  N   ALA A 269      -4.730  -0.270  59.447  1.00  0.00              
ATOM   2094  CA  ALA A 269      -3.635  -1.069  58.919  1.00  0.00              
ATOM   2095  CB  ALA A 269      -2.379  -0.215  58.886  1.00  0.00              
ATOM   2096  C   ALA A 269      -3.354  -2.287  59.793  1.00  0.00              
ATOM   2097  O   ALA A 269      -3.476  -2.223  61.018  1.00  0.00              
ATOM   2098  N   GLY A 270      -3.000  -3.412  59.168  1.00  0.00              
ATOM   2099  CA  GLY A 270      -2.696  -4.637  59.890  1.00  0.00              
ATOM   2100  C   GLY A 270      -1.340  -4.610  60.581  1.00  0.00              
ATOM   2101  O   GLY A 270      -0.459  -3.830  60.214  1.00  0.00              
ATOM   2102  N   ILE A 271      -1.167  -5.534  61.532  1.00  0.00              
ATOM   2103  CA  ILE A 271       0.006  -5.665  62.398  1.00  0.00              
ATOM   2104  CB  ILE A 271      -0.075  -7.074  63.054  1.00  0.00              
ATOM   2105  CG2 ILE A 271       1.259  -7.758  63.338  1.00  0.00              
ATOM   2106  CG1 ILE A 271      -0.963  -6.970  64.288  1.00  0.00              
ATOM   2107  CD1 ILE A 271      -1.112  -8.262  65.113  1.00  0.00              
ATOM   2108  C   ILE A 271       1.376  -5.326  61.811  1.00  0.00              
ATOM   2109  O   ILE A 271       2.107  -4.486  62.351  1.00  0.00              
ATOM   2110  N   HIS A 272       1.693  -5.954  60.676  1.00  0.00              
ATOM   2111  CA  HIS A 272       2.918  -5.697  59.929  1.00  0.00              
ATOM   2112  CB  HIS A 272       2.993  -6.631  58.711  1.00  0.00              
ATOM   2113  CG  HIS A 272       1.858  -6.501  57.695  1.00  0.00              
ATOM   2114  ND1 HIS A 272       0.562  -6.734  57.858  1.00  0.00              
ATOM   2115  CD2 HIS A 272       2.053  -6.098  56.394  1.00  0.00              
ATOM   2116  NE2 HIS A 272       0.864  -6.110  55.853  1.00  0.00              
ATOM   2117  CE1 HIS A 272      -0.036  -6.488  56.724  1.00  0.00              
ATOM   2118  C   HIS A 272       3.067  -4.239  59.505  1.00  0.00              
ATOM   2119  O   HIS A 272       4.112  -3.612  59.692  1.00  0.00              
ATOM   2120  N   GLU A 273       1.970  -3.681  58.990  1.00  0.00              
ATOM   2121  CA  GLU A 273       1.930  -2.308  58.525  1.00  0.00              
ATOM   2122  CB  GLU A 273       0.638  -2.026  57.788  1.00  0.00              
ATOM   2123  CG  GLU A 273       0.446  -2.789  56.493  1.00  0.00              
ATOM   2124  CD  GLU A 273      -0.941  -2.594  55.907  1.00  0.00              
ATOM   2125  OE1 GLU A 273      -1.890  -3.179  56.432  1.00  0.00              
ATOM   2126  OE2 GLU A 273      -1.076  -1.840  54.946  1.00  0.00              
ATOM   2127  C   GLU A 273       2.015  -1.365  59.709  1.00  0.00              
ATOM   2128  O   GLU A 273       2.726  -0.367  59.628  1.00  0.00              
ATOM   2129  N   THR A 274       1.325  -1.634  60.823  1.00  0.00              
ATOM   2130  CA  THR A 274       1.439  -0.791  62.002  1.00  0.00              
ATOM   2131  CB  THR A 274       0.347  -1.130  63.028  1.00  0.00              
ATOM   2132  OG1 THR A 274       0.263  -2.547  63.129  1.00  0.00              
ATOM   2133  CG2 THR A 274      -0.987  -0.512  62.649  1.00  0.00              
ATOM   2134  C   THR A 274       2.836  -0.807  62.616  1.00  0.00              
ATOM   2135  O   THR A 274       3.337   0.233  63.051  1.00  0.00              
ATOM   2136  N   THR A 275       3.499  -1.972  62.612  1.00  0.00              
ATOM   2137  CA  THR A 275       4.889  -2.087  63.043  1.00  0.00              
ATOM   2138  CB  THR A 275       5.315  -3.578  63.038  1.00  0.00              
ATOM   2139  OG1 THR A 275       4.495  -4.238  63.996  1.00  0.00              
ATOM   2140  CG2 THR A 275       6.776  -3.795  63.398  1.00  0.00              
ATOM   2141  C   THR A 275       5.780  -1.220  62.152  1.00  0.00              
ATOM   2142  O   THR A 275       6.550  -0.385  62.639  1.00  0.00              
ATOM   2143  N   TYR A 276       5.604  -1.348  60.832  1.00  0.00              
ATOM   2144  CA  TYR A 276       6.337  -0.541  59.870  1.00  0.00              
ATOM   2145  CB  TYR A 276       5.987  -0.996  58.456  1.00  0.00              
ATOM   2146  CG  TYR A 276       6.910  -0.453  57.374  1.00  0.00              
ATOM   2147  CD1 TYR A 276       8.282  -0.499  57.535  1.00  0.00              
ATOM   2148  CE1 TYR A 276       9.108  -0.030  56.538  1.00  0.00              
ATOM   2149  CD2 TYR A 276       6.364   0.067  56.217  1.00  0.00              
ATOM   2150  CE2 TYR A 276       7.192   0.521  55.212  1.00  0.00              
ATOM   2151  CZ  TYR A 276       8.558   0.463  55.377  1.00  0.00              
ATOM   2152  OH  TYR A 276       9.392   0.859  54.351  1.00  0.00              
ATOM   2153  C   TYR A 276       6.090   0.956  60.041  1.00  0.00              
ATOM   2154  O   TYR A 276       7.042   1.735  60.024  1.00  0.00              
ATOM   2155  N   ASN A 277       4.831   1.364  60.256  1.00  0.00              
ATOM   2156  CA  ASN A 277       4.472   2.748  60.562  1.00  0.00              
ATOM   2157  CB  ASN A 277       2.987   2.912  60.888  1.00  0.00              
ATOM   2158  CG  ASN A 277       2.046   3.012  59.699  1.00  0.00              
ATOM   2159  OD1 ASN A 277       1.917   4.049  59.056  1.00  0.00              
ATOM   2160  ND2 ASN A 277       1.333   1.956  59.359  1.00  0.00              
ATOM   2161  C   ASN A 277       5.244   3.287  61.754  1.00  0.00              
ATOM   2162  O   ASN A 277       5.782   4.392  61.701  1.00  0.00              
ATOM   2163  N   SER A 278       5.334   2.473  62.811  1.00  0.00              
ATOM   2164  CA  SER A 278       6.048   2.847  64.023  1.00  0.00              
ATOM   2165  CB  SER A 278       5.913   1.750  65.069  1.00  0.00              
ATOM   2166  OG  SER A 278       4.575   1.345  65.319  1.00  0.00              
ATOM   2167  C   SER A 278       7.527   3.094  63.742  1.00  0.00              
ATOM   2168  O   SER A 278       8.067   4.148  64.090  1.00  0.00              
ATOM   2169  N   ILE A 279       8.175   2.150  63.045  1.00  0.00              
ATOM   2170  CA  ILE A 279       9.592   2.262  62.706  1.00  0.00              
ATOM   2171  CB  ILE A 279      10.101   0.972  62.013  1.00  0.00              
ATOM   2172  CG2 ILE A 279      11.597   1.072  61.742  1.00  0.00              
ATOM   2173  CG1 ILE A 279       9.853  -0.258  62.875  1.00  0.00              
ATOM   2174  CD1 ILE A 279      10.051  -1.611  62.164  1.00  0.00              
ATOM   2175  C   ILE A 279       9.850   3.489  61.833  1.00  0.00              
ATOM   2176  O   ILE A 279      10.748   4.281  62.115  1.00  0.00              
ATOM   2177  N   MET A 280       9.026   3.680  60.800  1.00  0.00              
ATOM   2178  CA  MET A 280       9.154   4.812  59.893  1.00  0.00              
ATOM   2179  CB  MET A 280       8.231   4.621  58.705  1.00  0.00              
ATOM   2180  CG  MET A 280       8.653   3.498  57.772  1.00  0.00              
ATOM   2181  SD  MET A 280       9.966   3.953  56.613  1.00  0.00              
ATOM   2182  CE  MET A 280      11.336   3.063  57.290  1.00  0.00              
ATOM   2183  C   MET A 280       8.882   6.166  60.532  1.00  0.00              
ATOM   2184  O   MET A 280       9.506   7.163  60.165  1.00  0.00              
ATOM   2185  N   LYS A 281       7.950   6.235  61.487  1.00  0.00              
ATOM   2186  CA  LYS A 281       7.685   7.475  62.202  1.00  0.00              
ATOM   2187  CB  LYS A 281       6.359   7.367  62.942  1.00  0.00              
ATOM   2188  CG  LYS A 281       5.750   8.714  63.294  1.00  0.00              
ATOM   2189  CD  LYS A 281       4.426   8.499  63.998  1.00  0.00              
ATOM   2190  CE  LYS A 281       3.781   9.836  64.314  1.00  0.00              
ATOM   2191  NZ  LYS A 281       2.592   9.625  65.115  1.00  0.00              
ATOM   2192  C   LYS A 281       8.825   7.808  63.162  1.00  0.00              
ATOM   2193  O   LYS A 281       9.063   8.974  63.488  1.00  0.00              
ATOM   2194  N   CYS A 282       9.537   6.782  63.637  1.00  0.00              
ATOM   2195  CA  CYS A 282      10.773   6.985  64.374  1.00  0.00              
ATOM   2196  CB  CYS A 282      11.179   5.697  65.068  1.00  0.00              
ATOM   2197  SG  CYS A 282      10.017   5.237  66.374  1.00  0.00              
ATOM   2198  C   CYS A 282      11.927   7.505  63.520  1.00  0.00              
ATOM   2199  O   CYS A 282      11.896   7.511  62.287  1.00  0.00              
ATOM   2200  N   ASP A 283      12.982   7.955  64.202  1.00  0.00              
ATOM   2201  CA  ASP A 283      14.116   8.599  63.558  1.00  0.00              
ATOM   2202  CB  ASP A 283      15.000   9.234  64.630  1.00  0.00              
ATOM   2203  CG  ASP A 283      16.236   9.985  64.143  1.00  0.00              
ATOM   2204  OD1 ASP A 283      16.200  11.212  64.126  1.00  0.00              
ATOM   2205  OD2 ASP A 283      17.239   9.350  63.814  1.00  0.00              
ATOM   2206  C   ASP A 283      14.946   7.676  62.677  1.00  0.00              
ATOM   2207  O   ASP A 283      15.682   6.818  63.166  1.00  0.00              
ATOM   2208  N   ILE A 284      14.760   7.855  61.370  1.00  0.00              
ATOM   2209  CA  ILE A 284      15.719   7.547  60.305  1.00  0.00              
ATOM   2210  CB  ILE A 284      16.085   8.823  59.489  1.00  0.00              
ATOM   2211  CG2 ILE A 284      16.717   8.404  58.167  1.00  0.00              
ATOM   2212  CG1 ILE A 284      14.929   9.775  59.198  1.00  0.00              
ATOM   2213  CD1 ILE A 284      14.618  10.811  60.296  1.00  0.00              
ATOM   2214  C   ILE A 284      17.006   6.813  60.673  1.00  0.00              
ATOM   2215  O   ILE A 284      17.196   5.638  60.357  1.00  0.00              
ATOM   2216  N   ASP A 285      17.862   7.524  61.410  1.00  0.00              
ATOM   2217  CA  ASP A 285      19.219   7.093  61.714  1.00  0.00              
ATOM   2218  CB  ASP A 285      20.015   8.218  62.405  1.00  0.00              
ATOM   2219  CG  ASP A 285      20.035   9.569  61.687  1.00  0.00              
ATOM   2220  OD1 ASP A 285      21.096  10.154  61.486  1.00  0.00              
ATOM   2221  OD2 ASP A 285      18.962  10.069  61.341  1.00  0.00              
ATOM   2222  C   ASP A 285      19.182   5.876  62.625  1.00  0.00              
ATOM   2223  O   ASP A 285      19.892   4.897  62.400  1.00  0.00              
ATOM   2224  N   ILE A 286      18.301   5.898  63.630  1.00  0.00              
ATOM   2225  CA  ILE A 286      18.264   4.849  64.642  1.00  0.00              
ATOM   2226  CB  ILE A 286      17.831   5.395  66.030  1.00  0.00              
ATOM   2227  CG2 ILE A 286      18.793   6.502  66.449  1.00  0.00              
ATOM   2228  CG1 ILE A 286      16.377   5.867  66.073  1.00  0.00              
ATOM   2229  CD1 ILE A 286      15.832   6.248  67.462  1.00  0.00              
ATOM   2230  C   ILE A 286      17.407   3.647  64.250  1.00  0.00              
ATOM   2231  O   ILE A 286      17.434   2.620  64.934  1.00  0.00              
ATOM   2232  N   ARG A 287      16.658   3.738  63.139  1.00  0.00              
ATOM   2233  CA  ARG A 287      15.711   2.706  62.722  1.00  0.00              
ATOM   2234  CB  ARG A 287      15.109   3.025  61.359  1.00  0.00              
ATOM   2235  CG  ARG A 287      14.109   4.166  61.382  1.00  0.00              
ATOM   2236  CD  ARG A 287      13.554   4.377  59.983  1.00  0.00              
ATOM   2237  NE  ARG A 287      12.642   5.509  59.948  1.00  0.00              
ATOM   2238  CZ  ARG A 287      12.727   6.476  59.032  1.00  0.00              
ATOM   2239  NH1 ARG A 287      11.904   7.510  59.113  1.00  0.00              
ATOM   2240  NH2 ARG A 287      13.601   6.425  58.032  1.00  0.00              
ATOM   2241  C   ARG A 287      16.216   1.269  62.703  1.00  0.00              
ATOM   2242  O   ARG A 287      15.468   0.353  63.052  1.00  0.00              
ATOM   2243  N   LYS A 288      17.492   1.055  62.353  1.00  0.00              
ATOM   2244  CA  LYS A 288      18.086  -0.279  62.340  1.00  0.00              
ATOM   2245  CB  LYS A 288      19.537  -0.233  61.865  1.00  0.00              
ATOM   2246  CG  LYS A 288      20.080  -1.634  61.604  1.00  0.00              
ATOM   2247  CD  LYS A 288      21.593  -1.658  61.611  1.00  0.00              
ATOM   2248  CE  LYS A 288      22.047  -3.107  61.595  1.00  0.00              
ATOM   2249  NZ  LYS A 288      23.479  -3.207  61.795  1.00  0.00              
ATOM   2250  C   LYS A 288      18.031  -0.943  63.714  1.00  0.00              
ATOM   2251  O   LYS A 288      17.748  -2.137  63.817  1.00  0.00              
ATOM   2252  N   ASP A 289      18.231  -0.161  64.784  1.00  0.00              
ATOM   2253  CA  ASP A 289      18.187  -0.667  66.156  1.00  0.00              
ATOM   2254  CB  ASP A 289      18.442   0.447  67.172  1.00  0.00              
ATOM   2255  CG  ASP A 289      19.846   1.033  67.198  1.00  0.00              
ATOM   2256  OD1 ASP A 289      20.491   0.944  68.242  1.00  0.00              
ATOM   2257  OD2 ASP A 289      20.266   1.614  66.197  1.00  0.00              
ATOM   2258  C   ASP A 289      16.835  -1.289  66.484  1.00  0.00              
ATOM   2259  O   ASP A 289      16.743  -2.282  67.211  1.00  0.00              
ATOM   2260  N   LEU A 290      15.782  -0.694  65.914  1.00  0.00              
ATOM   2261  CA  LEU A 290      14.427  -1.198  66.054  1.00  0.00              
ATOM   2262  CB  LEU A 290      13.415  -0.113  65.699  1.00  0.00              
ATOM   2263  CG  LEU A 290      13.465   1.221  66.436  1.00  0.00              
ATOM   2264  CD1 LEU A 290      12.488   2.186  65.795  1.00  0.00              
ATOM   2265  CD2 LEU A 290      13.173   1.059  67.919  1.00  0.00              
ATOM   2266  C   LEU A 290      14.220  -2.405  65.149  1.00  0.00              
ATOM   2267  O   LEU A 290      13.778  -3.453  65.620  1.00  0.00              
ATOM   2268  N   TYR A 291      14.578  -2.281  63.861  1.00  0.00              
ATOM   2269  CA  TYR A 291      14.465  -3.358  62.880  1.00  0.00              
ATOM   2270  CB  TYR A 291      15.112  -2.968  61.555  1.00  0.00              
ATOM   2271  CG  TYR A 291      14.248  -2.160  60.601  1.00  0.00              
ATOM   2272  CD1 TYR A 291      13.054  -2.679  60.138  1.00  0.00              
ATOM   2273  CE1 TYR A 291      12.340  -2.007  59.168  1.00  0.00              
ATOM   2274  CD2 TYR A 291      14.707  -0.948  60.129  1.00  0.00              
ATOM   2275  CE2 TYR A 291      13.997  -0.271  59.161  1.00  0.00              
ATOM   2276  CZ  TYR A 291      12.825  -0.813  58.680  1.00  0.00              
ATOM   2277  OH  TYR A 291      12.130  -0.159  57.686  1.00  0.00              
ATOM   2278  C   TYR A 291      15.082  -4.679  63.310  1.00  0.00              
ATOM   2279  O   TYR A 291      14.471  -5.738  63.160  1.00  0.00              
ATOM   2280  N   ALA A 292      16.291  -4.613  63.871  1.00  0.00              
ATOM   2281  CA  ALA A 292      16.997  -5.787  64.356  1.00  0.00              
ATOM   2282  CB  ALA A 292      18.429  -5.397  64.690  1.00  0.00              
ATOM   2283  C   ALA A 292      16.390  -6.426  65.600  1.00  0.00              
ATOM   2284  O   ALA A 292      16.744  -7.550  65.956  1.00  0.00              
ATOM   2285  N   ASN A 293      15.478  -5.734  66.289  1.00  0.00              
ATOM   2286  CA  ASN A 293      14.895  -6.255  67.513  1.00  0.00              
ATOM   2287  CB  ASN A 293      15.483  -5.565  68.754  1.00  0.00              
ATOM   2288  CG  ASN A 293      16.985  -5.705  68.934  1.00  0.00              
ATOM   2289  OD1 ASN A 293      17.492  -6.692  69.462  1.00  0.00              
ATOM   2290  ND2 ASN A 293      17.748  -4.712  68.497  1.00  0.00              
ATOM   2291  C   ASN A 293      13.382  -6.075  67.477  1.00  0.00              
ATOM   2292  O   ASN A 293      12.791  -5.376  68.310  1.00  0.00              
ATOM   2293  N   ASN A 294      12.705  -6.681  66.496  1.00  0.00              
ATOM   2294  CA  ASN A 294      11.251  -6.630  66.495  1.00  0.00              
ATOM   2295  CB  ASN A 294      10.652  -6.608  65.090  1.00  0.00              
ATOM   2296  CG  ASN A 294       9.130  -6.458  65.053  1.00  0.00              
ATOM   2297  OD1 ASN A 294       8.481  -6.942  64.131  1.00  0.00              
ATOM   2298  ND2 ASN A 294       8.452  -5.802  65.990  1.00  0.00              
ATOM   2299  C   ASN A 294      10.698  -7.768  67.337  1.00  0.00              
ATOM   2300  O   ASN A 294      10.388  -8.858  66.857  1.00  0.00              
ATOM   2301  N   VAL A 295      10.599  -7.486  68.634  1.00  0.00              
ATOM   2302  CA  VAL A 295      10.229  -8.493  69.615  1.00  0.00              
ATOM   2303  CB  VAL A 295      10.866  -8.160  70.988  1.00  0.00              
ATOM   2304  CG1 VAL A 295      10.465  -9.157  72.069  1.00  0.00              
ATOM   2305  CG2 VAL A 295      12.384  -8.156  70.874  1.00  0.00              
ATOM   2306  C   VAL A 295       8.713  -8.587  69.700  1.00  0.00              
ATOM   2307  O   VAL A 295       8.027  -7.599  69.964  1.00  0.00              
ATOM   2308  N   MET A 296       8.168  -9.770  69.431  1.00  0.00              
ATOM   2309  CA  MET A 296       6.741  -9.995  69.589  1.00  0.00              
ATOM   2310  CB  MET A 296       6.252 -11.048  68.612  1.00  0.00              
ATOM   2311  CG  MET A 296       6.331 -10.568  67.174  1.00  0.00              
ATOM   2312  SD  MET A 296       5.457 -11.670  66.040  1.00  0.00              
ATOM   2313  CE  MET A 296       6.756 -12.846  65.823  1.00  0.00              
ATOM   2314  C   MET A 296       6.376 -10.384  71.013  1.00  0.00              
ATOM   2315  O   MET A 296       7.182 -10.982  71.728  1.00  0.00              
ATOM   2316  N   SER A 297       5.159 -10.050  71.445  1.00  0.00              
ATOM   2317  CA  SER A 297       4.716 -10.291  72.807  1.00  0.00              
ATOM   2318  CB  SER A 297       5.283  -9.210  73.714  1.00  0.00              
ATOM   2319  OG  SER A 297       4.956  -7.904  73.263  1.00  0.00              
ATOM   2320  C   SER A 297       3.199 -10.288  72.897  1.00  0.00              
ATOM   2321  O   SER A 297       2.516  -9.651  72.092  1.00  0.00              
ATOM   2322  N   GLY A 298       2.671 -11.003  73.887  1.00  0.00              
ATOM   2323  CA  GLY A 298       1.240 -11.116  74.079  1.00  0.00              
ATOM   2324  C   GLY A 298       0.693 -12.435  73.552  1.00  0.00              
ATOM   2325  O   GLY A 298       1.423 -13.352  73.158  1.00  0.00              
ATOM   2326  N   GLY A 299      -0.637 -12.478  73.503  1.00  0.00              
ATOM   2327  CA  GLY A 299      -1.379 -13.698  73.242  1.00  0.00              
ATOM   2328  C   GLY A 299      -1.469 -14.008  71.758  1.00  0.00              
ATOM   2329  O   GLY A 299      -1.110 -15.105  71.328  1.00  0.00              
ATOM   2330  N   THR A 300      -1.892 -13.035  70.943  1.00  0.00              
ATOM   2331  CA  THR A 300      -2.136 -13.276  69.524  1.00  0.00              
ATOM   2332  CB  THR A 300      -2.860 -12.096  68.845  1.00  0.00              
ATOM   2333  OG1 THR A 300      -2.940 -11.003  69.753  1.00  0.00              
ATOM   2334  CG2 THR A 300      -4.246 -12.499  68.407  1.00  0.00              
ATOM   2335  C   THR A 300      -0.856 -13.621  68.769  1.00  0.00              
ATOM   2336  O   THR A 300      -0.835 -14.415  67.829  1.00  0.00              
ATOM   2337  N   THR A 301       0.251 -13.068  69.262  1.00  0.00              
ATOM   2338  CA  THR A 301       1.584 -13.363  68.768  1.00  0.00              
ATOM   2339  CB  THR A 301       2.553 -12.373  69.422  1.00  0.00              
ATOM   2340  OG1 THR A 301       2.135 -12.223  70.775  1.00  0.00              
ATOM   2341  CG2 THR A 301       2.520 -11.025  68.722  1.00  0.00              
ATOM   2342  C   THR A 301       2.069 -14.798  68.942  1.00  0.00              
ATOM   2343  O   THR A 301       3.110 -15.163  68.392  1.00  0.00              
ATOM   2344  N   MET A 302       1.356 -15.642  69.697  1.00  0.00              
ATOM   2345  CA  MET A 302       1.745 -17.035  69.875  1.00  0.00              
ATOM   2346  CB  MET A 302       1.049 -17.636  71.094  1.00  0.00              
ATOM   2347  CG  MET A 302       1.517 -17.065  72.427  1.00  0.00              
ATOM   2348  SD  MET A 302       3.245 -17.455  72.801  1.00  0.00              
ATOM   2349  CE  MET A 302       3.029 -18.824  73.900  1.00  0.00              
ATOM   2350  C   MET A 302       1.499 -17.930  68.664  1.00  0.00              
ATOM   2351  O   MET A 302       2.061 -19.025  68.584  1.00  0.00              
ATOM   2352  N   TYR A 303       0.685 -17.487  67.696  1.00  0.00              
ATOM   2353  CA  TYR A 303       0.264 -18.336  66.586  1.00  0.00              
ATOM   2354  CB  TYR A 303      -0.821 -17.656  65.745  1.00  0.00              
ATOM   2355  CG  TYR A 303      -2.089 -17.262  66.494  1.00  0.00              
ATOM   2356  CD1 TYR A 303      -2.802 -16.170  66.046  1.00  0.00              
ATOM   2357  CE1 TYR A 303      -3.904 -15.733  66.747  1.00  0.00              
ATOM   2358  CD2 TYR A 303      -2.505 -17.946  67.624  1.00  0.00              
ATOM   2359  CE2 TYR A 303      -3.605 -17.509  68.331  1.00  0.00              
ATOM   2360  CZ  TYR A 303      -4.286 -16.394  67.893  1.00  0.00              
ATOM   2361  OH  TYR A 303      -5.359 -15.924  68.624  1.00  0.00              
ATOM   2362  C   TYR A 303       1.389 -18.791  65.659  1.00  0.00              
ATOM   2363  O   TYR A 303       2.206 -17.969  65.234  1.00  0.00              
ATOM   2364  N   PRO A 304       1.481 -20.087  65.314  1.00  0.00              
ATOM   2365  CD  PRO A 304       0.632 -21.152  65.841  1.00  0.00              
ATOM   2366  CA  PRO A 304       2.488 -20.626  64.402  1.00  0.00              
ATOM   2367  CB  PRO A 304       2.064 -22.072  64.256  1.00  0.00              
ATOM   2368  CG  PRO A 304       1.476 -22.389  65.606  1.00  0.00              
ATOM   2369  C   PRO A 304       2.503 -19.913  63.056  1.00  0.00              
ATOM   2370  O   PRO A 304       1.457 -19.583  62.494  1.00  0.00              
ATOM   2371  N   GLY A 305       3.703 -19.612  62.562  1.00  0.00              
ATOM   2372  CA  GLY A 305       3.849 -18.945  61.280  1.00  0.00              
ATOM   2373  C   GLY A 305       4.032 -17.439  61.396  1.00  0.00              
ATOM   2374  O   GLY A 305       4.698 -16.854  60.537  1.00  0.00              
ATOM   2375  N   ILE A 306       3.521 -16.794  62.461  1.00  0.00              
ATOM   2376  CA  ILE A 306       3.505 -15.335  62.568  1.00  0.00              
ATOM   2377  CB  ILE A 306       2.799 -14.861  63.873  1.00  0.00              
ATOM   2378  CG2 ILE A 306       3.624 -15.159  65.124  1.00  0.00              
ATOM   2379  CG1 ILE A 306       2.436 -13.378  63.793  1.00  0.00              
ATOM   2380  CD1 ILE A 306       1.511 -12.867  64.917  1.00  0.00              
ATOM   2381  C   ILE A 306       4.858 -14.660  62.365  1.00  0.00              
ATOM   2382  O   ILE A 306       4.941 -13.669  61.644  1.00  0.00              
ATOM   2383  N   ALA A 307       5.934 -15.224  62.926  1.00  0.00              
ATOM   2384  CA  ALA A 307       7.282 -14.702  62.738  1.00  0.00              
ATOM   2385  CB  ALA A 307       8.269 -15.565  63.510  1.00  0.00              
ATOM   2386  C   ALA A 307       7.718 -14.707  61.280  1.00  0.00              
ATOM   2387  O   ALA A 307       8.258 -13.726  60.770  1.00  0.00              
ATOM   2388  N   ASP A 308       7.386 -15.802  60.590  1.00  0.00              
ATOM   2389  CA  ASP A 308       7.821 -16.036  59.218  1.00  0.00              
ATOM   2390  CB  ASP A 308       7.493 -17.460  58.762  1.00  0.00              
ATOM   2391  CG  ASP A 308       8.058 -18.560  59.644  1.00  0.00              
ATOM   2392  OD1 ASP A 308       9.005 -19.226  59.232  1.00  0.00              
ATOM   2393  OD2 ASP A 308       7.540 -18.744  60.749  1.00  0.00              
ATOM   2394  C   ASP A 308       7.093 -15.068  58.303  1.00  0.00              
ATOM   2395  O   ASP A 308       7.699 -14.395  57.467  1.00  0.00              
ATOM   2396  N   ARG A 309       5.774 -14.984  58.504  1.00  0.00              
ATOM   2397  CA  ARG A 309       4.929 -14.078  57.750  1.00  0.00              
ATOM   2398  CB  ARG A 309       3.467 -14.372  58.074  1.00  0.00              
ATOM   2399  CG  ARG A 309       2.450 -13.467  57.395  1.00  0.00              
ATOM   2400  CD  ARG A 309       2.477 -13.540  55.872  1.00  0.00              
ATOM   2401  NE  ARG A 309       1.547 -12.568  55.323  1.00  0.00              
ATOM   2402  CZ  ARG A 309       0.228 -12.749  55.309  1.00  0.00              
ATOM   2403  NH1 ARG A 309      -0.537 -11.717  54.982  1.00  0.00              
ATOM   2404  NH2 ARG A 309      -0.310 -13.931  55.586  1.00  0.00              
ATOM   2405  C   ARG A 309       5.279 -12.616  58.005  1.00  0.00              
ATOM   2406  O   ARG A 309       5.436 -11.858  57.049  1.00  0.00              
ATOM   2407  N   MET A 310       5.435 -12.205  59.270  1.00  0.00              
ATOM   2408  CA  MET A 310       5.864 -10.853  59.611  1.00  0.00              
ATOM   2409  CB  MET A 310       6.017 -10.687  61.118  1.00  0.00              
ATOM   2410  CG  MET A 310       4.735 -10.367  61.864  1.00  0.00              
ATOM   2411  SD  MET A 310       4.095  -8.731  61.435  1.00  0.00              
ATOM   2412  CE  MET A 310       5.138  -7.740  62.467  1.00  0.00              
ATOM   2413  C   MET A 310       7.177 -10.472  58.948  1.00  0.00              
ATOM   2414  O   MET A 310       7.286  -9.398  58.350  1.00  0.00              
ATOM   2415  N   GLN A 311       8.161 -11.377  59.032  1.00  0.00              
ATOM   2416  CA  GLN A 311       9.459 -11.192  58.402  1.00  0.00              
ATOM   2417  CB  GLN A 311      10.342 -12.403  58.699  1.00  0.00              
ATOM   2418  CG  GLN A 311      11.816 -12.285  58.329  1.00  0.00              
ATOM   2419  CD  GLN A 311      12.614 -11.265  59.133  1.00  0.00              
ATOM   2420  OE1 GLN A 311      12.613 -11.229  60.364  1.00  0.00              
ATOM   2421  NE2 GLN A 311      13.332 -10.396  58.438  1.00  0.00              
ATOM   2422  C   GLN A 311       9.303 -10.976  56.902  1.00  0.00              
ATOM   2423  O   GLN A 311       9.784  -9.965  56.391  1.00  0.00              
ATOM   2424  N   LYS A 312       8.570 -11.872  56.223  1.00  0.00              
ATOM   2425  CA  LYS A 312       8.265 -11.759  54.799  1.00  0.00              
ATOM   2426  CB  LYS A 312       7.347 -12.921  54.394  1.00  0.00              
ATOM   2427  CG  LYS A 312       6.807 -12.907  52.966  1.00  0.00              
ATOM   2428  CD  LYS A 312       5.868 -14.085  52.766  1.00  0.00              
ATOM   2429  CE  LYS A 312       5.105 -13.957  51.455  1.00  0.00              
ATOM   2430  NZ  LYS A 312       4.246 -15.112  51.272  1.00  0.00              
ATOM   2431  C   LYS A 312       7.633 -10.418  54.430  1.00  0.00              
ATOM   2432  O   LYS A 312       8.140  -9.700  53.559  1.00  0.00              
ATOM   2433  N   GLU A 313       6.555 -10.061  55.137  1.00  0.00              
ATOM   2434  CA  GLU A 313       5.834  -8.818  54.913  1.00  0.00              
ATOM   2435  CB  GLU A 313       4.659  -8.695  55.877  1.00  0.00              
ATOM   2436  CG  GLU A 313       3.489  -9.649  55.628  1.00  0.00              
ATOM   2437  CD  GLU A 313       2.460  -9.244  54.573  1.00  0.00              
ATOM   2438  OE1 GLU A 313       2.817  -8.693  53.533  1.00  0.00              
ATOM   2439  OE2 GLU A 313       1.275  -9.509  54.797  1.00  0.00              
ATOM   2440  C   GLU A 313       6.728  -7.598  55.051  1.00  0.00              
ATOM   2441  O   GLU A 313       6.797  -6.782  54.132  1.00  0.00              
ATOM   2442  N   ILE A 314       7.473  -7.480  56.154  1.00  0.00              
ATOM   2443  CA  ILE A 314       8.332  -6.322  56.340  1.00  0.00              
ATOM   2444  CB  ILE A 314       8.697  -6.110  57.831  1.00  0.00              
ATOM   2445  CG2 ILE A 314       9.621  -4.910  58.037  1.00  0.00              
ATOM   2446  CG1 ILE A 314       7.399  -5.885  58.613  1.00  0.00              
ATOM   2447  CD1 ILE A 314       7.540  -5.633  60.126  1.00  0.00              
ATOM   2448  C   ILE A 314       9.513  -6.330  55.371  1.00  0.00              
ATOM   2449  O   ILE A 314       9.883  -5.259  54.893  1.00  0.00              
ATOM   2450  N   THR A 315      10.082  -7.477  54.972  1.00  0.00              
ATOM   2451  CA  THR A 315      11.068  -7.488  53.893  1.00  0.00              
ATOM   2452  CB  THR A 315      11.821  -8.830  53.775  1.00  0.00              
ATOM   2453  OG1 THR A 315      10.884  -9.899  53.819  1.00  0.00              
ATOM   2454  CG2 THR A 315      12.848  -8.983  54.885  1.00  0.00              
ATOM   2455  C   THR A 315      10.519  -7.061  52.533  1.00  0.00              
ATOM   2456  O   THR A 315      11.279  -6.676  51.644  1.00  0.00              
ATOM   2457  N   ALA A 316       9.198  -7.153  52.340  1.00  0.00              
ATOM   2458  CA  ALA A 316       8.561  -6.583  51.162  1.00  0.00              
ATOM   2459  CB  ALA A 316       7.265  -7.326  50.875  1.00  0.00              
ATOM   2460  C   ALA A 316       8.225  -5.104  51.337  1.00  0.00              
ATOM   2461  O   ALA A 316       8.264  -4.334  50.378  1.00  0.00              
ATOM   2462  N   LEU A 317       7.877  -4.687  52.559  1.00  0.00              
ATOM   2463  CA  LEU A 317       7.533  -3.299  52.846  1.00  0.00              
ATOM   2464  CB  LEU A 317       6.726  -3.206  54.139  1.00  0.00              
ATOM   2465  CG  LEU A 317       5.350  -3.848  54.250  1.00  0.00              
ATOM   2466  CD1 LEU A 317       4.860  -3.751  55.684  1.00  0.00              
ATOM   2467  CD2 LEU A 317       4.353  -3.213  53.295  1.00  0.00              
ATOM   2468  C   LEU A 317       8.725  -2.359  52.970  1.00  0.00              
ATOM   2469  O   LEU A 317       8.629  -1.172  52.641  1.00  0.00              
ATOM   2470  N   ALA A 318       9.843  -2.871  53.482  1.00  0.00              
ATOM   2471  CA  ALA A 318      10.999  -2.057  53.816  1.00  0.00              
ATOM   2472  CB  ALA A 318      11.462  -2.427  55.218  1.00  0.00              
ATOM   2473  C   ALA A 318      12.179  -2.289  52.882  1.00  0.00              
ATOM   2474  O   ALA A 318      12.279  -3.368  52.293  1.00  0.00              
ATOM   2475  N   PRO A 319      13.098  -1.325  52.697  1.00  0.00              
ATOM   2476  CD  PRO A 319      12.929   0.079  53.060  1.00  0.00              
ATOM   2477  CA  PRO A 319      14.348  -1.525  51.972  1.00  0.00              
ATOM   2478  CB  PRO A 319      15.003  -0.151  52.025  1.00  0.00              
ATOM   2479  CG  PRO A 319      14.367   0.531  53.213  1.00  0.00              
ATOM   2480  C   PRO A 319      15.217  -2.626  52.574  1.00  0.00              
ATOM   2481  O   PRO A 319      15.730  -2.535  53.694  1.00  0.00              
ATOM   2482  N   SER A 320      15.412  -3.672  51.770  1.00  0.00              
ATOM   2483  CA  SER A 320      16.070  -4.910  52.169  1.00  0.00              
ATOM   2484  CB  SER A 320      15.977  -5.873  50.992  1.00  0.00              
ATOM   2485  OG  SER A 320      16.187  -5.189  49.759  1.00  0.00              
ATOM   2486  C   SER A 320      17.505  -4.822  52.686  1.00  0.00              
ATOM   2487  O   SER A 320      18.061  -5.796  53.195  1.00  0.00              
ATOM   2488  N   THR A 321      18.122  -3.647  52.563  1.00  0.00              
ATOM   2489  CA  THR A 321      19.415  -3.351  53.155  1.00  0.00              
ATOM   2490  CB  THR A 321      19.924  -2.034  52.542  1.00  0.00              
ATOM   2491  OG1 THR A 321      18.807  -1.147  52.470  1.00  0.00              
ATOM   2492  CG2 THR A 321      20.533  -2.247  51.165  1.00  0.00              
ATOM   2493  C   THR A 321      19.386  -3.274  54.679  1.00  0.00              
ATOM   2494  O   THR A 321      20.410  -3.450  55.341  1.00  0.00              
ATOM   2495  N   MET A 322      18.213  -2.991  55.255  1.00  0.00              
ATOM   2496  CA  MET A 322      18.075  -2.892  56.699  1.00  0.00              
ATOM   2497  CB  MET A 322      16.852  -2.058  57.069  1.00  0.00              
ATOM   2498  CG  MET A 322      16.894  -0.628  56.542  1.00  0.00              
ATOM   2499  SD  MET A 322      18.330   0.310  57.126  1.00  0.00              
ATOM   2500  CE  MET A 322      17.589   1.215  58.454  1.00  0.00              
ATOM   2501  C   MET A 322      17.959  -4.278  57.316  1.00  0.00              
ATOM   2502  O   MET A 322      17.167  -5.110  56.865  1.00  0.00              
ATOM   2503  N   LYS A 323      18.754  -4.550  58.355  1.00  0.00              
ATOM   2504  CA  LYS A 323      18.710  -5.839  59.027  1.00  0.00              
ATOM   2505  CB  LYS A 323      19.977  -6.048  59.857  1.00  0.00              
ATOM   2506  CG  LYS A 323      20.101  -7.456  60.437  1.00  0.00              
ATOM   2507  CD  LYS A 323      21.438  -7.689  61.131  1.00  0.00              
ATOM   2508  CE  LYS A 323      22.589  -7.696  60.132  1.00  0.00              
ATOM   2509  NZ  LYS A 323      23.832  -8.049  60.788  1.00  0.00              
ATOM   2510  C   LYS A 323      17.445  -5.962  59.871  1.00  0.00              
ATOM   2511  O   LYS A 323      17.365  -5.543  61.026  1.00  0.00              
ATOM   2512  N   ILE A 324      16.413  -6.481  59.211  1.00  0.00              
ATOM   2513  CA  ILE A 324      15.136  -6.764  59.847  1.00  0.00              
ATOM   2514  CB  ILE A 324      14.010  -6.747  58.783  1.00  0.00              
ATOM   2515  CG2 ILE A 324      12.653  -6.920  59.460  1.00  0.00              
ATOM   2516  CG1 ILE A 324      14.024  -5.459  57.966  1.00  0.00              
ATOM   2517  CD1 ILE A 324      13.194  -5.504  56.672  1.00  0.00              
ATOM   2518  C   ILE A 324      15.222  -8.130  60.517  1.00  0.00              
ATOM   2519  O   ILE A 324      15.474  -9.135  59.848  1.00  0.00              
ATOM   2520  N   LYS A 325      15.019  -8.187  61.832  1.00  0.00              
ATOM   2521  CA  LYS A 325      14.998  -9.440  62.563  1.00  0.00              
ATOM   2522  CB  LYS A 325      16.297  -9.609  63.347  1.00  0.00              
ATOM   2523  CG  LYS A 325      16.424 -10.935  64.081  1.00  0.00              
ATOM   2524  CD  LYS A 325      17.707 -10.940  64.892  1.00  0.00              
ATOM   2525  CE  LYS A 325      17.816 -12.229  65.689  1.00  0.00              
ATOM   2526  NZ  LYS A 325      19.029 -12.223  66.483  1.00  0.00              
ATOM   2527  C   LYS A 325      13.790  -9.420  63.491  1.00  0.00              
ATOM   2528  O   LYS A 325      13.715  -8.668  64.470  1.00  0.00              
ATOM   2529  N   ILE A 326      12.799 -10.231  63.121  1.00  0.00              
ATOM   2530  CA  ILE A 326      11.581 -10.337  63.905  1.00  0.00              
ATOM   2531  CB  ILE A 326      10.348 -10.311  62.977  1.00  0.00              
ATOM   2532  CG2 ILE A 326       9.046 -10.440  63.765  1.00  0.00              
ATOM   2533  CG1 ILE A 326      10.388  -8.999  62.193  1.00  0.00              
ATOM   2534  CD1 ILE A 326       9.258  -8.731  61.198  1.00  0.00              
ATOM   2535  C   ILE A 326      11.653 -11.543  64.830  1.00  0.00              
ATOM   2536  O   ILE A 326      11.671 -12.708  64.427  1.00  0.00              
ATOM   2537  N   ILE A 327      11.712 -11.206  66.114  1.00  0.00              
ATOM   2538  CA  ILE A 327      12.020 -12.150  67.172  1.00  0.00              
ATOM   2539  CB  ILE A 327      12.979 -11.467  68.180  1.00  0.00              
ATOM   2540  CG2 ILE A 327      13.387 -12.439  69.285  1.00  0.00              
ATOM   2541  CG1 ILE A 327      14.220 -10.915  67.481  1.00  0.00              
ATOM   2542  CD1 ILE A 327      15.072  -9.956  68.330  1.00  0.00              
ATOM   2543  C   ILE A 327      10.725 -12.577  67.852  1.00  0.00              
ATOM   2544  O   ILE A 327       9.944 -11.746  68.321  1.00  0.00              
ATOM   2545  N   ALA A 328      10.486 -13.886  67.903  1.00  0.00              
ATOM   2546  CA  ALA A 328       9.380 -14.431  68.672  1.00  0.00              
ATOM   2547  CB  ALA A 328       8.590 -15.407  67.808  1.00  0.00              
ATOM   2548  C   ALA A 328       9.923 -15.179  69.888  1.00  0.00              
ATOM   2549  O   ALA A 328      10.436 -16.293  69.743  1.00  0.00              
ATOM   2550  N   PRO A 329       9.915 -14.605  71.101  1.00  0.00              
ATOM   2551  CD  PRO A 329       9.685 -13.185  71.356  1.00  0.00              
ATOM   2552  CA  PRO A 329      10.319 -15.304  72.316  1.00  0.00              
ATOM   2553  CB  PRO A 329      10.488 -14.169  73.314  1.00  0.00              
ATOM   2554  CG  PRO A 329       9.504 -13.123  72.862  1.00  0.00              
ATOM   2555  C   PRO A 329       9.294 -16.351  72.754  1.00  0.00              
ATOM   2556  O   PRO A 329       8.116 -16.021  72.905  1.00  0.00              
ATOM   2557  N   PRO A 330       9.658 -17.620  73.009  1.00  0.00              
ATOM   2558  CD  PRO A 330      11.033 -18.106  72.932  1.00  0.00              
ATOM   2559  CA  PRO A 330       8.739 -18.709  73.365  1.00  0.00              
ATOM   2560  CB  PRO A 330       9.690 -19.820  73.752  1.00  0.00              
ATOM   2561  CG  PRO A 330      10.846 -19.607  72.812  1.00  0.00              
ATOM   2562  C   PRO A 330       7.716 -18.451  74.470  1.00  0.00              
ATOM   2563  O   PRO A 330       6.694 -19.129  74.564  1.00  0.00              
ATOM   2564  N   GLU A 331       7.968 -17.440  75.302  1.00  0.00              
ATOM   2565  CA  GLU A 331       7.077 -17.077  76.388  1.00  0.00              
ATOM   2566  CB  GLU A 331       7.862 -16.924  77.706  1.00  0.00              
ATOM   2567  CG  GLU A 331       9.010 -15.907  77.769  1.00  0.00              
ATOM   2568  CD  GLU A 331      10.340 -16.400  77.220  1.00  0.00              
ATOM   2569  OE1 GLU A 331      10.524 -16.348  76.002  1.00  0.00              
ATOM   2570  OE2 GLU A 331      11.180 -16.842  77.999  1.00  0.00              
ATOM   2571  C   GLU A 331       6.233 -15.836  76.094  1.00  0.00              
ATOM   2572  O   GLU A 331       5.746 -15.196  77.029  1.00  0.00              
ATOM   2573  N   ARG A 332       6.033 -15.482  74.813  1.00  0.00              
ATOM   2574  CA  ARG A 332       5.225 -14.340  74.375  1.00  0.00              
ATOM   2575  CB  ARG A 332       4.775 -14.542  72.933  1.00  0.00              
ATOM   2576  CG  ARG A 332       5.768 -14.051  71.896  1.00  0.00              
ATOM   2577  CD  ARG A 332       5.604 -14.798  70.583  1.00  0.00              
ATOM   2578  NE  ARG A 332       6.153 -16.139  70.700  1.00  0.00              
ATOM   2579  CZ  ARG A 332       5.833 -17.144  69.884  1.00  0.00              
ATOM   2580  NH1 ARG A 332       6.426 -18.313  70.075  1.00  0.00              
ATOM   2581  NH2 ARG A 332       4.943 -17.013  68.905  1.00  0.00              
ATOM   2582  C   ARG A 332       4.018 -13.945  75.218  1.00  0.00              
ATOM   2583  O   ARG A 332       3.940 -12.802  75.675  1.00  0.00              
ATOM   2584  N   LYS A 333       3.120 -14.894  75.501  1.00  0.00              
ATOM   2585  CA  LYS A 333       1.933 -14.667  76.320  1.00  0.00              
ATOM   2586  CB  LYS A 333       1.154 -15.978  76.387  1.00  0.00              
ATOM   2587  CG  LYS A 333      -0.232 -15.869  76.999  1.00  0.00              
ATOM   2588  CD  LYS A 333      -0.718 -17.246  77.400  1.00  0.00              
ATOM   2589  CE  LYS A 333      -1.974 -17.100  78.238  1.00  0.00              
ATOM   2590  NZ  LYS A 333      -2.258 -18.329  78.951  1.00  0.00              
ATOM   2591  C   LYS A 333       2.228 -14.167  77.739  1.00  0.00              
ATOM   2592  O   LYS A 333       1.455 -13.407  78.331  1.00  0.00              
ATOM   2593  N   TYR A 334       3.354 -14.604  78.306  1.00  0.00              
ATOM   2594  CA  TYR A 334       3.724 -14.242  79.665  1.00  0.00              
ATOM   2595  CB  TYR A 334       4.044 -15.499  80.476  1.00  0.00              
ATOM   2596  CG  TYR A 334       2.901 -16.502  80.554  1.00  0.00              
ATOM   2597  CD1 TYR A 334       1.669 -16.122  81.049  1.00  0.00              
ATOM   2598  CE1 TYR A 334       0.626 -17.023  81.074  1.00  0.00              
ATOM   2599  CD2 TYR A 334       3.100 -17.793  80.105  1.00  0.00              
ATOM   2600  CE2 TYR A 334       2.060 -18.699  80.131  1.00  0.00              
ATOM   2601  CZ  TYR A 334       0.826 -18.301  80.601  1.00  0.00              
ATOM   2602  OH  TYR A 334      -0.234 -19.189  80.579  1.00  0.00              
ATOM   2603  C   TYR A 334       4.902 -13.278  79.734  1.00  0.00              
ATOM   2604  O   TYR A 334       5.244 -12.813  80.823  1.00  0.00              
ATOM   2605  N   SER A 335       5.521 -12.945  78.591  1.00  0.00              
ATOM   2606  CA  SER A 335       6.703 -12.086  78.510  1.00  0.00              
ATOM   2607  CB  SER A 335       6.966 -11.698  77.059  1.00  0.00              
ATOM   2608  OG  SER A 335       5.878 -10.959  76.509  1.00  0.00              
ATOM   2609  C   SER A 335       6.659 -10.819  79.357  1.00  0.00              
ATOM   2610  O   SER A 335       7.603 -10.507  80.081  1.00  0.00              
ATOM   2611  N   VAL A 336       5.523 -10.120  79.276  1.00  0.00              
ATOM   2612  CA  VAL A 336       5.232  -8.948  80.092  1.00  0.00              
ATOM   2613  CB  VAL A 336       3.781  -8.476  79.836  1.00  0.00              
ATOM   2614  CG1 VAL A 336       3.493  -7.234  80.651  1.00  0.00              
ATOM   2615  CG2 VAL A 336       3.480  -8.200  78.371  1.00  0.00              
ATOM   2616  C   VAL A 336       5.410  -9.247  81.579  1.00  0.00              
ATOM   2617  O   VAL A 336       6.129  -8.543  82.292  1.00  0.00              
ATOM   2618  N   TRP A 337       4.780 -10.335  82.035  1.00  0.00              
ATOM   2619  CA  TRP A 337       4.799 -10.708  83.438  1.00  0.00              
ATOM   2620  CB  TRP A 337       3.832 -11.874  83.685  1.00  0.00              
ATOM   2621  CG  TRP A 337       3.650 -12.195  85.162  1.00  0.00              
ATOM   2622  CD2 TRP A 337       4.320 -13.138  85.895  1.00  0.00              
ATOM   2623  CE2 TRP A 337       3.880 -12.875  87.154  1.00  0.00              
ATOM   2624  CE3 TRP A 337       5.487 -13.827  85.662  1.00  0.00              
ATOM   2625  CD1 TRP A 337       2.822 -11.436  85.960  1.00  0.00              
ATOM   2626  NE1 TRP A 337       2.998 -11.872  87.186  1.00  0.00              
ATOM   2627  CZ2 TRP A 337       4.577 -13.245  88.273  1.00  0.00              
ATOM   2628  CZ3 TRP A 337       6.187 -14.245  86.777  1.00  0.00              
ATOM   2629  CH2 TRP A 337       5.743 -13.954  88.059  1.00  0.00              
ATOM   2630  C   TRP A 337       6.214 -11.088  83.855  1.00  0.00              
ATOM   2631  O   TRP A 337       6.687 -10.655  84.905  1.00  0.00              
ATOM   2632  N   ILE A 338       6.902 -11.889  83.035  1.00  0.00              
ATOM   2633  CA  ILE A 338       8.249 -12.357  83.343  1.00  0.00              
ATOM   2634  CB  ILE A 338       8.669 -13.456  82.338  1.00  0.00              
ATOM   2635  CG2 ILE A 338      10.103 -13.927  82.576  1.00  0.00              
ATOM   2636  CG1 ILE A 338       7.705 -14.636  82.448  1.00  0.00              
ATOM   2637  CD1 ILE A 338       7.892 -15.741  81.394  1.00  0.00              
ATOM   2638  C   ILE A 338       9.235 -11.194  83.408  1.00  0.00              
ATOM   2639  O   ILE A 338      10.016 -11.094  84.356  1.00  0.00              
ATOM   2640  N   GLY A 339       9.159 -10.270  82.445  1.00  0.00              
ATOM   2641  CA  GLY A 339       9.948  -9.048  82.464  1.00  0.00              
ATOM   2642  C   GLY A 339       9.669  -8.221  83.707  1.00  0.00              
ATOM   2643  O   GLY A 339      10.592  -7.728  84.354  1.00  0.00              
ATOM   2644  N   GLY A 340       8.385  -8.115  84.066  1.00  0.00              
ATOM   2645  CA  GLY A 340       7.968  -7.498  85.315  1.00  0.00              
ATOM   2646  C   GLY A 340       8.561  -8.185  86.538  1.00  0.00              
ATOM   2647  O   GLY A 340       9.009  -7.516  87.466  1.00  0.00              
ATOM   2648  N   SER A 341       8.600  -9.520  86.540  1.00  0.00              
ATOM   2649  CA  SER A 341       9.156 -10.307  87.631  1.00  0.00              
ATOM   2650  CB  SER A 341       8.912 -11.784  87.341  1.00  0.00              
ATOM   2651  OG  SER A 341       9.333 -12.683  88.356  1.00  0.00              
ATOM   2652  C   SER A 341      10.641 -10.030  87.825  1.00  0.00              
ATOM   2653  O   SER A 341      11.078  -9.743  88.943  1.00  0.00              
ATOM   2654  N   ILE A 342      11.409 -10.063  86.728  1.00  0.00              
ATOM   2655  CA  ILE A 342      12.842  -9.791  86.773  1.00  0.00              
ATOM   2656  CB  ILE A 342      13.521 -10.079  85.409  1.00  0.00              
ATOM   2657  CG2 ILE A 342      15.036  -9.951  85.556  1.00  0.00              
ATOM   2658  CG1 ILE A 342      13.204 -11.477  84.885  1.00  0.00              
ATOM   2659  CD1 ILE A 342      13.611 -11.708  83.414  1.00  0.00              
ATOM   2660  C   ILE A 342      13.079  -8.342  87.195  1.00  0.00              
ATOM   2661  O   ILE A 342      13.914  -8.074  88.063  1.00  0.00              
ATOM   2662  N   LEU A 343      12.307  -7.410  86.621  1.00  0.00              
ATOM   2663  CA  LEU A 343      12.422  -5.995  86.937  1.00  0.00              
ATOM   2664  CB  LEU A 343      11.484  -5.171  86.062  1.00  0.00              
ATOM   2665  CG  LEU A 343      11.832  -3.709  85.819  1.00  0.00              
ATOM   2666  CD1 LEU A 343      12.998  -3.593  84.855  1.00  0.00              
ATOM   2667  CD2 LEU A 343      10.652  -2.974  85.223  1.00  0.00              
ATOM   2668  C   LEU A 343      12.127  -5.719  88.406  1.00  0.00              
ATOM   2669  O   LEU A 343      12.892  -5.019  89.068  1.00  0.00              
ATOM   2670  N   ALA A 344      11.065  -6.315  88.959  1.00  0.00              
ATOM   2671  CA  ALA A 344      10.692  -6.116  90.352  1.00  0.00              
ATOM   2672  CB  ALA A 344       9.395  -6.846  90.652  1.00  0.00              
ATOM   2673  C   ALA A 344      11.738  -6.571  91.362  1.00  0.00              
ATOM   2674  O   ALA A 344      11.765  -6.080  92.491  1.00  0.00              
ATOM   2675  N   SER A 345      12.616  -7.504  90.987  1.00  0.00              
ATOM   2676  CA  SER A 345      13.761  -7.852  91.814  1.00  0.00              
ATOM   2677  CB  SER A 345      14.142  -9.311  91.566  1.00  0.00              
ATOM   2678  OG  SER A 345      13.972  -9.724  90.215  1.00  0.00              
ATOM   2679  C   SER A 345      14.990  -6.947  91.708  1.00  0.00              
ATOM   2680  O   SER A 345      15.941  -7.113  92.474  1.00  0.00              
ATOM   2681  N   LEU A 346      15.023  -5.969  90.796  1.00  0.00              
ATOM   2682  CA  LEU A 346      16.230  -5.181  90.570  1.00  0.00              
ATOM   2683  CB  LEU A 346      16.234  -4.572  89.173  1.00  0.00              
ATOM   2684  CG  LEU A 346      16.002  -5.470  87.966  1.00  0.00              
ATOM   2685  CD1 LEU A 346      16.008  -4.644  86.703  1.00  0.00              
ATOM   2686  CD2 LEU A 346      17.024  -6.578  87.869  1.00  0.00              
ATOM   2687  C   LEU A 346      16.426  -4.070  91.591  1.00  0.00              
ATOM   2688  O   LEU A 346      15.530  -3.253  91.828  1.00  0.00              
ATOM   2689  N   SER A 347      17.616  -4.020  92.195  1.00  0.00              
ATOM   2690  CA  SER A 347      17.969  -3.026  93.201  1.00  0.00              
ATOM   2691  CB  SER A 347      19.390  -3.293  93.670  1.00  0.00              
ATOM   2692  OG  SER A 347      19.612  -4.692  93.805  1.00  0.00              
ATOM   2693  C   SER A 347      17.834  -1.575  92.746  1.00  0.00              
ATOM   2694  O   SER A 347      17.406  -0.712  93.519  1.00  0.00              
ATOM   2695  N   THR A 348      18.168  -1.279  91.486  1.00  0.00              
ATOM   2696  CA  THR A 348      17.932   0.041  90.922  1.00  0.00              
ATOM   2697  CB  THR A 348      18.686   0.192  89.591  1.00  0.00              
ATOM   2698  OG1 THR A 348      18.515  -1.021  88.865  1.00  0.00              
ATOM   2699  CG2 THR A 348      20.158   0.475  89.827  1.00  0.00              
ATOM   2700  C   THR A 348      16.443   0.328  90.777  1.00  0.00              
ATOM   2701  O   THR A 348      15.959   1.387  91.181  1.00  0.00              
ATOM   2702  N   PHE A 349      15.690  -0.659  90.280  1.00  0.00              
ATOM   2703  CA  PHE A 349      14.241  -0.556  90.173  1.00  0.00              
ATOM   2704  CB  PHE A 349      13.668  -1.791  89.482  1.00  0.00              
ATOM   2705  CG  PHE A 349      12.164  -1.727  89.259  1.00  0.00              
ATOM   2706  CD1 PHE A 349      11.648  -0.875  88.303  1.00  0.00              
ATOM   2707  CD2 PHE A 349      11.320  -2.491  90.042  1.00  0.00              
ATOM   2708  CE1 PHE A 349      10.283  -0.787  88.144  1.00  0.00              
ATOM   2709  CE2 PHE A 349       9.957  -2.397  89.871  1.00  0.00              
ATOM   2710  CZ  PHE A 349       9.440  -1.545  88.925  1.00  0.00              
ATOM   2711  C   PHE A 349      13.561  -0.343  91.522  1.00  0.00              
ATOM   2712  O   PHE A 349      12.502   0.285  91.577  1.00  0.00              
ATOM   2713  N   GLN A 350      14.150  -0.810  92.630  1.00  0.00              
ATOM   2714  CA  GLN A 350      13.600  -0.544  93.957  1.00  0.00              
ATOM   2715  CB  GLN A 350      14.434  -1.171  95.075  1.00  0.00              
ATOM   2716  CG  GLN A 350      14.702  -2.673  94.974  1.00  0.00              
ATOM   2717  CD  GLN A 350      13.484  -3.543  94.705  1.00  0.00              
ATOM   2718  OE1 GLN A 350      12.678  -3.836  95.586  1.00  0.00              
ATOM   2719  NE2 GLN A 350      13.298  -3.976  93.468  1.00  0.00              
ATOM   2720  C   GLN A 350      13.408   0.941  94.250  1.00  0.00              
ATOM   2721  O   GLN A 350      12.490   1.322  94.975  1.00  0.00              
ATOM   2722  N   GLN A 351      14.212   1.808  93.622  1.00  0.00              
ATOM   2723  CA  GLN A 351      14.081   3.249  93.807  1.00  0.00              
ATOM   2724  CB  GLN A 351      15.352   3.980  93.353  1.00  0.00              
ATOM   2725  CG  GLN A 351      16.706   3.332  93.682  1.00  0.00              
ATOM   2726  CD  GLN A 351      16.884   2.841  95.111  1.00  0.00              
ATOM   2727  OE1 GLN A 351      16.873   3.605  96.072  1.00  0.00              
ATOM   2728  NE2 GLN A 351      17.063   1.540  95.308  1.00  0.00              
ATOM   2729  C   GLN A 351      12.868   3.801  93.052  1.00  0.00              
ATOM   2730  O   GLN A 351      12.368   4.891  93.341  1.00  0.00              
ATOM   2731  N   MET A 352      12.377   3.047  92.061  1.00  0.00              
ATOM   2732  CA  MET A 352      11.161   3.387  91.337  1.00  0.00              
ATOM   2733  CB  MET A 352      11.149   2.761  89.944  1.00  0.00              
ATOM   2734  CG  MET A 352      12.148   3.320  88.942  1.00  0.00              
ATOM   2735  SD  MET A 352      13.886   3.103  89.398  1.00  0.00              
ATOM   2736  CE  MET A 352      14.368   4.802  89.527  1.00  0.00              
ATOM   2737  C   MET A 352       9.896   2.966  92.076  1.00  0.00              
ATOM   2738  O   MET A 352       8.793   3.314  91.647  1.00  0.00              
ATOM   2739  N   TRP A 353      10.006   2.204  93.174  1.00  0.00              
ATOM   2740  CA  TRP A 353       8.844   1.913  93.997  1.00  0.00              
ATOM   2741  CB  TRP A 353       9.110   0.865  95.075  1.00  0.00              
ATOM   2742  CG  TRP A 353       9.399  -0.566  94.639  1.00  0.00              
ATOM   2743  CD2 TRP A 353       8.794  -1.324  93.668  1.00  0.00              
ATOM   2744  CE2 TRP A 353       9.432  -2.522  93.806  1.00  0.00              
ATOM   2745  CE3 TRP A 353       7.567  -1.237  93.053  1.00  0.00              
ATOM   2746  CD1 TRP A 353      10.356  -1.293  95.310  1.00  0.00              
ATOM   2747  NE1 TRP A 353      10.344  -2.495  94.781  1.00  0.00              
ATOM   2748  CZ2 TRP A 353       8.923  -3.710  93.343  1.00  0.00              
ATOM   2749  CZ3 TRP A 353       7.044  -2.416  92.548  1.00  0.00              
ATOM   2750  CH2 TRP A 353       7.707  -3.630  92.688  1.00  0.00              
ATOM   2751  C   TRP A 353       8.396   3.183  94.701  1.00  0.00              
ATOM   2752  O   TRP A 353       9.115   3.753  95.526  1.00  0.00              
ATOM   2753  N   ILE A 354       7.197   3.645  94.357  1.00  0.00              
ATOM   2754  CA  ILE A 354       6.591   4.769  95.052  1.00  0.00              
ATOM   2755  CB  ILE A 354       5.347   5.274  94.290  1.00  0.00              
ATOM   2756  CG2 ILE A 354       4.773   6.489  95.009  1.00  0.00              
ATOM   2757  CG1 ILE A 354       5.651   5.598  92.833  1.00  0.00              
ATOM   2758  CD1 ILE A 354       4.396   5.755  91.955  1.00  0.00              
ATOM   2759  C   ILE A 354       6.174   4.209  96.404  1.00  0.00              
ATOM   2760  O   ILE A 354       5.338   3.306  96.458  1.00  0.00              
ATOM   2761  N   THR A 355       6.796   4.646  97.497  1.00  0.00              
ATOM   2762  CA  THR A 355       6.304   4.285  98.817  1.00  0.00              
ATOM   2763  CB  THR A 355       7.363   4.521  99.908  1.00  0.00              
ATOM   2764  OG1 THR A 355       7.722   5.898  99.847  1.00  0.00              
ATOM   2765  CG2 THR A 355       8.570   3.607  99.747  1.00  0.00              
ATOM   2766  C   THR A 355       5.027   5.042  99.155  1.00  0.00              
ATOM   2767  O   THR A 355       4.739   6.076  98.541  1.00  0.00              
ATOM   2768  N   LYS A 356       4.245   4.569 100.134  1.00  0.00              
ATOM   2769  CA  LYS A 356       3.107   5.336 100.632  1.00  0.00              
ATOM   2770  CB  LYS A 356       2.308   4.539 101.665  1.00  0.00              
ATOM   2771  CG  LYS A 356       0.932   5.153 101.905  1.00  0.00              
ATOM   2772  CD  LYS A 356       0.055   4.320 102.825  1.00  0.00              
ATOM   2773  CE  LYS A 356      -1.231   5.097 103.071  1.00  0.00              
ATOM   2774  NZ  LYS A 356      -2.118   4.404 103.986  1.00  0.00              
ATOM   2775  C   LYS A 356       3.554   6.688 101.185  1.00  0.00              
ATOM   2776  O   LYS A 356       2.855   7.689 101.043  1.00  0.00              
ATOM   2777  N   GLN A 357       4.761   6.731 101.760  1.00  0.00              
ATOM   2778  CA  GLN A 357       5.446   7.962 102.134  1.00  0.00              
ATOM   2779  CB  GLN A 357       6.804   7.545 102.726  1.00  0.00              
ATOM   2780  CG  GLN A 357       7.870   8.586 103.070  1.00  0.00              
ATOM   2781  CD  GLN A 357       8.779   8.971 101.908  1.00  0.00              
ATOM   2782  OE1 GLN A 357       9.403   8.134 101.257  1.00  0.00              
ATOM   2783  NE2 GLN A 357       8.869  10.250 101.584  1.00  0.00              
ATOM   2784  C   GLN A 357       5.572   8.922 100.949  1.00  0.00              
ATOM   2785  O   GLN A 357       5.048  10.041 100.986  1.00  0.00              
ATOM   2786  N   GLU A 358       6.224   8.479  99.867  1.00  0.00              
ATOM   2787  CA  GLU A 358       6.372   9.284  98.659  1.00  0.00              
ATOM   2788  CB  GLU A 358       7.197   8.525  97.633  1.00  0.00              
ATOM   2789  CG  GLU A 358       8.687   8.547  97.941  1.00  0.00              
ATOM   2790  CD  GLU A 358       9.477   7.487  97.193  1.00  0.00              
ATOM   2791  OE1 GLU A 358      10.197   7.816  96.249  1.00  0.00              
ATOM   2792  OE2 GLU A 358       9.367   6.319  97.569  1.00  0.00              
ATOM   2793  C   GLU A 358       5.041   9.718  98.057  1.00  0.00              
ATOM   2794  O   GLU A 358       4.879  10.873  97.658  1.00  0.00              
ATOM   2795  N   TYR A 359       4.065   8.805  98.046  1.00  0.00              
ATOM   2796  CA  TYR A 359       2.703   9.113  97.639  1.00  0.00              
ATOM   2797  CB  TYR A 359       1.851   7.841  97.696  1.00  0.00              
ATOM   2798  CG  TYR A 359       0.411   8.036  97.240  1.00  0.00              
ATOM   2799  CD1 TYR A 359       0.131   8.119  95.892  1.00  0.00              
ATOM   2800  CE1 TYR A 359      -1.158   8.367  95.476  1.00  0.00              
ATOM   2801  CD2 TYR A 359      -0.601   8.169  98.173  1.00  0.00              
ATOM   2802  CE2 TYR A 359      -1.891   8.429  97.759  1.00  0.00              
ATOM   2803  CZ  TYR A 359      -2.152   8.544  96.411  1.00  0.00              
ATOM   2804  OH  TYR A 359      -3.420   8.871  95.982  1.00  0.00              
ATOM   2805  C   TYR A 359       2.087  10.194  98.520  1.00  0.00              
ATOM   2806  O   TYR A 359       1.489  11.141  98.013  1.00  0.00              
ATOM   2807  N   ASP A 360       2.252  10.089  99.841  1.00  0.00              
ATOM   2808  CA  ASP A 360       1.634  11.021 100.777  1.00  0.00              
ATOM   2809  CB  ASP A 360       1.759  10.561 102.232  1.00  0.00              
ATOM   2810  CG  ASP A 360       0.947   9.331 102.629  1.00  0.00              
ATOM   2811  OD1 ASP A 360       1.360   8.645 103.565  1.00  0.00              
ATOM   2812  OD2 ASP A 360      -0.096   9.058 102.031  1.00  0.00              
ATOM   2813  C   ASP A 360       2.211  12.419 100.657  1.00  0.00              
ATOM   2814  O   ASP A 360       1.518  13.407 100.897  1.00  0.00              
ATOM   2815  N   GLU A 361       3.492  12.510 100.290  1.00  0.00              
ATOM   2816  CA  GLU A 361       4.102  13.799 100.018  1.00  0.00              
ATOM   2817  CB  GLU A 361       5.600  13.771 100.307  1.00  0.00              
ATOM   2818  CG  GLU A 361       5.966  13.884 101.788  1.00  0.00              
ATOM   2819  CD  GLU A 361       5.754  12.634 102.632  1.00  0.00              
ATOM   2820  OE1 GLU A 361       6.703  11.859 102.763  1.00  0.00              
ATOM   2821  OE2 GLU A 361       4.667  12.445 103.176  1.00  0.00              
ATOM   2822  C   GLU A 361       3.849  14.362  98.624  1.00  0.00              
ATOM   2823  O   GLU A 361       3.647  15.568  98.484  1.00  0.00              
ATOM   2824  N   ALA A 362       3.848  13.537  97.572  1.00  0.00              
ATOM   2825  CA  ALA A 362       3.758  14.056  96.212  1.00  0.00              
ATOM   2826  CB  ALA A 362       4.927  13.514  95.408  1.00  0.00              
ATOM   2827  C   ALA A 362       2.471  13.781  95.438  1.00  0.00              
ATOM   2828  O   ALA A 362       2.310  14.229  94.297  1.00  0.00              
ATOM   2829  N   GLY A 363       1.534  13.045  96.039  1.00  0.00              
ATOM   2830  CA  GLY A 363       0.245  12.743  95.428  1.00  0.00              
ATOM   2831  C   GLY A 363       0.323  11.732  94.285  1.00  0.00              
ATOM   2832  O   GLY A 363       1.415  11.291  93.920  1.00  0.00              
ATOM   2833  N   PRO A 364      -0.798  11.341  93.650  1.00  0.00              
ATOM   2834  CD  PRO A 364      -2.145  11.789  93.992  1.00  0.00              
ATOM   2835  CA  PRO A 364      -0.822  10.417  92.510  1.00  0.00              
ATOM   2836  CB  PRO A 364      -2.305  10.289  92.217  1.00  0.00              
ATOM   2837  CG  PRO A 364      -2.892  11.596  92.685  1.00  0.00              
ATOM   2838  C   PRO A 364      -0.018  10.887  91.300  1.00  0.00              
ATOM   2839  O   PRO A 364       0.410  10.103  90.452  1.00  0.00              
ATOM   2840  N   SER A 365       0.216  12.198  91.247  1.00  0.00              
ATOM   2841  CA  SER A 365       1.109  12.846  90.306  1.00  0.00              
ATOM   2842  CB  SER A 365       1.157  14.332  90.664  1.00  0.00              
ATOM   2843  OG  SER A 365       0.766  14.576  92.016  1.00  0.00              
ATOM   2844  C   SER A 365       2.514  12.263  90.214  1.00  0.00              
ATOM   2845  O   SER A 365       3.087  12.221  89.120  1.00  0.00              
ATOM   2846  N   ILE A 366       3.048  11.736  91.327  1.00  0.00              
ATOM   2847  CA  ILE A 366       4.425  11.253  91.399  1.00  0.00              
ATOM   2848  CB  ILE A 366       4.746  10.768  92.838  1.00  0.00              
ATOM   2849  CG2 ILE A 366       3.931   9.528  93.194  1.00  0.00              
ATOM   2850  CG1 ILE A 366       6.247  10.545  93.035  1.00  0.00              
ATOM   2851  CD1 ILE A 366       6.693  10.171  94.456  1.00  0.00              
ATOM   2852  C   ILE A 366       4.825  10.209  90.353  1.00  0.00              
ATOM   2853  O   ILE A 366       6.000  10.132  89.991  1.00  0.00              
ATOM   2854  N   VAL A 367       3.873   9.448  89.792  1.00  0.00              
ATOM   2855  CA  VAL A 367       4.184   8.404  88.814  1.00  0.00              
ATOM   2856  CB  VAL A 367       2.941   7.607  88.350  1.00  0.00              
ATOM   2857  CG1 VAL A 367       3.396   6.270  87.780  1.00  0.00              
ATOM   2858  CG2 VAL A 367       1.929   7.350  89.453  1.00  0.00              
ATOM   2859  C   VAL A 367       4.907   8.979  87.594  1.00  0.00              
ATOM   2860  O   VAL A 367       5.780   8.336  87.017  1.00  0.00              
ATOM   2861  N   HIS A 368       4.624  10.238  87.246  1.00  0.00              
ATOM   2862  CA  HIS A 368       5.306  10.933  86.155  1.00  0.00              
ATOM   2863  CB  HIS A 368       4.656  12.293  85.949  1.00  0.00              
ATOM   2864  CG  HIS A 368       3.189  12.133  85.595  1.00  0.00              
ATOM   2865  ND1 HIS A 368       2.177  12.106  86.445  1.00  0.00              
ATOM   2866  CD2 HIS A 368       2.718  11.828  84.342  1.00  0.00              
ATOM   2867  NE2 HIS A 368       1.445  11.582  84.522  1.00  0.00              
ATOM   2868  CE1 HIS A 368       1.113  11.758  85.778  1.00  0.00              
ATOM   2869  C   HIS A 368       6.800  11.106  86.407  1.00  0.00              
ATOM   2870  O   HIS A 368       7.636  11.034  85.504  1.00  0.00              
ATOM   2871  N   ARG A 369       7.134  11.270  87.687  1.00  0.00              
ATOM   2872  CA  ARG A 369       8.508  11.403  88.131  1.00  0.00              
ATOM   2873  CB  ARG A 369       8.543  12.284  89.377  1.00  0.00              
ATOM   2874  CG  ARG A 369       7.945  13.688  89.247  1.00  0.00              
ATOM   2875  CD  ARG A 369       8.825  14.685  88.494  1.00  0.00              
ATOM   2876  NE  ARG A 369       8.721  14.634  87.040  1.00  0.00              
ATOM   2877  CZ  ARG A 369       8.076  15.568  86.331  1.00  0.00              
ATOM   2878  NH1 ARG A 369       8.208  15.575  85.011  1.00  0.00              
ATOM   2879  NH2 ARG A 369       7.292  16.469  86.913  1.00  0.00              
ATOM   2880  C   ARG A 369       9.125  10.034  88.428  1.00  0.00              
ATOM   2881  O   ARG A 369      10.245   9.944  88.936  1.00  0.00              
ATOM   2882  N   LYS A 370       8.435   8.929  88.127  1.00  0.00              
ATOM   2883  CA  LYS A 370       8.994   7.596  88.265  1.00  0.00              
ATOM   2884  CB  LYS A 370       8.224   6.783  89.305  1.00  0.00              
ATOM   2885  CG  LYS A 370       8.309   7.241  90.755  1.00  0.00              
ATOM   2886  CD  LYS A 370       9.688   7.033  91.363  1.00  0.00              
ATOM   2887  CE  LYS A 370       9.583   7.290  92.856  1.00  0.00              
ATOM   2888  NZ  LYS A 370      10.864   7.164  93.526  1.00  0.00              
ATOM   2889  C   LYS A 370       8.948   6.901  86.911  1.00  0.00              
ATOM   2890  O   LYS A 370       7.904   6.449  86.441  1.00  0.00              
ATOM   2891  N   CYS A 371      10.091   6.817  86.244  1.00  0.00              
ATOM   2892  CA  CYS A 371      10.184   6.185  84.933  1.00  0.00              
ATOM   2893  CB  CYS A 371      10.843   7.151  83.954  1.00  0.00              
ATOM   2894  SG  CYS A 371      10.821   6.627  82.221  1.00  0.00              
ATOM   2895  C   CYS A 371      10.979   4.885  85.018  1.00  0.00              
ATOM   2896  O   CYS A 371      11.887   4.807  85.853  1.00  0.00              
ATOM   2897  OXT CYS A 371      10.703   3.965  84.254  1.00  0.00              
TER    2898      CYS A 371
ATOM   2899  N   ASP B   1      56.567  18.573  66.743  1.00  0.00              
ATOM   2900  CA  ASP B   1      56.850  17.393  67.559  1.00  0.00              
ATOM   2901  CB  ASP B   1      58.358  17.310  67.865  1.00  0.00              
ATOM   2902  CG  ASP B   1      58.815  16.131  68.734  1.00  0.00              
ATOM   2903  OD1 ASP B   1      58.494  14.987  68.418  1.00  0.00              
ATOM   2904  OD2 ASP B   1      59.483  16.376  69.738  1.00  0.00              
ATOM   2905  C   ASP B   1      56.035  17.337  68.846  1.00  0.00              
ATOM   2906  O   ASP B   1      56.022  16.341  69.572  1.00  0.00              
ATOM   2907  N   TYR B   2      55.302  18.425  69.089  1.00  0.00              
ATOM   2908  CA  TYR B   2      54.426  18.554  70.250  1.00  0.00              
ATOM   2909  CB  TYR B   2      53.707  19.909  70.210  1.00  0.00              
ATOM   2910  CG  TYR B   2      52.797  20.177  71.404  1.00  0.00              
ATOM   2911  CD1 TYR B   2      53.338  20.370  72.662  1.00  0.00              
ATOM   2912  CE1 TYR B   2      52.507  20.561  73.747  1.00  0.00              
ATOM   2913  CD2 TYR B   2      51.426  20.196  71.227  1.00  0.00              
ATOM   2914  CE2 TYR B   2      50.593  20.385  72.310  1.00  0.00              
ATOM   2915  CZ  TYR B   2      51.141  20.563  73.562  1.00  0.00              
ATOM   2916  OH  TYR B   2      50.313  20.744  74.651  1.00  0.00              
ATOM   2917  C   TYR B   2      53.415  17.414  70.338  1.00  0.00              
ATOM   2918  O   TYR B   2      53.173  16.871  71.416  1.00  0.00              
ATOM   2919  N   GLU B   3      52.862  17.028  69.183  1.00  0.00              
ATOM   2920  CA  GLU B   3      51.947  15.903  69.076  1.00  0.00              
ATOM   2921  CB  GLU B   3      51.528  15.733  67.618  1.00  0.00              
ATOM   2922  CG  GLU B   3      50.423  14.704  67.397  1.00  0.00              
ATOM   2923  CD  GLU B   3      50.081  14.486  65.932  1.00  0.00              
ATOM   2924  OE1 GLU B   3      50.755  13.688  65.283  1.00  0.00              
ATOM   2925  OE2 GLU B   3      49.145  15.118  65.444  1.00  0.00              
ATOM   2926  C   GLU B   3      52.578  14.616  69.600  1.00  0.00              
ATOM   2927  O   GLU B   3      51.968  13.925  70.414  1.00  0.00              
ATOM   2928  N   LYS B   4      53.820  14.316  69.200  1.00  0.00              
ATOM   2929  CA  LYS B   4      54.496  13.102  69.634  1.00  0.00              
ATOM   2930  CB  LYS B   4      55.772  12.888  68.814  1.00  0.00              
ATOM   2931  CG  LYS B   4      56.594  11.623  69.083  1.00  0.00              
ATOM   2932  CD  LYS B   4      55.779  10.342  68.940  1.00  0.00              
ATOM   2933  CE  LYS B   4      56.682   9.119  68.987  1.00  0.00              
ATOM   2934  NZ  LYS B   4      55.889   7.929  69.226  1.00  0.00              
ATOM   2935  C   LYS B   4      54.779  13.159  71.130  1.00  0.00              
ATOM   2936  O   LYS B   4      54.573  12.169  71.830  1.00  0.00              
ATOM   2937  N   ASN B   5      55.175  14.329  71.646  1.00  0.00              
ATOM   2938  CA  ASN B   5      55.339  14.524  73.086  1.00  0.00              
ATOM   2939  CB  ASN B   5      55.827  15.929  73.422  1.00  0.00              
ATOM   2940  CG  ASN B   5      57.305  16.137  73.142  1.00  0.00              
ATOM   2941  OD1 ASN B   5      58.148  16.085  74.032  1.00  0.00              
ATOM   2942  ND2 ASN B   5      57.675  16.390  71.898  1.00  0.00              
ATOM   2943  C   ASN B   5      54.056  14.257  73.860  1.00  0.00              
ATOM   2944  O   ASN B   5      54.070  13.556  74.872  1.00  0.00              
ATOM   2945  N   LYS B   6      52.930  14.774  73.355  1.00  0.00              
ATOM   2946  CA  LYS B   6      51.621  14.542  73.947  1.00  0.00              
ATOM   2947  CB  LYS B   6      50.577  15.376  73.210  1.00  0.00              
ATOM   2948  CG  LYS B   6      49.190  15.353  73.836  1.00  0.00              
ATOM   2949  CD  LYS B   6      48.231  16.160  72.981  1.00  0.00              
ATOM   2950  CE  LYS B   6      46.842  16.109  73.592  1.00  0.00              
ATOM   2951  NZ  LYS B   6      45.903  16.850  72.773  1.00  0.00              
ATOM   2952  C   LYS B   6      51.251  13.061  73.908  1.00  0.00              
ATOM   2953  O   LYS B   6      50.781  12.515  74.905  1.00  0.00              
ATOM   2954  N   VAL B   7      51.496  12.384  72.782  1.00  0.00              
ATOM   2955  CA  VAL B   7      51.255  10.951  72.642  1.00  0.00              
ATOM   2956  CB  VAL B   7      51.513  10.553  71.165  1.00  0.00              
ATOM   2957  CG1 VAL B   7      51.526   9.057  70.918  1.00  0.00              
ATOM   2958  CG2 VAL B   7      50.409  11.132  70.294  1.00  0.00              
ATOM   2959  C   VAL B   7      52.077  10.139  73.645  1.00  0.00              
ATOM   2960  O   VAL B   7      51.537   9.274  74.342  1.00  0.00              
ATOM   2961  N   CYS B   8      53.373  10.451  73.774  1.00  0.00              
ATOM   2962  CA  CYS B   8      54.237   9.838  74.777  1.00  0.00              
ATOM   2963  CB  CYS B   8      55.662  10.367  74.665  1.00  0.00              
ATOM   2964  SG  CYS B   8      56.433  10.160  73.040  1.00  0.00              
ATOM   2965  C   CYS B   8      53.743  10.090  76.197  1.00  0.00              
ATOM   2966  O   CYS B   8      53.769   9.194  77.049  1.00  0.00              
ATOM   2967  N   LYS B   9      53.270  11.315  76.456  1.00  0.00              
ATOM   2968  CA  LYS B   9      52.693  11.682  77.740  1.00  0.00              
ATOM   2969  CB  LYS B   9      52.367  13.172  77.757  1.00  0.00              
ATOM   2970  CG  LYS B   9      51.912  13.715  79.102  1.00  0.00              
ATOM   2971  CD  LYS B   9      51.636  15.202  78.979  1.00  0.00              
ATOM   2972  CE  LYS B   9      51.219  15.760  80.328  1.00  0.00              
ATOM   2973  NZ  LYS B   9      50.981  17.186  80.231  1.00  0.00              
ATOM   2974  C   LYS B   9      51.446  10.856  78.030  1.00  0.00              
ATOM   2975  O   LYS B   9      51.318  10.315  79.125  1.00  0.00              
ATOM   2976  N   GLU B  10      50.542  10.688  77.057  1.00  0.00              
ATOM   2977  CA  GLU B  10      49.350   9.873  77.249  1.00  0.00              
ATOM   2978  CB  GLU B  10      48.401   9.964  76.055  1.00  0.00              
ATOM   2979  CG  GLU B  10      47.922  11.370  75.691  1.00  0.00              
ATOM   2980  CD  GLU B  10      47.328  12.172  76.841  1.00  0.00              
ATOM   2981  OE1 GLU B  10      46.205  11.877  77.252  1.00  0.00              
ATOM   2982  OE2 GLU B  10      47.989  13.093  77.320  1.00  0.00              
ATOM   2983  C   GLU B  10      49.692   8.416  77.523  1.00  0.00              
ATOM   2984  O   GLU B  10      49.134   7.814  78.439  1.00  0.00              
ATOM   2985  N   PHE B  11      50.646   7.857  76.771  1.00  0.00              
ATOM   2986  CA  PHE B  11      51.124   6.497  76.988  1.00  0.00              
ATOM   2987  CB  PHE B  11      52.226   6.210  75.977  1.00  0.00              
ATOM   2988  CG  PHE B  11      52.710   4.768  75.894  1.00  0.00              
ATOM   2989  CD1 PHE B  11      51.973   3.834  75.193  1.00  0.00              
ATOM   2990  CD2 PHE B  11      53.916   4.409  76.467  1.00  0.00              
ATOM   2991  CE1 PHE B  11      52.452   2.550  75.049  1.00  0.00              
ATOM   2992  CE2 PHE B  11      54.384   3.119  76.324  1.00  0.00              
ATOM   2993  CZ  PHE B  11      53.655   2.191  75.614  1.00  0.00              
ATOM   2994  C   PHE B  11      51.646   6.287  78.406  1.00  0.00              
ATOM   2995  O   PHE B  11      51.232   5.353  79.094  1.00  0.00              
ATOM   2996  N   SER B  12      52.535   7.173  78.861  1.00  0.00              
ATOM   2997  CA  SER B  12      53.128   7.047  80.183  1.00  0.00              
ATOM   2998  CB  SER B  12      54.379   7.914  80.288  1.00  0.00              
ATOM   2999  OG  SER B  12      54.176   9.244  79.827  1.00  0.00              
ATOM   3000  C   SER B  12      52.165   7.332  81.331  1.00  0.00              
ATOM   3001  O   SER B  12      52.142   6.602  82.322  1.00  0.00              
ATOM   3002  N   HIS B  13      51.347   8.379  81.198  1.00  0.00              
ATOM   3003  CA  HIS B  13      50.379   8.753  82.221  1.00  0.00              
ATOM   3004  CB  HIS B  13      49.827  10.149  81.918  1.00  0.00              
ATOM   3005  CG  HIS B  13      48.972  10.786  83.009  1.00  0.00              
ATOM   3006  ND1 HIS B  13      48.316  10.210  84.008  1.00  0.00              
ATOM   3007  CD2 HIS B  13      48.753  12.142  83.088  1.00  0.00              
ATOM   3008  NE2 HIS B  13      47.976  12.300  84.128  1.00  0.00              
ATOM   3009  CE1 HIS B  13      47.710  11.145  84.685  1.00  0.00              
ATOM   3010  C   HIS B  13      49.233   7.755  82.340  1.00  0.00              
ATOM   3011  O   HIS B  13      48.756   7.500  83.448  1.00  0.00              
ATOM   3012  N   LEU B  14      48.743   7.217  81.221  1.00  0.00              
ATOM   3013  CA  LEU B  14      47.633   6.279  81.265  1.00  0.00              
ATOM   3014  CB  LEU B  14      46.758   6.421  80.026  1.00  0.00              
ATOM   3015  CG  LEU B  14      46.039   7.738  79.774  1.00  0.00              
ATOM   3016  CD1 LEU B  14      45.398   7.709  78.400  1.00  0.00              
ATOM   3017  CD2 LEU B  14      45.005   8.021  80.852  1.00  0.00              
ATOM   3018  C   LEU B  14      48.057   4.828  81.411  1.00  0.00              
ATOM   3019  O   LEU B  14      47.335   4.030  82.011  1.00  0.00              
ATOM   3020  N   GLY B  15      49.219   4.456  80.870  1.00  0.00              
ATOM   3021  CA  GLY B  15      49.624   3.062  80.826  1.00  0.00              
ATOM   3022  C   GLY B  15      49.242   2.456  79.485  1.00  0.00              
ATOM   3023  O   GLY B  15      48.189   2.770  78.922  1.00  0.00              
ATOM   3024  N   LYS B  16      50.094   1.544  78.999  1.00  0.00              
ATOM   3025  CA  LYS B  16      50.007   0.970  77.658  1.00  0.00              
ATOM   3026  CB  LYS B  16      50.987  -0.201  77.543  1.00  0.00              
ATOM   3027  CG  LYS B  16      51.060  -0.832  76.157  1.00  0.00              
ATOM   3028  CD  LYS B  16      52.124  -1.911  76.114  1.00  0.00              
ATOM   3029  CE  LYS B  16      52.125  -2.557  74.739  1.00  0.00              
ATOM   3030  NZ  LYS B  16      53.205  -3.517  74.638  1.00  0.00              
ATOM   3031  C   LYS B  16      48.613   0.558  77.198  1.00  0.00              
ATOM   3032  O   LYS B  16      48.091   1.151  76.256  1.00  0.00              
ATOM   3033  N   GLU B  17      47.969  -0.384  77.897  1.00  0.00              
ATOM   3034  CA  GLU B  17      46.643  -0.875  77.532  1.00  0.00              
ATOM   3035  CB  GLU B  17      46.246  -2.001  78.485  1.00  0.00              
ATOM   3036  CG  GLU B  17      44.967  -2.741  78.093  1.00  0.00              
ATOM   3037  CD  GLU B  17      44.501  -3.774  79.107  1.00  0.00              
ATOM   3038  OE1 GLU B  17      44.122  -3.396  80.214  1.00  0.00              
ATOM   3039  OE2 GLU B  17      44.507  -4.964  78.787  1.00  0.00              
ATOM   3040  C   GLU B  17      45.579   0.223  77.542  1.00  0.00              
ATOM   3041  O   GLU B  17      44.633   0.210  76.749  1.00  0.00              
ATOM   3042  N   ASP B  18      45.745   1.213  78.423  1.00  0.00              
ATOM   3043  CA  ASP B  18      44.799   2.315  78.543  1.00  0.00              
ATOM   3044  CB  ASP B  18      45.036   3.131  79.811  1.00  0.00              
ATOM   3045  CG  ASP B  18      44.933   2.344  81.110  1.00  0.00              
ATOM   3046  OD1 ASP B  18      44.060   2.656  81.918  1.00  0.00              
ATOM   3047  OD2 ASP B  18      45.712   1.405  81.296  1.00  0.00              
ATOM   3048  C   ASP B  18      44.951   3.218  77.331  1.00  0.00              
ATOM   3049  O   ASP B  18      43.959   3.649  76.741  1.00  0.00              
ATOM   3050  N   PHE B  19      46.201   3.458  76.918  1.00  0.00              
ATOM   3051  CA  PHE B  19      46.493   4.175  75.687  1.00  0.00              
ATOM   3052  CB  PHE B  19      48.000   4.425  75.568  1.00  0.00              
ATOM   3053  CG  PHE B  19      48.409   5.221  74.335  1.00  0.00              
ATOM   3054  CD1 PHE B  19      48.129   6.573  74.258  1.00  0.00              
ATOM   3055  CD2 PHE B  19      49.040   4.582  73.284  1.00  0.00              
ATOM   3056  CE1 PHE B  19      48.467   7.275  73.120  1.00  0.00              
ATOM   3057  CE2 PHE B  19      49.372   5.293  72.150  1.00  0.00              
ATOM   3058  CZ  PHE B  19      49.083   6.636  72.067  1.00  0.00              
ATOM   3059  C   PHE B  19      45.970   3.412  74.472  1.00  0.00              
ATOM   3060  O   PHE B  19      45.421   4.031  73.558  1.00  0.00              
ATOM   3061  N   THR B  20      46.117   2.080  74.434  1.00  0.00              
ATOM   3062  CA  THR B  20      45.541   1.243  73.388  1.00  0.00              
ATOM   3063  CB  THR B  20      45.879  -0.241  73.650  1.00  0.00              
ATOM   3064  OG1 THR B  20      47.268  -0.291  73.946  1.00  0.00              
ATOM   3065  CG2 THR B  20      45.575  -1.149  72.468  1.00  0.00              
ATOM   3066  C   THR B  20      44.028   1.426  73.319  1.00  0.00              
ATOM   3067  O   THR B  20      43.476   1.655  72.243  1.00  0.00              
ATOM   3068  N   SER B  21      43.359   1.396  74.477  1.00  0.00              
ATOM   3069  CA  SER B  21      41.915   1.563  74.554  1.00  0.00              
ATOM   3070  CB  SER B  21      41.448   1.336  75.986  1.00  0.00              
ATOM   3071  OG  SER B  21      41.834   0.051  76.460  1.00  0.00              
ATOM   3072  C   SER B  21      41.471   2.937  74.063  1.00  0.00              
ATOM   3073  O   SER B  21      40.554   3.043  73.244  1.00  0.00              
ATOM   3074  N   LEU B  22      42.165   3.993  74.510  1.00  0.00              
ATOM   3075  CA  LEU B  22      41.911   5.355  74.059  1.00  0.00              
ATOM   3076  CB  LEU B  22      42.854   6.331  74.764  1.00  0.00              
ATOM   3077  CG  LEU B  22      42.704   7.826  74.487  1.00  0.00              
ATOM   3078  CD1 LEU B  22      41.409   8.363  75.081  1.00  0.00              
ATOM   3079  CD2 LEU B  22      43.889   8.588  75.051  1.00  0.00              
ATOM   3080  C   LEU B  22      42.090   5.479  72.551  1.00  0.00              
ATOM   3081  O   LEU B  22      41.218   6.005  71.861  1.00  0.00              
ATOM   3082  N   SER B  23      43.198   4.943  72.029  1.00  0.00              
ATOM   3083  CA  SER B  23      43.486   4.990  70.604  1.00  0.00              
ATOM   3084  CB  SER B  23      44.892   4.475  70.325  1.00  0.00              
ATOM   3085  OG  SER B  23      45.876   5.193  71.058  1.00  0.00              
ATOM   3086  C   SER B  23      42.472   4.194  69.793  1.00  0.00              
ATOM   3087  O   SER B  23      42.109   4.599  68.690  1.00  0.00              
ATOM   3088  N   LEU B  24      41.973   3.077  70.336  1.00  0.00              
ATOM   3089  CA  LEU B  24      40.948   2.276  69.685  1.00  0.00              
ATOM   3090  CB  LEU B  24      40.734   0.990  70.473  1.00  0.00              
ATOM   3091  CG  LEU B  24      39.852  -0.122  69.927  1.00  0.00              
ATOM   3092  CD1 LEU B  24      40.406  -0.714  68.641  1.00  0.00              
ATOM   3093  CD2 LEU B  24      39.769  -1.209  70.971  1.00  0.00              
ATOM   3094  C   LEU B  24      39.647   3.051  69.542  1.00  0.00              
ATOM   3095  O   LEU B  24      39.099   3.137  68.440  1.00  0.00              
ATOM   3096  N   VAL B  25      39.182   3.658  70.641  1.00  0.00              
ATOM   3097  CA  VAL B  25      37.996   4.510  70.629  1.00  0.00              
ATOM   3098  CB  VAL B  25      37.688   5.004  72.068  1.00  0.00              
ATOM   3099  CG1 VAL B  25      36.547   6.010  72.121  1.00  0.00              
ATOM   3100  CG2 VAL B  25      37.313   3.827  72.955  1.00  0.00              
ATOM   3101  C   VAL B  25      38.182   5.676  69.659  1.00  0.00              
ATOM   3102  O   VAL B  25      37.324   5.938  68.814  1.00  0.00              
ATOM   3103  N   LEU B  26      39.343   6.334  69.744  1.00  0.00              
ATOM   3104  CA  LEU B  26      39.687   7.465  68.897  1.00  0.00              
ATOM   3105  CB  LEU B  26      41.060   7.996  69.295  1.00  0.00              
ATOM   3106  CG  LEU B  26      41.569   9.305  68.712  1.00  0.00              
ATOM   3107  CD1 LEU B  26      40.715  10.476  69.176  1.00  0.00              
ATOM   3108  CD2 LEU B  26      43.015   9.518  69.124  1.00  0.00              
ATOM   3109  C   LEU B  26      39.668   7.115  67.414  1.00  0.00              
ATOM   3110  O   LEU B  26      38.947   7.751  66.647  1.00  0.00              
ATOM   3111  N   TYR B  27      40.401   6.088  66.978  1.00  0.00              
ATOM   3112  CA  TYR B  27      40.411   5.713  65.573  1.00  0.00              
ATOM   3113  CB  TYR B  27      41.561   4.763  65.252  1.00  0.00              
ATOM   3114  CG  TYR B  27      42.921   5.448  65.331  1.00  0.00              
ATOM   3115  CD1 TYR B  27      43.922   4.902  66.108  1.00  0.00              
ATOM   3116  CE1 TYR B  27      45.139   5.539  66.217  1.00  0.00              
ATOM   3117  CD2 TYR B  27      43.146   6.624  64.640  1.00  0.00              
ATOM   3118  CE2 TYR B  27      44.362   7.265  64.744  1.00  0.00              
ATOM   3119  CZ  TYR B  27      45.346   6.722  65.540  1.00  0.00              
ATOM   3120  OH  TYR B  27      46.549   7.385  65.662  1.00  0.00              
ATOM   3121  C   TYR B  27      39.085   5.163  65.076  1.00  0.00              
ATOM   3122  O   TYR B  27      38.727   5.384  63.919  1.00  0.00              
ATOM   3123  N   SER B  28      38.316   4.494  65.940  1.00  0.00              
ATOM   3124  CA  SER B  28      36.967   4.086  65.578  1.00  0.00              
ATOM   3125  CB  SER B  28      36.394   3.125  66.607  1.00  0.00              
ATOM   3126  OG  SER B  28      37.218   1.977  66.757  1.00  0.00              
ATOM   3127  C   SER B  28      36.040   5.284  65.392  1.00  0.00              
ATOM   3128  O   SER B  28      35.266   5.310  64.434  1.00  0.00              
ATOM   3129  N   ARG B  29      36.118   6.309  66.254  1.00  0.00              
ATOM   3130  CA  ARG B  29      35.291   7.498  66.086  1.00  0.00              
ATOM   3131  CB  ARG B  29      35.200   8.327  67.382  1.00  0.00              
ATOM   3132  CG  ARG B  29      36.373   9.232  67.757  1.00  0.00              
ATOM   3133  CD  ARG B  29      36.271   9.789  69.174  1.00  0.00              
ATOM   3134  NE  ARG B  29      35.081  10.597  69.394  1.00  0.00              
ATOM   3135  CZ  ARG B  29      35.074  11.931  69.369  1.00  0.00              
ATOM   3136  NH1 ARG B  29      33.922  12.546  69.597  1.00  0.00              
ATOM   3137  NH2 ARG B  29      36.177  12.640  69.146  1.00  0.00              
ATOM   3138  C   ARG B  29      35.745   8.340  64.895  1.00  0.00              
ATOM   3139  O   ARG B  29      34.923   8.957  64.222  1.00  0.00              
ATOM   3140  N   LYS B  30      37.052   8.361  64.604  1.00  0.00              
ATOM   3141  CA  LYS B  30      37.579   9.021  63.417  1.00  0.00              
ATOM   3142  CB  LYS B  30      39.099   9.086  63.441  1.00  0.00              
ATOM   3143  CG  LYS B  30      39.708  10.060  64.430  1.00  0.00              
ATOM   3144  CD  LYS B  30      41.217   9.933  64.316  1.00  0.00              
ATOM   3145  CE  LYS B  30      41.919  10.903  65.247  1.00  0.00              
ATOM   3146  NZ  LYS B  30      43.355  10.720  65.168  1.00  0.00              
ATOM   3147  C   LYS B  30      37.165   8.340  62.121  1.00  0.00              
ATOM   3148  O   LYS B  30      36.737   9.010  61.178  1.00  0.00              
ATOM   3149  N   PHE B  31      37.281   7.010  62.054  1.00  0.00              
ATOM   3150  CA  PHE B  31      36.987   6.269  60.838  1.00  0.00              
ATOM   3151  CB  PHE B  31      38.185   5.385  60.453  1.00  0.00              
ATOM   3152  CG  PHE B  31      39.508   6.106  60.229  1.00  0.00              
ATOM   3153  CD1 PHE B  31      40.402   6.252  61.273  1.00  0.00              
ATOM   3154  CD2 PHE B  31      39.829   6.583  58.975  1.00  0.00              
ATOM   3155  CE1 PHE B  31      41.612   6.878  61.059  1.00  0.00              
ATOM   3156  CE2 PHE B  31      41.041   7.209  58.769  1.00  0.00              
ATOM   3157  CZ  PHE B  31      41.933   7.357  59.808  1.00  0.00              
ATOM   3158  C   PHE B  31      35.731   5.407  61.002  1.00  0.00              
ATOM   3159  O   PHE B  31      35.844   4.196  61.216  1.00  0.00              
ATOM   3160  N   PRO B  32      34.502   5.935  60.853  1.00  0.00              
ATOM   3161  CD  PRO B  32      34.221   7.270  60.329  1.00  0.00              
ATOM   3162  CA  PRO B  32      33.257   5.199  61.086  1.00  0.00              
ATOM   3163  CB  PRO B  32      32.199   6.263  60.861  1.00  0.00              
ATOM   3164  CG  PRO B  32      32.804   7.148  59.805  1.00  0.00              
ATOM   3165  C   PRO B  32      33.040   3.976  60.194  1.00  0.00              
ATOM   3166  O   PRO B  32      32.311   3.047  60.542  1.00  0.00              
ATOM   3167  N   SER B  33      33.676   3.979  59.021  1.00  0.00              
ATOM   3168  CA  SER B  33      33.619   2.871  58.084  1.00  0.00              
ATOM   3169  CB  SER B  33      33.721   3.448  56.679  1.00  0.00              
ATOM   3170  OG  SER B  33      32.843   4.558  56.527  1.00  0.00              
ATOM   3171  C   SER B  33      34.721   1.834  58.291  1.00  0.00              
ATOM   3172  O   SER B  33      34.719   0.792  57.632  1.00  0.00              
ATOM   3173  N   GLY B  34      35.677   2.079  59.194  1.00  0.00              
ATOM   3174  CA  GLY B  34      36.816   1.191  59.366  1.00  0.00              
ATOM   3175  C   GLY B  34      36.421  -0.072  60.110  1.00  0.00              
ATOM   3176  O   GLY B  34      35.823   0.000  61.186  1.00  0.00              
ATOM   3177  N   THR B  35      36.733  -1.240  59.546  1.00  0.00              
ATOM   3178  CA  THR B  35      36.382  -2.496  60.194  1.00  0.00              
ATOM   3179  CB  THR B  35      36.304  -3.677  59.200  1.00  0.00              
ATOM   3180  OG1 THR B  35      37.581  -3.844  58.600  1.00  0.00              
ATOM   3181  CG2 THR B  35      35.229  -3.460  58.146  1.00  0.00              
ATOM   3182  C   THR B  35      37.315  -2.815  61.357  1.00  0.00              
ATOM   3183  O   THR B  35      38.436  -2.300  61.430  1.00  0.00              
ATOM   3184  N   PHE B  36      36.835  -3.687  62.254  1.00  0.00              
ATOM   3185  CA  PHE B  36      37.528  -4.075  63.476  1.00  0.00              
ATOM   3186  CB  PHE B  36      36.833  -5.300  64.087  1.00  0.00              
ATOM   3187  CG  PHE B  36      37.442  -5.804  65.391  1.00  0.00              
ATOM   3188  CD1 PHE B  36      37.882  -7.112  65.471  1.00  0.00              
ATOM   3189  CD2 PHE B  36      37.588  -4.956  66.474  1.00  0.00              
ATOM   3190  CE1 PHE B  36      38.484  -7.563  66.627  1.00  0.00              
ATOM   3191  CE2 PHE B  36      38.199  -5.416  67.620  1.00  0.00              
ATOM   3192  CZ  PHE B  36      38.647  -6.715  67.700  1.00  0.00              
ATOM   3193  C   PHE B  36      39.024  -4.311  63.324  1.00  0.00              
ATOM   3194  O   PHE B  36      39.809  -3.549  63.882  1.00  0.00              
ATOM   3195  N   GLU B  37      39.436  -5.297  62.520  1.00  0.00              
ATOM   3196  CA  GLU B  37      40.847  -5.617  62.384  1.00  0.00              
ATOM   3197  CB  GLU B  37      41.034  -6.927  61.617  1.00  0.00              
ATOM   3198  CG  GLU B  37      42.449  -7.518  61.674  1.00  0.00              
ATOM   3199  CD  GLU B  37      42.990  -7.763  63.081  1.00  0.00              
ATOM   3200  OE1 GLU B  37      43.950  -7.095  63.475  1.00  0.00              
ATOM   3201  OE2 GLU B  37      42.458  -8.622  63.782  1.00  0.00              
ATOM   3202  C   GLU B  37      41.664  -4.486  61.769  1.00  0.00              
ATOM   3203  O   GLU B  37      42.835  -4.337  62.118  1.00  0.00              
ATOM   3204  N   GLN B  38      41.062  -3.652  60.911  1.00  0.00              
ATOM   3205  CA  GLN B  38      41.745  -2.485  60.369  1.00  0.00              
ATOM   3206  CB  GLN B  38      40.878  -1.748  59.357  1.00  0.00              
ATOM   3207  CG  GLN B  38      40.689  -2.418  58.011  1.00  0.00              
ATOM   3208  CD  GLN B  38      39.764  -1.614  57.111  1.00  0.00              
ATOM   3209  OE1 GLN B  38      38.545  -1.611  57.291  1.00  0.00              
ATOM   3210  NE2 GLN B  38      40.269  -0.875  56.135  1.00  0.00              
ATOM   3211  C   GLN B  38      42.108  -1.515  61.484  1.00  0.00              
ATOM   3212  O   GLN B  38      43.256  -1.075  61.611  1.00  0.00              
ATOM   3213  N   VAL B  39      41.113  -1.217  62.328  1.00  0.00              
ATOM   3214  CA  VAL B  39      41.309  -0.320  63.458  1.00  0.00              
ATOM   3215  CB  VAL B  39      39.962   0.017  64.145  1.00  0.00              
ATOM   3216  CG1 VAL B  39      40.149   1.011  65.280  1.00  0.00              
ATOM   3217  CG2 VAL B  39      38.984   0.623  63.146  1.00  0.00              
ATOM   3218  C   VAL B  39      42.313  -0.948  64.421  1.00  0.00              
ATOM   3219  O   VAL B  39      43.290  -0.299  64.791  1.00  0.00              
ATOM   3220  N   SER B  40      42.141  -2.225  64.778  1.00  0.00              
ATOM   3221  CA  SER B  40      43.084  -2.956  65.612  1.00  0.00              
ATOM   3222  CB  SER B  40      42.599  -4.384  65.811  1.00  0.00              
ATOM   3223  OG  SER B  40      41.276  -4.414  66.330  1.00  0.00              
ATOM   3224  C   SER B  40      44.514  -2.982  65.082  1.00  0.00              
ATOM   3225  O   SER B  40      45.452  -2.962  65.883  1.00  0.00              
ATOM   3226  N   GLN B  41      44.732  -3.036  63.761  1.00  0.00              
ATOM   3227  CA  GLN B  41      46.072  -2.913  63.205  1.00  0.00              
ATOM   3228  CB  GLN B  41      46.127  -3.299  61.729  1.00  0.00              
ATOM   3229  CG  GLN B  41      46.035  -4.797  61.466  1.00  0.00              
ATOM   3230  CD  GLN B  41      47.147  -5.606  62.121  1.00  0.00              
ATOM   3231  OE1 GLN B  41      48.321  -5.505  61.777  1.00  0.00              
ATOM   3232  NE2 GLN B  41      46.822  -6.443  63.097  1.00  0.00              
ATOM   3233  C   GLN B  41      46.647  -1.520  63.388  1.00  0.00              
ATOM   3234  O   GLN B  41      47.770  -1.379  63.879  1.00  0.00              
ATOM   3235  N   LEU B  42      45.868  -0.483  63.049  1.00  0.00              
ATOM   3236  CA  LEU B  42      46.327   0.892  63.192  1.00  0.00              
ATOM   3237  CB  LEU B  42      45.299   1.877  62.636  1.00  0.00              
ATOM   3238  CG  LEU B  42      45.699   3.348  62.513  1.00  0.00              
ATOM   3239  CD1 LEU B  42      46.885   3.528  61.575  1.00  0.00              
ATOM   3240  CD2 LEU B  42      44.530   4.171  62.012  1.00  0.00              
ATOM   3241  C   LEU B  42      46.661   1.234  64.636  1.00  0.00              
ATOM   3242  O   LEU B  42      47.739   1.753  64.915  1.00  0.00              
ATOM   3243  N   VAL B  43      45.766   0.882  65.563  1.00  0.00              
ATOM   3244  CA  VAL B  43      45.965   1.103  66.989  1.00  0.00              
ATOM   3245  CB  VAL B  43      44.708   0.658  67.767  1.00  0.00              
ATOM   3246  CG1 VAL B  43      44.865   0.789  69.273  1.00  0.00              
ATOM   3247  CG2 VAL B  43      43.532   1.512  67.341  1.00  0.00              
ATOM   3248  C   VAL B  43      47.215   0.392  67.493  1.00  0.00              
ATOM   3249  O   VAL B  43      48.069   1.023  68.115  1.00  0.00              
ATOM   3250  N   LYS B  44      47.350  -0.903  67.180  1.00  0.00              
ATOM   3251  CA  LYS B  44      48.498  -1.715  67.573  1.00  0.00              
ATOM   3252  CB  LYS B  44      48.336  -3.068  66.902  1.00  0.00              
ATOM   3253  CG  LYS B  44      49.212  -4.222  67.347  1.00  0.00              
ATOM   3254  CD  LYS B  44      48.965  -5.467  66.489  1.00  0.00              
ATOM   3255  CE  LYS B  44      47.565  -6.085  66.593  1.00  0.00              
ATOM   3256  NZ  LYS B  44      46.583  -5.446  65.731  1.00  0.00              
ATOM   3257  C   LYS B  44      49.811  -1.082  67.125  1.00  0.00              
ATOM   3258  O   LYS B  44      50.758  -0.911  67.900  1.00  0.00              
ATOM   3259  N   GLU B  45      49.840  -0.676  65.854  1.00  0.00              
ATOM   3260  CA  GLU B  45      51.027  -0.064  65.294  1.00  0.00              
ATOM   3261  CB  GLU B  45      50.999  -0.159  63.776  1.00  0.00              
ATOM   3262  CG  GLU B  45      51.130  -1.641  63.422  1.00  0.00              
ATOM   3263  CD  GLU B  45      51.074  -1.987  61.946  1.00  0.00              
ATOM   3264  OE1 GLU B  45      52.106  -1.922  61.276  1.00  0.00              
ATOM   3265  OE2 GLU B  45      50.009  -2.358  61.450  1.00  0.00              
ATOM   3266  C   GLU B  45      51.303   1.334  65.831  1.00  0.00              
ATOM   3267  O   GLU B  45      52.466   1.641  66.094  1.00  0.00              
ATOM   3268  N   VAL B  46      50.284   2.162  66.093  1.00  0.00              
ATOM   3269  CA  VAL B  46      50.466   3.447  66.768  1.00  0.00              
ATOM   3270  CB  VAL B  46      49.153   4.271  66.742  1.00  0.00              
ATOM   3271  CG1 VAL B  46      49.202   5.534  67.598  1.00  0.00              
ATOM   3272  CG2 VAL B  46      48.881   4.707  65.310  1.00  0.00              
ATOM   3273  C   VAL B  46      51.014   3.262  68.183  1.00  0.00              
ATOM   3274  O   VAL B  46      51.891   4.012  68.628  1.00  0.00              
ATOM   3275  N   VAL B  47      50.542   2.232  68.893  1.00  0.00              
ATOM   3276  CA  VAL B  47      51.102   1.872  70.188  1.00  0.00              
ATOM   3277  CB  VAL B  47      50.268   0.764  70.877  1.00  0.00              
ATOM   3278  CG1 VAL B  47      50.870   0.299  72.197  1.00  0.00              
ATOM   3279  CG2 VAL B  47      48.879   1.303  71.176  1.00  0.00              
ATOM   3280  C   VAL B  47      52.573   1.497  70.038  1.00  0.00              
ATOM   3281  O   VAL B  47      53.382   1.968  70.835  1.00  0.00              
ATOM   3282  N   SER B  48      52.979   0.727  69.019  1.00  0.00              
ATOM   3283  CA  SER B  48      54.399   0.454  68.805  1.00  0.00              
ATOM   3284  CB  SER B  48      54.605  -0.676  67.796  1.00  0.00              
ATOM   3285  OG  SER B  48      54.445  -0.291  66.435  1.00  0.00              
ATOM   3286  C   SER B  48      55.212   1.686  68.401  1.00  0.00              
ATOM   3287  O   SER B  48      56.407   1.769  68.704  1.00  0.00              
ATOM   3288  N   LEU B  49      54.603   2.657  67.700  1.00  0.00              
ATOM   3289  CA  LEU B  49      55.253   3.933  67.400  1.00  0.00              
ATOM   3290  CB  LEU B  49      54.375   4.864  66.568  1.00  0.00              
ATOM   3291  CG  LEU B  49      53.793   4.469  65.221  1.00  0.00              
ATOM   3292  CD1 LEU B  49      52.921   5.600  64.711  1.00  0.00              
ATOM   3293  CD2 LEU B  49      54.867   4.139  64.209  1.00  0.00              
ATOM   3294  C   LEU B  49      55.567   4.681  68.685  1.00  0.00              
ATOM   3295  O   LEU B  49      56.620   5.306  68.841  1.00  0.00              
ATOM   3296  N   THR B  50      54.628   4.614  69.626  1.00  0.00              
ATOM   3297  CA  THR B  50      54.791   5.287  70.898  1.00  0.00              
ATOM   3298  CB  THR B  50      53.432   5.430  71.593  1.00  0.00              
ATOM   3299  OG1 THR B  50      52.519   5.919  70.615  1.00  0.00              
ATOM   3300  CG2 THR B  50      53.523   6.454  72.702  1.00  0.00              
ATOM   3301  C   THR B  50      55.816   4.551  71.756  1.00  0.00              
ATOM   3302  O   THR B  50      56.838   5.121  72.134  1.00  0.00              
ATOM   3303  N   GLU B  51      55.591   3.254  71.986  1.00  0.00              
ATOM   3304  CA  GLU B  51      56.453   2.398  72.789  1.00  0.00              
ATOM   3305  CB  GLU B  51      55.895   0.979  72.722  1.00  0.00              
ATOM   3306  CG  GLU B  51      56.598  -0.073  73.572  1.00  0.00              
ATOM   3307  CD  GLU B  51      56.004  -1.467  73.433  1.00  0.00              
ATOM   3308  OE1 GLU B  51      55.934  -1.986  72.318  1.00  0.00              
ATOM   3309  OE2 GLU B  51      55.606  -2.043  74.446  1.00  0.00              
ATOM   3310  C   GLU B  51      57.915   2.422  72.356  1.00  0.00              
ATOM   3311  O   GLU B  51      58.806   2.531  73.199  1.00  0.00              
ATOM   3312  N   ALA B  52      58.178   2.326  71.049  1.00  0.00              
ATOM   3313  CA  ALA B  52      59.542   2.425  70.560  1.00  0.00              
ATOM   3314  CB  ALA B  52      59.644   1.858  69.153  1.00  0.00              
ATOM   3315  C   ALA B  52      60.037   3.864  70.527  1.00  0.00              
ATOM   3316  O   ALA B  52      61.045   4.193  71.153  1.00  0.00              
ATOM   3317  N   CYS B  53      59.323   4.775  69.862  1.00  0.00              
ATOM   3318  CA  CYS B  53      59.894   6.080  69.577  1.00  0.00              
ATOM   3319  CB  CYS B  53      59.413   6.546  68.218  1.00  0.00              
ATOM   3320  SG  CYS B  53      59.866   5.276  67.010  1.00  0.00              
ATOM   3321  C   CYS B  53      59.753   7.134  70.666  1.00  0.00              
ATOM   3322  O   CYS B  53      60.220   8.264  70.514  1.00  0.00              
ATOM   3323  N   CYS B  54      59.130   6.777  71.790  1.00  0.00              
ATOM   3324  CA  CYS B  54      59.240   7.575  73.002  1.00  0.00              
ATOM   3325  CB  CYS B  54      57.911   7.608  73.745  1.00  0.00              
ATOM   3326  SG  CYS B  54      56.503   8.164  72.752  1.00  0.00              
ATOM   3327  C   CYS B  54      60.309   7.030  73.947  1.00  0.00              
ATOM   3328  O   CYS B  54      60.563   7.624  74.997  1.00  0.00              
ATOM   3329  N   ALA B  55      60.958   5.904  73.620  1.00  0.00              
ATOM   3330  CA  ALA B  55      61.895   5.271  74.537  1.00  0.00              
ATOM   3331  CB  ALA B  55      62.104   3.815  74.143  1.00  0.00              
ATOM   3332  C   ALA B  55      63.267   5.931  74.614  1.00  0.00              
ATOM   3333  O   ALA B  55      63.682   6.697  73.739  1.00  0.00              
ATOM   3334  N   GLU B  56      63.989   5.605  75.691  1.00  0.00              
ATOM   3335  CA  GLU B  56      65.321   6.131  75.940  1.00  0.00              
ATOM   3336  CB  GLU B  56      65.806   5.631  77.300  1.00  0.00              
ATOM   3337  CG  GLU B  56      67.114   6.250  77.783  1.00  0.00              
ATOM   3338  CD  GLU B  56      67.596   5.679  79.108  1.00  0.00              
ATOM   3339  OE1 GLU B  56      68.403   4.752  79.093  1.00  0.00              
ATOM   3340  OE2 GLU B  56      67.163   6.165  80.152  1.00  0.00              
ATOM   3341  C   GLU B  56      66.282   5.713  74.831  1.00  0.00              
ATOM   3342  O   GLU B  56      66.613   4.539  74.663  1.00  0.00              
ATOM   3343  N   GLY B  57      66.679   6.708  74.040  1.00  0.00              
ATOM   3344  CA  GLY B  57      67.605   6.494  72.941  1.00  0.00              
ATOM   3345  C   GLY B  57      66.903   6.220  71.617  1.00  0.00              
ATOM   3346  O   GLY B  57      67.525   5.721  70.678  1.00  0.00              
ATOM   3347  N   ALA B  58      65.605   6.523  71.514  1.00  0.00              
ATOM   3348  CA  ALA B  58      64.895   6.427  70.248  1.00  0.00              
ATOM   3349  CB  ALA B  58      63.417   6.650  70.479  1.00  0.00              
ATOM   3350  C   ALA B  58      65.353   7.470  69.237  1.00  0.00              
ATOM   3351  O   ALA B  58      65.630   8.623  69.578  1.00  0.00              
ATOM   3352  N   ASP B  59      65.438   7.057  67.971  1.00  0.00              
ATOM   3353  CA  ASP B  59      65.898   7.934  66.904  1.00  0.00              
ATOM   3354  CB  ASP B  59      66.339   7.102  65.695  1.00  0.00              
ATOM   3355  CG  ASP B  59      66.898   7.949  64.559  1.00  0.00              
ATOM   3356  OD1 ASP B  59      66.120   8.409  63.722  1.00  0.00              
ATOM   3357  OD2 ASP B  59      68.105   8.166  64.523  1.00  0.00              
ATOM   3358  C   ASP B  59      64.826   8.941  66.487  1.00  0.00              
ATOM   3359  O   ASP B  59      63.763   8.522  66.022  1.00  0.00              
ATOM   3360  N   PRO B  60      65.073  10.261  66.558  1.00  0.00              
ATOM   3361  CD  PRO B  60      66.332  10.844  67.016  1.00  0.00              
ATOM   3362  CA  PRO B  60      64.109  11.316  66.237  1.00  0.00              
ATOM   3363  CB  PRO B  60      64.944  12.574  66.331  1.00  0.00              
ATOM   3364  CG  PRO B  60      65.917  12.242  67.430  1.00  0.00              
ATOM   3365  C   PRO B  60      63.415  11.222  64.883  1.00  0.00              
ATOM   3366  O   PRO B  60      62.245  11.582  64.756  1.00  0.00              
ATOM   3367  N   ASP B  61      64.079  10.688  63.851  1.00  0.00              
ATOM   3368  CA  ASP B  61      63.478  10.585  62.523  1.00  0.00              
ATOM   3369  CB  ASP B  61      64.477  10.108  61.469  1.00  0.00              
ATOM   3370  CG  ASP B  61      65.642  11.057  61.244  1.00  0.00              
ATOM   3371  OD1 ASP B  61      65.731  11.640  60.166  1.00  0.00              
ATOM   3372  OD2 ASP B  61      66.454  11.218  62.158  1.00  0.00              
ATOM   3373  C   ASP B  61      62.268   9.666  62.487  1.00  0.00              
ATOM   3374  O   ASP B  61      61.428   9.796  61.590  1.00  0.00              
ATOM   3375  N   CYS B  62      62.144   8.763  63.473  1.00  0.00              
ATOM   3376  CA  CYS B  62      61.031   7.827  63.580  1.00  0.00              
ATOM   3377  CB  CYS B  62      61.073   7.098  64.916  1.00  0.00              
ATOM   3378  SG  CYS B  62      59.560   6.153  65.222  1.00  0.00              
ATOM   3379  C   CYS B  62      59.652   8.443  63.398  1.00  0.00              
ATOM   3380  O   CYS B  62      58.876   7.949  62.577  1.00  0.00              
ATOM   3381  N   TYR B  63      59.360   9.561  64.074  1.00  0.00              
ATOM   3382  CA  TYR B  63      58.044  10.179  63.969  1.00  0.00              
ATOM   3383  CB  TYR B  63      57.775  11.185  65.100  1.00  0.00              
ATOM   3384  CG  TYR B  63      58.862  12.209  65.407  1.00  0.00              
ATOM   3385  CD1 TYR B  63      59.070  13.289  64.571  1.00  0.00              
ATOM   3386  CE1 TYR B  63      60.005  14.247  64.903  1.00  0.00              
ATOM   3387  CD2 TYR B  63      59.603  12.074  66.565  1.00  0.00              
ATOM   3388  CE2 TYR B  63      60.538  13.030  66.903  1.00  0.00              
ATOM   3389  CZ  TYR B  63      60.724  14.115  66.071  1.00  0.00              
ATOM   3390  OH  TYR B  63      61.631  15.093  66.427  1.00  0.00              
ATOM   3391  C   TYR B  63      57.681  10.744  62.598  1.00  0.00              
ATOM   3392  O   TYR B  63      56.533  11.126  62.357  1.00  0.00              
ATOM   3393  N   ASP B  64      58.644  10.807  61.673  1.00  0.00              
ATOM   3394  CA  ASP B  64      58.318  10.984  60.265  1.00  0.00              
ATOM   3395  CB  ASP B  64      59.151  12.090  59.626  1.00  0.00              
ATOM   3396  CG  ASP B  64      58.794  12.334  58.162  1.00  0.00              
ATOM   3397  OD1 ASP B  64      57.720  12.880  57.891  1.00  0.00              
ATOM   3398  OD2 ASP B  64      59.604  12.001  57.300  1.00  0.00              
ATOM   3399  C   ASP B  64      58.492   9.691  59.477  1.00  0.00              
ATOM   3400  O   ASP B  64      57.748   9.439  58.532  1.00  0.00              
ATOM   3401  N   THR B  65      59.452   8.848  59.865  1.00  0.00              
ATOM   3402  CA  THR B  65      59.827   7.685  59.073  1.00  0.00              
ATOM   3403  CB  THR B  65      61.268   7.252  59.416  1.00  0.00              
ATOM   3404  OG1 THR B  65      62.073   8.415  59.259  1.00  0.00              
ATOM   3405  CG2 THR B  65      61.793   6.144  58.513  1.00  0.00              
ATOM   3406  C   THR B  65      58.841   6.539  59.269  1.00  0.00              
ATOM   3407  O   THR B  65      58.227   6.080  58.304  1.00  0.00              
ATOM   3408  N   ARG B  66      58.636   6.087  60.512  1.00  0.00              
ATOM   3409  CA  ARG B  66      57.739   4.973  60.788  1.00  0.00              
ATOM   3410  CB  ARG B  66      57.864   4.490  62.226  1.00  0.00              
ATOM   3411  CG  ARG B  66      59.134   3.710  62.543  1.00  0.00              
ATOM   3412  CD  ARG B  66      59.029   3.057  63.922  1.00  0.00              
ATOM   3413  NE  ARG B  66      57.974   2.053  63.961  1.00  0.00              
ATOM   3414  CZ  ARG B  66      57.394   1.633  65.089  1.00  0.00              
ATOM   3415  NH1 ARG B  66      56.422   0.735  64.980  1.00  0.00              
ATOM   3416  NH2 ARG B  66      57.763   2.096  66.283  1.00  0.00              
ATOM   3417  C   ARG B  66      56.287   5.317  60.490  1.00  0.00              
ATOM   3418  O   ARG B  66      55.517   4.474  60.026  1.00  0.00              
ATOM   3419  N   THR B  67      55.916   6.580  60.706  1.00  0.00              
ATOM   3420  CA  THR B  67      54.610   7.080  60.311  1.00  0.00              
ATOM   3421  CB  THR B  67      54.394   8.485  60.887  1.00  0.00              
ATOM   3422  OG1 THR B  67      55.626   9.164  60.700  1.00  0.00              
ATOM   3423  CG2 THR B  67      54.024   8.458  62.360  1.00  0.00              
ATOM   3424  C   THR B  67      54.434   7.055  58.797  1.00  0.00              
ATOM   3425  O   THR B  67      53.431   6.528  58.316  1.00  0.00              
ATOM   3426  N   SER B  68      55.410   7.553  58.022  1.00  0.00              
ATOM   3427  CA  SER B  68      55.359   7.441  56.568  1.00  0.00              
ATOM   3428  CB  SER B  68      56.477   8.242  55.904  1.00  0.00              
ATOM   3429  OG  SER B  68      56.286   8.378  54.499  1.00  0.00              
ATOM   3430  C   SER B  68      55.411   5.992  56.084  1.00  0.00              
ATOM   3431  O   SER B  68      54.893   5.688  55.005  1.00  0.00              
ATOM   3432  N   ALA B  69      56.037   5.084  56.840  1.00  0.00              
ATOM   3433  CA  ALA B  69      55.963   3.658  56.552  1.00  0.00              
ATOM   3434  CB  ALA B  69      56.888   2.878  57.474  1.00  0.00              
ATOM   3435  C   ALA B  69      54.546   3.138  56.753  1.00  0.00              
ATOM   3436  O   ALA B  69      54.049   2.362  55.934  1.00  0.00              
ATOM   3437  N   LEU B  70      53.854   3.585  57.809  1.00  0.00              
ATOM   3438  CA  LEU B  70      52.444   3.266  57.979  1.00  0.00              
ATOM   3439  CB  LEU B  70      51.915   3.671  59.352  1.00  0.00              
ATOM   3440  CG  LEU B  70      52.525   3.073  60.616  1.00  0.00              
ATOM   3441  CD1 LEU B  70      51.659   3.450  61.803  1.00  0.00              
ATOM   3442  CD2 LEU B  70      52.639   1.558  60.541  1.00  0.00              
ATOM   3443  C   LEU B  70      51.576   3.891  56.894  1.00  0.00              
ATOM   3444  O   LEU B  70      50.572   3.299  56.496  1.00  0.00              
ATOM   3445  N   SER B  71      51.929   5.076  56.382  1.00  0.00              
ATOM   3446  CA  SER B  71      51.288   5.637  55.199  1.00  0.00              
ATOM   3447  CB  SER B  71      51.862   7.011  54.901  1.00  0.00              
ATOM   3448  OG  SER B  71      51.826   7.838  56.055  1.00  0.00              
ATOM   3449  C   SER B  71      51.467   4.734  53.984  1.00  0.00              
ATOM   3450  O   SER B  71      50.492   4.412  53.303  1.00  0.00              
ATOM   3451  N   ALA B  72      52.693   4.258  53.731  1.00  0.00              
ATOM   3452  CA  ALA B  72      52.950   3.307  52.656  1.00  0.00              
ATOM   3453  CB  ALA B  72      54.431   2.964  52.615  1.00  0.00              
ATOM   3454  C   ALA B  72      52.170   2.005  52.826  1.00  0.00              
ATOM   3455  O   ALA B  72      51.642   1.457  51.858  1.00  0.00              
ATOM   3456  N   LYS B  73      52.049   1.525  54.068  1.00  0.00              
ATOM   3457  CA  LYS B  73      51.234   0.360  54.379  1.00  0.00              
ATOM   3458  CB  LYS B  73      51.513  -0.081  55.809  1.00  0.00              
ATOM   3459  CG  LYS B  73      51.209  -1.547  56.066  1.00  0.00              
ATOM   3460  CD  LYS B  73      51.405  -1.863  57.539  1.00  0.00              
ATOM   3461  CE  LYS B  73      51.188  -3.345  57.792  1.00  0.00              
ATOM   3462  NZ  LYS B  73      51.175  -3.617  59.215  1.00  0.00              
ATOM   3463  C   LYS B  73      49.746   0.653  54.178  1.00  0.00              
ATOM   3464  O   LYS B  73      49.001  -0.208  53.709  1.00  0.00              
ATOM   3465  N   SER B  74      49.288   1.878  54.472  1.00  0.00              
ATOM   3466  CA  SER B  74      47.921   2.303  54.173  1.00  0.00              
ATOM   3467  CB  SER B  74      47.653   3.716  54.681  1.00  0.00              
ATOM   3468  OG  SER B  74      47.854   3.859  56.080  1.00  0.00              
ATOM   3469  C   SER B  74      47.663   2.281  52.671  1.00  0.00              
ATOM   3470  O   SER B  74      46.571   1.938  52.217  1.00  0.00              
ATOM   3471  N   CYS B  75      48.698   2.618  51.897  1.00  0.00              
ATOM   3472  CA  CYS B  75      48.652   2.556  50.446  1.00  0.00              
ATOM   3473  CB  CYS B  75      49.720   3.480  49.883  1.00  0.00              
ATOM   3474  SG  CYS B  75      49.425   5.193  50.378  1.00  0.00              
ATOM   3475  C   CYS B  75      48.783   1.164  49.833  1.00  0.00              
ATOM   3476  O   CYS B  75      48.903   1.034  48.611  1.00  0.00              
ATOM   3477  N   GLU B  76      48.772   0.094  50.636  1.00  0.00              
ATOM   3478  CA  GLU B  76      48.720  -1.261  50.106  1.00  0.00              
ATOM   3479  CB  GLU B  76      48.964  -2.253  51.237  1.00  0.00              
ATOM   3480  CG  GLU B  76      49.241  -3.689  50.794  1.00  0.00              
ATOM   3481  CD  GLU B  76      49.375  -4.722  51.911  1.00  0.00              
ATOM   3482  OE1 GLU B  76      49.812  -4.392  53.016  1.00  0.00              
ATOM   3483  OE2 GLU B  76      49.069  -5.884  51.646  1.00  0.00              
ATOM   3484  C   GLU B  76      47.342  -1.499  49.493  1.00  0.00              
ATOM   3485  O   GLU B  76      46.337  -0.995  49.998  1.00  0.00              
ATOM   3486  N   SER B  77      47.280  -2.275  48.406  1.00  0.00              
ATOM   3487  CA  SER B  77      46.026  -2.640  47.753  1.00  0.00              
ATOM   3488  CB  SER B  77      46.354  -3.562  46.582  1.00  0.00              
ATOM   3489  OG  SER B  77      47.153  -4.666  47.012  1.00  0.00              
ATOM   3490  C   SER B  77      45.089  -3.344  48.728  1.00  0.00              
ATOM   3491  O   SER B  77      43.932  -2.979  48.941  1.00  0.00              
ATOM   3492  N   ASN B  78      45.659  -4.364  49.366  1.00  0.00              
ATOM   3493  CA  ASN B  78      45.008  -5.059  50.459  1.00  0.00              
ATOM   3494  CB  ASN B  78      45.502  -6.506  50.514  1.00  0.00              
ATOM   3495  CG  ASN B  78      45.126  -7.334  49.292  1.00  0.00              
ATOM   3496  OD1 ASN B  78      44.355  -8.283  49.382  1.00  0.00              
ATOM   3497  ND2 ASN B  78      45.627  -7.038  48.097  1.00  0.00              
ATOM   3498  C   ASN B  78      45.400  -4.277  51.705  1.00  0.00              
ATOM   3499  O   ASN B  78      46.325  -4.636  52.437  1.00  0.00              
ATOM   3500  N   SER B  79      44.747  -3.128  51.887  1.00  0.00              
ATOM   3501  CA  SER B  79      45.083  -2.222  52.974  1.00  0.00              
ATOM   3502  CB  SER B  79      44.440  -0.857  52.757  1.00  0.00              
ATOM   3503  OG  SER B  79      44.965   0.115  53.652  1.00  0.00              
ATOM   3504  C   SER B  79      44.691  -2.767  54.343  1.00  0.00              
ATOM   3505  O   SER B  79      43.526  -3.107  54.568  1.00  0.00              
ATOM   3506  N   PRO B  80      45.634  -2.881  55.289  1.00  0.00              
ATOM   3507  CD  PRO B  80      47.073  -2.773  55.050  1.00  0.00              
ATOM   3508  CA  PRO B  80      45.355  -3.277  56.664  1.00  0.00              
ATOM   3509  CB  PRO B  80      46.719  -3.720  57.151  1.00  0.00              
ATOM   3510  CG  PRO B  80      47.651  -2.768  56.450  1.00  0.00              
ATOM   3511  C   PRO B  80      44.792  -2.150  57.525  1.00  0.00              
ATOM   3512  O   PRO B  80      44.394  -2.384  58.664  1.00  0.00              
ATOM   3513  N   PHE B  81      44.741  -0.917  57.012  1.00  0.00              
ATOM   3514  CA  PHE B  81      44.380   0.237  57.817  1.00  0.00              
ATOM   3515  CB  PHE B  81      45.481   1.294  57.715  1.00  0.00              
ATOM   3516  CG  PHE B  81      46.791   0.905  58.389  1.00  0.00              
ATOM   3517  CD1 PHE B  81      47.980   1.351  57.854  1.00  0.00              
ATOM   3518  CD2 PHE B  81      46.803   0.143  59.542  1.00  0.00              
ATOM   3519  CE1 PHE B  81      49.170   1.061  58.481  1.00  0.00              
ATOM   3520  CE2 PHE B  81      47.999  -0.150  60.157  1.00  0.00              
ATOM   3521  CZ  PHE B  81      49.182   0.314  59.634  1.00  0.00              
ATOM   3522  C   PHE B  81      43.038   0.829  57.411  1.00  0.00              
ATOM   3523  O   PHE B  81      42.604   0.610  56.276  1.00  0.00              
ATOM   3524  N   PRO B  82      42.303   1.533  58.287  1.00  0.00              
ATOM   3525  CD  PRO B  82      42.533   1.585  59.730  1.00  0.00              
ATOM   3526  CA  PRO B  82      41.081   2.236  57.920  1.00  0.00              
ATOM   3527  CB  PRO B  82      40.429   2.497  59.263  1.00  0.00              
ATOM   3528  CG  PRO B  82      41.585   2.664  60.213  1.00  0.00              
ATOM   3529  C   PRO B  82      41.387   3.500  57.124  1.00  0.00              
ATOM   3530  O   PRO B  82      42.172   4.360  57.529  1.00  0.00              
ATOM   3531  N   VAL B  83      40.781   3.583  55.943  1.00  0.00              
ATOM   3532  CA  VAL B  83      41.045   4.680  55.026  1.00  0.00              
ATOM   3533  CB  VAL B  83      41.216   4.160  53.574  1.00  0.00              
ATOM   3534  CG1 VAL B  83      42.446   3.267  53.473  1.00  0.00              
ATOM   3535  CG2 VAL B  83      39.984   3.421  53.064  1.00  0.00              
ATOM   3536  C   VAL B  83      39.994   5.782  55.104  1.00  0.00              
ATOM   3537  O   VAL B  83      38.944   5.633  55.737  1.00  0.00              
ATOM   3538  N   HIS B  84      40.277   6.915  54.464  1.00  0.00              
ATOM   3539  CA  HIS B  84      39.317   7.997  54.354  1.00  0.00              
ATOM   3540  CB  HIS B  84      39.871   9.253  55.022  1.00  0.00              
ATOM   3541  CG  HIS B  84      39.239   9.539  56.377  1.00  0.00              
ATOM   3542  ND1 HIS B  84      38.325   8.826  57.023  1.00  0.00              
ATOM   3543  CD2 HIS B  84      39.513  10.661  57.123  1.00  0.00              
ATOM   3544  NE2 HIS B  84      38.729  10.572  58.166  1.00  0.00              
ATOM   3545  CE1 HIS B  84      38.008   9.480  58.108  1.00  0.00              
ATOM   3546  C   HIS B  84      38.986   8.253  52.887  1.00  0.00              
ATOM   3547  O   HIS B  84      39.787   7.881  52.021  1.00  0.00              
ATOM   3548  N   PRO B  85      37.828   8.836  52.526  1.00  0.00              
ATOM   3549  CD  PRO B  85      36.682   9.029  53.413  1.00  0.00              
ATOM   3550  CA  PRO B  85      37.471   9.179  51.148  1.00  0.00              
ATOM   3551  CB  PRO B  85      36.089   9.786  51.304  1.00  0.00              
ATOM   3552  CG  PRO B  85      35.510   9.007  52.454  1.00  0.00              
ATOM   3553  C   PRO B  85      38.463  10.128  50.478  1.00  0.00              
ATOM   3554  O   PRO B  85      38.306  11.350  50.450  1.00  0.00              
ATOM   3555  N   GLY B  86      39.534   9.519  49.971  1.00  0.00              
ATOM   3556  CA  GLY B  86      40.601  10.243  49.307  1.00  0.00              
ATOM   3557  C   GLY B  86      41.943   9.535  49.426  1.00  0.00              
ATOM   3558  O   GLY B  86      42.783   9.691  48.536  1.00  0.00              
ATOM   3559  N   THR B  87      42.156   8.716  50.471  1.00  0.00              
ATOM   3560  CA  THR B  87      43.439   8.072  50.756  1.00  0.00              
ATOM   3561  CB  THR B  87      43.279   7.088  51.937  1.00  0.00              
ATOM   3562  OG1 THR B  87      42.599   7.809  52.959  1.00  0.00              
ATOM   3563  CG2 THR B  87      44.610   6.587  52.488  1.00  0.00              
ATOM   3564  C   THR B  87      44.097   7.380  49.562  1.00  0.00              
ATOM   3565  O   THR B  87      45.305   7.507  49.370  1.00  0.00              
ATOM   3566  N   ALA B  88      43.314   6.701  48.716  1.00  0.00              
ATOM   3567  CA  ALA B  88      43.823   6.101  47.487  1.00  0.00              
ATOM   3568  CB  ALA B  88      42.684   5.412  46.754  1.00  0.00              
ATOM   3569  C   ALA B  88      44.442   7.120  46.532  1.00  0.00              
ATOM   3570  O   ALA B  88      45.542   6.910  46.015  1.00  0.00              
ATOM   3571  N   GLU B  89      43.779   8.268  46.350  1.00  0.00              
ATOM   3572  CA  GLU B  89      44.287   9.311  45.473  1.00  0.00              
ATOM   3573  CB  GLU B  89      43.181  10.304  45.107  1.00  0.00              
ATOM   3574  CG  GLU B  89      43.568  11.396  44.100  1.00  0.00              
ATOM   3575  CD  GLU B  89      44.134  10.891  42.775  1.00  0.00              
ATOM   3576  OE1 GLU B  89      43.374  10.348  41.975  1.00  0.00              
ATOM   3577  OE2 GLU B  89      45.333  11.053  42.546  1.00  0.00              
ATOM   3578  C   GLU B  89      45.480  10.009  46.117  1.00  0.00              
ATOM   3579  O   GLU B  89      46.406  10.430  45.418  1.00  0.00              
ATOM   3580  N   CYS B  90      45.476  10.112  47.451  1.00  0.00              
ATOM   3581  CA  CYS B  90      46.657  10.539  48.185  1.00  0.00              
ATOM   3582  CB  CYS B  90      46.399  10.569  49.684  1.00  0.00              
ATOM   3583  SG  CYS B  90      44.976  11.566  50.195  1.00  0.00              
ATOM   3584  C   CYS B  90      47.823   9.602  47.900  1.00  0.00              
ATOM   3585  O   CYS B  90      48.919  10.061  47.589  1.00  0.00              
ATOM   3586  N   CYS B  91      47.596   8.284  47.926  1.00  0.00              
ATOM   3587  CA  CYS B  91      48.625   7.301  47.622  1.00  0.00              
ATOM   3588  CB  CYS B  91      48.089   5.895  47.803  1.00  0.00              
ATOM   3589  SG  CYS B  91      47.637   5.570  49.523  1.00  0.00              
ATOM   3590  C   CYS B  91      49.243   7.437  46.240  1.00  0.00              
ATOM   3591  O   CYS B  91      50.452   7.250  46.087  1.00  0.00              
ATOM   3592  N   THR B  92      48.452   7.788  45.221  1.00  0.00              
ATOM   3593  CA  THR B  92      48.998   8.093  43.906  1.00  0.00              
ATOM   3594  CB  THR B  92      47.881   8.094  42.845  1.00  0.00              
ATOM   3595  OG1 THR B  92      46.704   8.625  43.442  1.00  0.00              
ATOM   3596  CG2 THR B  92      47.620   6.693  42.320  1.00  0.00              
ATOM   3597  C   THR B  92      49.847   9.359  43.821  1.00  0.00              
ATOM   3598  O   THR B  92      50.570   9.561  42.845  1.00  0.00              
ATOM   3599  N   LYS B  93      49.783  10.235  44.828  1.00  0.00              
ATOM   3600  CA  LYS B  93      50.606  11.431  44.859  1.00  0.00              
ATOM   3601  CB  LYS B  93      49.732  12.657  45.142  1.00  0.00              
ATOM   3602  CG  LYS B  93      48.637  12.937  44.117  1.00  0.00              
ATOM   3603  CD  LYS B  93      49.222  13.215  42.740  1.00  0.00              
ATOM   3604  CE  LYS B  93      48.104  13.421  41.735  1.00  0.00              
ATOM   3605  NZ  LYS B  93      48.656  13.601  40.407  1.00  0.00              
ATOM   3606  C   LYS B  93      51.668  11.244  45.935  1.00  0.00              
ATOM   3607  O   LYS B  93      51.423  11.438  47.122  1.00  0.00              
ATOM   3608  N   GLU B  94      52.899  10.927  45.538  1.00  0.00              
ATOM   3609  CA  GLU B  94      53.883  10.349  46.446  1.00  0.00              
ATOM   3610  CB  GLU B  94      55.105   9.885  45.659  1.00  0.00              
ATOM   3611  CG  GLU B  94      54.957   8.524  44.972  1.00  0.00              
ATOM   3612  CD  GLU B  94      53.791   8.383  44.000  1.00  0.00              
ATOM   3613  OE1 GLU B  94      53.687   9.192  43.078  1.00  0.00              
ATOM   3614  OE2 GLU B  94      52.998   7.460  44.179  1.00  0.00              
ATOM   3615  C   GLU B  94      54.345  11.105  47.689  1.00  0.00              
ATOM   3616  O   GLU B  94      54.526  12.328  47.713  1.00  0.00              
ATOM   3617  N   GLY B  95      54.485  10.306  48.753  1.00  0.00              
ATOM   3618  CA  GLY B  95      55.204  10.679  49.963  1.00  0.00              
ATOM   3619  C   GLY B  95      54.653  11.900  50.680  1.00  0.00              
ATOM   3620  O   GLY B  95      53.701  11.826  51.456  1.00  0.00              
ATOM   3621  N   LEU B  96      55.255  13.049  50.370  1.00  0.00              
ATOM   3622  CA  LEU B  96      54.901  14.308  51.007  1.00  0.00              
ATOM   3623  CB  LEU B  96      55.942  15.374  50.685  1.00  0.00              
ATOM   3624  CG  LEU B  96      57.373  15.156  51.164  1.00  0.00              
ATOM   3625  CD1 LEU B  96      58.278  16.239  50.603  1.00  0.00              
ATOM   3626  CD2 LEU B  96      57.448  15.124  52.684  1.00  0.00              
ATOM   3627  C   LEU B  96      53.526  14.787  50.572  1.00  0.00              
ATOM   3628  O   LEU B  96      52.746  15.301  51.378  1.00  0.00              
ATOM   3629  N   GLU B  97      53.208  14.555  49.293  1.00  0.00              
ATOM   3630  CA  GLU B  97      51.925  14.954  48.732  1.00  0.00              
ATOM   3631  CB  GLU B  97      51.910  14.726  47.229  1.00  0.00              
ATOM   3632  CG  GLU B  97      53.063  15.325  46.435  1.00  0.00              
ATOM   3633  CD  GLU B  97      53.048  14.892  44.976  1.00  0.00              
ATOM   3634  OE1 GLU B  97      52.600  15.669  44.135  1.00  0.00              
ATOM   3635  OE2 GLU B  97      53.475  13.775  44.679  1.00  0.00              
ATOM   3636  C   GLU B  97      50.833  14.110  49.379  1.00  0.00              
ATOM   3637  O   GLU B  97      49.814  14.629  49.831  1.00  0.00              
ATOM   3638  N   ARG B  98      51.077  12.797  49.432  1.00  0.00              
ATOM   3639  CA  ARG B  98      50.297  11.825  50.185  1.00  0.00              
ATOM   3640  CB  ARG B  98      51.087  10.524  50.145  1.00  0.00              
ATOM   3641  CG  ARG B  98      50.491   9.256  50.724  1.00  0.00              
ATOM   3642  CD  ARG B  98      51.498   8.135  50.498  1.00  0.00              
ATOM   3643  NE  ARG B  98      51.703   7.881  49.078  1.00  0.00              
ATOM   3644  CZ  ARG B  98      52.821   7.358  48.579  1.00  0.00              
ATOM   3645  NH1 ARG B  98      52.845   7.035  47.295  1.00  0.00              
ATOM   3646  NH2 ARG B  98      53.915   7.221  49.321  1.00  0.00              
ATOM   3647  C   ARG B  98      50.024  12.242  51.623  1.00  0.00              
ATOM   3648  O   ARG B  98      48.870  12.256  52.055  1.00  0.00              
ATOM   3649  N   LYS B  99      51.079  12.615  52.357  1.00  0.00              
ATOM   3650  CA  LYS B  99      50.976  13.062  53.740  1.00  0.00              
ATOM   3651  CB  LYS B  99      52.383  13.367  54.254  1.00  0.00              
ATOM   3652  CG  LYS B  99      52.506  13.635  55.746  1.00  0.00              
ATOM   3653  CD  LYS B  99      53.960  13.926  56.085  1.00  0.00              
ATOM   3654  CE  LYS B  99      54.100  14.201  57.574  1.00  0.00              
ATOM   3655  NZ  LYS B  99      55.464  14.565  57.910  1.00  0.00              
ATOM   3656  C   LYS B  99      50.062  14.277  53.878  1.00  0.00              
ATOM   3657  O   LYS B  99      49.132  14.273  54.688  1.00  0.00              
ATOM   3658  N   LEU B 100      50.284  15.299  53.041  1.00  0.00              
ATOM   3659  CA  LEU B 100      49.467  16.508  53.031  1.00  0.00              
ATOM   3660  CB  LEU B 100      50.092  17.490  52.033  1.00  0.00              
ATOM   3661  CG  LEU B 100      49.676  18.961  51.942  1.00  0.00              
ATOM   3662  CD1 LEU B 100      50.832  19.770  51.383  1.00  0.00              
ATOM   3663  CD2 LEU B 100      48.423  19.181  51.104  1.00  0.00              
ATOM   3664  C   LEU B 100      48.010  16.197  52.688  1.00  0.00              
ATOM   3665  O   LEU B 100      47.082  16.669  53.348  1.00  0.00              
ATOM   3666  N   CYS B 101      47.815  15.360  51.667  1.00  0.00              
ATOM   3667  CA  CYS B 101      46.500  14.930  51.213  1.00  0.00              
ATOM   3668  CB  CYS B 101      46.692  14.027  50.003  1.00  0.00              
ATOM   3669  SG  CYS B 101      45.213  13.325  49.232  1.00  0.00              
ATOM   3670  C   CYS B 101      45.733  14.217  52.318  1.00  0.00              
ATOM   3671  O   CYS B 101      44.580  14.558  52.583  1.00  0.00              
ATOM   3672  N   MET B 102      46.373  13.276  53.024  1.00  0.00              
ATOM   3673  CA  MET B 102      45.748  12.611  54.159  1.00  0.00              
ATOM   3674  CB  MET B 102      46.586  11.455  54.681  1.00  0.00              
ATOM   3675  CG  MET B 102      46.670  10.283  53.717  1.00  0.00              
ATOM   3676  SD  MET B 102      47.567   8.884  54.431  1.00  0.00              
ATOM   3677  CE  MET B 102      49.206   9.543  54.343  1.00  0.00              
ATOM   3678  C   MET B 102      45.444  13.570  55.299  1.00  0.00              
ATOM   3679  O   MET B 102      44.367  13.503  55.891  1.00  0.00              
ATOM   3680  N   ALA B 103      46.359  14.503  55.588  1.00  0.00              
ATOM   3681  CA  ALA B 103      46.119  15.541  56.584  1.00  0.00              
ATOM   3682  CB  ALA B 103      47.362  16.405  56.732  1.00  0.00              
ATOM   3683  C   ALA B 103      44.952  16.463  56.235  1.00  0.00              
ATOM   3684  O   ALA B 103      44.327  17.050  57.118  1.00  0.00              
ATOM   3685  N   ALA B 104      44.650  16.607  54.941  1.00  0.00              
ATOM   3686  CA  ALA B 104      43.473  17.339  54.500  1.00  0.00              
ATOM   3687  CB  ALA B 104      43.706  17.831  53.078  1.00  0.00              
ATOM   3688  C   ALA B 104      42.170  16.540  54.513  1.00  0.00              
ATOM   3689  O   ALA B 104      41.097  17.114  54.305  1.00  0.00              
ATOM   3690  N   LEU B 105      42.203  15.224  54.756  1.00  0.00              
ATOM   3691  CA  LEU B 105      40.997  14.410  54.696  1.00  0.00              
ATOM   3692  CB  LEU B 105      41.331  12.958  54.384  1.00  0.00              
ATOM   3693  CG  LEU B 105      41.934  12.663  53.018  1.00  0.00              
ATOM   3694  CD1 LEU B 105      42.346  11.210  52.931  1.00  0.00              
ATOM   3695  CD2 LEU B 105      40.973  13.028  51.899  1.00  0.00              
ATOM   3696  C   LEU B 105      40.119  14.496  55.935  1.00  0.00              
ATOM   3697  O   LEU B 105      40.588  14.488  57.074  1.00  0.00              
ATOM   3698  N   LYS B 106      38.811  14.563  55.689  1.00  0.00              
ATOM   3699  CA  LYS B 106      37.842  14.836  56.737  1.00  0.00              
ATOM   3700  CB  LYS B 106      36.796  15.824  56.234  1.00  0.00              
ATOM   3701  CG  LYS B 106      37.345  17.190  55.855  1.00  0.00              
ATOM   3702  CD  LYS B 106      36.209  18.044  55.322  1.00  0.00              
ATOM   3703  CE  LYS B 106      36.729  19.411  54.914  1.00  0.00              
ATOM   3704  NZ  LYS B 106      35.646  20.222  54.394  1.00  0.00              
ATOM   3705  C   LYS B 106      37.119  13.600  57.249  1.00  0.00              
ATOM   3706  O   LYS B 106      36.790  12.681  56.492  1.00  0.00              
ATOM   3707  N   HIS B 107      36.864  13.609  58.560  1.00  0.00              
ATOM   3708  CA  HIS B 107      35.958  12.666  59.203  1.00  0.00              
ATOM   3709  CB  HIS B 107      35.931  12.940  60.717  1.00  0.00              
ATOM   3710  CG  HIS B 107      34.826  12.227  61.492  1.00  0.00              
ATOM   3711  ND1 HIS B 107      34.642  10.924  61.635  1.00  0.00              
ATOM   3712  CD2 HIS B 107      33.774  12.879  62.097  1.00  0.00              
ATOM   3713  NE2 HIS B 107      32.997  11.926  62.542  1.00  0.00              
ATOM   3714  CE1 HIS B 107      33.514  10.753  62.271  1.00  0.00              
ATOM   3715  C   HIS B 107      34.554  12.780  58.617  1.00  0.00              
ATOM   3716  O   HIS B 107      34.068  13.875  58.327  1.00  0.00              
ATOM   3717  N   GLN B 108      33.898  11.634  58.441  1.00  0.00              
ATOM   3718  CA  GLN B 108      32.537  11.606  57.935  1.00  0.00              
ATOM   3719  CB  GLN B 108      32.386  10.501  56.886  1.00  0.00              
ATOM   3720  CG  GLN B 108      33.384  10.560  55.727  1.00  0.00              
ATOM   3721  CD  GLN B 108      33.346  11.851  54.921  1.00  0.00              
ATOM   3722  OE1 GLN B 108      32.376  12.154  54.231  1.00  0.00              
ATOM   3723  NE2 GLN B 108      34.392  12.663  54.965  1.00  0.00              
ATOM   3724  C   GLN B 108      31.610  11.359  59.123  1.00  0.00              
ATOM   3725  O   GLN B 108      31.682  10.280  59.716  1.00  0.00              
ATOM   3726  N   PRO B 109      30.767  12.315  59.549  1.00  0.00              
ATOM   3727  CD  PRO B 109      30.720  13.673  59.018  1.00  0.00              
ATOM   3728  CA  PRO B 109      29.859  12.176  60.687  1.00  0.00              
ATOM   3729  CB  PRO B 109      29.117  13.497  60.691  1.00  0.00              
ATOM   3730  CG  PRO B 109      30.155  14.462  60.185  1.00  0.00              
ATOM   3731  C   PRO B 109      28.901  10.995  60.590  1.00  0.00              
ATOM   3732  O   PRO B 109      28.140  10.851  59.628  1.00  0.00              
ATOM   3733  N   GLN B 110      28.944  10.131  61.607  1.00  0.00              
ATOM   3734  CA  GLN B 110      28.131   8.928  61.608  1.00  0.00              
ATOM   3735  CB  GLN B 110      28.656   7.905  62.613  1.00  0.00              
ATOM   3736  CG  GLN B 110      27.936   6.559  62.546  1.00  0.00              
ATOM   3737  CD  GLN B 110      28.059   5.824  61.221  1.00  0.00              
ATOM   3738  OE1 GLN B 110      27.335   6.108  60.266  1.00  0.00              
ATOM   3739  NE2 GLN B 110      28.977   4.873  61.127  1.00  0.00              
ATOM   3740  C   GLN B 110      26.641   9.190  61.801  1.00  0.00              
ATOM   3741  O   GLN B 110      26.114   9.380  62.906  1.00  0.00              
ATOM   3742  N   GLU B 111      26.005   9.228  60.633  1.00  0.00              
ATOM   3743  CA  GLU B 111      24.563   9.348  60.523  1.00  0.00              
ATOM   3744  CB  GLU B 111      24.203  10.156  59.277  1.00  0.00              
ATOM   3745  CG  GLU B 111      24.771  11.578  59.274  1.00  0.00              
ATOM   3746  CD  GLU B 111      24.393  12.441  58.075  1.00  0.00              
ATOM   3747  OE1 GLU B 111      24.337  11.957  56.943  1.00  0.00              
ATOM   3748  OE2 GLU B 111      24.147  13.635  58.256  1.00  0.00              
ATOM   3749  C   GLU B 111      23.829   8.010  60.506  1.00  0.00              
ATOM   3750  O   GLU B 111      22.598   7.994  60.517  1.00  0.00              
ATOM   3751  N   PHE B 112      24.499   6.852  60.448  1.00  0.00              
ATOM   3752  CA  PHE B 112      23.788   5.580  60.520  1.00  0.00              
ATOM   3753  CB  PHE B 112      23.653   4.922  59.141  1.00  0.00              
ATOM   3754  CG  PHE B 112      22.602   5.595  58.267  1.00  0.00              
ATOM   3755  CD1 PHE B 112      22.990   6.411  57.222  1.00  0.00              
ATOM   3756  CD2 PHE B 112      21.259   5.420  58.550  1.00  0.00              
ATOM   3757  CE1 PHE B 112      22.033   7.067  56.476  1.00  0.00              
ATOM   3758  CE2 PHE B 112      20.309   6.081  57.798  1.00  0.00              
ATOM   3759  CZ  PHE B 112      20.695   6.907  56.765  1.00  0.00              
ATOM   3760  C   PHE B 112      24.341   4.600  61.549  1.00  0.00              
ATOM   3761  O   PHE B 112      25.257   3.824  61.257  1.00  0.00              
ATOM   3762  N   PRO B 113      23.835   4.608  62.791  1.00  0.00              
ATOM   3763  CD  PRO B 113      22.988   5.655  63.350  1.00  0.00              
ATOM   3764  CA  PRO B 113      24.206   3.645  63.817  1.00  0.00              
ATOM   3765  CB  PRO B 113      23.567   4.197  65.078  1.00  0.00              
ATOM   3766  CG  PRO B 113      22.393   4.994  64.580  1.00  0.00              
ATOM   3767  C   PRO B 113      23.800   2.210  63.504  1.00  0.00              
ATOM   3768  O   PRO B 113      22.667   1.766  63.684  1.00  0.00              
ATOM   3769  N   THR B 114      24.793   1.484  62.994  1.00  0.00              
ATOM   3770  CA  THR B 114      24.694   0.046  62.784  1.00  0.00              
ATOM   3771  CB  THR B 114      25.795  -0.443  61.814  1.00  0.00              
ATOM   3772  OG1 THR B 114      27.065  -0.095  62.359  1.00  0.00              
ATOM   3773  CG2 THR B 114      25.619   0.141  60.421  1.00  0.00              
ATOM   3774  C   THR B 114      24.712  -0.784  64.068  1.00  0.00              
ATOM   3775  O   THR B 114      24.493  -2.000  64.037  1.00  0.00              
ATOM   3776  N   TYR B 115      24.983  -0.115  65.195  1.00  0.00              
ATOM   3777  CA  TYR B 115      25.094  -0.723  66.509  1.00  0.00              
ATOM   3778  CB  TYR B 115      25.440   0.375  67.531  1.00  0.00              
ATOM   3779  CG  TYR B 115      25.547  -0.072  68.987  1.00  0.00              
ATOM   3780  CD1 TYR B 115      26.580  -0.893  69.397  1.00  0.00              
ATOM   3781  CE1 TYR B 115      26.618  -1.358  70.696  1.00  0.00              
ATOM   3782  CD2 TYR B 115      24.574   0.319  69.888  1.00  0.00              
ATOM   3783  CE2 TYR B 115      24.612  -0.138  71.188  1.00  0.00              
ATOM   3784  CZ  TYR B 115      25.630  -0.981  71.580  1.00  0.00              
ATOM   3785  OH  TYR B 115      25.661  -1.449  72.879  1.00  0.00              
ATOM   3786  C   TYR B 115      23.875  -1.519  66.959  1.00  0.00              
ATOM   3787  O   TYR B 115      22.723  -1.088  66.873  1.00  0.00              
ATOM   3788  N   VAL B 116      24.198  -2.707  67.463  1.00  0.00              
ATOM   3789  CA  VAL B 116      23.240  -3.566  68.130  1.00  0.00              
ATOM   3790  CB  VAL B 116      22.613  -4.576  67.125  1.00  0.00              
ATOM   3791  CG1 VAL B 116      23.629  -5.524  66.494  1.00  0.00              
ATOM   3792  CG2 VAL B 116      21.463  -5.340  67.767  1.00  0.00              
ATOM   3793  C   VAL B 116      23.995  -4.233  69.275  1.00  0.00              
ATOM   3794  O   VAL B 116      25.181  -4.547  69.153  1.00  0.00              
ATOM   3795  N   GLU B 117      23.340  -4.402  70.424  1.00  0.00              
ATOM   3796  CA  GLU B 117      23.965  -5.068  71.553  1.00  0.00              
ATOM   3797  CB  GLU B 117      23.399  -4.524  72.865  1.00  0.00              
ATOM   3798  CG  GLU B 117      24.191  -4.996  74.087  1.00  0.00              
ATOM   3799  CD  GLU B 117      23.665  -4.630  75.471  1.00  0.00              
ATOM   3800  OE1 GLU B 117      24.263  -5.103  76.445  1.00  0.00              
ATOM   3801  OE2 GLU B 117      22.698  -3.877  75.601  1.00  0.00              
ATOM   3802  C   GLU B 117      23.693  -6.566  71.439  1.00  0.00              
ATOM   3803  O   GLU B 117      22.564  -6.945  71.113  1.00  0.00              
ATOM   3804  N   PRO B 118      24.676  -7.456  71.643  1.00  0.00              
ATOM   3805  CD  PRO B 118      26.101  -7.155  71.548  1.00  0.00              
ATOM   3806  CA  PRO B 118      24.453  -8.895  71.779  1.00  0.00              
ATOM   3807  CB  PRO B 118      25.861  -9.439  71.905  1.00  0.00              
ATOM   3808  CG  PRO B 118      26.678  -8.478  71.083  1.00  0.00              
ATOM   3809  C   PRO B 118      23.625  -9.225  73.018  1.00  0.00              
ATOM   3810  O   PRO B 118      23.519  -8.419  73.948  1.00  0.00              
ATOM   3811  N   THR B 119      23.021 -10.414  73.056  1.00  0.00              
ATOM   3812  CA  THR B 119      22.256 -10.823  74.225  1.00  0.00              
ATOM   3813  CB  THR B 119      21.242 -11.939  73.903  1.00  0.00              
ATOM   3814  OG1 THR B 119      21.946 -13.014  73.294  1.00  0.00              
ATOM   3815  CG2 THR B 119      20.136 -11.439  72.992  1.00  0.00              
ATOM   3816  C   THR B 119      23.170 -11.227  75.375  1.00  0.00              
ATOM   3817  O   THR B 119      24.301 -11.676  75.162  1.00  0.00              
ATOM   3818  N   ASN B 120      22.653 -11.068  76.597  1.00  0.00              
ATOM   3819  CA  ASN B 120      23.351 -11.325  77.858  1.00  0.00              
ATOM   3820  CB  ASN B 120      22.329 -11.439  78.997  1.00  0.00              
ATOM   3821  CG  ASN B 120      21.434 -10.216  79.164  1.00  0.00              
ATOM   3822  OD1 ASN B 120      20.927  -9.653  78.192  1.00  0.00              
ATOM   3823  ND2 ASN B 120      21.185  -9.748  80.376  1.00  0.00              
ATOM   3824  C   ASN B 120      24.267 -12.543  77.881  1.00  0.00              
ATOM   3825  O   ASN B 120      25.431 -12.460  78.281  1.00  0.00              
ATOM   3826  N   ASP B 121      23.754 -13.676  77.385  1.00  0.00              
ATOM   3827  CA  ASP B 121      24.541 -14.896  77.271  1.00  0.00              
ATOM   3828  CB  ASP B 121      23.677 -16.087  76.854  1.00  0.00              
ATOM   3829  CG  ASP B 121      24.475 -17.374  76.653  1.00  0.00              
ATOM   3830  OD1 ASP B 121      24.890 -17.982  77.639  1.00  0.00              
ATOM   3831  OD2 ASP B 121      24.673 -17.764  75.504  1.00  0.00              
ATOM   3832  C   ASP B 121      25.707 -14.760  76.303  1.00  0.00              
ATOM   3833  O   ASP B 121      26.800 -15.217  76.622  1.00  0.00              
ATOM   3834  N   GLU B 122      25.506 -14.135  75.138  1.00  0.00              
ATOM   3835  CA  GLU B 122      26.562 -13.989  74.141  1.00  0.00              
ATOM   3836  CB  GLU B 122      26.027 -13.383  72.854  1.00  0.00              
ATOM   3837  CG  GLU B 122      24.984 -14.220  72.133  1.00  0.00              
ATOM   3838  CD  GLU B 122      24.435 -13.521  70.900  1.00  0.00              
ATOM   3839  OE1 GLU B 122      23.604 -12.618  71.056  1.00  0.00              
ATOM   3840  OE2 GLU B 122      24.829 -13.870  69.790  1.00  0.00              
ATOM   3841  C   GLU B 122      27.671 -13.088  74.664  1.00  0.00              
ATOM   3842  O   GLU B 122      28.855 -13.373  74.473  1.00  0.00              
ATOM   3843  N   ILE B 123      27.256 -12.018  75.356  1.00  0.00              
ATOM   3844  CA  ILE B 123      28.164 -11.086  76.015  1.00  0.00              
ATOM   3845  CB  ILE B 123      27.351 -10.005  76.772  1.00  0.00              
ATOM   3846  CG2 ILE B 123      28.284  -9.034  77.473  1.00  0.00              
ATOM   3847  CG1 ILE B 123      26.419  -9.224  75.862  1.00  0.00              
ATOM   3848  CD1 ILE B 123      25.447  -8.312  76.634  1.00  0.00              
ATOM   3849  C   ILE B 123      29.067 -11.850  76.980  1.00  0.00              
ATOM   3850  O   ILE B 123      30.295 -11.825  76.848  1.00  0.00              
ATOM   3851  N   CYS B 124      28.445 -12.578  77.917  1.00  0.00              
ATOM   3852  CA  CYS B 124      29.190 -13.386  78.867  1.00  0.00              
ATOM   3853  CB  CYS B 124      28.278 -14.007  79.913  1.00  0.00              
ATOM   3854  SG  CYS B 124      27.576 -12.764  81.023  1.00  0.00              
ATOM   3855  C   CYS B 124      30.049 -14.464  78.231  1.00  0.00              
ATOM   3856  O   CYS B 124      31.196 -14.627  78.638  1.00  0.00              
ATOM   3857  N   GLU B 125      29.554 -15.178  77.213  1.00  0.00              
ATOM   3858  CA  GLU B 125      30.337 -16.205  76.543  1.00  0.00              
ATOM   3859  CB  GLU B 125      29.492 -17.020  75.568  1.00  0.00              
ATOM   3860  CG  GLU B 125      28.501 -17.959  76.253  1.00  0.00              
ATOM   3861  CD  GLU B 125      29.149 -18.973  77.185  1.00  0.00              
ATOM   3862  OE1 GLU B 125      29.792 -19.905  76.697  1.00  0.00              
ATOM   3863  OE2 GLU B 125      29.026 -18.827  78.400  1.00  0.00              
ATOM   3864  C   GLU B 125      31.571 -15.671  75.841  1.00  0.00              
ATOM   3865  O   GLU B 125      32.659 -16.206  76.049  1.00  0.00              
ATOM   3866  N   ALA B 126      31.440 -14.595  75.059  1.00  0.00              
ATOM   3867  CA  ALA B 126      32.584 -13.988  74.389  1.00  0.00              
ATOM   3868  CB  ALA B 126      32.118 -12.793  73.575  1.00  0.00              
ATOM   3869  C   ALA B 126      33.628 -13.506  75.390  1.00  0.00              
ATOM   3870  O   ALA B 126      34.815 -13.822  75.274  1.00  0.00              
ATOM   3871  N   PHE B 127      33.156 -12.814  76.434  1.00  0.00              
ATOM   3872  CA  PHE B 127      34.016 -12.321  77.498  1.00  0.00              
ATOM   3873  CB  PHE B 127      33.186 -11.434  78.414  1.00  0.00              
ATOM   3874  CG  PHE B 127      33.959 -10.314  79.095  1.00  0.00              
ATOM   3875  CD1 PHE B 127      34.246  -9.158  78.392  1.00  0.00              
ATOM   3876  CD2 PHE B 127      34.308 -10.421  80.428  1.00  0.00              
ATOM   3877  CE1 PHE B 127      34.857  -8.100  79.033  1.00  0.00              
ATOM   3878  CE2 PHE B 127      34.918  -9.356  81.060  1.00  0.00              
ATOM   3879  CZ  PHE B 127      35.188  -8.196  80.367  1.00  0.00              
ATOM   3880  C   PHE B 127      34.658 -13.453  78.300  1.00  0.00              
ATOM   3881  O   PHE B 127      35.786 -13.315  78.772  1.00  0.00              
ATOM   3882  N   ARG B 128      33.964 -14.585  78.464  1.00  0.00              
ATOM   3883  CA  ARG B 128      34.509 -15.758  79.137  1.00  0.00              
ATOM   3884  CB  ARG B 128      33.389 -16.758  79.421  1.00  0.00              
ATOM   3885  CG  ARG B 128      33.818 -17.997  80.197  1.00  0.00              
ATOM   3886  CD  ARG B 128      32.728 -19.068  80.243  1.00  0.00              
ATOM   3887  NE  ARG B 128      32.285 -19.541  78.934  1.00  0.00              
ATOM   3888  CZ  ARG B 128      33.044 -20.242  78.083  1.00  0.00              
ATOM   3889  NH1 ARG B 128      32.500 -20.651  76.946  1.00  0.00              
ATOM   3890  NH2 ARG B 128      34.314 -20.539  78.342  1.00  0.00              
ATOM   3891  C   ARG B 128      35.595 -16.423  78.298  1.00  0.00              
ATOM   3892  O   ARG B 128      36.638 -16.816  78.821  1.00  0.00              
ATOM   3893  N   LYS B 129      35.354 -16.561  76.990  1.00  0.00              
ATOM   3894  CA  LYS B 129      36.320 -17.160  76.078  1.00  0.00              
ATOM   3895  CB  LYS B 129      35.687 -17.392  74.711  1.00  0.00              
ATOM   3896  CG  LYS B 129      34.599 -18.454  74.770  1.00  0.00              
ATOM   3897  CD  LYS B 129      33.854 -18.543  73.452  1.00  0.00              
ATOM   3898  CE  LYS B 129      32.710 -19.533  73.595  1.00  0.00              
ATOM   3899  NZ  LYS B 129      31.974 -19.640  72.351  1.00  0.00              
ATOM   3900  C   LYS B 129      37.584 -16.321  75.948  1.00  0.00              
ATOM   3901  O   LYS B 129      38.692 -16.859  75.932  1.00  0.00              
ATOM   3902  N   ASP B 130      37.421 -14.999  75.840  1.00  0.00              
ATOM   3903  CA  ASP B 130      38.522 -14.055  75.962  1.00  0.00              
ATOM   3904  CB  ASP B 130      39.460 -14.064  74.740  1.00  0.00              
ATOM   3905  CG  ASP B 130      40.509 -12.960  74.791  1.00  0.00              
ATOM   3906  OD1 ASP B 130      40.462 -12.065  73.948  1.00  0.00              
ATOM   3907  OD2 ASP B 130      41.340 -12.953  75.697  1.00  0.00              
ATOM   3908  C   ASP B 130      37.985 -12.644  76.176  1.00  0.00              
ATOM   3909  O   ASP B 130      37.440 -12.067  75.235  1.00  0.00              
ATOM   3910  N   PRO B 131      38.176 -12.015  77.344  1.00  0.00              
ATOM   3911  CD  PRO B 131      38.941 -12.558  78.464  1.00  0.00              
ATOM   3912  CA  PRO B 131      37.670 -10.678  77.651  1.00  0.00              
ATOM   3913  CB  PRO B 131      38.194 -10.435  79.056  1.00  0.00              
ATOM   3914  CG  PRO B 131      39.425 -11.302  79.160  1.00  0.00              
ATOM   3915  C   PRO B 131      38.085  -9.578  76.679  1.00  0.00              
ATOM   3916  O   PRO B 131      37.280  -8.724  76.296  1.00  0.00              
ATOM   3917  N   LYS B 132      39.346  -9.657  76.236  1.00  0.00              
ATOM   3918  CA  LYS B 132      39.952  -8.653  75.374  1.00  0.00              
ATOM   3919  CB  LYS B 132      41.422  -8.978  75.102  1.00  0.00              
ATOM   3920  CG  LYS B 132      42.280  -9.249  76.337  1.00  0.00              
ATOM   3921  CD  LYS B 132      42.356  -8.057  77.279  1.00  0.00              
ATOM   3922  CE  LYS B 132      43.105  -8.472  78.534  1.00  0.00              
ATOM   3923  NZ  LYS B 132      43.192  -7.368  79.468  1.00  0.00              
ATOM   3924  C   LYS B 132      39.214  -8.494  74.054  1.00  0.00              
ATOM   3925  O   LYS B 132      38.904  -7.365  73.678  1.00  0.00              
ATOM   3926  N   GLU B 133      38.868  -9.592  73.365  1.00  0.00              
ATOM   3927  CA  GLU B 133      38.139  -9.497  72.108  1.00  0.00              
ATOM   3928  CB  GLU B 133      38.058 -10.840  71.355  1.00  0.00              
ATOM   3929  CG  GLU B 133      37.623 -12.126  72.069  1.00  0.00              
ATOM   3930  CD  GLU B 133      36.130 -12.419  72.153  1.00  0.00              
ATOM   3931  OE1 GLU B 133      35.657 -13.265  71.397  1.00  0.00              
ATOM   3932  OE2 GLU B 133      35.439 -11.807  72.962  1.00  0.00              
ATOM   3933  C   GLU B 133      36.788  -8.804  72.205  1.00  0.00              
ATOM   3934  O   GLU B 133      36.484  -7.959  71.363  1.00  0.00              
ATOM   3935  N   TYR B 134      35.989  -9.094  73.239  1.00  0.00              
ATOM   3936  CA  TYR B 134      34.705  -8.430  73.414  1.00  0.00              
ATOM   3937  CB  TYR B 134      33.852  -9.115  74.486  1.00  0.00              
ATOM   3938  CG  TYR B 134      32.397  -8.660  74.445  1.00  0.00              
ATOM   3939  CD1 TYR B 134      31.587  -9.057  73.398  1.00  0.00              
ATOM   3940  CE1 TYR B 134      30.299  -8.576  73.296  1.00  0.00              
ATOM   3941  CD2 TYR B 134      31.906  -7.805  75.414  1.00  0.00              
ATOM   3942  CE2 TYR B 134      30.620  -7.317  75.310  1.00  0.00              
ATOM   3943  CZ  TYR B 134      29.827  -7.701  74.249  1.00  0.00              
ATOM   3944  OH  TYR B 134      28.540  -7.213  74.126  1.00  0.00              
ATOM   3945  C   TYR B 134      34.907  -6.963  73.760  1.00  0.00              
ATOM   3946  O   TYR B 134      34.229  -6.097  73.202  1.00  0.00              
ATOM   3947  N   ALA B 135      35.863  -6.678  74.652  1.00  0.00              
ATOM   3948  CA  ALA B 135      36.205  -5.311  75.017  1.00  0.00              
ATOM   3949  CB  ALA B 135      37.390  -5.326  75.974  1.00  0.00              
ATOM   3950  C   ALA B 135      36.592  -4.468  73.809  1.00  0.00              
ATOM   3951  O   ALA B 135      36.040  -3.390  73.573  1.00  0.00              
ATOM   3952  N   ASN B 136      37.505  -5.008  72.999  1.00  0.00              
ATOM   3953  CA  ASN B 136      37.976  -4.343  71.798  1.00  0.00              
ATOM   3954  CB  ASN B 136      39.167  -5.078  71.183  1.00  0.00              
ATOM   3955  CG  ASN B 136      40.448  -5.069  72.011  1.00  0.00              
ATOM   3956  OD1 ASN B 136      41.257  -5.989  71.923  1.00  0.00              
ATOM   3957  ND2 ASN B 136      40.738  -4.067  72.834  1.00  0.00              
ATOM   3958  C   ASN B 136      36.882  -4.182  70.758  1.00  0.00              
ATOM   3959  O   ASN B 136      36.721  -3.099  70.194  1.00  0.00              
ATOM   3960  N   GLN B 137      36.091  -5.236  70.527  1.00  0.00              
ATOM   3961  CA  GLN B 137      35.010  -5.195  69.554  1.00  0.00              
ATOM   3962  CB  GLN B 137      34.453  -6.603  69.343  1.00  0.00              
ATOM   3963  CG  GLN B 137      33.685  -6.832  68.044  1.00  0.00              
ATOM   3964  CD  GLN B 137      32.171  -6.749  68.171  1.00  0.00              
ATOM   3965  OE1 GLN B 137      31.489  -7.758  68.321  1.00  0.00              
ATOM   3966  NE2 GLN B 137      31.579  -5.565  68.125  1.00  0.00              
ATOM   3967  C   GLN B 137      33.917  -4.218  69.966  1.00  0.00              
ATOM   3968  O   GLN B 137      33.311  -3.586  69.098  1.00  0.00              
ATOM   3969  N   PHE B 138      33.648  -4.065  71.268  1.00  0.00              
ATOM   3970  CA  PHE B 138      32.706  -3.060  71.734  1.00  0.00              
ATOM   3971  CB  PHE B 138      32.333  -3.288  73.201  1.00  0.00              
ATOM   3972  CG  PHE B 138      31.185  -2.396  73.656  1.00  0.00              
ATOM   3973  CD1 PHE B 138      29.899  -2.669  73.229  1.00  0.00              
ATOM   3974  CD2 PHE B 138      31.437  -1.289  74.446  1.00  0.00              
ATOM   3975  CE1 PHE B 138      28.873  -1.816  73.573  1.00  0.00              
ATOM   3976  CE2 PHE B 138      30.403  -0.439  74.777  1.00  0.00              
ATOM   3977  CZ  PHE B 138      29.124  -0.700  74.339  1.00  0.00              
ATOM   3978  C   PHE B 138      33.267  -1.656  71.538  1.00  0.00              
ATOM   3979  O   PHE B 138      32.592  -0.803  70.953  1.00  0.00              
ATOM   3980  N   MET B 139      34.505  -1.414  71.994  1.00  0.00              
ATOM   3981  CA  MET B 139      35.154  -0.113  71.841  1.00  0.00              
ATOM   3982  CB  MET B 139      36.521  -0.076  72.513  1.00  0.00              
ATOM   3983  CG  MET B 139      36.483  -0.140  74.031  1.00  0.00              
ATOM   3984  SD  MET B 139      38.103   0.167  74.777  1.00  0.00              
ATOM   3985  CE  MET B 139      38.709  -1.491  74.907  1.00  0.00              
ATOM   3986  C   MET B 139      35.307   0.327  70.391  1.00  0.00              
ATOM   3987  O   MET B 139      35.370   1.518  70.092  1.00  0.00              
ATOM   3988  N   TRP B 140      35.402  -0.652  69.489  1.00  0.00              
ATOM   3989  CA  TRP B 140      35.195  -0.417  68.074  1.00  0.00              
ATOM   3990  CB  TRP B 140      35.654  -1.662  67.297  1.00  0.00              
ATOM   3991  CG  TRP B 140      35.302  -1.674  65.815  1.00  0.00              
ATOM   3992  CD2 TRP B 140      34.342  -2.440  65.215  1.00  0.00              
ATOM   3993  CE2 TRP B 140      34.370  -1.997  63.936  1.00  0.00              
ATOM   3994  CE3 TRP B 140      33.620  -3.542  65.602  1.00  0.00              
ATOM   3995  CD1 TRP B 140      35.888  -0.816  64.907  1.00  0.00              
ATOM   3996  NE1 TRP B 140      35.288  -1.042  63.754  1.00  0.00              
ATOM   3997  CZ2 TRP B 140      33.672  -2.590  62.915  1.00  0.00              
ATOM   3998  CZ3 TRP B 140      32.891  -4.159  64.596  1.00  0.00              
ATOM   3999  CH2 TRP B 140      32.915  -3.693  63.283  1.00  0.00              
ATOM   4000  C   TRP B 140      33.732  -0.050  67.807  1.00  0.00              
ATOM   4001  O   TRP B 140      33.425   1.130  67.631  1.00  0.00              
ATOM   4002  N   GLU B 141      32.814  -1.028  67.895  1.00  0.00              
ATOM   4003  CA  GLU B 141      31.460  -0.931  67.351  1.00  0.00              
ATOM   4004  CB  GLU B 141      30.647  -2.180  67.693  1.00  0.00              
ATOM   4005  CG  GLU B 141      29.386  -2.347  66.834  1.00  0.00              
ATOM   4006  CD  GLU B 141      28.439  -3.477  67.230  1.00  0.00              
ATOM   4007  OE1 GLU B 141      28.903  -4.548  67.626  1.00  0.00              
ATOM   4008  OE2 GLU B 141      27.229  -3.274  67.129  1.00  0.00              
ATOM   4009  C   GLU B 141      30.685   0.299  67.795  1.00  0.00              
ATOM   4010  O   GLU B 141      30.050   0.973  66.973  1.00  0.00              
ATOM   4011  N   TYR B 142      30.781   0.601  69.093  1.00  0.00              
ATOM   4012  CA  TYR B 142      30.091   1.740  69.665  1.00  0.00              
ATOM   4013  CB  TYR B 142      30.210   1.712  71.189  1.00  0.00              
ATOM   4014  CG  TYR B 142      29.145   2.543  71.893  1.00  0.00              
ATOM   4015  CD1 TYR B 142      27.850   2.069  71.977  1.00  0.00              
ATOM   4016  CE1 TYR B 142      26.870   2.832  72.577  1.00  0.00              
ATOM   4017  CD2 TYR B 142      29.467   3.773  72.428  1.00  0.00              
ATOM   4018  CE2 TYR B 142      28.490   4.541  73.026  1.00  0.00              
ATOM   4019  CZ  TYR B 142      27.197   4.068  73.092  1.00  0.00              
ATOM   4020  OH  TYR B 142      26.220   4.844  73.685  1.00  0.00              
ATOM   4021  C   TYR B 142      30.672   3.025  69.086  1.00  0.00              
ATOM   4022  O   TYR B 142      29.931   3.827  68.519  1.00  0.00              
ATOM   4023  N   SER B 143      31.994   3.210  69.124  1.00  0.00              
ATOM   4024  CA  SER B 143      32.603   4.438  68.643  1.00  0.00              
ATOM   4025  CB  SER B 143      34.022   4.540  69.164  1.00  0.00              
ATOM   4026  OG  SER B 143      33.987   4.557  70.585  1.00  0.00              
ATOM   4027  C   SER B 143      32.536   4.623  67.131  1.00  0.00              
ATOM   4028  O   SER B 143      32.393   5.755  66.673  1.00  0.00              
ATOM   4029  N   THR B 144      32.577   3.552  66.324  1.00  0.00              
ATOM   4030  CA  THR B 144      32.299   3.651  64.892  1.00  0.00              
ATOM   4031  CB  THR B 144      32.538   2.310  64.171  1.00  0.00              
ATOM   4032  OG1 THR B 144      32.138   1.261  65.048  1.00  0.00              
ATOM   4033  CG2 THR B 144      33.979   2.150  63.725  1.00  0.00              
ATOM   4034  C   THR B 144      30.890   4.136  64.578  1.00  0.00              
ATOM   4035  O   THR B 144      30.624   4.742  63.537  1.00  0.00              
ATOM   4036  N   ASN B 145      29.964   3.846  65.493  1.00  0.00              
ATOM   4037  CA  ASN B 145      28.582   4.241  65.315  1.00  0.00              
ATOM   4038  CB  ASN B 145      27.667   3.110  65.721  1.00  0.00              
ATOM   4039  CG  ASN B 145      27.681   2.033  64.655  1.00  0.00              
ATOM   4040  OD1 ASN B 145      27.313   2.281  63.510  1.00  0.00              
ATOM   4041  ND2 ASN B 145      28.114   0.813  64.937  1.00  0.00              
ATOM   4042  C   ASN B 145      28.199   5.528  66.016  1.00  0.00              
ATOM   4043  O   ASN B 145      27.220   6.182  65.655  1.00  0.00              
ATOM   4044  N   TYR B 146      28.966   5.904  67.035  1.00  0.00              
ATOM   4045  CA  TYR B 146      28.733   7.141  67.750  1.00  0.00              
ATOM   4046  CB  TYR B 146      28.204   6.854  69.165  1.00  0.00              
ATOM   4047  CG  TYR B 146      26.903   6.060  69.129  1.00  0.00              
ATOM   4048  CD1 TYR B 146      26.925   4.714  69.428  1.00  0.00              
ATOM   4049  CE1 TYR B 146      25.799   3.944  69.239  1.00  0.00              
ATOM   4050  CD2 TYR B 146      25.734   6.650  68.685  1.00  0.00              
ATOM   4051  CE2 TYR B 146      24.605   5.883  68.488  1.00  0.00              
ATOM   4052  CZ  TYR B 146      24.649   4.532  68.765  1.00  0.00              
ATOM   4053  OH  TYR B 146      23.527   3.750  68.580  1.00  0.00              
ATOM   4054  C   TYR B 146      30.011   7.967  67.730  1.00  0.00              
ATOM   4055  O   TYR B 146      30.658   8.239  68.740  1.00  0.00              
ATOM   4056  N   GLY B 147      30.345   8.372  66.502  1.00  0.00              
ATOM   4057  CA  GLY B 147      31.564   9.113  66.213  1.00  0.00              
ATOM   4058  C   GLY B 147      31.518  10.539  66.738  1.00  0.00              
ATOM   4059  O   GLY B 147      32.440  11.007  67.400  1.00  0.00              
ATOM   4060  N   GLN B 148      30.407  11.229  66.472  1.00  0.00              
ATOM   4061  CA  GLN B 148      30.220  12.602  66.916  1.00  0.00              
ATOM   4062  CB  GLN B 148      29.257  13.329  65.986  1.00  0.00              
ATOM   4063  CG  GLN B 148      29.940  13.926  64.763  1.00  0.00              
ATOM   4064  CD  GLN B 148      30.884  15.071  65.106  1.00  0.00              
ATOM   4065  OE1 GLN B 148      32.103  14.944  65.049  1.00  0.00              
ATOM   4066  NE2 GLN B 148      30.375  16.243  65.460  1.00  0.00              
ATOM   4067  C   GLN B 148      29.757  12.724  68.362  1.00  0.00              
ATOM   4068  O   GLN B 148      29.550  13.827  68.870  1.00  0.00              
ATOM   4069  N   ALA B 149      29.542  11.590  69.036  1.00  0.00              
ATOM   4070  CA  ALA B 149      29.355  11.584  70.477  1.00  0.00              
ATOM   4071  CB  ALA B 149      28.971  10.189  70.938  1.00  0.00              
ATOM   4072  C   ALA B 149      30.674  11.949  71.152  1.00  0.00              
ATOM   4073  O   ALA B 149      31.728  11.521  70.671  1.00  0.00              
ATOM   4074  N   PRO B 150      30.688  12.749  72.230  1.00  0.00              
ATOM   4075  CD  PRO B 150      29.506  13.374  72.813  1.00  0.00              
ATOM   4076  CA  PRO B 150      31.898  13.161  72.935  1.00  0.00              
ATOM   4077  CB  PRO B 150      31.346  13.902  74.132  1.00  0.00              
ATOM   4078  CG  PRO B 150      30.078  14.522  73.618  1.00  0.00              
ATOM   4079  C   PRO B 150      32.778  12.001  73.375  1.00  0.00              
ATOM   4080  O   PRO B 150      32.306  11.040  73.993  1.00  0.00              
ATOM   4081  N   LEU B 151      34.064  12.103  73.021  1.00  0.00              
ATOM   4082  CA  LEU B 151      35.108  11.181  73.460  1.00  0.00              
ATOM   4083  CB  LEU B 151      36.473  11.787  73.128  1.00  0.00              
ATOM   4084  CG  LEU B 151      37.764  11.019  73.415  1.00  0.00              
ATOM   4085  CD1 LEU B 151      37.836   9.721  72.625  1.00  0.00              
ATOM   4086  CD2 LEU B 151      38.961  11.888  73.075  1.00  0.00              
ATOM   4087  C   LEU B 151      35.027  10.825  74.942  1.00  0.00              
ATOM   4088  O   LEU B 151      35.153   9.656  75.308  1.00  0.00              
ATOM   4089  N   SER B 152      34.758  11.835  75.777  1.00  0.00              
ATOM   4090  CA  SER B 152      34.463  11.659  77.192  1.00  0.00              
ATOM   4091  CB  SER B 152      34.008  13.004  77.744  1.00  0.00              
ATOM   4092  OG  SER B 152      32.956  13.545  76.945  1.00  0.00              
ATOM   4093  C   SER B 152      33.390  10.607  77.447  1.00  0.00              
ATOM   4094  O   SER B 152      33.656   9.564  78.049  1.00  0.00              
ATOM   4095  N   LEU B 153      32.194  10.872  76.904  1.00  0.00              
ATOM   4096  CA  LEU B 153      31.046   9.989  77.030  1.00  0.00              
ATOM   4097  CB  LEU B 153      29.826  10.561  76.324  1.00  0.00              
ATOM   4098  CG  LEU B 153      29.124  11.733  76.982  1.00  0.00              
ATOM   4099  CD1 LEU B 153      27.979  12.220  76.116  1.00  0.00              
ATOM   4100  CD2 LEU B 153      28.613  11.340  78.358  1.00  0.00              
ATOM   4101  C   LEU B 153      31.305   8.581  76.533  1.00  0.00              
ATOM   4102  O   LEU B 153      30.977   7.617  77.229  1.00  0.00              
ATOM   4103  N   LEU B 154      31.953   8.473  75.368  1.00  0.00              
ATOM   4104  CA  LEU B 154      32.349   7.190  74.809  1.00  0.00              
ATOM   4105  CB  LEU B 154      33.071   7.383  73.480  1.00  0.00              
ATOM   4106  CG  LEU B 154      32.296   7.950  72.299  1.00  0.00              
ATOM   4107  CD1 LEU B 154      33.239   8.255  71.155  1.00  0.00              
ATOM   4108  CD2 LEU B 154      31.216   6.987  71.846  1.00  0.00              
ATOM   4109  C   LEU B 154      33.231   6.396  75.762  1.00  0.00              
ATOM   4110  O   LEU B 154      32.863   5.287  76.151  1.00  0.00              
ATOM   4111  N   VAL B 155      34.345   6.984  76.216  1.00  0.00              
ATOM   4112  CA  VAL B 155      35.286   6.303  77.101  1.00  0.00              
ATOM   4113  CB  VAL B 155      36.602   7.123  77.213  1.00  0.00              
ATOM   4114  CG1 VAL B 155      37.634   6.485  78.134  1.00  0.00              
ATOM   4115  CG2 VAL B 155      37.252   7.248  75.843  1.00  0.00              
ATOM   4116  C   VAL B 155      34.668   5.991  78.465  1.00  0.00              
ATOM   4117  O   VAL B 155      35.010   4.979  79.090  1.00  0.00              
ATOM   4118  N   SER B 156      33.754   6.829  78.970  1.00  0.00              
ATOM   4119  CA  SER B 156      32.999   6.480  80.163  1.00  0.00              
ATOM   4120  CB  SER B 156      32.282   7.690  80.756  1.00  0.00              
ATOM   4121  OG  SER B 156      31.560   8.473  79.815  1.00  0.00              
ATOM   4122  C   SER B 156      32.014   5.343  79.931  1.00  0.00              
ATOM   4123  O   SER B 156      31.883   4.457  80.779  1.00  0.00              
ATOM   4124  N   TYR B 157      31.347   5.324  78.770  1.00  0.00              
ATOM   4125  CA  TYR B 157      30.335   4.321  78.485  1.00  0.00              
ATOM   4126  CB  TYR B 157      29.530   4.664  77.230  1.00  0.00              
ATOM   4127  CG  TYR B 157      28.316   3.764  77.036  1.00  0.00              
ATOM   4128  CD1 TYR B 157      27.140   4.062  77.693  1.00  0.00              
ATOM   4129  CE1 TYR B 157      26.041   3.247  77.533  1.00  0.00              
ATOM   4130  CD2 TYR B 157      28.392   2.647  76.225  1.00  0.00              
ATOM   4131  CE2 TYR B 157      27.293   1.830  76.066  1.00  0.00              
ATOM   4132  CZ  TYR B 157      26.118   2.147  76.707  1.00  0.00              
ATOM   4133  OH  TYR B 157      25.001   1.362  76.501  1.00  0.00              
ATOM   4134  C   TYR B 157      30.984   2.959  78.320  1.00  0.00              
ATOM   4135  O   TYR B 157      30.526   1.997  78.934  1.00  0.00              
ATOM   4136  N   THR B 158      32.058   2.866  77.529  1.00  0.00              
ATOM   4137  CA  THR B 158      32.755   1.609  77.298  1.00  0.00              
ATOM   4138  CB  THR B 158      33.909   1.830  76.306  1.00  0.00              
ATOM   4139  OG1 THR B 158      34.660   2.924  76.821  1.00  0.00              
ATOM   4140  CG2 THR B 158      33.414   2.130  74.896  1.00  0.00              
ATOM   4141  C   THR B 158      33.264   1.009  78.602  1.00  0.00              
ATOM   4142  O   THR B 158      33.074  -0.175  78.877  1.00  0.00              
ATOM   4143  N   LYS B 159      33.858   1.873  79.430  1.00  0.00              
ATOM   4144  CA  LYS B 159      34.332   1.516  80.759  1.00  0.00              
ATOM   4145  CB  LYS B 159      34.922   2.767  81.381  1.00  0.00              
ATOM   4146  CG  LYS B 159      35.814   2.568  82.592  1.00  0.00              
ATOM   4147  CD  LYS B 159      36.342   3.897  83.132  1.00  0.00              
ATOM   4148  CE  LYS B 159      37.269   4.661  82.182  1.00  0.00              
ATOM   4149  NZ  LYS B 159      36.553   5.517  81.249  1.00  0.00              
ATOM   4150  C   LYS B 159      33.204   0.972  81.633  1.00  0.00              
ATOM   4151  O   LYS B 159      33.315  -0.123  82.191  1.00  0.00              
ATOM   4152  N   SER B 160      32.087   1.706  81.705  1.00  0.00              
ATOM   4153  CA  SER B 160      30.933   1.301  82.500  1.00  0.00              
ATOM   4154  CB  SER B 160      29.860   2.382  82.478  1.00  0.00              
ATOM   4155  OG  SER B 160      30.352   3.626  82.960  1.00  0.00              
ATOM   4156  C   SER B 160      30.334  -0.012  82.013  1.00  0.00              
ATOM   4157  O   SER B 160      30.001  -0.889  82.811  1.00  0.00              
ATOM   4158  N   TYR B 161      30.254  -0.170  80.689  1.00  0.00              
ATOM   4159  CA  TYR B 161      29.742  -1.375  80.060  1.00  0.00              
ATOM   4160  CB  TYR B 161      29.665  -1.168  78.545  1.00  0.00              
ATOM   4161  CG  TYR B 161      29.013  -2.318  77.793  1.00  0.00              
ATOM   4162  CD1 TYR B 161      27.637  -2.414  77.751  1.00  0.00              
ATOM   4163  CE1 TYR B 161      27.045  -3.492  77.131  1.00  0.00              
ATOM   4164  CD2 TYR B 161      29.798  -3.278  77.183  1.00  0.00              
ATOM   4165  CE2 TYR B 161      29.207  -4.355  76.560  1.00  0.00              
ATOM   4166  CZ  TYR B 161      27.835  -4.462  76.555  1.00  0.00              
ATOM   4167  OH  TYR B 161      27.248  -5.567  75.973  1.00  0.00              
ATOM   4168  C   TYR B 161      30.627  -2.569  80.390  1.00  0.00              
ATOM   4169  O   TYR B 161      30.125  -3.610  80.809  1.00  0.00              
ATOM   4170  N   LEU B 162      31.947  -2.440  80.235  1.00  0.00              
ATOM   4171  CA  LEU B 162      32.856  -3.538  80.526  1.00  0.00              
ATOM   4172  CB  LEU B 162      34.246  -3.245  79.983  1.00  0.00              
ATOM   4173  CG  LEU B 162      34.352  -3.088  78.470  1.00  0.00              
ATOM   4174  CD1 LEU B 162      35.748  -2.635  78.086  1.00  0.00              
ATOM   4175  CD2 LEU B 162      33.941  -4.365  77.753  1.00  0.00              
ATOM   4176  C   LEU B 162      32.907  -3.891  82.004  1.00  0.00              
ATOM   4177  O   LEU B 162      33.045  -5.063  82.358  1.00  0.00              
ATOM   4178  N   SER B 163      32.748  -2.890  82.877  1.00  0.00              
ATOM   4179  CA  SER B 163      32.577  -3.130  84.303  1.00  0.00              
ATOM   4180  CB  SER B 163      32.539  -1.804  85.058  1.00  0.00              
ATOM   4181  OG  SER B 163      32.698  -1.954  86.463  1.00  0.00              
ATOM   4182  C   SER B 163      31.293  -3.920  84.550  1.00  0.00              
ATOM   4183  O   SER B 163      31.304  -4.877  85.323  1.00  0.00              
ATOM   4184  N   MET B 164      30.199  -3.545  83.872  1.00  0.00              
ATOM   4185  CA  MET B 164      28.929  -4.257  83.931  1.00  0.00              
ATOM   4186  CB  MET B 164      27.899  -3.498  83.089  1.00  0.00              
ATOM   4187  CG  MET B 164      26.518  -4.120  82.950  1.00  0.00              
ATOM   4188  SD  MET B 164      25.350  -3.018  82.113  1.00  0.00              
ATOM   4189  CE  MET B 164      25.352  -3.718  80.488  1.00  0.00              
ATOM   4190  C   MET B 164      29.057  -5.704  83.468  1.00  0.00              
ATOM   4191  O   MET B 164      28.498  -6.607  84.086  1.00  0.00              
ATOM   4192  N   VAL B 165      29.804  -5.956  82.389  1.00  0.00              
ATOM   4193  CA  VAL B 165      30.054  -7.319  81.933  1.00  0.00              
ATOM   4194  CB  VAL B 165      30.779  -7.347  80.569  1.00  0.00              
ATOM   4195  CG1 VAL B 165      30.863  -8.772  80.056  1.00  0.00              
ATOM   4196  CG2 VAL B 165      30.063  -6.510  79.525  1.00  0.00              
ATOM   4197  C   VAL B 165      30.852  -8.086  82.984  1.00  0.00              
ATOM   4198  O   VAL B 165      30.487  -9.203  83.356  1.00  0.00              
ATOM   4199  N   GLY B 166      31.914  -7.454  83.499  1.00  0.00              
ATOM   4200  CA  GLY B 166      32.775  -8.036  84.517  1.00  0.00              
ATOM   4201  C   GLY B 166      32.018  -8.474  85.763  1.00  0.00              
ATOM   4202  O   GLY B 166      32.180  -9.608  86.220  1.00  0.00              
ATOM   4203  N   SER B 167      31.164  -7.601  86.307  1.00  0.00              
ATOM   4204  CA  SER B 167      30.344  -7.942  87.458  1.00  0.00              
ATOM   4205  CB  SER B 167      29.661  -6.687  87.996  1.00  0.00              
ATOM   4206  OG  SER B 167      29.013  -5.985  86.943  1.00  0.00              
ATOM   4207  C   SER B 167      29.302  -8.991  87.097  1.00  0.00              
ATOM   4208  O   SER B 167      29.290 -10.097  87.644  1.00  0.00              
ATOM   4209  N   CYS B 168      28.455  -8.677  86.114  1.00  0.00              
ATOM   4210  CA  CYS B 168      27.331  -9.529  85.775  1.00  0.00              
ATOM   4211  CB  CYS B 168      26.454  -8.865  84.743  1.00  0.00              
ATOM   4212  SG  CYS B 168      25.868  -7.265  85.351  1.00  0.00              
ATOM   4213  C   CYS B 168      27.680 -10.943  85.360  1.00  0.00              
ATOM   4214  O   CYS B 168      27.085 -11.887  85.886  1.00  0.00              
ATOM   4215  N   CYS B 169      28.691 -11.134  84.511  1.00  0.00              
ATOM   4216  CA  CYS B 169      29.101 -12.474  84.125  1.00  0.00              
ATOM   4217  CB  CYS B 169      29.978 -12.424  82.885  1.00  0.00              
ATOM   4218  SG  CYS B 169      29.146 -11.588  81.510  1.00  0.00              
ATOM   4219  C   CYS B 169      29.785 -13.264  85.238  1.00  0.00              
ATOM   4220  O   CYS B 169      30.031 -14.461  85.079  1.00  0.00              
ATOM   4221  N   THR B 170      30.116 -12.638  86.375  1.00  0.00              
ATOM   4222  CA  THR B 170      30.580 -13.382  87.537  1.00  0.00              
ATOM   4223  CB  THR B 170      31.935 -12.843  88.053  1.00  0.00              
ATOM   4224  OG1 THR B 170      31.804 -11.445  88.283  1.00  0.00              
ATOM   4225  CG2 THR B 170      33.073 -13.131  87.086  1.00  0.00              
ATOM   4226  C   THR B 170      29.543 -13.439  88.658  1.00  0.00              
ATOM   4227  O   THR B 170      29.746 -14.111  89.672  1.00  0.00              
ATOM   4228  N   SER B 171      28.407 -12.749  88.495  1.00  0.00              
ATOM   4229  CA  SER B 171      27.390 -12.687  89.533  1.00  0.00              
ATOM   4230  CB  SER B 171      26.506 -11.457  89.319  1.00  0.00              
ATOM   4231  OG  SER B 171      25.594 -11.590  88.234  1.00  0.00              
ATOM   4232  C   SER B 171      26.522 -13.939  89.610  1.00  0.00              
ATOM   4233  O   SER B 171      26.519 -14.782  88.710  1.00  0.00              
ATOM   4234  N   ALA B 172      25.736 -14.032  90.688  1.00  0.00              
ATOM   4235  CA  ALA B 172      24.762 -15.101  90.865  1.00  0.00              
ATOM   4236  CB  ALA B 172      24.109 -14.954  92.231  1.00  0.00              
ATOM   4237  C   ALA B 172      23.644 -15.122  89.824  1.00  0.00              
ATOM   4238  O   ALA B 172      23.021 -16.161  89.602  1.00  0.00              
ATOM   4239  N   SER B 173      23.364 -13.986  89.178  1.00  0.00              
ATOM   4240  CA  SER B 173      22.378 -13.933  88.114  1.00  0.00              
ATOM   4241  CB  SER B 173      20.973 -13.688  88.669  1.00  0.00              
ATOM   4242  OG  SER B 173      19.979 -13.677  87.648  1.00  0.00              
ATOM   4243  C   SER B 173      22.771 -12.860  87.104  1.00  0.00              
ATOM   4244  O   SER B 173      22.491 -11.671  87.305  1.00  0.00              
ATOM   4245  N   PRO B 174      23.431 -13.244  85.996  1.00  0.00              
ATOM   4246  CD  PRO B 174      23.939 -14.593  85.753  1.00  0.00              
ATOM   4247  CA  PRO B 174      23.820 -12.348  84.913  1.00  0.00              
ATOM   4248  CB  PRO B 174      24.396 -13.293  83.880  1.00  0.00              
ATOM   4249  CG  PRO B 174      25.035 -14.358  84.731  1.00  0.00              
ATOM   4250  C   PRO B 174      22.654 -11.549  84.351  1.00  0.00              
ATOM   4251  O   PRO B 174      22.792 -10.353  84.110  1.00  0.00              
ATOM   4252  N   THR B 175      21.491 -12.183  84.169  1.00  0.00              
ATOM   4253  CA  THR B 175      20.282 -11.520  83.698  1.00  0.00              
ATOM   4254  CB  THR B 175      19.161 -12.570  83.606  1.00  0.00              
ATOM   4255  OG1 THR B 175      19.746 -13.694  82.954  1.00  0.00              
ATOM   4256  CG2 THR B 175      17.953 -12.075  82.820  1.00  0.00              
ATOM   4257  C   THR B 175      19.871 -10.364  84.607  1.00  0.00              
ATOM   4258  O   THR B 175      19.712  -9.236  84.137  1.00  0.00              
ATOM   4259  N   VAL B 176      19.760 -10.627  85.917  1.00  0.00              
ATOM   4260  CA  VAL B 176      19.359  -9.614  86.887  1.00  0.00              
ATOM   4261  CB  VAL B 176      19.113 -10.284  88.265  1.00  0.00              
ATOM   4262  CG1 VAL B 176      18.943  -9.303  89.421  1.00  0.00              
ATOM   4263  CG2 VAL B 176      17.847 -11.123  88.180  1.00  0.00              
ATOM   4264  C   VAL B 176      20.386  -8.488  86.953  1.00  0.00              
ATOM   4265  O   VAL B 176      20.035  -7.312  86.845  1.00  0.00              
ATOM   4266  N   CYS B 177      21.666  -8.853  87.069  1.00  0.00              
ATOM   4267  CA  CYS B 177      22.750  -7.885  87.123  1.00  0.00              
ATOM   4268  CB  CYS B 177      24.057  -8.629  87.320  1.00  0.00              
ATOM   4269  SG  CYS B 177      25.535  -7.587  87.318  1.00  0.00              
ATOM   4270  C   CYS B 177      22.811  -6.993  85.886  1.00  0.00              
ATOM   4271  O   CYS B 177      22.816  -5.766  86.013  1.00  0.00              
ATOM   4272  N   PHE B 178      22.814  -7.582  84.681  1.00  0.00              
ATOM   4273  CA  PHE B 178      22.789  -6.811  83.446  1.00  0.00              
ATOM   4274  CB  PHE B 178      22.801  -7.681  82.193  1.00  0.00              
ATOM   4275  CG  PHE B 178      24.165  -8.170  81.728  1.00  0.00              
ATOM   4276  CD1 PHE B 178      24.406  -9.524  81.601  1.00  0.00              
ATOM   4277  CD2 PHE B 178      25.149  -7.263  81.386  1.00  0.00              
ATOM   4278  CE1 PHE B 178      25.624  -9.966  81.130  1.00  0.00              
ATOM   4279  CE2 PHE B 178      26.365  -7.713  80.915  1.00  0.00              
ATOM   4280  CZ  PHE B 178      26.604  -9.063  80.788  1.00  0.00              
ATOM   4281  C   PHE B 178      21.574  -5.910  83.369  1.00  0.00              
ATOM   4282  O   PHE B 178      21.724  -4.735  83.050  1.00  0.00              
ATOM   4283  N   LEU B 179      20.381  -6.409  83.710  1.00  0.00              
ATOM   4284  CA  LEU B 179      19.171  -5.611  83.608  1.00  0.00              
ATOM   4285  CB  LEU B 179      17.941  -6.483  83.805  1.00  0.00              
ATOM   4286  CG  LEU B 179      16.739  -6.163  82.930  1.00  0.00              
ATOM   4287  CD1 LEU B 179      17.053  -6.466  81.471  1.00  0.00              
ATOM   4288  CD2 LEU B 179      15.532  -6.969  83.369  1.00  0.00              
ATOM   4289  C   LEU B 179      19.154  -4.431  84.575  1.00  0.00              
ATOM   4290  O   LEU B 179      18.834  -3.311  84.164  1.00  0.00              
ATOM   4291  N   LYS B 180      19.545  -4.631  85.844  1.00  0.00              
ATOM   4292  CA  LYS B 180      19.609  -3.527  86.797  1.00  0.00              
ATOM   4293  CB  LYS B 180      19.879  -3.974  88.239  1.00  0.00              
ATOM   4294  CG  LYS B 180      21.258  -4.535  88.564  1.00  0.00              
ATOM   4295  CD  LYS B 180      21.488  -4.625  90.062  1.00  0.00              
ATOM   4296  CE  LYS B 180      21.561  -3.259  90.743  1.00  0.00              
ATOM   4297  NZ  LYS B 180      22.735  -2.488  90.372  1.00  0.00              
ATOM   4298  C   LYS B 180      20.632  -2.477  86.392  1.00  0.00              
ATOM   4299  O   LYS B 180      20.405  -1.271  86.556  1.00  0.00              
ATOM   4300  N   GLU B 181      21.749  -2.957  85.837  1.00  0.00              
ATOM   4301  CA  GLU B 181      22.767  -2.071  85.324  1.00  0.00              
ATOM   4302  CB  GLU B 181      24.127  -2.743  85.273  1.00  0.00              
ATOM   4303  CG  GLU B 181      24.656  -3.055  86.672  1.00  0.00              
ATOM   4304  CD  GLU B 181      26.142  -3.370  86.738  1.00  0.00              
ATOM   4305  OE1 GLU B 181      26.949  -2.498  86.417  1.00  0.00              
ATOM   4306  OE2 GLU B 181      26.508  -4.477  87.135  1.00  0.00              
ATOM   4307  C   GLU B 181      22.396  -1.411  84.007  1.00  0.00              
ATOM   4308  O   GLU B 181      22.836  -0.293  83.756  1.00  0.00              
ATOM   4309  N   ARG B 182      21.555  -2.026  83.169  1.00  0.00              
ATOM   4310  CA  ARG B 182      20.998  -1.359  81.999  1.00  0.00              
ATOM   4311  CB  ARG B 182      20.272  -2.342  81.074  1.00  0.00              
ATOM   4312  CG  ARG B 182      21.260  -3.178  80.268  1.00  0.00              
ATOM   4313  CD  ARG B 182      20.617  -4.279  79.430  1.00  0.00              
ATOM   4314  NE  ARG B 182      21.665  -5.001  78.723  1.00  0.00              
ATOM   4315  CZ  ARG B 182      21.601  -6.301  78.430  1.00  0.00              
ATOM   4316  NH1 ARG B 182      22.682  -6.883  77.935  1.00  0.00              
ATOM   4317  NH2 ARG B 182      20.479  -7.007  78.487  1.00  0.00              
ATOM   4318  C   ARG B 182      20.082  -0.222  82.426  1.00  0.00              
ATOM   4319  O   ARG B 182      20.116   0.853  81.826  1.00  0.00              
ATOM   4320  N   LEU B 183      19.300  -0.421  83.497  1.00  0.00              
ATOM   4321  CA  LEU B 183      18.543   0.667  84.104  1.00  0.00              
ATOM   4322  CB  LEU B 183      17.671   0.185  85.257  1.00  0.00              
ATOM   4323  CG  LEU B 183      16.456  -0.687  84.987  1.00  0.00              
ATOM   4324  CD1 LEU B 183      15.776  -0.991  86.308  1.00  0.00              
ATOM   4325  CD2 LEU B 183      15.470   0.004  84.059  1.00  0.00              
ATOM   4326  C   LEU B 183      19.410   1.814  84.608  1.00  0.00              
ATOM   4327  O   LEU B 183      19.125   2.971  84.302  1.00  0.00              
ATOM   4328  N   GLN B 184      20.479   1.544  85.367  1.00  0.00              
ATOM   4329  CA  GLN B 184      21.345   2.625  85.828  1.00  0.00              
ATOM   4330  CB  GLN B 184      22.174   2.204  87.045  1.00  0.00              
ATOM   4331  CG  GLN B 184      23.176   1.082  86.840  1.00  0.00              
ATOM   4332  CD  GLN B 184      23.660   0.446  88.134  1.00  0.00              
ATOM   4333  OE1 GLN B 184      23.220  -0.636  88.528  1.00  0.00              
ATOM   4334  NE2 GLN B 184      24.586   1.074  88.844  1.00  0.00              
ATOM   4335  C   GLN B 184      22.202   3.256  84.730  1.00  0.00              
ATOM   4336  O   GLN B 184      22.527   4.442  84.796  1.00  0.00              
ATOM   4337  N   LEU B 185      22.570   2.491  83.697  1.00  0.00              
ATOM   4338  CA  LEU B 185      23.262   3.039  82.540  1.00  0.00              
ATOM   4339  CB  LEU B 185      24.050   1.972  81.777  1.00  0.00              
ATOM   4340  CG  LEU B 185      25.520   1.717  82.115  1.00  0.00              
ATOM   4341  CD1 LEU B 185      25.725   1.253  83.550  1.00  0.00              
ATOM   4342  CD2 LEU B 185      26.086   0.686  81.153  1.00  0.00              
ATOM   4343  C   LEU B 185      22.361   3.784  81.567  1.00  0.00              
ATOM   4344  O   LEU B 185      22.864   4.633  80.830  1.00  0.00              
ATOM   4345  N   LYS B 186      21.047   3.505  81.555  1.00  0.00              
ATOM   4346  CA  LYS B 186      20.056   4.134  80.676  1.00  0.00              
ATOM   4347  CB  LYS B 186      18.659   3.913  81.265  1.00  0.00              
ATOM   4348  CG  LYS B 186      17.487   4.515  80.500  1.00  0.00              
ATOM   4349  CD  LYS B 186      16.202   4.361  81.303  1.00  0.00              
ATOM   4350  CE  LYS B 186      15.055   5.158  80.689  1.00  0.00              
ATOM   4351  NZ  LYS B 186      15.353   6.579  80.692  1.00  0.00              
ATOM   4352  C   LYS B 186      20.265   5.616  80.376  1.00  0.00              
ATOM   4353  O   LYS B 186      20.316   6.008  79.210  1.00  0.00              
ATOM   4354  N   HIS B 187      20.457   6.433  81.417  1.00  0.00              
ATOM   4355  CA  HIS B 187      20.678   7.864  81.255  1.00  0.00              
ATOM   4356  CB  HIS B 187      20.716   8.536  82.625  1.00  0.00              
ATOM   4357  CG  HIS B 187      20.672  10.060  82.586  1.00  0.00              
ATOM   4358  ND1 HIS B 187      21.488  10.897  81.959  1.00  0.00              
ATOM   4359  CD2 HIS B 187      19.736  10.805  83.265  1.00  0.00              
ATOM   4360  NE2 HIS B 187      20.051  12.050  83.020  1.00  0.00              
ATOM   4361  CE1 HIS B 187      21.107  12.112  82.245  1.00  0.00              
ATOM   4362  C   HIS B 187      21.965   8.164  80.491  1.00  0.00              
ATOM   4363  O   HIS B 187      21.979   9.039  79.624  1.00  0.00              
ATOM   4364  N   LEU B 188      23.049   7.437  80.786  1.00  0.00              
ATOM   4365  CA  LEU B 188      24.335   7.639  80.127  1.00  0.00              
ATOM   4366  CB  LEU B 188      25.423   6.873  80.885  1.00  0.00              
ATOM   4367  CG  LEU B 188      26.878   6.924  80.418  1.00  0.00              
ATOM   4368  CD1 LEU B 188      27.448   8.329  80.527  1.00  0.00              
ATOM   4369  CD2 LEU B 188      27.720   5.962  81.238  1.00  0.00              
ATOM   4370  C   LEU B 188      24.265   7.158  78.682  1.00  0.00              
ATOM   4371  O   LEU B 188      24.836   7.768  77.775  1.00  0.00              
ATOM   4372  N   SER B 189      23.525   6.064  78.479  1.00  0.00              
ATOM   4373  CA  SER B 189      23.317   5.469  77.173  1.00  0.00              
ATOM   4374  CB  SER B 189      22.534   4.168  77.357  1.00  0.00              
ATOM   4375  OG  SER B 189      22.883   3.172  76.404  1.00  0.00              
ATOM   4376  C   SER B 189      22.580   6.455  76.276  1.00  0.00              
ATOM   4377  O   SER B 189      23.139   6.891  75.268  1.00  0.00              
ATOM   4378  N   LEU B 190      21.373   6.868  76.697  1.00  0.00              
ATOM   4379  CA  LEU B 190      20.567   7.854  75.987  1.00  0.00              
ATOM   4380  CB  LEU B 190      19.307   8.211  76.770  1.00  0.00              
ATOM   4381  CG  LEU B 190      18.128   7.248  76.794  1.00  0.00              
ATOM   4382  CD1 LEU B 190      17.121   7.686  77.842  1.00  0.00              
ATOM   4383  CD2 LEU B 190      17.465   7.171  75.428  1.00  0.00              
ATOM   4384  C   LEU B 190      21.332   9.130  75.686  1.00  0.00              
ATOM   4385  O   LEU B 190      21.322   9.591  74.543  1.00  0.00              
ATOM   4386  N   LEU B 191      22.033   9.657  76.700  1.00  0.00              
ATOM   4387  CA  LEU B 191      22.913  10.806  76.546  1.00  0.00              
ATOM   4388  CB  LEU B 191      23.613  11.076  77.877  1.00  0.00              
ATOM   4389  CG  LEU B 191      24.682  12.146  78.069  1.00  0.00              
ATOM   4390  CD1 LEU B 191      24.215  13.535  77.667  1.00  0.00              
ATOM   4391  CD2 LEU B 191      25.104  12.134  79.525  1.00  0.00              
ATOM   4392  C   LEU B 191      23.923  10.618  75.423  1.00  0.00              
ATOM   4393  O   LEU B 191      23.888  11.385  74.464  1.00  0.00              
ATOM   4394  N   THR B 192      24.750   9.567  75.461  1.00  0.00              
ATOM   4395  CA  THR B 192      25.808   9.373  74.475  1.00  0.00              
ATOM   4396  CB  THR B 192      26.672   8.153  74.861  1.00  0.00              
ATOM   4397  OG1 THR B 192      27.079   8.371  76.209  1.00  0.00              
ATOM   4398  CG2 THR B 192      27.916   8.015  73.998  1.00  0.00              
ATOM   4399  C   THR B 192      25.253   9.251  73.055  1.00  0.00              
ATOM   4400  O   THR B 192      25.746   9.891  72.118  1.00  0.00              
ATOM   4401  N   THR B 193      24.166   8.488  72.898  1.00  0.00              
ATOM   4402  CA  THR B 193      23.507   8.347  71.609  1.00  0.00              
ATOM   4403  CB  THR B 193      22.450   7.236  71.695  1.00  0.00              
ATOM   4404  OG1 THR B 193      21.685   7.443  72.875  1.00  0.00              
ATOM   4405  CG2 THR B 193      23.097   5.864  71.766  1.00  0.00              
ATOM   4406  C   THR B 193      22.900   9.643  71.077  1.00  0.00              
ATOM   4407  O   THR B 193      23.050   9.990  69.901  1.00  0.00              
ATOM   4408  N   LEU B 194      22.251  10.394  71.973  1.00  0.00              
ATOM   4409  CA  LEU B 194      21.542  11.609  71.602  1.00  0.00              
ATOM   4410  CB  LEU B 194      20.671  12.041  72.773  1.00  0.00              
ATOM   4411  CG  LEU B 194      19.651  13.159  72.670  1.00  0.00              
ATOM   4412  CD1 LEU B 194      18.633  12.901  71.570  1.00  0.00              
ATOM   4413  CD2 LEU B 194      18.946  13.263  74.009  1.00  0.00              
ATOM   4414  C   LEU B 194      22.545  12.691  71.232  1.00  0.00              
ATOM   4415  O   LEU B 194      22.373  13.390  70.231  1.00  0.00              
ATOM   4416  N   SER B 195      23.623  12.791  72.018  1.00  0.00              
ATOM   4417  CA  SER B 195      24.743  13.659  71.712  1.00  0.00              
ATOM   4418  CB  SER B 195      25.794  13.578  72.804  1.00  0.00              
ATOM   4419  OG  SER B 195      25.251  13.991  74.051  1.00  0.00              
ATOM   4420  C   SER B 195      25.361  13.368  70.354  1.00  0.00              
ATOM   4421  O   SER B 195      25.634  14.323  69.631  1.00  0.00              
ATOM   4422  N   ASN B 196      25.541  12.101  69.939  1.00  0.00              
ATOM   4423  CA  ASN B 196      25.981  11.814  68.573  1.00  0.00              
ATOM   4424  CB  ASN B 196      26.101  10.321  68.276  1.00  0.00              
ATOM   4425  CG  ASN B 196      26.723  10.044  66.907  1.00  0.00              
ATOM   4426  OD1 ASN B 196      27.940  10.114  66.748  1.00  0.00              
ATOM   4427  ND2 ASN B 196      25.975   9.732  65.858  1.00  0.00              
ATOM   4428  C   ASN B 196      25.039  12.411  67.542  1.00  0.00              
ATOM   4429  O   ASN B 196      25.483  13.042  66.581  1.00  0.00              
ATOM   4430  N   ARG B 197      23.731  12.254  67.755  1.00  0.00              
ATOM   4431  CA  ARG B 197      22.775  12.744  66.784  1.00  0.00              
ATOM   4432  CB  ARG B 197      21.398  12.133  67.019  1.00  0.00              
ATOM   4433  CG  ARG B 197      20.556  12.064  65.743  1.00  0.00              
ATOM   4434  CD  ARG B 197      21.335  11.533  64.533  1.00  0.00              
ATOM   4435  NE  ARG B 197      21.941  10.225  64.753  1.00  0.00              
ATOM   4436  CZ  ARG B 197      23.162   9.919  64.304  1.00  0.00              
ATOM   4437  NH1 ARG B 197      23.640   8.696  64.482  1.00  0.00              
ATOM   4438  NH2 ARG B 197      23.982  10.805  63.751  1.00  0.00              
ATOM   4439  C   ARG B 197      22.755  14.262  66.686  1.00  0.00              
ATOM   4440  O   ARG B 197      23.002  14.794  65.599  1.00  0.00              
ATOM   4441  N   VAL B 198      22.581  14.978  67.799  1.00  0.00              
ATOM   4442  CA  VAL B 198      22.612  16.436  67.767  1.00  0.00              
ATOM   4443  CB  VAL B 198      22.102  17.074  69.084  1.00  0.00              
ATOM   4444  CG1 VAL B 198      20.622  16.771  69.257  1.00  0.00              
ATOM   4445  CG2 VAL B 198      22.860  16.610  70.319  1.00  0.00              
ATOM   4446  C   VAL B 198      23.963  17.006  67.333  1.00  0.00              
ATOM   4447  O   VAL B 198      24.011  17.950  66.542  1.00  0.00              
ATOM   4448  N   CYS B 199      25.083  16.419  67.773  1.00  0.00              
ATOM   4449  CA  CYS B 199      26.398  16.861  67.327  1.00  0.00              
ATOM   4450  CB  CYS B 199      27.503  16.375  68.256  1.00  0.00              
ATOM   4451  SG  CYS B 199      27.280  16.883  69.980  1.00  0.00              
ATOM   4452  C   CYS B 199      26.728  16.464  65.892  1.00  0.00              
ATOM   4453  O   CYS B 199      27.587  17.098  65.274  1.00  0.00              
ATOM   4454  N   SER B 200      26.103  15.427  65.317  1.00  0.00              
ATOM   4455  CA  SER B 200      26.256  15.152  63.892  1.00  0.00              
ATOM   4456  CB  SER B 200      25.824  13.735  63.498  1.00  0.00              
ATOM   4457  OG  SER B 200      24.473  13.408  63.800  1.00  0.00              
ATOM   4458  C   SER B 200      25.538  16.197  63.054  1.00  0.00              
ATOM   4459  O   SER B 200      26.095  16.682  62.069  1.00  0.00              
ATOM   4460  N   GLN B 201      24.324  16.587  63.468  1.00  0.00              
ATOM   4461  CA  GLN B 201      23.609  17.701  62.851  1.00  0.00              
ATOM   4462  CB  GLN B 201      22.241  17.896  63.506  1.00  0.00              
ATOM   4463  CG  GLN B 201      21.298  16.731  63.228  1.00  0.00              
ATOM   4464  CD  GLN B 201      19.947  16.768  63.932  1.00  0.00              
ATOM   4465  OE1 GLN B 201      19.633  17.605  64.781  1.00  0.00              
ATOM   4466  NE2 GLN B 201      19.061  15.854  63.567  1.00  0.00              
ATOM   4467  C   GLN B 201      24.417  18.993  62.922  1.00  0.00              
ATOM   4468  O   GLN B 201      24.606  19.680  61.914  1.00  0.00              
ATOM   4469  N   TYR B 202      24.952  19.277  64.116  1.00  0.00              
ATOM   4470  CA  TYR B 202      25.846  20.404  64.338  1.00  0.00              
ATOM   4471  CB  TYR B 202      26.281  20.428  65.806  1.00  0.00              
ATOM   4472  CG  TYR B 202      27.076  21.662  66.213  1.00  0.00              
ATOM   4473  CD1 TYR B 202      26.425  22.866  66.392  1.00  0.00              
ATOM   4474  CE1 TYR B 202      27.138  23.990  66.740  1.00  0.00              
ATOM   4475  CD2 TYR B 202      28.443  21.577  66.392  1.00  0.00              
ATOM   4476  CE2 TYR B 202      29.164  22.704  66.725  1.00  0.00              
ATOM   4477  CZ  TYR B 202      28.503  23.902  66.890  1.00  0.00              
ATOM   4478  OH  TYR B 202      29.223  25.039  67.183  1.00  0.00              
ATOM   4479  C   TYR B 202      27.068  20.387  63.425  1.00  0.00              
ATOM   4480  O   TYR B 202      27.373  21.397  62.790  1.00  0.00              
ATOM   4481  N   ALA B 203      27.775  19.254  63.341  1.00  0.00              
ATOM   4482  CA  ALA B 203      28.953  19.139  62.491  1.00  0.00              
ATOM   4483  CB  ALA B 203      29.606  17.783  62.687  1.00  0.00              
ATOM   4484  C   ALA B 203      28.647  19.264  61.006  1.00  0.00              
ATOM   4485  O   ALA B 203      29.376  19.924  60.267  1.00  0.00              
ATOM   4486  N   ALA B 204      27.552  18.638  60.568  1.00  0.00              
ATOM   4487  CA  ALA B 204      27.153  18.666  59.171  1.00  0.00              
ATOM   4488  CB  ALA B 204      26.021  17.680  58.959  1.00  0.00              
ATOM   4489  C   ALA B 204      26.670  20.032  58.704  1.00  0.00              
ATOM   4490  O   ALA B 204      26.849  20.393  57.540  1.00  0.00              
ATOM   4491  N   TYR B 205      26.032  20.796  59.594  1.00  0.00              
ATOM   4492  CA  TYR B 205      25.587  22.135  59.251  1.00  0.00              
ATOM   4493  CB  TYR B 205      24.241  22.422  59.902  1.00  0.00              
ATOM   4494  CG  TYR B 205      23.041  21.796  59.200  1.00  0.00              
ATOM   4495  CD1 TYR B 205      21.908  21.513  59.934  1.00  0.00              
ATOM   4496  CE1 TYR B 205      20.774  21.056  59.298  1.00  0.00              
ATOM   4497  CD2 TYR B 205      23.050  21.578  57.832  1.00  0.00              
ATOM   4498  CE2 TYR B 205      21.919  21.121  57.193  1.00  0.00              
ATOM   4499  CZ  TYR B 205      20.785  20.876  57.932  1.00  0.00              
ATOM   4500  OH  TYR B 205      19.644  20.445  57.291  1.00  0.00              
ATOM   4501  C   TYR B 205      26.552  23.274  59.543  1.00  0.00              
ATOM   4502  O   TYR B 205      26.663  24.214  58.754  1.00  0.00              
ATOM   4503  N   GLY B 206      27.272  23.213  60.663  1.00  0.00              
ATOM   4504  CA  GLY B 206      28.056  24.345  61.132  1.00  0.00              
ATOM   4505  C   GLY B 206      27.195  25.268  61.984  1.00  0.00              
ATOM   4506  O   GLY B 206      26.006  25.450  61.712  1.00  0.00              
ATOM   4507  N   GLU B 207      27.808  25.900  62.994  1.00  0.00              
ATOM   4508  CA  GLU B 207      27.107  26.610  64.062  1.00  0.00              
ATOM   4509  CB  GLU B 207      28.108  27.413  64.901  1.00  0.00              
ATOM   4510  CG  GLU B 207      27.491  28.113  66.113  1.00  0.00              
ATOM   4511  CD  GLU B 207      28.470  28.438  67.227  1.00  0.00              
ATOM   4512  OE1 GLU B 207      28.505  27.679  68.199  1.00  0.00              
ATOM   4513  OE2 GLU B 207      29.186  29.432  67.127  1.00  0.00              
ATOM   4514  C   GLU B 207      25.894  27.457  63.690  1.00  0.00              
ATOM   4515  O   GLU B 207      24.809  27.198  64.209  1.00  0.00              
ATOM   4516  N   LYS B 208      26.026  28.422  62.772  1.00  0.00              
ATOM   4517  CA  LYS B 208      24.907  29.272  62.379  1.00  0.00              
ATOM   4518  CB  LYS B 208      25.374  30.364  61.415  1.00  0.00              
ATOM   4519  CG  LYS B 208      24.294  31.400  61.114  1.00  0.00              
ATOM   4520  CD  LYS B 208      24.761  32.416  60.087  1.00  0.00              
ATOM   4521  CE  LYS B 208      23.626  33.386  59.799  1.00  0.00              
ATOM   4522  NZ  LYS B 208      24.030  34.375  58.818  1.00  0.00              
ATOM   4523  C   LYS B 208      23.773  28.469  61.749  1.00  0.00              
ATOM   4524  O   LYS B 208      22.604  28.657  62.089  1.00  0.00              
ATOM   4525  N   LYS B 209      24.108  27.511  60.881  1.00  0.00              
ATOM   4526  CA  LYS B 209      23.096  26.751  60.167  1.00  0.00              
ATOM   4527  CB  LYS B 209      23.726  26.098  58.948  1.00  0.00              
ATOM   4528  CG  LYS B 209      22.725  25.622  57.909  1.00  0.00              
ATOM   4529  CD  LYS B 209      23.500  25.103  56.716  1.00  0.00              
ATOM   4530  CE  LYS B 209      22.569  24.802  55.557  1.00  0.00              
ATOM   4531  NZ  LYS B 209      23.345  24.541  54.361  1.00  0.00              
ATOM   4532  C   LYS B 209      22.460  25.720  61.095  1.00  0.00              
ATOM   4533  O   LYS B 209      21.281  25.400  60.958  1.00  0.00              
ATOM   4534  N   SER B 210      23.211  25.214  62.079  1.00  0.00              
ATOM   4535  CA  SER B 210      22.661  24.342  63.105  1.00  0.00              
ATOM   4536  CB  SER B 210      23.780  23.679  63.896  1.00  0.00              
ATOM   4537  OG  SER B 210      23.317  22.605  64.708  1.00  0.00              
ATOM   4538  C   SER B 210      21.757  25.126  64.049  1.00  0.00              
ATOM   4539  O   SER B 210      20.741  24.599  64.501  1.00  0.00              
ATOM   4540  N   ARG B 211      22.107  26.378  64.360  1.00  0.00              
ATOM   4541  CA  ARG B 211      21.273  27.278  65.147  1.00  0.00              
ATOM   4542  CB  ARG B 211      22.054  28.572  65.343  1.00  0.00              
ATOM   4543  CG  ARG B 211      21.418  29.697  66.132  1.00  0.00              
ATOM   4544  CD  ARG B 211      22.388  30.865  66.028  1.00  0.00              
ATOM   4545  NE  ARG B 211      21.817  32.107  66.521  1.00  0.00              
ATOM   4546  CZ  ARG B 211      20.965  32.846  65.808  1.00  0.00              
ATOM   4547  NH1 ARG B 211      20.443  33.923  66.375  1.00  0.00              
ATOM   4548  NH2 ARG B 211      20.666  32.553  64.546  1.00  0.00              
ATOM   4549  C   ARG B 211      19.952  27.529  64.430  1.00  0.00              
ATOM   4550  O   ARG B 211      18.877  27.400  65.021  1.00  0.00              
ATOM   4551  N   LEU B 212      20.036  27.841  63.132  1.00  0.00              
ATOM   4552  CA  LEU B 212      18.863  27.945  62.278  1.00  0.00              
ATOM   4553  CB  LEU B 212      19.242  28.392  60.870  1.00  0.00              
ATOM   4554  CG  LEU B 212      19.229  29.881  60.521  1.00  0.00              
ATOM   4555  CD1 LEU B 212      20.093  30.724  61.448  1.00  0.00              
ATOM   4556  CD2 LEU B 212      19.673  30.054  59.079  1.00  0.00              
ATOM   4557  C   LEU B 212      18.060  26.655  62.219  1.00  0.00              
ATOM   4558  O   LEU B 212      16.845  26.707  62.377  1.00  0.00              
ATOM   4559  N   SER B 213      18.697  25.490  62.051  1.00  0.00              
ATOM   4560  CA  SER B 213      18.020  24.197  62.085  1.00  0.00              
ATOM   4561  CB  SER B 213      19.025  23.071  61.849  1.00  0.00              
ATOM   4562  OG  SER B 213      18.463  21.762  61.825  1.00  0.00              
ATOM   4563  C   SER B 213      17.290  23.972  63.402  1.00  0.00              
ATOM   4564  O   SER B 213      16.144  23.523  63.401  1.00  0.00              
ATOM   4565  N   ASN B 214      17.927  24.305  64.529  1.00  0.00              
ATOM   4566  CA  ASN B 214      17.301  24.205  65.841  1.00  0.00              
ATOM   4567  CB  ASN B 214      18.297  24.543  66.954  1.00  0.00              
ATOM   4568  CG  ASN B 214      19.345  23.462  67.199  1.00  0.00              
ATOM   4569  OD1 ASN B 214      19.053  22.269  67.188  1.00  0.00              
ATOM   4570  ND2 ASN B 214      20.605  23.795  67.447  1.00  0.00              
ATOM   4571  C   ASN B 214      16.075  25.101  65.937  1.00  0.00              
ATOM   4572  O   ASN B 214      15.015  24.671  66.394  1.00  0.00              
ATOM   4573  N   LEU B 215      16.199  26.335  65.436  1.00  0.00              
ATOM   4574  CA  LEU B 215      15.084  27.268  65.343  1.00  0.00              
ATOM   4575  CB  LEU B 215      15.600  28.597  64.797  1.00  0.00              
ATOM   4576  CG  LEU B 215      14.694  29.816  64.723  1.00  0.00              
ATOM   4577  CD1 LEU B 215      14.296  30.285  66.111  1.00  0.00              
ATOM   4578  CD2 LEU B 215      15.421  30.934  64.005  1.00  0.00              
ATOM   4579  C   LEU B 215      13.953  26.730  64.468  1.00  0.00              
ATOM   4580  O   LEU B 215      12.786  26.834  64.845  1.00  0.00              
ATOM   4581  N   ILE B 216      14.280  26.120  63.320  1.00  0.00              
ATOM   4582  CA  ILE B 216      13.300  25.505  62.428  1.00  0.00              
ATOM   4583  CB  ILE B 216      13.970  25.013  61.114  1.00  0.00              
ATOM   4584  CG2 ILE B 216      12.981  24.252  60.237  1.00  0.00              
ATOM   4585  CG1 ILE B 216      14.557  26.172  60.318  1.00  0.00              
ATOM   4586  CD1 ILE B 216      15.436  25.760  59.120  1.00  0.00              
ATOM   4587  C   ILE B 216      12.578  24.364  63.136  1.00  0.00              
ATOM   4588  O   ILE B 216      11.348  24.303  63.101  1.00  0.00              
ATOM   4589  N   LYS B 217      13.322  23.477  63.810  1.00  0.00              
ATOM   4590  CA  LYS B 217      12.734  22.378  64.565  1.00  0.00              
ATOM   4591  CB  LYS B 217      13.798  21.501  65.223  1.00  0.00              
ATOM   4592  CG  LYS B 217      14.622  20.731  64.206  1.00  0.00              
ATOM   4593  CD  LYS B 217      15.561  19.733  64.861  1.00  0.00              
ATOM   4594  CE  LYS B 217      16.278  19.012  63.736  1.00  0.00              
ATOM   4595  NZ  LYS B 217      16.964  17.816  64.183  1.00  0.00              
ATOM   4596  C   LYS B 217      11.760  22.881  65.617  1.00  0.00              
ATOM   4597  O   LYS B 217      10.606  22.455  65.648  1.00  0.00              
ATOM   4598  N   LEU B 218      12.192  23.853  66.426  1.00  0.00              
ATOM   4599  CA  LEU B 218      11.329  24.467  67.426  1.00  0.00              
ATOM   4600  CB  LEU B 218      12.125  25.454  68.270  1.00  0.00              
ATOM   4601  CG  LEU B 218      13.264  24.909  69.123  1.00  0.00              
ATOM   4602  CD1 LEU B 218      14.092  26.049  69.680  1.00  0.00              
ATOM   4603  CD2 LEU B 218      12.749  24.004  70.229  1.00  0.00              
ATOM   4604  C   LEU B 218      10.110  25.156  66.824  1.00  0.00              
ATOM   4605  O   LEU B 218       9.012  25.046  67.366  1.00  0.00              
ATOM   4606  N   ALA B 219      10.276  25.829  65.680  1.00  0.00              
ATOM   4607  CA  ALA B 219       9.174  26.467  64.972  1.00  0.00              
ATOM   4608  CB  ALA B 219       9.709  27.232  63.774  1.00  0.00              
ATOM   4609  C   ALA B 219       8.149  25.485  64.427  1.00  0.00              
ATOM   4610  O   ALA B 219       6.945  25.724  64.505  1.00  0.00              
ATOM   4611  N   GLN B 220       8.605  24.363  63.864  1.00  0.00              
ATOM   4612  CA  GLN B 220       7.691  23.389  63.291  1.00  0.00              
ATOM   4613  CB  GLN B 220       8.368  22.567  62.196  1.00  0.00              
ATOM   4614  CG  GLN B 220       8.842  23.493  61.082  1.00  0.00              
ATOM   4615  CD  GLN B 220       9.229  22.841  59.765  1.00  0.00              
ATOM   4616  OE1 GLN B 220       9.983  21.870  59.684  1.00  0.00              
ATOM   4617  NE2 GLN B 220       8.711  23.406  58.684  1.00  0.00              
ATOM   4618  C   GLN B 220       7.042  22.508  64.347  1.00  0.00              
ATOM   4619  O   GLN B 220       5.892  22.091  64.197  1.00  0.00              
ATOM   4620  N   LYS B 221       7.760  22.218  65.434  1.00  0.00              
ATOM   4621  CA  LYS B 221       7.184  21.524  66.576  1.00  0.00              
ATOM   4622  CB  LYS B 221       8.278  20.966  67.475  1.00  0.00              
ATOM   4623  CG  LYS B 221       9.021  19.805  66.835  1.00  0.00              
ATOM   4624  CD  LYS B 221      10.232  19.439  67.671  1.00  0.00              
ATOM   4625  CE  LYS B 221      10.933  18.241  67.054  1.00  0.00              
ATOM   4626  NZ  LYS B 221      12.050  17.842  67.884  1.00  0.00              
ATOM   4627  C   LYS B 221       6.251  22.413  67.386  1.00  0.00              
ATOM   4628  O   LYS B 221       5.247  21.935  67.917  1.00  0.00              
ATOM   4629  N   VAL B 222       6.555  23.711  67.521  1.00  0.00              
ATOM   4630  CA  VAL B 222       5.658  24.648  68.186  1.00  0.00              
ATOM   4631  CB  VAL B 222       6.175  25.084  69.586  1.00  0.00              
ATOM   4632  CG1 VAL B 222       5.071  25.823  70.314  1.00  0.00              
ATOM   4633  CG2 VAL B 222       6.636  23.942  70.467  1.00  0.00              
ATOM   4634  C   VAL B 222       5.412  25.882  67.310  1.00  0.00              
ATOM   4635  O   VAL B 222       6.062  26.918  67.485  1.00  0.00              
ATOM   4636  N   PRO B 223       4.464  25.852  66.360  1.00  0.00              
ATOM   4637  CD  PRO B 223       3.779  24.653  65.891  1.00  0.00              
ATOM   4638  CA  PRO B 223       4.075  27.019  65.571  1.00  0.00              
ATOM   4639  CB  PRO B 223       3.172  26.419  64.514  1.00  0.00              
ATOM   4640  CG  PRO B 223       2.563  25.215  65.184  1.00  0.00              
ATOM   4641  C   PRO B 223       3.382  28.103  66.391  1.00  0.00              
ATOM   4642  O   PRO B 223       3.455  29.288  66.071  1.00  0.00              
ATOM   4643  N   THR B 224       2.746  27.706  67.496  1.00  0.00              
ATOM   4644  CA  THR B 224       2.013  28.592  68.387  1.00  0.00              
ATOM   4645  CB  THR B 224       1.120  27.714  69.288  1.00  0.00              
ATOM   4646  OG1 THR B 224       1.883  26.557  69.627  1.00  0.00              
ATOM   4647  CG2 THR B 224      -0.173  27.318  68.593  1.00  0.00              
ATOM   4648  C   THR B 224       2.851  29.552  69.229  1.00  0.00              
ATOM   4649  O   THR B 224       2.308  30.406  69.934  1.00  0.00              
ATOM   4650  N   ALA B 225       4.179  29.425  69.183  1.00  0.00              
ATOM   4651  CA  ALA B 225       5.068  30.274  69.959  1.00  0.00              
ATOM   4652  CB  ALA B 225       6.378  29.522  70.142  1.00  0.00              
ATOM   4653  C   ALA B 225       5.372  31.610  69.284  1.00  0.00              
ATOM   4654  O   ALA B 225       4.777  31.977  68.265  1.00  0.00              
ATOM   4655  N   ASP B 226       6.288  32.387  69.866  1.00  0.00              
ATOM   4656  CA  ASP B 226       6.877  33.520  69.171  1.00  0.00              
ATOM   4657  CB  ASP B 226       6.392  34.852  69.753  1.00  0.00              
ATOM   4658  CG  ASP B 226       6.429  36.050  68.798  1.00  0.00              
ATOM   4659  OD1 ASP B 226       7.210  36.066  67.837  1.00  0.00              
ATOM   4660  OD2 ASP B 226       5.659  36.981  69.013  1.00  0.00              
ATOM   4661  C   ASP B 226       8.391  33.403  69.310  1.00  0.00              
ATOM   4662  O   ASP B 226       8.880  32.670  70.177  1.00  0.00              
ATOM   4663  N   LEU B 227       9.151  34.132  68.482  1.00  0.00              
ATOM   4664  CA  LEU B 227      10.612  34.136  68.478  1.00  0.00              
ATOM   4665  CB  LEU B 227      11.105  35.257  67.568  1.00  0.00              
ATOM   4666  CG  LEU B 227      12.583  35.288  67.196  1.00  0.00              
ATOM   4667  CD1 LEU B 227      12.914  34.149  66.243  1.00  0.00              
ATOM   4668  CD2 LEU B 227      12.947  36.619  66.566  1.00  0.00              
ATOM   4669  C   LEU B 227      11.252  34.283  69.856  1.00  0.00              
ATOM   4670  O   LEU B 227      12.249  33.638  70.169  1.00  0.00              
ATOM   4671  N   GLU B 228      10.606  35.071  70.718  1.00  0.00              
ATOM   4672  CA  GLU B 228      11.075  35.334  72.073  1.00  0.00              
ATOM   4673  CB  GLU B 228      10.210  36.417  72.724  1.00  0.00              
ATOM   4674  CG  GLU B 228      10.317  37.838  72.142  1.00  0.00              
ATOM   4675  CD  GLU B 228       9.883  38.034  70.691  1.00  0.00              
ATOM   4676  OE1 GLU B 228      10.507  38.827  69.992  1.00  0.00              
ATOM   4677  OE2 GLU B 228       8.938  37.372  70.246  1.00  0.00              
ATOM   4678  C   GLU B 228      11.088  34.088  72.957  1.00  0.00              
ATOM   4679  O   GLU B 228      11.780  34.040  73.972  1.00  0.00              
ATOM   4680  N   ASP B 229      10.311  33.068  72.581  1.00  0.00              
ATOM   4681  CA  ASP B 229      10.354  31.779  73.255  1.00  0.00              
ATOM   4682  CB  ASP B 229       9.050  30.990  73.132  1.00  0.00              
ATOM   4683  CG  ASP B 229       7.810  31.645  73.709  1.00  0.00              
ATOM   4684  OD1 ASP B 229       7.813  32.049  74.871  1.00  0.00              
ATOM   4685  OD2 ASP B 229       6.820  31.741  72.978  1.00  0.00              
ATOM   4686  C   ASP B 229      11.437  30.926  72.623  1.00  0.00              
ATOM   4687  O   ASP B 229      12.351  30.458  73.302  1.00  0.00              
ATOM   4688  N   VAL B 230      11.342  30.747  71.303  1.00  0.00              
ATOM   4689  CA  VAL B 230      12.162  29.769  70.599  1.00  0.00              
ATOM   4690  CB  VAL B 230      11.521  29.339  69.258  1.00  0.00              
ATOM   4691  CG1 VAL B 230      10.215  28.603  69.513  1.00  0.00              
ATOM   4692  CG2 VAL B 230      11.267  30.510  68.325  1.00  0.00              
ATOM   4693  C   VAL B 230      13.628  30.141  70.415  1.00  0.00              
ATOM   4694  O   VAL B 230      14.505  29.309  70.657  1.00  0.00              
ATOM   4695  N   LEU B 231      13.936  31.385  70.034  1.00  0.00              
ATOM   4696  CA  LEU B 231      15.309  31.799  69.777  1.00  0.00              
ATOM   4697  CB  LEU B 231      15.376  33.193  69.144  1.00  0.00              
ATOM   4698  CG  LEU B 231      16.727  33.729  68.676  1.00  0.00              
ATOM   4699  CD1 LEU B 231      17.316  32.840  67.589  1.00  0.00              
ATOM   4700  CD2 LEU B 231      16.583  35.158  68.186  1.00  0.00              
ATOM   4701  C   LEU B 231      16.245  31.689  70.981  1.00  0.00              
ATOM   4702  O   LEU B 231      17.349  31.189  70.764  1.00  0.00              
ATOM   4703  N   PRO B 232      15.934  32.069  72.239  1.00  0.00              
ATOM   4704  CD  PRO B 232      14.815  32.927  72.623  1.00  0.00              
ATOM   4705  CA  PRO B 232      16.778  31.798  73.404  1.00  0.00              
ATOM   4706  CB  PRO B 232      15.917  32.263  74.557  1.00  0.00              
ATOM   4707  CG  PRO B 232      15.239  33.470  73.974  1.00  0.00              
ATOM   4708  C   PRO B 232      17.149  30.326  73.545  1.00  0.00              
ATOM   4709  O   PRO B 232      18.291  29.990  73.861  1.00  0.00              
ATOM   4710  N   LEU B 233      16.195  29.440  73.239  1.00  0.00              
ATOM   4711  CA  LEU B 233      16.421  28.005  73.305  1.00  0.00              
ATOM   4712  CB  LEU B 233      15.106  27.247  73.184  1.00  0.00              
ATOM   4713  CG  LEU B 233      13.938  27.693  74.048  1.00  0.00              
ATOM   4714  CD1 LEU B 233      12.714  26.861  73.747  1.00  0.00              
ATOM   4715  CD2 LEU B 233      14.289  27.628  75.516  1.00  0.00              
ATOM   4716  C   LEU B 233      17.355  27.576  72.185  1.00  0.00              
ATOM   4717  O   LEU B 233      18.324  26.858  72.429  1.00  0.00              
ATOM   4718  N   ALA B 234      17.093  28.061  70.963  1.00  0.00              
ATOM   4719  CA  ALA B 234      17.939  27.801  69.806  1.00  0.00              
ATOM   4720  CB  ALA B 234      17.376  28.507  68.581  1.00  0.00              
ATOM   4721  C   ALA B 234      19.374  28.277  69.995  1.00  0.00              
ATOM   4722  O   ALA B 234      20.311  27.606  69.560  1.00  0.00              
ATOM   4723  N   GLU B 235      19.569  29.422  70.661  1.00  0.00              
ATOM   4724  CA  GLU B 235      20.893  29.876  71.063  1.00  0.00              
ATOM   4725  CB  GLU B 235      20.832  31.240  71.757  1.00  0.00              
ATOM   4726  CG  GLU B 235      20.299  32.426  70.954  1.00  0.00              
ATOM   4727  CD  GLU B 235      21.159  32.971  69.817  1.00  0.00              
ATOM   4728  OE1 GLU B 235      20.688  33.878  69.132  1.00  0.00              
ATOM   4729  OE2 GLU B 235      22.289  32.529  69.605  1.00  0.00              
ATOM   4730  C   GLU B 235      21.509  28.887  72.043  1.00  0.00              
ATOM   4731  O   GLU B 235      22.577  28.323  71.795  1.00  0.00              
ATOM   4732  N   ASP B 236      20.787  28.648  73.144  1.00  0.00              
ATOM   4733  CA  ASP B 236      21.254  27.818  74.245  1.00  0.00              
ATOM   4734  CB  ASP B 236      20.175  27.762  75.324  1.00  0.00              
ATOM   4735  CG  ASP B 236      20.445  26.818  76.486  1.00  0.00              
ATOM   4736  OD1 ASP B 236      21.279  27.110  77.342  1.00  0.00              
ATOM   4737  OD2 ASP B 236      19.777  25.788  76.548  1.00  0.00              
ATOM   4738  C   ASP B 236      21.688  26.423  73.822  1.00  0.00              
ATOM   4739  O   ASP B 236      22.805  26.031  74.152  1.00  0.00              
ATOM   4740  N   ILE B 237      20.868  25.688  73.063  1.00  0.00              
ATOM   4741  CA  ILE B 237      21.239  24.358  72.592  1.00  0.00              
ATOM   4742  CB  ILE B 237      20.031  23.614  71.955  1.00  0.00              
ATOM   4743  CG2 ILE B 237      19.460  24.364  70.758  1.00  0.00              
ATOM   4744  CG1 ILE B 237      20.374  22.165  71.604  1.00  0.00              
ATOM   4745  CD1 ILE B 237      19.213  21.337  71.017  1.00  0.00              
ATOM   4746  C   ILE B 237      22.461  24.378  71.673  1.00  0.00              
ATOM   4747  O   ILE B 237      23.367  23.561  71.843  1.00  0.00              
ATOM   4748  N   THR B 238      22.553  25.333  70.740  1.00  0.00              
ATOM   4749  CA  THR B 238      23.686  25.406  69.826  1.00  0.00              
ATOM   4750  CB  THR B 238      23.392  26.422  68.709  1.00  0.00              
ATOM   4751  OG1 THR B 238      22.117  26.063  68.185  1.00  0.00              
ATOM   4752  CG2 THR B 238      24.416  26.383  67.587  1.00  0.00              
ATOM   4753  C   THR B 238      24.983  25.728  70.569  1.00  0.00              
ATOM   4754  O   THR B 238      26.043  25.178  70.258  1.00  0.00              
ATOM   4755  N   ASN B 239      24.890  26.584  71.595  1.00  0.00              
ATOM   4756  CA  ASN B 239      26.020  26.878  72.468  1.00  0.00              
ATOM   4757  CB  ASN B 239      25.718  28.049  73.399  1.00  0.00              
ATOM   4758  CG  ASN B 239      25.567  29.387  72.689  1.00  0.00              
ATOM   4759  OD1 ASN B 239      26.352  29.769  71.824  1.00  0.00              
ATOM   4760  ND2 ASN B 239      24.544  30.159  73.025  1.00  0.00              
ATOM   4761  C   ASN B 239      26.433  25.672  73.301  1.00  0.00              
ATOM   4762  O   ASN B 239      27.621  25.419  73.495  1.00  0.00              
ATOM   4763  N   ILE B 240      25.453  24.904  73.796  1.00  0.00              
ATOM   4764  CA  ILE B 240      25.698  23.630  74.469  1.00  0.00              
ATOM   4765  CB  ILE B 240      24.328  23.062  74.930  1.00  0.00              
ATOM   4766  CG2 ILE B 240      24.307  21.551  75.146  1.00  0.00              
ATOM   4767  CG1 ILE B 240      23.850  23.832  76.155  1.00  0.00              
ATOM   4768  CD1 ILE B 240      22.419  23.495  76.612  1.00  0.00              
ATOM   4769  C   ILE B 240      26.471  22.668  73.568  1.00  0.00              
ATOM   4770  O   ILE B 240      27.426  22.017  74.002  1.00  0.00              
ATOM   4771  N   LEU B 241      26.068  22.608  72.296  1.00  0.00              
ATOM   4772  CA  LEU B 241      26.759  21.810  71.297  1.00  0.00              
ATOM   4773  CB  LEU B 241      26.003  21.860  69.974  1.00  0.00              
ATOM   4774  CG  LEU B 241      24.620  21.220  69.946  1.00  0.00              
ATOM   4775  CD1 LEU B 241      23.851  21.585  68.689  1.00  0.00              
ATOM   4776  CD2 LEU B 241      24.741  19.720  70.101  1.00  0.00              
ATOM   4777  C   LEU B 241      28.214  22.220  71.117  1.00  0.00              
ATOM   4778  O   LEU B 241      29.102  21.384  71.302  1.00  0.00              
ATOM   4779  N   SER B 242      28.506  23.496  70.835  1.00  0.00              
ATOM   4780  CA  SER B 242      29.886  23.948  70.701  1.00  0.00              
ATOM   4781  CB  SER B 242      29.929  25.384  70.206  1.00  0.00              
ATOM   4782  OG  SER B 242      28.850  26.163  70.701  1.00  0.00              
ATOM   4783  C   SER B 242      30.733  23.805  71.956  1.00  0.00              
ATOM   4784  O   SER B 242      31.929  23.522  71.877  1.00  0.00              
ATOM   4785  N   LYS B 243      30.111  23.987  73.123  1.00  0.00              
ATOM   4786  CA  LYS B 243      30.786  23.794  74.395  1.00  0.00              
ATOM   4787  CB  LYS B 243      29.909  24.375  75.504  1.00  0.00              
ATOM   4788  CG  LYS B 243      30.528  24.435  76.890  1.00  0.00              
ATOM   4789  CD  LYS B 243      29.592  25.187  77.826  1.00  0.00              
ATOM   4790  CE  LYS B 243      30.189  25.280  79.222  1.00  0.00              
ATOM   4791  NZ  LYS B 243      30.148  23.996  79.897  1.00  0.00              
ATOM   4792  C   LYS B 243      31.114  22.328  74.668  1.00  0.00              
ATOM   4793  O   LYS B 243      32.227  22.010  75.090  1.00  0.00              
ATOM   4794  N   CYS B 244      30.185  21.402  74.408  1.00  0.00              
ATOM   4795  CA  CYS B 244      30.353  20.050  74.915  1.00  0.00              
ATOM   4796  CB  CYS B 244      29.210  19.743  75.870  1.00  0.00              
ATOM   4797  SG  CYS B 244      29.020  21.068  77.091  1.00  0.00              
ATOM   4798  C   CYS B 244      30.556  18.910  73.925  1.00  0.00              
ATOM   4799  O   CYS B 244      31.085  17.867  74.328  1.00  0.00              
ATOM   4800  N   CYS B 245      30.206  19.064  72.636  1.00  0.00              
ATOM   4801  CA  CYS B 245      30.308  17.980  71.655  1.00  0.00              
ATOM   4802  CB  CYS B 245      29.871  18.417  70.263  1.00  0.00              
ATOM   4803  SG  CYS B 245      28.097  18.727  70.094  1.00  0.00              
ATOM   4804  C   CYS B 245      31.675  17.325  71.520  1.00  0.00              
ATOM   4805  O   CYS B 245      31.773  16.115  71.329  1.00  0.00              
ATOM   4806  N   GLU B 246      32.762  18.092  71.616  1.00  0.00              
ATOM   4807  CA  GLU B 246      34.086  17.498  71.616  1.00  0.00              
ATOM   4808  CB  GLU B 246      34.936  18.051  70.468  1.00  0.00              
ATOM   4809  CG  GLU B 246      34.546  17.490  69.097  1.00  0.00              
ATOM   4810  CD  GLU B 246      34.676  15.974  68.984  1.00  0.00              
ATOM   4811  OE1 GLU B 246      35.796  15.459  68.969  1.00  0.00              
ATOM   4812  OE2 GLU B 246      33.658  15.286  68.927  1.00  0.00              
ATOM   4813  C   GLU B 246      34.785  17.579  72.966  1.00  0.00              
ATOM   4814  O   GLU B 246      35.968  17.912  73.079  1.00  0.00              
ATOM   4815  N   SER B 247      34.035  17.268  74.025  1.00  0.00              
ATOM   4816  CA  SER B 247      34.633  17.132  75.339  1.00  0.00              
ATOM   4817  CB  SER B 247      33.568  17.188  76.428  1.00  0.00              
ATOM   4818  OG  SER B 247      32.505  16.268  76.213  1.00  0.00              
ATOM   4819  C   SER B 247      35.450  15.847  75.410  1.00  0.00              
ATOM   4820  O   SER B 247      34.933  14.734  75.278  1.00  0.00              
ATOM   4821  N   ALA B 248      36.765  16.026  75.535  1.00  0.00              
ATOM   4822  CA  ALA B 248      37.685  14.910  75.687  1.00  0.00              
ATOM   4823  CB  ALA B 248      39.111  15.403  75.500  1.00  0.00              
ATOM   4824  C   ALA B 248      37.602  14.228  77.047  1.00  0.00              
ATOM   4825  O   ALA B 248      37.606  13.002  77.133  1.00  0.00              
ATOM   4826  N   SER B 249      37.521  15.015  78.122  1.00  0.00              
ATOM   4827  CA  SER B 249      37.473  14.476  79.470  1.00  0.00              
ATOM   4828  CB  SER B 249      38.752  14.898  80.188  1.00  0.00              
ATOM   4829  OG  SER B 249      38.927  16.309  80.079  1.00  0.00              
ATOM   4830  C   SER B 249      36.230  14.926  80.232  1.00  0.00              
ATOM   4831  O   SER B 249      35.297  14.149  80.443  1.00  0.00              
ATOM   4832  N   GLU B 250      36.174  16.196  80.642  1.00  0.00              
ATOM   4833  CA  GLU B 250      35.041  16.707  81.393  1.00  0.00              
ATOM   4834  CB  GLU B 250      35.460  17.964  82.165  1.00  0.00              
ATOM   4835  CG  GLU B 250      34.447  18.500  83.182  1.00  0.00              
ATOM   4836  CD  GLU B 250      34.098  17.538  84.311  1.00  0.00              
ATOM   4837  OE1 GLU B 250      34.945  17.286  85.166  1.00  0.00              
ATOM   4838  OE2 GLU B 250      32.968  17.044  84.327  1.00  0.00              
ATOM   4839  C   GLU B 250      33.852  16.964  80.473  1.00  0.00              
ATOM   4840  O   GLU B 250      33.708  18.026  79.860  1.00  0.00              
ATOM   4841  N   ASP B 251      33.006  15.941  80.333  1.00  0.00              
ATOM   4842  CA  ASP B 251      31.763  16.098  79.594  1.00  0.00              
ATOM   4843  CB  ASP B 251      31.065  14.768  79.305  1.00  0.00              
ATOM   4844  CG  ASP B 251      29.775  14.982  78.521  1.00  0.00              
ATOM   4845  OD1 ASP B 251      28.692  14.803  79.080  1.00  0.00              
ATOM   4846  OD2 ASP B 251      29.835  15.401  77.365  1.00  0.00              
ATOM   4847  C   ASP B 251      30.778  17.026  80.285  1.00  0.00              
ATOM   4848  O   ASP B 251      30.134  16.658  81.269  1.00  0.00              
ATOM   4849  N   CYS B 252      30.649  18.239  79.759  1.00  0.00              
ATOM   4850  CA  CYS B 252      29.621  19.145  80.238  1.00  0.00              
ATOM   4851  CB  CYS B 252      29.998  20.589  79.960  1.00  0.00              
ATOM   4852  SG  CYS B 252      30.633  20.933  78.300  1.00  0.00              
ATOM   4853  C   CYS B 252      28.199  18.855  79.777  1.00  0.00              
ATOM   4854  O   CYS B 252      27.250  19.258  80.452  1.00  0.00              
ATOM   4855  N   MET B 253      28.014  18.118  78.670  1.00  0.00              
ATOM   4856  CA  MET B 253      26.700  17.841  78.086  1.00  0.00              
ATOM   4857  CB  MET B 253      26.870  16.895  76.899  1.00  0.00              
ATOM   4858  CG  MET B 253      25.681  16.780  75.961  1.00  0.00              
ATOM   4859  SD  MET B 253      25.361  18.302  75.038  1.00  0.00              
ATOM   4860  CE  MET B 253      26.308  17.974  73.579  1.00  0.00              
ATOM   4861  C   MET B 253      25.694  17.261  79.078  1.00  0.00              
ATOM   4862  O   MET B 253      24.528  17.663  79.105  1.00  0.00              
ATOM   4863  N   ALA B 254      26.184  16.358  79.936  1.00  0.00              
ATOM   4864  CA  ALA B 254      25.423  15.805  81.049  1.00  0.00              
ATOM   4865  CB  ALA B 254      26.353  14.948  81.893  1.00  0.00              
ATOM   4866  C   ALA B 254      24.782  16.823  81.987  1.00  0.00              
ATOM   4867  O   ALA B 254      23.718  16.565  82.547  1.00  0.00              
ATOM   4868  N   LYS B 255      25.418  17.982  82.183  1.00  0.00              
ATOM   4869  CA  LYS B 255      24.843  19.050  82.990  1.00  0.00              
ATOM   4870  CB  LYS B 255      25.915  19.864  83.725  1.00  0.00              
ATOM   4871  CG  LYS B 255      26.925  19.099  84.578  1.00  0.00              
ATOM   4872  CD  LYS B 255      28.145  18.749  83.740  1.00  0.00              
ATOM   4873  CE  LYS B 255      29.214  18.023  84.533  1.00  0.00              
ATOM   4874  NZ  LYS B 255      30.371  17.822  83.682  1.00  0.00              
ATOM   4875  C   LYS B 255      24.044  20.000  82.106  1.00  0.00              
ATOM   4876  O   LYS B 255      22.984  20.503  82.490  1.00  0.00              
ATOM   4877  N   GLU B 256      24.553  20.235  80.890  1.00  0.00              
ATOM   4878  CA  GLU B 256      23.964  21.183  79.957  1.00  0.00              
ATOM   4879  CB  GLU B 256      24.817  21.315  78.707  1.00  0.00              
ATOM   4880  CG  GLU B 256      26.251  21.811  78.847  1.00  0.00              
ATOM   4881  CD  GLU B 256      26.471  23.171  79.493  1.00  0.00              
ATOM   4882  OE1 GLU B 256      25.747  24.120  79.194  1.00  0.00              
ATOM   4883  OE2 GLU B 256      27.404  23.275  80.293  1.00  0.00              
ATOM   4884  C   GLU B 256      22.548  20.836  79.517  1.00  0.00              
ATOM   4885  O   GLU B 256      21.653  21.680  79.610  1.00  0.00              
ATOM   4886  N   LEU B 257      22.315  19.602  79.053  1.00  0.00              
ATOM   4887  CA  LEU B 257      20.996  19.212  78.570  1.00  0.00              
ATOM   4888  CB  LEU B 257      21.008  17.849  77.873  1.00  0.00              
ATOM   4889  CG  LEU B 257      21.818  17.705  76.589  1.00  0.00              
ATOM   4890  CD1 LEU B 257      21.708  16.284  76.065  1.00  0.00              
ATOM   4891  CD2 LEU B 257      21.355  18.691  75.526  1.00  0.00              
ATOM   4892  C   LEU B 257      19.873  19.310  79.602  1.00  0.00              
ATOM   4893  O   LEU B 257      18.798  19.773  79.218  1.00  0.00              
ATOM   4894  N   PRO B 258      20.025  18.951  80.893  1.00  0.00              
ATOM   4895  CD  PRO B 258      20.964  17.944  81.387  1.00  0.00              
ATOM   4896  CA  PRO B 258      19.087  19.302  81.956  1.00  0.00              
ATOM   4897  CB  PRO B 258      19.806  18.838  83.202  1.00  0.00              
ATOM   4898  CG  PRO B 258      20.391  17.536  82.732  1.00  0.00              
ATOM   4899  C   PRO B 258      18.730  20.781  82.016  1.00  0.00              
ATOM   4900  O   PRO B 258      17.546  21.139  82.041  1.00  0.00              
ATOM   4901  N   GLU B 259      19.747  21.650  81.977  1.00  0.00              
ATOM   4902  CA  GLU B 259      19.531  23.088  81.960  1.00  0.00              
ATOM   4903  CB  GLU B 259      20.878  23.803  82.117  1.00  0.00              
ATOM   4904  CG  GLU B 259      20.880  25.335  82.099  1.00  0.00              
ATOM   4905  CD  GLU B 259      19.899  26.020  83.047  1.00  0.00              
ATOM   4906  OE1 GLU B 259      19.944  25.774  84.252  1.00  0.00              
ATOM   4907  OE2 GLU B 259      19.097  26.818  82.558  1.00  0.00              
ATOM   4908  C   GLU B 259      18.778  23.535  80.710  1.00  0.00              
ATOM   4909  O   GLU B 259      17.923  24.421  80.793  1.00  0.00              
ATOM   4910  N   HIS B 260      19.060  22.910  79.561  1.00  0.00              
ATOM   4911  CA  HIS B 260      18.294  23.155  78.350  1.00  0.00              
ATOM   4912  CB  HIS B 260      18.866  22.401  77.149  1.00  0.00              
ATOM   4913  CG  HIS B 260      18.155  22.751  75.848  1.00  0.00              
ATOM   4914  ND1 HIS B 260      17.873  23.963  75.396  1.00  0.00              
ATOM   4915  CD2 HIS B 260      17.625  21.833  74.974  1.00  0.00              
ATOM   4916  NE2 HIS B 260      17.035  22.552  74.053  1.00  0.00              
ATOM   4917  CE1 HIS B 260      17.177  23.831  74.302  1.00  0.00              
ATOM   4918  C   HIS B 260      16.830  22.786  78.542  1.00  0.00              
ATOM   4919  O   HIS B 260      15.965  23.615  78.265  1.00  0.00              
ATOM   4920  N   THR B 261      16.519  21.587  79.046  1.00  0.00              
ATOM   4921  CA  THR B 261      15.137  21.188  79.273  1.00  0.00              
ATOM   4922  CB  THR B 261      15.027  19.707  79.646  1.00  0.00              
ATOM   4923  OG1 THR B 261      16.131  19.385  80.482  1.00  0.00              
ATOM   4924  CG2 THR B 261      15.021  18.847  78.401  1.00  0.00              
ATOM   4925  C   THR B 261      14.343  22.047  80.245  1.00  0.00              
ATOM   4926  O   THR B 261      13.131  22.194  80.077  1.00  0.00              
ATOM   4927  N   VAL B 262      15.011  22.644  81.243  1.00  0.00              
ATOM   4928  CA  VAL B 262      14.374  23.618  82.128  1.00  0.00              
ATOM   4929  CB  VAL B 262      15.362  24.102  83.222  1.00  0.00              
ATOM   4930  CG1 VAL B 262      14.752  25.175  84.118  1.00  0.00              
ATOM   4931  CG2 VAL B 262      15.788  22.940  84.105  1.00  0.00              
ATOM   4932  C   VAL B 262      13.847  24.785  81.296  1.00  0.00              
ATOM   4933  O   VAL B 262      12.650  25.087  81.321  1.00  0.00              
ATOM   4934  N   LYS B 263      14.731  25.387  80.492  1.00  0.00              
ATOM   4935  CA  LYS B 263      14.356  26.483  79.609  1.00  0.00              
ATOM   4936  CB  LYS B 263      15.570  27.004  78.855  1.00  0.00              
ATOM   4937  CG  LYS B 263      16.676  27.637  79.677  1.00  0.00              
ATOM   4938  CD  LYS B 263      17.678  28.198  78.681  1.00  0.00
[truncated: 120,880 more chars]
