# Supplementary material for: RaTrav: a tool for calculating mean first-passage times on biochemical networks
Source: BMC Syst Biol. 2013 Nov 21;7:130. doi: 10.1186/1752-0509-7-130 (PMC4222613; doi:10.1186/1752-0509-7-130)
Supplement: Additional file 1 — RaTrav examples file. File containing RaTrav input and output data for the two case studies presented. [file 1752-0509-7-130-S1.zip › SupplementaryFiles/Example1/22d.pdb]

ATOM      1  N   GLU A   1      11.440  -6.497 102.444  1.00  0.00              
ATOM      2  CA  GLU A   1      11.785  -7.878 102.733  1.00  0.00              
ATOM      3  CB  GLU A   1      11.888  -8.041 104.249  1.00  0.00              
ATOM      4  CG  GLU A   1      12.497  -9.351 104.749  1.00  0.00              
ATOM      5  CD  GLU A   1      13.945  -9.585 104.331  1.00  0.00              
ATOM      6  OE1 GLU A   1      14.819  -8.834 104.766  1.00  0.00              
ATOM      7  OE2 GLU A   1      14.203 -10.529 103.586  1.00  0.00              
ATOM      8  C   GLU A   1      10.744  -8.833 102.154  1.00  0.00              
ATOM      9  O   GLU A   1      11.013  -9.999 101.875  1.00  0.00              
ATOM     10  N   THR A   2       9.549  -8.291 101.953  1.00  0.00              
ATOM     11  CA  THR A   2       8.439  -9.026 101.382  1.00  0.00              
ATOM     12  CB  THR A   2       7.124  -8.326 101.773  1.00  0.00              
ATOM     13  OG1 THR A   2       7.375  -6.923 101.824  1.00  0.00              
ATOM     14  CG2 THR A   2       6.595  -8.837 103.103  1.00  0.00              
ATOM     15  C   THR A   2       8.565  -9.207  99.875  1.00  0.00              
ATOM     16  O   THR A   2       9.063  -8.339  99.152  1.00  0.00              
ATOM     17  N   THR A   3       8.117 -10.367  99.394  1.00  0.00              
ATOM     18  CA  THR A   3       8.205 -10.726  97.989  1.00  0.00              
ATOM     19  CB  THR A   3       7.838 -12.213  97.846  1.00  0.00              
ATOM     20  OG1 THR A   3       6.661 -12.403  98.628  1.00  0.00              
ATOM     21  CG2 THR A   3       8.956 -13.137  98.303  1.00  0.00              
ATOM     22  C   THR A   3       7.307  -9.852  97.123  1.00  0.00              
ATOM     23  O   THR A   3       6.081  -9.979  97.167  1.00  0.00              
ATOM     24  N   ALA A   4       7.930  -8.944  96.371  1.00  0.00              
ATOM     25  CA  ALA A   4       7.226  -8.016  95.499  1.00  0.00              
ATOM     26  CB  ALA A   4       8.239  -7.239  94.672  1.00  0.00              
ATOM     27  C   ALA A   4       6.227  -8.648  94.536  1.00  0.00              
ATOM     28  O   ALA A   4       6.544  -9.592  93.810  1.00  0.00              
ATOM     29  N   LEU A   5       5.001  -8.128  94.546  1.00  0.00              
ATOM     30  CA  LEU A   5       3.923  -8.656  93.727  1.00  0.00              
ATOM     31  CB  LEU A   5       2.575  -8.170  94.246  1.00  0.00              
ATOM     32  CG  LEU A   5       2.100  -8.642  95.608  1.00  0.00              
ATOM     33  CD1 LEU A   5       0.885  -7.855  96.059  1.00  0.00              
ATOM     34  CD2 LEU A   5       1.790 -10.122  95.577  1.00  0.00              
ATOM     35  C   LEU A   5       4.073  -8.198  92.289  1.00  0.00              
ATOM     36  O   LEU A   5       4.324  -7.021  92.034  1.00  0.00              
ATOM     37  N   VAL A   6       3.945  -9.109  91.328  1.00  0.00              
ATOM     38  CA  VAL A   6       3.941  -8.732  89.925  1.00  0.00              
ATOM     39  CB  VAL A   6       5.075  -9.421  89.129  1.00  0.00              
ATOM     40  CG1 VAL A   6       5.107  -8.911  87.695  1.00  0.00              
ATOM     41  CG2 VAL A   6       6.432  -9.173  89.765  1.00  0.00              
ATOM     42  C   VAL A   6       2.573  -9.124  89.388  1.00  0.00              
ATOM     43  O   VAL A   6       2.190 -10.301  89.411  1.00  0.00              
ATOM     44  N   CYS A   7       1.819  -8.126  88.928  1.00  0.00              
ATOM     45  CA  CYS A   7       0.478  -8.363  88.430  1.00  0.00              
ATOM     46  CB  CYS A   7      -0.528  -7.756  89.400  1.00  0.00              
ATOM     47  SG  CYS A   7      -2.255  -8.103  88.986  1.00  0.00              
ATOM     48  C   CYS A   7       0.300  -7.822  87.017  1.00  0.00              
ATOM     49  O   CYS A   7       0.157  -6.618  86.765  1.00  0.00              
ATOM     50  N   ASP A   8       0.325  -8.763  86.073  1.00  0.00              
ATOM     51  CA  ASP A   8       0.152  -8.462  84.664  1.00  0.00              
ATOM     52  CB  ASP A   8       0.931  -9.446  83.795  1.00  0.00              
ATOM     53  CG  ASP A   8       0.921  -9.202  82.286  1.00  0.00              
ATOM     54  OD1 ASP A   8       1.350 -10.103  81.568  1.00  0.00              
ATOM     55  OD2 ASP A   8       0.547  -8.123  81.816  1.00  0.00              
ATOM     56  C   ASP A   8      -1.317  -8.451  84.279  1.00  0.00              
ATOM     57  O   ASP A   8      -1.936  -9.474  83.990  1.00  0.00              
ATOM     58  N   ASN A   9      -1.836  -7.232  84.260  1.00  0.00              
ATOM     59  CA  ASN A   9      -3.235  -6.970  83.973  1.00  0.00              
ATOM     60  CB  ASN A   9      -3.686  -5.701  84.701  1.00  0.00              
ATOM     61  CG  ASN A   9      -3.676  -5.787  86.222  1.00  0.00              
ATOM     62  OD1 ASN A   9      -4.709  -5.675  86.874  1.00  0.00              
ATOM     63  ND2 ASN A   9      -2.543  -5.961  86.887  1.00  0.00              
ATOM     64  C   ASN A   9      -3.412  -6.769  82.474  1.00  0.00              
ATOM     65  O   ASN A   9      -2.680  -5.981  81.869  1.00  0.00              
ATOM     66  N   GLY A  10      -4.341  -7.483  81.838  1.00  0.00              
ATOM     67  CA  GLY A  10      -4.670  -7.235  80.442  1.00  0.00              
ATOM     68  C   GLY A  10      -6.145  -7.493  80.178  1.00  0.00              
ATOM     69  O   GLY A  10      -6.795  -8.219  80.934  1.00  0.00              
ATOM     70  N   SER A  11      -6.672  -6.938  79.078  1.00  0.00              
ATOM     71  CA  SER A  11      -8.084  -7.003  78.699  1.00  0.00              
ATOM     72  CB  SER A  11      -8.221  -6.548  77.249  1.00  0.00              
ATOM     73  OG  SER A  11      -7.439  -5.395  76.951  1.00  0.00              
ATOM     74  C   SER A  11      -8.787  -8.351  78.833  1.00  0.00              
ATOM     75  O   SER A  11      -9.993  -8.421  79.081  1.00  0.00              
ATOM     76  N   GLY A  12      -8.049  -9.444  78.638  1.00  0.00              
ATOM     77  CA  GLY A  12      -8.618 -10.775  78.739  1.00  0.00              
ATOM     78  C   GLY A  12      -8.219 -11.509  80.006  1.00  0.00              
ATOM     79  O   GLY A  12      -9.004 -12.297  80.534  1.00  0.00              
ATOM     80  N   LEU A  13      -7.024 -11.248  80.542  1.00  0.00              
ATOM     81  CA  LEU A  13      -6.430 -12.104  81.558  1.00  0.00              
ATOM     82  CB  LEU A  13      -5.515 -13.158  80.931  1.00  0.00              
ATOM     83  CG  LEU A  13      -6.083 -14.312  80.111  1.00  0.00              
ATOM     84  CD1 LEU A  13      -4.969 -15.021  79.368  1.00  0.00              
ATOM     85  CD2 LEU A  13      -6.847 -15.288  80.989  1.00  0.00              
ATOM     86  C   LEU A  13      -5.599 -11.284  82.528  1.00  0.00              
ATOM     87  O   LEU A  13      -4.983 -10.278  82.161  1.00  0.00              
ATOM     88  N   VAL A  14      -5.625 -11.708  83.788  1.00  0.00              
ATOM     89  CA  VAL A  14      -4.704 -11.205  84.788  1.00  0.00              
ATOM     90  CB  VAL A  14      -5.449 -10.683  86.042  1.00  0.00              
ATOM     91  CG1 VAL A  14      -4.476 -10.180  87.102  1.00  0.00              
ATOM     92  CG2 VAL A  14      -6.381  -9.539  85.674  1.00  0.00              
ATOM     93  C   VAL A  14      -3.773 -12.359  85.131  1.00  0.00              
ATOM     94  O   VAL A  14      -4.206 -13.439  85.549  1.00  0.00              
ATOM     95  N   LYS A  15      -2.485 -12.131  84.876  1.00  0.00              
ATOM     96  CA  LYS A  15      -1.429 -13.043  85.282  1.00  0.00              
ATOM     97  CB  LYS A  15      -0.339 -13.173  84.214  1.00  0.00              
ATOM     98  CG  LYS A  15      -0.781 -13.699  82.853  1.00  0.00              
ATOM     99  CD  LYS A  15      -1.093 -12.567  81.880  1.00  0.00              
ATOM    100  CE  LYS A  15      -1.627 -13.087  80.551  1.00  0.00              
ATOM    101  NZ  LYS A  15      -0.677 -13.928  79.844  1.00  0.00              
ATOM    102  C   LYS A  15      -0.811 -12.471  86.549  1.00  0.00              
ATOM    103  O   LYS A  15      -0.577 -11.264  86.632  1.00  0.00              
ATOM    104  N   ALA A  16      -0.520 -13.291  87.556  1.00  0.00              
ATOM    105  CA  ALA A  16      -0.066 -12.791  88.841  1.00  0.00              
ATOM    106  CB  ALA A  16      -1.264 -12.634  89.758  1.00  0.00              
ATOM    107  C   ALA A  16       0.903 -13.733  89.533  1.00  0.00              
ATOM    108  O   ALA A  16       0.836 -14.958  89.378  1.00  0.00              
ATOM    109  N   GLY A  17       1.824 -13.146  90.295  1.00  0.00              
ATOM    110  CA  GLY A  17       2.772 -13.909  91.086  1.00  0.00              
ATOM    111  C   GLY A  17       3.731 -12.974  91.799  1.00  0.00              
ATOM    112  O   GLY A  17       3.399 -11.824  92.096  1.00  0.00              
ATOM    113  N   PHE A  18       4.945 -13.463  92.042  1.00  0.00              
ATOM    114  CA  PHE A  18       5.938 -12.726  92.803  1.00  0.00              
ATOM    115  CB  PHE A  18       6.285 -13.458  94.101  1.00  0.00              
ATOM    116  CG  PHE A  18       5.105 -13.707  95.030  1.00  0.00              
ATOM    117  CD1 PHE A  18       4.475 -14.937  95.023  1.00  0.00              
ATOM    118  CD2 PHE A  18       4.671 -12.715  95.887  1.00  0.00              
ATOM    119  CE1 PHE A  18       3.413 -15.172  95.871  1.00  0.00              
ATOM    120  CE2 PHE A  18       3.615 -12.963  96.741  1.00  0.00              
ATOM    121  CZ  PHE A  18       2.983 -14.187  96.732  1.00  0.00              
ATOM    122  C   PHE A  18       7.207 -12.567  91.981  1.00  0.00              
ATOM    123  O   PHE A  18       7.540 -13.400  91.130  1.00  0.00              
ATOM    124  N   ALA A  19       7.921 -11.476  92.259  1.00  0.00              
ATOM    125  CA  ALA A  19       9.191 -11.169  91.624  1.00  0.00              
ATOM    126  CB  ALA A  19       9.739  -9.880  92.204  1.00  0.00              
ATOM    127  C   ALA A  19      10.223 -12.259  91.865  1.00  0.00              
ATOM    128  O   ALA A  19      10.459 -12.691  92.995  1.00  0.00              
ATOM    129  N   GLY A  20      10.804 -12.730  90.767  1.00  0.00              
ATOM    130  CA  GLY A  20      11.722 -13.851  90.815  1.00  0.00              
ATOM    131  C   GLY A  20      11.079 -15.131  90.298  1.00  0.00              
ATOM    132  O   GLY A  20      11.788 -16.099  90.018  1.00  0.00              
ATOM    133  N   ASP A  21       9.747 -15.191  90.152  1.00  0.00              
ATOM    134  CA  ASP A  21       9.113 -16.370  89.569  1.00  0.00              
ATOM    135  CB  ASP A  21       7.606 -16.438  89.790  1.00  0.00              
ATOM    136  CG  ASP A  21       7.122 -16.779  91.188  1.00  0.00              
ATOM    137  OD1 ASP A  21       7.587 -17.753  91.784  1.00  0.00              
ATOM    138  OD2 ASP A  21       6.235 -16.088  91.695  1.00  0.00              
ATOM    139  C   ASP A  21       9.335 -16.394  88.068  1.00  0.00              
ATOM    140  O   ASP A  21       9.244 -15.364  87.397  1.00  0.00              
ATOM    141  N   ASP A  22       9.614 -17.578  87.524  1.00  0.00              
ATOM    142  CA  ASP A  22       9.787 -17.746  86.083  1.00  0.00              
ATOM    143  CB  ASP A  22      10.579 -19.025  85.770  1.00  0.00              
ATOM    144  CG  ASP A  22       9.803 -20.321  85.979  1.00  0.00              
ATOM    145  OD1 ASP A  22       9.303 -20.529  87.087  1.00  0.00              
ATOM    146  OD2 ASP A  22       9.695 -21.110  85.043  1.00  0.00              
ATOM    147  C   ASP A  22       8.461 -17.794  85.328  1.00  0.00              
ATOM    148  O   ASP A  22       8.430 -17.689  84.104  1.00  0.00              
ATOM    149  N   ALA A  23       7.359 -17.996  86.051  1.00  0.00              
ATOM    150  CA  ALA A  23       6.040 -18.153  85.465  1.00  0.00              
ATOM    151  CB  ALA A  23       5.760 -19.639  85.270  1.00  0.00              
ATOM    152  C   ALA A  23       5.019 -17.619  86.464  1.00  0.00              
ATOM    153  O   ALA A  23       5.291 -17.660  87.670  1.00  0.00              
ATOM    154  N   PRO A  24       3.872 -17.062  86.045  1.00  0.00              
ATOM    155  CD  PRO A  24       3.569 -16.713  84.660  1.00  0.00              
ATOM    156  CA  PRO A  24       2.807 -16.626  86.943  1.00  0.00              
ATOM    157  CB  PRO A  24       1.851 -15.899  86.019  1.00  0.00              
ATOM    158  CG  PRO A  24       2.062 -16.566  84.686  1.00  0.00              
ATOM    159  C   PRO A  24       2.130 -17.770  87.686  1.00  0.00              
ATOM    160  O   PRO A  24       1.907 -18.855  87.145  1.00  0.00              
ATOM    161  N   ARG A  25       1.801 -17.506  88.948  1.00  0.00              
ATOM    162  CA  ARG A  25       1.189 -18.502  89.809  1.00  0.00              
ATOM    163  CB  ARG A  25       1.563 -18.185  91.249  1.00  0.00              
ATOM    164  CG  ARG A  25       1.171 -19.232  92.286  1.00  0.00              
ATOM    165  CD  ARG A  25       1.975 -19.068  93.575  1.00  0.00              
ATOM    166  NE  ARG A  25       3.340 -19.566  93.435  1.00  0.00              
ATOM    167  CZ  ARG A  25       4.393 -18.783  93.182  1.00  0.00              
ATOM    168  NH1 ARG A  25       5.585 -19.344  93.023  1.00  0.00              
ATOM    169  NH2 ARG A  25       4.266 -17.464  93.100  1.00  0.00              
ATOM    170  C   ARG A  25      -0.322 -18.516  89.608  1.00  0.00              
ATOM    171  O   ARG A  25      -0.958 -19.571  89.614  1.00  0.00              
ATOM    172  N   ALA A  26      -0.910 -17.336  89.413  1.00  0.00              
ATOM    173  CA  ALA A  26      -2.333 -17.230  89.152  1.00  0.00              
ATOM    174  CB  ALA A  26      -2.965 -16.294  90.168  1.00  0.00              
ATOM    175  C   ALA A  26      -2.535 -16.626  87.774  1.00  0.00              
ATOM    176  O   ALA A  26      -1.939 -15.599  87.449  1.00  0.00              
ATOM    177  N   VAL A  27      -3.320 -17.284  86.923  1.00  0.00              
ATOM    178  CA  VAL A  27      -3.729 -16.715  85.648  1.00  0.00              
ATOM    179  CB  VAL A  27      -3.105 -17.434  84.420  1.00  0.00              
ATOM    180  CG1 VAL A  27      -3.479 -16.705  83.135  1.00  0.00              
ATOM    181  CG2 VAL A  27      -1.591 -17.547  84.501  1.00  0.00              
ATOM    182  C   VAL A  27      -5.236 -16.913  85.638  1.00  0.00              
ATOM    183  O   VAL A  27      -5.704 -18.048  85.758  1.00  0.00              
ATOM    184  N   PHE A  28      -6.008 -15.833  85.541  1.00  0.00              
ATOM    185  CA  PHE A  28      -7.458 -15.946  85.491  1.00  0.00              
ATOM    186  CB  PHE A  28      -8.072 -15.922  86.907  1.00  0.00              
ATOM    187  CG  PHE A  28      -7.945 -14.630  87.702  1.00  0.00              
ATOM    188  CD1 PHE A  28      -9.039 -13.792  87.805  1.00  0.00              
ATOM    189  CD2 PHE A  28      -6.764 -14.318  88.345  1.00  0.00              
ATOM    190  CE1 PHE A  28      -8.954 -12.645  88.560  1.00  0.00              
ATOM    191  CE2 PHE A  28      -6.689 -13.169  89.101  1.00  0.00              
ATOM    192  CZ  PHE A  28      -7.781 -12.337  89.210  1.00  0.00              
ATOM    193  C   PHE A  28      -8.059 -14.870  84.591  1.00  0.00              
ATOM    194  O   PHE A  28      -7.445 -13.808  84.451  1.00  0.00              
ATOM    195  N   PRO A  29      -9.208 -15.080  83.929  1.00  0.00              
ATOM    196  CD  PRO A  29      -9.899 -16.362  83.829  1.00  0.00              
ATOM    197  CA  PRO A  29      -9.863 -14.081  83.090  1.00  0.00              
ATOM    198  CB  PRO A  29     -11.040 -14.839  82.502  1.00  0.00              
ATOM    199  CG  PRO A  29     -11.315 -15.934  83.502  1.00  0.00              
ATOM    200  C   PRO A  29     -10.294 -12.803  83.797  1.00  0.00              
ATOM    201  O   PRO A  29     -10.809 -12.822  84.919  1.00  0.00              
ATOM    202  N   SER A  30     -10.091 -11.673  83.119  1.00  0.00              
ATOM    203  CA  SER A  30     -10.442 -10.357  83.632  1.00  0.00              
ATOM    204  CB  SER A  30      -9.653  -9.309  82.850  1.00  0.00              
ATOM    205  OG  SER A  30      -8.266  -9.610  82.860  1.00  0.00              
ATOM    206  C   SER A  30     -11.943 -10.075  83.563  1.00  0.00              
ATOM    207  O   SER A  30     -12.408  -9.122  82.932  1.00  0.00              
ATOM    208  N   ILE A  31     -12.727 -10.918  84.236  1.00  0.00              
ATOM    209  CA  ILE A  31     -14.173 -10.795  84.244  1.00  0.00              
ATOM    210  CB  ILE A  31     -14.904 -11.974  83.549  1.00  0.00              
ATOM    211  CG2 ILE A  31     -14.796 -11.834  82.040  1.00  0.00              
ATOM    212  CG1 ILE A  31     -14.469 -13.350  84.054  1.00  0.00              
ATOM    213  CD1 ILE A  31     -15.295 -14.534  83.513  1.00  0.00              
ATOM    214  C   ILE A  31     -14.680 -10.673  85.667  1.00  0.00              
ATOM    215  O   ILE A  31     -14.082 -11.181  86.618  1.00  0.00              
ATOM    216  N   VAL A  32     -15.781  -9.949  85.804  1.00  0.00              
ATOM    217  CA  VAL A  32     -16.591  -9.993  87.009  1.00  0.00              
ATOM    218  CB  VAL A  32     -16.627  -8.652  87.775  1.00  0.00              
ATOM    219  CG1 VAL A  32     -15.299  -8.374  88.461  1.00  0.00              
ATOM    220  CG2 VAL A  32     -16.979  -7.501  86.850  1.00  0.00              
ATOM    221  C   VAL A  32     -17.989 -10.395  86.567  1.00  0.00              
ATOM    222  O   VAL A  32     -18.379 -10.122  85.429  1.00  0.00              
ATOM    223  N   GLY A  33     -18.762 -11.047  87.428  1.00  0.00              
ATOM    224  CA  GLY A  33     -20.088 -11.492  87.058  1.00  0.00              
ATOM    225  C   GLY A  33     -21.080 -11.224  88.165  1.00  0.00              
ATOM    226  O   GLY A  33     -20.979 -11.774  89.263  1.00  0.00              
ATOM    227  N   ARG A  34     -22.024 -10.334  87.876  1.00  0.00              
ATOM    228  CA  ARG A  34     -23.145 -10.103  88.771  1.00  0.00              
ATOM    229  CB  ARG A  34     -23.606  -8.651  88.702  1.00  0.00              
ATOM    230  CG  ARG A  34     -22.645  -7.708  89.394  1.00  0.00              
ATOM    231  CD  ARG A  34     -23.095  -6.259  89.291  1.00  0.00              
ATOM    232  NE  ARG A  34     -22.218  -5.403  90.077  1.00  0.00              
ATOM    233  CZ  ARG A  34     -21.018  -4.998  89.655  1.00  0.00              
ATOM    234  NH1 ARG A  34     -20.248  -4.338  90.512  1.00  0.00              
ATOM    235  NH2 ARG A  34     -20.612  -5.187  88.399  1.00  0.00              
ATOM    236  C   ARG A  34     -24.279 -11.006  88.314  1.00  0.00              
ATOM    237  O   ARG A  34     -24.439 -11.156  87.100  1.00  0.00              
ATOM    238  N   PRO A  35     -25.073 -11.652  89.181  1.00  0.00              
ATOM    239  CD  PRO A  35     -24.826 -11.773  90.612  1.00  0.00              
ATOM    240  CA  PRO A  35     -26.269 -12.393  88.781  1.00  0.00              
ATOM    241  CB  PRO A  35     -26.837 -12.869  90.108  1.00  0.00              
ATOM    242  CG  PRO A  35     -26.232 -11.953  91.148  1.00  0.00              
ATOM    243  C   PRO A  35     -27.237 -11.520  87.989  1.00  0.00              
ATOM    244  O   PRO A  35     -27.342 -10.320  88.250  1.00  0.00              
ATOM    245  N   ARG A  36     -27.907 -12.105  86.992  1.00  0.00              
ATOM    246  CA  ARG A  36     -28.777 -11.374  86.070  1.00  0.00              
ATOM    247  CB  ARG A  36     -29.672 -12.337  85.300  1.00  0.00              
ATOM    248  CG  ARG A  36     -28.933 -13.270  84.361  1.00  0.00              
ATOM    249  CD  ARG A  36     -29.926 -14.234  83.741  1.00  0.00              
ATOM    250  NE  ARG A  36     -29.244 -15.323  83.061  1.00  0.00              
ATOM    251  CZ  ARG A  36     -29.887 -16.223  82.316  1.00  0.00              
ATOM    252  NH1 ARG A  36     -29.191 -17.227  81.803  1.00  0.00              
ATOM    253  NH2 ARG A  36     -31.192 -16.131  82.074  1.00  0.00              
ATOM    254  C   ARG A  36     -29.664 -10.264  86.627  1.00  0.00              
ATOM    255  O   ARG A  36     -30.222 -10.354  87.722  1.00  0.00              
ATOM    256  N   HIS A  37     -29.709  -9.171  85.859  1.00  0.00              
ATOM    257  CA  HIS A  37     -30.676  -8.087  86.019  1.00  0.00              
ATOM    258  CB  HIS A  37     -32.080  -8.558  85.604  1.00  0.00              
ATOM    259  CG  HIS A  37     -32.167  -9.004  84.154  1.00  0.00              
ATOM    260  ND1 HIS A  37     -32.282 -10.248  83.715  1.00  0.00              
ATOM    261  CD2 HIS A  37     -32.113  -8.161  83.069  1.00  0.00              
ATOM    262  NE2 HIS A  37     -32.190  -8.954  82.032  1.00  0.00              
ATOM    263  CE1 HIS A  37     -32.292 -10.205  82.411  1.00  0.00              
ATOM    264  C   HIS A  37     -30.729  -7.357  87.361  1.00  0.00              
ATOM    265  O   HIS A  37     -31.775  -6.838  87.761  1.00  0.00              
ATOM    266  N   GLN A  38     -29.585  -7.238  88.046  1.00  0.00              
ATOM    267  CA  GLN A  38     -29.495  -6.539  89.330  1.00  0.00              
ATOM    268  CB  GLN A  38     -28.053  -6.502  89.826  1.00  0.00              
ATOM    269  CG  GLN A  38     -27.403  -7.854  90.078  1.00  0.00              
ATOM    270  CD  GLN A  38     -28.181  -8.759  91.022  1.00  0.00              
ATOM    271  OE1 GLN A  38     -28.093  -8.641  92.240  1.00  0.00              
ATOM    272  NE2 GLN A  38     -28.950  -9.706  90.500  1.00  0.00              
ATOM    273  C   GLN A  38     -30.041  -5.116  89.342  1.00  0.00              
ATOM    274  O   GLN A  38     -30.709  -4.696  90.285  1.00  0.00              
ATOM    275  N   GLY A  39     -29.794  -4.378  88.255  1.00  0.00              
ATOM    276  CA  GLY A  39     -30.304  -3.022  88.092  1.00  0.00              
ATOM    277  C   GLY A  39     -31.823  -2.951  87.961  1.00  0.00              
ATOM    278  O   GLY A  39     -32.416  -1.894  88.168  1.00  0.00              
ATOM    279  N   VAL A  40     -32.467  -4.061  87.589  1.00  0.00              
ATOM    280  CA  VAL A  40     -33.919  -4.132  87.526  1.00  0.00              
ATOM    281  CB  VAL A  40     -34.373  -5.108  86.411  1.00  0.00              
ATOM    282  CG1 VAL A  40     -35.890  -5.151  86.287  1.00  0.00              
ATOM    283  CG2 VAL A  40     -33.770  -4.725  85.066  1.00  0.00              
ATOM    284  C   VAL A  40     -34.413  -4.592  88.894  1.00  0.00              
ATOM    285  O   VAL A  40     -35.306  -3.986  89.490  1.00  0.00              
ATOM    286  N   MET A  41     -33.814  -5.659  89.432  1.00  0.00              
ATOM    287  CA  MET A  41     -34.205  -6.199  90.725  1.00  0.00              
ATOM    288  CB  MET A  41     -33.889  -7.690  90.784  1.00  0.00              
ATOM    289  CG  MET A  41     -34.757  -8.529  89.859  1.00  0.00              
ATOM    290  SD  MET A  41     -34.521 -10.305  90.114  1.00  0.00              
ATOM    291  CE  MET A  41     -33.232 -10.601  88.941  1.00  0.00              
ATOM    292  C   MET A  41     -33.583  -5.438  91.895  1.00  0.00              
ATOM    293  O   MET A  41     -32.800  -5.955  92.701  1.00  0.00              
ATOM    294  N   VAL A  42     -33.993  -4.171  91.997  1.00  0.00              
ATOM    295  CA  VAL A  42     -33.467  -3.243  92.988  1.00  0.00              
ATOM    296  CB  VAL A  42     -33.997  -1.808  92.735  1.00  0.00              
ATOM    297  CG1 VAL A  42     -33.409  -0.809  93.725  1.00  0.00              
ATOM    298  CG2 VAL A  42     -33.666  -1.344  91.324  1.00  0.00              
ATOM    299  C   VAL A  42     -33.800  -3.722  94.397  1.00  0.00              
ATOM    300  O   VAL A  42     -34.948  -3.720  94.843  1.00  0.00              
ATOM    301  N   GLY A  43     -32.753  -4.206  95.062  1.00  0.00              
ATOM    302  CA  GLY A  43     -32.857  -4.646  96.441  1.00  0.00              
ATOM    303  C   GLY A  43     -33.162  -6.131  96.575  1.00  0.00              
ATOM    304  O   GLY A  43     -33.440  -6.604  97.680  1.00  0.00              
ATOM    305  N   MET A  44     -33.112  -6.915  95.490  1.00  0.00              
ATOM    306  CA  MET A  44     -33.300  -8.355  95.593  1.00  0.00              
ATOM    307  CB  MET A  44     -33.735  -8.934  94.247  1.00  0.00              
ATOM    308  CG  MET A  44     -34.161 -10.401  94.258  1.00  0.00              
ATOM    309  SD  MET A  44     -35.597 -10.737  95.308  1.00  0.00              
ATOM    310  CE  MET A  44     -34.838 -11.700  96.585  1.00  0.00              
ATOM    311  C   MET A  44     -32.013  -8.993  96.108  1.00  0.00              
ATOM    312  O   MET A  44     -31.168  -9.504  95.369  1.00  0.00              
ATOM    313  N   GLY A  45     -31.859  -8.908  97.429  1.00  0.00              
ATOM    314  CA  GLY A  45     -30.681  -9.424  98.100  1.00  0.00              
ATOM    315  C   GLY A  45     -29.522  -8.455  97.944  1.00  0.00              
ATOM    316  O   GLY A  45     -29.630  -7.275  98.285  1.00  0.00              
ATOM    317  N   GLN A  46     -28.407  -8.940  97.398  1.00  0.00              
ATOM    318  CA  GLN A  46     -27.192  -8.153  97.263  1.00  0.00              
ATOM    319  CB  GLN A  46     -26.164  -8.519  98.335  1.00  0.00              
ATOM    320  CG  GLN A  46     -26.533  -8.160  99.769  1.00  0.00              
ATOM    321  CD  GLN A  46     -25.494  -8.614 100.782  1.00  0.00              
ATOM    322  OE1 GLN A  46     -25.299  -9.802 101.021  1.00  0.00              
ATOM    323  NE2 GLN A  46     -24.787  -7.693 101.420  1.00  0.00              
ATOM    324  C   GLN A  46     -26.574  -8.452  95.910  1.00  0.00              
ATOM    325  O   GLN A  46     -26.640  -9.587  95.428  1.00  0.00              
ATOM    326  N   LYS A  47     -25.942  -7.446  95.298  1.00  0.00              
ATOM    327  CA  LYS A  47     -25.224  -7.621  94.041  1.00  0.00              
ATOM    328  CB  LYS A  47     -24.953  -6.265  93.390  1.00  0.00              
ATOM    329  CG  LYS A  47     -26.206  -5.472  93.057  1.00  0.00              
ATOM    330  CD  LYS A  47     -25.819  -4.157  92.406  1.00  0.00              
ATOM    331  CE  LYS A  47     -27.071  -3.374  92.056  1.00  0.00              
ATOM    332  NZ  LYS A  47     -26.720  -2.109  91.443  1.00  0.00              
ATOM    333  C   LYS A  47     -23.917  -8.375  94.281  1.00  0.00              
ATOM    334  O   LYS A  47     -22.814  -7.822  94.291  1.00  0.00              
ATOM    335  N   ASP A  48     -24.052  -9.680  94.511  1.00  0.00              
ATOM    336  CA  ASP A  48     -22.927 -10.533  94.858  1.00  0.00              
ATOM    337  CB  ASP A  48     -23.452 -11.775  95.590  1.00  0.00              
ATOM    338  CG  ASP A  48     -22.406 -12.793  96.040  1.00  0.00              
ATOM    339  OD1 ASP A  48     -21.272 -12.420  96.356  1.00  0.00              
ATOM    340  OD2 ASP A  48     -22.742 -13.974  96.109  1.00  0.00              
ATOM    341  C   ASP A  48     -22.076 -10.893  93.644  1.00  0.00              
ATOM    342  O   ASP A  48     -22.145 -11.999  93.106  1.00  0.00              
ATOM    343  N   SER A  49     -21.281  -9.919  93.205  1.00  0.00              
ATOM    344  CA  SER A  49     -20.383 -10.092  92.079  1.00  0.00              
ATOM    345  CB  SER A  49     -19.894  -8.732  91.591  1.00  0.00              
ATOM    346  OG  SER A  49     -19.823  -7.758  92.628  1.00  0.00              
ATOM    347  C   SER A  49     -19.226 -11.052  92.310  1.00  0.00              
ATOM    348  O   SER A  49     -18.381 -10.877  93.192  1.00  0.00              
ATOM    349  N   TYR A  50     -19.240 -12.104  91.495  1.00  0.00              
ATOM    350  CA  TYR A  50     -18.210 -13.129  91.516  1.00  0.00              
ATOM    351  CB  TYR A  50     -18.793 -14.460  91.048  1.00  0.00              
ATOM    352  CG  TYR A  50     -20.040 -14.886  91.806  1.00  0.00              
ATOM    353  CD1 TYR A  50     -21.274 -14.754  91.202  1.00  0.00              
ATOM    354  CE1 TYR A  50     -22.423 -15.053  91.902  1.00  0.00              
ATOM    355  CD2 TYR A  50     -19.943 -15.351  93.102  1.00  0.00              
ATOM    356  CE2 TYR A  50     -21.090 -15.650  93.806  1.00  0.00              
ATOM    357  CZ  TYR A  50     -22.321 -15.482  93.206  1.00  0.00              
ATOM    358  OH  TYR A  50     -23.470 -15.705  93.935  1.00  0.00              
ATOM    359  C   TYR A  50     -17.076 -12.714  90.589  1.00  0.00              
ATOM    360  O   TYR A  50     -17.319 -12.037  89.587  1.00  0.00              
ATOM    361  N   VAL A  51     -15.825 -13.086  90.871  1.00  0.00              
ATOM    362  CA  VAL A  51     -14.702 -12.615  90.068  1.00  0.00              
ATOM    363  CB  VAL A  51     -13.696 -11.823  90.944  1.00  0.00              
ATOM    364  CG1 VAL A  51     -12.668 -11.118  90.076  1.00  0.00              
ATOM    365  CG2 VAL A  51     -14.368 -10.791  91.840  1.00  0.00              
ATOM    366  C   VAL A  51     -14.002 -13.763  89.342  1.00  0.00              
ATOM    367  O   VAL A  51     -13.950 -14.893  89.833  1.00  0.00              
ATOM    368  N   GLY A  52     -13.514 -13.494  88.128  1.00  0.00              
ATOM    369  CA  GLY A  52     -12.627 -14.377  87.381  1.00  0.00              
ATOM    370  C   GLY A  52     -13.178 -15.775  87.160  1.00  0.00              
ATOM    371  O   GLY A  52     -14.280 -15.963  86.646  1.00  0.00              
ATOM    372  N   ASP A  53     -12.408 -16.770  87.610  1.00  0.00              
ATOM    373  CA  ASP A  53     -12.829 -18.165  87.544  1.00  0.00              
ATOM    374  CB  ASP A  53     -11.713 -19.114  87.959  1.00  0.00              
ATOM    375  CG  ASP A  53     -10.823 -19.520  86.797  1.00  0.00              
ATOM    376  OD1 ASP A  53     -10.043 -18.685  86.343  1.00  0.00              
ATOM    377  OD2 ASP A  53     -10.908 -20.664  86.358  1.00  0.00              
ATOM    378  C   ASP A  53     -14.069 -18.479  88.362  1.00  0.00              
ATOM    379  O   ASP A  53     -14.870 -19.330  87.979  1.00  0.00              
ATOM    380  N   GLU A  54     -14.261 -17.757  89.470  1.00  0.00              
ATOM    381  CA  GLU A  54     -15.435 -17.910  90.316  1.00  0.00              
ATOM    382  CB  GLU A  54     -15.180 -17.118  91.592  1.00  0.00              
ATOM    383  CG  GLU A  54     -16.270 -17.058  92.650  1.00  0.00              
ATOM    384  CD  GLU A  54     -15.969 -16.012  93.714  1.00  0.00              
ATOM    385  OE1 GLU A  54     -15.904 -14.828  93.372  1.00  0.00              
ATOM    386  OE2 GLU A  54     -15.803 -16.380  94.874  1.00  0.00              
ATOM    387  C   GLU A  54     -16.669 -17.405  89.569  1.00  0.00              
ATOM    388  O   GLU A  54     -17.751 -17.985  89.672  1.00  0.00              
ATOM    389  N   ALA A  55     -16.500 -16.328  88.788  1.00  0.00              
ATOM    390  CA  ALA A  55     -17.551 -15.845  87.903  1.00  0.00              
ATOM    391  CB  ALA A  55     -17.151 -14.522  87.266  1.00  0.00              
ATOM    392  C   ALA A  55     -17.827 -16.833  86.780  1.00  0.00              
ATOM    393  O   ALA A  55     -18.971 -17.230  86.553  1.00  0.00              
ATOM    394  N   GLN A  56     -16.767 -17.292  86.109  1.00  0.00              
ATOM    395  CA  GLN A  56     -16.876 -18.258  85.026  1.00  0.00              
ATOM    396  CB  GLN A  56     -15.487 -18.498  84.446  1.00  0.00              
ATOM    397  CG  GLN A  56     -15.465 -19.334  83.175  1.00  0.00              
ATOM    398  CD  GLN A  56     -14.163 -19.241  82.394  1.00  0.00              
ATOM    399  OE1 GLN A  56     -13.064 -19.125  82.931  1.00  0.00              
ATOM    400  NE2 GLN A  56     -14.271 -19.291  81.074  1.00  0.00              
ATOM    401  C   GLN A  56     -17.548 -19.559  85.463  1.00  0.00              
ATOM    402  O   GLN A  56     -18.350 -20.128  84.721  1.00  0.00              
ATOM    403  N   SER A  57     -17.301 -20.001  86.700  1.00  0.00              
ATOM    404  CA  SER A  57     -17.965 -21.169  87.261  1.00  0.00              
ATOM    405  CB  SER A  57     -17.357 -21.505  88.622  1.00  0.00              
ATOM    406  OG  SER A  57     -17.792 -22.765  89.122  1.00  0.00              
ATOM    407  C   SER A  57     -19.479 -21.018  87.405  1.00  0.00              
ATOM    408  O   SER A  57     -20.162 -22.022  87.618  1.00  0.00              
ATOM    409  N   LYS A  58     -20.033 -19.801  87.349  1.00  0.00              
ATOM    410  CA  LYS A  58     -21.476 -19.606  87.384  1.00  0.00              
ATOM    411  CB  LYS A  58     -21.877 -18.847  88.650  1.00  0.00              
ATOM    412  CG  LYS A  58     -21.535 -19.563  89.946  1.00  0.00              
ATOM    413  CD  LYS A  58     -22.018 -18.749  91.132  1.00  0.00              
ATOM    414  CE  LYS A  58     -21.536 -19.356  92.441  1.00  0.00              
ATOM    415  NZ  LYS A  58     -20.093 -19.261  92.556  1.00  0.00              
ATOM    416  C   LYS A  58     -21.982 -18.853  86.155  1.00  0.00              
ATOM    417  O   LYS A  58     -23.152 -18.462  86.091  1.00  0.00              
ATOM    418  N   ARG A  59     -21.120 -18.723  85.135  1.00  0.00              
ATOM    419  CA  ARG A  59     -21.308 -17.858  83.971  1.00  0.00              
ATOM    420  CB  ARG A  59     -20.320 -18.289  82.890  1.00  0.00              
ATOM    421  CG  ARG A  59     -20.254 -17.349  81.696  1.00  0.00              
ATOM    422  CD  ARG A  59     -19.886 -18.069  80.401  1.00  0.00              
ATOM    423  NE  ARG A  59     -20.760 -19.192  80.065  1.00  0.00              
ATOM    424  CZ  ARG A  59     -22.062 -19.096  79.773  1.00  0.00              
ATOM    425  NH1 ARG A  59     -22.697 -20.189  79.380  1.00  0.00              
ATOM    426  NH2 ARG A  59     -22.745 -17.956  79.892  1.00  0.00              
ATOM    427  C   ARG A  59     -22.710 -17.782  83.367  1.00  0.00              
ATOM    428  O   ARG A  59     -23.191 -16.700  83.021  1.00  0.00              
ATOM    429  N   GLY A  60     -23.391 -18.929  83.285  1.00  0.00              
ATOM    430  CA  GLY A  60     -24.712 -19.041  82.680  1.00  0.00              
ATOM    431  C   GLY A  60     -25.762 -18.110  83.276  1.00  0.00              
ATOM    432  O   GLY A  60     -26.657 -17.653  82.563  1.00  0.00              
ATOM    433  N   ILE A  61     -25.669 -17.804  84.573  1.00  0.00              
ATOM    434  CA  ILE A  61     -26.630 -16.915  85.217  1.00  0.00              
ATOM    435  CB  ILE A  61     -27.196 -17.535  86.520  1.00  0.00              
ATOM    436  CG2 ILE A  61     -28.118 -18.695  86.166  1.00  0.00              
ATOM    437  CG1 ILE A  61     -26.109 -17.926  87.523  1.00  0.00              
ATOM    438  CD1 ILE A  61     -26.622 -18.366  88.908  1.00  0.00              
ATOM    439  C   ILE A  61     -26.069 -15.521  85.486  1.00  0.00              
ATOM    440  O   ILE A  61     -26.686 -14.708  86.187  1.00  0.00              
ATOM    441  N   LEU A  62     -24.899 -15.201  84.925  1.00  0.00              
ATOM    442  CA  LEU A  62     -24.217 -13.979  85.300  1.00  0.00              
ATOM    443  CB  LEU A  62     -22.834 -14.264  85.872  1.00  0.00              
ATOM    444  CG  LEU A  62     -22.667 -15.194  87.064  1.00  0.00              
ATOM    445  CD1 LEU A  62     -21.224 -15.158  87.503  1.00  0.00              
ATOM    446  CD2 LEU A  62     -23.541 -14.803  88.238  1.00  0.00              
ATOM    447  C   LEU A  62     -24.074 -12.961  84.186  1.00  0.00              
ATOM    448  O   LEU A  62     -23.559 -13.232  83.099  1.00  0.00              
ATOM    449  N   THR A  63     -24.544 -11.754  84.481  1.00  0.00              
ATOM    450  CA  THR A  63     -24.196 -10.585  83.696  1.00  0.00              
ATOM    451  CB  THR A  63     -25.162  -9.413  83.985  1.00  0.00              
ATOM    452  OG1 THR A  63     -25.701  -9.574  85.294  1.00  0.00              
ATOM    453  CG2 THR A  63     -26.286  -9.376  82.964  1.00  0.00              
ATOM    454  C   THR A  63     -22.734 -10.231  83.962  1.00  0.00              
ATOM    455  O   THR A  63     -22.363  -9.638  84.981  1.00  0.00              
ATOM    456  N   LEU A  64     -21.906 -10.753  83.055  1.00  0.00              
ATOM    457  CA  LEU A  64     -20.471 -10.522  83.071  1.00  0.00              
ATOM    458  CB  LEU A  64     -19.743 -11.560  82.221  1.00  0.00              
ATOM    459  CG  LEU A  64     -19.814 -13.045  82.548  1.00  0.00              
ATOM    460  CD1 LEU A  64     -19.065 -13.814  81.476  1.00  0.00              
ATOM    461  CD2 LEU A  64     -19.225 -13.359  83.913  1.00  0.00              
ATOM    462  C   LEU A  64     -20.062  -9.144  82.571  1.00  0.00              
ATOM    463  O   LEU A  64     -20.730  -8.538  81.731  1.00  0.00              
ATOM    464  N   LYS A  65     -18.937  -8.656  83.092  1.00  0.00              
ATOM    465  CA  LYS A  65     -18.312  -7.424  82.639  1.00  0.00              
ATOM    466  CB  LYS A  65     -18.505  -6.294  83.640  1.00  0.00              
ATOM    467  CG  LYS A  65     -19.894  -5.723  83.854  1.00  0.00              
ATOM    468  CD  LYS A  65     -19.726  -4.715  84.972  1.00  0.00              
ATOM    469  CE  LYS A  65     -20.974  -3.901  85.246  1.00  0.00              
ATOM    470  NZ  LYS A  65     -20.719  -3.013  86.365  1.00  0.00              
ATOM    471  C   LYS A  65     -16.811  -7.649  82.549  1.00  0.00              
ATOM    472  O   LYS A  65     -16.236  -8.373  83.368  1.00  0.00              
ATOM    473  N   TYR A  66     -16.169  -7.039  81.550  1.00  0.00              
ATOM    474  CA  TYR A  66     -14.719  -6.913  81.531  1.00  0.00              
ATOM    475  CB  TYR A  66     -14.143  -7.041  80.118  1.00  0.00              
ATOM    476  CG  TYR A  66     -14.289  -8.393  79.433  1.00  0.00              
ATOM    477  CD1 TYR A  66     -15.346  -8.614  78.571  1.00  0.00              
ATOM    478  CE1 TYR A  66     -15.393  -9.767  77.815  1.00  0.00              
ATOM    479  CD2 TYR A  66     -13.310  -9.356  79.588  1.00  0.00              
ATOM    480  CE2 TYR A  66     -13.356 -10.514  78.836  1.00  0.00              
ATOM    481  CZ  TYR A  66     -14.384 -10.698  77.932  1.00  0.00              
ATOM    482  OH  TYR A  66     -14.385 -11.808  77.106  1.00  0.00              
ATOM    483  C   TYR A  66     -14.385  -5.517  82.058  1.00  0.00              
ATOM    484  O   TYR A  66     -14.769  -4.530  81.424  1.00  0.00              
ATOM    485  N   PRO A  67     -13.735  -5.350  83.218  1.00  0.00              
ATOM    486  CD  PRO A  67     -13.673  -6.353  84.271  1.00  0.00              
ATOM    487  CA  PRO A  67     -13.288  -4.052  83.728  1.00  0.00              
ATOM    488  CB  PRO A  67     -12.918  -4.354  85.164  1.00  0.00              
ATOM    489  CG  PRO A  67     -13.829  -5.499  85.510  1.00  0.00              
ATOM    490  C   PRO A  67     -12.106  -3.451  82.976  1.00  0.00              
ATOM    491  O   PRO A  67     -11.922  -2.233  82.967  1.00  0.00              
ATOM    492  N   ILE A  68     -11.273  -4.299  82.368  1.00  0.00              
ATOM    493  CA  ILE A  68     -10.161  -3.836  81.554  1.00  0.00              
ATOM    494  CB  ILE A  68      -8.881  -4.669  81.795  1.00  0.00              
ATOM    495  CG2 ILE A  68      -7.710  -3.955  81.123  1.00  0.00              
ATOM    496  CG1 ILE A  68      -8.575  -4.889  83.272  1.00  0.00              
ATOM    497  CD1 ILE A  68      -7.452  -5.908  83.544  1.00  0.00              
ATOM    498  C   ILE A  68     -10.628  -4.010  80.116  1.00  0.00              
ATOM    499  O   ILE A  68     -10.791  -5.135  79.636  1.00  0.00              
ATOM    500  N   GLU A  69     -10.892  -2.909  79.417  1.00  0.00              
ATOM    501  CA  GLU A  69     -11.372  -2.978  78.049  1.00  0.00              
ATOM    502  CB  GLU A  69     -12.774  -2.390  77.943  1.00  0.00              
ATOM    503  CG  GLU A  69     -13.776  -3.295  78.653  1.00  0.00              
ATOM    504  CD  GLU A  69     -15.184  -2.744  78.792  1.00  0.00              
ATOM    505  OE1 GLU A  69     -16.101  -3.328  78.216  1.00  0.00              
ATOM    506  OE2 GLU A  69     -15.364  -1.728  79.468  1.00  0.00              
ATOM    507  C   GLU A  69     -10.400  -2.285  77.114  1.00  0.00              
ATOM    508  O   GLU A  69     -10.079  -1.105  77.259  1.00  0.00              
ATOM    509  N   HIS A  70      -9.892  -3.078  76.165  1.00  0.00              
ATOM    510  CA  HIS A  70      -8.907  -2.639  75.183  1.00  0.00              
ATOM    511  CB  HIS A  70      -9.558  -1.764  74.107  1.00  0.00              
ATOM    512  CG  HIS A  70     -10.541  -2.515  73.223  1.00  0.00              
ATOM    513  ND1 HIS A  70     -11.844  -2.303  73.131  1.00  0.00              
ATOM    514  CD2 HIS A  70     -10.203  -3.539  72.368  1.00  0.00              
ATOM    515  NE2 HIS A  70     -11.333  -3.887  71.808  1.00  0.00              
ATOM    516  CE1 HIS A  70     -12.319  -3.152  72.260  1.00  0.00              
ATOM    517  C   HIS A  70      -7.665  -1.984  75.786  1.00  0.00              
ATOM    518  O   HIS A  70      -7.152  -0.962  75.322  1.00  0.00              
ATOM    519  N   GLY A  71      -7.186  -2.587  76.877  1.00  0.00              
ATOM    520  CA  GLY A  71      -6.061  -2.054  77.625  1.00  0.00              
ATOM    521  C   GLY A  71      -6.471  -1.067  78.710  1.00  0.00              
ATOM    522  O   GLY A  71      -5.863  -1.044  79.781  1.00  0.00              
ATOM    523  N   ILE A  72      -7.516  -0.268  78.480  1.00  0.00              
ATOM    524  CA  ILE A  72      -7.870   0.812  79.387  1.00  0.00              
ATOM    525  CB  ILE A  72      -8.482   1.994  78.594  1.00  0.00              
ATOM    526  CG2 ILE A  72      -8.812   3.157  79.531  1.00  0.00              
ATOM    527  CG1 ILE A  72      -7.526   2.462  77.495  1.00  0.00              
ATOM    528  CD1 ILE A  72      -8.104   3.508  76.522  1.00  0.00              
ATOM    529  C   ILE A  72      -8.823   0.283  80.450  1.00  0.00              
ATOM    530  O   ILE A  72      -9.806  -0.403  80.154  1.00  0.00              
ATOM    531  N   ILE A  73      -8.526   0.573  81.715  1.00  0.00              
ATOM    532  CA  ILE A  73      -9.388   0.130  82.799  1.00  0.00              
ATOM    533  CB  ILE A  73      -8.587  -0.062  84.097  1.00  0.00              
ATOM    534  CG2 ILE A  73      -9.530  -0.557  85.184  1.00  0.00              
ATOM    535  CG1 ILE A  73      -7.430  -1.039  83.900  1.00  0.00              
ATOM    536  CD1 ILE A  73      -6.490  -1.203  85.109  1.00  0.00              
ATOM    537  C   ILE A  73     -10.549   1.101  82.981  1.00  0.00              
ATOM    538  O   ILE A  73     -10.363   2.276  83.315  1.00  0.00              
ATOM    539  N   THR A  74     -11.752   0.583  82.739  1.00  0.00              
ATOM    540  CA  THR A  74     -12.971   1.368  82.795  1.00  0.00              
ATOM    541  CB  THR A  74     -13.868   0.962  81.609  1.00  0.00              
ATOM    542  OG1 THR A  74     -14.002  -0.453  81.698  1.00  0.00              
ATOM    543  CG2 THR A  74     -13.287   1.363  80.259  1.00  0.00              
ATOM    544  C   THR A  74     -13.711   1.222  84.121  1.00  0.00              
ATOM    545  O   THR A  74     -13.815   2.176  84.896  1.00  0.00              
ATOM    546  N   ASN A  75     -14.227   0.028  84.432  1.00  0.00              
ATOM    547  CA  ASN A  75     -15.059  -0.166  85.615  1.00  0.00              
ATOM    548  CB  ASN A  75     -16.051  -1.324  85.381  1.00  0.00              
ATOM    549  CG  ASN A  75     -17.248  -1.371  86.334  1.00  0.00              
ATOM    550  OD1 ASN A  75     -18.392  -1.545  85.919  1.00  0.00              
ATOM    551  ND2 ASN A  75     -17.101  -1.267  87.649  1.00  0.00              
ATOM    552  C   ASN A  75     -14.216  -0.368  86.876  1.00  0.00              
ATOM    553  O   ASN A  75     -14.213  -1.435  87.503  1.00  0.00              
ATOM    554  N   TRP A  76     -13.554   0.713  87.299  1.00  0.00              
ATOM    555  CA  TRP A  76     -12.617   0.719  88.419  1.00  0.00              
ATOM    556  CB  TRP A  76     -12.180   2.143  88.735  1.00  0.00              
ATOM    557  CG  TRP A  76     -11.059   2.594  87.813  1.00  0.00              
ATOM    558  CD2 TRP A  76      -9.718   2.469  88.044  1.00  0.00              
ATOM    559  CE2 TRP A  76      -9.186   2.947  86.887  1.00  0.00              
ATOM    560  CE3 TRP A  76      -9.004   1.654  88.890  1.00  0.00              
ATOM    561  CD1 TRP A  76     -11.306   3.139  86.573  1.00  0.00              
ATOM    562  NE1 TRP A  76     -10.129   3.320  86.012  1.00  0.00              
ATOM    563  CZ2 TRP A  76      -7.904   2.672  86.490  1.00  0.00              
ATOM    564  CZ3 TRP A  76      -7.700   1.377  88.521  1.00  0.00              
ATOM    565  CH2 TRP A  76      -7.159   1.879  87.344  1.00  0.00              
ATOM    566  C   TRP A  76     -12.960  -0.008  89.710  1.00  0.00              
ATOM    567  O   TRP A  76     -12.109  -0.715  90.249  1.00  0.00              
ATOM    568  N   ASP A  77     -14.192   0.092  90.219  1.00  0.00              
ATOM    569  CA  ASP A  77     -14.592  -0.673  91.401  1.00  0.00              
ATOM    570  CB  ASP A  77     -15.960  -0.255  91.916  1.00  0.00              
ATOM    571  CG  ASP A  77     -15.894   1.020  92.742  1.00  0.00              
ATOM    572  OD1 ASP A  77     -15.963   0.937  93.966  1.00  0.00              
ATOM    573  OD2 ASP A  77     -15.785   2.090  92.144  1.00  0.00              
ATOM    574  C   ASP A  77     -14.550  -2.182  91.228  1.00  0.00              
ATOM    575  O   ASP A  77     -14.238  -2.939  92.149  1.00  0.00              
ATOM    576  N   ASP A  78     -14.794  -2.620  89.996  1.00  0.00              
ATOM    577  CA  ASP A  78     -14.768  -4.036  89.673  1.00  0.00              
ATOM    578  CB  ASP A  78     -15.675  -4.347  88.493  1.00  0.00              
ATOM    579  CG  ASP A  78     -17.171  -4.187  88.737  1.00  0.00              
ATOM    580  OD1 ASP A  78     -17.603  -3.655  89.764  1.00  0.00              
ATOM    581  OD2 ASP A  78     -17.949  -4.564  87.867  1.00  0.00              
ATOM    582  C   ASP A  78     -13.345  -4.470  89.377  1.00  0.00              
ATOM    583  O   ASP A  78     -12.990  -5.629  89.588  1.00  0.00              
ATOM    584  N   MET A  79     -12.509  -3.538  88.904  1.00  0.00              
ATOM    585  CA  MET A  79     -11.068  -3.746  88.848  1.00  0.00              
ATOM    586  CB  MET A  79     -10.385  -2.540  88.223  1.00  0.00              
ATOM    587  CG  MET A  79      -8.904  -2.726  87.931  1.00  0.00              
ATOM    588  SD  MET A  79      -8.617  -3.827  86.524  1.00  0.00              
ATOM    589  CE  MET A  79      -7.916  -5.220  87.356  1.00  0.00              
ATOM    590  C   MET A  79     -10.512  -3.962  90.252  1.00  0.00              
ATOM    591  O   MET A  79      -9.669  -4.833  90.463  1.00  0.00              
ATOM    592  N   GLU A  80     -10.995  -3.180  91.227  1.00  0.00              
ATOM    593  CA  GLU A  80     -10.687  -3.401  92.634  1.00  0.00              
ATOM    594  CB  GLU A  80     -11.378  -2.374  93.520  1.00  0.00              
ATOM    595  CG  GLU A  80     -10.918  -0.948  93.271  1.00  0.00              
ATOM    596  CD  GLU A  80     -11.674   0.090  94.085  1.00  0.00              
ATOM    597  OE1 GLU A  80     -11.410   0.216  95.279  1.00  0.00              
ATOM    598  OE2 GLU A  80     -12.525   0.777  93.519  1.00  0.00              
ATOM    599  C   GLU A  80     -11.095  -4.796  93.084  1.00  0.00              
ATOM    600  O   GLU A  80     -10.320  -5.472  93.760  1.00  0.00              
ATOM    601  N   LYS A  81     -12.293  -5.255  92.700  1.00  0.00              
ATOM    602  CA  LYS A  81     -12.684  -6.639  92.941  1.00  0.00              
ATOM    603  CB  LYS A  81     -14.134  -6.905  92.564  1.00  0.00              
ATOM    604  CG  LYS A  81     -15.105  -6.348  93.586  1.00  0.00              
ATOM    605  CD  LYS A  81     -16.405  -7.116  93.501  1.00  0.00              
ATOM    606  CE  LYS A  81     -17.256  -6.791  94.714  1.00  0.00              
ATOM    607  NZ  LYS A  81     -18.312  -7.771  94.876  1.00  0.00              
ATOM    608  C   LYS A  81     -11.785  -7.680  92.286  1.00  0.00              
ATOM    609  O   LYS A  81     -11.490  -8.708  92.905  1.00  0.00              
ATOM    610  N   ILE A  82     -11.314  -7.434  91.055  1.00  0.00              
ATOM    611  CA  ILE A  82     -10.315  -8.296  90.436  1.00  0.00              
ATOM    612  CB  ILE A  82     -10.020  -7.928  88.961  1.00  0.00              
ATOM    613  CG2 ILE A  82      -8.888  -8.789  88.398  1.00  0.00              
ATOM    614  CG1 ILE A  82     -11.263  -8.082  88.093  1.00  0.00              
ATOM    615  CD1 ILE A  82     -11.051  -7.709  86.614  1.00  0.00              
ATOM    616  C   ILE A  82      -9.044  -8.311  91.275  1.00  0.00              
ATOM    617  O   ILE A  82      -8.611  -9.392  91.661  1.00  0.00              
ATOM    618  N   TRP A  83      -8.476  -7.155  91.633  1.00  0.00              
ATOM    619  CA  TRP A  83      -7.283  -7.102  92.470  1.00  0.00              
ATOM    620  CB  TRP A  83      -6.816  -5.666  92.677  1.00  0.00              
ATOM    621  CG  TRP A  83      -6.275  -4.978  91.429  1.00  0.00              
ATOM    622  CD2 TRP A  83      -6.359  -3.646  91.136  1.00  0.00              
ATOM    623  CE2 TRP A  83      -5.706  -3.566  89.950  1.00  0.00              
ATOM    624  CE3 TRP A  83      -6.717  -2.535  91.858  1.00  0.00              
ATOM    625  CD1 TRP A  83      -5.598  -5.658  90.432  1.00  0.00              
ATOM    626  NE1 TRP A  83      -5.262  -4.756  89.531  1.00  0.00              
ATOM    627  CZ2 TRP A  83      -5.344  -2.380  89.366  1.00  0.00              
ATOM    628  CZ3 TRP A  83      -6.385  -1.316  91.285  1.00  0.00              
ATOM    629  CH2 TRP A  83      -5.712  -1.242  90.067  1.00  0.00              
ATOM    630  C   TRP A  83      -7.452  -7.780  93.823  1.00  0.00              
ATOM    631  O   TRP A  83      -6.534  -8.439  94.315  1.00  0.00              
ATOM    632  N   HIS A  84      -8.646  -7.659  94.412  1.00  0.00              
ATOM    633  CA  HIS A  84      -8.999  -8.367  95.633  1.00  0.00              
ATOM    634  CB  HIS A  84     -10.416  -7.978  96.053  1.00  0.00              
ATOM    635  CG  HIS A  84     -10.809  -8.436  97.450  1.00  0.00              
ATOM    636  ND1 HIS A  84     -10.460  -7.876  98.598  1.00  0.00              
ATOM    637  CD2 HIS A  84     -11.619  -9.514  97.721  1.00  0.00              
ATOM    638  NE2 HIS A  84     -11.710  -9.540  99.025  1.00  0.00              
ATOM    639  CE1 HIS A  84     -11.019  -8.562  99.557  1.00  0.00              
ATOM    640  C   HIS A  84      -8.887  -9.877  95.437  1.00  0.00              
ATOM    641  O   HIS A  84      -8.314 -10.572  96.277  1.00  0.00              
ATOM    642  N   HIS A  85      -9.390 -10.388  94.308  1.00  0.00              
ATOM    643  CA  HIS A  85      -9.258 -11.796  93.956  1.00  0.00              
ATOM    644  CB  HIS A  85     -10.037 -12.028  92.660  1.00  0.00              
ATOM    645  CG  HIS A  85     -10.457 -13.458  92.356  1.00  0.00              
ATOM    646  ND1 HIS A  85      -9.959 -14.268  91.435  1.00  0.00              
ATOM    647  CD2 HIS A  85     -11.515 -14.095  92.965  1.00  0.00              
ATOM    648  NE2 HIS A  85     -11.592 -15.260  92.374  1.00  0.00              
ATOM    649  CE1 HIS A  85     -10.667 -15.366  91.452  1.00  0.00              
ATOM    650  C   HIS A  85      -7.774 -12.138  93.797  1.00  0.00              
ATOM    651  O   HIS A  85      -7.242 -12.966  94.545  1.00  0.00              
ATOM    652  N   THR A  86      -7.083 -11.425  92.891  1.00  0.00              
ATOM    653  CA  THR A  86      -5.661 -11.574  92.594  1.00  0.00              
ATOM    654  CB  THR A  86      -5.182 -10.335  91.798  1.00  0.00              
ATOM    655  OG1 THR A  86      -6.052 -10.200  90.686  1.00  0.00              
ATOM    656  CG2 THR A  86      -3.748 -10.437  91.307  1.00  0.00              
ATOM    657  C   THR A  86      -4.790 -11.736  93.834  1.00  0.00              
ATOM    658  O   THR A  86      -4.062 -12.722  93.968  1.00  0.00              
ATOM    659  N   PHE A  87      -4.894 -10.788  94.764  1.00  0.00              
ATOM    660  CA  PHE A  87      -4.047 -10.803  95.938  1.00  0.00              
ATOM    661  CB  PHE A  87      -3.873  -9.391  96.497  1.00  0.00              
ATOM    662  CG  PHE A  87      -3.367  -8.367  95.485  1.00  0.00              
ATOM    663  CD1 PHE A  87      -3.944  -7.113  95.456  1.00  0.00              
ATOM    664  CD2 PHE A  87      -2.373  -8.688  94.576  1.00  0.00              
ATOM    665  CE1 PHE A  87      -3.546  -6.196  94.507  1.00  0.00              
ATOM    666  CE2 PHE A  87      -1.983  -7.764  93.628  1.00  0.00              
ATOM    667  CZ  PHE A  87      -2.571  -6.520  93.590  1.00  0.00              
ATOM    668  C   PHE A  87      -4.592 -11.740  97.002  1.00  0.00              
ATOM    669  O   PHE A  87      -3.915 -12.694  97.386  1.00  0.00              
ATOM    670  N   TYR A  88      -5.843 -11.545  97.427  1.00  0.00              
ATOM    671  CA  TYR A  88      -6.326 -12.189  98.636  1.00  0.00              
ATOM    672  CB  TYR A  88      -7.464 -11.395  99.276  1.00  0.00              
ATOM    673  CG  TYR A  88      -7.075  -9.982  99.695  1.00  0.00              
ATOM    674  CD1 TYR A  88      -7.304  -8.932  98.830  1.00  0.00              
ATOM    675  CE1 TYR A  88      -7.015  -7.641  99.208  1.00  0.00              
ATOM    676  CD2 TYR A  88      -6.529  -9.742 100.942  1.00  0.00              
ATOM    677  CE2 TYR A  88      -6.232  -8.448 101.326  1.00  0.00              
ATOM    678  CZ  TYR A  88      -6.483  -7.408 100.455  1.00  0.00              
ATOM    679  OH  TYR A  88      -6.186  -6.108 100.810  1.00  0.00              
ATOM    680  C   TYR A  88      -6.723 -13.650  98.489  1.00  0.00              
ATOM    681  O   TYR A  88      -6.494 -14.409  99.431  1.00  0.00              
ATOM    682  N   ASN A  89      -7.299 -14.113  97.370  1.00  0.00              
ATOM    683  CA  ASN A  89      -7.635 -15.532  97.277  1.00  0.00              
ATOM    684  CB  ASN A  89      -9.120 -15.793  96.958  1.00  0.00              
ATOM    685  CG  ASN A  89      -9.546 -15.749  95.495  1.00  0.00              
ATOM    686  OD1 ASN A  89      -8.950 -15.079  94.662  1.00  0.00              
ATOM    687  ND2 ASN A  89     -10.595 -16.458  95.105  1.00  0.00              
ATOM    688  C   ASN A  89      -6.723 -16.323  96.351  1.00  0.00              
ATOM    689  O   ASN A  89      -6.457 -17.499  96.611  1.00  0.00              
ATOM    690  N   GLU A  90      -6.266 -15.690  95.263  1.00  0.00              
ATOM    691  CA  GLU A  90      -5.344 -16.317  94.326  1.00  0.00              
ATOM    692  CB  GLU A  90      -5.358 -15.587  92.985  1.00  0.00              
ATOM    693  CG  GLU A  90      -6.706 -15.476  92.282  1.00  0.00              
ATOM    694  CD  GLU A  90      -7.290 -16.785  91.778  1.00  0.00              
ATOM    695  OE1 GLU A  90      -6.990 -17.152  90.642  1.00  0.00              
ATOM    696  OE2 GLU A  90      -8.065 -17.419  92.494  1.00  0.00              
ATOM    697  C   GLU A  90      -3.916 -16.383  94.852  1.00  0.00              
ATOM    698  O   GLU A  90      -3.365 -17.473  95.005  1.00  0.00              
ATOM    699  N   LEU A  91      -3.280 -15.237  95.120  1.00  0.00              
ATOM    700  CA  LEU A  91      -1.934 -15.230  95.682  1.00  0.00              
ATOM    701  CB  LEU A  91      -1.179 -13.980  95.247  1.00  0.00              
ATOM    702  CG  LEU A  91      -0.886 -13.825  93.760  1.00  0.00              
ATOM    703  CD1 LEU A  91      -0.240 -12.480  93.491  1.00  0.00              
ATOM    704  CD2 LEU A  91      -0.014 -14.964  93.257  1.00  0.00              
ATOM    705  C   LEU A  91      -1.897 -15.374  97.197  1.00  0.00              
ATOM    706  O   LEU A  91      -0.845 -15.610  97.791  1.00  0.00              
ATOM    707  N   ARG A  92      -3.067 -15.187  97.822  1.00  0.00              
ATOM    708  CA  ARG A  92      -3.330 -15.461  99.234  1.00  0.00              
ATOM    709  CB  ARG A  92      -3.154 -16.950  99.571  1.00  0.00              
ATOM    710  CG  ARG A  92      -3.963 -17.832  98.631  1.00  0.00              
ATOM    711  CD  ARG A  92      -4.077 -19.278  99.078  1.00  0.00              
ATOM    712  NE  ARG A  92      -4.908 -19.421 100.265  1.00  0.00              
ATOM    713  CZ  ARG A  92      -6.241 -19.317 100.248  1.00  0.00              
ATOM    714  NH1 ARG A  92      -6.890 -19.550 101.382  1.00  0.00              
ATOM    715  NH2 ARG A  92      -6.922 -18.949  99.160  1.00  0.00              
ATOM    716  C   ARG A  92      -2.554 -14.561 100.191  1.00  0.00              
ATOM    717  O   ARG A  92      -2.247 -14.906 101.334  1.00  0.00              
ATOM    718  N   VAL A  93      -2.274 -13.347  99.715  1.00  0.00              
ATOM    719  CA  VAL A  93      -1.453 -12.391 100.439  1.00  0.00              
ATOM    720  CB  VAL A  93      -0.050 -12.217  99.800  1.00  0.00              
ATOM    721  CG1 VAL A  93       0.806 -13.462  99.980  1.00  0.00              
ATOM    722  CG2 VAL A  93      -0.128 -11.838  98.326  1.00  0.00              
ATOM    723  C   VAL A  93      -2.144 -11.039 100.518  1.00  0.00              
ATOM    724  O   VAL A  93      -3.030 -10.723  99.719  1.00  0.00              
ATOM    725  N   ALA A  94      -1.739 -10.217 101.485  1.00  0.00              
ATOM    726  CA  ALA A  94      -2.258  -8.866 101.573  1.00  0.00              
ATOM    727  CB  ALA A  94      -2.392  -8.448 103.031  1.00  0.00              
ATOM    728  C   ALA A  94      -1.300  -7.901 100.882  1.00  0.00              
ATOM    729  O   ALA A  94      -0.101  -7.899 101.191  1.00  0.00              
ATOM    730  N   PRO A  95      -1.758  -7.062  99.939  1.00  0.00              
ATOM    731  CD  PRO A  95      -3.092  -7.109  99.361  1.00  0.00              
ATOM    732  CA  PRO A  95      -0.961  -6.014  99.305  1.00  0.00              
ATOM    733  CB  PRO A  95      -1.935  -5.390  98.325  1.00  0.00              
ATOM    734  CG  PRO A  95      -3.290  -5.678  98.910  1.00  0.00              
ATOM    735  C   PRO A  95      -0.400  -5.008 100.303  1.00  0.00              
ATOM    736  O   PRO A  95       0.658  -4.425 100.078  1.00  0.00              
ATOM    737  N   GLU A  96      -1.065  -4.869 101.457  1.00  0.00              
ATOM    738  CA  GLU A  96      -0.560  -4.117 102.601  1.00  0.00              
ATOM    739  CB  GLU A  96      -1.514  -4.228 103.793  1.00  0.00              
ATOM    740  CG  GLU A  96      -2.865  -3.507 103.696  1.00  0.00              
ATOM    741  CD  GLU A  96      -3.994  -4.154 102.895  1.00  0.00              
ATOM    742  OE1 GLU A  96      -5.072  -3.569 102.835  1.00  0.00              
ATOM    743  OE2 GLU A  96      -3.833  -5.260 102.361  1.00  0.00              
ATOM    744  C   GLU A  96       0.833  -4.530 103.072  1.00  0.00              
ATOM    745  O   GLU A  96       1.536  -3.759 103.726  1.00  0.00              
ATOM    746  N   GLU A  97       1.252  -5.758 102.757  1.00  0.00              
ATOM    747  CA  GLU A  97       2.583  -6.231 103.102  1.00  0.00              
ATOM    748  CB  GLU A  97       2.532  -7.723 103.396  1.00  0.00              
ATOM    749  CG  GLU A  97       1.469  -8.195 104.379  1.00  0.00              
ATOM    750  CD  GLU A  97       1.273  -9.703 104.343  1.00  0.00              
ATOM    751  OE1 GLU A  97       0.561 -10.188 103.458  1.00  0.00              
ATOM    752  OE2 GLU A  97       1.829 -10.393 105.194  1.00  0.00              
ATOM    753  C   GLU A  97       3.570  -6.021 101.956  1.00  0.00              
ATOM    754  O   GLU A  97       4.779  -5.948 102.181  1.00  0.00              
ATOM    755  N   HIS A  98       3.099  -5.887 100.712  1.00  0.00              
ATOM    756  CA  HIS A  98       3.927  -6.202  99.559  1.00  0.00              
ATOM    757  CB  HIS A  98       3.346  -7.402  98.820  1.00  0.00              
ATOM    758  CG  HIS A  98       3.341  -8.697  99.614  1.00  0.00              
ATOM    759  ND1 HIS A  98       2.363  -9.190 100.360  1.00  0.00              
ATOM    760  CD2 HIS A  98       4.405  -9.563  99.671  1.00  0.00              
ATOM    761  NE2 HIS A  98       4.014 -10.532 100.453  1.00  0.00              
ATOM    762  CE1 HIS A  98       2.791 -10.315 100.865  1.00  0.00              
ATOM    763  C   HIS A  98       4.136  -5.074  98.553  1.00  0.00              
ATOM    764  O   HIS A  98       3.169  -4.439  98.120  1.00  0.00              
ATOM    765  N   PRO A  99       5.384  -4.786  98.143  1.00  0.00              
ATOM    766  CD  PRO A  99       6.604  -5.246  98.799  1.00  0.00              
ATOM    767  CA  PRO A  99       5.697  -3.868  97.049  1.00  0.00              
ATOM    768  CB  PRO A  99       7.211  -3.912  96.994  1.00  0.00              
ATOM    769  CG  PRO A  99       7.597  -4.162  98.428  1.00  0.00              
ATOM    770  C   PRO A  99       5.068  -4.366  95.754  1.00  0.00              
ATOM    771  O   PRO A  99       5.368  -5.467  95.289  1.00  0.00              
ATOM    772  N   THR A 100       4.155  -3.593  95.172  1.00  0.00              
ATOM    773  CA  THR A 100       3.359  -4.097  94.066  1.00  0.00              
ATOM    774  CB  THR A 100       1.870  -3.926  94.425  1.00  0.00              
ATOM    775  OG1 THR A 100       1.678  -4.603  95.665  1.00  0.00              
ATOM    776  CG2 THR A 100       0.940  -4.533  93.382  1.00  0.00              
ATOM    777  C   THR A 100       3.715  -3.460  92.725  1.00  0.00              
ATOM    778  O   THR A 100       3.849  -2.241  92.607  1.00  0.00              
ATOM    779  N   LEU A 101       3.900  -4.291  91.700  1.00  0.00              
ATOM    780  CA  LEU A 101       4.138  -3.825  90.348  1.00  0.00              
ATOM    781  CB  LEU A 101       5.396  -4.470  89.769  1.00  0.00              
ATOM    782  CG  LEU A 101       5.907  -3.976  88.419  1.00  0.00              
ATOM    783  CD1 LEU A 101       6.341  -2.525  88.504  1.00  0.00              
ATOM    784  CD2 LEU A 101       7.078  -4.818  87.960  1.00  0.00              
ATOM    785  C   LEU A 101       2.934  -4.169  89.485  1.00  0.00              
ATOM    786  O   LEU A 101       2.537  -5.334  89.356  1.00  0.00              
ATOM    787  N   LEU A 102       2.340  -3.128  88.907  1.00  0.00              
ATOM    788  CA  LEU A 102       1.187  -3.291  88.039  1.00  0.00              
ATOM    789  CB  LEU A 102       0.025  -2.448  88.544  1.00  0.00              
ATOM    790  CG  LEU A 102      -0.616  -2.861  89.861  1.00  0.00              
ATOM    791  CD1 LEU A 102      -1.493  -1.751  90.381  1.00  0.00              
ATOM    792  CD2 LEU A 102      -1.417  -4.142  89.711  1.00  0.00              
ATOM    793  C   LEU A 102       1.534  -2.909  86.612  1.00  0.00              
ATOM    794  O   LEU A 102       2.214  -1.909  86.362  1.00  0.00              
ATOM    795  N   THR A 103       1.089  -3.722  85.656  1.00  0.00              
ATOM    796  CA  THR A 103       1.427  -3.496  84.263  1.00  0.00              
ATOM    797  CB  THR A 103       1.487  -4.849  83.540  1.00  0.00              
ATOM    798  OG1 THR A 103       0.190  -5.429  83.651  1.00  0.00              
ATOM    799  CG2 THR A 103       2.552  -5.763  84.125  1.00  0.00              
ATOM    800  C   THR A 103       0.489  -2.536  83.540  1.00  0.00              
ATOM    801  O   THR A 103      -0.687  -2.854  83.340  1.00  0.00              
ATOM    802  N   GLU A 104       0.983  -1.369  83.132  1.00  0.00              
ATOM    803  CA  GLU A 104       0.199  -0.459  82.318  1.00  0.00              
ATOM    804  CB  GLU A 104       0.656   0.985  82.516  1.00  0.00              
ATOM    805  CG  GLU A 104      -0.205   1.971  81.735  1.00  0.00              
ATOM    806  CD  GLU A 104      -0.015   3.442  82.049  1.00  0.00              
ATOM    807  OE1 GLU A 104       1.104   3.955  81.960  1.00  0.00              
ATOM    808  OE2 GLU A 104      -1.011   4.075  82.390  1.00  0.00              
ATOM    809  C   GLU A 104       0.298  -0.839  80.848  1.00  0.00              
ATOM    810  O   GLU A 104       1.387  -1.042  80.303  1.00  0.00              
ATOM    811  N   ALA A 105      -0.868  -0.952  80.213  1.00  0.00              
ATOM    812  CA  ALA A 105      -0.947  -1.068  78.766  1.00  0.00              
ATOM    813  CB  ALA A 105      -2.402  -1.243  78.361  1.00  0.00              
ATOM    814  C   ALA A 105      -0.427   0.196  78.084  1.00  0.00              
ATOM    815  O   ALA A 105      -0.667   1.300  78.590  1.00  0.00              
ATOM    816  N   PRO A 106       0.314   0.112  76.967  1.00  0.00              
ATOM    817  CD  PRO A 106       0.830  -1.131  76.400  1.00  0.00              
ATOM    818  CA  PRO A 106       0.776   1.273  76.208  1.00  0.00              
ATOM    819  CB  PRO A 106       1.423   0.640  74.998  1.00  0.00              
ATOM    820  CG  PRO A 106       1.988  -0.644  75.551  1.00  0.00              
ATOM    821  C   PRO A 106      -0.376   2.197  75.828  1.00  0.00              
ATOM    822  O   PRO A 106      -1.492   1.752  75.563  1.00  0.00              
ATOM    823  N   LEU A 107      -0.117   3.506  75.892  1.00  0.00              
ATOM    824  CA  LEU A 107      -1.104   4.554  75.643  1.00  0.00              
ATOM    825  CB  LEU A 107      -1.606   4.536  74.187  1.00  0.00              
ATOM    826  CG  LEU A 107      -0.610   4.741  73.049  1.00  0.00              
ATOM    827  CD1 LEU A 107      -1.306   4.539  71.715  1.00  0.00              
ATOM    828  CD2 LEU A 107       0.041   6.115  73.113  1.00  0.00              
ATOM    829  C   LEU A 107      -2.283   4.644  76.618  1.00  0.00              
ATOM    830  O   LEU A 107      -3.190   5.453  76.407  1.00  0.00              
ATOM    831  N   ASN A 108      -2.316   3.856  77.704  1.00  0.00              
ATOM    832  CA  ASN A 108      -3.320   4.031  78.752  1.00  0.00              
ATOM    833  CB  ASN A 108      -3.248   2.876  79.750  1.00  0.00              
ATOM    834  CG  ASN A 108      -4.282   2.939  80.866  1.00  0.00              
ATOM    835  OD1 ASN A 108      -5.459   2.657  80.664  1.00  0.00              
ATOM    836  ND2 ASN A 108      -3.907   3.340  82.072  1.00  0.00              
ATOM    837  C   ASN A 108      -3.107   5.371  79.461  1.00  0.00              
ATOM    838  O   ASN A 108      -1.977   5.665  79.859  1.00  0.00              
ATOM    839  N   PRO A 109      -4.136   6.221  79.619  1.00  0.00              
ATOM    840  CD  PRO A 109      -5.499   5.963  79.161  1.00  0.00              
ATOM    841  CA  PRO A 109      -4.024   7.577  80.154  1.00  0.00              
ATOM    842  CB  PRO A 109      -5.457   8.069  80.128  1.00  0.00              
ATOM    843  CG  PRO A 109      -6.038   7.361  78.935  1.00  0.00              
ATOM    844  C   PRO A 109      -3.416   7.768  81.537  1.00  0.00              
ATOM    845  O   PRO A 109      -3.672   7.018  82.483  1.00  0.00              
ATOM    846  N   LYS A 110      -2.668   8.873  81.635  1.00  0.00              
ATOM    847  CA  LYS A 110      -2.011   9.316  82.863  1.00  0.00              
ATOM    848  CB  LYS A 110      -1.410  10.703  82.663  1.00  0.00              
ATOM    849  CG  LYS A 110      -0.352  10.790  81.575  1.00  0.00              
ATOM    850  CD  LYS A 110       0.207  12.199  81.528  1.00  0.00              
ATOM    851  CE  LYS A 110       1.358  12.270  80.540  1.00  0.00              
ATOM    852  NZ  LYS A 110       1.931  13.601  80.538  1.00  0.00              
ATOM    853  C   LYS A 110      -2.940   9.369  84.069  1.00  0.00              
ATOM    854  O   LYS A 110      -2.614   8.870  85.144  1.00  0.00              
ATOM    855  N   ALA A 111      -4.135   9.940  83.879  1.00  0.00              
ATOM    856  CA  ALA A 111      -5.157   9.993  84.916  1.00  0.00              
ATOM    857  CB  ALA A 111      -6.370  10.738  84.386  1.00  0.00              
ATOM    858  C   ALA A 111      -5.629   8.619  85.377  1.00  0.00              
ATOM    859  O   ALA A 111      -5.879   8.406  86.563  1.00  0.00              
ATOM    860  N   ASN A 112      -5.693   7.657  84.450  1.00  0.00              
ATOM    861  CA  ASN A 112      -6.128   6.298  84.746  1.00  0.00              
ATOM    862  CB  ASN A 112      -6.357   5.575  83.419  1.00  0.00              
ATOM    863  CG  ASN A 112      -6.953   4.183  83.528  1.00  0.00              
ATOM    864  OD1 ASN A 112      -6.250   3.194  83.718  1.00  0.00              
ATOM    865  ND2 ASN A 112      -8.264   4.060  83.385  1.00  0.00              
ATOM    866  C   ASN A 112      -5.058   5.612  85.593  1.00  0.00              
ATOM    867  O   ASN A 112      -5.352   4.979  86.609  1.00  0.00              
ATOM    868  N   ARG A 113      -3.791   5.811  85.208  1.00  0.00              
ATOM    869  CA  ARG A 113      -2.639   5.383  85.994  1.00  0.00              
ATOM    870  CB  ARG A 113      -1.380   5.761  85.224  1.00  0.00              
ATOM    871  CG  ARG A 113      -0.049   5.405  85.871  1.00  0.00              
ATOM    872  CD  ARG A 113       1.102   5.690  84.919  1.00  0.00              
ATOM    873  NE  ARG A 113       1.211   7.098  84.570  1.00  0.00              
ATOM    874  CZ  ARG A 113       1.598   7.503  83.359  1.00  0.00              
ATOM    875  NH1 ARG A 113       1.734   8.801  83.138  1.00  0.00              
ATOM    876  NH2 ARG A 113       1.813   6.651  82.360  1.00  0.00              
ATOM    877  C   ARG A 113      -2.618   6.007  87.389  1.00  0.00              
ATOM    878  O   ARG A 113      -2.324   5.341  88.387  1.00  0.00              
ATOM    879  N   GLU A 114      -2.943   7.298  87.477  1.00  0.00              
ATOM    880  CA  GLU A 114      -3.053   7.978  88.757  1.00  0.00              
ATOM    881  CB  GLU A 114      -3.198   9.476  88.557  1.00  0.00              
ATOM    882  CG  GLU A 114      -1.900  10.075  88.037  1.00  0.00              
ATOM    883  CD  GLU A 114      -1.977  11.566  87.772  1.00  0.00              
ATOM    884  OE1 GLU A 114      -1.694  12.341  88.687  1.00  0.00              
ATOM    885  OE2 GLU A 114      -2.307  11.954  86.651  1.00  0.00              
ATOM    886  C   GLU A 114      -4.176   7.434  89.626  1.00  0.00              
ATOM    887  O   GLU A 114      -3.987   7.286  90.833  1.00  0.00              
ATOM    888  N   LYS A 115      -5.329   7.090  89.041  1.00  0.00              
ATOM    889  CA  LYS A 115      -6.392   6.417  89.776  1.00  0.00              
ATOM    890  CB  LYS A 115      -7.678   6.343  88.957  1.00  0.00              
ATOM    891  CG  LYS A 115      -8.405   7.681  88.894  1.00  0.00              
ATOM    892  CD  LYS A 115      -8.866   8.075  90.291  1.00  0.00              
ATOM    893  CE  LYS A 115      -9.417   9.487  90.318  1.00  0.00              
ATOM    894  NZ  LYS A 115      -9.771   9.837  91.679  1.00  0.00              
ATOM    895  C   LYS A 115      -5.999   5.036  90.273  1.00  0.00              
ATOM    896  O   LYS A 115      -6.319   4.669  91.405  1.00  0.00              
ATOM    897  N   MET A 116      -5.268   4.281  89.445  1.00  0.00              
ATOM    898  CA  MET A 116      -4.643   3.025  89.849  1.00  0.00              
ATOM    899  CB  MET A 116      -3.805   2.509  88.679  1.00  0.00              
ATOM    900  CG  MET A 116      -3.089   1.190  88.901  1.00  0.00              
ATOM    901  SD  MET A 116      -2.003   0.754  87.521  1.00  0.00              
ATOM    902  CE  MET A 116      -3.071  -0.328  86.616  1.00  0.00              
ATOM    903  C   MET A 116      -3.773   3.213  91.089  1.00  0.00              
ATOM    904  O   MET A 116      -3.936   2.519  92.095  1.00  0.00              
ATOM    905  N   THR A 117      -2.897   4.220  91.026  1.00  0.00              
ATOM    906  CA  THR A 117      -1.988   4.555  92.114  1.00  0.00              
ATOM    907  CB  THR A 117      -1.051   5.683  91.621  1.00  0.00              
ATOM    908  OG1 THR A 117      -0.416   5.170  90.453  1.00  0.00              
ATOM    909  CG2 THR A 117       0.011   6.101  92.623  1.00  0.00              
ATOM    910  C   THR A 117      -2.758   4.931  93.382  1.00  0.00              
ATOM    911  O   THR A 117      -2.515   4.383  94.461  1.00  0.00              
ATOM    912  N   GLN A 118      -3.755   5.809  93.228  1.00  0.00              
ATOM    913  CA  GLN A 118      -4.605   6.253  94.321  1.00  0.00              
ATOM    914  CB  GLN A 118      -5.581   7.310  93.795  1.00  0.00              
ATOM    915  CG  GLN A 118      -6.604   7.813  94.803  1.00  0.00              
ATOM    916  CD  GLN A 118      -7.122   9.211  94.515  1.00  0.00              
ATOM    917  OE1 GLN A 118      -7.837   9.470  93.548  1.00  0.00              
ATOM    918  NE2 GLN A 118      -6.779  10.165  95.369  1.00  0.00              
ATOM    919  C   GLN A 118      -5.331   5.113  95.022  1.00  0.00              
ATOM    920  O   GLN A 118      -5.318   5.036  96.252  1.00  0.00              
ATOM    921  N   ILE A 119      -5.939   4.203  94.257  1.00  0.00              
ATOM    922  CA  ILE A 119      -6.623   3.051  94.828  1.00  0.00              
ATOM    923  CB  ILE A 119      -7.487   2.384  93.730  1.00  0.00              
ATOM    924  CG2 ILE A 119      -7.951   0.982  94.105  1.00  0.00              
ATOM    925  CG1 ILE A 119      -8.672   3.296  93.421  1.00  0.00              
ATOM    926  CD1 ILE A 119      -9.574   2.857  92.252  1.00  0.00              
ATOM    927  C   ILE A 119      -5.654   2.091  95.515  1.00  0.00              
ATOM    928  O   ILE A 119      -5.926   1.621  96.625  1.00  0.00              
ATOM    929  N   MET A 120      -4.498   1.814  94.907  1.00  0.00              
ATOM    930  CA  MET A 120      -3.527   0.918  95.520  1.00  0.00              
ATOM    931  CB  MET A 120      -2.390   0.597  94.568  1.00  0.00              
ATOM    932  CG  MET A 120      -2.861  -0.235  93.388  1.00  0.00              
ATOM    933  SD  MET A 120      -3.724  -1.748  93.879  1.00  0.00              
ATOM    934  CE  MET A 120      -2.318  -2.760  94.231  1.00  0.00              
ATOM    935  C   MET A 120      -2.974   1.417  96.845  1.00  0.00              
ATOM    936  O   MET A 120      -2.790   0.633  97.781  1.00  0.00              
ATOM    937  N   PHE A 121      -2.723   2.721  96.956  1.00  0.00              
ATOM    938  CA  PHE A 121      -2.296   3.284  98.224  1.00  0.00              
ATOM    939  CB  PHE A 121      -1.494   4.554  98.010  1.00  0.00              
ATOM    940  CG  PHE A 121      -0.130   4.264  97.406  1.00  0.00              
ATOM    941  CD1 PHE A 121       0.106   4.527  96.073  1.00  0.00              
ATOM    942  CD2 PHE A 121       0.871   3.731  98.193  1.00  0.00              
ATOM    943  CE1 PHE A 121       1.344   4.264  95.530  1.00  0.00              
ATOM    944  CE2 PHE A 121       2.105   3.467  97.641  1.00  0.00              
ATOM    945  CZ  PHE A 121       2.342   3.737  96.314  1.00  0.00              
ATOM    946  C   PHE A 121      -3.418   3.516  99.222  1.00  0.00              
ATOM    947  O   PHE A 121      -3.302   3.101 100.372  1.00  0.00              
ATOM    948  N   GLU A 122      -4.529   4.135  98.822  1.00  0.00              
ATOM    949  CA  GLU A 122      -5.599   4.451  99.758  1.00  0.00              
ATOM    950  CB  GLU A 122      -6.407   5.638  99.258  1.00  0.00              
ATOM    951  CG  GLU A 122      -5.595   6.929  99.313  1.00  0.00              
ATOM    952  CD  GLU A 122      -6.268   8.139  98.684  1.00  0.00              
ATOM    953  OE1 GLU A 122      -7.419   8.437  99.000  1.00  0.00              
ATOM    954  OE2 GLU A 122      -5.626   8.802  97.864  1.00  0.00              
ATOM    955  C   GLU A 122      -6.518   3.288 100.103  1.00  0.00              
ATOM    956  O   GLU A 122      -6.919   3.141 101.259  1.00  0.00              
ATOM    957  N   THR A 123      -6.878   2.452  99.128  1.00  0.00              
ATOM    958  CA  THR A 123      -7.739   1.309  99.386  1.00  0.00              
ATOM    959  CB  THR A 123      -8.652   1.051  98.170  1.00  0.00              
ATOM    960  OG1 THR A 123      -9.217   2.314  97.836  1.00  0.00              
ATOM    961  CG2 THR A 123      -9.751   0.038  98.457  1.00  0.00              
ATOM    962  C   THR A 123      -6.890   0.089  99.726  1.00  0.00              
ATOM    963  O   THR A 123      -6.959  -0.418 100.847  1.00  0.00              
ATOM    964  N   PHE A 124      -6.035  -0.373  98.807  1.00  0.00              
ATOM    965  CA  PHE A 124      -5.260  -1.590  99.031  1.00  0.00              
ATOM    966  CB  PHE A 124      -4.820  -2.198  97.703  1.00  0.00              
ATOM    967  CG  PHE A 124      -5.981  -2.845  96.962  1.00  0.00              
ATOM    968  CD1 PHE A 124      -6.330  -4.152  97.247  1.00  0.00              
ATOM    969  CD2 PHE A 124      -6.709  -2.116  96.042  1.00  0.00              
ATOM    970  CE1 PHE A 124      -7.423  -4.719  96.628  1.00  0.00              
ATOM    971  CE2 PHE A 124      -7.803  -2.692  95.431  1.00  0.00              
ATOM    972  CZ  PHE A 124      -8.163  -3.988  95.727  1.00  0.00              
ATOM    973  C   PHE A 124      -4.074  -1.445  99.976  1.00  0.00              
ATOM    974  O   PHE A 124      -3.503  -2.434 100.442  1.00  0.00              
ATOM    975  N   ASN A 125      -3.683  -0.190 100.229  1.00  0.00              
ATOM    976  CA  ASN A 125      -2.704   0.184 101.241  1.00  0.00              
ATOM    977  CB  ASN A 125      -3.287   0.091 102.653  1.00  0.00              
ATOM    978  CG  ASN A 125      -4.190   1.272 102.959  1.00  0.00              
ATOM    979  OD1 ASN A 125      -3.761   2.270 103.537  1.00  0.00              
ATOM    980  ND2 ASN A 125      -5.462   1.206 102.595  1.00  0.00              
ATOM    981  C   ASN A 125      -1.342  -0.477 101.127  1.00  0.00              
ATOM    982  O   ASN A 125      -0.737  -0.942 102.095  1.00  0.00              
ATOM    983  N   VAL A 126      -0.867  -0.502  99.881  1.00  0.00              
ATOM    984  CA  VAL A 126       0.456  -1.029  99.581  1.00  0.00              
ATOM    985  CB  VAL A 126       0.677  -1.204  98.057  1.00  0.00              
ATOM    986  CG1 VAL A 126      -0.266  -2.249  97.501  1.00  0.00              
ATOM    987  CG2 VAL A 126       0.482   0.086  97.285  1.00  0.00              
ATOM    988  C   VAL A 126       1.558  -0.164 100.193  1.00  0.00              
ATOM    989  O   VAL A 126       1.462   1.065 100.146  1.00  0.00              
ATOM    990  N   PRO A 127       2.617  -0.730 100.791  1.00  0.00              
ATOM    991  CD  PRO A 127       2.763  -2.153 101.071  1.00  0.00              
ATOM    992  CA  PRO A 127       3.744   0.030 101.321  1.00  0.00              
ATOM    993  CB  PRO A 127       4.547  -1.027 102.059  1.00  0.00              
ATOM    994  CG  PRO A 127       4.254  -2.303 101.312  1.00  0.00              
ATOM    995  C   PRO A 127       4.549   0.716 100.223  1.00  0.00              
ATOM    996  O   PRO A 127       5.076   1.812 100.420  1.00  0.00              
ATOM    997  N   ALA A 128       4.610   0.071  99.054  1.00  0.00              
ATOM    998  CA  ALA A 128       5.338   0.559  97.900  1.00  0.00              
ATOM    999  CB  ALA A 128       6.758   0.023  97.940  1.00  0.00              
ATOM   1000  C   ALA A 128       4.669   0.013  96.647  1.00  0.00              
ATOM   1001  O   ALA A 128       4.167  -1.117  96.658  1.00  0.00              
ATOM   1002  N   MET A 129       4.626   0.786  95.561  1.00  0.00              
ATOM   1003  CA  MET A 129       3.984   0.356  94.327  1.00  0.00              
ATOM   1004  CB  MET A 129       2.497   0.700  94.398  1.00  0.00              
ATOM   1005  CG  MET A 129       1.527  -0.087  93.525  1.00  0.00              
ATOM   1006  SD  MET A 129       1.553   0.341  91.769  1.00  0.00              
ATOM   1007  CE  MET A 129       0.419   1.696  91.825  1.00  0.00              
ATOM   1008  C   MET A 129       4.629   1.064  93.144  1.00  0.00              
ATOM   1009  O   MET A 129       5.248   2.117  93.309  1.00  0.00              
ATOM   1010  N   TYR A 130       4.534   0.475  91.950  1.00  0.00              
ATOM   1011  CA  TYR A 130       4.939   1.133  90.719  1.00  0.00              
ATOM   1012  CB  TYR A 130       6.441   0.954  90.472  1.00  0.00              
ATOM   1013  CG  TYR A 130       7.002   1.743  89.295  1.00  0.00              
ATOM   1014  CD1 TYR A 130       7.599   1.065  88.253  1.00  0.00              
ATOM   1015  CE1 TYR A 130       8.120   1.760  87.183  1.00  0.00              
ATOM   1016  CD2 TYR A 130       6.918   3.123  89.269  1.00  0.00              
ATOM   1017  CE2 TYR A 130       7.437   3.822  88.200  1.00  0.00              
ATOM   1018  CZ  TYR A 130       8.039   3.134  87.167  1.00  0.00              
ATOM   1019  OH  TYR A 130       8.584   3.825  86.106  1.00  0.00              
ATOM   1020  C   TYR A 130       4.134   0.562  89.559  1.00  0.00              
ATOM   1021  O   TYR A 130       3.742  -0.609  89.548  1.00  0.00              
ATOM   1022  N   VAL A 131       3.871   1.423  88.578  1.00  0.00              
ATOM   1023  CA  VAL A 131       3.139   1.037  87.385  1.00  0.00              
ATOM   1024  CB  VAL A 131       2.024   2.059  87.063  1.00  0.00              
ATOM   1025  CG1 VAL A 131       1.100   1.491  86.006  1.00  0.00              
ATOM   1026  CG2 VAL A 131       1.200   2.458  88.278  1.00  0.00              
ATOM   1027  C   VAL A 131       4.169   1.007  86.262  1.00  0.00              
ATOM   1028  O   VAL A 131       4.873   1.997  86.053  1.00  0.00              
ATOM   1029  N   ALA A 132       4.296  -0.106  85.539  1.00  0.00              
ATOM   1030  CA  ALA A 132       5.296  -0.225  84.486  1.00  0.00              
ATOM   1031  CB  ALA A 132       6.325  -1.272  84.878  1.00  0.00              
ATOM   1032  C   ALA A 132       4.677  -0.654  83.165  1.00  0.00              
ATOM   1033  O   ALA A 132       3.753  -1.469  83.140  1.00  0.00              
ATOM   1034  N   ILE A 133       5.175  -0.111  82.052  1.00  0.00              
ATOM   1035  CA  ILE A 133       4.575  -0.340  80.744  1.00  0.00              
ATOM   1036  CB  ILE A 133       4.916   0.829  79.783  1.00  0.00              
ATOM   1037  CG2 ILE A 133       4.383   0.583  78.370  1.00  0.00              
ATOM   1038  CG1 ILE A 133       4.351   2.138  80.335  1.00  0.00              
ATOM   1039  CD1 ILE A 133       4.739   3.408  79.550  1.00  0.00              
ATOM   1040  C   ILE A 133       4.931  -1.705  80.160  1.00  0.00              
ATOM   1041  O   ILE A 133       6.100  -2.066  79.987  1.00  0.00              
ATOM   1042  N   GLN A 134       3.858  -2.423  79.811  1.00  0.00              
ATOM   1043  CA  GLN A 134       3.899  -3.795  79.316  1.00  0.00              
ATOM   1044  CB  GLN A 134       2.515  -4.208  78.807  1.00  0.00              
ATOM   1045  CG  GLN A 134       1.529  -4.314  79.962  1.00  0.00              
ATOM   1046  CD  GLN A 134       0.126  -4.794  79.627  1.00  0.00              
ATOM   1047  OE1 GLN A 134      -0.514  -4.347  78.679  1.00  0.00              
ATOM   1048  NE2 GLN A 134      -0.391  -5.730  80.410  1.00  0.00              
ATOM   1049  C   GLN A 134       4.954  -4.113  78.266  1.00  0.00              
ATOM   1050  O   GLN A 134       5.750  -5.040  78.424  1.00  0.00              
ATOM   1051  N   ALA A 135       4.999  -3.288  77.217  1.00  0.00              
ATOM   1052  CA  ALA A 135       5.966  -3.441  76.140  1.00  0.00              
ATOM   1053  CB  ALA A 135       5.729  -2.346  75.121  1.00  0.00              
ATOM   1054  C   ALA A 135       7.420  -3.344  76.588  1.00  0.00              
ATOM   1055  O   ALA A 135       8.276  -4.104  76.128  1.00  0.00              
ATOM   1056  N   VAL A 136       7.700  -2.439  77.535  1.00  0.00              
ATOM   1057  CA  VAL A 136       9.057  -2.220  78.024  1.00  0.00              
ATOM   1058  CB  VAL A 136       9.144  -0.931  78.879  1.00  0.00              
ATOM   1059  CG1 VAL A 136      10.572  -0.659  79.338  1.00  0.00              
ATOM   1060  CG2 VAL A 136       8.635   0.276  78.102  1.00  0.00              
ATOM   1061  C   VAL A 136       9.484  -3.446  78.823  1.00  0.00              
ATOM   1062  O   VAL A 136      10.604  -3.941  78.677  1.00  0.00              
ATOM   1063  N   LEU A 137       8.551  -3.969  79.627  1.00  0.00              
ATOM   1064  CA  LEU A 137       8.772  -5.196  80.377  1.00  0.00              
ATOM   1065  CB  LEU A 137       7.581  -5.490  81.278  1.00  0.00              
ATOM   1066  CG  LEU A 137       7.222  -4.460  82.341  1.00  0.00              
ATOM   1067  CD1 LEU A 137       5.936  -4.855  83.033  1.00  0.00              
ATOM   1068  CD2 LEU A 137       8.339  -4.298  83.356  1.00  0.00              
ATOM   1069  C   LEU A 137       9.052  -6.384  79.464  1.00  0.00              
ATOM   1070  O   LEU A 137       9.999  -7.129  79.712  1.00  0.00              
ATOM   1071  N   SER A 138       8.277  -6.560  78.387  1.00  0.00              
ATOM   1072  CA  SER A 138       8.583  -7.557  77.369  1.00  0.00              
ATOM   1073  CB  SER A 138       7.517  -7.548  76.290  1.00  0.00              
ATOM   1074  OG  SER A 138       6.282  -8.030  76.795  1.00  0.00              
ATOM   1075  C   SER A 138       9.953  -7.402  76.719  1.00  0.00              
ATOM   1076  O   SER A 138      10.671  -8.393  76.562  1.00  0.00              
ATOM   1077  N   LEU A 139      10.358  -6.175  76.367  1.00  0.00              
ATOM   1078  CA  LEU A 139      11.657  -5.955  75.745  1.00  0.00              
ATOM   1079  CB  LEU A 139      11.758  -4.532  75.211  1.00  0.00              
ATOM   1080  CG  LEU A 139      12.818  -4.265  74.151  1.00  0.00              
ATOM   1081  CD1 LEU A 139      12.508  -5.006  72.860  1.00  0.00              
ATOM   1082  CD2 LEU A 139      12.919  -2.789  73.858  1.00  0.00              
ATOM   1083  C   LEU A 139      12.805  -6.250  76.706  1.00  0.00              
ATOM   1084  O   LEU A 139      13.793  -6.892  76.342  1.00  0.00              
ATOM   1085  N   TYR A 140      12.683  -5.825  77.966  1.00  0.00              
ATOM   1086  CA  TYR A 140      13.662  -6.197  78.974  1.00  0.00              
ATOM   1087  CB  TYR A 140      13.661  -5.213  80.139  1.00  0.00              
ATOM   1088  CG  TYR A 140      14.654  -4.080  79.904  1.00  0.00              
ATOM   1089  CD1 TYR A 140      14.320  -2.994  79.117  1.00  0.00              
ATOM   1090  CE1 TYR A 140      15.265  -2.022  78.847  1.00  0.00              
ATOM   1091  CD2 TYR A 140      15.921  -4.173  80.447  1.00  0.00              
ATOM   1092  CE2 TYR A 140      16.867  -3.203  80.185  1.00  0.00              
ATOM   1093  CZ  TYR A 140      16.535  -2.138  79.377  1.00  0.00              
ATOM   1094  OH  TYR A 140      17.491  -1.175  79.102  1.00  0.00              
ATOM   1095  C   TYR A 140      13.582  -7.651  79.429  1.00  0.00              
ATOM   1096  O   TYR A 140      14.547  -8.173  79.987  1.00  0.00              
ATOM   1097  N   ALA A 141      12.463  -8.342  79.177  1.00  0.00              
ATOM   1098  CA  ALA A 141      12.412  -9.794  79.296  1.00  0.00              
ATOM   1099  CB  ALA A 141      10.980 -10.299  79.219  1.00  0.00              
ATOM   1100  C   ALA A 141      13.189 -10.490  78.185  1.00  0.00              
ATOM   1101  O   ALA A 141      13.816 -11.521  78.427  1.00  0.00              
ATOM   1102  N   SER A 142      13.160  -9.969  76.952  1.00  0.00              
ATOM   1103  CA  SER A 142      14.050 -10.464  75.912  1.00  0.00              
ATOM   1104  CB  SER A 142      13.441 -10.209  74.537  1.00  0.00              
ATOM   1105  OG  SER A 142      12.980  -8.875  74.394  1.00  0.00              
ATOM   1106  C   SER A 142      15.468  -9.901  76.010  1.00  0.00              
ATOM   1107  O   SER A 142      16.376 -10.329  75.294  1.00  0.00              
ATOM   1108  N   GLY A 143      15.669  -8.900  76.870  1.00  0.00              
ATOM   1109  CA  GLY A 143      16.997  -8.410  77.208  1.00  0.00              
ATOM   1110  C   GLY A 143      17.445  -7.249  76.333  1.00  0.00              
ATOM   1111  O   GLY A 143      18.612  -6.848  76.363  1.00  0.00              
ATOM   1112  N   ARG A 144      16.521  -6.695  75.547  1.00  0.00              
ATOM   1113  CA  ARG A 144      16.827  -5.575  74.678  1.00  0.00              
ATOM   1114  CB  ARG A 144      16.097  -5.667  73.345  1.00  0.00              
ATOM   1115  CG  ARG A 144      16.598  -6.663  72.318  1.00  0.00              
ATOM   1116  CD  ARG A 144      16.243  -8.112  72.598  1.00  0.00              
ATOM   1117  NE  ARG A 144      16.707  -8.927  71.490  1.00  0.00              
ATOM   1118  CZ  ARG A 144      17.011 -10.221  71.604  1.00  0.00              
ATOM   1119  NH1 ARG A 144      17.389 -10.864  70.509  1.00  0.00              
ATOM   1120  NH2 ARG A 144      16.977 -10.868  72.765  1.00  0.00              
ATOM   1121  C   ARG A 144      16.450  -4.257  75.330  1.00  0.00              
ATOM   1122  O   ARG A 144      15.604  -4.183  76.223  1.00  0.00              
ATOM   1123  N   THR A 145      17.103  -3.201  74.855  1.00  0.00              
ATOM   1124  CA  THR A 145      16.805  -1.852  75.301  1.00  0.00              
ATOM   1125  CB  THR A 145      18.130  -1.269  75.807  1.00  0.00              
ATOM   1126  OG1 THR A 145      17.807  -0.146  76.608  1.00  0.00              
ATOM   1127  CG2 THR A 145      19.141  -0.908  74.723  1.00  0.00              
ATOM   1128  C   THR A 145      16.157  -1.001  74.209  1.00  0.00              
ATOM   1129  O   THR A 145      15.343  -0.110  74.471  1.00  0.00              
ATOM   1130  N   THR A 146      16.507  -1.306  72.960  1.00  0.00              
ATOM   1131  CA  THR A 146      16.072  -0.540  71.812  1.00  0.00              
ATOM   1132  CB  THR A 146      17.248   0.295  71.266  1.00  0.00              
ATOM   1133  OG1 THR A 146      17.694   1.114  72.345  1.00  0.00              
ATOM   1134  CG2 THR A 146      16.847   1.176  70.092  1.00  0.00              
ATOM   1135  C   THR A 146      15.608  -1.577  70.803  1.00  0.00              
ATOM   1136  O   THR A 146      16.322  -2.539  70.508  1.00  0.00              
ATOM   1137  N   GLY A 147      14.386  -1.396  70.315  1.00  0.00              
ATOM   1138  CA  GLY A 147      13.770  -2.330  69.393  1.00  0.00              
ATOM   1139  C   GLY A 147      12.287  -2.032  69.288  1.00  0.00              
ATOM   1140  O   GLY A 147      11.792  -1.113  69.945  1.00  0.00              
ATOM   1141  N   ILE A 148      11.546  -2.774  68.468  1.00  0.00              
ATOM   1142  CA  ILE A 148      10.120  -2.530  68.359  1.00  0.00              
ATOM   1143  CB  ILE A 148       9.695  -1.994  66.962  1.00  0.00              
ATOM   1144  CG2 ILE A 148      10.216  -2.857  65.821  1.00  0.00              
ATOM   1145  CG1 ILE A 148       8.184  -1.782  66.892  1.00  0.00              
ATOM   1146  CD1 ILE A 148       7.705  -0.964  65.688  1.00  0.00              
ATOM   1147  C   ILE A 148       9.320  -3.730  68.835  1.00  0.00              
ATOM   1148  O   ILE A 148       9.410  -4.843  68.311  1.00  0.00              
ATOM   1149  N   VAL A 149       8.540  -3.467  69.878  1.00  0.00              
ATOM   1150  CA  VAL A 149       7.721  -4.483  70.503  1.00  0.00              
ATOM   1151  CB  VAL A 149       7.584  -4.214  72.016  1.00  0.00              
ATOM   1152  CG1 VAL A 149       6.775  -5.293  72.710  1.00  0.00              
ATOM   1153  CG2 VAL A 149       8.947  -4.167  72.668  1.00  0.00              
ATOM   1154  C   VAL A 149       6.357  -4.521  69.833  1.00  0.00              
ATOM   1155  O   VAL A 149       5.636  -3.523  69.780  1.00  0.00              
ATOM   1156  N   LEU A 150       6.012  -5.679  69.278  1.00  0.00              
ATOM   1157  CA  LEU A 150       4.656  -5.928  68.837  1.00  0.00              
ATOM   1158  CB  LEU A 150       4.653  -6.869  67.639  1.00  0.00              
ATOM   1159  CG  LEU A 150       3.315  -7.207  66.995  1.00  0.00              
ATOM   1160  CD1 LEU A 150       2.680  -5.976  66.370  1.00  0.00              
ATOM   1161  CD2 LEU A 150       3.515  -8.284  65.950  1.00  0.00              
ATOM   1162  C   LEU A 150       3.951  -6.560  70.028  1.00  0.00              
ATOM   1163  O   LEU A 150       4.257  -7.686  70.427  1.00  0.00              
ATOM   1164  N   ASP A 151       3.054  -5.806  70.654  1.00  0.00              
ATOM   1165  CA  ASP A 151       2.339  -6.272  71.828  1.00  0.00              
ATOM   1166  CB  ASP A 151       2.491  -5.254  72.965  1.00  0.00              
ATOM   1167  CG  ASP A 151       1.668  -5.545  74.216  1.00  0.00              
ATOM   1168  OD1 ASP A 151       1.660  -6.679  74.702  1.00  0.00              
ATOM   1169  OD2 ASP A 151       1.040  -4.612  74.717  1.00  0.00              
ATOM   1170  C   ASP A 151       0.879  -6.562  71.517  1.00  0.00              
ATOM   1171  O   ASP A 151       0.014  -5.692  71.632  1.00  0.00              
ATOM   1172  N   SER A 152       0.612  -7.806  71.130  1.00  0.00              
ATOM   1173  CA  SER A 152      -0.719  -8.232  70.741  1.00  0.00              
ATOM   1174  CB  SER A 152      -0.641  -8.892  69.375  1.00  0.00              
ATOM   1175  OG  SER A 152      -0.325  -7.941  68.373  1.00  0.00              
ATOM   1176  C   SER A 152      -1.343  -9.165  71.769  1.00  0.00              
ATOM   1177  O   SER A 152      -1.022 -10.354  71.861  1.00  0.00              
ATOM   1178  N   GLY A 153      -2.255  -8.626  72.575  1.00  0.00              
ATOM   1179  CA  GLY A 153      -2.877  -9.382  73.649  1.00  0.00              
ATOM   1180  C   GLY A 153      -4.158 -10.084  73.218  1.00  0.00              
ATOM   1181  O   GLY A 153      -4.332 -10.508  72.070  1.00  0.00              
ATOM   1182  N   ASP A 154      -5.067 -10.243  74.181  1.00  0.00              
ATOM   1183  CA  ASP A 154      -6.403 -10.731  73.872  1.00  0.00              
ATOM   1184  CB  ASP A 154      -7.100 -11.339  75.088  1.00  0.00              
ATOM   1185  CG  ASP A 154      -8.528 -11.809  74.805  1.00  0.00              
ATOM   1186  OD1 ASP A 154      -8.721 -12.657  73.935  1.00  0.00              
ATOM   1187  OD2 ASP A 154      -9.439 -11.315  75.471  1.00  0.00              
ATOM   1188  C   ASP A 154      -7.268  -9.628  73.287  1.00  0.00              
ATOM   1189  O   ASP A 154      -8.003  -9.878  72.339  1.00  0.00              
ATOM   1190  N   GLY A 155      -7.195  -8.408  73.810  1.00  0.00              
ATOM   1191  CA  GLY A 155      -8.018  -7.330  73.294  1.00  0.00              
ATOM   1192  C   GLY A 155      -7.250  -6.025  73.280  1.00  0.00              
ATOM   1193  O   GLY A 155      -7.521  -5.156  74.107  1.00  0.00              
ATOM   1194  N   VAL A 156      -6.189  -6.019  72.458  1.00  0.00              
ATOM   1195  CA  VAL A 156      -5.514  -4.841  71.912  1.00  0.00              
ATOM   1196  CB  VAL A 156      -5.269  -3.664  72.910  1.00  0.00              
ATOM   1197  CG1 VAL A 156      -4.188  -3.928  73.959  1.00  0.00              
ATOM   1198  CG2 VAL A 156      -5.066  -2.364  72.149  1.00  0.00              
ATOM   1199  C   VAL A 156      -4.192  -5.286  71.281  1.00  0.00              
ATOM   1200  O   VAL A 156      -3.594  -6.276  71.711  1.00  0.00              
ATOM   1201  N   THR A 157      -3.770  -4.595  70.225  1.00  0.00              
ATOM   1202  CA  THR A 157      -2.424  -4.673  69.686  1.00  0.00              
ATOM   1203  CB  THR A 157      -2.444  -5.124  68.206  1.00  0.00              
ATOM   1204  OG1 THR A 157      -2.804  -6.500  68.221  1.00  0.00              
ATOM   1205  CG2 THR A 157      -1.134  -4.917  67.449  1.00  0.00              
ATOM   1206  C   THR A 157      -1.810  -3.283  69.806  1.00  0.00              
ATOM   1207  O   THR A 157      -2.412  -2.274  69.430  1.00  0.00              
ATOM   1208  N   HIS A 158      -0.603  -3.216  70.355  1.00  0.00              
ATOM   1209  CA  HIS A 158       0.169  -1.990  70.345  1.00  0.00              
ATOM   1210  CB  HIS A 158       0.424  -1.493  71.760  1.00  0.00              
ATOM   1211  CG  HIS A 158      -0.811  -0.949  72.460  1.00  0.00              
ATOM   1212  ND1 HIS A 158      -1.393  -1.440  73.542  1.00  0.00              
ATOM   1213  CD2 HIS A 158      -1.490   0.184  72.074  1.00  0.00              
ATOM   1214  NE2 HIS A 158      -2.450   0.315  72.952  1.00  0.00              
ATOM   1215  CE1 HIS A 158      -2.390  -0.652  73.837  1.00  0.00              
ATOM   1216  C   HIS A 158       1.488  -2.250  69.642  1.00  0.00              
ATOM   1217  O   HIS A 158       2.176  -3.231  69.926  1.00  0.00              
ATOM   1218  N   ASN A 159       1.837  -1.389  68.689  1.00  0.00              
ATOM   1219  CA  ASN A 159       3.095  -1.503  67.970  1.00  0.00              
ATOM   1220  CB  ASN A 159       2.909  -1.262  66.467  1.00  0.00              
ATOM   1221  CG  ASN A 159       1.890  -2.166  65.781  1.00  0.00              
ATOM   1222  OD1 ASN A 159       2.203  -2.929  64.866  1.00  0.00              
ATOM   1223  ND2 ASN A 159       0.608  -2.100  66.113  1.00  0.00              
ATOM   1224  C   ASN A 159       3.951  -0.408  68.584  1.00  0.00              
ATOM   1225  O   ASN A 159       3.740   0.783  68.336  1.00  0.00              
ATOM   1226  N   VAL A 160       4.876  -0.812  69.456  1.00  0.00              
ATOM   1227  CA  VAL A 160       5.592   0.115  70.319  1.00  0.00              
ATOM   1228  CB  VAL A 160       5.435  -0.293  71.808  1.00  0.00              
ATOM   1229  CG1 VAL A 160       6.007   0.775  72.726  1.00  0.00              
ATOM   1230  CG2 VAL A 160       3.994  -0.567  72.196  1.00  0.00              
ATOM   1231  C   VAL A 160       7.076   0.178  69.963  1.00  0.00              
ATOM   1232  O   VAL A 160       7.805  -0.785  70.212  1.00  0.00              
ATOM   1233  N   PRO A 161       7.579   1.258  69.355  1.00  0.00              
ATOM   1234  CD  PRO A 161       6.786   2.227  68.607  1.00  0.00              
ATOM   1235  CA  PRO A 161       9.010   1.489  69.186  1.00  0.00              
ATOM   1236  CB  PRO A 161       9.047   2.508  68.072  1.00  0.00              
ATOM   1237  CG  PRO A 161       7.791   3.313  68.288  1.00  0.00              
ATOM   1238  C   PRO A 161       9.663   1.985  70.474  1.00  0.00              
ATOM   1239  O   PRO A 161       9.188   2.923  71.122  1.00  0.00              
ATOM   1240  N   ILE A 162      10.747   1.330  70.884  1.00  0.00              
ATOM   1241  CA  ILE A 162      11.420   1.651  72.132  1.00  0.00              
ATOM   1242  CB  ILE A 162      11.241   0.486  73.143  1.00  0.00              
ATOM   1243  CG2 ILE A 162      11.997   0.756  74.435  1.00  0.00              
ATOM   1244  CG1 ILE A 162       9.769   0.235  73.460  1.00  0.00              
ATOM   1245  CD1 ILE A 162       9.477  -0.946  74.401  1.00  0.00              
ATOM   1246  C   ILE A 162      12.890   1.944  71.853  1.00  0.00              
ATOM   1247  O   ILE A 162      13.537   1.273  71.045  1.00  0.00              
ATOM   1248  N   TYR A 163      13.406   2.972  72.525  1.00  0.00              
ATOM   1249  CA  TYR A 163      14.797   3.377  72.439  1.00  0.00              
ATOM   1250  CB  TYR A 163      14.846   4.721  71.703  1.00  0.00              
ATOM   1251  CG  TYR A 163      16.202   5.352  71.382  1.00  0.00              
ATOM   1252  CD1 TYR A 163      17.393   4.647  71.421  1.00  0.00              
ATOM   1253  CE1 TYR A 163      18.579   5.265  71.071  1.00  0.00              
ATOM   1254  CD2 TYR A 163      16.211   6.678  71.000  1.00  0.00              
ATOM   1255  CE2 TYR A 163      17.388   7.296  70.637  1.00  0.00              
ATOM   1256  CZ  TYR A 163      18.565   6.587  70.674  1.00  0.00              
ATOM   1257  OH  TYR A 163      19.745   7.204  70.297  1.00  0.00              
ATOM   1258  C   TYR A 163      15.271   3.512  73.880  1.00  0.00              
ATOM   1259  O   TYR A 163      14.705   4.286  74.653  1.00  0.00              
ATOM   1260  N   GLU A 164      16.273   2.717  74.276  1.00  0.00              
ATOM   1261  CA  GLU A 164      16.878   2.770  75.607  1.00  0.00              
ATOM   1262  CB  GLU A 164      17.650   4.071  75.814  1.00  0.00              
ATOM   1263  CG  GLU A 164      18.910   4.262  74.984  1.00  0.00              
ATOM   1264  CD  GLU A 164      19.657   5.532  75.364  1.00  0.00              
ATOM   1265  OE1 GLU A 164      19.045   6.598  75.388  1.00  0.00              
ATOM   1266  OE2 GLU A 164      20.854   5.455  75.637  1.00  0.00              
ATOM   1267  C   GLU A 164      15.927   2.547  76.785  1.00  0.00              
ATOM   1268  O   GLU A 164      16.146   3.033  77.898  1.00  0.00              
ATOM   1269  N   GLY A 165      14.853   1.785  76.570  1.00  0.00              
ATOM   1270  CA  GLY A 165      13.806   1.645  77.571  1.00  0.00              
ATOM   1271  C   GLY A 165      12.670   2.645  77.387  1.00  0.00              
ATOM   1272  O   GLY A 165      11.537   2.376  77.791  1.00  0.00              
ATOM   1273  N   TYR A 166      12.917   3.798  76.759  1.00  0.00              
ATOM   1274  CA  TYR A 166      11.879   4.787  76.525  1.00  0.00              
ATOM   1275  CB  TYR A 166      12.511   6.175  76.341  1.00  0.00              
ATOM   1276  CG  TYR A 166      11.526   7.301  76.040  1.00  0.00              
ATOM   1277  CD1 TYR A 166      10.614   7.708  76.996  1.00  0.00              
ATOM   1278  CE1 TYR A 166       9.721   8.720  76.708  1.00  0.00              
ATOM   1279  CD2 TYR A 166      11.550   7.909  74.800  1.00  0.00              
ATOM   1280  CE2 TYR A 166      10.657   8.919  74.508  1.00  0.00              
ATOM   1281  CZ  TYR A 166       9.750   9.317  75.465  1.00  0.00              
ATOM   1282  OH  TYR A 166       8.859  10.332  75.173  1.00  0.00              
ATOM   1283  C   TYR A 166      11.050   4.392  75.309  1.00  0.00              
ATOM   1284  O   TYR A 166      11.536   4.344  74.177  1.00  0.00              
ATOM   1285  N   ALA A 167       9.788   4.053  75.561  1.00  0.00              
ATOM   1286  CA  ALA A 167       8.812   3.888  74.494  1.00  0.00              
ATOM   1287  CB  ALA A 167       7.516   3.354  75.081  1.00  0.00              
ATOM   1288  C   ALA A 167       8.516   5.243  73.863  1.00  0.00              
ATOM   1289  O   ALA A 167       8.302   6.220  74.582  1.00  0.00              
ATOM   1290  N   LEU A 168       8.533   5.330  72.531  1.00  0.00              
ATOM   1291  CA  LEU A 168       8.319   6.584  71.821  1.00  0.00              
ATOM   1292  CB  LEU A 168       9.085   6.550  70.495  1.00  0.00              
ATOM   1293  CG  LEU A 168      10.602   6.393  70.514  1.00  0.00              
ATOM   1294  CD1 LEU A 168      11.111   6.046  69.129  1.00  0.00              
ATOM   1295  CD2 LEU A 168      11.282   7.647  71.034  1.00  0.00              
ATOM   1296  C   LEU A 168       6.828   6.844  71.586  1.00  0.00              
ATOM   1297  O   LEU A 168       6.277   6.397  70.573  1.00  0.00              
ATOM   1298  N   PRO A 169       6.128   7.597  72.456  1.00  0.00              
ATOM   1299  CD  PRO A 169       6.721   8.559  73.381  1.00  0.00              
ATOM   1300  CA  PRO A 169       4.669   7.686  72.479  1.00  0.00              
ATOM   1301  CB  PRO A 169       4.389   8.582  73.670  1.00  0.00              
ATOM   1302  CG  PRO A 169       5.581   9.497  73.731  1.00  0.00              
ATOM   1303  C   PRO A 169       4.008   8.162  71.193  1.00  0.00              
ATOM   1304  O   PRO A 169       3.012   7.583  70.757  1.00  0.00              
ATOM   1305  N   HIS A 170       4.608   9.168  70.546  1.00  0.00              
ATOM   1306  CA  HIS A 170       4.172   9.648  69.241  1.00  0.00              
ATOM   1307  CB  HIS A 170       5.087  10.775  68.742  1.00  0.00              
ATOM   1308  CG  HIS A 170       6.581  10.465  68.744  1.00  0.00              
ATOM   1309  ND1 HIS A 170       7.411  10.573  69.772  1.00  0.00              
ATOM   1310  CD2 HIS A 170       7.297  10.029  67.652  1.00  0.00              
ATOM   1311  NE2 HIS A 170       8.519   9.887  68.095  1.00  0.00              
ATOM   1312  CE1 HIS A 170       8.595  10.212  69.361  1.00  0.00              
ATOM   1313  C   HIS A 170       4.051   8.570  68.169  1.00  0.00              
ATOM   1314  O   HIS A 170       3.161   8.630  67.320  1.00  0.00              
ATOM   1315  N   ALA A 171       4.921   7.559  68.218  1.00  0.00              
ATOM   1316  CA  ALA A 171       4.950   6.545  67.184  1.00  0.00              
ATOM   1317  CB  ALA A 171       6.397   6.316  66.775  1.00  0.00              
ATOM   1318  C   ALA A 171       4.322   5.219  67.598  1.00  0.00              
ATOM   1319  O   ALA A 171       4.374   4.249  66.835  1.00  0.00              
ATOM   1320  N   ILE A 172       3.697   5.123  68.780  1.00  0.00              
ATOM   1321  CA  ILE A 172       3.051   3.880  69.191  1.00  0.00              
ATOM   1322  CB  ILE A 172       2.779   3.824  70.716  1.00  0.00              
ATOM   1323  CG2 ILE A 172       2.077   2.515  71.088  1.00  0.00              
ATOM   1324  CG1 ILE A 172       4.069   3.961  71.518  1.00  0.00              
ATOM   1325  CD1 ILE A 172       3.876   4.038  73.048  1.00  0.00              
ATOM   1326  C   ILE A 172       1.768   3.684  68.388  1.00  0.00              
ATOM   1327  O   ILE A 172       0.769   4.383  68.580  1.00  0.00              
ATOM   1328  N   MET A 173       1.799   2.727  67.461  1.00  0.00              
ATOM   1329  CA  MET A 173       0.644   2.477  66.617  1.00  0.00              
ATOM   1330  CB  MET A 173       1.040   1.998  65.226  1.00  0.00              
ATOM   1331  CG  MET A 173       1.690   3.061  64.348  1.00  0.00              
ATOM   1332  SD  MET A 173       0.638   4.498  64.023  1.00  0.00              
ATOM   1333  CE  MET A 173       1.588   5.754  64.833  1.00  0.00              
ATOM   1334  C   MET A 173      -0.310   1.495  67.271  1.00  0.00              
ATOM   1335  O   MET A 173      -0.014   0.311  67.454  1.00  0.00              
ATOM   1336  N   ARG A 174      -1.457   2.027  67.681  1.00  0.00              
ATOM   1337  CA  ARG A 174      -2.502   1.220  68.280  1.00  0.00              
ATOM   1338  CB  ARG A 174      -3.328   2.088  69.221  1.00  0.00              
ATOM   1339  CG  ARG A 174      -4.421   1.336  69.960  1.00  0.00              
ATOM   1340  CD  ARG A 174      -5.172   2.283  70.871  1.00  0.00              
ATOM   1341  NE  ARG A 174      -6.328   1.614  71.437  1.00  0.00              
ATOM   1342  CZ  ARG A 174      -6.314   1.024  72.632  1.00  0.00              
ATOM   1343  NH1 ARG A 174      -7.425   0.451  73.057  1.00  0.00              
ATOM   1344  NH2 ARG A 174      -5.220   0.920  73.379  1.00  0.00              
ATOM   1345  C   ARG A 174      -3.386   0.586  67.213  1.00  0.00              
ATOM   1346  O   ARG A 174      -3.772   1.220  66.230  1.00  0.00              
ATOM   1347  N   LEU A 175      -3.689  -0.692  67.418  1.00  0.00              
ATOM   1348  CA  LEU A 175      -4.642  -1.420  66.606  1.00  0.00              
ATOM   1349  CB  LEU A 175      -3.886  -2.361  65.663  1.00  0.00              
ATOM   1350  CG  LEU A 175      -4.645  -3.333  64.763  1.00  0.00              
ATOM   1351  CD1 LEU A 175      -5.551  -2.604  63.787  1.00  0.00              
ATOM   1352  CD2 LEU A 175      -3.666  -4.213  64.009  1.00  0.00              
ATOM   1353  C   LEU A 175      -5.479  -2.201  67.608  1.00  0.00              
ATOM   1354  O   LEU A 175      -4.981  -3.125  68.244  1.00  0.00              
ATOM   1355  N   ASP A 176      -6.757  -1.864  67.801  1.00  0.00              
ATOM   1356  CA  ASP A 176      -7.580  -2.532  68.814  1.00  0.00              
ATOM   1357  CB  ASP A 176      -8.896  -1.793  69.045  1.00  0.00              
ATOM   1358  CG  ASP A 176      -8.717  -0.461  69.757  1.00  0.00              
ATOM   1359  OD1 ASP A 176      -9.083  -0.342  70.927  1.00  0.00              
ATOM   1360  OD2 ASP A 176      -8.208   0.469  69.131  1.00  0.00              
ATOM   1361  C   ASP A 176      -7.849  -4.013  68.567  1.00  0.00              
ATOM   1362  O   ASP A 176      -8.188  -4.764  69.481  1.00  0.00              
ATOM   1363  N   LEU A 177      -7.670  -4.428  67.311  1.00  0.00              
ATOM   1364  CA  LEU A 177      -7.769  -5.814  66.885  1.00  0.00              
ATOM   1365  CB  LEU A 177      -7.568  -5.836  65.372  1.00  0.00              
ATOM   1366  CG  LEU A 177      -7.421  -7.124  64.575  1.00  0.00              
ATOM   1367  CD1 LEU A 177      -8.688  -7.955  64.580  1.00  0.00              
ATOM   1368  CD2 LEU A 177      -7.064  -6.759  63.153  1.00  0.00              
ATOM   1369  C   LEU A 177      -6.765  -6.737  67.570  1.00  0.00              
ATOM   1370  O   LEU A 177      -5.552  -6.506  67.554  1.00  0.00              
ATOM   1371  N   ALA A 178      -7.305  -7.785  68.196  1.00  0.00              
ATOM   1372  CA  ALA A 178      -6.518  -8.866  68.766  1.00  0.00              
ATOM   1373  CB  ALA A 178      -5.913  -8.391  70.079  1.00  0.00              
ATOM   1374  C   ALA A 178      -7.383 -10.108  69.007  1.00  0.00              
ATOM   1375  O   ALA A 178      -8.457 -10.235  68.406  1.00  0.00              
ATOM   1376  N   GLY A 179      -6.977 -11.014  69.911  1.00  0.00              
ATOM   1377  CA  GLY A 179      -7.510 -12.366  70.032  1.00  0.00              
ATOM   1378  C   GLY A 179      -9.020 -12.512  70.145  1.00  0.00              
ATOM   1379  O   GLY A 179      -9.601 -13.418  69.538  1.00  0.00              
ATOM   1380  N   ARG A 180      -9.650 -11.617  70.905  1.00  0.00              
ATOM   1381  CA  ARG A 180     -11.089 -11.584  71.114  1.00  0.00              
ATOM   1382  CB  ARG A 180     -11.386 -10.483  72.120  1.00  0.00              
ATOM   1383  CG  ARG A 180     -12.823 -10.390  72.618  1.00  0.00              
ATOM   1384  CD  ARG A 180     -12.920  -9.336  73.714  1.00  0.00              
ATOM   1385  NE  ARG A 180     -12.030  -9.675  74.812  1.00  0.00              
ATOM   1386  CZ  ARG A 180     -11.919  -8.965  75.930  1.00  0.00              
ATOM   1387  NH1 ARG A 180     -11.029  -9.385  76.810  1.00  0.00              
ATOM   1388  NH2 ARG A 180     -12.665  -7.897  76.186  1.00  0.00              
ATOM   1389  C   ARG A 180     -11.811 -11.296  69.808  1.00  0.00              
ATOM   1390  O   ARG A 180     -12.782 -11.965  69.446  1.00  0.00              
ATOM   1391  N   ASP A 181     -11.270 -10.334  69.053  1.00  0.00              
ATOM   1392  CA  ASP A 181     -11.866  -9.913  67.791  1.00  0.00              
ATOM   1393  CB  ASP A 181     -11.174  -8.695  67.193  1.00  0.00              
ATOM   1394  CG  ASP A 181     -11.107  -7.485  68.104  1.00  0.00              
ATOM   1395  OD1 ASP A 181     -10.224  -7.475  68.963  1.00  0.00              
ATOM   1396  OD2 ASP A 181     -11.907  -6.566  67.945  1.00  0.00              
ATOM   1397  C   ASP A 181     -11.746 -11.061  66.806  1.00  0.00              
ATOM   1398  O   ASP A 181     -12.703 -11.378  66.100  1.00  0.00              
ATOM   1399  N   LEU A 182     -10.583 -11.726  66.803  1.00  0.00              
ATOM   1400  CA  LEU A 182     -10.389 -12.937  66.017  1.00  0.00              
ATOM   1401  CB  LEU A 182      -8.961 -13.451  66.113  1.00  0.00              
ATOM   1402  CG  LEU A 182      -7.801 -12.591  65.644  1.00  0.00              
ATOM   1403  CD1 LEU A 182      -6.549 -13.438  65.670  1.00  0.00              
ATOM   1404  CD2 LEU A 182      -8.010 -12.073  64.234  1.00  0.00              
ATOM   1405  C   LEU A 182     -11.330 -14.065  66.417  1.00  0.00              
ATOM   1406  O   LEU A 182     -11.846 -14.758  65.547  1.00  0.00              
ATOM   1407  N   THR A 183     -11.598 -14.243  67.716  1.00  0.00              
ATOM   1408  CA  THR A 183     -12.559 -15.231  68.200  1.00  0.00              
ATOM   1409  CB  THR A 183     -12.553 -15.237  69.744  1.00  0.00              
ATOM   1410  OG1 THR A 183     -11.246 -15.621  70.140  1.00  0.00              
ATOM   1411  CG2 THR A 183     -13.559 -16.187  70.361  1.00  0.00              
ATOM   1412  C   THR A 183     -13.960 -14.929  67.669  1.00  0.00              
ATOM   1413  O   THR A 183     -14.667 -15.810  67.174  1.00  0.00              
ATOM   1414  N   ASP A 184     -14.335 -13.647  67.715  1.00  0.00              
ATOM   1415  CA  ASP A 184     -15.645 -13.196  67.260  1.00  0.00              
ATOM   1416  CB  ASP A 184     -15.879 -11.715  67.593  1.00  0.00              
ATOM   1417  CG  ASP A 184     -15.778 -11.313  69.064  1.00  0.00              
ATOM   1418  OD1 ASP A 184     -15.301 -10.209  69.327  1.00  0.00              
ATOM   1419  OD2 ASP A 184     -16.168 -12.075  69.956  1.00  0.00              
ATOM   1420  C   ASP A 184     -15.794 -13.413  65.757  1.00  0.00              
ATOM   1421  O   ASP A 184     -16.817 -13.895  65.267  1.00  0.00              
ATOM   1422  N   TYR A 185     -14.728 -13.090  65.022  1.00  0.00              
ATOM   1423  CA  TYR A 185     -14.628 -13.376  63.600  1.00  0.00              
ATOM   1424  CB  TYR A 185     -13.389 -12.654  63.066  1.00  0.00              
ATOM   1425  CG  TYR A 185     -12.949 -13.021  61.658  1.00  0.00              
ATOM   1426  CD1 TYR A 185     -13.648 -12.588  60.546  1.00  0.00              
ATOM   1427  CE1 TYR A 185     -13.226 -12.955  59.283  1.00  0.00              
ATOM   1428  CD2 TYR A 185     -11.836 -13.815  61.514  1.00  0.00              
ATOM   1429  CE2 TYR A 185     -11.419 -14.179  60.258  1.00  0.00              
ATOM   1430  CZ  TYR A 185     -12.099 -13.739  59.152  1.00  0.00              
ATOM   1431  OH  TYR A 185     -11.605 -14.069  57.906  1.00  0.00              
ATOM   1432  C   TYR A 185     -14.601 -14.874  63.298  1.00  0.00              
ATOM   1433  O   TYR A 185     -15.137 -15.306  62.276  1.00  0.00              
ATOM   1434  N   LEU A 186     -13.996 -15.698  64.158  1.00  0.00              
ATOM   1435  CA  LEU A 186     -13.989 -17.139  63.970  1.00  0.00              
ATOM   1436  CB  LEU A 186     -13.007 -17.812  64.924  1.00  0.00              
ATOM   1437  CG  LEU A 186     -12.643 -19.278  64.707  1.00  0.00              
ATOM   1438  CD1 LEU A 186     -11.991 -19.507  63.354  1.00  0.00              
ATOM   1439  CD2 LEU A 186     -11.694 -19.732  65.793  1.00  0.00              
ATOM   1440  C   LEU A 186     -15.396 -17.696  64.135  1.00  0.00              
ATOM   1441  O   LEU A 186     -15.780 -18.601  63.392  1.00  0.00              
ATOM   1442  N   MET A 187     -16.192 -17.141  65.064  1.00  0.00              
ATOM   1443  CA  MET A 187     -17.621 -17.436  65.120  1.00  0.00              
ATOM   1444  CB  MET A 187     -18.366 -16.682  66.218  1.00  0.00              
ATOM   1445  CG  MET A 187     -17.937 -16.935  67.650  1.00  0.00              
ATOM   1446  SD  MET A 187     -19.144 -16.286  68.834  1.00  0.00              
ATOM   1447  CE  MET A 187     -18.915 -14.544  68.623  1.00  0.00              
ATOM   1448  C   MET A 187     -18.289 -17.085  63.798  1.00  0.00              
ATOM   1449  O   MET A 187     -18.968 -17.933  63.227  1.00  0.00              
ATOM   1450  N   LYS A 188     -18.054 -15.865  63.291  1.00  0.00              
ATOM   1451  CA  LYS A 188     -18.562 -15.404  61.999  1.00  0.00              
ATOM   1452  CB  LYS A 188     -17.972 -14.011  61.722  1.00  0.00              
ATOM   1453  CG  LYS A 188     -18.227 -13.360  60.365  1.00  0.00              
ATOM   1454  CD  LYS A 188     -17.394 -12.087  60.238  1.00  0.00              
ATOM   1455  CE  LYS A 188     -17.604 -11.457  58.867  1.00  0.00              
ATOM   1456  NZ  LYS A 188     -16.856 -10.221  58.714  1.00  0.00              
ATOM   1457  C   LYS A 188     -18.270 -16.365  60.846  1.00  0.00              
ATOM   1458  O   LYS A 188     -19.189 -16.810  60.151  1.00  0.00              
ATOM   1459  N   ILE A 189     -17.007 -16.737  60.625  1.00  0.00              
ATOM   1460  CA  ILE A 189     -16.675 -17.646  59.536  1.00  0.00              
ATOM   1461  CB  ILE A 189     -15.190 -17.560  59.123  1.00  0.00              
ATOM   1462  CG2 ILE A 189     -14.985 -16.209  58.448  1.00  0.00              
ATOM   1463  CG1 ILE A 189     -14.202 -17.800  60.261  1.00  0.00              
ATOM   1464  CD1 ILE A 189     -12.715 -17.663  59.880  1.00  0.00              
ATOM   1465  C   ILE A 189     -17.151 -19.077  59.765  1.00  0.00              
ATOM   1466  O   ILE A 189     -17.595 -19.742  58.823  1.00  0.00              
ATOM   1467  N   LEU A 190     -17.138 -19.560  61.012  1.00  0.00              
ATOM   1468  CA  LEU A 190     -17.717 -20.859  61.311  1.00  0.00              
ATOM   1469  CB  LEU A 190     -17.247 -21.420  62.650  1.00  0.00              
ATOM   1470  CG  LEU A 190     -16.014 -22.328  62.621  1.00  0.00              
ATOM   1471  CD1 LEU A 190     -14.791 -21.639  62.047  1.00  0.00              
ATOM   1472  CD2 LEU A 190     -15.700 -22.842  64.010  1.00  0.00              
ATOM   1473  C   LEU A 190     -19.232 -20.906  61.183  1.00  0.00              
ATOM   1474  O   LEU A 190     -19.754 -21.948  60.790  1.00  0.00              
ATOM   1475  N   THR A 191     -19.970 -19.814  61.429  1.00  0.00              
ATOM   1476  CA  THR A 191     -21.390 -19.771  61.110  1.00  0.00              
ATOM   1477  CB  THR A 191     -22.122 -18.558  61.727  1.00  0.00              
ATOM   1478  OG1 THR A 191     -21.340 -17.385  61.545  1.00  0.00              
ATOM   1479  CG2 THR A 191     -22.375 -18.771  63.206  1.00  0.00              
ATOM   1480  C   THR A 191     -21.630 -19.851  59.610  1.00  0.00              
ATOM   1481  O   THR A 191     -22.591 -20.477  59.161  1.00  0.00              
ATOM   1482  N   GLU A 192     -20.723 -19.276  58.808  1.00  0.00              
ATOM   1483  CA  GLU A 192     -20.814 -19.400  57.358  1.00  0.00              
ATOM   1484  CB  GLU A 192     -19.889 -18.416  56.636  1.00  0.00              
ATOM   1485  CG  GLU A 192     -19.901 -16.963  57.129  1.00  0.00              
ATOM   1486  CD  GLU A 192     -21.268 -16.363  57.442  1.00  0.00              
ATOM   1487  OE1 GLU A 192     -21.914 -15.855  56.528  1.00  0.00              
ATOM   1488  OE2 GLU A 192     -21.682 -16.403  58.605  1.00  0.00              
ATOM   1489  C   GLU A 192     -20.521 -20.829  56.911  1.00  0.00              
ATOM   1490  O   GLU A 192     -21.037 -21.291  55.894  1.00  0.00              
ATOM   1491  N   ARG A 193     -19.706 -21.555  57.682  1.00  0.00              
ATOM   1492  CA  ARG A 193     -19.560 -22.993  57.509  1.00  0.00              
ATOM   1493  CB  ARG A 193     -18.083 -23.346  57.737  1.00  0.00              
ATOM   1494  CG  ARG A 193     -17.657 -24.723  57.240  1.00  0.00              
ATOM   1495  CD  ARG A 193     -16.173 -24.938  57.477  1.00  0.00              
ATOM   1496  NE  ARG A 193     -15.806 -26.323  57.237  1.00  0.00              
ATOM   1497  CZ  ARG A 193     -14.698 -26.693  56.593  1.00  0.00              
ATOM   1498  NH1 ARG A 193     -14.445 -27.992  56.495  1.00  0.00              
ATOM   1499  NH2 ARG A 193     -13.842 -25.806  56.091  1.00  0.00              
ATOM   1500  C   ARG A 193     -20.521 -23.755  58.439  1.00  0.00              
ATOM   1501  O   ARG A 193     -20.216 -24.829  58.964  1.00  0.00              
ATOM   1502  N   GLY A 194     -21.705 -23.196  58.728  1.00  0.00              
ATOM   1503  CA  GLY A 194     -22.763 -23.898  59.446  1.00  0.00              
ATOM   1504  C   GLY A 194     -22.636 -23.895  60.967  1.00  0.00              
ATOM   1505  O   GLY A 194     -23.639 -23.791  61.682  1.00  0.00              
ATOM   1506  N   TYR A 195     -21.412 -23.979  61.494  1.00  0.00              
ATOM   1507  CA  TYR A 195     -21.174 -24.229  62.908  1.00  0.00              
ATOM   1508  CB  TYR A 195     -19.719 -24.630  63.148  1.00  0.00              
ATOM   1509  CG  TYR A 195     -19.141 -25.665  62.192  1.00  0.00              
ATOM   1510  CD1 TYR A 195     -17.915 -25.405  61.622  1.00  0.00              
ATOM   1511  CE1 TYR A 195     -17.346 -26.318  60.766  1.00  0.00              
ATOM   1512  CD2 TYR A 195     -19.810 -26.840  61.893  1.00  0.00              
ATOM   1513  CE2 TYR A 195     -19.244 -27.757  61.028  1.00  0.00              
ATOM   1514  CZ  TYR A 195     -18.005 -27.494  60.481  1.00  0.00              
ATOM   1515  OH  TYR A 195     -17.387 -28.422  59.662  1.00  0.00              
ATOM   1516  C   TYR A 195     -21.529 -23.001  63.738  1.00  0.00              
ATOM   1517  O   TYR A 195     -20.753 -22.063  63.948  1.00  0.00              
ATOM   1518  N   SER A 196     -22.769 -23.024  64.214  1.00  0.00              
ATOM   1519  CA  SER A 196     -23.361 -21.879  64.874  1.00  0.00              
ATOM   1520  CB  SER A 196     -24.871 -21.969  64.693  1.00  0.00              
ATOM   1521  OG  SER A 196     -25.190 -21.960  63.304  1.00  0.00              
ATOM   1522  C   SER A 196     -22.939 -21.664  66.326  1.00  0.00              
ATOM   1523  O   SER A 196     -23.674 -21.928  67.281  1.00  0.00              
ATOM   1524  N   PHE A 197     -21.723 -21.141  66.498  1.00  0.00              
ATOM   1525  CA  PHE A 197     -21.172 -20.815  67.812  1.00  0.00              
ATOM   1526  CB  PHE A 197     -19.647 -20.702  67.705  1.00  0.00              
ATOM   1527  CG  PHE A 197     -18.942 -22.046  67.626  1.00  0.00              
ATOM   1528  CD1 PHE A 197     -18.858 -22.724  66.427  1.00  0.00              
ATOM   1529  CD2 PHE A 197     -18.393 -22.594  68.766  1.00  0.00              
ATOM   1530  CE1 PHE A 197     -18.240 -23.954  66.382  1.00  0.00              
ATOM   1531  CE2 PHE A 197     -17.772 -23.822  68.713  1.00  0.00              
ATOM   1532  CZ  PHE A 197     -17.699 -24.503  67.520  1.00  0.00              
ATOM   1533  C   PHE A 197     -21.760 -19.580  68.502  1.00  0.00              
ATOM   1534  O   PHE A 197     -21.073 -18.813  69.180  1.00  0.00              
ATOM   1535  N   VAL A 198     -23.081 -19.412  68.440  1.00  0.00              
ATOM   1536  CA  VAL A 198     -23.723 -18.148  68.779  1.00  0.00              
ATOM   1537  CB  VAL A 198     -24.947 -17.907  67.848  1.00  0.00              
ATOM   1538  CG1 VAL A 198     -24.475 -17.671  66.421  1.00  0.00              
ATOM   1539  CG2 VAL A 198     -25.953 -19.056  67.877  1.00  0.00              
ATOM   1540  C   VAL A 198     -24.053 -17.905  70.255  1.00  0.00              
ATOM   1541  O   VAL A 198     -25.146 -17.447  70.600  1.00  0.00              
ATOM   1542  N   THR A 199     -23.110 -18.177  71.164  1.00  0.00              
ATOM   1543  CA  THR A 199     -23.301 -17.914  72.587  1.00  0.00              
ATOM   1544  CB  THR A 199     -24.309 -18.906  73.238  1.00  0.00              
ATOM   1545  OG1 THR A 199     -24.683 -18.298  74.468  1.00  0.00              
ATOM   1546  CG2 THR A 199     -23.786 -20.314  73.483  1.00  0.00              
ATOM   1547  C   THR A 199     -21.957 -17.912  73.311  1.00  0.00              
ATOM   1548  O   THR A 199     -20.945 -18.343  72.758  1.00  0.00              
ATOM   1549  N   THR A 200     -21.956 -17.489  74.576  1.00  0.00              
ATOM   1550  CA  THR A 200     -20.754 -17.254  75.369  1.00  0.00              
ATOM   1551  CB  THR A 200     -21.176 -16.670  76.725  1.00  0.00              
ATOM   1552  OG1 THR A 200     -22.313 -17.435  77.115  1.00  0.00              
ATOM   1553  CG2 THR A 200     -21.507 -15.189  76.655  1.00  0.00              
ATOM   1554  C   THR A 200     -19.876 -18.482  75.579  1.00  0.00              
ATOM   1555  O   THR A 200     -18.676 -18.463  75.296  1.00  0.00              
ATOM   1556  N   ALA A 201     -20.487 -19.568  76.067  1.00  0.00              
ATOM   1557  CA  ALA A 201     -19.806 -20.850  76.220  1.00  0.00              
ATOM   1558  CB  ALA A 201     -20.799 -21.893  76.709  1.00  0.00              
ATOM   1559  C   ALA A 201     -19.208 -21.351  74.909  1.00  0.00              
ATOM   1560  O   ALA A 201     -18.053 -21.775  74.851  1.00  0.00              
ATOM   1561  N   GLU A 202     -19.987 -21.233  73.829  1.00  0.00              
ATOM   1562  CA  GLU A 202     -19.516 -21.564  72.495  1.00  0.00              
ATOM   1563  CB  GLU A 202     -20.669 -21.514  71.505  1.00  0.00              
ATOM   1564  CG  GLU A 202     -21.637 -22.693  71.569  1.00  0.00              
ATOM   1565  CD  GLU A 202     -21.087 -23.994  71.000  1.00  0.00              
ATOM   1566  OE1 GLU A 202     -21.165 -24.186  69.788  1.00  0.00              
ATOM   1567  OE2 GLU A 202     -20.592 -24.814  71.771  1.00  0.00              
ATOM   1568  C   GLU A 202     -18.388 -20.652  72.032  1.00  0.00              
ATOM   1569  O   GLU A 202     -17.465 -21.120  71.369  1.00  0.00              
ATOM   1570  N   ARG A 203     -18.410 -19.367  72.402  1.00  0.00              
ATOM   1571  CA  ARG A 203     -17.337 -18.440  72.077  1.00  0.00              
ATOM   1572  CB  ARG A 203     -17.724 -17.016  72.466  1.00  0.00              
ATOM   1573  CG  ARG A 203     -16.902 -15.973  71.725  1.00  0.00              
ATOM   1574  CD  ARG A 203     -17.204 -14.551  72.166  1.00  0.00              
ATOM   1575  NE  ARG A 203     -16.667 -14.267  73.487  1.00  0.00              
ATOM   1576  CZ  ARG A 203     -16.019 -13.135  73.776  1.00  0.00              
ATOM   1577  NH1 ARG A 203     -15.607 -12.968  75.029  1.00  0.00              
ATOM   1578  NH2 ARG A 203     -15.771 -12.212  72.846  1.00  0.00              
ATOM   1579  C   ARG A 203     -16.053 -18.856  72.788  1.00  0.00              
ATOM   1580  O   ARG A 203     -14.976 -18.829  72.193  1.00  0.00              
ATOM   1581  N   GLU A 204     -16.150 -19.291  74.049  1.00  0.00              
ATOM   1582  CA  GLU A 204     -15.015 -19.873  74.755  1.00  0.00              
ATOM   1583  CB  GLU A 204     -15.382 -20.167  76.205  1.00  0.00              
ATOM   1584  CG  GLU A 204     -15.499 -18.923  77.081  1.00  0.00              
ATOM   1585  CD  GLU A 204     -14.160 -18.276  77.413  1.00  0.00              
ATOM   1586  OE1 GLU A 204     -13.514 -18.713  78.370  1.00  0.00              
ATOM   1587  OE2 GLU A 204     -13.756 -17.331  76.733  1.00  0.00              
ATOM   1588  C   GLU A 204     -14.475 -21.131  74.085  1.00  0.00              
ATOM   1589  O   GLU A 204     -13.261 -21.290  73.948  1.00  0.00              
ATOM   1590  N   ILE A 205     -15.364 -22.024  73.631  1.00  0.00              
ATOM   1591  CA  ILE A 205     -14.950 -23.207  72.884  1.00  0.00              
ATOM   1592  CB  ILE A 205     -16.138 -24.181  72.668  1.00  0.00              
ATOM   1593  CG2 ILE A 205     -15.722 -25.391  71.833  1.00  0.00              
ATOM   1594  CG1 ILE A 205     -16.685 -24.656  74.013  1.00  0.00              
ATOM   1595  CD1 ILE A 205     -17.969 -25.507  73.940  1.00  0.00              
ATOM   1596  C   ILE A 205     -14.270 -22.822  71.571  1.00  0.00              
ATOM   1597  O   ILE A 205     -13.198 -23.346  71.267  1.00  0.00              
ATOM   1598  N   VAL A 206     -14.820 -21.876  70.801  1.00  0.00              
ATOM   1599  CA  VAL A 206     -14.216 -21.466  69.540  1.00  0.00              
ATOM   1600  CB  VAL A 206     -15.233 -20.680  68.672  1.00  0.00              
ATOM   1601  CG1 VAL A 206     -15.327 -19.196  68.968  1.00  0.00              
ATOM   1602  CG2 VAL A 206     -14.980 -20.938  67.203  1.00  0.00              
ATOM   1603  C   VAL A 206     -12.884 -20.744  69.750  1.00  0.00              
ATOM   1604  O   VAL A 206     -11.960 -20.885  68.947  1.00  0.00              
ATOM   1605  N   ARG A 207     -12.748 -20.011  70.861  1.00  0.00              
ATOM   1606  CA  ARG A 207     -11.477 -19.429  71.267  1.00  0.00              
ATOM   1607  CB  ARG A 207     -11.673 -18.588  72.518  1.00  0.00              
ATOM   1608  CG  ARG A 207     -10.514 -17.654  72.832  1.00  0.00              
ATOM   1609  CD  ARG A 207     -10.381 -17.515  74.336  1.00  0.00              
ATOM   1610  NE  ARG A 207      -9.924 -18.780  74.889  1.00  0.00              
ATOM   1611  CZ  ARG A 207     -10.261 -19.222  76.097  1.00  0.00              
ATOM   1612  NH1 ARG A 207      -9.740 -20.375  76.489  1.00  0.00              
ATOM   1613  NH2 ARG A 207     -11.100 -18.553  76.880  1.00  0.00              
ATOM   1614  C   ARG A 207     -10.470 -20.537  71.563  1.00  0.00              
ATOM   1615  O   ARG A 207      -9.308 -20.450  71.164  1.00  0.00              
ATOM   1616  N   ASP A 208     -10.900 -21.608  72.242  1.00  0.00              
ATOM   1617  CA  ASP A 208     -10.052 -22.774  72.460  1.00  0.00              
ATOM   1618  CB  ASP A 208     -10.721 -23.767  73.403  1.00  0.00              
ATOM   1619  CG  ASP A 208      -9.866 -24.992  73.696  1.00  0.00              
ATOM   1620  OD1 ASP A 208     -10.180 -26.072  73.183  1.00  0.00              
ATOM   1621  OD2 ASP A 208      -8.903 -24.879  74.450  1.00  0.00              
ATOM   1622  C   ASP A 208      -9.655 -23.472  71.164  1.00  0.00              
ATOM   1623  O   ASP A 208      -8.519 -23.934  71.043  1.00  0.00              
ATOM   1624  N   ILE A 209     -10.577 -23.552  70.195  1.00  0.00              
ATOM   1625  CA  ILE A 209     -10.280 -24.048  68.852  1.00  0.00              
ATOM   1626  CB  ILE A 209     -11.529 -23.998  67.934  1.00  0.00              
ATOM   1627  CG2 ILE A 209     -11.171 -24.404  66.511  1.00  0.00              
ATOM   1628  CG1 ILE A 209     -12.667 -24.855  68.461  1.00  0.00              
ATOM   1629  CD1 ILE A 209     -13.968 -24.803  67.638  1.00  0.00              
ATOM   1630  C   ILE A 209      -9.162 -23.217  68.234  1.00  0.00              
ATOM   1631  O   ILE A 209      -8.182 -23.764  67.729  1.00  0.00              
ATOM   1632  N   LYS A 210      -9.309 -21.891  68.300  1.00  0.00              
ATOM   1633  CA  LYS A 210      -8.316 -20.956  67.798  1.00  0.00              
ATOM   1634  CB  LYS A 210      -8.807 -19.545  68.085  1.00  0.00              
ATOM   1635  CG  LYS A 210      -8.051 -18.431  67.384  1.00  0.00              
ATOM   1636  CD  LYS A 210      -8.546 -17.059  67.812  1.00  0.00              
ATOM   1637  CE  LYS A 210      -8.298 -16.845  69.296  1.00  0.00              
ATOM   1638  NZ  LYS A 210      -7.813 -15.500  69.520  1.00  0.00              
ATOM   1639  C   LYS A 210      -6.956 -21.214  68.442  1.00  0.00              
ATOM   1640  O   LYS A 210      -5.980 -21.466  67.736  1.00  0.00              
ATOM   1641  N   GLU A 211      -6.911 -21.251  69.780  1.00  0.00              
ATOM   1642  CA  GLU A 211      -5.693 -21.533  70.535  1.00  0.00              
ATOM   1643  CB  GLU A 211      -5.990 -21.585  72.029  1.00  0.00              
ATOM   1644  CG  GLU A 211      -6.470 -20.275  72.640  1.00  0.00              
ATOM   1645  CD  GLU A 211      -6.823 -20.398  74.115  1.00  0.00              
ATOM   1646  OE1 GLU A 211      -6.064 -19.902  74.944  1.00  0.00              
ATOM   1647  OE2 GLU A 211      -7.858 -20.986  74.444  1.00  0.00              
ATOM   1648  C   GLU A 211      -4.996 -22.834  70.150  1.00  0.00              
ATOM   1649  O   GLU A 211      -3.768 -22.896  70.110  1.00  0.00              
ATOM   1650  N   LYS A 212      -5.773 -23.887  69.885  1.00  0.00              
ATOM   1651  CA  LYS A 212      -5.212 -25.165  69.474  1.00  0.00              
ATOM   1652  CB  LYS A 212      -6.179 -26.287  69.819  1.00  0.00              
ATOM   1653  CG  LYS A 212      -6.199 -26.599  71.304  1.00  0.00              
ATOM   1654  CD  LYS A 212      -7.354 -27.530  71.610  1.00  0.00              
ATOM   1655  CE  LYS A 212      -7.297 -27.942  73.068  1.00  0.00              
ATOM   1656  NZ  LYS A 212      -8.588 -28.449  73.487  1.00  0.00              
ATOM   1657  C   LYS A 212      -4.831 -25.268  68.005  1.00  0.00              
ATOM   1658  O   LYS A 212      -3.801 -25.853  67.667  1.00  0.00              
ATOM   1659  N   LEU A 213      -5.646 -24.711  67.109  1.00  0.00              
ATOM   1660  CA  LEU A 213      -5.504 -24.990  65.690  1.00  0.00              
ATOM   1661  CB  LEU A 213      -6.823 -25.495  65.104  1.00  0.00              
ATOM   1662  CG  LEU A 213      -7.433 -26.795  65.615  1.00  0.00              
ATOM   1663  CD1 LEU A 213      -8.722 -27.083  64.866  1.00  0.00              
ATOM   1664  CD2 LEU A 213      -6.470 -27.960  65.453  1.00  0.00              
ATOM   1665  C   LEU A 213      -4.995 -23.858  64.815  1.00  0.00              
ATOM   1666  O   LEU A 213      -4.345 -24.131  63.802  1.00  0.00              
ATOM   1667  N   CYS A 214      -5.255 -22.595  65.162  1.00  0.00              
ATOM   1668  CA  CYS A 214      -5.059 -21.517  64.205  1.00  0.00              
ATOM   1669  CB  CYS A 214      -5.891 -20.296  64.567  1.00  0.00              
ATOM   1670  SG  CYS A 214      -5.217 -19.292  65.914  1.00  0.00              
ATOM   1671  C   CYS A 214      -3.603 -21.120  64.018  1.00  0.00              
ATOM   1672  O   CYS A 214      -2.791 -21.164  64.946  1.00  0.00              
ATOM   1673  N   TYR A 215      -3.276 -20.717  62.793  1.00  0.00              
ATOM   1674  CA  TYR A 215      -1.915 -20.359  62.438  1.00  0.00              
ATOM   1675  CB  TYR A 215      -1.145 -21.567  61.875  1.00  0.00              
ATOM   1676  CG  TYR A 215      -1.762 -22.269  60.669  1.00  0.00              
ATOM   1677  CD1 TYR A 215      -1.314 -21.980  59.394  1.00  0.00              
ATOM   1678  CE1 TYR A 215      -1.853 -22.639  58.308  1.00  0.00              
ATOM   1679  CD2 TYR A 215      -2.750 -23.215  60.859  1.00  0.00              
ATOM   1680  CE2 TYR A 215      -3.290 -23.874  59.777  1.00  0.00              
ATOM   1681  CZ  TYR A 215      -2.839 -23.581  58.510  1.00  0.00              
ATOM   1682  OH  TYR A 215      -3.386 -24.240  57.429  1.00  0.00              
ATOM   1683  C   TYR A 215      -1.933 -19.216  61.440  1.00  0.00              
ATOM   1684  O   TYR A 215      -2.909 -19.036  60.710  1.00  0.00              
ATOM   1685  N   VAL A 216      -0.869 -18.421  61.397  1.00  0.00              
ATOM   1686  CA  VAL A 216      -0.794 -17.327  60.448  1.00  0.00              
ATOM   1687  CB  VAL A 216       0.075 -16.173  60.981  1.00  0.00              
ATOM   1688  CG1 VAL A 216       0.092 -15.016  59.997  1.00  0.00              
ATOM   1689  CG2 VAL A 216      -0.455 -15.670  62.315  1.00  0.00              
ATOM   1690  C   VAL A 216      -0.244 -17.890  59.147  1.00  0.00              
ATOM   1691  O   VAL A 216       0.814 -18.524  59.108  1.00  0.00              
ATOM   1692  N   ALA A 217      -1.014 -17.678  58.081  1.00  0.00              
ATOM   1693  CA  ALA A 217      -0.629 -18.117  56.752  1.00  0.00              
ATOM   1694  CB  ALA A 217      -1.739 -17.771  55.772  1.00  0.00              
ATOM   1695  C   ALA A 217       0.634 -17.428  56.259  1.00  0.00              
ATOM   1696  O   ALA A 217       0.726 -16.201  56.291  1.00  0.00              
ATOM   1697  N   LEU A 218       1.621 -18.204  55.806  1.00  0.00              
ATOM   1698  CA  LEU A 218       2.830 -17.651  55.212  1.00  0.00              
ATOM   1699  CB  LEU A 218       3.884 -18.748  55.059  1.00  0.00              
ATOM   1700  CG  LEU A 218       5.247 -18.421  54.448  1.00  0.00              
ATOM   1701  CD1 LEU A 218       5.973 -17.339  55.231  1.00  0.00              
ATOM   1702  CD2 LEU A 218       6.094 -19.679  54.382  1.00  0.00              
ATOM   1703  C   LEU A 218       2.495 -17.032  53.859  1.00  0.00              
ATOM   1704  O   LEU A 218       2.977 -15.956  53.503  1.00  0.00              
ATOM   1705  N   ASP A 219       1.665 -17.717  53.074  1.00  0.00              
ATOM   1706  CA  ASP A 219       1.095 -17.109  51.890  1.00  0.00              
ATOM   1707  CB  ASP A 219       1.781 -17.561  50.609  1.00  0.00              
ATOM   1708  CG  ASP A 219       1.409 -16.638  49.460  1.00  0.00              
ATOM   1709  OD1 ASP A 219       0.357 -16.834  48.841  1.00  0.00              
ATOM   1710  OD2 ASP A 219       2.169 -15.700  49.214  1.00  0.00              
ATOM   1711  C   ASP A 219      -0.373 -17.475  51.837  1.00  0.00              
ATOM   1712  O   ASP A 219      -0.744 -18.602  51.500  1.00  0.00              
ATOM   1713  N   PHE A 220      -1.191 -16.476  52.170  1.00  0.00              
ATOM   1714  CA  PHE A 220      -2.636 -16.622  52.236  1.00  0.00              
ATOM   1715  CB  PHE A 220      -3.266 -15.262  52.543  1.00  0.00              
ATOM   1716  CG  PHE A 220      -4.775 -15.285  52.762  1.00  0.00              
ATOM   1717  CD1 PHE A 220      -5.340 -16.138  53.694  1.00  0.00              
ATOM   1718  CD2 PHE A 220      -5.578 -14.435  52.026  1.00  0.00              
ATOM   1719  CE1 PHE A 220      -6.705 -16.136  53.886  1.00  0.00              
ATOM   1720  CE2 PHE A 220      -6.943 -14.441  52.226  1.00  0.00              
ATOM   1721  CZ  PHE A 220      -7.506 -15.287  53.155  1.00  0.00              
ATOM   1722  C   PHE A 220      -3.268 -17.230  50.992  1.00  0.00              
ATOM   1723  O   PHE A 220      -3.958 -18.242  51.098  1.00  0.00              
ATOM   1724  N   GLU A 221      -3.008 -16.667  49.808  1.00  0.00              
ATOM   1725  CA  GLU A 221      -3.685 -17.107  48.600  1.00  0.00              
ATOM   1726  CB  GLU A 221      -3.479 -16.091  47.479  1.00  0.00              
ATOM   1727  CG  GLU A 221      -4.463 -16.233  46.314  1.00  0.00              
ATOM   1728  CD  GLU A 221      -5.931 -16.084  46.703  1.00  0.00              
ATOM   1729  OE1 GLU A 221      -6.338 -14.982  47.070  1.00  0.00              
ATOM   1730  OE2 GLU A 221      -6.662 -17.071  46.639  1.00  0.00              
ATOM   1731  C   GLU A 221      -3.261 -18.504  48.165  1.00  0.00              
ATOM   1732  O   GLU A 221      -4.108 -19.311  47.778  1.00  0.00              
ATOM   1733  N   ASN A 222      -1.962 -18.814  48.253  1.00  0.00              
ATOM   1734  CA  ASN A 222      -1.464 -20.154  47.966  1.00  0.00              
ATOM   1735  CB  ASN A 222       0.060 -20.179  48.075  1.00  0.00              
ATOM   1736  CG  ASN A 222       0.698 -21.555  47.940  1.00  0.00              
ATOM   1737  OD1 ASN A 222       1.444 -21.985  48.814  1.00  0.00              
ATOM   1738  ND2 ASN A 222       0.456 -22.305  46.873  1.00  0.00              
ATOM   1739  C   ASN A 222      -2.089 -21.196  48.887  1.00  0.00              
ATOM   1740  O   ASN A 222      -2.610 -22.212  48.420  1.00  0.00              
ATOM   1741  N   GLU A 223      -2.087 -20.913  50.193  1.00  0.00              
ATOM   1742  CA  GLU A 223      -2.709 -21.801  51.161  1.00  0.00              
ATOM   1743  CB  GLU A 223      -2.378 -21.357  52.570  1.00  0.00              
ATOM   1744  CG  GLU A 223      -0.931 -21.686  52.906  1.00  0.00              
ATOM   1745  CD  GLU A 223      -0.442 -21.055  54.196  1.00  0.00              
ATOM   1746  OE1 GLU A 223      -0.986 -21.340  55.261  1.00  0.00              
ATOM   1747  OE2 GLU A 223       0.496 -20.256  54.141  1.00  0.00              
ATOM   1748  C   GLU A 223      -4.212 -21.941  50.972  1.00  0.00              
ATOM   1749  O   GLU A 223      -4.746 -23.047  51.090  1.00  0.00              
ATOM   1750  N   MET A 224      -4.898 -20.844  50.634  1.00  0.00              
ATOM   1751  CA  MET A 224      -6.319 -20.868  50.322  1.00  0.00              
ATOM   1752  CB  MET A 224      -6.846 -19.448  50.113  1.00  0.00              
ATOM   1753  CG  MET A 224      -8.351 -19.363  49.891  1.00  0.00              
ATOM   1754  SD  MET A 224      -8.970 -17.664  49.842  1.00  0.00              
ATOM   1755  CE  MET A 224      -9.780 -17.625  51.415  1.00  0.00              
ATOM   1756  C   MET A 224      -6.598 -21.742  49.107  1.00  0.00              
ATOM   1757  O   MET A 224      -7.555 -22.517  49.123  1.00  0.00              
ATOM   1758  N   ALA A 225      -5.751 -21.676  48.073  1.00  0.00              
ATOM   1759  CA  ALA A 225      -5.858 -22.568  46.926  1.00  0.00              
ATOM   1760  CB  ALA A 225      -4.761 -22.258  45.919  1.00  0.00              
ATOM   1761  C   ALA A 225      -5.739 -24.037  47.319  1.00  0.00              
ATOM   1762  O   ALA A 225      -6.544 -24.859  46.871  1.00  0.00              
ATOM   1763  N   THR A 226      -4.778 -24.394  48.179  1.00  0.00              
ATOM   1764  CA  THR A 226      -4.688 -25.751  48.703  1.00  0.00              
ATOM   1765  CB  THR A 226      -3.304 -26.009  49.323  1.00  0.00              
ATOM   1766  OG1 THR A 226      -2.933 -24.846  50.053  1.00  0.00              
ATOM   1767  CG2 THR A 226      -2.268 -26.317  48.255  1.00  0.00              
ATOM   1768  C   THR A 226      -5.803 -26.153  49.666  1.00  0.00              
ATOM   1769  O   THR A 226      -6.149 -27.329  49.767  1.00  0.00              
ATOM   1770  N   ALA A 227      -6.386 -25.193  50.390  1.00  0.00              
ATOM   1771  CA  ALA A 227      -7.519 -25.470  51.262  1.00  0.00              
ATOM   1772  CB  ALA A 227      -7.706 -24.326  52.239  1.00  0.00              
ATOM   1773  C   ALA A 227      -8.819 -25.637  50.485  1.00  0.00              
ATOM   1774  O   ALA A 227      -9.722 -26.355  50.913  1.00  0.00              
ATOM   1775  N   ALA A 228      -8.934 -24.952  49.342  1.00  0.00              
ATOM   1776  CA  ALA A 228     -10.034 -25.162  48.413  1.00  0.00              
ATOM   1777  CB  ALA A 228     -10.049 -24.050  47.376  1.00  0.00              
ATOM   1778  C   ALA A 228      -9.856 -26.483  47.676  1.00  0.00              
ATOM   1779  O   ALA A 228     -10.803 -27.249  47.497  1.00  0.00              
ATOM   1780  N   SER A 229      -8.622 -26.786  47.267  1.00  0.00              
ATOM   1781  CA  SER A 229      -8.306 -28.064  46.648  1.00  0.00              
ATOM   1782  CB  SER A 229      -7.110 -27.885  45.712  1.00  0.00              
ATOM   1783  OG  SER A 229      -7.248 -26.735  44.885  1.00  0.00              
ATOM   1784  C   SER A 229      -7.994 -29.064  47.762  1.00  0.00              
ATOM   1785  O   SER A 229      -6.912 -29.652  47.837  1.00  0.00              
ATOM   1786  N   SER A 230      -8.975 -29.274  48.642  1.00  0.00              
ATOM   1787  CA  SER A 230      -8.785 -29.959  49.909  1.00  0.00              
ATOM   1788  CB  SER A 230      -9.998 -29.671  50.789  1.00  0.00              
ATOM   1789  OG  SER A 230     -11.204 -29.647  50.032  1.00  0.00              
ATOM   1790  C   SER A 230      -8.431 -31.443  49.879  1.00  0.00              
ATOM   1791  O   SER A 230      -9.247 -32.339  50.099  1.00  0.00              
ATOM   1792  N   SER A 231      -7.157 -31.700  49.586  1.00  0.00              
ATOM   1793  CA  SER A 231      -6.571 -33.023  49.713  1.00  0.00              
ATOM   1794  CB  SER A 231      -5.238 -33.016  48.971  1.00  0.00              
ATOM   1795  OG  SER A 231      -4.408 -31.941  49.411  1.00  0.00              
ATOM   1796  C   SER A 231      -6.336 -33.377  51.176  1.00  0.00              
ATOM   1797  O   SER A 231      -6.561 -34.495  51.638  1.00  0.00              
ATOM   1798  N   SER A 232      -5.864 -32.358  51.896  1.00  0.00              
ATOM   1799  CA  SER A 232      -5.315 -32.535  53.227  1.00  0.00              
ATOM   1800  CB  SER A 232      -3.859 -32.979  53.084  1.00  0.00              
ATOM   1801  OG  SER A 232      -3.206 -32.321  51.997  1.00  0.00              
ATOM   1802  C   SER A 232      -5.403 -31.319  54.141  1.00  0.00              
ATOM   1803  O   SER A 232      -5.475 -31.476  55.360  1.00  0.00              
ATOM   1804  N   LEU A 233      -5.419 -30.090  53.610  1.00  0.00              
ATOM   1805  CA  LEU A 233      -5.346 -28.900  54.446  1.00  0.00              
ATOM   1806  CB  LEU A 233      -4.751 -27.742  53.637  1.00  0.00              
ATOM   1807  CG  LEU A 233      -4.265 -26.500  54.382  1.00  0.00              
ATOM   1808  CD1 LEU A 233      -3.090 -26.841  55.287  1.00  0.00              
ATOM   1809  CD2 LEU A 233      -3.850 -25.424  53.398  1.00  0.00              
ATOM   1810  C   LEU A 233      -6.671 -28.517  55.110  1.00  0.00              
ATOM   1811  O   LEU A 233      -7.377 -27.596  54.689  1.00  0.00              
ATOM   1812  N   GLU A 234      -7.022 -29.288  56.144  1.00  0.00              
ATOM   1813  CA  GLU A 234      -8.105 -28.977  57.066  1.00  0.00              
ATOM   1814  CB  GLU A 234      -9.487 -29.062  56.410  1.00  0.00              
ATOM   1815  CG  GLU A 234     -10.009 -30.354  55.799  1.00  0.00              
ATOM   1816  CD  GLU A 234     -11.324 -30.137  55.058  1.00  0.00              
ATOM   1817  OE1 GLU A 234     -11.404 -30.507  53.889  1.00  0.00              
ATOM   1818  OE2 GLU A 234     -12.267 -29.584  55.636  1.00  0.00              
ATOM   1819  C   GLU A 234      -8.040 -29.894  58.277  1.00  0.00              
ATOM   1820  O   GLU A 234      -7.494 -30.995  58.181  1.00  0.00              
ATOM   1821  N   LYS A 235      -8.570 -29.475  59.429  1.00  0.00              
ATOM   1822  CA  LYS A 235      -8.505 -30.307  60.617  1.00  0.00              
ATOM   1823  CB  LYS A 235      -7.468 -29.759  61.611  1.00  0.00              
ATOM   1824  CG  LYS A 235      -7.151 -30.669  62.802  1.00  0.00              
ATOM   1825  CD  LYS A 235      -6.730 -32.062  62.342  1.00  0.00              
ATOM   1826  CE  LYS A 235      -6.859 -33.052  63.485  1.00  0.00              
ATOM   1827  NZ  LYS A 235      -7.182 -34.370  62.967  1.00  0.00              
ATOM   1828  C   LYS A 235      -9.860 -30.530  61.274  1.00  0.00              
ATOM   1829  O   LYS A 235     -10.742 -29.671  61.307  1.00  0.00              
ATOM   1830  N   SER A 236      -9.996 -31.761  61.757  1.00  0.00              
ATOM   1831  CA  SER A 236     -11.164 -32.249  62.458  1.00  0.00              
ATOM   1832  CB  SER A 236     -11.151 -33.764  62.256  1.00  0.00              
ATOM   1833  OG  SER A 236      -9.874 -34.289  62.628  1.00  0.00              
ATOM   1834  C   SER A 236     -11.108 -31.903  63.946  1.00  0.00              
ATOM   1835  O   SER A 236     -10.356 -32.539  64.693  1.00  0.00              
ATOM   1836  N   TYR A 237     -11.866 -30.915  64.420  1.00  0.00              
ATOM   1837  CA  TYR A 237     -11.912 -30.629  65.846  1.00  0.00              
ATOM   1838  CB  TYR A 237     -11.989 -29.118  66.108  1.00  0.00              
ATOM   1839  CG  TYR A 237     -11.969 -28.721  67.584  1.00  0.00              
ATOM   1840  CD1 TYR A 237     -10.768 -28.499  68.234  1.00  0.00              
ATOM   1841  CE1 TYR A 237     -10.758 -28.141  69.569  1.00  0.00              
ATOM   1842  CD2 TYR A 237     -13.158 -28.584  68.276  1.00  0.00              
ATOM   1843  CE2 TYR A 237     -13.153 -28.242  69.611  1.00  0.00              
ATOM   1844  CZ  TYR A 237     -11.954 -28.013  70.247  1.00  0.00              
ATOM   1845  OH  TYR A 237     -11.973 -27.641  71.575  1.00  0.00              
ATOM   1846  C   TYR A 237     -13.133 -31.336  66.414  1.00  0.00              
ATOM   1847  O   TYR A 237     -14.251 -31.124  65.944  1.00  0.00              
ATOM   1848  N   GLU A 238     -12.958 -32.189  67.423  1.00  0.00              
ATOM   1849  CA  GLU A 238     -14.111 -32.764  68.090  1.00  0.00              
ATOM   1850  CB  GLU A 238     -13.819 -34.150  68.652  1.00  0.00              
ATOM   1851  CG  GLU A 238     -15.114 -34.836  69.082  1.00  0.00              
ATOM   1852  CD  GLU A 238     -14.946 -36.198  69.733  1.00  0.00              
ATOM   1853  OE1 GLU A 238     -14.471 -37.122  69.073  1.00  0.00              
ATOM   1854  OE2 GLU A 238     -15.303 -36.331  70.902  1.00  0.00              
ATOM   1855  C   GLU A 238     -14.568 -31.829  69.198  1.00  0.00              
ATOM   1856  O   GLU A 238     -13.849 -31.581  70.169  1.00  0.00              
ATOM   1857  N   LEU A 239     -15.758 -31.260  69.016  1.00  0.00              
ATOM   1858  CA  LEU A 239     -16.439 -30.539  70.078  1.00  0.00              
ATOM   1859  CB  LEU A 239     -17.718 -29.889  69.555  1.00  0.00              
ATOM   1860  CG  LEU A 239     -17.634 -28.802  68.497  1.00  0.00              
ATOM   1861  CD1 LEU A 239     -19.029 -28.326  68.132  1.00  0.00              
ATOM   1862  CD2 LEU A 239     -16.806 -27.637  68.998  1.00  0.00              
ATOM   1863  C   LEU A 239     -16.799 -31.497  71.210  1.00  0.00              
ATOM   1864  O   LEU A 239     -17.240 -32.614  70.922  1.00  0.00              
ATOM   1865  N   PRO A 240     -16.674 -31.123  72.497  1.00  0.00              
ATOM   1866  CD  PRO A 240     -16.211 -29.804  72.926  1.00  0.00              
ATOM   1867  CA  PRO A 240     -16.916 -31.985  73.660  1.00  0.00              
ATOM   1868  CB  PRO A 240     -16.851 -31.003  74.810  1.00  0.00              
ATOM   1869  CG  PRO A 240     -15.783 -30.044  74.360  1.00  0.00              
ATOM   1870  C   PRO A 240     -18.204 -32.804  73.703  1.00  0.00              
ATOM   1871  O   PRO A 240     -18.294 -33.803  74.415  1.00  0.00              
ATOM   1872  N   ASP A 241     -19.215 -32.413  72.922  1.00  0.00              
ATOM   1873  CA  ASP A 241     -20.459 -33.165  72.811  1.00  0.00              
ATOM   1874  CB  ASP A 241     -21.632 -32.196  72.569  1.00  0.00              
ATOM   1875  CG  ASP A 241     -21.728 -31.633  71.153  1.00  0.00              
ATOM   1876  OD1 ASP A 241     -20.699 -31.246  70.590  1.00  0.00              
ATOM   1877  OD2 ASP A 241     -22.828 -31.570  70.607  1.00  0.00              
ATOM   1878  C   ASP A 241     -20.403 -34.206  71.689  1.00  0.00              
ATOM   1879  O   ASP A 241     -21.442 -34.678  71.227  1.00  0.00              
ATOM   1880  N   GLY A 242     -19.215 -34.525  71.171  1.00  0.00              
ATOM   1881  CA  GLY A 242     -19.062 -35.543  70.145  1.00  0.00              
ATOM   1882  C   GLY A 242     -18.959 -34.980  68.733  1.00  0.00              
ATOM   1883  O   GLY A 242     -18.521 -35.691  67.826  1.00  0.00              
ATOM   1884  N   GLN A 243     -19.310 -33.710  68.498  1.00  0.00              
ATOM   1885  CA  GLN A 243     -19.351 -33.177  67.142  1.00  0.00              
ATOM   1886  CB  GLN A 243     -20.176 -31.900  67.059  1.00  0.00              
ATOM   1887  CG  GLN A 243     -21.676 -32.100  67.199  1.00  0.00              
ATOM   1888  CD  GLN A 243     -22.460 -30.813  66.988  1.00  0.00              
ATOM   1889  OE1 GLN A 243     -22.370 -30.163  65.950  1.00  0.00              
ATOM   1890  NE2 GLN A 243     -23.266 -30.384  67.948  1.00  0.00              
ATOM   1891  C   GLN A 243     -17.976 -32.941  66.534  1.00  0.00              
ATOM   1892  O   GLN A 243     -17.321 -31.923  66.771  1.00  0.00              
ATOM   1893  N   VAL A 244     -17.507 -33.927  65.769  1.00  0.00              
ATOM   1894  CA  VAL A 244     -16.276 -33.790  65.001  1.00  0.00              
ATOM   1895  CB  VAL A 244     -15.759 -35.164  64.498  1.00  0.00              
ATOM   1896  CG1 VAL A 244     -14.364 -35.017  63.908  1.00  0.00              
ATOM   1897  CG2 VAL A 244     -15.726 -36.216  65.598  1.00  0.00              
ATOM   1898  C   VAL A 244     -16.513 -32.827  63.837  1.00  0.00              
ATOM   1899  O   VAL A 244     -16.986 -33.204  62.762  1.00  0.00              
ATOM   1900  N   ILE A 245     -16.228 -31.548  64.078  1.00  0.00              
ATOM   1901  CA  ILE A 245     -16.397 -30.520  63.063  1.00  0.00              
ATOM   1902  CB  ILE A 245     -16.814 -29.158  63.674  1.00  0.00              
ATOM   1903  CG2 ILE A 245     -18.179 -29.321  64.333  1.00  0.00              
ATOM   1904  CG1 ILE A 245     -15.795 -28.553  64.637  1.00  0.00              
ATOM   1905  CD1 ILE A 245     -16.107 -27.104  65.055  1.00  0.00              
ATOM   1906  C   ILE A 245     -15.158 -30.377  62.188  1.00  0.00              
ATOM   1907  O   ILE A 245     -14.026 -30.570  62.641  1.00  0.00              
ATOM   1908  N   THR A 246     -15.359 -30.038  60.914  1.00  0.00              
ATOM   1909  CA  THR A 246     -14.246 -29.902  59.985  1.00  0.00              
ATOM   1910  CB  THR A 246     -14.575 -30.527  58.606  1.00  0.00              
ATOM   1911  OG1 THR A 246     -15.697 -29.848  58.036  1.00  0.00              
ATOM   1912  CG2 THR A 246     -14.829 -32.023  58.704  1.00  0.00              
ATOM   1913  C   THR A 246     -13.903 -28.425  59.865  1.00  0.00              
ATOM   1914  O   THR A 246     -14.808 -27.606  59.705  1.00  0.00              
ATOM   1915  N   ILE A 247     -12.644 -28.018  60.003  1.00  0.00              
ATOM   1916  CA  ILE A 247     -12.283 -26.615  59.864  1.00  0.00              
ATOM   1917  CB  ILE A 247     -11.861 -26.036  61.237  1.00  0.00              
ATOM   1918  CG2 ILE A 247     -11.488 -24.565  61.106  1.00  0.00              
ATOM   1919  CG1 ILE A 247     -12.992 -26.168  62.253  1.00  0.00              
ATOM   1920  CD1 ILE A 247     -12.571 -25.987  63.713  1.00  0.00              
ATOM   1921  C   ILE A 247     -11.174 -26.533  58.827  1.00  0.00              
ATOM   1922  O   ILE A 247     -10.085 -27.082  59.016  1.00  0.00              
ATOM   1923  N   GLY A 248     -11.482 -25.892  57.699  1.00  0.00              
ATOM   1924  CA  GLY A 248     -10.538 -25.763  56.602  1.00  0.00              
ATOM   1925  C   GLY A 248      -9.750 -24.470  56.652  1.00  0.00              
ATOM   1926  O   GLY A 248      -9.055 -24.165  57.624  1.00  0.00              
ATOM   1927  N   ASN A 249      -9.944 -23.671  55.596  1.00  0.00              
ATOM   1928  CA  ASN A 249      -9.215 -22.422  55.386  1.00  0.00              
ATOM   1929  CB  ASN A 249      -9.704 -21.699  54.118  1.00  0.00              
ATOM   1930  CG  ASN A 249     -11.125 -21.144  54.155  1.00  0.00              
ATOM   1931  OD1 ASN A 249     -11.908 -21.408  55.067  1.00  0.00              
ATOM   1932  ND2 ASN A 249     -11.529 -20.332  53.191  1.00  0.00              
ATOM   1933  C   ASN A 249      -9.246 -21.469  56.575  1.00  0.00              
ATOM   1934  O   ASN A 249      -8.285 -20.748  56.848  1.00  0.00              
ATOM   1935  N   GLU A 250     -10.365 -21.544  57.306  1.00  0.00              
ATOM   1936  CA  GLU A 250     -10.620 -20.814  58.540  1.00  0.00              
ATOM   1937  CB  GLU A 250     -11.851 -21.380  59.253  1.00  0.00              
ATOM   1938  CG  GLU A 250     -13.224 -21.244  58.573  1.00  0.00              
ATOM   1939  CD  GLU A 250     -13.594 -22.217  57.454  1.00  0.00              
ATOM   1940  OE1 GLU A 250     -12.955 -23.267  57.302  1.00  0.00              
ATOM   1941  OE2 GLU A 250     -14.541 -21.935  56.721  1.00  0.00              
ATOM   1942  C   GLU A 250      -9.451 -20.790  59.521  1.00  0.00              
ATOM   1943  O   GLU A 250      -9.204 -19.770  60.166  1.00  0.00              
ATOM   1944  N   ARG A 251      -8.689 -21.891  59.584  1.00  0.00              
ATOM   1945  CA  ARG A 251      -7.522 -22.005  60.452  1.00  0.00              
ATOM   1946  CB  ARG A 251      -6.892 -23.379  60.306  1.00  0.00              
ATOM   1947  CG  ARG A 251      -7.745 -24.532  60.816  1.00  0.00              
ATOM   1948  CD  ARG A 251      -6.955 -25.830  60.761  1.00  0.00              
ATOM   1949  NE  ARG A 251      -5.793 -25.746  61.631  1.00  0.00              
ATOM   1950  CZ  ARG A 251      -4.809 -26.642  61.644  1.00  0.00              
ATOM   1951  NH1 ARG A 251      -3.795 -26.411  62.464  1.00  0.00              
ATOM   1952  NH2 ARG A 251      -4.823 -27.722  60.870  1.00  0.00              
ATOM   1953  C   ARG A 251      -6.439 -20.954  60.227  1.00  0.00              
ATOM   1954  O   ARG A 251      -5.736 -20.573  61.166  1.00  0.00              
ATOM   1955  N   PHE A 252      -6.275 -20.492  58.986  1.00  0.00              
ATOM   1956  CA  PHE A 252      -5.376 -19.382  58.703  1.00  0.00              
ATOM   1957  CB  PHE A 252      -4.352 -19.732  57.617  1.00  0.00              
ATOM   1958  CG  PHE A 252      -4.909 -20.309  56.324  1.00  0.00              
ATOM   1959  CD1 PHE A 252      -5.306 -19.471  55.299  1.00  0.00              
ATOM   1960  CD2 PHE A 252      -5.007 -21.678  56.179  1.00  0.00              
ATOM   1961  CE1 PHE A 252      -5.814 -20.009  54.138  1.00  0.00              
ATOM   1962  CE2 PHE A 252      -5.510 -22.208  55.012  1.00  0.00              
ATOM   1963  CZ  PHE A 252      -5.917 -21.374  53.996  1.00  0.00              
ATOM   1964  C   PHE A 252      -6.112 -18.086  58.391  1.00  0.00              
ATOM   1965  O   PHE A 252      -5.651 -16.990  58.713  1.00  0.00              
ATOM   1966  N   ARG A 253      -7.297 -18.226  57.791  1.00  0.00              
ATOM   1967  CA  ARG A 253      -8.199 -17.126  57.476  1.00  0.00              
ATOM   1968  CB  ARG A 253      -9.389 -17.740  56.749  1.00  0.00              
ATOM   1969  CG  ARG A 253     -10.597 -16.914  56.349  1.00  0.00              
ATOM   1970  CD  ARG A 253     -11.547 -17.927  55.739  1.00  0.00              
ATOM   1971  NE  ARG A 253     -12.898 -17.429  55.563  1.00  0.00              
ATOM   1972  CZ  ARG A 253     -13.945 -18.251  55.447  1.00  0.00              
ATOM   1973  NH1 ARG A 253     -15.155 -17.723  55.348  1.00  0.00              
ATOM   1974  NH2 ARG A 253     -13.805 -19.574  55.398  1.00  0.00              
ATOM   1975  C   ARG A 253      -8.634 -16.328  58.703  1.00  0.00              
ATOM   1976  O   ARG A 253      -8.959 -15.143  58.585  1.00  0.00              
ATOM   1977  N   CYS A 254      -8.665 -16.957  59.885  1.00  0.00              
ATOM   1978  CA  CYS A 254      -8.856 -16.226  61.127  1.00  0.00              
ATOM   1979  CB  CYS A 254      -9.361 -17.135  62.251  1.00  0.00              
ATOM   1980  SG  CYS A 254      -9.581 -16.290  63.836  1.00  0.00              
ATOM   1981  C   CYS A 254      -7.653 -15.364  61.521  1.00  0.00              
ATOM   1982  O   CYS A 254      -7.833 -14.141  61.497  1.00  0.00              
ATOM   1983  N   PRO A 255      -6.422 -15.831  61.833  1.00  0.00              
ATOM   1984  CD  PRO A 255      -6.036 -17.232  61.981  1.00  0.00              
ATOM   1985  CA  PRO A 255      -5.274 -14.978  62.151  1.00  0.00              
ATOM   1986  CB  PRO A 255      -4.157 -15.965  62.385  1.00  0.00              
ATOM   1987  CG  PRO A 255      -4.875 -17.153  62.945  1.00  0.00              
ATOM   1988  C   PRO A 255      -4.896 -13.997  61.052  1.00  0.00              
ATOM   1989  O   PRO A 255      -4.354 -12.927  61.333  1.00  0.00              
ATOM   1990  N   GLU A 256      -5.208 -14.332  59.793  1.00  0.00              
ATOM   1991  CA  GLU A 256      -5.025 -13.430  58.666  1.00  0.00              
ATOM   1992  CB  GLU A 256      -5.590 -14.070  57.404  1.00  0.00              
ATOM   1993  CG  GLU A 256      -5.265 -13.347  56.098  1.00  0.00              
ATOM   1994  CD  GLU A 256      -3.789 -13.249  55.747  1.00  0.00              
ATOM   1995  OE1 GLU A 256      -3.065 -14.236  55.880  1.00  0.00              
ATOM   1996  OE2 GLU A 256      -3.352 -12.186  55.297  1.00  0.00              
ATOM   1997  C   GLU A 256      -5.652 -12.056  58.871  1.00  0.00              
ATOM   1998  O   GLU A 256      -5.119 -11.070  58.361  1.00  0.00              
ATOM   1999  N   THR A 257      -6.738 -11.956  59.644  1.00  0.00              
ATOM   2000  CA  THR A 257      -7.364 -10.679  59.966  1.00  0.00              
ATOM   2001  CB  THR A 257      -8.607 -10.892  60.840  1.00  0.00              
ATOM   2002  OG1 THR A 257      -9.270 -12.032  60.314  1.00  0.00              
ATOM   2003  CG2 THR A 257      -9.548  -9.700  60.801  1.00  0.00              
ATOM   2004  C   THR A 257      -6.406  -9.704  60.648  1.00  0.00              
ATOM   2005  O   THR A 257      -6.521  -8.494  60.459  1.00  0.00              
ATOM   2006  N   LEU A 258      -5.403 -10.195  61.390  1.00  0.00              
ATOM   2007  CA  LEU A 258      -4.379  -9.335  61.977  1.00  0.00              
ATOM   2008  CB  LEU A 258      -3.449 -10.152  62.866  1.00  0.00              
ATOM   2009  CG  LEU A 258      -4.014 -10.857  64.092  1.00  0.00              
ATOM   2010  CD1 LEU A 258      -2.968 -11.794  64.671  1.00  0.00              
ATOM   2011  CD2 LEU A 258      -4.504  -9.862  65.134  1.00  0.00              
ATOM   2012  C   LEU A 258      -3.545  -8.619  60.918  1.00  0.00              
ATOM   2013  O   LEU A 258      -2.959  -7.565  61.164  1.00  0.00              
ATOM   2014  N   PHE A 259      -3.471  -9.214  59.726  1.00  0.00              
ATOM   2015  CA  PHE A 259      -2.806  -8.612  58.584  1.00  0.00              
ATOM   2016  CB  PHE A 259      -2.021  -9.682  57.816  1.00  0.00              
ATOM   2017  CG  PHE A 259      -0.820 -10.217  58.590  1.00  0.00              
ATOM   2018  CD1 PHE A 259       0.452  -9.807  58.243  1.00  0.00              
ATOM   2019  CD2 PHE A 259      -0.995 -11.061  59.673  1.00  0.00              
ATOM   2020  CE1 PHE A 259       1.535 -10.199  59.001  1.00  0.00              
ATOM   2021  CE2 PHE A 259       0.093 -11.444  60.428  1.00  0.00              
ATOM   2022  CZ  PHE A 259       1.357 -11.011  60.098  1.00  0.00              
ATOM   2023  C   PHE A 259      -3.805  -7.902  57.676  1.00  0.00              
ATOM   2024  O   PHE A 259      -3.473  -6.887  57.064  1.00  0.00              
ATOM   2025  N   GLN A 260      -5.041  -8.411  57.584  1.00  0.00              
ATOM   2026  CA  GLN A 260      -6.099  -7.819  56.776  1.00  0.00              
ATOM   2027  CB  GLN A 260      -6.442  -8.734  55.596  1.00  0.00              
ATOM   2028  CG  GLN A 260      -5.347  -8.899  54.552  1.00  0.00              
ATOM   2029  CD  GLN A 260      -5.741  -9.834  53.420  1.00  0.00              
ATOM   2030  OE1 GLN A 260      -6.701  -9.607  52.689  1.00  0.00              
ATOM   2031  NE2 GLN A 260      -5.012 -10.922  53.221  1.00  0.00              
ATOM   2032  C   GLN A 260      -7.356  -7.541  57.612  1.00  0.00              
ATOM   2033  O   GLN A 260      -8.307  -8.333  57.603  1.00  0.00              
ATOM   2034  N   PRO A 261      -7.443  -6.416  58.347  1.00  0.00              
ATOM   2035  CD  PRO A 261      -6.399  -5.401  58.434  1.00  0.00              
ATOM   2036  CA  PRO A 261      -8.569  -6.069  59.224  1.00  0.00              
ATOM   2037  CB  PRO A 261      -8.107  -4.767  59.841  1.00  0.00              
ATOM   2038  CG  PRO A 261      -6.608  -4.872  59.834  1.00  0.00              
ATOM   2039  C   PRO A 261      -9.925  -5.921  58.532  1.00  0.00              
ATOM   2040  O   PRO A 261     -10.998  -5.967  59.152  1.00  0.00              
ATOM   2041  N   SER A 262      -9.866  -5.781  57.207  1.00  0.00              
ATOM   2042  CA  SER A 262     -11.012  -5.772  56.315  1.00  0.00              
ATOM   2043  CB  SER A 262     -10.481  -5.658  54.892  1.00  0.00              
ATOM   2044  OG  SER A 262      -9.283  -6.417  54.738  1.00  0.00              
ATOM   2045  C   SER A 262     -11.933  -6.981  56.447  1.00  0.00              
ATOM   2046  O   SER A 262     -13.131  -6.879  56.185  1.00  0.00              
ATOM   2047  N   PHE A 263     -11.397  -8.126  56.887  1.00  0.00              
ATOM   2048  CA  PHE A 263     -12.203  -9.311  57.155  1.00  0.00              
ATOM   2049  CB  PHE A 263     -11.303 -10.493  57.476  1.00  0.00              
ATOM   2050  CG  PHE A 263     -10.425 -10.987  56.336  1.00  0.00              
ATOM   2051  CD1 PHE A 263      -9.275 -11.680  56.647  1.00  0.00              
ATOM   2052  CD2 PHE A 263     -10.770 -10.775  55.011  1.00  0.00              
ATOM   2053  CE1 PHE A 263      -8.480 -12.163  55.633  1.00  0.00              
ATOM   2054  CE2 PHE A 263      -9.963 -11.259  54.005  1.00  0.00              
ATOM   2055  CZ  PHE A 263      -8.818 -11.954  54.316  1.00  0.00              
ATOM   2056  C   PHE A 263     -13.234  -9.157  58.267  1.00  0.00              
ATOM   2057  O   PHE A 263     -14.238  -9.872  58.305  1.00  0.00              
ATOM   2058  N   ILE A 264     -12.979  -8.258  59.222  1.00  0.00              
ATOM   2059  CA  ILE A 264     -14.016  -7.830  60.150  1.00  0.00              
ATOM   2060  CB  ILE A 264     -13.414  -7.571  61.555  1.00  0.00              
ATOM   2061  CG2 ILE A 264     -14.399  -6.890  62.507  1.00  0.00              
ATOM   2062  CG1 ILE A 264     -12.937  -8.893  62.145  1.00  0.00              
ATOM   2063  CD1 ILE A 264     -12.216  -8.789  63.501  1.00  0.00              
ATOM   2064  C   ILE A 264     -14.710  -6.601  59.571  1.00  0.00              
ATOM   2065  O   ILE A 264     -15.934  -6.475  59.626  1.00  0.00              
ATOM   2066  N   GLY A 265     -13.917  -5.705  58.982  1.00  0.00              
ATOM   2067  CA  GLY A 265     -14.429  -4.456  58.444  1.00  0.00              
ATOM   2068  C   GLY A 265     -13.626  -3.253  58.916  1.00  0.00              
ATOM   2069  O   GLY A 265     -14.006  -2.107  58.668  1.00  0.00              
ATOM   2070  N   MET A 266     -12.496  -3.478  59.594  1.00  0.00              
ATOM   2071  CA  MET A 266     -11.695  -2.382  60.109  1.00  0.00              
ATOM   2072  CB  MET A 266     -10.791  -2.844  61.246  1.00  0.00              
ATOM   2073  CG  MET A 266     -11.517  -3.354  62.481  1.00  0.00              
ATOM   2074  SD  MET A 266     -10.369  -3.988  63.730  1.00  0.00              
ATOM   2075  CE  MET A 266      -9.945  -2.480  64.555  1.00  0.00              
ATOM   2076  C   MET A 266     -10.850  -1.794  58.991  1.00  0.00              
ATOM   2077  O   MET A 266     -10.134  -2.502  58.281  1.00  0.00              
ATOM   2078  N   GLU A 267     -10.965  -0.476  58.824  1.00  0.00              
ATOM   2079  CA  GLU A 267     -10.158   0.263  57.860  1.00  0.00              
ATOM   2080  CB  GLU A 267     -10.847   1.578  57.516  1.00  0.00              
ATOM   2081  CG  GLU A 267     -12.208   1.398  56.853  1.00  0.00              
ATOM   2082  CD  GLU A 267     -12.889   2.712  56.506  1.00  0.00              
ATOM   2083  OE1 GLU A 267     -13.527   3.296  57.382  1.00  0.00              
ATOM   2084  OE2 GLU A 267     -12.782   3.150  55.362  1.00  0.00              
ATOM   2085  C   GLU A 267      -8.733   0.540  58.337  1.00  0.00              
ATOM   2086  O   GLU A 267      -7.910   1.098  57.609  1.00  0.00              
ATOM   2087  N   SER A 268      -8.443   0.188  59.590  1.00  0.00              
ATOM   2088  CA  SER A 268      -7.122   0.318  60.179  1.00  0.00              
ATOM   2089  CB  SER A 268      -7.247  -0.030  61.652  1.00  0.00              
ATOM   2090  OG  SER A 268      -8.368   0.629  62.233  1.00  0.00              
ATOM   2091  C   SER A 268      -6.103  -0.607  59.521  1.00  0.00              
ATOM   2092  O   SER A 268      -6.441  -1.686  59.032  1.00  0.00              
ATOM   2093  N   ALA A 269      -4.839  -0.179  59.498  1.00  0.00              
ATOM   2094  CA  ALA A 269      -3.761  -0.994  58.959  1.00  0.00              
ATOM   2095  CB  ALA A 269      -2.507  -0.144  58.840  1.00  0.00              
ATOM   2096  C   ALA A 269      -3.442  -2.176  59.867  1.00  0.00              
ATOM   2097  O   ALA A 269      -3.496  -2.065  61.093  1.00  0.00              
ATOM   2098  N   GLY A 270      -3.132  -3.322  59.263  1.00  0.00              
ATOM   2099  CA  GLY A 270      -2.794  -4.525  60.004  1.00  0.00              
ATOM   2100  C   GLY A 270      -1.379  -4.501  60.560  1.00  0.00              
ATOM   2101  O   GLY A 270      -0.517  -3.746  60.102  1.00  0.00              
ATOM   2102  N   ILE A 271      -1.155  -5.429  61.497  1.00  0.00              
ATOM   2103  CA  ILE A 271       0.057  -5.566  62.302  1.00  0.00              
ATOM   2104  CB  ILE A 271       0.008  -6.994  62.923  1.00  0.00              
ATOM   2105  CG2 ILE A 271       1.348  -7.699  63.099  1.00  0.00              
ATOM   2106  CG1 ILE A 271      -0.800  -6.921  64.214  1.00  0.00              
ATOM   2107  CD1 ILE A 271      -0.939  -8.237  65.005  1.00  0.00              
ATOM   2108  C   ILE A 271       1.399  -5.192  61.671  1.00  0.00              
ATOM   2109  O   ILE A 271       2.145  -4.365  62.207  1.00  0.00              
ATOM   2110  N   HIS A 272       1.670  -5.775  60.500  1.00  0.00              
ATOM   2111  CA  HIS A 272       2.883  -5.506  59.742  1.00  0.00              
ATOM   2112  CB  HIS A 272       2.978  -6.448  58.534  1.00  0.00              
ATOM   2113  CG  HIS A 272       1.836  -6.366  57.524  1.00  0.00              
ATOM   2114  ND1 HIS A 272       0.556  -6.676  57.687  1.00  0.00              
ATOM   2115  CD2 HIS A 272       2.009  -5.950  56.225  1.00  0.00              
ATOM   2116  NE2 HIS A 272       0.823  -6.034  55.682  1.00  0.00              
ATOM   2117  CE1 HIS A 272      -0.053  -6.468  56.552  1.00  0.00              
ATOM   2118  C   HIS A 272       3.004  -4.049  59.311  1.00  0.00              
ATOM   2119  O   HIS A 272       4.048  -3.418  59.484  1.00  0.00              
ATOM   2120  N   GLU A 273       1.893  -3.493  58.820  1.00  0.00              
ATOM   2121  CA  GLU A 273       1.848  -2.124  58.335  1.00  0.00              
ATOM   2122  CB  GLU A 273       0.556  -1.863  57.585  1.00  0.00              
ATOM   2123  CG  GLU A 273       0.385  -2.737  56.358  1.00  0.00              
ATOM   2124  CD  GLU A 273      -1.057  -2.877  55.905  1.00  0.00              
ATOM   2125  OE1 GLU A 273      -1.884  -3.369  56.673  1.00  0.00              
ATOM   2126  OE2 GLU A 273      -1.359  -2.493  54.778  1.00  0.00              
ATOM   2127  C   GLU A 273       1.929  -1.165  59.507  1.00  0.00              
ATOM   2128  O   GLU A 273       2.603  -0.143  59.409  1.00  0.00              
ATOM   2129  N   THR A 274       1.270  -1.467  60.631  1.00  0.00              
ATOM   2130  CA  THR A 274       1.389  -0.637  61.817  1.00  0.00              
ATOM   2131  CB  THR A 274       0.324  -1.007  62.862  1.00  0.00              
ATOM   2132  OG1 THR A 274       0.233  -2.425  62.907  1.00  0.00              
ATOM   2133  CG2 THR A 274      -1.020  -0.376  62.556  1.00  0.00              
ATOM   2134  C   THR A 274       2.798  -0.628  62.397  1.00  0.00              
ATOM   2135  O   THR A 274       3.305   0.440  62.742  1.00  0.00              
ATOM   2136  N   THR A 275       3.468  -1.789  62.438  1.00  0.00              
ATOM   2137  CA  THR A 275       4.865  -1.880  62.854  1.00  0.00              
ATOM   2138  CB  THR A 275       5.293  -3.369  62.868  1.00  0.00              
ATOM   2139  OG1 THR A 275       4.499  -4.008  63.861  1.00  0.00              
ATOM   2140  CG2 THR A 275       6.762  -3.591  63.196  1.00  0.00              
ATOM   2141  C   THR A 275       5.753  -1.035  61.938  1.00  0.00              
ATOM   2142  O   THR A 275       6.560  -0.222  62.399  1.00  0.00              
ATOM   2143  N   TYR A 276       5.552  -1.188  60.623  1.00  0.00              
ATOM   2144  CA  TYR A 276       6.222  -0.382  59.611  1.00  0.00              
ATOM   2145  CB  TYR A 276       5.718  -0.830  58.239  1.00  0.00              
ATOM   2146  CG  TYR A 276       6.334  -0.161  57.018  1.00  0.00              
ATOM   2147  CD1 TYR A 276       7.658  -0.384  56.691  1.00  0.00              
ATOM   2148  CE1 TYR A 276       8.163   0.111  55.506  1.00  0.00              
ATOM   2149  CD2 TYR A 276       5.531   0.601  56.191  1.00  0.00              
ATOM   2150  CE2 TYR A 276       6.033   1.098  55.007  1.00  0.00              
ATOM   2151  CZ  TYR A 276       7.338   0.824  54.660  1.00  0.00              
ATOM   2152  OH  TYR A 276       7.813   1.251  53.437  1.00  0.00              
ATOM   2153  C   TYR A 276       5.979   1.110  59.822  1.00  0.00              
ATOM   2154  O   TYR A 276       6.928   1.890  59.791  1.00  0.00              
ATOM   2155  N   ASN A 277       4.733   1.518  60.087  1.00  0.00              
ATOM   2156  CA  ASN A 277       4.389   2.916  60.319  1.00  0.00              
ATOM   2157  CB  ASN A 277       2.881   3.128  60.426  1.00  0.00              
ATOM   2158  CG  ASN A 277       2.126   2.974  59.114  1.00  0.00              
ATOM   2159  OD1 ASN A 277       2.529   3.457  58.059  1.00  0.00              
ATOM   2160  ND2 ASN A 277       0.988   2.295  59.129  1.00  0.00              
ATOM   2161  C   ASN A 277       5.054   3.495  61.556  1.00  0.00              
ATOM   2162  O   ASN A 277       5.552   4.622  61.512  1.00  0.00              
ATOM   2163  N   SER A 278       5.093   2.733  62.659  1.00  0.00              
ATOM   2164  CA  SER A 278       5.848   3.115  63.844  1.00  0.00              
ATOM   2165  CB  SER A 278       5.782   2.011  64.883  1.00  0.00              
ATOM   2166  OG  SER A 278       4.477   1.855  65.410  1.00  0.00              
ATOM   2167  C   SER A 278       7.304   3.408  63.520  1.00  0.00              
ATOM   2168  O   SER A 278       7.813   4.484  63.839  1.00  0.00              
ATOM   2169  N   ILE A 279       7.955   2.478  62.810  1.00  0.00              
ATOM   2170  CA  ILE A 279       9.338   2.656  62.387  1.00  0.00              
ATOM   2171  CB  ILE A 279       9.852   1.355  61.728  1.00  0.00              
ATOM   2172  CG2 ILE A 279      11.264   1.521  61.182  1.00  0.00              
ATOM   2173  CG1 ILE A 279       9.837   0.222  62.750  1.00  0.00              
ATOM   2174  CD1 ILE A 279      10.043  -1.192  62.178  1.00  0.00              
ATOM   2175  C   ILE A 279       9.474   3.887  61.491  1.00  0.00              
ATOM   2176  O   ILE A 279      10.315   4.740  61.763  1.00  0.00              
ATOM   2177  N   MET A 280       8.593   4.045  60.496  1.00  0.00              
ATOM   2178  CA  MET A 280       8.599   5.195  59.599  1.00  0.00              
ATOM   2179  CB  MET A 280       7.596   5.016  58.463  1.00  0.00              
ATOM   2180  CG  MET A 280       7.947   3.934  57.448  1.00  0.00              
ATOM   2181  SD  MET A 280       9.520   4.209  56.595  1.00  0.00              
ATOM   2182  CE  MET A 280      10.460   2.876  57.281  1.00  0.00              
ATOM   2183  C   MET A 280       8.360   6.548  60.259  1.00  0.00              
ATOM   2184  O   MET A 280       8.787   7.580  59.729  1.00  0.00              
ATOM   2185  N   LYS A 281       7.665   6.572  61.400  1.00  0.00              
ATOM   2186  CA  LYS A 281       7.511   7.794  62.176  1.00  0.00              
ATOM   2187  CB  LYS A 281       6.151   7.774  62.865  1.00  0.00              
ATOM   2188  CG  LYS A 281       5.673   9.143  63.325  1.00  0.00              
ATOM   2189  CD  LYS A 281       4.321   9.016  63.994  1.00  0.00              
ATOM   2190  CE  LYS A 281       3.850  10.381  64.461  1.00  0.00              
ATOM   2191  NZ  LYS A 281       2.610  10.238  65.198  1.00  0.00              
ATOM   2192  C   LYS A 281       8.642   7.970  63.192  1.00  0.00              
ATOM   2193  O   LYS A 281       8.828   9.049  63.759  1.00  0.00              
ATOM   2194  N   CYS A 282       9.419   6.919  63.464  1.00  0.00              
ATOM   2195  CA  CYS A 282      10.570   7.026  64.346  1.00  0.00              
ATOM   2196  CB  CYS A 282      10.966   5.653  64.859  1.00  0.00              
ATOM   2197  SG  CYS A 282       9.761   4.993  66.031  1.00  0.00              
ATOM   2198  C   CYS A 282      11.781   7.691  63.709  1.00  0.00              
ATOM   2199  O   CYS A 282      11.826   7.977  62.509  1.00  0.00              
ATOM   2200  N   ASP A 283      12.790   7.958  64.540  1.00  0.00              
ATOM   2201  CA  ASP A 283      14.054   8.498  64.074  1.00  0.00              
ATOM   2202  CB  ASP A 283      14.915   8.880  65.284  1.00  0.00              
ATOM   2203  CG  ASP A 283      16.353   9.224  64.930  1.00  0.00              
ATOM   2204  OD1 ASP A 283      16.591  10.250  64.297  1.00  0.00              
ATOM   2205  OD2 ASP A 283      17.236   8.436  65.258  1.00  0.00              
ATOM   2206  C   ASP A 283      14.803   7.558  63.137  1.00  0.00              
ATOM   2207  O   ASP A 283      15.196   6.469  63.552  1.00  0.00              
ATOM   2208  N   ILE A 284      15.039   8.008  61.895  1.00  0.00              
ATOM   2209  CA  ILE A 284      15.801   7.272  60.879  1.00  0.00              
ATOM   2210  CB  ILE A 284      16.135   8.192  59.664  1.00  0.00              
ATOM   2211  CG2 ILE A 284      17.120   7.550  58.681  1.00  0.00              
ATOM   2212  CG1 ILE A 284      14.859   8.579  58.926  1.00  0.00              
ATOM   2213  CD1 ILE A 284      15.028   9.598  57.778  1.00  0.00              
ATOM   2214  C   ILE A 284      17.054   6.592  61.420  1.00  0.00              
ATOM   2215  O   ILE A 284      17.300   5.401  61.220  1.00  0.00              
ATOM   2216  N   ASP A 285      17.805   7.359  62.203  1.00  0.00              
ATOM   2217  CA  ASP A 285      19.077   6.901  62.725  1.00  0.00              
ATOM   2218  CB  ASP A 285      19.891   8.083  63.209  1.00  0.00              
ATOM   2219  CG  ASP A 285      20.292   9.003  62.071  1.00  0.00              
ATOM   2220  OD1 ASP A 285      21.449   8.974  61.658  1.00  0.00              
ATOM   2221  OD2 ASP A 285      19.424   9.711  61.565  1.00  0.00              
ATOM   2222  C   ASP A 285      19.038   5.793  63.764  1.00  0.00              
ATOM   2223  O   ASP A 285      20.091   5.257  64.109  1.00  0.00              
ATOM   2224  N   ILE A 286      17.861   5.426  64.283  1.00  0.00              
ATOM   2225  CA  ILE A 286      17.740   4.241  65.125  1.00  0.00              
ATOM   2226  CB  ILE A 286      17.056   4.533  66.484  1.00  0.00              
ATOM   2227  CG2 ILE A 286      17.958   5.443  67.296  1.00  0.00              
ATOM   2228  CG1 ILE A 286      15.636   5.079  66.353  1.00  0.00              
ATOM   2229  CD1 ILE A 286      14.852   5.211  67.672  1.00  0.00              
ATOM   2230  C   ILE A 286      17.030   3.083  64.431  1.00  0.00              
ATOM   2231  O   ILE A 286      16.920   1.988  64.995  1.00  0.00              
ATOM   2232  N   ARG A 287      16.567   3.275  63.188  1.00  0.00              
ATOM   2233  CA  ARG A 287      15.705   2.301  62.529  1.00  0.00              
ATOM   2234  CB  ARG A 287      15.200   2.800  61.183  1.00  0.00              
ATOM   2235  CG  ARG A 287      14.205   3.924  61.383  1.00  0.00              
ATOM   2236  CD  ARG A 287      13.676   4.474  60.072  1.00  0.00              
ATOM   2237  NE  ARG A 287      12.918   5.677  60.366  1.00  0.00              
ATOM   2238  CZ  ARG A 287      12.073   6.253  59.516  1.00  0.00              
ATOM   2239  NH1 ARG A 287      11.396   7.303  59.953  1.00  0.00              
ATOM   2240  NH2 ARG A 287      11.926   5.830  58.265  1.00  0.00              
ATOM   2241  C   ARG A 287      16.272   0.901  62.382  1.00  0.00              
ATOM   2242  O   ARG A 287      15.521  -0.062  62.517  1.00  0.00              
ATOM   2243  N   LYS A 288      17.584   0.748  62.167  1.00  0.00              
ATOM   2244  CA  LYS A 288      18.199  -0.573  62.109  1.00  0.00              
ATOM   2245  CB  LYS A 288      19.654  -0.468  61.679  1.00  0.00              
ATOM   2246  CG  LYS A 288      20.246  -1.782  61.180  1.00  0.00              
ATOM   2247  CD  LYS A 288      21.562  -2.016  61.893  1.00  0.00              
ATOM   2248  CE  LYS A 288      22.400  -3.102  61.247  1.00  0.00              
ATOM   2249  NZ  LYS A 288      23.680  -3.187  61.925  1.00  0.00              
ATOM   2250  C   LYS A 288      18.110  -1.278  63.460  1.00  0.00              
ATOM   2251  O   LYS A 288      17.862  -2.482  63.513  1.00  0.00              
ATOM   2252  N   ASP A 289      18.244  -0.530  64.566  1.00  0.00              
ATOM   2253  CA  ASP A 289      18.136  -1.091  65.913  1.00  0.00              
ATOM   2254  CB  ASP A 289      18.356  -0.053  67.010  1.00  0.00              
ATOM   2255  CG  ASP A 289      19.709   0.630  67.056  1.00  0.00              
ATOM   2256  OD1 ASP A 289      20.553   0.206  67.849  1.00  0.00              
ATOM   2257  OD2 ASP A 289      19.897   1.605  66.330  1.00  0.00              
ATOM   2258  C   ASP A 289      16.736  -1.641  66.140  1.00  0.00              
ATOM   2259  O   ASP A 289      16.557  -2.714  66.720  1.00  0.00              
ATOM   2260  N   LEU A 290      15.744  -0.876  65.668  1.00  0.00              
ATOM   2261  CA  LEU A 290      14.346  -1.274  65.735  1.00  0.00              
ATOM   2262  CB  LEU A 290      13.438  -0.131  65.286  1.00  0.00              
ATOM   2263  CG  LEU A 290      13.519   1.223  65.983  1.00  0.00              
ATOM   2264  CD1 LEU A 290      12.647   2.222  65.249  1.00  0.00              
ATOM   2265  CD2 LEU A 290      13.117   1.140  67.446  1.00  0.00              
ATOM   2266  C   LEU A 290      14.077  -2.506  64.880  1.00  0.00              
ATOM   2267  O   LEU A 290      13.582  -3.514  65.386  1.00  0.00              
ATOM   2268  N   TYR A 291      14.450  -2.448  63.595  1.00  0.00              
ATOM   2269  CA  TYR A 291      14.280  -3.548  62.654  1.00  0.00              
ATOM   2270  CB  TYR A 291      14.858  -3.200  61.284  1.00  0.00              
ATOM   2271  CG  TYR A 291      13.960  -2.371  60.379  1.00  0.00              
ATOM   2272  CD1 TYR A 291      12.695  -2.821  60.051  1.00  0.00              
ATOM   2273  CE1 TYR A 291      11.918  -2.105  59.165  1.00  0.00              
ATOM   2274  CD2 TYR A 291      14.439  -1.197  59.837  1.00  0.00              
ATOM   2275  CE2 TYR A 291      13.664  -0.474  58.955  1.00  0.00              
ATOM   2276  CZ  TYR A 291      12.409  -0.937  58.627  1.00  0.00              
ATOM   2277  OH  TYR A 291      11.627  -0.218  57.747  1.00  0.00              
ATOM   2278  C   TYR A 291      14.909  -4.854  63.106  1.00  0.00              
ATOM   2279  O   TYR A 291      14.277  -5.906  63.018  1.00  0.00              
ATOM   2280  N   ALA A 292      16.144  -4.795  63.609  1.00  0.00              
ATOM   2281  CA  ALA A 292      16.836  -5.971  64.112  1.00  0.00              
ATOM   2282  CB  ALA A 292      18.291  -5.625  64.388  1.00  0.00              
ATOM   2283  C   ALA A 292      16.252  -6.547  65.395  1.00  0.00              
ATOM   2284  O   ALA A 292      16.566  -7.678  65.767  1.00  0.00              
ATOM   2285  N   ASN A 293      15.406  -5.790  66.099  1.00  0.00              
ATOM   2286  CA  ASN A 293      14.824  -6.266  67.341  1.00  0.00              
ATOM   2287  CB  ASN A 293      15.456  -5.565  68.550  1.00  0.00              
ATOM   2288  CG  ASN A 293      16.954  -5.779  68.699  1.00  0.00              
ATOM   2289  OD1 ASN A 293      17.426  -6.832  69.123  1.00  0.00              
ATOM   2290  ND2 ASN A 293      17.752  -4.782  68.345  1.00  0.00              
ATOM   2291  C   ASN A 293      13.316  -6.062  67.321  1.00  0.00              
ATOM   2292  O   ASN A 293      12.739  -5.355  68.158  1.00  0.00              
ATOM   2293  N   ASN A 294      12.633  -6.664  66.341  1.00  0.00              
ATOM   2294  CA  ASN A 294      11.180  -6.610  66.341  1.00  0.00              
ATOM   2295  CB  ASN A 294      10.588  -6.601  64.933  1.00  0.00              
ATOM   2296  CG  ASN A 294       9.065  -6.455  64.878  1.00  0.00              
ATOM   2297  OD1 ASN A 294       8.432  -6.921  63.937  1.00  0.00              
ATOM   2298  ND2 ASN A 294       8.369  -5.822  65.816  1.00  0.00              
ATOM   2299  C   ASN A 294      10.637  -7.751  67.187  1.00  0.00              
ATOM   2300  O   ASN A 294      10.346  -8.849  66.711  1.00  0.00              
ATOM   2301  N   VAL A 295      10.528  -7.466  68.482  1.00  0.00              
ATOM   2302  CA  VAL A 295      10.182  -8.478  69.467  1.00  0.00              
ATOM   2303  CB  VAL A 295      10.863  -8.164  70.822  1.00  0.00              
ATOM   2304  CG1 VAL A 295      10.483  -9.169  71.903  1.00  0.00              
ATOM   2305  CG2 VAL A 295      12.378  -8.174  70.665  1.00  0.00              
ATOM   2306  C   VAL A 295       8.670  -8.570  69.605  1.00  0.00              
ATOM   2307  O   VAL A 295       7.993  -7.579  69.884  1.00  0.00              
ATOM   2308  N   MET A 296       8.121  -9.759  69.374  1.00  0.00              
ATOM   2309  CA  MET A 296       6.700  -9.986  69.573  1.00  0.00              
ATOM   2310  CB  MET A 296       6.204 -11.066  68.632  1.00  0.00              
ATOM   2311  CG  MET A 296       6.224 -10.599  67.187  1.00  0.00              
ATOM   2312  SD  MET A 296       5.409 -11.768  66.077  1.00  0.00              
ATOM   2313  CE  MET A 296       6.816 -12.787  65.767  1.00  0.00              
ATOM   2314  C   MET A 296       6.361 -10.336  71.015  1.00  0.00              
ATOM   2315  O   MET A 296       7.183 -10.906  71.734  1.00  0.00              
ATOM   2316  N   SER A 297       5.146 -10.001  71.454  1.00  0.00              
ATOM   2317  CA  SER A 297       4.724 -10.200  72.831  1.00  0.00              
ATOM   2318  CB  SER A 297       5.287  -9.078  73.694  1.00  0.00              
ATOM   2319  OG  SER A 297       4.935  -7.797  73.190  1.00  0.00              
ATOM   2320  C   SER A 297       3.206 -10.212  72.932  1.00  0.00              
ATOM   2321  O   SER A 297       2.513  -9.568  72.140  1.00  0.00              
ATOM   2322  N   GLY A 298       2.685 -10.944  73.912  1.00  0.00              
ATOM   2323  CA  GLY A 298       1.254 -11.065  74.107  1.00  0.00              
ATOM   2324  C   GLY A 298       0.709 -12.384  73.577  1.00  0.00              
ATOM   2325  O   GLY A 298       1.442 -13.302  73.191  1.00  0.00              
ATOM   2326  N   GLY A 299      -0.620 -12.425  73.515  1.00  0.00              
ATOM   2327  CA  GLY A 299      -1.362 -13.645  73.255  1.00  0.00              
ATOM   2328  C   GLY A 299      -1.457 -13.956  71.772  1.00  0.00              
ATOM   2329  O   GLY A 299      -1.094 -15.053  71.342  1.00  0.00              
ATOM   2330  N   THR A 300      -1.889 -12.988  70.955  1.00  0.00              
ATOM   2331  CA  THR A 300      -2.128 -13.233  69.535  1.00  0.00              
ATOM   2332  CB  THR A 300      -2.856 -12.061  68.847  1.00  0.00              
ATOM   2333  OG1 THR A 300      -2.942 -10.964  69.747  1.00  0.00              
ATOM   2334  CG2 THR A 300      -4.238 -12.473  68.403  1.00  0.00              
ATOM   2335  C   THR A 300      -0.845 -13.572  68.784  1.00  0.00              
ATOM   2336  O   THR A 300      -0.819 -14.364  67.842  1.00  0.00              
ATOM   2337  N   THR A 301       0.257 -13.015  69.282  1.00  0.00              
ATOM   2338  CA  THR A 301       1.592 -13.301  68.788  1.00  0.00              
ATOM   2339  CB  THR A 301       2.555 -12.308  69.448  1.00  0.00              
ATOM   2340  OG1 THR A 301       2.141 -12.167  70.803  1.00  0.00              
ATOM   2341  CG2 THR A 301       2.506 -10.957  68.755  1.00  0.00              
ATOM   2342  C   THR A 301       2.084 -14.735  68.954  1.00  0.00              
ATOM   2343  O   THR A 301       3.122 -15.094  68.396  1.00  0.00              
ATOM   2344  N   MET A 302       1.375 -15.582  69.710  1.00  0.00              
ATOM   2345  CA  MET A 302       1.769 -16.973  69.886  1.00  0.00              
ATOM   2346  CB  MET A 302       1.071 -17.581  71.100  1.00  0.00              
ATOM   2347  CG  MET A 302       1.525 -17.007  72.437  1.00  0.00              
ATOM   2348  SD  MET A 302       3.255 -17.374  72.822  1.00  0.00              
ATOM   2349  CE  MET A 302       3.052 -18.761  73.901  1.00  0.00              
ATOM   2350  C   MET A 302       1.535 -17.866  68.671  1.00  0.00              
ATOM   2351  O   MET A 302       2.123 -18.946  68.579  1.00  0.00              
ATOM   2352  N   TYR A 303       0.706 -17.434  67.712  1.00  0.00              
ATOM   2353  CA  TYR A 303       0.285 -18.287  66.604  1.00  0.00              
ATOM   2354  CB  TYR A 303      -0.813 -17.618  65.771  1.00  0.00              
ATOM   2355  CG  TYR A 303      -2.078 -17.235  66.531  1.00  0.00              
ATOM   2356  CD1 TYR A 303      -2.804 -16.147  66.091  1.00  0.00              
ATOM   2357  CE1 TYR A 303      -3.901 -15.719  66.804  1.00  0.00              
ATOM   2358  CD2 TYR A 303      -2.479 -17.923  67.664  1.00  0.00              
ATOM   2359  CE2 TYR A 303      -3.573 -17.494  68.382  1.00  0.00              
ATOM   2360  CZ  TYR A 303      -4.265 -16.382  67.954  1.00  0.00              
ATOM   2361  OH  TYR A 303      -5.330 -15.918  68.700  1.00  0.00              
ATOM   2362  C   TYR A 303       1.406 -18.734  65.669  1.00  0.00              
ATOM   2363  O   TYR A 303       2.211 -17.905  65.234  1.00  0.00              
ATOM   2364  N   PRO A 304       1.508 -20.030  65.327  1.00  0.00              
ATOM   2365  CD  PRO A 304       0.667 -21.100  65.856  1.00  0.00              
ATOM   2366  CA  PRO A 304       2.517 -20.564  64.413  1.00  0.00              
ATOM   2367  CB  PRO A 304       2.105 -22.014  64.272  1.00  0.00              
ATOM   2368  CG  PRO A 304       1.521 -22.332  65.623  1.00  0.00              
ATOM   2369  C   PRO A 304       2.525 -19.856  63.065  1.00  0.00              
ATOM   2370  O   PRO A 304       1.475 -19.533  62.506  1.00  0.00              
ATOM   2371  N   GLY A 305       3.721 -19.552  62.563  1.00  0.00              
ATOM   2372  CA  GLY A 305       3.856 -18.889  61.278  1.00  0.00              
ATOM   2373  C   GLY A 305       4.035 -17.382  61.387  1.00  0.00              
ATOM   2374  O   GLY A 305       4.686 -16.797  60.516  1.00  0.00              
ATOM   2375  N   ILE A 306       3.535 -16.736  62.456  1.00  0.00              
ATOM   2376  CA  ILE A 306       3.521 -15.277  62.563  1.00  0.00              
ATOM   2377  CB  ILE A 306       2.832 -14.803  63.877  1.00  0.00              
ATOM   2378  CG2 ILE A 306       3.667 -15.111  65.118  1.00  0.00              
ATOM   2379  CG1 ILE A 306       2.472 -13.319  63.806  1.00  0.00              
ATOM   2380  CD1 ILE A 306       1.562 -12.809  64.941  1.00  0.00              
ATOM   2381  C   ILE A 306       4.872 -14.602  62.344  1.00  0.00              
ATOM   2382  O   ILE A 306       4.948 -13.610  61.623  1.00  0.00              
ATOM   2383  N   ALA A 307       5.953 -15.169  62.892  1.00  0.00              
ATOM   2384  CA  ALA A 307       7.300 -14.653  62.688  1.00  0.00              
ATOM   2385  CB  ALA A 307       8.293 -15.518  63.452  1.00  0.00              
ATOM   2386  C   ALA A 307       7.719 -14.662  61.226  1.00  0.00              
ATOM   2387  O   ALA A 307       8.259 -13.686  60.708  1.00  0.00              
ATOM   2388  N   ASP A 308       7.373 -15.756  60.541  1.00  0.00              
ATOM   2389  CA  ASP A 308       7.793 -15.996  59.167  1.00  0.00              
ATOM   2390  CB  ASP A 308       7.462 -17.422  58.721  1.00  0.00              
ATOM   2391  CG  ASP A 308       8.040 -18.517  59.600  1.00  0.00              
ATOM   2392  OD1 ASP A 308       8.983 -19.184  59.180  1.00  0.00              
ATOM   2393  OD2 ASP A 308       7.536 -18.698  60.712  1.00  0.00              
ATOM   2394  C   ASP A 308       7.058 -15.033  58.253  1.00  0.00              
ATOM   2395  O   ASP A 308       7.659 -14.362  57.411  1.00  0.00              
ATOM   2396  N   ARG A 309       5.740 -14.948  58.460  1.00  0.00              
ATOM   2397  CA  ARG A 309       4.893 -14.043  57.704  1.00  0.00              
ATOM   2398  CB  ARG A 309       3.431 -14.336  58.025  1.00  0.00              
ATOM   2399  CG  ARG A 309       2.416 -13.428  57.346  1.00  0.00              
ATOM   2400  CD  ARG A 309       2.451 -13.491  55.822  1.00  0.00              
ATOM   2401  NE  ARG A 309       1.519 -12.520  55.273  1.00  0.00              
ATOM   2402  CZ  ARG A 309       0.201 -12.709  55.253  1.00  0.00              
ATOM   2403  NH1 ARG A 309      -0.569 -11.682  54.921  1.00  0.00              
ATOM   2404  NH2 ARG A 309      -0.331 -13.894  55.530  1.00  0.00              
ATOM   2405  C   ARG A 309       5.243 -12.581  57.958  1.00  0.00              
ATOM   2406  O   ARG A 309       5.383 -11.821  57.000  1.00  0.00              
ATOM   2407  N   MET A 310       5.413 -12.171  59.220  1.00  0.00              
ATOM   2408  CA  MET A 310       5.850 -10.819  59.552  1.00  0.00              
ATOM   2409  CB  MET A 310       6.004 -10.642  61.056  1.00  0.00              
ATOM   2410  CG  MET A 310       4.730 -10.249  61.779  1.00  0.00              
ATOM   2411  SD  MET A 310       4.174  -8.595  61.300  1.00  0.00              
ATOM   2412  CE  MET A 310       5.170  -7.629  62.400  1.00  0.00              
ATOM   2413  C   MET A 310       7.161 -10.448  58.881  1.00  0.00              
ATOM   2414  O   MET A 310       7.271  -9.375  58.283  1.00  0.00              
ATOM   2415  N   GLN A 311       8.143 -11.357  58.955  1.00  0.00              
ATOM   2416  CA  GLN A 311       9.436 -11.179  58.311  1.00  0.00              
ATOM   2417  CB  GLN A 311      10.311 -12.399  58.594  1.00  0.00              
ATOM   2418  CG  GLN A 311      11.779 -12.300  58.199  1.00  0.00              
ATOM   2419  CD  GLN A 311      12.606 -11.299  58.998  1.00  0.00              
ATOM   2420  OE1 GLN A 311      12.604 -11.255  60.229  1.00  0.00              
ATOM   2421  NE2 GLN A 311      13.350 -10.459  58.297  1.00  0.00              
ATOM   2422  C   GLN A 311       9.265 -10.958  56.813  1.00  0.00              
ATOM   2423  O   GLN A 311       9.744  -9.950  56.297  1.00  0.00              
ATOM   2424  N   LYS A 312       8.521 -11.852  56.143  1.00  0.00              
ATOM   2425  CA  LYS A 312       8.206 -11.744  54.722  1.00  0.00              
ATOM   2426  CB  LYS A 312       7.288 -12.908  54.328  1.00  0.00              
ATOM   2427  CG  LYS A 312       6.749 -12.904  52.901  1.00  0.00              
ATOM   2428  CD  LYS A 312       5.817 -14.088  52.711  1.00  0.00              
ATOM   2429  CE  LYS A 312       5.057 -13.979  51.398  1.00  0.00              
ATOM   2430  NZ  LYS A 312       4.206 -15.141  51.230  1.00  0.00              
ATOM   2431  C   LYS A 312       7.569 -10.405  54.353  1.00  0.00              
ATOM   2432  O   LYS A 312       8.064  -9.693  53.471  1.00  0.00              
ATOM   2433  N   GLU A 313       6.497 -10.043  55.069  1.00  0.00              
ATOM   2434  CA  GLU A 313       5.785  -8.794  54.852  1.00  0.00              
ATOM   2435  CB  GLU A 313       4.617  -8.661  55.823  1.00  0.00              
ATOM   2436  CG  GLU A 313       3.427  -9.583  55.554  1.00  0.00              
ATOM   2437  CD  GLU A 313       2.394  -9.127  54.523  1.00  0.00              
ATOM   2438  OE1 GLU A 313       2.736  -8.461  53.546  1.00  0.00              
ATOM   2439  OE2 GLU A 313       1.219  -9.461  54.703  1.00  0.00              
ATOM   2440  C   GLU A 313       6.695  -7.586  54.989  1.00  0.00              
ATOM   2441  O   GLU A 313       6.788  -6.783  54.060  1.00  0.00              
ATOM   2442  N   ILE A 314       7.434  -7.468  56.096  1.00  0.00              
ATOM   2443  CA  ILE A 314       8.300  -6.317  56.287  1.00  0.00              
ATOM   2444  CB  ILE A 314       8.686  -6.126  57.774  1.00  0.00              
ATOM   2445  CG2 ILE A 314       9.624  -4.938  57.979  1.00  0.00              
ATOM   2446  CG1 ILE A 314       7.401  -5.895  58.574  1.00  0.00              
ATOM   2447  CD1 ILE A 314       7.567  -5.640  60.084  1.00  0.00              
ATOM   2448  C   ILE A 314       9.468  -6.310  55.302  1.00  0.00              
ATOM   2449  O   ILE A 314       9.827  -5.232  54.829  1.00  0.00              
ATOM   2450  N   THR A 315      10.032  -7.452  54.880  1.00  0.00              
ATOM   2451  CA  THR A 315      10.987  -7.450  53.774  1.00  0.00              
ATOM   2452  CB  THR A 315      11.740  -8.788  53.629  1.00  0.00              
ATOM   2453  OG1 THR A 315      10.807  -9.859  53.701  1.00  0.00              
ATOM   2454  CG2 THR A 315      12.800  -8.942  54.709  1.00  0.00              
ATOM   2455  C   THR A 315      10.393  -7.021  52.433  1.00  0.00              
ATOM   2456  O   THR A 315      11.115  -6.586  51.537  1.00  0.00              
ATOM   2457  N   ALA A 316       9.072  -7.155  52.267  1.00  0.00              
ATOM   2458  CA  ALA A 316       8.389  -6.616  51.101  1.00  0.00              
ATOM   2459  CB  ALA A 316       7.167  -7.471  50.799  1.00  0.00              
ATOM   2460  C   ALA A 316       7.921  -5.174  51.291  1.00  0.00              
ATOM   2461  O   ALA A 316       7.524  -4.511  50.328  1.00  0.00              
ATOM   2462  N   LEU A 317       7.899  -4.676  52.531  1.00  0.00              
ATOM   2463  CA  LEU A 317       7.548  -3.289  52.801  1.00  0.00              
ATOM   2464  CB  LEU A 317       6.769  -3.174  54.109  1.00  0.00              
ATOM   2465  CG  LEU A 317       5.433  -3.886  54.288  1.00  0.00              
ATOM   2466  CD1 LEU A 317       4.972  -3.745  55.726  1.00  0.00              
ATOM   2467  CD2 LEU A 317       4.377  -3.370  53.330  1.00  0.00              
ATOM   2468  C   LEU A 317       8.749  -2.353  52.870  1.00  0.00              
ATOM   2469  O   LEU A 317       8.687  -1.199  52.439  1.00  0.00              
ATOM   2470  N   ALA A 318       9.859  -2.824  53.433  1.00  0.00              
ATOM   2471  CA  ALA A 318      11.009  -1.983  53.715  1.00  0.00              
ATOM   2472  CB  ALA A 318      11.460  -2.264  55.140  1.00  0.00              
ATOM   2473  C   ALA A 318      12.183  -2.287  52.791  1.00  0.00              
ATOM   2474  O   ALA A 318      12.267  -3.406  52.278  1.00  0.00              
ATOM   2475  N   PRO A 319      13.105  -1.347  52.518  1.00  0.00              
ATOM   2476  CD  PRO A 319      12.958   0.081  52.783  1.00  0.00              
ATOM   2477  CA  PRO A 319      14.335  -1.605  51.775  1.00  0.00              
ATOM   2478  CB  PRO A 319      15.009  -0.243  51.724  1.00  0.00              
ATOM   2479  CG  PRO A 319      14.405   0.526  52.873  1.00  0.00              
ATOM   2480  C   PRO A 319      15.222  -2.676  52.402  1.00  0.00              
ATOM   2481  O   PRO A 319      15.643  -2.599  53.561  1.00  0.00              
ATOM   2482  N   SER A 320      15.546  -3.670  51.576  1.00  0.00              
ATOM   2483  CA  SER A 320      16.271  -4.867  51.979  1.00  0.00              
ATOM   2484  CB  SER A 320      16.257  -5.826  50.795  1.00  0.00              
ATOM   2485  OG  SER A 320      16.409  -5.122  49.565  1.00  0.00              
ATOM   2486  C   SER A 320      17.689  -4.682  52.516  1.00  0.00              
ATOM   2487  O   SER A 320      18.323  -5.628  52.983  1.00  0.00              
ATOM   2488  N   THR A 321      18.203  -3.453  52.455  1.00  0.00              
ATOM   2489  CA  THR A 321      19.466  -3.080  53.066  1.00  0.00              
ATOM   2490  CB  THR A 321      19.888  -1.710  52.504  1.00  0.00              
ATOM   2491  OG1 THR A 321      18.704  -0.917  52.412  1.00  0.00              
ATOM   2492  CG2 THR A 321      20.555  -1.836  51.143  1.00  0.00              
ATOM   2493  C   THR A 321      19.401  -3.047  54.590  1.00  0.00              
ATOM   2494  O   THR A 321      20.417  -3.207  55.270  1.00  0.00              
ATOM   2495  N   MET A 322      18.205  -2.835  55.147  1.00  0.00              
ATOM   2496  CA  MET A 322      18.034  -2.786  56.589  1.00  0.00              
ATOM   2497  CB  MET A 322      16.803  -1.964  56.956  1.00  0.00              
ATOM   2498  CG  MET A 322      16.855  -0.522  56.461  1.00  0.00              
ATOM   2499  SD  MET A 322      18.308   0.385  57.050  1.00  0.00              
ATOM   2500  CE  MET A 322      17.607   1.207  58.451  1.00  0.00              
ATOM   2501  C   MET A 322      17.920  -4.186  57.175  1.00  0.00              
ATOM   2502  O   MET A 322      17.138  -5.015  56.702  1.00  0.00              
ATOM   2503  N   LYS A 323      18.710  -4.470  58.213  1.00  0.00              
ATOM   2504  CA  LYS A 323      18.678  -5.771  58.863  1.00  0.00              
ATOM   2505  CB  LYS A 323      19.935  -5.973  59.710  1.00  0.00              
ATOM   2506  CG  LYS A 323      20.060  -7.379  60.294  1.00  0.00              
ATOM   2507  CD  LYS A 323      21.375  -7.585  61.036  1.00  0.00              
ATOM   2508  CE  LYS A 323      22.558  -7.590  60.077  1.00  0.00              
ATOM   2509  NZ  LYS A 323      23.787  -7.875  60.791  1.00  0.00              
ATOM   2510  C   LYS A 323      17.406  -5.930  59.691  1.00  0.00              
ATOM   2511  O   LYS A 323      17.295  -5.480  60.832  1.00  0.00              
ATOM   2512  N   ILE A 324      16.406  -6.521  59.043  1.00  0.00              
ATOM   2513  CA  ILE A 324      15.136  -6.831  59.680  1.00  0.00              
ATOM   2514  CB  ILE A 324      14.005  -6.800  58.622  1.00  0.00              
ATOM   2515  CG2 ILE A 324      12.652  -7.006  59.298  1.00  0.00              
ATOM   2516  CG1 ILE A 324      14.003  -5.487  57.842  1.00  0.00              
ATOM   2517  CD1 ILE A 324      13.153  -5.487  56.559  1.00  0.00              
ATOM   2518  C   ILE A 324      15.231  -8.203  60.338  1.00  0.00              
ATOM   2519  O   ILE A 324      15.523  -9.195  59.666  1.00  0.00              
ATOM   2520  N   LYS A 325      14.985  -8.278  61.645  1.00  0.00              
ATOM   2521  CA  LYS A 325      14.963  -9.534  62.374  1.00  0.00              
ATOM   2522  CB  LYS A 325      16.274  -9.725  63.133  1.00  0.00              
ATOM   2523  CG  LYS A 325      16.382 -11.038  63.894  1.00  0.00              
ATOM   2524  CD  LYS A 325      17.676 -11.053  64.688  1.00  0.00              
ATOM   2525  CE  LYS A 325      17.765 -12.322  65.517  1.00  0.00              
ATOM   2526  NZ  LYS A 325      18.994 -12.330  66.286  1.00  0.00              
ATOM   2527  C   LYS A 325      13.775  -9.496  63.327  1.00  0.00              
ATOM   2528  O   LYS A 325      13.719  -8.726  64.294  1.00  0.00              
ATOM   2529  N   ILE A 326      12.774 -10.310  62.994  1.00  0.00              
ATOM   2530  CA  ILE A 326      11.567 -10.383  63.798  1.00  0.00              
ATOM   2531  CB  ILE A 326      10.325 -10.340  62.883  1.00  0.00              
ATOM   2532  CG2 ILE A 326       9.027 -10.434  63.682  1.00  0.00              
ATOM   2533  CG1 ILE A 326      10.389  -9.032  62.093  1.00  0.00              
ATOM   2534  CD1 ILE A 326       9.261  -8.739  61.106  1.00  0.00              
ATOM   2535  C   ILE A 326      11.622 -11.577  64.740  1.00  0.00              
ATOM   2536  O   ILE A 326      11.637 -12.746  64.351  1.00  0.00              
ATOM   2537  N   ILE A 327      11.668 -11.225  66.021  1.00  0.00              
ATOM   2538  CA  ILE A 327      11.973 -12.157  67.090  1.00  0.00              
ATOM   2539  CB  ILE A 327      12.950 -11.473  68.083  1.00  0.00              
ATOM   2540  CG2 ILE A 327      13.354 -12.438  69.196  1.00  0.00              
ATOM   2541  CG1 ILE A 327      14.193 -10.944  67.370  1.00  0.00              
ATOM   2542  CD1 ILE A 327      15.073 -10.002  68.211  1.00  0.00              
ATOM   2543  C   ILE A 327      10.683 -12.567  67.787  1.00  0.00              
ATOM   2544  O   ILE A 327       9.908 -11.727  68.252  1.00  0.00              
ATOM   2545  N   ALA A 328      10.440 -13.876  67.858  1.00  0.00              
ATOM   2546  CA  ALA A 328       9.341 -14.409  68.644  1.00  0.00              
ATOM   2547  CB  ALA A 328       8.533 -15.385  67.797  1.00  0.00              
ATOM   2548  C   ALA A 328       9.897 -15.154  69.856  1.00  0.00              
ATOM   2549  O   ALA A 328      10.411 -16.267  69.707  1.00  0.00              
ATOM   2550  N   PRO A 329       9.901 -14.578  71.067  1.00  0.00              
ATOM   2551  CD  PRO A 329       9.678 -13.156  71.319  1.00  0.00              
ATOM   2552  CA  PRO A 329      10.317 -15.274  72.280  1.00  0.00              
ATOM   2553  CB  PRO A 329      10.501 -14.136  73.272  1.00  0.00              
ATOM   2554  CG  PRO A 329       9.515 -13.088  72.827  1.00  0.00              
ATOM   2555  C   PRO A 329       9.293 -16.316  72.734  1.00  0.00              
ATOM   2556  O   PRO A 329       8.118 -15.981  72.897  1.00  0.00              
ATOM   2557  N   PRO A 330       9.656 -17.584  72.993  1.00  0.00              
ATOM   2558  CD  PRO A 330      11.027 -18.076  72.907  1.00  0.00              
ATOM   2559  CA  PRO A 330       8.736 -18.668  73.365  1.00  0.00              
ATOM   2560  CB  PRO A 330       9.687 -19.779  73.753  1.00  0.00              
ATOM   2561  CG  PRO A 330      10.835 -19.577  72.801  1.00  0.00              
ATOM   2562  C   PRO A 330       7.721 -18.400  74.475  1.00  0.00              
ATOM   2563  O   PRO A 330       6.699 -19.077  74.581  1.00  0.00              
ATOM   2564  N   GLU A 331       7.979 -17.383  75.297  1.00  0.00              
ATOM   2565  CA  GLU A 331       7.099 -17.012  76.389  1.00  0.00              
ATOM   2566  CB  GLU A 331       7.891 -16.882  77.704  1.00  0.00              
ATOM   2567  CG  GLU A 331       9.058 -15.886  77.767  1.00  0.00              
ATOM   2568  CD  GLU A 331      10.372 -16.394  77.194  1.00  0.00              
ATOM   2569  OE1 GLU A 331      10.547 -16.314  75.977  1.00  0.00              
ATOM   2570  OE2 GLU A 331      11.207 -16.877  77.954  1.00  0.00              
ATOM   2571  C   GLU A 331       6.277 -15.754  76.103  1.00  0.00              
ATOM   2572  O   GLU A 331       5.819 -15.098  77.041  1.00  0.00              
ATOM   2573  N   ARG A 332       6.067 -15.404  74.823  1.00  0.00              
ATOM   2574  CA  ARG A 332       5.269 -14.253  74.389  1.00  0.00              
ATOM   2575  CB  ARG A 332       4.800 -14.457  72.953  1.00  0.00              
ATOM   2576  CG  ARG A 332       5.791 -13.999  71.899  1.00  0.00              
ATOM   2577  CD  ARG A 332       5.603 -14.763  70.599  1.00  0.00              
ATOM   2578  NE  ARG A 332       6.121 -16.115  70.732  1.00  0.00              
ATOM   2579  CZ  ARG A 332       5.792 -17.117  69.916  1.00  0.00              
ATOM   2580  NH1 ARG A 332       6.348 -18.301  70.128  1.00  0.00              
ATOM   2581  NH2 ARG A 332       4.927 -16.970  68.917  1.00  0.00              
ATOM   2582  C   ARG A 332       4.073 -13.851  75.244  1.00  0.00              
ATOM   2583  O   ARG A 332       4.004 -12.708  75.704  1.00  0.00              
ATOM   2584  N   LYS A 333       3.180 -14.801  75.532  1.00  0.00              
ATOM   2585  CA  LYS A 333       1.996 -14.578  76.356  1.00  0.00              
ATOM   2586  CB  LYS A 333       1.221 -15.892  76.419  1.00  0.00              
ATOM   2587  CG  LYS A 333      -0.171 -15.789  77.018  1.00  0.00              
ATOM   2588  CD  LYS A 333      -0.655 -17.170  77.407  1.00  0.00              
ATOM   2589  CE  LYS A 333      -1.919 -17.035  78.235  1.00  0.00              
ATOM   2590  NZ  LYS A 333      -2.195 -18.268  78.946  1.00  0.00              
ATOM   2591  C   LYS A 333       2.293 -14.080  77.774  1.00  0.00              
ATOM   2592  O   LYS A 333       1.513 -13.332  78.371  1.00  0.00              
ATOM   2593  N   TYR A 334       3.428 -14.503  78.336  1.00  0.00              
ATOM   2594  CA  TYR A 334       3.799 -14.139  79.695  1.00  0.00              
ATOM   2595  CB  TYR A 334       4.109 -15.397  80.511  1.00  0.00              
ATOM   2596  CG  TYR A 334       2.966 -16.401  80.579  1.00  0.00              
ATOM   2597  CD1 TYR A 334       1.724 -16.019  81.050  1.00  0.00              
ATOM   2598  CE1 TYR A 334       0.683 -16.923  81.067  1.00  0.00              
ATOM   2599  CD2 TYR A 334       3.174 -17.696  80.147  1.00  0.00              
ATOM   2600  CE2 TYR A 334       2.136 -18.605  80.164  1.00  0.00              
ATOM   2601  CZ  TYR A 334       0.894 -18.206  80.611  1.00  0.00              
ATOM   2602  OH  TYR A 334      -0.163 -19.098  80.581  1.00  0.00              
ATOM   2603  C   TYR A 334       4.985 -13.183  79.764  1.00  0.00              
ATOM   2604  O   TYR A 334       5.337 -12.727  80.854  1.00  0.00              
ATOM   2605  N   SER A 335       5.599 -12.849  78.619  1.00  0.00              
ATOM   2606  CA  SER A 335       6.787 -11.999  78.534  1.00  0.00              
ATOM   2607  CB  SER A 335       7.037 -11.602  77.083  1.00  0.00              
ATOM   2608  OG  SER A 335       5.945 -10.860  76.544  1.00  0.00              
ATOM   2609  C   SER A 335       6.773 -10.740  79.394  1.00  0.00              
ATOM   2610  O   SER A 335       7.734 -10.441  80.102  1.00  0.00              
ATOM   2611  N   VAL A 336       5.640 -10.033  79.339  1.00  0.00              
ATOM   2612  CA  VAL A 336       5.370  -8.864  80.168  1.00  0.00              
ATOM   2613  CB  VAL A 336       3.922  -8.377  79.933  1.00  0.00              
ATOM   2614  CG1 VAL A 336       3.657  -7.140  80.762  1.00  0.00              
ATOM   2615  CG2 VAL A 336       3.601  -8.093  78.474  1.00  0.00              
ATOM   2616  C   VAL A 336       5.559  -9.176  81.651  1.00  0.00              
ATOM   2617  O   VAL A 336       6.298  -8.490  82.362  1.00  0.00              
ATOM   2618  N   TRP A 337       4.908 -10.254  82.103  1.00  0.00              
ATOM   2619  CA  TRP A 337       4.924 -10.643  83.502  1.00  0.00              
ATOM   2620  CB  TRP A 337       3.960 -11.816  83.727  1.00  0.00              
ATOM   2621  CG  TRP A 337       3.765 -12.159  85.198  1.00  0.00              
ATOM   2622  CD2 TRP A 337       4.437 -13.105  85.926  1.00  0.00              
ATOM   2623  CE2 TRP A 337       3.980 -12.865  87.183  1.00  0.00              
ATOM   2624  CE3 TRP A 337       5.606 -13.789  85.694  1.00  0.00              
ATOM   2625  CD1 TRP A 337       2.919 -11.421  85.997  1.00  0.00              
ATOM   2626  NE1 TRP A 337       3.087 -11.871  87.219  1.00  0.00              
ATOM   2627  CZ2 TRP A 337       4.661 -13.256  88.304  1.00  0.00              
ATOM   2628  CZ3 TRP A 337       6.291 -14.229  86.811  1.00  0.00              
ATOM   2629  CH2 TRP A 337       5.829 -13.961  88.092  1.00  0.00              
ATOM   2630  C   TRP A 337       6.340 -11.028  83.910  1.00  0.00              
ATOM   2631  O   TRP A 337       6.817 -10.618  84.968  1.00  0.00              
ATOM   2632  N   ILE A 338       7.023 -11.805  83.064  1.00  0.00              
ATOM   2633  CA  ILE A 338       8.378 -12.262  83.343  1.00  0.00              
ATOM   2634  CB  ILE A 338       8.791 -13.342  82.314  1.00  0.00              
ATOM   2635  CG2 ILE A 338      10.242 -13.786  82.498  1.00  0.00              
ATOM   2636  CG1 ILE A 338       7.852 -14.539  82.447  1.00  0.00              
ATOM   2637  CD1 ILE A 338       8.026 -15.644  81.390  1.00  0.00              
ATOM   2638  C   ILE A 338       9.353 -11.091  83.419  1.00  0.00              
ATOM   2639  O   ILE A 338      10.147 -11.014  84.357  1.00  0.00              
ATOM   2640  N   GLY A 339       9.259 -10.136  82.487  1.00  0.00              
ATOM   2641  CA  GLY A 339      10.041  -8.907  82.535  1.00  0.00              
ATOM   2642  C   GLY A 339       9.785  -8.129  83.816  1.00  0.00              
ATOM   2643  O   GLY A 339      10.714  -7.649  84.467  1.00  0.00              
ATOM   2644  N   GLY A 340       8.508  -8.051  84.204  1.00  0.00              
ATOM   2645  CA  GLY A 340       8.115  -7.491  85.486  1.00  0.00              
ATOM   2646  C   GLY A 340       8.770  -8.207  86.661  1.00  0.00              
ATOM   2647  O   GLY A 340       9.305  -7.563  87.559  1.00  0.00              
ATOM   2648  N   SER A 341       8.771  -9.542  86.639  1.00  0.00              
ATOM   2649  CA  SER A 341       9.368 -10.365  87.682  1.00  0.00              
ATOM   2650  CB  SER A 341       9.063 -11.825  87.366  1.00  0.00              
ATOM   2651  OG  SER A 341       9.432 -12.747  88.380  1.00  0.00              
ATOM   2652  C   SER A 341      10.873 -10.143  87.812  1.00  0.00              
ATOM   2653  O   SER A 341      11.412 -10.102  88.924  1.00  0.00              
ATOM   2654  N   ILE A 342      11.556  -9.981  86.670  1.00  0.00              
ATOM   2655  CA  ILE A 342      12.974  -9.645  86.646  1.00  0.00              
ATOM   2656  CB  ILE A 342      13.529  -9.697  85.196  1.00  0.00              
ATOM   2657  CG2 ILE A 342      14.997  -9.271  85.153  1.00  0.00              
ATOM   2658  CG1 ILE A 342      13.379 -11.089  84.591  1.00  0.00              
ATOM   2659  CD1 ILE A 342      13.647 -11.157  83.073  1.00  0.00              
ATOM   2660  C   ILE A 342      13.170  -8.267  87.270  1.00  0.00              
ATOM   2661  O   ILE A 342      13.788  -8.151  88.329  1.00  0.00              
ATOM   2662  N   LEU A 343      12.579  -7.226  86.672  1.00  0.00              
ATOM   2663  CA  LEU A 343      12.778  -5.858  87.127  1.00  0.00              
ATOM   2664  CB  LEU A 343      12.052  -4.866  86.218  1.00  0.00              
ATOM   2665  CG  LEU A 343      12.744  -4.387  84.938  1.00  0.00              
ATOM   2666  CD1 LEU A 343      13.067  -5.511  83.967  1.00  0.00              
ATOM   2667  CD2 LEU A 343      11.885  -3.346  84.248  1.00  0.00              
ATOM   2668  C   LEU A 343      12.408  -5.631  88.585  1.00  0.00              
ATOM   2669  O   LEU A 343      13.224  -5.125  89.356  1.00  0.00              
ATOM   2670  N   ALA A 344      11.228  -6.089  89.014  1.00  0.00              
ATOM   2671  CA  ALA A 344      10.781  -5.938  90.392  1.00  0.00              
ATOM   2672  CB  ALA A 344       9.368  -6.477  90.542  1.00  0.00              
ATOM   2673  C   ALA A 344      11.644  -6.624  91.446  1.00  0.00              
ATOM   2674  O   ALA A 344      11.506  -6.328  92.634  1.00  0.00              
ATOM   2675  N   SER A 345      12.547  -7.533  91.065  1.00  0.00              
ATOM   2676  CA  SER A 345      13.470  -8.114  92.025  1.00  0.00              
ATOM   2677  CB  SER A 345      13.604  -9.621  91.794  1.00  0.00              
ATOM   2678  OG  SER A 345      13.825 -10.002  90.442  1.00  0.00              
ATOM   2679  C   SER A 345      14.829  -7.420  92.072  1.00  0.00              
ATOM   2680  O   SER A 345      15.629  -7.659  92.979  1.00  0.00              
ATOM   2681  N   LEU A 346      15.104  -6.515  91.127  1.00  0.00              
ATOM   2682  CA  LEU A 346      16.400  -5.860  91.040  1.00  0.00              
ATOM   2683  CB  LEU A 346      16.705  -5.544  89.585  1.00  0.00              
ATOM   2684  CG  LEU A 346      16.979  -6.716  88.652  1.00  0.00              
ATOM   2685  CD1 LEU A 346      16.907  -6.273  87.204  1.00  0.00              
ATOM   2686  CD2 LEU A 346      18.323  -7.356  88.963  1.00  0.00              
ATOM   2687  C   LEU A 346      16.526  -4.612  91.905  1.00  0.00              
ATOM   2688  O   LEU A 346      15.632  -3.758  91.958  1.00  0.00              
ATOM   2689  N   SER A 347      17.678  -4.482  92.565  1.00  0.00              
ATOM   2690  CA  SER A 347      17.889  -3.482  93.599  1.00  0.00              
ATOM   2691  CB  SER A 347      19.162  -3.817  94.368  1.00  0.00              
ATOM   2692  OG  SER A 347      20.143  -4.404  93.521  1.00  0.00              
ATOM   2693  C   SER A 347      17.857  -2.025  93.159  1.00  0.00              
ATOM   2694  O   SER A 347      17.368  -1.166  93.900  1.00  0.00              
ATOM   2695  N   THR A 348      18.331  -1.707  91.950  1.00  0.00              
ATOM   2696  CA  THR A 348      18.173  -0.361  91.416  1.00  0.00              
ATOM   2697  CB  THR A 348      19.029  -0.173  90.153  1.00  0.00              
ATOM   2698  OG1 THR A 348      20.334  -0.627  90.492  1.00  0.00              
ATOM   2699  CG2 THR A 348      19.085   1.269  89.682  1.00  0.00              
ATOM   2700  C   THR A 348      16.699  -0.068  91.136  1.00  0.00              
ATOM   2701  O   THR A 348      16.205   1.014  91.457  1.00  0.00              
ATOM   2702  N   PHE A 349      15.943  -1.051  90.626  1.00  0.00              
ATOM   2703  CA  PHE A 349      14.537  -0.843  90.301  1.00  0.00              
ATOM   2704  CB  PHE A 349      13.992  -2.024  89.507  1.00  0.00              
ATOM   2705  CG  PHE A 349      12.611  -1.795  88.903  1.00  0.00              
ATOM   2706  CD1 PHE A 349      12.488  -1.088  87.722  1.00  0.00              
ATOM   2707  CD2 PHE A 349      11.485  -2.306  89.525  1.00  0.00              
ATOM   2708  CE1 PHE A 349      11.240  -0.902  87.164  1.00  0.00              
ATOM   2709  CE2 PHE A 349      10.243  -2.116  88.959  1.00  0.00              
ATOM   2710  CZ  PHE A 349      10.121  -1.419  87.778  1.00  0.00              
ATOM   2711  C   PHE A 349      13.706  -0.616  91.559  1.00  0.00              
ATOM   2712  O   PHE A 349      12.666   0.042  91.508  1.00  0.00              
ATOM   2713  N   GLN A 350      14.177  -1.107  92.714  1.00  0.00              
ATOM   2714  CA  GLN A 350      13.534  -0.824  93.993  1.00  0.00              
ATOM   2715  CB  GLN A 350      14.277  -1.461  95.168  1.00  0.00              
ATOM   2716  CG  GLN A 350      14.566  -2.958  95.076  1.00  0.00              
ATOM   2717  CD  GLN A 350      13.370  -3.839  94.757  1.00  0.00              
ATOM   2718  OE1 GLN A 350      12.518  -4.112  95.599  1.00  0.00              
ATOM   2719  NE2 GLN A 350      13.262  -4.313  93.526  1.00  0.00              
ATOM   2720  C   GLN A 350      13.377   0.668  94.270  1.00  0.00              
ATOM   2721  O   GLN A 350      12.424   1.082  94.928  1.00  0.00              
ATOM   2722  N   GLN A 351      14.254   1.514  93.711  1.00  0.00              
ATOM   2723  CA  GLN A 351      14.163   2.956  93.916  1.00  0.00              
ATOM   2724  CB  GLN A 351      15.461   3.660  93.501  1.00  0.00              
ATOM   2725  CG  GLN A 351      16.790   2.997  93.894  1.00  0.00              
ATOM   2726  CD  GLN A 351      16.891   2.497  95.328  1.00  0.00              
ATOM   2727  OE1 GLN A 351      16.851   3.260  96.289  1.00  0.00              
ATOM   2728  NE2 GLN A 351      17.032   1.193  95.531  1.00  0.00              
ATOM   2729  C   GLN A 351      12.977   3.563  93.163  1.00  0.00              
ATOM   2730  O   GLN A 351      12.513   4.664  93.473  1.00  0.00              
ATOM   2731  N   MET A 352      12.464   2.839  92.159  1.00  0.00              
ATOM   2732  CA  MET A 352      11.254   3.230  91.451  1.00  0.00              
ATOM   2733  CB  MET A 352      11.168   2.559  90.079  1.00  0.00              
ATOM   2734  CG  MET A 352      12.189   2.999  89.036  1.00  0.00              
ATOM   2735  SD  MET A 352      13.906   2.599  89.448  1.00  0.00              
ATOM   2736  CE  MET A 352      14.584   4.231  89.538  1.00  0.00              
ATOM   2737  C   MET A 352       9.986   2.909  92.235  1.00  0.00              
ATOM   2738  O   MET A 352       8.902   3.345  91.841  1.00  0.00              
ATOM   2739  N   TRP A 353      10.067   2.147  93.336  1.00  0.00              
ATOM   2740  CA  TRP A 353       8.895   1.897  94.160  1.00  0.00              
ATOM   2741  CB  TRP A 353       9.122   0.837  95.237  1.00  0.00              
ATOM   2742  CG  TRP A 353       9.398  -0.597  94.801  1.00  0.00              
ATOM   2743  CD2 TRP A 353       8.867  -1.311  93.756  1.00  0.00              
ATOM   2744  CE2 TRP A 353       9.469  -2.525  93.908  1.00  0.00              
ATOM   2745  CE3 TRP A 353       7.700  -1.183  93.043  1.00  0.00              
ATOM   2746  CD1 TRP A 353      10.277  -1.365  95.530  1.00  0.00              
ATOM   2747  NE1 TRP A 353      10.290  -2.549  94.961  1.00  0.00              
ATOM   2748  CZ2 TRP A 353       8.984  -3.686  93.363  1.00  0.00              
ATOM   2749  CZ3 TRP A 353       7.203  -2.333  92.454  1.00  0.00              
ATOM   2750  CH2 TRP A 353       7.832  -3.562  92.608  1.00  0.00              
ATOM   2751  C   TRP A 353       8.475   3.175  94.865  1.00  0.00              
ATOM   2752  O   TRP A 353       9.200   3.727  95.695  1.00  0.00              
ATOM   2753  N   ILE A 354       7.288   3.656  94.510  1.00  0.00              
ATOM   2754  CA  ILE A 354       6.683   4.782  95.200  1.00  0.00              
ATOM   2755  CB  ILE A 354       5.468   5.303  94.402  1.00  0.00              
ATOM   2756  CG2 ILE A 354       4.869   6.511  95.111  1.00  0.00              
ATOM   2757  CG1 ILE A 354       5.828   5.638  92.960  1.00  0.00              
ATOM   2758  CD1 ILE A 354       4.611   5.771  92.027  1.00  0.00              
ATOM   2759  C   ILE A 354       6.226   4.219  96.538  1.00  0.00              
ATOM   2760  O   ILE A 354       5.383   3.321  96.567  1.00  0.00              
ATOM   2761  N   THR A 355       6.818   4.654  97.649  1.00  0.00              
ATOM   2762  CA  THR A 355       6.312   4.294  98.963  1.00  0.00              
ATOM   2763  CB  THR A 355       7.371   4.571 100.057  1.00  0.00              
ATOM   2764  OG1 THR A 355       7.727   5.950  99.981  1.00  0.00              
ATOM   2765  CG2 THR A 355       8.585   3.671  99.910  1.00  0.00              
ATOM   2766  C   THR A 355       5.009   5.026  99.264  1.00  0.00              
ATOM   2767  O   THR A 355       4.718   6.048  98.632  1.00  0.00              
ATOM   2768  N   LYS A 356       4.202   4.553 100.223  1.00  0.00              
ATOM   2769  CA  LYS A 356       3.044   5.317 100.684  1.00  0.00              
ATOM   2770  CB  LYS A 356       2.229   4.532 101.713  1.00  0.00              
ATOM   2771  CG  LYS A 356       0.847   5.147 101.920  1.00  0.00              
ATOM   2772  CD  LYS A 356      -0.037   4.331 102.848  1.00  0.00              
ATOM   2773  CE  LYS A 356      -1.335   5.099 103.052  1.00  0.00              
ATOM   2774  NZ  LYS A 356      -2.226   4.417 103.972  1.00  0.00              
ATOM   2775  C   LYS A 356       3.469   6.680 101.228  1.00  0.00              
ATOM   2776  O   LYS A 356       2.773   7.679 101.061  1.00  0.00              
ATOM   2777  N   GLN A 357       4.661   6.724 101.829  1.00  0.00              
ATOM   2778  CA  GLN A 357       5.347   7.955 102.195  1.00  0.00              
ATOM   2779  CB  GLN A 357       6.667   7.516 102.852  1.00  0.00              
ATOM   2780  CG  GLN A 357       7.776   8.516 103.164  1.00  0.00              
ATOM   2781  CD  GLN A 357       8.711   8.782 101.993  1.00  0.00              
ATOM   2782  OE1 GLN A 357       9.238   7.865 101.361  1.00  0.00              
ATOM   2783  NE2 GLN A 357       8.902  10.046 101.644  1.00  0.00              
ATOM   2784  C   GLN A 357       5.525   8.890 100.994  1.00  0.00              
ATOM   2785  O   GLN A 357       5.021  10.017 101.002  1.00  0.00              
ATOM   2786  N   GLU A 358       6.189   8.428  99.926  1.00  0.00              
ATOM   2787  CA  GLU A 358       6.391   9.228  98.721  1.00  0.00              
ATOM   2788  CB  GLU A 358       7.261   8.467  97.729  1.00  0.00              
ATOM   2789  CG  GLU A 358       8.732   8.442  98.132  1.00  0.00              
ATOM   2790  CD  GLU A 358       9.577   7.426  97.376  1.00  0.00              
ATOM   2791  OE1 GLU A 358      10.417   7.824  96.568  1.00  0.00              
ATOM   2792  OE2 GLU A 358       9.404   6.230  97.595  1.00  0.00              
ATOM   2793  C   GLU A 358       5.082   9.661  98.070  1.00  0.00              
ATOM   2794  O   GLU A 358       4.955  10.799  97.616  1.00  0.00              
ATOM   2795  N   TYR A 359       4.085   8.771  98.075  1.00  0.00              
ATOM   2796  CA  TYR A 359       2.735   9.096  97.642  1.00  0.00              
ATOM   2797  CB  TYR A 359       1.861   7.838  97.696  1.00  0.00              
ATOM   2798  CG  TYR A 359       0.423   8.051  97.242  1.00  0.00              
ATOM   2799  CD1 TYR A 359       0.141   8.151  95.895  1.00  0.00              
ATOM   2800  CE1 TYR A 359      -1.150   8.398  95.483  1.00  0.00              
ATOM   2801  CD2 TYR A 359      -0.590   8.173  98.177  1.00  0.00              
ATOM   2802  CE2 TYR A 359      -1.881   8.431  97.767  1.00  0.00              
ATOM   2803  CZ  TYR A 359      -2.145   8.557  96.420  1.00  0.00              
ATOM   2804  OH  TYR A 359      -3.418   8.871  95.994  1.00  0.00              
ATOM   2805  C   TYR A 359       2.123  10.193  98.506  1.00  0.00              
ATOM   2806  O   TYR A 359       1.562  11.154  97.984  1.00  0.00              
ATOM   2807  N   ASP A 360       2.243  10.085  99.832  1.00  0.00              
ATOM   2808  CA  ASP A 360       1.617  11.032 100.748  1.00  0.00              
ATOM   2809  CB  ASP A 360       1.674  10.561 102.204  1.00  0.00              
ATOM   2810  CG  ASP A 360       0.818   9.350 102.565  1.00  0.00              
ATOM   2811  OD1 ASP A 360       1.165   8.665 103.526  1.00  0.00              
ATOM   2812  OD2 ASP A 360      -0.197   9.092 101.912  1.00  0.00              
ATOM   2813  C   ASP A 360       2.231  12.417 100.658  1.00  0.00              
ATOM   2814  O   ASP A 360       1.571  13.418 100.935  1.00  0.00              
ATOM   2815  N   GLU A 361       3.512  12.478 100.282  1.00  0.00              
ATOM   2816  CA  GLU A 361       4.156  13.751 100.016  1.00  0.00              
ATOM   2817  CB  GLU A 361       5.650  13.690 100.320  1.00  0.00              
ATOM   2818  CG  GLU A 361       6.006  13.788 101.804  1.00  0.00              
ATOM   2819  CD  GLU A 361       5.811  12.522 102.627  1.00  0.00              
ATOM   2820  OE1 GLU A 361       6.771  11.760 102.745  1.00  0.00              
ATOM   2821  OE2 GLU A 361       4.726  12.310 103.170  1.00  0.00              
ATOM   2822  C   GLU A 361       3.930  14.317  98.618  1.00  0.00              
ATOM   2823  O   GLU A 361       3.646  15.507  98.480  1.00  0.00              
ATOM   2824  N   ALA A 362       4.043  13.508  97.560  1.00  0.00              
ATOM   2825  CA  ALA A 362       3.999  14.030  96.199  1.00  0.00              
ATOM   2826  CB  ALA A 362       5.172  13.460  95.419  1.00  0.00              
ATOM   2827  C   ALA A 362       2.725  13.768  95.401  1.00  0.00              
ATOM   2828  O   ALA A 362       2.573  14.251  94.273  1.00  0.00              
ATOM   2829  N   GLY A 363       1.791  13.000  95.967  1.00  0.00              
ATOM   2830  CA  GLY A 363       0.525  12.684  95.317  1.00  0.00              
ATOM   2831  C   GLY A 363       0.658  11.676  94.177  1.00  0.00              
ATOM   2832  O   GLY A 363       1.770  11.265  93.836  1.00  0.00              
ATOM   2833  N   PRO A 364      -0.437  11.258  93.515  1.00  0.00              
ATOM   2834  CD  PRO A 364      -1.800  11.695  93.806  1.00  0.00              
ATOM   2835  CA  PRO A 364      -0.410  10.324  92.383  1.00  0.00              
ATOM   2836  CB  PRO A 364      -1.883  10.138  92.076  1.00  0.00              
ATOM   2837  CG  PRO A 364      -2.514  11.442  92.492  1.00  0.00              
ATOM   2838  C   PRO A 364       0.392  10.814  91.178  1.00  0.00              
ATOM   2839  O   PRO A 364       0.819  10.046  90.314  1.00  0.00              
ATOM   2840  N   SER A 365       0.615  12.128  91.141  1.00  0.00              
ATOM   2841  CA  SER A 365       1.514  12.796  90.219  1.00  0.00              
ATOM   2842  CB  SER A 365       1.548  14.278  90.600  1.00  0.00              
ATOM   2843  OG  SER A 365       1.094  14.508  91.936  1.00  0.00              
ATOM   2844  C   SER A 365       2.925  12.222  90.135  1.00  0.00              
ATOM   2845  O   SER A 365       3.504  12.183  89.046  1.00  0.00              
ATOM   2846  N   ILE A 366       3.455  11.696  91.249  1.00  0.00              
ATOM   2847  CA  ILE A 366       4.832  11.210  91.332  1.00  0.00              
ATOM   2848  CB  ILE A 366       5.114  10.712  92.774  1.00  0.00              
ATOM   2849  CG2 ILE A 366       4.275   9.480  93.094  1.00  0.00              
ATOM   2850  CG1 ILE A 366       6.604  10.472  93.021  1.00  0.00              
ATOM   2851  CD1 ILE A 366       6.988  10.089  94.459  1.00  0.00              
ATOM   2852  C   ILE A 366       5.257  10.178  90.281  1.00  0.00              
ATOM   2853  O   ILE A 366       6.441  10.098  89.945  1.00  0.00              
ATOM   2854  N   VAL A 367       4.318   9.424  89.690  1.00  0.00              
ATOM   2855  CA  VAL A 367       4.635   8.432  88.660  1.00  0.00              
ATOM   2856  CB  VAL A 367       3.370   7.686  88.159  1.00  0.00              
ATOM   2857  CG1 VAL A 367       3.780   6.449  87.371  1.00  0.00              
ATOM   2858  CG2 VAL A 367       2.436   7.261  89.284  1.00  0.00              
ATOM   2859  C   VAL A 367       5.357   9.084  87.476  1.00  0.00              
ATOM   2860  O   VAL A 367       6.284   8.522  86.896  1.00  0.00              
ATOM   2861  N   HIS A 368       4.999  10.340  87.186  1.00  0.00              
ATOM   2862  CA  HIS A 368       5.587  11.103  86.090  1.00  0.00              
ATOM   2863  CB  HIS A 368       4.710  12.315  85.789  1.00  0.00              
ATOM   2864  CG  HIS A 368       3.260  11.920  85.565  1.00  0.00              
ATOM   2865  ND1 HIS A 368       2.335  11.786  86.501  1.00  0.00              
ATOM   2866  CD2 HIS A 368       2.729  11.521  84.365  1.00  0.00              
ATOM   2867  NE2 HIS A 368       1.514  11.129  84.657  1.00  0.00              
ATOM   2868  CE1 HIS A 368       1.269  11.293  85.935  1.00  0.00              
ATOM   2869  C   HIS A 368       7.019  11.559  86.364  1.00  0.00              
ATOM   2870  O   HIS A 368       7.721  12.030  85.458  1.00  0.00              
ATOM   2871  N   ARG A 369       7.429  11.454  87.633  1.00  0.00              
ATOM   2872  CA  ARG A 369       8.798  11.700  88.055  1.00  0.00              
ATOM   2873  CB  ARG A 369       8.823  12.461  89.386  1.00  0.00              
ATOM   2874  CG  ARG A 369       8.055  13.790  89.466  1.00  0.00              
ATOM   2875  CD  ARG A 369       8.581  14.907  88.560  1.00  0.00              
ATOM   2876  NE  ARG A 369       8.328  14.620  87.157  1.00  0.00              
ATOM   2877  CZ  ARG A 369       7.417  15.251  86.420  1.00  0.00              
ATOM   2878  NH1 ARG A 369       7.136  14.726  85.238  1.00  0.00              
ATOM   2879  NH2 ARG A 369       6.820  16.364  86.831  1.00  0.00              
ATOM   2880  C   ARG A 369       9.562  10.390  88.193  1.00  0.00              
ATOM   2881  O   ARG A 369      10.758  10.326  87.902  1.00  0.00              
ATOM   2882  N   LYS A 370       8.889   9.317  88.626  1.00  0.00              
ATOM   2883  CA  LYS A 370       9.497   8.000  88.753  1.00  0.00              
ATOM   2884  CB  LYS A 370       8.616   7.092  89.613  1.00  0.00              
ATOM   2885  CG  LYS A 370       8.612   7.389  91.104  1.00  0.00              
ATOM   2886  CD  LYS A 370       9.950   7.045  91.740  1.00  0.00              
ATOM   2887  CE  LYS A 370       9.825   7.186  93.244  1.00  0.00              
ATOM   2888  NZ  LYS A 370      11.099   6.974  93.904  1.00  0.00              
ATOM   2889  C   LYS A 370       9.803   7.337  87.411  1.00  0.00              
ATOM   2890  O   LYS A 370       9.136   6.407  86.955  1.00  0.00              
ATOM   2891  N   CYS A 371      10.845   7.836  86.750  1.00  0.00              
ATOM   2892  CA  CYS A 371      11.296   7.273  85.486  1.00  0.00              
ATOM   2893  CB  CYS A 371      12.274   8.244  84.835  1.00  0.00              
ATOM   2894  SG  CYS A 371      12.691   7.840  83.121  1.00  0.00              
ATOM   2895  C   CYS A 371      11.938   5.900  85.680  1.00  0.00              
ATOM   2896  O   CYS A 371      12.746   5.747  86.601  1.00  0.00              
ATOM   2897  OXT CYS A 371      11.625   4.994  84.913  1.00  0.00              
TER    2898      CYS A 371
ATOM   2899  N   ASP B   1      52.039  24.582  60.463  1.00  0.00              
ATOM   2900  CA  ASP B   1      52.489  23.707  61.545  1.00  0.00              
ATOM   2901  CB  ASP B   1      53.964  23.997  61.884  1.00  0.00              
ATOM   2902  CG  ASP B   1      54.574  23.208  63.052  1.00  0.00              
ATOM   2903  OD1 ASP B   1      54.482  21.982  63.075  1.00  0.00              
ATOM   2904  OD2 ASP B   1      55.124  23.843  63.952  1.00  0.00              
ATOM   2905  C   ASP B   1      51.619  23.793  62.794  1.00  0.00              
ATOM   2906  O   ASP B   1      51.722  22.982  63.715  1.00  0.00              
ATOM   2907  N   TYR B   2      50.710  24.769  62.785  1.00  0.00              
ATOM   2908  CA  TYR B   2      49.765  24.982  63.878  1.00  0.00              
ATOM   2909  CB  TYR B   2      48.855  26.176  63.561  1.00  0.00              
ATOM   2910  CG  TYR B   2      47.866  26.522  64.670  1.00  0.00              
ATOM   2911  CD1 TYR B   2      48.322  27.025  65.875  1.00  0.00              
ATOM   2912  CE1 TYR B   2      47.431  27.279  66.897  1.00  0.00              
ATOM   2913  CD2 TYR B   2      46.516  26.295  64.479  1.00  0.00              
ATOM   2914  CE2 TYR B   2      45.622  26.548  65.499  1.00  0.00              
ATOM   2915  CZ  TYR B   2      46.089  27.034  66.702  1.00  0.00              
ATOM   2916  OH  TYR B   2      45.201  27.276  67.731  1.00  0.00              
ATOM   2917  C   TYR B   2      48.933  23.734  64.164  1.00  0.00              
ATOM   2918  O   TYR B   2      48.715  23.375  65.321  1.00  0.00              
ATOM   2919  N   GLU B   3      48.511  23.052  63.094  1.00  0.00              
ATOM   2920  CA  GLU B   3      47.789  21.793  63.190  1.00  0.00              
ATOM   2921  CB  GLU B   3      47.465  21.288  61.787  1.00  0.00              
ATOM   2922  CG  GLU B   3      46.536  20.078  61.755  1.00  0.00              
ATOM   2923  CD  GLU B   3      46.283  19.542  60.355  1.00  0.00              
ATOM   2924  OE1 GLU B   3      47.088  18.745  59.876  1.00  0.00              
ATOM   2925  OE2 GLU B   3      45.286  19.926  59.747  1.00  0.00              
ATOM   2926  C   GLU B   3      48.590  20.747  63.960  1.00  0.00              
ATOM   2927  O   GLU B   3      48.053  20.117  64.870  1.00  0.00              
ATOM   2928  N   LYS B   4      49.886  20.596  63.658  1.00  0.00              
ATOM   2929  CA  LYS B   4      50.724  19.615  64.333  1.00  0.00              
ATOM   2930  CB  LYS B   4      52.072  19.478  63.619  1.00  0.00              
ATOM   2931  CG  LYS B   4      53.039  18.417  64.156  1.00  0.00              
ATOM   2932  CD  LYS B   4      52.446  17.012  64.126  1.00  0.00              
ATOM   2933  CE  LYS B   4      53.484  15.981  64.546  1.00  0.00              
ATOM   2934  NZ  LYS B   4      52.862  14.680  64.703  1.00  0.00              
ATOM   2935  C   LYS B   4      50.900  19.993  65.799  1.00  0.00              
ATOM   2936  O   LYS B   4      50.807  19.129  66.669  1.00  0.00              
ATOM   2937  N   ASN B   5      51.076  21.288  66.092  1.00  0.00              
ATOM   2938  CA  ASN B   5      51.119  21.771  67.471  1.00  0.00              
ATOM   2939  CB  ASN B   5      51.355  23.275  67.545  1.00  0.00              
ATOM   2940  CG  ASN B   5      52.796  23.677  67.284  1.00  0.00              
ATOM   2941  OD1 ASN B   5      53.570  23.944  68.198  1.00  0.00              
ATOM   2942  ND2 ASN B   5      53.211  23.743  66.031  1.00  0.00              
ATOM   2943  C   ASN B   5      49.851  21.442  68.245  1.00  0.00              
ATOM   2944  O   ASN B   5      49.916  20.958  69.376  1.00  0.00              
ATOM   2945  N   LYS B   6      48.689  21.656  67.618  1.00  0.00              
ATOM   2946  CA  LYS B   6      47.401  21.318  68.205  1.00  0.00              
ATOM   2947  CB  LYS B   6      46.285  21.809  67.287  1.00  0.00              
ATOM   2948  CG  LYS B   6      44.883  21.672  67.860  1.00  0.00              
ATOM   2949  CD  LYS B   6      43.867  22.138  66.834  1.00  0.00              
ATOM   2950  CE  LYS B   6      42.465  21.979  67.396  1.00  0.00              
ATOM   2951  NZ  LYS B   6      41.479  22.396  66.419  1.00  0.00              
ATOM   2952  C   LYS B   6      47.278  19.816  68.447  1.00  0.00              
ATOM   2953  O   LYS B   6      46.841  19.394  69.517  1.00  0.00              
ATOM   2954  N   VAL B   7      47.699  18.992  67.483  1.00  0.00              
ATOM   2955  CA  VAL B   7      47.705  17.539  67.618  1.00  0.00              
ATOM   2956  CB  VAL B   7      48.109  16.924  66.252  1.00  0.00              
ATOM   2957  CG1 VAL B   7      48.390  15.436  66.297  1.00  0.00              
ATOM   2958  CG2 VAL B   7      46.972  17.127  65.262  1.00  0.00              
ATOM   2959  C   VAL B   7      48.591  17.083  68.780  1.00  0.00              
ATOM   2960  O   VAL B   7      48.165  16.278  69.614  1.00  0.00              
ATOM   2961  N   CYS B   8      49.805  17.636  68.881  1.00  0.00              
ATOM   2962  CA  CYS B   8      50.700  17.383  70.005  1.00  0.00              
ATOM   2963  CB  CYS B   8      52.021  18.121  69.826  1.00  0.00              
ATOM   2964  SG  CYS B   8      52.903  17.736  68.293  1.00  0.00              
ATOM   2965  C   CYS B   8      50.091  17.808  71.335  1.00  0.00              
ATOM   2966  O   CYS B   8      50.221  17.110  72.347  1.00  0.00              
ATOM   2967  N   LYS B   9      49.402  18.956  71.338  1.00  0.00              
ATOM   2968  CA  LYS B   9      48.698  19.449  72.512  1.00  0.00              
ATOM   2969  CB  LYS B   9      48.130  20.838  72.234  1.00  0.00              
ATOM   2970  CG  LYS B   9      47.527  21.534  73.443  1.00  0.00              
ATOM   2971  CD  LYS B   9      47.027  22.908  73.038  1.00  0.00              
ATOM   2972  CE  LYS B   9      46.461  23.625  74.251  1.00  0.00              
ATOM   2973  NZ  LYS B   9      46.009  24.953  73.884  1.00  0.00              
ATOM   2974  C   LYS B   9      47.591  18.486  72.920  1.00  0.00              
ATOM   2975  O   LYS B   9      47.482  18.152  74.097  1.00  0.00              
ATOM   2976  N   GLU B  10      46.796  17.976  71.972  1.00  0.00              
ATOM   2977  CA  GLU B  10      45.758  17.003  72.282  1.00  0.00              
ATOM   2978  CB  GLU B  10      44.898  16.682  71.060  1.00  0.00              
ATOM   2979  CG  GLU B  10      44.178  17.874  70.429  1.00  0.00              
ATOM   2980  CD  GLU B  10      43.331  18.699  71.388  1.00  0.00              
ATOM   2981  OE1 GLU B  10      42.264  18.233  71.787  1.00  0.00              
ATOM   2982  OE2 GLU B  10      43.741  19.808  71.730  1.00  0.00              
ATOM   2983  C   GLU B  10      46.334  15.716  72.856  1.00  0.00              
ATOM   2984  O   GLU B  10      45.840  15.217  73.865  1.00  0.00              
ATOM   2985  N   PHE B  11      47.412  15.204  72.254  1.00  0.00              
ATOM   2986  CA  PHE B  11      48.104  14.022  72.752  1.00  0.00              
ATOM   2987  CB  PHE B  11      49.297  13.747  71.845  1.00  0.00              
ATOM   2988  CG  PHE B  11      50.016  12.421  72.061  1.00  0.00              
ATOM   2989  CD1 PHE B  11      49.484  11.259  71.537  1.00  0.00              
ATOM   2990  CD2 PHE B  11      51.224  12.390  72.731  1.00  0.00              
ATOM   2991  CE1 PHE B  11      50.171  10.072  71.670  1.00  0.00              
ATOM   2992  CE2 PHE B  11      51.900  11.195  72.865  1.00  0.00              
ATOM   2993  CZ  PHE B  11      51.377  10.037  72.334  1.00  0.00              
ATOM   2994  C   PHE B  11      48.569  14.187  74.196  1.00  0.00              
ATOM   2995  O   PHE B  11      48.278  13.345  75.047  1.00  0.00              
ATOM   2996  N   SER B  12      49.265  15.288  74.486  1.00  0.00              
ATOM   2997  CA  SER B  12      49.798  15.524  75.819  1.00  0.00              
ATOM   2998  CB  SER B  12      50.875  16.604  75.773  1.00  0.00              
ATOM   2999  OG  SER B  12      50.464  17.765  75.063  1.00  0.00              
ATOM   3000  C   SER B  12      48.740  15.853  76.866  1.00  0.00              
ATOM   3001  O   SER B  12      48.743  15.283  77.957  1.00  0.00              
ATOM   3002  N   HIS B  13      47.811  16.755  76.536  1.00  0.00              
ATOM   3003  CA  HIS B  13      46.756  17.167  77.451  1.00  0.00              
ATOM   3004  CB  HIS B  13      46.049  18.407  76.896  1.00  0.00              
ATOM   3005  CG  HIS B  13      45.067  19.102  77.835  1.00  0.00              
ATOM   3006  ND1 HIS B  13      44.449  18.627  78.908  1.00  0.00              
ATOM   3007  CD2 HIS B  13      44.665  20.406  77.660  1.00  0.00              
ATOM   3008  NE2 HIS B  13      43.827  20.637  78.637  1.00  0.00              
ATOM   3009  CE1 HIS B  13      43.693  19.573  79.390  1.00  0.00              
ATOM   3010  C   HIS B  13      45.740  16.063  77.720  1.00  0.00              
ATOM   3011  O   HIS B  13      45.250  15.948  78.846  1.00  0.00              
ATOM   3012  N   LEU B  14      45.372  15.273  76.709  1.00  0.00              
ATOM   3013  CA  LEU B  14      44.399  14.211  76.911  1.00  0.00              
ATOM   3014  CB  LEU B  14      43.559  13.996  75.658  1.00  0.00              
ATOM   3015  CG  LEU B  14      42.691  15.136  75.142  1.00  0.00              
ATOM   3016  CD1 LEU B  14      42.100  14.758  73.797  1.00  0.00              
ATOM   3017  CD2 LEU B  14      41.597  15.494  76.135  1.00  0.00              
ATOM   3018  C   LEU B  14      45.021  12.891  77.334  1.00  0.00              
ATOM   3019  O   LEU B  14      44.386  12.110  78.044  1.00  0.00              
ATOM   3020  N   GLY B  15      46.257  12.612  76.915  1.00  0.00              
ATOM   3021  CA  GLY B  15      46.872  11.321  77.172  1.00  0.00              
ATOM   3022  C   GLY B  15      46.688  10.410  75.968  1.00  0.00              
ATOM   3023  O   GLY B  15      45.642  10.429  75.311  1.00  0.00              
ATOM   3024  N   LYS B  16      47.704   9.577  75.712  1.00  0.00              
ATOM   3025  CA  LYS B  16      47.797   8.736  74.522  1.00  0.00              
ATOM   3026  CB  LYS B  16      48.957   7.749  74.687  1.00  0.00              
ATOM   3027  CG  LYS B  16      49.213   6.859  73.475  1.00  0.00              
ATOM   3028  CD  LYS B  16      50.450   6.008  73.685  1.00  0.00              
ATOM   3029  CE  LYS B  16      50.634   5.093  72.487  1.00  0.00              
ATOM   3030  NZ  LYS B  16      51.877   4.358  72.604  1.00  0.00              
ATOM   3031  C   LYS B  16      46.518   8.007  74.121  1.00  0.00              
ATOM   3032  O   LYS B  16      45.982   8.278  73.049  1.00  0.00              
ATOM   3033  N   GLU B  17      45.976   7.156  75.000  1.00  0.00              
ATOM   3034  CA  GLU B  17      44.765   6.390  74.719  1.00  0.00              
ATOM   3035  CB  GLU B  17      44.475   5.463  75.898  1.00  0.00              
ATOM   3036  CG  GLU B  17      43.358   4.452  75.645  1.00  0.00              
ATOM   3037  CD  GLU B  17      42.970   3.635  76.867  1.00  0.00              
ATOM   3038  OE1 GLU B  17      42.339   4.179  77.771  1.00  0.00              
ATOM   3039  OE2 GLU B  17      43.294   2.447  76.915  1.00  0.00              
ATOM   3040  C   GLU B  17      43.552   7.280  74.442  1.00  0.00              
ATOM   3041  O   GLU B  17      42.676   6.945  73.639  1.00  0.00              
ATOM   3042  N   ASP B  18      43.507   8.450  75.083  1.00  0.00              
ATOM   3043  CA  ASP B  18      42.401   9.384  74.916  1.00  0.00              
ATOM   3044  CB  ASP B  18      42.410  10.471  75.986  1.00  0.00              
ATOM   3045  CG  ASP B  18      42.290   9.964  77.417  1.00  0.00              
ATOM   3046  OD1 ASP B  18      41.319  10.315  78.084  1.00  0.00              
ATOM   3047  OD2 ASP B  18      43.156   9.198  77.849  1.00  0.00              
ATOM   3048  C   ASP B  18      42.508  10.028  73.544  1.00  0.00              
ATOM   3049  O   ASP B  18      41.505  10.182  72.846  1.00  0.00              
ATOM   3050  N   PHE B  19      43.736  10.354  73.126  1.00  0.00              
ATOM   3051  CA  PHE B  19      44.000  10.821  71.774  1.00  0.00              
ATOM   3052  CB  PHE B  19      45.459  11.270  71.645  1.00  0.00              
ATOM   3053  CG  PHE B  19      45.819  11.832  70.275  1.00  0.00              
ATOM   3054  CD1 PHE B  19      45.345  13.071  69.887  1.00  0.00              
ATOM   3055  CD2 PHE B  19      46.594  11.083  69.408  1.00  0.00              
ATOM   3056  CE1 PHE B  19      45.631  13.546  68.625  1.00  0.00              
ATOM   3057  CE2 PHE B  19      46.873  11.566  68.148  1.00  0.00              
ATOM   3058  CZ  PHE B  19      46.389  12.794  67.755  1.00  0.00              
ATOM   3059  C   PHE B  19      43.669   9.741  70.747  1.00  0.00              
ATOM   3060  O   PHE B  19      43.097  10.054  69.701  1.00  0.00              
ATOM   3061  N   THR B  20      44.006   8.472  71.014  1.00  0.00              
ATOM   3062  CA  THR B  20      43.618   7.348  70.168  1.00  0.00              
ATOM   3063  CB  THR B  20      44.144   6.026  70.768  1.00  0.00              
ATOM   3064  OG1 THR B  20      45.505   6.251  71.107  1.00  0.00              
ATOM   3065  CG2 THR B  20      44.042   4.846  69.813  1.00  0.00              
ATOM   3066  C   THR B  20      42.101   7.284  70.020  1.00  0.00              
ATOM   3067  O   THR B  20      41.588   7.170  68.908  1.00  0.00              
ATOM   3068  N   SER B  21      41.377   7.426  71.135  1.00  0.00              
ATOM   3069  CA  SER B  21      39.921   7.404  71.134  1.00  0.00              
ATOM   3070  CB  SER B  21      39.410   7.452  72.569  1.00  0.00              
ATOM   3071  OG  SER B  21      39.931   6.376  73.341  1.00  0.00              
ATOM   3072  C   SER B  21      39.330   8.552  70.321  1.00  0.00              
ATOM   3073  O   SER B  21      38.461   8.337  69.472  1.00  0.00              
ATOM   3074  N   LEU B  22      39.848   9.770  70.532  1.00  0.00              
ATOM   3075  CA  LEU B  22      39.445  10.949  69.776  1.00  0.00              
ATOM   3076  CB  LEU B  22      40.226  12.168  70.271  1.00  0.00              
ATOM   3077  CG  LEU B  22      39.937  13.542  69.670  1.00  0.00              
ATOM   3078  CD1 LEU B  22      38.551  14.031  70.066  1.00  0.00              
ATOM   3079  CD2 LEU B  22      40.988  14.540  70.123  1.00  0.00              
ATOM   3080  C   LEU B  22      39.685  10.761  68.282  1.00  0.00              
ATOM   3081  O   LEU B  22      38.795  11.004  67.467  1.00  0.00              
ATOM   3082  N   SER B  23      40.877  10.273  67.927  1.00  0.00              
ATOM   3083  CA  SER B  23      41.237  10.037  66.538  1.00  0.00              
ATOM   3084  CB  SER B  23      42.715   9.687  66.422  1.00  0.00              
ATOM   3085  OG  SER B  23      43.541  10.682  67.013  1.00  0.00              
ATOM   3086  C   SER B  23      40.387   8.935  65.916  1.00  0.00              
ATOM   3087  O   SER B  23      40.019   9.027  64.746  1.00  0.00              
ATOM   3088  N   LEU B  24      40.028   7.905  66.692  1.00  0.00              
ATOM   3089  CA  LEU B  24      39.159   6.835  66.227  1.00  0.00              
ATOM   3090  CB  LEU B  24      39.067   5.741  67.286  1.00  0.00              
ATOM   3091  CG  LEU B  24      38.388   4.416  66.968  1.00  0.00              
ATOM   3092  CD1 LEU B  24      39.142   3.636  65.902  1.00  0.00              
ATOM   3093  CD2 LEU B  24      38.334   3.585  68.231  1.00  0.00              
ATOM   3094  C   LEU B  24      37.778   7.368  65.879  1.00  0.00              
ATOM   3095  O   LEU B  24      37.280   7.109  64.781  1.00  0.00              
ATOM   3096  N   VAL B  25      37.183   8.154  66.786  1.00  0.00              
ATOM   3097  CA  VAL B  25      35.903   8.813  66.541  1.00  0.00              
ATOM   3098  CB  VAL B  25      35.465   9.597  67.807  1.00  0.00              
ATOM   3099  CG1 VAL B  25      34.219  10.445  67.585  1.00  0.00              
ATOM   3100  CG2 VAL B  25      35.172   8.628  68.943  1.00  0.00              
ATOM   3101  C   VAL B  25      35.983   9.720  65.314  1.00  0.00              
ATOM   3102  O   VAL B  25      35.139   9.645  64.419  1.00  0.00              
ATOM   3103  N   LEU B  26      37.041  10.535  65.249  1.00  0.00              
ATOM   3104  CA  LEU B  26      37.271  11.461  64.151  1.00  0.00              
ATOM   3105  CB  LEU B  26      38.548  12.252  64.424  1.00  0.00              
ATOM   3106  CG  LEU B  26      38.928  13.419  63.525  1.00  0.00              
ATOM   3107  CD1 LEU B  26      37.923  14.555  63.657  1.00  0.00              
ATOM   3108  CD2 LEU B  26      40.320  13.909  63.885  1.00  0.00              
ATOM   3109  C   LEU B  26      37.362  10.762  62.798  1.00  0.00              
ATOM   3110  O   LEU B  26      36.593  11.074  61.889  1.00  0.00              
ATOM   3111  N   TYR B  27      38.254   9.781  62.641  1.00  0.00              
ATOM   3112  CA  TYR B  27      38.389   9.083  61.373  1.00  0.00              
ATOM   3113  CB  TYR B  27      39.690   8.291  61.304  1.00  0.00              
ATOM   3114  CG  TYR B  27      40.914   9.197  61.241  1.00  0.00              
ATOM   3115  CD1 TYR B  27      41.895   9.093  62.206  1.00  0.00              
ATOM   3116  CE1 TYR B  27      42.985   9.936  62.178  1.00  0.00              
ATOM   3117  CD2 TYR B  27      41.032  10.135  60.233  1.00  0.00              
ATOM   3118  CE2 TYR B  27      42.122  10.979  60.197  1.00  0.00              
ATOM   3119  CZ  TYR B  27      43.089  10.874  61.173  1.00  0.00              
ATOM   3120  OH  TYR B  27      44.180  11.718  61.145  1.00  0.00              
ATOM   3121  C   TYR B  27      37.190   8.219  61.021  1.00  0.00              
ATOM   3122  O   TYR B  27      36.864   8.079  59.841  1.00  0.00              
ATOM   3123  N   SER B  28      36.488   7.672  62.019  1.00  0.00              
ATOM   3124  CA  SER B  28      35.231   6.988  61.759  1.00  0.00              
ATOM   3125  CB  SER B  28      34.739   6.245  62.993  1.00  0.00              
ATOM   3126  OG  SER B  28      35.689   5.286  63.436  1.00  0.00              
ATOM   3127  C   SER B  28      34.156   7.943  61.252  1.00  0.00              
ATOM   3128  O   SER B  28      33.463   7.615  60.288  1.00  0.00              
ATOM   3129  N   ARG B  29      34.018   9.144  61.835  1.00  0.00              
ATOM   3130  CA  ARG B  29      33.032  10.106  61.354  1.00  0.00              
ATOM   3131  CB  ARG B  29      32.767  11.231  62.372  1.00  0.00              
ATOM   3132  CG  ARG B  29      33.781  12.368  62.478  1.00  0.00              
ATOM   3133  CD  ARG B  29      33.524  13.295  63.661  1.00  0.00              
ATOM   3134  NE  ARG B  29      32.226  13.953  63.613  1.00  0.00              
ATOM   3135  CZ  ARG B  29      32.014  15.137  63.037  1.00  0.00              
ATOM   3136  NH1 ARG B  29      30.780  15.617  63.052  1.00  0.00              
ATOM   3137  NH2 ARG B  29      32.998  15.838  62.481  1.00  0.00              
ATOM   3138  C   ARG B  29      33.405  10.655  59.980  1.00  0.00              
ATOM   3139  O   ARG B  29      32.534  10.889  59.146  1.00  0.00              
ATOM   3140  N   LYS B  30      34.705  10.836  59.714  1.00  0.00              
ATOM   3141  CA  LYS B  30      35.181  11.231  58.396  1.00  0.00              
ATOM   3142  CB  LYS B  30      36.670  11.541  58.418  1.00  0.00              
ATOM   3143  CG  LYS B  30      37.052  12.828  59.121  1.00  0.00              
ATOM   3144  CD  LYS B  30      38.566  12.918  59.130  1.00  0.00              
ATOM   3145  CE  LYS B  30      39.020  14.216  59.769  1.00  0.00              
ATOM   3146  NZ  LYS B  30      40.466  14.242  59.873  1.00  0.00              
ATOM   3147  C   LYS B  30      34.929  10.177  57.328  1.00  0.00              
ATOM   3148  O   LYS B  30      34.419  10.498  56.252  1.00  0.00              
ATOM   3149  N   PHE B  31      35.262   8.913  57.611  1.00  0.00              
ATOM   3150  CA  PHE B  31      35.152   7.848  56.627  1.00  0.00              
ATOM   3151  CB  PHE B  31      36.503   7.129  56.472  1.00  0.00              
ATOM   3152  CG  PHE B  31      37.696   7.999  56.098  1.00  0.00              
ATOM   3153  CD1 PHE B  31      38.513   8.516  57.086  1.00  0.00              
ATOM   3154  CD2 PHE B  31      37.983   8.245  54.772  1.00  0.00              
ATOM   3155  CE1 PHE B  31      39.610   9.277  56.742  1.00  0.00              
ATOM   3156  CE2 PHE B  31      39.080   9.009  54.435  1.00  0.00              
ATOM   3157  CZ  PHE B  31      39.895   9.526  55.418  1.00  0.00              
ATOM   3158  C   PHE B  31      34.063   6.837  57.007  1.00  0.00              
ATOM   3159  O   PHE B  31      34.385   5.760  57.521  1.00  0.00              
ATOM   3160  N   PRO B  32      32.765   7.072  56.738  1.00  0.00              
ATOM   3161  CD  PRO B  32      32.264   8.175  55.923  1.00  0.00              
ATOM   3162  CA  PRO B  32      31.667   6.188  57.140  1.00  0.00              
ATOM   3163  CB  PRO B  32      30.441   6.927  56.638  1.00  0.00              
ATOM   3164  CG  PRO B  32      30.936   7.650  55.415  1.00  0.00              
ATOM   3165  C   PRO B  32      31.740   4.764  56.589  1.00  0.00              
ATOM   3166  O   PRO B  32      31.263   3.810  57.202  1.00  0.00              
ATOM   3167  N   SER B  33      32.352   4.619  55.412  1.00  0.00              
ATOM   3168  CA  SER B  33      32.551   3.331  54.772  1.00  0.00              
ATOM   3169  CB  SER B  33      32.662   3.575  53.274  1.00  0.00              
ATOM   3170  OG  SER B  33      31.641   4.464  52.836  1.00  0.00              
ATOM   3171  C   SER B  33      33.789   2.583  55.261  1.00  0.00              
ATOM   3172  O   SER B  33      33.997   1.425  54.891  1.00  0.00              
ATOM   3173  N   GLY B  34      34.634   3.209  56.088  1.00  0.00              
ATOM   3174  CA  GLY B  34      35.884   2.600  56.511  1.00  0.00              
ATOM   3175  C   GLY B  34      35.642   1.516  57.546  1.00  0.00              
ATOM   3176  O   GLY B  34      35.010   1.764  58.576  1.00  0.00              
ATOM   3177  N   THR B  35      36.127   0.302  57.281  1.00  0.00              
ATOM   3178  CA  THR B  35      35.946  -0.794  58.221  1.00  0.00              
ATOM   3179  CB  THR B  35      36.115  -2.180  57.556  1.00  0.00              
ATOM   3180  OG1 THR B  35      37.432  -2.267  57.029  1.00  0.00              
ATOM   3181  CG2 THR B  35      35.076  -2.418  56.472  1.00  0.00              
ATOM   3182  C   THR B  35      36.853  -0.650  59.437  1.00  0.00              
ATOM   3183  O   THR B  35      37.886   0.028  59.380  1.00  0.00              
ATOM   3184  N   PHE B  36      36.456  -1.313  60.531  1.00  0.00              
ATOM   3185  CA  PHE B  36      37.128  -1.245  61.822  1.00  0.00              
ATOM   3186  CB  PHE B  36      36.594  -2.360  62.732  1.00  0.00              
ATOM   3187  CG  PHE B  36      37.175  -2.372  64.142  1.00  0.00              
ATOM   3188  CD1 PHE B  36      37.844  -3.496  64.589  1.00  0.00              
ATOM   3189  CD2 PHE B  36      37.064  -1.261  64.957  1.00  0.00              
ATOM   3190  CE1 PHE B  36      38.413  -3.499  65.845  1.00  0.00              
ATOM   3191  CE2 PHE B  36      37.643  -1.273  66.207  1.00  0.00              
ATOM   3192  CZ  PHE B  36      38.317  -2.387  66.653  1.00  0.00              
ATOM   3193  C   PHE B  36      38.648  -1.268  61.763  1.00  0.00              
ATOM   3194  O   PHE B  36      39.278  -0.278  62.128  1.00  0.00              
ATOM   3195  N   GLU B  37      39.248  -2.338  61.232  1.00  0.00              
ATOM   3196  CA  GLU B  37      40.696  -2.448  61.195  1.00  0.00              
ATOM   3197  CB  GLU B  37      41.124  -3.861  60.796  1.00  0.00              
ATOM   3198  CG  GLU B  37      42.610  -4.177  61.015  1.00  0.00              
ATOM   3199  CD  GLU B  37      43.113  -3.962  62.440  1.00  0.00              
ATOM   3200  OE1 GLU B  37      43.934  -3.065  62.654  1.00  0.00              
ATOM   3201  OE2 GLU B  37      42.691  -4.690  63.337  1.00  0.00              
ATOM   3202  C   GLU B  37      41.358  -1.392  60.315  1.00  0.00              
ATOM   3203  O   GLU B  37      42.470  -0.969  60.630  1.00  0.00              
ATOM   3204  N   GLN B  38      40.687  -0.915  59.258  1.00  0.00              
ATOM   3205  CA  GLN B  38      41.216   0.168  58.438  1.00  0.00              
ATOM   3206  CB  GLN B  38      40.303   0.483  57.261  1.00  0.00              
ATOM   3207  CG  GLN B  38      40.281  -0.519  56.124  1.00  0.00              
ATOM   3208  CD  GLN B  38      39.286  -0.113  55.047  1.00  0.00              
ATOM   3209  OE1 GLN B  38      38.077  -0.294  55.199  1.00  0.00              
ATOM   3210  NE2 GLN B  38      39.712   0.474  53.939  1.00  0.00              
ATOM   3211  C   GLN B  38      41.367   1.434  59.266  1.00  0.00              
ATOM   3212  O   GLN B  38      42.425   2.072  59.290  1.00  0.00              
ATOM   3213  N   VAL B  39      40.293   1.769  59.992  1.00  0.00              
ATOM   3214  CA  VAL B  39      40.281   2.942  60.853  1.00  0.00              
ATOM   3215  CB  VAL B  39      38.864   3.209  61.419  1.00  0.00              
ATOM   3216  CG1 VAL B  39      38.830   4.486  62.245  1.00  0.00              
ATOM   3217  CG2 VAL B  39      37.848   3.351  60.294  1.00  0.00              
ATOM   3218  C   VAL B  39      41.321   2.754  61.953  1.00  0.00              
ATOM   3219  O   VAL B  39      42.169   3.624  62.144  1.00  0.00              
ATOM   3220  N   SER B  40      41.330   1.603  62.634  1.00  0.00              
ATOM   3221  CA  SER B  40      42.335   1.275  63.635  1.00  0.00              
ATOM   3222  CB  SER B  40      42.062  -0.108  64.208  1.00  0.00              
ATOM   3223  OG  SER B  40      40.741  -0.204  64.724  1.00  0.00              
ATOM   3224  C   SER B  40      43.776   1.338  63.138  1.00  0.00              
ATOM   3225  O   SER B  40      44.663   1.695  63.917  1.00  0.00              
ATOM   3226  N   GLN B  41      44.062   0.998  61.875  1.00  0.00              
ATOM   3227  CA  GLN B  41      45.395   1.186  61.316  1.00  0.00              
ATOM   3228  CB  GLN B  41      45.570   0.467  59.981  1.00  0.00              
ATOM   3229  CG  GLN B  41      45.713  -1.046  60.095  1.00  0.00              
ATOM   3230  CD  GLN B  41      46.909  -1.488  60.928  1.00  0.00              
ATOM   3231  OE1 GLN B  41      48.065  -1.295  60.565  1.00  0.00              
ATOM   3232  NE2 GLN B  41      46.681  -2.098  62.083  1.00  0.00              
ATOM   3233  C   GLN B  41      45.754   2.652  61.155  1.00  0.00              
ATOM   3234  O   GLN B  41      46.816   3.082  61.613  1.00  0.00              
ATOM   3235  N   LEU B  42      44.851   3.439  60.554  1.00  0.00              
ATOM   3236  CA  LEU B  42      45.090   4.863  60.358  1.00  0.00              
ATOM   3237  CB  LEU B  42      43.960   5.501  59.552  1.00  0.00              
ATOM   3238  CG  LEU B  42      44.118   6.950  59.089  1.00  0.00              
ATOM   3239  CD1 LEU B  42      45.337   7.125  58.194  1.00  0.00              
ATOM   3240  CD2 LEU B  42      42.876   7.397  58.345  1.00  0.00              
ATOM   3241  C   LEU B  42      45.281   5.588  61.682  1.00  0.00              
ATOM   3242  O   LEU B  42      46.256   6.317  61.852  1.00  0.00              
ATOM   3243  N   VAL B  43      44.390   5.333  62.642  1.00  0.00              
ATOM   3244  CA  VAL B  43      44.462   5.912  63.977  1.00  0.00              
ATOM   3245  CB  VAL B  43      43.235   5.462  64.802  1.00  0.00              
ATOM   3246  CG1 VAL B  43      43.278   5.935  66.245  1.00  0.00              
ATOM   3247  CG2 VAL B  43      41.980   6.020  64.162  1.00  0.00              
ATOM   3248  C   VAL B  43      45.769   5.555  64.674  1.00  0.00              
ATOM   3249  O   VAL B  43      46.463   6.446  65.162  1.00  0.00              
ATOM   3250  N   LYS B  44      46.133   4.267  64.677  1.00  0.00              
ATOM   3251  CA  LYS B  44      47.371   3.778  65.278  1.00  0.00              
ATOM   3252  CB  LYS B  44      47.477   2.300  64.944  1.00  0.00              
ATOM   3253  CG  LYS B  44      48.479   1.446  65.694  1.00  0.00              
ATOM   3254  CD  LYS B  44      48.480   0.006  65.169  1.00  0.00              
ATOM   3255  CE  LYS B  44      47.186  -0.788  65.393  1.00  0.00              
ATOM   3256  NZ  LYS B  44      46.169  -0.539  64.382  1.00  0.00              
ATOM   3257  C   LYS B  44      48.587   4.511  64.721  1.00  0.00              
ATOM   3258  O   LYS B  44      49.451   5.004  65.455  1.00  0.00              
ATOM   3259  N   GLU B  45      48.622   4.627  63.393  1.00  0.00              
ATOM   3260  CA  GLU B  45      49.716   5.308  62.733  1.00  0.00              
ATOM   3261  CB  GLU B  45      49.795   4.883  61.275  1.00  0.00              
ATOM   3262  CG  GLU B  45      50.206   3.410  61.264  1.00  0.00              
ATOM   3263  CD  GLU B  45      50.302   2.751  59.901  1.00  0.00              
ATOM   3264  OE1 GLU B  45      51.329   2.893  59.236  1.00  0.00              
ATOM   3265  OE2 GLU B  45      49.367   2.058  59.498  1.00  0.00              
ATOM   3266  C   GLU B  45      49.716   6.816  62.945  1.00  0.00              
ATOM   3267  O   GLU B  45      50.793   7.382  63.139  1.00  0.00              
ATOM   3268  N   VAL B  46      48.556   7.481  63.009  1.00  0.00              
ATOM   3269  CA  VAL B  46      48.476   8.895  63.376  1.00  0.00              
ATOM   3270  CB  VAL B  46      47.042   9.435  63.140  1.00  0.00              
ATOM   3271  CG1 VAL B  46      46.819  10.847  63.673  1.00  0.00              
ATOM   3272  CG2 VAL B  46      46.782   9.468  61.642  1.00  0.00              
ATOM   3273  C   VAL B  46      48.966   9.130  64.805  1.00  0.00              
ATOM   3274  O   VAL B  46      49.666  10.111  65.089  1.00  0.00              
ATOM   3275  N   VAL B  47      48.650   8.202  65.714  1.00  0.00              
ATOM   3276  CA  VAL B  47      49.199   8.226  67.062  1.00  0.00              
ATOM   3277  CB  VAL B  47      48.548   7.144  67.958  1.00  0.00              
ATOM   3278  CG1 VAL B  47      49.158   7.086  69.353  1.00  0.00              
ATOM   3279  CG2 VAL B  47      47.068   7.453  68.119  1.00  0.00              
ATOM   3280  C   VAL B  47      50.719   8.108  67.007  1.00  0.00              
ATOM   3281  O   VAL B  47      51.390   8.881  67.687  1.00  0.00              
ATOM   3282  N   SER B  48      51.307   7.227  66.183  1.00  0.00              
ATOM   3283  CA  SER B  48      52.761   7.179  66.049  1.00  0.00              
ATOM   3284  CB  SER B  48      53.217   5.921  65.306  1.00  0.00              
ATOM   3285  OG  SER B  48      53.085   5.983  63.890  1.00  0.00              
ATOM   3286  C   SER B  48      53.365   8.428  65.402  1.00  0.00              
ATOM   3287  O   SER B  48      54.509   8.790  65.698  1.00  0.00              
ATOM   3288  N   LEU B  49      52.632   9.104  64.502  1.00  0.00              
ATOM   3289  CA  LEU B  49      53.064  10.383  63.939  1.00  0.00              
ATOM   3290  CB  LEU B  49      52.076  10.948  62.921  1.00  0.00              
ATOM   3291  CG  LEU B  49      51.610  10.171  61.701  1.00  0.00              
ATOM   3292  CD1 LEU B  49      50.589  11.003  60.950  1.00  0.00              
ATOM   3293  CD2 LEU B  49      52.753   9.793  60.788  1.00  0.00              
ATOM   3294  C   LEU B  49      53.186  11.427  65.036  1.00  0.00              
ATOM   3295  O   LEU B  49      54.104  12.251  65.061  1.00  0.00              
ATOM   3296  N   THR B  50      52.229  11.394  65.961  1.00  0.00              
ATOM   3297  CA  THR B  50      52.213  12.336  67.062  1.00  0.00              
ATOM   3298  CB  THR B  50      50.814  12.370  67.688  1.00  0.00              
ATOM   3299  OG1 THR B  50      49.888  12.492  66.612  1.00  0.00              
ATOM   3300  CG2 THR B  50      50.664  13.581  68.583  1.00  0.00              
ATOM   3301  C   THR B  50      53.304  11.984  68.070  1.00  0.00              
ATOM   3302  O   THR B  50      54.200  12.786  68.327  1.00  0.00              
ATOM   3303  N   GLU B  51      53.284  10.747  68.572  1.00  0.00              
ATOM   3304  CA  GLU B  51      54.230  10.238  69.555  1.00  0.00              
ATOM   3305  CB  GLU B  51      53.921   8.760  69.779  1.00  0.00              
ATOM   3306  CG  GLU B  51      54.732   8.045  70.854  1.00  0.00              
ATOM   3307  CD  GLU B  51      54.375   6.574  71.005  1.00  0.00              
ATOM   3308  OE1 GLU B  51      54.483   5.823  70.036  1.00  0.00              
ATOM   3309  OE2 GLU B  51      53.985   6.171  72.103  1.00  0.00              
ATOM   3310  C   GLU B  51      55.690  10.426  69.154  1.00  0.00              
ATOM   3311  O   GLU B  51      56.506  10.846  69.975  1.00  0.00              
ATOM   3312  N   ALA B  52      56.033  10.122  67.898  1.00  0.00              
ATOM   3313  CA  ALA B  52      57.383  10.365  67.422  1.00  0.00              
ATOM   3314  CB  ALA B  52      57.651   9.563  66.158  1.00  0.00              
ATOM   3315  C   ALA B  52      57.625  11.835  67.109  1.00  0.00              
ATOM   3316  O   ALA B  52      58.520  12.456  67.683  1.00  0.00              
ATOM   3317  N   CYS B  53      56.810  12.456  66.255  1.00  0.00              
ATOM   3318  CA  CYS B  53      57.169  13.759  65.721  1.00  0.00              
ATOM   3319  CB  CYS B  53      56.658  13.874  64.301  1.00  0.00              
ATOM   3320  SG  CYS B  53      57.346  12.495  63.350  1.00  0.00              
ATOM   3321  C   CYS B  53      56.824  14.966  66.583  1.00  0.00              
ATOM   3322  O   CYS B  53      57.146  16.101  66.232  1.00  0.00              
ATOM   3323  N   CYS B  54      56.185  14.741  67.733  1.00  0.00              
ATOM   3324  CA  CYS B  54      56.091  15.767  68.760  1.00  0.00              
ATOM   3325  CB  CYS B  54      54.765  15.671  69.499  1.00  0.00              
ATOM   3326  SG  CYS B  54      53.309  15.764  68.427  1.00  0.00              
ATOM   3327  C   CYS B  54      57.223  15.669  69.779  1.00  0.00              
ATOM   3328  O   CYS B  54      57.318  16.512  70.675  1.00  0.00              
ATOM   3329  N   ALA B  55      58.098  14.657  69.692  1.00  0.00              
ATOM   3330  CA  ALA B  55      59.146  14.468  70.685  1.00  0.00              
ATOM   3331  CB  ALA B  55      59.749  13.078  70.556  1.00  0.00              
ATOM   3332  C   ALA B  55      60.287  15.473  70.592  1.00  0.00              
ATOM   3333  O   ALA B  55      60.580  16.043  69.535  1.00  0.00              
ATOM   3334  N   GLU B  56      60.950  15.678  71.733  1.00  0.00              
ATOM   3335  CA  GLU B  56      62.068  16.601  71.838  1.00  0.00              
ATOM   3336  CB  GLU B  56      62.506  16.687  73.299  1.00  0.00              
ATOM   3337  CG  GLU B  56      63.538  17.770  73.595  1.00  0.00              
ATOM   3338  CD  GLU B  56      63.981  17.796  75.050  1.00  0.00              
ATOM   3339  OE1 GLU B  56      64.996  17.179  75.370  1.00  0.00              
ATOM   3340  OE2 GLU B  56      63.311  18.435  75.859  1.00  0.00              
ATOM   3341  C   GLU B  56      63.219  16.149  70.944  1.00  0.00              
ATOM   3342  O   GLU B  56      63.889  15.147  71.197  1.00  0.00              
ATOM   3343  N   GLY B  57      63.390  16.890  69.851  1.00  0.00              
ATOM   3344  CA  GLY B  57      64.444  16.612  68.891  1.00  0.00              
ATOM   3345  C   GLY B  57      63.953  15.825  67.683  1.00  0.00              
ATOM   3346  O   GLY B  57      64.762  15.284  66.927  1.00  0.00              
ATOM   3347  N   ALA B  58      62.635  15.729  67.478  1.00  0.00              
ATOM   3348  CA  ALA B  58      62.090  15.125  66.271  1.00  0.00              
ATOM   3349  CB  ALA B  58      60.594  14.947  66.424  1.00  0.00              
ATOM   3350  C   ALA B  58      62.322  15.987  65.036  1.00  0.00              
ATOM   3351  O   ALA B  58      62.338  17.219  65.103  1.00  0.00              
ATOM   3352  N   ASP B  59      62.500  15.331  63.888  1.00  0.00              
ATOM   3353  CA  ASP B  59      62.817  16.020  62.645  1.00  0.00              
ATOM   3354  CB  ASP B  59      63.380  15.027  61.624  1.00  0.00              
ATOM   3355  CG  ASP B  59      63.826  15.690  60.328  1.00  0.00              
ATOM   3356  OD1 ASP B  59      62.999  15.861  59.432  1.00  0.00              
ATOM   3357  OD2 ASP B  59      64.993  16.055  60.223  1.00  0.00              
ATOM   3358  C   ASP B  59      61.616  16.761  62.055  1.00  0.00              
ATOM   3359  O   ASP B  59      60.629  16.114  61.697  1.00  0.00              
ATOM   3360  N   PRO B  60      61.677  18.090  61.859  1.00  0.00              
ATOM   3361  CD  PRO B  60      62.839  18.920  62.167  1.00  0.00              
ATOM   3362  CA  PRO B  60      60.576  18.918  61.361  1.00  0.00              
ATOM   3363  CB  PRO B  60      61.219  20.281  61.220  1.00  0.00              
ATOM   3364  CG  PRO B  60      62.225  20.295  62.338  1.00  0.00              
ATOM   3365  C   PRO B  60      59.919  18.489  60.054  1.00  0.00              
ATOM   3366  O   PRO B  60      58.735  18.745  59.844  1.00  0.00              
ATOM   3367  N   ASP B  61      60.637  17.801  59.158  1.00  0.00              
ATOM   3368  CA  ASP B  61      60.059  17.365  57.890  1.00  0.00              
ATOM   3369  CB  ASP B  61      61.106  16.787  56.942  1.00  0.00              
ATOM   3370  CG  ASP B  61      62.138  17.795  56.469  1.00  0.00              
ATOM   3371  OD1 ASP B  61      62.160  18.105  55.279  1.00  0.00              
ATOM   3372  OD2 ASP B  61      62.918  18.275  57.295  1.00  0.00              
ATOM   3373  C   ASP B  61      58.955  16.336  58.067  1.00  0.00              
ATOM   3374  O   ASP B  61      58.050  16.267  57.236  1.00  0.00              
ATOM   3375  N   CYS B  62      58.984  15.588  59.182  1.00  0.00              
ATOM   3376  CA  CYS B  62      58.045  14.508  59.470  1.00  0.00              
ATOM   3377  CB  CYS B  62      58.182  14.080  60.924  1.00  0.00              
ATOM   3378  SG  CYS B  62      56.877  12.938  61.442  1.00  0.00              
ATOM   3379  C   CYS B  62      56.576  14.775  59.172  1.00  0.00              
ATOM   3380  O   CYS B  62      55.925  13.950  58.527  1.00  0.00              
ATOM   3381  N   TYR B  63      56.050  15.939  59.571  1.00  0.00              
ATOM   3382  CA  TYR B  63      54.649  16.260  59.327  1.00  0.00              
ATOM   3383  CB  TYR B  63      54.160  17.426  60.199  1.00  0.00              
ATOM   3384  CG  TYR B  63      55.039  18.669  60.262  1.00  0.00              
ATOM   3385  CD1 TYR B  63      55.035  19.589  59.231  1.00  0.00              
ATOM   3386  CE1 TYR B  63      55.756  20.759  59.350  1.00  0.00              
ATOM   3387  CD2 TYR B  63      55.790  18.902  61.398  1.00  0.00              
ATOM   3388  CE2 TYR B  63      56.511  20.071  61.522  1.00  0.00              
ATOM   3389  CZ  TYR B  63      56.476  20.997  60.502  1.00  0.00              
ATOM   3390  OH  TYR B  63      57.149  22.194  60.650  1.00  0.00              
ATOM   3391  C   TYR B  63      54.258  16.436  57.861  1.00  0.00              
ATOM   3392  O   TYR B  63      53.074  16.541  57.529  1.00  0.00              
ATOM   3393  N   ASP B  64      55.241  16.483  56.959  1.00  0.00              
ATOM   3394  CA  ASP B  64      54.984  16.287  55.541  1.00  0.00              
ATOM   3395  CB  ASP B  64      55.638  17.372  54.691  1.00  0.00              
ATOM   3396  CG  ASP B  64      55.371  17.194  53.200  1.00  0.00              
ATOM   3397  OD1 ASP B  64      54.256  17.481  52.755  1.00  0.00              
ATOM   3398  OD2 ASP B  64      56.288  16.787  52.487  1.00  0.00              
ATOM   3399  C   ASP B  64      55.455  14.915  55.072  1.00  0.00              
ATOM   3400  O   ASP B  64      54.764  14.266  54.291  1.00  0.00              
ATOM   3401  N   THR B  65      56.632  14.464  55.512  1.00  0.00              
ATOM   3402  CA  THR B  65      57.214  13.207  55.064  1.00  0.00              
ATOM   3403  CB  THR B  65      58.682  13.135  55.533  1.00  0.00              
ATOM   3404  OG1 THR B  65      59.266  14.381  55.170  1.00  0.00              
ATOM   3405  CG2 THR B  65      59.463  11.997  54.892  1.00  0.00              
ATOM   3406  C   THR B  65      56.431  11.976  55.514  1.00  0.00              
ATOM   3407  O   THR B  65      55.958  11.210  54.673  1.00  0.00              
ATOM   3408  N   ARG B  66      56.245  11.775  56.825  1.00  0.00              
ATOM   3409  CA  ARG B  66      55.563  10.591  57.334  1.00  0.00              
ATOM   3410  CB  ARG B  66      55.720  10.443  58.841  1.00  0.00              
ATOM   3411  CG  ARG B  66      57.096   9.984  59.305  1.00  0.00              
ATOM   3412  CD  ARG B  66      57.057   9.599  60.784  1.00  0.00              
ATOM   3413  NE  ARG B  66      56.210   8.436  61.015  1.00  0.00              
ATOM   3414  CZ  ARG B  66      55.682   8.130  62.204  1.00  0.00              
ATOM   3415  NH1 ARG B  66      54.907   7.054  62.273  1.00  0.00              
ATOM   3416  NH2 ARG B  66      55.910   8.873  63.286  1.00  0.00              
ATOM   3417  C   ARG B  66      54.087  10.566  56.969  1.00  0.00              
ATOM   3418  O   ARG B  66      53.522   9.503  56.705  1.00  0.00              
ATOM   3419  N   THR B  67      53.457  11.740  56.904  1.00  0.00              
ATOM   3420  CA  THR B  67      52.094  11.856  56.413  1.00  0.00              
ATOM   3421  CB  THR B  67      51.561  13.272  56.671  1.00  0.00              
ATOM   3422  OG1 THR B  67      52.629  14.141  56.328  1.00  0.00              
ATOM   3423  CG2 THR B  67      51.141  13.485  58.116  1.00  0.00              
ATOM   3424  C   THR B  67      51.997  11.472  54.942  1.00  0.00              
ATOM   3425  O   THR B  67      51.142  10.662  54.581  1.00  0.00              
ATOM   3426  N   SER B  68      52.895  11.980  54.085  1.00  0.00              
ATOM   3427  CA  SER B  68      52.946  11.554  52.691  1.00  0.00              
ATOM   3428  CB  SER B  68      53.912  12.413  51.877  1.00  0.00              
ATOM   3429  OG  SER B  68      53.791  12.193  50.475  1.00  0.00              
ATOM   3430  C   SER B  68      53.317  10.081  52.535  1.00  0.00              
ATOM   3431  O   SER B  68      52.942   9.461  51.535  1.00  0.00              
ATOM   3432  N   ALA B  69      54.063   9.501  53.482  1.00  0.00              
ATOM   3433  CA  ALA B  69      54.283   8.062  53.511  1.00  0.00              
ATOM   3434  CB  ALA B  69      55.292   7.696  54.589  1.00  0.00              
ATOM   3435  C   ALA B  69      52.987   7.318  53.803  1.00  0.00              
ATOM   3436  O   ALA B  69      52.700   6.302  53.168  1.00  0.00              
ATOM   3437  N   LEU B  70      52.162   7.828  54.727  1.00  0.00              
ATOM   3438  CA  LEU B  70      50.833   7.273  54.941  1.00  0.00              
ATOM   3439  CB  LEU B  70      50.157   7.842  56.185  1.00  0.00              
ATOM   3440  CG  LEU B  70      50.794   7.649  57.558  1.00  0.00              
ATOM   3441  CD1 LEU B  70      49.797   8.072  58.621  1.00  0.00              
ATOM   3442  CD2 LEU B  70      51.201   6.205  57.805  1.00  0.00              
ATOM   3443  C   LEU B  70      49.925   7.468  53.733  1.00  0.00              
ATOM   3444  O   LEU B  70      49.078   6.617  53.458  1.00  0.00              
ATOM   3445  N   SER B  71      50.072   8.565  52.982  1.00  0.00              
ATOM   3446  CA  SER B  71      49.409   8.725  51.695  1.00  0.00              
ATOM   3447  CB  SER B  71      49.727  10.091  51.112  1.00  0.00              
ATOM   3448  OG  SER B  71      49.482  11.117  52.062  1.00  0.00              
ATOM   3449  C   SER B  71      49.830   7.641  50.710  1.00  0.00              
ATOM   3450  O   SER B  71      48.978   6.996  50.097  1.00  0.00              
ATOM   3451  N   ALA B  72      51.138   7.377  50.589  1.00  0.00              
ATOM   3452  CA  ALA B  72      51.636   6.290  49.753  1.00  0.00              
ATOM   3453  CB  ALA B  72      53.155   6.248  49.818  1.00  0.00              
ATOM   3454  C   ALA B  72      51.108   4.926  50.188  1.00  0.00              
ATOM   3455  O   ALA B  72      50.758   4.093  49.351  1.00  0.00              
ATOM   3456  N   LYS B  73      50.999   4.702  51.502  1.00  0.00              
ATOM   3457  CA  LYS B  73      50.395   3.491  52.038  1.00  0.00              
ATOM   3458  CB  LYS B  73      50.657   3.417  53.535  1.00  0.00              
ATOM   3459  CG  LYS B  73      50.609   2.002  54.086  1.00  0.00              
ATOM   3460  CD  LYS B  73      50.792   2.029  55.592  1.00  0.00              
ATOM   3461  CE  LYS B  73      50.860   0.614  56.138  1.00  0.00              
ATOM   3462  NZ  LYS B  73      50.855   0.632  57.587  1.00  0.00              
ATOM   3463  C   LYS B  73      48.895   3.437  51.744  1.00  0.00              
ATOM   3464  O   LYS B  73      48.358   2.369  51.451  1.00  0.00              
ATOM   3465  N   SER B  74      48.198   4.582  51.762  1.00  0.00              
ATOM   3466  CA  SER B  74      46.797   4.659  51.350  1.00  0.00              
ATOM   3467  CB  SER B  74      46.239   6.066  51.542  1.00  0.00              
ATOM   3468  OG  SER B  74      46.332   6.531  52.880  1.00  0.00              
ATOM   3469  C   SER B  74      46.641   4.281  49.882  1.00  0.00              
ATOM   3470  O   SER B  74      45.659   3.649  49.487  1.00  0.00              
ATOM   3471  N   CYS B  75      47.643   4.646  49.077  1.00  0.00              
ATOM   3472  CA  CYS B  75      47.705   4.283  47.672  1.00  0.00              
ATOM   3473  CB  CYS B  75      48.632   5.252  46.956  1.00  0.00              
ATOM   3474  SG  CYS B  75      48.006   6.946  47.040  1.00  0.00              
ATOM   3475  C   CYS B  75      48.120   2.846  47.371  1.00  0.00              
ATOM   3476  O   CYS B  75      48.321   2.492  46.205  1.00  0.00              
ATOM   3477  N   GLU B  76      48.270   1.983  48.383  1.00  0.00              
ATOM   3478  CA  GLU B  76      48.511   0.566  48.149  1.00  0.00              
ATOM   3479  CB  GLU B  76      48.872  -0.107  49.468  1.00  0.00              
ATOM   3480  CG  GLU B  76      49.449  -1.516  49.340  1.00  0.00              
ATOM   3481  CD  GLU B  76      49.724  -2.253  50.650  1.00  0.00              
ATOM   3482  OE1 GLU B  76      50.013  -1.622  51.669  1.00  0.00              
ATOM   3483  OE2 GLU B  76      49.683  -3.482  50.626  1.00  0.00              
ATOM   3484  C   GLU B  76      47.244  -0.063  47.572  1.00  0.00              
ATOM   3485  O   GLU B  76      46.132   0.319  47.939  1.00  0.00              
ATOM   3486  N   SER B  77      47.401  -1.037  46.669  1.00  0.00              
ATOM   3487  CA  SER B  77      46.284  -1.772  46.082  1.00  0.00              
ATOM   3488  CB  SER B  77      46.860  -2.822  45.136  1.00  0.00              
ATOM   3489  OG  SER B  77      47.837  -3.624  45.802  1.00  0.00              
ATOM   3490  C   SER B  77      45.448  -2.443  47.166  1.00  0.00              
ATOM   3491  O   SER B  77      44.232  -2.284  47.282  1.00  0.00              
ATOM   3492  N   ASN B  78      46.169  -3.179  48.009  1.00  0.00              
ATOM   3493  CA  ASN B  78      45.606  -3.764  49.210  1.00  0.00              
ATOM   3494  CB  ASN B  78      46.368  -5.044  49.562  1.00  0.00              
ATOM   3495  CG  ASN B  78      46.232  -6.150  48.524  1.00  0.00              
ATOM   3496  OD1 ASN B  78      45.660  -7.203  48.791  1.00  0.00              
ATOM   3497  ND2 ASN B  78      46.732  -5.993  47.303  1.00  0.00              
ATOM   3498  C   ASN B  78      45.770  -2.692  50.279  1.00  0.00              
ATOM   3499  O   ASN B  78      46.695  -2.718  51.094  1.00  0.00              
ATOM   3500  N   SER B  79      44.911  -1.673  50.205  1.00  0.00              
ATOM   3501  CA  SER B  79      45.007  -0.529  51.096  1.00  0.00              
ATOM   3502  CB  SER B  79      44.160   0.630  50.581  1.00  0.00              
ATOM   3503  OG  SER B  79      44.442   1.836  51.281  1.00  0.00              
ATOM   3504  C   SER B  79      44.610  -0.866  52.528  1.00  0.00              
ATOM   3505  O   SER B  79      43.515  -1.382  52.765  1.00  0.00              
ATOM   3506  N   PRO B  80      45.476  -0.607  53.518  1.00  0.00              
ATOM   3507  CD  PRO B  80      46.889  -0.280  53.328  1.00  0.00              
ATOM   3508  CA  PRO B  80      45.155  -0.767  54.932  1.00  0.00              
ATOM   3509  CB  PRO B  80      46.529  -0.818  55.569  1.00  0.00              
ATOM   3510  CG  PRO B  80      47.334   0.129  54.717  1.00  0.00              
ATOM   3511  C   PRO B  80      44.314   0.372  55.500  1.00  0.00              
ATOM   3512  O   PRO B  80      43.814   0.274  56.619  1.00  0.00              
ATOM   3513  N   PHE B  81      44.136   1.464  54.750  1.00  0.00              
ATOM   3514  CA  PHE B  81      43.516   2.666  55.278  1.00  0.00              
ATOM   3515  CB  PHE B  81      44.408   3.871  54.972  1.00  0.00              
ATOM   3516  CG  PHE B  81      45.724   3.902  55.742  1.00  0.00              
ATOM   3517  CD1 PHE B  81      46.800   4.571  55.201  1.00  0.00              
ATOM   3518  CD2 PHE B  81      45.846   3.302  56.983  1.00  0.00              
ATOM   3519  CE1 PHE B  81      47.982   4.660  55.902  1.00  0.00              
ATOM   3520  CE2 PHE B  81      47.035   3.389  57.672  1.00  0.00              
ATOM   3521  CZ  PHE B  81      48.100   4.073  57.138  1.00  0.00              
ATOM   3522  C   PHE B  81      42.111   2.891  54.734  1.00  0.00              
ATOM   3523  O   PHE B  81      41.773   2.330  53.688  1.00  0.00              
ATOM   3524  N   PRO B  82      41.225   3.639  55.411  1.00  0.00              
ATOM   3525  CD  PRO B  82      41.359   4.043  56.809  1.00  0.00              
ATOM   3526  CA  PRO B  82      39.926   4.021  54.872  1.00  0.00              
ATOM   3527  CB  PRO B  82      39.169   4.456  56.110  1.00  0.00              
ATOM   3528  CG  PRO B  82      40.226   5.028  57.015  1.00  0.00              
ATOM   3529  C   PRO B  82      40.062   5.111  53.815  1.00  0.00              
ATOM   3530  O   PRO B  82      40.724   6.133  54.011  1.00  0.00              
ATOM   3531  N   VAL B  83      39.449   4.869  52.659  1.00  0.00              
ATOM   3532  CA  VAL B  83      39.599   5.756  51.515  1.00  0.00              
ATOM   3533  CB  VAL B  83      40.012   4.957  50.248  1.00  0.00              
ATOM   3534  CG1 VAL B  83      41.398   4.350  50.424  1.00  0.00              
ATOM   3535  CG2 VAL B  83      39.003   3.874  49.883  1.00  0.00              
ATOM   3536  C   VAL B  83      38.366   6.617  51.257  1.00  0.00              
ATOM   3537  O   VAL B  83      37.340   6.504  51.937  1.00  0.00              
ATOM   3538  N   HIS B  84      38.462   7.512  50.275  1.00  0.00              
ATOM   3539  CA  HIS B  84      37.331   8.313  49.849  1.00  0.00              
ATOM   3540  CB  HIS B  84      37.552   9.774  50.232  1.00  0.00              
ATOM   3541  CG  HIS B  84      36.810  10.164  51.502  1.00  0.00              
ATOM   3542  ND1 HIS B  84      36.108   9.378  52.307  1.00  0.00              
ATOM   3543  CD2 HIS B  84      36.704  11.457  51.958  1.00  0.00              
ATOM   3544  NE2 HIS B  84      35.914  11.380  52.997  1.00  0.00              
ATOM   3545  CE1 HIS B  84      35.546  10.141  53.205  1.00  0.00              
ATOM   3546  C   HIS B  84      37.097   8.167  48.351  1.00  0.00              
ATOM   3547  O   HIS B  84      38.033   7.802  47.631  1.00  0.00              
ATOM   3548  N   PRO B  85      35.881   8.387  47.819  1.00  0.00              
ATOM   3549  CD  PRO B  85      34.642   8.476  48.589  1.00  0.00              
ATOM   3550  CA  PRO B  85      35.592   8.363  46.385  1.00  0.00              
ATOM   3551  CB  PRO B  85      34.105   8.662  46.341  1.00  0.00              
ATOM   3552  CG  PRO B  85      33.598   8.005  47.595  1.00  0.00              
ATOM   3553  C   PRO B  85      36.424   9.368  45.592  1.00  0.00              
ATOM   3554  O   PRO B  85      36.028  10.503  45.321  1.00  0.00              
ATOM   3555  N   GLY B  86      37.636   8.921  45.269  1.00  0.00              
ATOM   3556  CA  GLY B  86      38.590   9.725  44.531  1.00  0.00              
ATOM   3557  C   GLY B  86      40.030   9.370  44.868  1.00  0.00              
ATOM   3558  O   GLY B  86      40.904   9.556  44.018  1.00  0.00              
ATOM   3559  N   THR B  87      40.304   8.815  46.062  1.00  0.00              
ATOM   3560  CA  THR B  87      41.658   8.520  46.532  1.00  0.00              
ATOM   3561  CB  THR B  87      41.594   7.748  47.870  1.00  0.00              
ATOM   3562  OG1 THR B  87      40.698   8.479  48.701  1.00  0.00              
ATOM   3563  CG2 THR B  87      42.945   7.646  48.570  1.00  0.00              
ATOM   3564  C   THR B  87      42.540   7.782  45.526  1.00  0.00              
ATOM   3565  O   THR B  87      43.704   8.141  45.356  1.00  0.00              
ATOM   3566  N   ALA B  88      41.989   6.799  44.805  1.00  0.00              
ATOM   3567  CA  ALA B  88      42.708   6.110  43.739  1.00  0.00              
ATOM   3568  CB  ALA B  88      41.797   5.069  43.108  1.00  0.00              
ATOM   3569  C   ALA B  88      43.184   7.044  42.629  1.00  0.00              
ATOM   3570  O   ALA B  88      44.339   6.978  42.202  1.00  0.00              
ATOM   3571  N   GLU B  89      42.323   7.977  42.204  1.00  0.00              
ATOM   3572  CA  GLU B  89      42.678   8.925  41.160  1.00  0.00              
ATOM   3573  CB  GLU B  89      41.429   9.581  40.569  1.00  0.00              
ATOM   3574  CG  GLU B  89      41.668  10.520  39.379  1.00  0.00              
ATOM   3575  CD  GLU B  89      42.415   9.902  38.200  1.00  0.00              
ATOM   3576  OE1 GLU B  89      41.832   9.077  37.496  1.00  0.00              
ATOM   3577  OE2 GLU B  89      43.574  10.256  37.985  1.00  0.00              
ATOM   3578  C   GLU B  89      43.658   9.962  41.698  1.00  0.00              
ATOM   3579  O   GLU B  89      44.536  10.426  40.966  1.00  0.00              
ATOM   3580  N   CYS B  90      43.530  10.312  42.983  1.00  0.00              
ATOM   3581  CA  CYS B  90      44.544  11.105  43.661  1.00  0.00              
ATOM   3582  CB  CYS B  90      44.166  11.370  45.112  1.00  0.00              
ATOM   3583  SG  CYS B  90      42.552  12.155  45.351  1.00  0.00              
ATOM   3584  C   CYS B  90      45.888  10.390  43.620  1.00  0.00              
ATOM   3585  O   CYS B  90      46.897  10.998  43.273  1.00  0.00              
ATOM   3586  N   CYS B  91      45.916   9.082  43.895  1.00  0.00              
ATOM   3587  CA  CYS B  91      47.136   8.290  43.839  1.00  0.00              
ATOM   3588  CB  CYS B  91      46.864   6.865  44.278  1.00  0.00              
ATOM   3589  SG  CYS B  91      46.290   6.792  45.991  1.00  0.00              
ATOM   3590  C   CYS B  91      47.822   8.286  42.483  1.00  0.00              
ATOM   3591  O   CYS B  91      49.053   8.317  42.417  1.00  0.00              
ATOM   3592  N   THR B  92      47.060   8.275  41.385  1.00  0.00              
ATOM   3593  CA  THR B  92      47.638   8.434  40.057  1.00  0.00              
ATOM   3594  CB  THR B  92      46.632   7.998  38.975  1.00  0.00              
ATOM   3595  OG1 THR B  92      45.330   8.381  39.402  1.00  0.00              
ATOM   3596  CG2 THR B  92      46.691   6.499  38.742  1.00  0.00              
ATOM   3597  C   THR B  92      48.223   9.811  39.751  1.00  0.00              
ATOM   3598  O   THR B  92      48.961   9.972  38.778  1.00  0.00              
ATOM   3599  N   LYS B  93      47.915  10.827  40.561  1.00  0.00              
ATOM   3600  CA  LYS B  93      48.476  12.153  40.377  1.00  0.00              
ATOM   3601  CB  LYS B  93      47.357  13.198  40.398  1.00  0.00              
ATOM   3602  CG  LYS B  93      46.297  13.052  39.310  1.00  0.00              
ATOM   3603  CD  LYS B  93      46.901  13.201  37.921  1.00  0.00              
ATOM   3604  CE  LYS B  93      45.828  12.994  36.867  1.00  0.00              
ATOM   3605  NZ  LYS B  93      46.411  13.059  35.542  1.00  0.00              
ATOM   3606  C   LYS B  93      49.484  12.398  41.493  1.00  0.00              
ATOM   3607  O   LYS B  93      49.125  12.717  42.622  1.00  0.00              
ATOM   3608  N   GLU B  94      50.779  12.327  41.192  1.00  0.00              
ATOM   3609  CA  GLU B  94      51.798  12.140  42.219  1.00  0.00              
ATOM   3610  CB  GLU B  94      53.136  11.802  41.568  1.00  0.00              
ATOM   3611  CG  GLU B  94      53.299  10.339  41.145  1.00  0.00              
ATOM   3612  CD  GLU B  94      52.251   9.798  40.179  1.00  0.00              
ATOM   3613  OE1 GLU B  94      52.086  10.371  39.103  1.00  0.00              
ATOM   3614  OE2 GLU B  94      51.613   8.804  40.519  1.00  0.00              
ATOM   3615  C   GLU B  94      52.014  13.196  43.298  1.00  0.00              
ATOM   3616  O   GLU B  94      51.954  14.412  43.078  1.00  0.00              
ATOM   3617  N   GLY B  95      52.223  12.666  44.508  1.00  0.00              
ATOM   3618  CA  GLY B  95      52.761  13.408  45.641  1.00  0.00              
ATOM   3619  C   GLY B  95      51.927  14.602  46.071  1.00  0.00              
ATOM   3620  O   GLY B  95      50.944  14.481  46.802  1.00  0.00              
ATOM   3621  N   LEU B  96      52.319  15.770  45.562  1.00  0.00              
ATOM   3622  CA  LEU B  96      51.667  17.024  45.908  1.00  0.00              
ATOM   3623  CB  LEU B  96      52.502  18.206  45.427  1.00  0.00              
ATOM   3624  CG  LEU B  96      53.894  18.395  46.019  1.00  0.00              
ATOM   3625  CD1 LEU B  96      54.614  19.522  45.300  1.00  0.00              
ATOM   3626  CD2 LEU B  96      53.826  18.667  47.515  1.00  0.00              
ATOM   3627  C   LEU B  96      50.268  17.110  45.319  1.00  0.00              
ATOM   3628  O   LEU B  96      49.339  17.610  45.957  1.00  0.00              
ATOM   3629  N   GLU B  97      50.109  16.559  44.110  1.00  0.00              
ATOM   3630  CA  GLU B  97      48.824  16.554  43.427  1.00  0.00              
ATOM   3631  CB  GLU B  97      48.976  16.027  42.009  1.00  0.00              
ATOM   3632  CG  GLU B  97      50.043  16.685  41.144  1.00  0.00              
ATOM   3633  CD  GLU B  97      50.218  15.983  39.805  1.00  0.00              
ATOM   3634  OE1 GLU B  97      49.712  16.488  38.804  1.00  0.00              
ATOM   3635  OE2 GLU B  97      50.850  14.926  39.761  1.00  0.00              
ATOM   3636  C   GLU B  97      47.868  15.651  44.199  1.00  0.00              
ATOM   3637  O   GLU B  97      46.733  16.027  44.484  1.00  0.00              
ATOM   3638  N   ARG B  98      48.357  14.457  44.548  1.00  0.00              
ATOM   3639  CA  ARG B  98      47.716  13.522  45.463  1.00  0.00              
ATOM   3640  CB  ARG B  98      48.736  12.426  45.738  1.00  0.00              
ATOM   3641  CG  ARG B  98      48.335  11.200  46.535  1.00  0.00              
ATOM   3642  CD  ARG B  98      49.542  10.270  46.578  1.00  0.00              
ATOM   3643  NE  ARG B  98      49.902   9.804  45.245  1.00  0.00              
ATOM   3644  CZ  ARG B  98      51.145   9.487  44.887  1.00  0.00              
ATOM   3645  NH1 ARG B  98      51.336   8.938  43.697  1.00  0.00              
ATOM   3646  NH2 ARG B  98      52.186   9.773  45.664  1.00  0.00              
ATOM   3647  C   ARG B  98      47.258  14.162  46.765  1.00  0.00              
ATOM   3648  O   ARG B  98      46.094  14.025  47.146  1.00  0.00              
ATOM   3649  N   LYS B  99      48.161  14.889  47.432  1.00  0.00              
ATOM   3650  CA  LYS B  99      47.868  15.580  48.681  1.00  0.00              
ATOM   3651  CB  LYS B  99      49.146  16.264  49.161  1.00  0.00              
ATOM   3652  CG  LYS B  99      49.115  16.822  50.574  1.00  0.00              
ATOM   3653  CD  LYS B  99      50.459  17.463  50.882  1.00  0.00              
ATOM   3654  CE  LYS B  99      50.469  18.002  52.303  1.00  0.00              
ATOM   3655  NZ  LYS B  99      51.715  18.687  52.585  1.00  0.00              
ATOM   3656  C   LYS B  99      46.730  16.585  48.521  1.00  0.00              
ATOM   3657  O   LYS B  99      45.761  16.564  49.284  1.00  0.00              
ATOM   3658  N   LEU B 100      46.813  17.430  47.485  1.00  0.00              
ATOM   3659  CA  LEU B 100      45.780  18.415  47.180  1.00  0.00              
ATOM   3660  CB  LEU B 100      46.278  19.275  46.013  1.00  0.00              
ATOM   3661  CG  LEU B 100      45.591  20.575  45.587  1.00  0.00              
ATOM   3662  CD1 LEU B 100      46.607  21.474  44.904  1.00  0.00              
ATOM   3663  CD2 LEU B 100      44.389  20.351  44.679  1.00  0.00              
ATOM   3664  C   LEU B 100      44.445  17.743  46.864  1.00  0.00              
ATOM   3665  O   LEU B 100      43.393  18.145  47.364  1.00  0.00              
ATOM   3666  N   CYS B 101      44.496  16.683  46.054  1.00  0.00              
ATOM   3667  CA  CYS B 101      43.329  15.903  45.666  1.00  0.00              
ATOM   3668  CB  CYS B 101      43.785  14.821  44.697  1.00  0.00              
ATOM   3669  SG  CYS B 101      42.530  13.694  44.043  1.00  0.00              
ATOM   3670  C   CYS B 101      42.635  15.300  46.880  1.00  0.00              
ATOM   3671  O   CYS B 101      41.421  15.441  47.027  1.00  0.00              
ATOM   3672  N   MET B 102      43.393  14.688  47.799  1.00  0.00              
ATOM   3673  CA  MET B 102      42.829  14.166  49.036  1.00  0.00              
ATOM   3674  CB  MET B 102      43.838  13.353  49.829  1.00  0.00              
ATOM   3675  CG  MET B 102      44.221  12.044  49.158  1.00  0.00              
ATOM   3676  SD  MET B 102      45.335  11.059  50.187  1.00  0.00              
ATOM   3677  CE  MET B 102      46.800  12.031  49.994  1.00  0.00              
ATOM   3678  C   MET B 102      42.254  15.262  49.919  1.00  0.00              
ATOM   3679  O   MET B 102      41.170  15.096  50.478  1.00  0.00              
ATOM   3680  N   ALA B 103      42.936  16.409  50.017  1.00  0.00              
ATOM   3681  CA  ALA B 103      42.407  17.564  50.734  1.00  0.00              
ATOM   3682  CB  ALA B 103      43.434  18.686  50.723  1.00  0.00              
ATOM   3683  C   ALA B 103      41.115  18.112  50.132  1.00  0.00              
ATOM   3684  O   ALA B 103      40.298  18.711  50.831  1.00  0.00              
ATOM   3685  N   ALA B 104      40.919  17.918  48.824  1.00  0.00              
ATOM   3686  CA  ALA B 104      39.666  18.262  48.170  1.00  0.00              
ATOM   3687  CB  ALA B 104      39.932  18.505  46.691  1.00  0.00              
ATOM   3688  C   ALA B 104      38.573  17.200  48.283  1.00  0.00              
ATOM   3689  O   ALA B 104      37.424  17.461  47.915  1.00  0.00              
ATOM   3690  N   LEU B 105      38.872  15.995  48.784  1.00  0.00              
ATOM   3691  CA  LEU B 105      37.876  14.935  48.858  1.00  0.00              
ATOM   3692  CB  LEU B 105      38.524  13.561  48.952  1.00  0.00              
ATOM   3693  CG  LEU B 105      39.274  13.059  47.727  1.00  0.00              
ATOM   3694  CD1 LEU B 105      39.965  11.750  48.037  1.00  0.00              
ATOM   3695  CD2 LEU B 105      38.344  12.914  46.534  1.00  0.00              
ATOM   3696  C   LEU B 105      36.857  15.112  49.971  1.00  0.00              
ATOM   3697  O   LEU B 105      37.176  15.303  51.145  1.00  0.00              
ATOM   3698  N   LYS B 106      35.594  15.038  49.556  1.00  0.00              
ATOM   3699  CA  LYS B 106      34.470  15.293  50.439  1.00  0.00              
ATOM   3700  CB  LYS B 106      33.260  15.732  49.625  1.00  0.00              
ATOM   3701  CG  LYS B 106      33.464  17.014  48.834  1.00  0.00              
ATOM   3702  CD  LYS B 106      32.221  17.283  48.006  1.00  0.00              
ATOM   3703  CE  LYS B 106      32.411  18.540  47.176  1.00  0.00              
ATOM   3704  NZ  LYS B 106      31.235  18.786  46.366  1.00  0.00              
ATOM   3705  C   LYS B 106      34.071  14.087  51.273  1.00  0.00              
ATOM   3706  O   LYS B 106      34.007  12.957  50.779  1.00  0.00              
ATOM   3707  N   HIS B 107      33.797  14.351  52.555  1.00  0.00              
ATOM   3708  CA  HIS B 107      33.100  13.409  53.423  1.00  0.00              
ATOM   3709  CB  HIS B 107      32.915  14.035  54.818  1.00  0.00              
ATOM   3710  CG  HIS B 107      31.925  13.313  55.730  1.00  0.00              
ATOM   3711  ND1 HIS B 107      31.997  12.078  56.202  1.00  0.00              
ATOM   3712  CD2 HIS B 107      30.718  13.852  56.120  1.00  0.00              
ATOM   3713  NE2 HIS B 107      30.115  12.896  56.776  1.00  0.00              
ATOM   3714  CE1 HIS B 107      30.878  11.833  56.831  1.00  0.00              
ATOM   3715  C   HIS B 107      31.749  13.043  52.820  1.00  0.00              
ATOM   3716  O   HIS B 107      31.026  13.901  52.308  1.00  0.00              
ATOM   3717  N   GLN B 108      31.412  11.756  52.872  1.00  0.00              
ATOM   3718  CA  GLN B 108      30.133  11.288  52.370  1.00  0.00              
ATOM   3719  CB  GLN B 108      30.299   9.928  51.689  1.00  0.00              
ATOM   3720  CG  GLN B 108      31.342   9.888  50.571  1.00  0.00              
ATOM   3721  CD  GLN B 108      31.071  10.846  49.418  1.00  0.00              
ATOM   3722  OE1 GLN B 108      30.132  10.677  48.646  1.00  0.00              
ATOM   3723  NE2 GLN B 108      31.877  11.883  49.248  1.00  0.00              
ATOM   3724  C   GLN B 108      29.172  11.192  53.550  1.00  0.00              
ATOM   3725  O   GLN B 108      29.391  10.356  54.430  1.00  0.00              
ATOM   3726  N   PRO B 109      28.131  12.034  53.660  1.00  0.00              
ATOM   3727  CD  PRO B 109      27.877  13.162  52.771  1.00  0.00              
ATOM   3728  CA  PRO B 109      27.164  12.013  54.756  1.00  0.00              
ATOM   3729  CB  PRO B 109      26.209  13.128  54.380  1.00  0.00              
ATOM   3730  CG  PRO B 109      27.096  14.108  53.663  1.00  0.00              
ATOM   3731  C   PRO B 109      26.442  10.680  54.902  1.00  0.00              
ATOM   3732  O   PRO B 109      25.784  10.195  53.976  1.00  0.00              
ATOM   3733  N   GLN B 110      26.582  10.068  56.081  1.00  0.00              
ATOM   3734  CA  GLN B 110      25.955   8.784  56.344  1.00  0.00              
ATOM   3735  CB  GLN B 110      26.549   8.118  57.589  1.00  0.00              
ATOM   3736  CG  GLN B 110      25.938   6.766  57.980  1.00  0.00              
ATOM   3737  CD  GLN B 110      26.031   5.646  56.954  1.00  0.00              
ATOM   3738  OE1 GLN B 110      25.555   5.760  55.823  1.00  0.00              
ATOM   3739  NE2 GLN B 110      26.580   4.502  57.329  1.00  0.00              
ATOM   3740  C   GLN B 110      24.435   8.860  56.411  1.00  0.00              
ATOM   3741  O   GLN B 110      23.816   9.262  57.404  1.00  0.00              
ATOM   3742  N   GLU B 111      23.861   8.487  55.269  1.00  0.00              
ATOM   3743  CA  GLU B 111      22.421   8.401  55.106  1.00  0.00              
ATOM   3744  CB  GLU B 111      22.038   8.763  53.673  1.00  0.00              
ATOM   3745  CG  GLU B 111      22.454  10.185  53.288  1.00  0.00              
ATOM   3746  CD  GLU B 111      22.051  10.651  51.895  1.00  0.00              
ATOM   3747  OE1 GLU B 111      22.115   9.887  50.930  1.00  0.00              
ATOM   3748  OE2 GLU B 111      21.661  11.810  51.751  1.00  0.00              
ATOM   3749  C   GLU B 111      21.831   7.046  55.490  1.00  0.00              
ATOM   3750  O   GLU B 111      20.613   6.925  55.625  1.00  0.00              
ATOM   3751  N   PHE B 112      22.647   5.998  55.670  1.00  0.00              
ATOM   3752  CA  PHE B 112      22.136   4.689  56.064  1.00  0.00              
ATOM   3753  CB  PHE B 112      22.308   3.671  54.932  1.00  0.00              
ATOM   3754  CG  PHE B 112      21.395   3.939  53.744  1.00  0.00              
ATOM   3755  CD1 PHE B 112      21.888   4.579  52.622  1.00  0.00              
ATOM   3756  CD2 PHE B 112      20.067   3.558  53.801  1.00  0.00              
ATOM   3757  CE1 PHE B 112      21.043   4.850  51.565  1.00  0.00              
ATOM   3758  CE2 PHE B 112      19.232   3.832  52.739  1.00  0.00              
ATOM   3759  CZ  PHE B 112      19.717   4.479  51.624  1.00  0.00              
ATOM   3760  C   PHE B 112      22.750   4.182  57.372  1.00  0.00              
ATOM   3761  O   PHE B 112      23.741   3.449  57.369  1.00  0.00              
ATOM   3762  N   PRO B 113      22.195   4.555  58.536  1.00  0.00              
ATOM   3763  CD  PRO B 113      20.981   5.355  58.654  1.00  0.00              
ATOM   3764  CA  PRO B 113      22.742   4.221  59.850  1.00  0.00              
ATOM   3765  CB  PRO B 113      21.916   5.096  60.773  1.00  0.00              
ATOM   3766  CG  PRO B 113      20.574   5.125  60.087  1.00  0.00              
ATOM   3767  C   PRO B 113      22.720   2.743  60.242  1.00  0.00              
ATOM   3768  O   PRO B 113      21.778   2.230  60.852  1.00  0.00              
ATOM   3769  N   THR B 114      23.806   2.040  59.929  1.00  0.00              
ATOM   3770  CA  THR B 114      23.965   0.623  60.251  1.00  0.00              
ATOM   3771  CB  THR B 114      25.040  -0.002  59.326  1.00  0.00              
ATOM   3772  OG1 THR B 114      26.262   0.714  59.506  1.00  0.00              
ATOM   3773  CG2 THR B 114      24.609   0.005  57.868  1.00  0.00              
ATOM   3774  C   THR B 114      24.225   0.283  61.726  1.00  0.00              
ATOM   3775  O   THR B 114      24.880  -0.718  62.053  1.00  0.00              
ATOM   3776  N   TYR B 115      23.656   1.051  62.656  1.00  0.00              
ATOM   3777  CA  TYR B 115      23.954   0.891  64.068  1.00  0.00              
ATOM   3778  CB  TYR B 115      23.985   2.263  64.757  1.00  0.00              
ATOM   3779  CG  TYR B 115      24.189   2.236  66.271  1.00  0.00              
ATOM   3780  CD1 TYR B 115      25.388   1.818  66.819  1.00  0.00              
ATOM   3781  CE1 TYR B 115      25.526   1.736  68.190  1.00  0.00              
ATOM   3782  CD2 TYR B 115      23.145   2.603  67.097  1.00  0.00              
ATOM   3783  CE2 TYR B 115      23.279   2.532  68.466  1.00  0.00              
ATOM   3784  CZ  TYR B 115      24.469   2.090  69.003  1.00  0.00              
ATOM   3785  OH  TYR B 115      24.605   2.007  70.374  1.00  0.00              
ATOM   3786  C   TYR B 115      22.968  -0.048  64.749  1.00  0.00              
ATOM   3787  O   TYR B 115      21.751   0.035  64.562  1.00  0.00              
ATOM   3788  N   VAL B 116      23.518  -0.956  65.552  1.00  0.00              
ATOM   3789  CA  VAL B 116      22.721  -1.795  66.424  1.00  0.00              
ATOM   3790  CB  VAL B 116      22.401  -3.167  65.767  1.00  0.00              
ATOM   3791  CG1 VAL B 116      23.630  -4.021  65.473  1.00  0.00              
ATOM   3792  CG2 VAL B 116      21.366  -3.924  66.587  1.00  0.00              
ATOM   3793  C   VAL B 116      23.428  -1.912  67.769  1.00  0.00              
ATOM   3794  O   VAL B 116      24.630  -2.177  67.836  1.00  0.00              
ATOM   3795  N   GLU B 117      22.703  -1.625  68.851  1.00  0.00              
ATOM   3796  CA  GLU B 117      23.226  -1.857  70.187  1.00  0.00              
ATOM   3797  CB  GLU B 117      22.567  -0.924  71.204  1.00  0.00              
ATOM   3798  CG  GLU B 117      23.345  -0.896  72.523  1.00  0.00              
ATOM   3799  CD  GLU B 117      22.737  -0.134  73.695  1.00  0.00              
ATOM   3800  OE1 GLU B 117      23.112  -0.442  74.833  1.00  0.00              
ATOM   3801  OE2 GLU B 117      21.922   0.768  73.493  1.00  0.00              
ATOM   3802  C   GLU B 117      22.972  -3.314  70.574  1.00  0.00              
ATOM   3803  O   GLU B 117      21.862  -3.808  70.356  1.00  0.00              
ATOM   3804  N   PRO B 118      23.960  -4.052  71.102  1.00  0.00              
ATOM   3805  CD  PRO B 118      25.380  -3.721  71.007  1.00  0.00              
ATOM   3806  CA  PRO B 118      23.779  -5.400  71.643  1.00  0.00              
ATOM   3807  CB  PRO B 118      25.200  -5.817  71.968  1.00  0.00              
ATOM   3808  CG  PRO B 118      26.026  -5.090  70.943  1.00  0.00              
ATOM   3809  C   PRO B 118      22.896  -5.461  72.888  1.00  0.00              
ATOM   3810  O   PRO B 118      22.589  -4.441  73.513  1.00  0.00              
ATOM   3811  N   THR B 119      22.473  -6.669  73.269  1.00  0.00              
ATOM   3812  CA  THR B 119      21.703  -6.874  74.489  1.00  0.00              
ATOM   3813  CB  THR B 119      21.004  -8.248  74.432  1.00  0.00              
ATOM   3814  OG1 THR B 119      22.011  -9.218  74.164  1.00  0.00              
ATOM   3815  CG2 THR B 119      19.939  -8.303  73.354  1.00  0.00              
ATOM   3816  C   THR B 119      22.617  -6.803  75.708  1.00  0.00              
ATOM   3817  O   THR B 119      23.746  -7.301  75.630  1.00  0.00              
ATOM   3818  N   ASN B 120      22.129  -6.276  76.838  1.00  0.00              
ATOM   3819  CA  ASN B 120      22.891  -6.073  78.076  1.00  0.00              
ATOM   3820  CB  ASN B 120      21.937  -5.931  79.264  1.00  0.00              
ATOM   3821  CG  ASN B 120      21.047  -4.698  79.203  1.00  0.00              
ATOM   3822  OD1 ASN B 120      20.569  -4.297  78.141  1.00  0.00              
ATOM   3823  ND2 ASN B 120      20.786  -4.047  80.328  1.00  0.00              
ATOM   3824  C   ASN B 120      23.967  -7.092  78.442  1.00  0.00              
ATOM   3825  O   ASN B 120      25.113  -6.728  78.720  1.00  0.00              
ATOM   3826  N   ASP B 121      23.621  -8.385  78.393  1.00  0.00              
ATOM   3827  CA  ASP B 121      24.578  -9.453  78.661  1.00  0.00              
ATOM   3828  CB  ASP B 121      23.901 -10.825  78.675  1.00  0.00              
ATOM   3829  CG  ASP B 121      24.876 -11.984  78.887  1.00  0.00              
ATOM   3830  OD1 ASP B 121      25.344 -12.176  80.008  1.00  0.00              
ATOM   3831  OD2 ASP B 121      25.158 -12.692  77.921  1.00  0.00              
ATOM   3832  C   ASP B 121      25.744  -9.482  77.683  1.00  0.00              
ATOM   3833  O   ASP B 121      26.878  -9.672  78.110  1.00  0.00              
ATOM   3834  N   GLU B 122      25.495  -9.279  76.386  1.00  0.00              
ATOM   3835  CA  GLU B 122      26.541  -9.321  75.368  1.00  0.00              
ATOM   3836  CB  GLU B 122      25.961  -9.210  73.964  1.00  0.00              
ATOM   3837  CG  GLU B 122      24.977 -10.301  73.559  1.00  0.00              
ATOM   3838  CD  GLU B 122      24.372 -10.096  72.173  1.00  0.00              
ATOM   3839  OE1 GLU B 122      23.846  -9.012  71.900  1.00  0.00              
ATOM   3840  OE2 GLU B 122      24.433 -11.019  71.365  1.00  0.00              
ATOM   3841  C   GLU B 122      27.509  -8.163  75.565  1.00  0.00              
ATOM   3842  O   GLU B 122      28.724  -8.328  75.449  1.00  0.00              
ATOM   3843  N   ILE B 123      26.935  -7.000  75.903  1.00  0.00              
ATOM   3844  CA  ILE B 123      27.687  -5.790  76.217  1.00  0.00              
ATOM   3845  CB  ILE B 123      26.701  -4.659  76.611  1.00  0.00              
ATOM   3846  CG2 ILE B 123      27.445  -3.392  77.001  1.00  0.00              
ATOM   3847  CG1 ILE B 123      25.707  -4.351  75.501  1.00  0.00              
ATOM   3848  CD1 ILE B 123      24.596  -3.372  75.919  1.00  0.00              
ATOM   3849  C   ILE B 123      28.669  -6.078  77.350  1.00  0.00              
ATOM   3850  O   ILE B 123      29.883  -5.909  77.194  1.00  0.00              
ATOM   3851  N   CYS B 124      28.135  -6.572  78.475  1.00  0.00              
ATOM   3852  CA  CYS B 124      28.963  -6.946  79.609  1.00  0.00              
ATOM   3853  CB  CYS B 124      28.123  -7.355  80.807  1.00  0.00              
ATOM   3854  SG  CYS B 124      27.163  -5.982  81.490  1.00  0.00              
ATOM   3855  C   CYS B 124      29.971  -8.041  79.300  1.00  0.00              
ATOM   3856  O   CYS B 124      31.127  -7.915  79.696  1.00  0.00              
ATOM   3857  N   GLU B 125      29.589  -9.092  78.565  1.00  0.00              
ATOM   3858  CA  GLU B 125      30.504 -10.171  78.227  1.00  0.00              
ATOM   3859  CB  GLU B 125      29.788 -11.343  77.561  1.00  0.00              
ATOM   3860  CG  GLU B 125      28.900 -12.145  78.510  1.00  0.00              
ATOM   3861  CD  GLU B 125      29.638 -12.739  79.701  1.00  0.00              
ATOM   3862  OE1 GLU B 125      30.388 -13.701  79.518  1.00  0.00              
ATOM   3863  OE2 GLU B 125      29.479 -12.234  80.811  1.00  0.00              
ATOM   3864  C   GLU B 125      31.678  -9.733  77.372  1.00  0.00              
ATOM   3865  O   GLU B 125      32.816 -10.049  77.711  1.00  0.00              
ATOM   3866  N   ALA B 126      31.436  -8.968  76.303  1.00  0.00              
ATOM   3867  CA  ALA B 126      32.512  -8.459  75.462  1.00  0.00              
ATOM   3868  CB  ALA B 126      31.921  -7.624  74.338  1.00  0.00              
ATOM   3869  C   ALA B 126      33.473  -7.580  76.256  1.00  0.00              
ATOM   3870  O   ALA B 126      34.690  -7.778  76.227  1.00  0.00              
ATOM   3871  N   PHE B 127      32.900  -6.667  77.049  1.00  0.00              
ATOM   3872  CA  PHE B 127      33.672  -5.780  77.904  1.00  0.00              
ATOM   3873  CB  PHE B 127      32.723  -4.761  78.518  1.00  0.00              
ATOM   3874  CG  PHE B 127      33.340  -3.398  78.793  1.00  0.00              
ATOM   3875  CD1 PHE B 127      33.504  -2.500  77.754  1.00  0.00              
ATOM   3876  CD2 PHE B 127      33.676  -3.033  80.084  1.00  0.00              
ATOM   3877  CE1 PHE B 127      33.981  -1.232  78.012  1.00  0.00              
ATOM   3878  CE2 PHE B 127      34.151  -1.762  80.331  1.00  0.00              
ATOM   3879  CZ  PHE B 127      34.301  -0.860  79.300  1.00  0.00              
ATOM   3880  C   PHE B 127      34.422  -6.533  79.003  1.00  0.00              
ATOM   3881  O   PHE B 127      35.506  -6.117  79.411  1.00  0.00              
ATOM   3882  N   ARG B 128      33.871  -7.647  79.496  1.00  0.00              
ATOM   3883  CA  ARG B 128      34.533  -8.487  80.486  1.00  0.00              
ATOM   3884  CB  ARG B 128      33.527  -9.472  81.083  1.00  0.00              
ATOM   3885  CG  ARG B 128      34.082 -10.353  82.195  1.00  0.00              
ATOM   3886  CD  ARG B 128      33.126 -11.480  82.585  1.00  0.00              
ATOM   3887  NE  ARG B 128      32.770 -12.382  81.492  1.00  0.00              
ATOM   3888  CZ  ARG B 128      33.625 -13.213  80.884  1.00  0.00              
ATOM   3889  NH1 ARG B 128      33.157 -14.016  79.939  1.00  0.00              
ATOM   3890  NH2 ARG B 128      34.917 -13.258  81.195  1.00  0.00              
ATOM   3891  C   ARG B 128      35.703  -9.250  79.874  1.00  0.00              
ATOM   3892  O   ARG B 128      36.777  -9.332  80.470  1.00  0.00              
ATOM   3893  N   LYS B 129      35.499  -9.821  78.682  1.00  0.00              
ATOM   3894  CA  LYS B 129      36.537 -10.571  77.987  1.00  0.00              
ATOM   3895  CB  LYS B 129      35.955 -11.281  76.770  1.00  0.00              
ATOM   3896  CG  LYS B 129      34.981 -12.380  77.167  1.00  0.00              
ATOM   3897  CD  LYS B 129      34.267 -12.934  75.949  1.00  0.00              
ATOM   3898  CE  LYS B 129      33.223 -13.941  76.398  1.00  0.00              
ATOM   3899  NZ  LYS B 129      32.515 -14.481  75.255  1.00  0.00              
ATOM   3900  C   LYS B 129      37.705  -9.686  77.577  1.00  0.00              
ATOM   3901  O   LYS B 129      38.866 -10.077  77.711  1.00  0.00              
ATOM   3902  N   ASP B 130      37.399  -8.493  77.059  1.00  0.00              
ATOM   3903  CA  ASP B 130      38.389  -7.448  76.852  1.00  0.00              
ATOM   3904  CB  ASP B 130      39.329  -7.739  75.666  1.00  0.00              
ATOM   3905  CG  ASP B 130      40.256  -6.573  75.349  1.00  0.00              
ATOM   3906  OD1 ASP B 130      40.118  -5.986  74.277  1.00  0.00              
ATOM   3907  OD2 ASP B 130      41.081  -6.209  76.185  1.00  0.00              
ATOM   3908  C   ASP B 130      37.697  -6.108  76.632  1.00  0.00              
ATOM   3909  O   ASP B 130      37.125  -5.902  75.562  1.00  0.00              
ATOM   3910  N   PRO B 131      37.780  -5.142  77.559  1.00  0.00              
ATOM   3911  CD  PRO B 131      38.576  -5.230  78.780  1.00  0.00              
ATOM   3912  CA  PRO B 131      37.117  -3.842  77.453  1.00  0.00              
ATOM   3913  CB  PRO B 131      37.568  -3.132  78.718  1.00  0.00              
ATOM   3914  CG  PRO B 131      38.889  -3.775  79.065  1.00  0.00              
ATOM   3915  C   PRO B 131      37.437  -3.044  76.194  1.00  0.00              
ATOM   3916  O   PRO B 131      36.557  -2.425  75.589  1.00  0.00              
ATOM   3917  N   LYS B 132      38.706  -3.126  75.775  1.00  0.00              
ATOM   3918  CA  LYS B 132      39.225  -2.372  74.645  1.00  0.00              
ATOM   3919  CB  LYS B 132      40.722  -2.625  74.452  1.00  0.00              
ATOM   3920  CG  LYS B 132      41.592  -2.493  75.701  1.00  0.00              
ATOM   3921  CD  LYS B 132      41.550  -1.103  76.318  1.00  0.00              
ATOM   3922  CE  LYS B 132      42.324  -1.132  77.624  1.00  0.00              
ATOM   3923  NZ  LYS B 132      42.306   0.171  78.260  1.00  0.00              
ATOM   3924  C   LYS B 132      38.491  -2.689  73.352  1.00  0.00              
ATOM   3925  O   LYS B 132      38.073  -1.760  72.663  1.00  0.00              
ATOM   3926  N   GLU B 133      38.267  -3.971  73.024  1.00  0.00              
ATOM   3927  CA  GLU B 133      37.549  -4.325  71.807  1.00  0.00              
ATOM   3928  CB  GLU B 133      37.611  -5.833  71.485  1.00  0.00              
ATOM   3929  CG  GLU B 133      37.329  -6.890  72.561  1.00  0.00              
ATOM   3930  CD  GLU B 133      35.880  -7.301  72.791  1.00  0.00              
ATOM   3931  OE1 GLU B 133      35.509  -8.396  72.376  1.00  0.00              
ATOM   3932  OE2 GLU B 133      35.120  -6.536  73.379  1.00  0.00              
ATOM   3933  C   GLU B 133      36.136  -3.769  71.711  1.00  0.00              
ATOM   3934  O   GLU B 133      35.771  -3.223  70.670  1.00  0.00              
ATOM   3935  N   TYR B 134      35.350  -3.836  72.793  1.00  0.00              
ATOM   3936  CA  TYR B 134      34.003  -3.284  72.791  1.00  0.00              
ATOM   3937  CB  TYR B 134      33.225  -3.695  74.045  1.00  0.00              
ATOM   3938  CG  TYR B 134      31.728  -3.430  73.923  1.00  0.00              
ATOM   3939  CD1 TYR B 134      30.968  -4.196  73.058  1.00  0.00              
ATOM   3940  CE1 TYR B 134      29.629  -3.920  72.882  1.00  0.00              
ATOM   3941  CD2 TYR B 134      31.138  -2.402  74.635  1.00  0.00              
ATOM   3942  CE2 TYR B 134      29.799  -2.122  74.457  1.00  0.00              
ATOM   3943  CZ  TYR B 134      29.054  -2.879  73.576  1.00  0.00              
ATOM   3944  OH  TYR B 134      27.715  -2.607  73.375  1.00  0.00              
ATOM   3945  C   TYR B 134      34.053  -1.769  72.677  1.00  0.00              
ATOM   3946  O   TYR B 134      33.327  -1.186  71.872  1.00  0.00              
ATOM   3947  N   ALA B 135      34.943  -1.137  73.452  1.00  0.00              
ATOM   3948  CA  ALA B 135      35.127   0.306  73.411  1.00  0.00              
ATOM   3949  CB  ALA B 135      36.263   0.697  74.347  1.00  0.00              
ATOM   3950  C   ALA B 135      35.473   0.816  72.019  1.00  0.00              
ATOM   3951  O   ALA B 135      34.810   1.705  71.479  1.00  0.00              
ATOM   3952  N   ASN B 136      36.484   0.199  71.405  1.00  0.00              
ATOM   3953  CA  ASN B 136      36.943   0.582  70.082  1.00  0.00              
ATOM   3954  CB  ASN B 136      38.265  -0.099  69.729  1.00  0.00              
ATOM   3955  CG  ASN B 136      39.469   0.358  70.546  1.00  0.00              
ATOM   3956  OD1 ASN B 136      40.357  -0.431  70.855  1.00  0.00              
ATOM   3957  ND2 ASN B 136      39.597   1.623  70.929  1.00  0.00              
ATOM   3958  C   ASN B 136      35.915   0.302  69.002  1.00  0.00              
ATOM   3959  O   ASN B 136      35.663   1.163  68.158  1.00  0.00              
ATOM   3960  N   GLN B 137      35.275  -0.874  69.033  1.00  0.00              
ATOM   3961  CA  GLN B 137      34.271  -1.224  68.039  1.00  0.00              
ATOM   3962  CB  GLN B 137      33.920  -2.706  68.154  1.00  0.00              
ATOM   3963  CG  GLN B 137      33.369  -3.348  66.885  1.00  0.00              
ATOM   3964  CD  GLN B 137      31.856  -3.491  66.840  1.00  0.00              
ATOM   3965  OE1 GLN B 137      31.309  -4.547  67.142  1.00  0.00              
ATOM   3966  NE2 GLN B 137      31.113  -2.457  66.476  1.00  0.00              
ATOM   3967  C   GLN B 137      33.032  -0.345  68.160  1.00  0.00              
ATOM   3968  O   GLN B 137      32.395  -0.047  67.146  1.00  0.00              
ATOM   3969  N   PHE B 138      32.676   0.088  69.376  1.00  0.00              
ATOM   3970  CA  PHE B 138      31.609   1.060  69.564  1.00  0.00              
ATOM   3971  CB  PHE B 138      31.252   1.197  71.049  1.00  0.00              
ATOM   3972  CG  PHE B 138      30.053   2.099  71.312  1.00  0.00              
ATOM   3973  CD1 PHE B 138      28.781   1.664  70.992  1.00  0.00              
ATOM   3974  CD2 PHE B 138      30.243   3.364  71.836  1.00  0.00              
ATOM   3975  CE1 PHE B 138      27.706   2.507  71.177  1.00  0.00              
ATOM   3976  CE2 PHE B 138      29.160   4.200  72.011  1.00  0.00              
ATOM   3977  CZ  PHE B 138      27.894   3.774  71.680  1.00  0.00              
ATOM   3978  C   PHE B 138      32.008   2.412  68.983  1.00  0.00              
ATOM   3979  O   PHE B 138      31.281   2.955  68.147  1.00  0.00              
ATOM   3980  N   MET B 139      33.172   2.943  69.383  1.00  0.00              
ATOM   3981  CA  MET B 139      33.656   4.232  68.892  1.00  0.00              
ATOM   3982  CB  MET B 139      34.958   4.643  69.569  1.00  0.00              
ATOM   3983  CG  MET B 139      34.823   4.969  71.046  1.00  0.00              
ATOM   3984  SD  MET B 139      36.339   5.675  71.739  1.00  0.00              
ATOM   3985  CE  MET B 139      37.165   4.196  72.247  1.00  0.00              
ATOM   3986  C   MET B 139      33.849   4.287  67.382  1.00  0.00              
ATOM   3987  O   MET B 139      33.806   5.358  66.778  1.00  0.00              
ATOM   3988  N   TRP B 140      34.102   3.127  66.773  1.00  0.00              
ATOM   3989  CA  TRP B 140      33.959   2.969  65.339  1.00  0.00              
ATOM   3990  CB  TRP B 140      34.620   1.648  64.917  1.00  0.00              
ATOM   3991  CG  TRP B 140      34.387   1.236  63.470  1.00  0.00              
ATOM   3992  CD2 TRP B 140      33.581   0.221  63.035  1.00  0.00              
ATOM   3993  CE2 TRP B 140      33.655   0.343  61.689  1.00  0.00              
ATOM   3994  CE3 TRP B 140      32.984  -0.851  63.651  1.00  0.00              
ATOM   3995  CD1 TRP B 140      34.929   1.926  62.404  1.00  0.00              
ATOM   3996  NE1 TRP B 140      34.456   1.347  61.317  1.00  0.00              
ATOM   3997  CZ2 TRP B 140      33.130  -0.576  60.818  1.00  0.00              
ATOM   3998  CZ3 TRP B 140      32.430  -1.794  62.799  1.00  0.00              
ATOM   3999  CH2 TRP B 140      32.499  -1.659  61.413  1.00  0.00              
ATOM   4000  C   TRP B 140      32.482   3.050  64.947  1.00  0.00              
ATOM   4001  O   TRP B 140      32.038   4.103  64.487  1.00  0.00              
ATOM   4002  N   GLU B 141      31.691   2.001  65.233  1.00  0.00              
ATOM   4003  CA  GLU B 141      30.367   1.786  64.648  1.00  0.00              
ATOM   4004  CB  GLU B 141      29.709   0.551  65.263  1.00  0.00              
ATOM   4005  CG  GLU B 141      28.488   0.034  64.495  1.00  0.00              
ATOM   4006  CD  GLU B 141      27.737  -1.108  65.166  1.00  0.00              
ATOM   4007  OE1 GLU B 141      28.364  -2.106  65.531  1.00  0.00              
ATOM   4008  OE2 GLU B 141      26.523  -0.996  65.324  1.00  0.00              
ATOM   4009  C   GLU B 141      29.417   2.968  64.773  1.00  0.00              
ATOM   4010  O   GLU B 141      28.722   3.334  63.816  1.00  0.00              
ATOM   4011  N   TYR B 142      29.440   3.570  65.965  1.00  0.00              
ATOM   4012  CA  TYR B 142      28.623   4.726  66.278  1.00  0.00              
ATOM   4013  CB  TYR B 142      28.811   5.058  67.759  1.00  0.00              
ATOM   4014  CG  TYR B 142      27.720   5.929  68.361  1.00  0.00              
ATOM   4015  CD1 TYR B 142      26.492   5.374  68.665  1.00  0.00              
ATOM   4016  CE1 TYR B 142      25.493   6.158  69.202  1.00  0.00              
ATOM   4017  CD2 TYR B 142      27.960   7.266  68.606  1.00  0.00              
ATOM   4018  CE2 TYR B 142      26.965   8.053  69.144  1.00  0.00              
ATOM   4019  CZ  TYR B 142      25.738   7.493  69.434  1.00  0.00              
ATOM   4020  OH  TYR B 142      24.747   8.277  69.988  1.00  0.00              
ATOM   4021  C   TYR B 142      29.052   5.887  65.386  1.00  0.00              
ATOM   4022  O   TYR B 142      28.264   6.371  64.571  1.00  0.00              
ATOM   4023  N   SER B 143      30.324   6.287  65.445  1.00  0.00              
ATOM   4024  CA  SER B 143      30.792   7.443  64.702  1.00  0.00              
ATOM   4025  CB  SER B 143      32.157   7.853  65.216  1.00  0.00              
ATOM   4026  OG  SER B 143      32.046   8.164  66.600  1.00  0.00              
ATOM   4027  C   SER B 143      30.783   7.266  63.189  1.00  0.00              
ATOM   4028  O   SER B 143      30.522   8.236  62.480  1.00  0.00              
ATOM   4029  N   THR B 144      31.004   6.055  62.658  1.00  0.00              
ATOM   4030  CA  THR B 144      30.798   5.782  61.237  1.00  0.00              
ATOM   4031  CB  THR B 144      31.205   4.344  60.857  1.00  0.00              
ATOM   4032  OG1 THR B 144      30.852   3.488  61.939  1.00  0.00              
ATOM   4033  CG2 THR B 144      32.677   4.228  60.515  1.00  0.00              
ATOM   4034  C   THR B 144      29.363   6.022  60.795  1.00  0.00              
ATOM   4035  O   THR B 144      29.092   6.503  59.694  1.00  0.00              
ATOM   4036  N   ASN B 145      28.421   5.694  61.681  1.00  0.00              
ATOM   4037  CA  ASN B 145      27.019   5.820  61.342  1.00  0.00              
ATOM   4038  CB  ASN B 145      26.223   4.686  61.945  1.00  0.00              
ATOM   4039  CG  ASN B 145      26.480   3.420  61.150  1.00  0.00              
ATOM   4040  OD1 ASN B 145      26.214   3.360  59.947  1.00  0.00              
ATOM   4041  ND2 ASN B 145      27.031   2.373  61.745  1.00  0.00              
ATOM   4042  C   ASN B 145      26.411   7.166  61.664  1.00  0.00              
ATOM   4043  O   ASN B 145      25.378   7.542  61.109  1.00  0.00              
ATOM   4044  N   TYR B 146      27.047   7.914  62.563  1.00  0.00              
ATOM   4045  CA  TYR B 146      26.615   9.267  62.853  1.00  0.00              
ATOM   4046  CB  TYR B 146      26.206   9.388  64.326  1.00  0.00              
ATOM   4047  CG  TYR B 146      25.155   8.357  64.710  1.00  0.00              
ATOM   4048  CD1 TYR B 146      25.500   7.342  65.575  1.00  0.00              
ATOM   4049  CE1 TYR B 146      24.645   6.284  65.777  1.00  0.00              
ATOM   4050  CD2 TYR B 146      23.917   8.352  64.098  1.00  0.00              
ATOM   4051  CE2 TYR B 146      23.062   7.290  64.296  1.00  0.00              
ATOM   4052  CZ  TYR B 146      23.433   6.262  65.131  1.00  0.00              
ATOM   4053  OH  TYR B 146      22.589   5.193  65.342  1.00  0.00              
ATOM   4054  C   TYR B 146      27.701  10.252  62.442  1.00  0.00              
ATOM   4055  O   TYR B 146      28.120  11.137  63.190  1.00  0.00              
ATOM   4056  N   GLY B 147      28.106  10.106  61.176  1.00  0.00              
ATOM   4057  CA  GLY B 147      29.206  10.860  60.587  1.00  0.00              
ATOM   4058  C   GLY B 147      28.988  12.366  60.588  1.00  0.00              
ATOM   4059  O   GLY B 147      29.907  13.142  60.839  1.00  0.00              
ATOM   4060  N   GLN B 148      27.750  12.787  60.324  1.00  0.00              
ATOM   4061  CA  GLN B 148      27.395  14.195  60.361  1.00  0.00              
ATOM   4062  CB  GLN B 148      26.444  14.527  59.214  1.00  0.00              
ATOM   4063  CG  GLN B 148      27.163  14.968  57.946  1.00  0.00              
ATOM   4064  CD  GLN B 148      27.847  16.324  58.079  1.00  0.00              
ATOM   4065  OE1 GLN B 148      29.061  16.430  58.222  1.00  0.00              
ATOM   4066  NE2 GLN B 148      27.112  17.425  58.018  1.00  0.00              
ATOM   4067  C   GLN B 148      26.818  14.656  61.693  1.00  0.00              
ATOM   4068  O   GLN B 148      26.341  15.786  61.810  1.00  0.00              
ATOM   4069  N   ALA B 149      26.828  13.806  62.725  1.00  0.00              
ATOM   4070  CA  ALA B 149      26.442  14.244  64.057  1.00  0.00              
ATOM   4071  CB  ALA B 149      26.093  13.048  64.929  1.00  0.00              
ATOM   4072  C   ALA B 149      27.644  14.946  64.682  1.00  0.00              
ATOM   4073  O   ALA B 149      28.775  14.527  64.418  1.00  0.00              
ATOM   4074  N   PRO B 150      27.482  16.016  65.476  1.00  0.00              
ATOM   4075  CD  PRO B 150      26.196  16.632  65.785  1.00  0.00              
ATOM   4076  CA  PRO B 150      28.578  16.759  66.092  1.00  0.00              
ATOM   4077  CB  PRO B 150      27.851  17.704  67.022  1.00  0.00              
ATOM   4078  CG  PRO B 150      26.572  18.008  66.295  1.00  0.00              
ATOM   4079  C   PRO B 150      29.580  15.905  66.856  1.00  0.00              
ATOM   4080  O   PRO B 150      29.215  15.090  67.710  1.00  0.00              
ATOM   4081  N   LEU B 151      30.856  16.099  66.502  1.00  0.00              
ATOM   4082  CA  LEU B 151      31.996  15.501  67.191  1.00  0.00              
ATOM   4083  CB  LEU B 151      33.278  16.188  66.712  1.00  0.00              
ATOM   4084  CG  LEU B 151      34.645  15.780  67.262  1.00  0.00              
ATOM   4085  CD1 LEU B 151      34.976  14.329  66.950  1.00  0.00              
ATOM   4086  CD2 LEU B 151      35.717  16.685  66.683  1.00  0.00              
ATOM   4087  C   LEU B 151      31.891  15.566  68.712  1.00  0.00              
ATOM   4088  O   LEU B 151      32.157  14.578  69.400  1.00  0.00              
ATOM   4089  N   SER B 152      31.448  16.724  69.213  1.00  0.00              
ATOM   4090  CA  SER B 152      31.103  16.924  70.612  1.00  0.00              
ATOM   4091  CB  SER B 152      30.430  18.285  70.727  1.00  0.00              
ATOM   4092  OG  SER B 152      29.359  18.396  69.790  1.00  0.00              
ATOM   4093  C   SER B 152      30.182  15.838  71.157  1.00  0.00              
ATOM   4094  O   SER B 152      30.563  15.076  72.048  1.00  0.00              
ATOM   4095  N   LEU B 153      28.997  15.733  70.543  1.00  0.00              
ATOM   4096  CA  LEU B 153      27.983  14.759  70.914  1.00  0.00              
ATOM   4097  CB  LEU B 153      26.751  14.889  70.031  1.00  0.00              
ATOM   4098  CG  LEU B 153      25.869  16.105  70.231  1.00  0.00              
ATOM   4099  CD1 LEU B 153      24.727  16.097  69.235  1.00  0.00              
ATOM   4100  CD2 LEU B 153      25.329  16.132  71.649  1.00  0.00              
ATOM   4101  C   LEU B 153      28.473  13.325  70.881  1.00  0.00              
ATOM   4102  O   LEU B 153      28.264  12.577  71.840  1.00  0.00              
ATOM   4103  N   LEU B 154      29.182  12.979  69.801  1.00  0.00              
ATOM   4104  CA  LEU B 154      29.785  11.663  69.650  1.00  0.00              
ATOM   4105  CB  LEU B 154      30.527  11.568  68.319  1.00  0.00              
ATOM   4106  CG  LEU B 154      29.731  11.665  67.023  1.00  0.00              
ATOM   4107  CD1 LEU B 154      30.669  11.740  65.838  1.00  0.00              
ATOM   4108  CD2 LEU B 154      28.798  10.481  66.865  1.00  0.00              
ATOM   4109  C   LEU B 154      30.728  11.328  70.799  1.00  0.00              
ATOM   4110  O   LEU B 154      30.501  10.344  71.504  1.00  0.00              
ATOM   4111  N   VAL B 155      31.722  12.190  71.056  1.00  0.00              
ATOM   4112  CA  VAL B 155      32.715  11.964  72.104  1.00  0.00              
ATOM   4113  CB  VAL B 155      33.885  12.981  71.971  1.00  0.00              
ATOM   4114  CG1 VAL B 155      34.955  12.827  73.046  1.00  0.00              
ATOM   4115  CG2 VAL B 155      34.582  12.793  70.634  1.00  0.00              
ATOM   4116  C   VAL B 155      32.094  11.984  73.502  1.00  0.00              
ATOM   4117  O   VAL B 155      32.555  11.274  74.406  1.00  0.00              
ATOM   4118  N   SER B 156      31.048  12.790  73.723  1.00  0.00              
ATOM   4119  CA  SER B 156      30.310  12.721  74.974  1.00  0.00              
ATOM   4120  CB  SER B 156      29.390  13.924  75.169  1.00  0.00              
ATOM   4121  OG  SER B 156      28.587  14.258  74.045  1.00  0.00              
ATOM   4122  C   SER B 156      29.533  11.423  75.129  1.00  0.00              
ATOM   4123  O   SER B 156      29.537  10.827  76.211  1.00  0.00              
ATOM   4124  N   TYR B 157      28.900  10.942  74.050  1.00  0.00              
ATOM   4125  CA  TYR B 157      28.087   9.742  74.134  1.00  0.00              
ATOM   4126  CB  TYR B 157      27.208   9.532  72.903  1.00  0.00              
ATOM   4127  CG  TYR B 157      26.143   8.463  73.136  1.00  0.00              
ATOM   4128  CD1 TYR B 157      24.939   8.817  73.706  1.00  0.00              
ATOM   4129  CE1 TYR B 157      23.971   7.860  73.912  1.00  0.00              
ATOM   4130  CD2 TYR B 157      26.378   7.145  72.787  1.00  0.00              
ATOM   4131  CE2 TYR B 157      25.407   6.186  72.987  1.00  0.00              
ATOM   4132  CZ  TYR B 157      24.199   6.556  73.532  1.00  0.00              
ATOM   4133  OH  TYR B 157      23.198   5.618  73.680  1.00  0.00              
ATOM   4134  C   TYR B 157      28.964   8.523  74.340  1.00  0.00              
ATOM   4135  O   TYR B 157      28.658   7.723  75.220  1.00  0.00              
ATOM   4136  N   THR B 158      30.052   8.369  73.579  1.00  0.00              
ATOM   4137  CA  THR B 158      30.936   7.219  73.708  1.00  0.00              
ATOM   4138  CB  THR B 158      32.068   7.320  72.669  1.00  0.00              
ATOM   4139  OG1 THR B 158      32.611   8.630  72.789  1.00  0.00              
ATOM   4140  CG2 THR B 158      31.571   7.073  71.250  1.00  0.00              
ATOM   4141  C   THR B 158      31.478   7.091  75.126  1.00  0.00              
ATOM   4142  O   THR B 158      31.437   6.022  75.735  1.00  0.00              
ATOM   4143  N   LYS B 159      31.901   8.238  75.667  1.00  0.00              
ATOM   4144  CA  LYS B 159      32.370   8.347  77.039  1.00  0.00              
ATOM   4145  CB  LYS B 159      32.748   9.797  77.267  1.00  0.00              
ATOM   4146  CG  LYS B 159      33.600  10.097  78.485  1.00  0.00              
ATOM   4147  CD  LYS B 159      33.909  11.589  78.604  1.00  0.00              
ATOM   4148  CE  LYS B 159      34.739  12.177  77.458  1.00  0.00              
ATOM   4149  NZ  LYS B 159      33.931  12.605  76.327  1.00  0.00              
ATOM   4150  C   LYS B 159      31.297   7.916  78.036  1.00  0.00              
ATOM   4151  O   LYS B 159      31.532   7.041  78.873  1.00  0.00              
ATOM   4152  N   SER B 160      30.092   8.488  77.910  1.00  0.00              
ATOM   4153  CA  SER B 160      28.982   8.181  78.805  1.00  0.00              
ATOM   4154  CB  SER B 160      27.783   9.064  78.487  1.00  0.00              
ATOM   4155  OG  SER B 160      28.103  10.445  78.582  1.00  0.00              
ATOM   4156  C   SER B 160      28.556   6.719  78.740  1.00  0.00              
ATOM   4157  O   SER B 160      28.336   6.077  79.768  1.00  0.00              
ATOM   4158  N   TYR B 161      28.501   6.174  77.521  1.00  0.00              
ATOM   4159  CA  TYR B 161      28.114   4.796  77.276  1.00  0.00              
ATOM   4160  CB  TYR B 161      28.022   4.548  75.766  1.00  0.00              
ATOM   4161  CG  TYR B 161      27.518   3.163  75.385  1.00  0.00              
ATOM   4162  CD1 TYR B 161      26.165   2.893  75.424  1.00  0.00              
ATOM   4163  CE1 TYR B 161      25.714   1.617  75.165  1.00  0.00              
ATOM   4164  CD2 TYR B 161      28.416   2.170  75.039  1.00  0.00              
ATOM   4165  CE2 TYR B 161      27.966   0.896  74.774  1.00  0.00              
ATOM   4166  CZ  TYR B 161      26.619   0.624  74.861  1.00  0.00              
ATOM   4167  OH  TYR B 161      26.178  -0.668  74.657  1.00  0.00              
ATOM   4168  C   TYR B 161      29.119   3.846  77.910  1.00  0.00              
ATOM   4169  O   TYR B 161      28.733   2.950  78.661  1.00  0.00              
ATOM   4170  N   LEU B 162      30.413   4.042  77.648  1.00  0.00              
ATOM   4171  CA  LEU B 162      31.438   3.172  78.204  1.00  0.00              
ATOM   4172  CB  LEU B 162      32.779   3.428  77.533  1.00  0.00              
ATOM   4173  CG  LEU B 162      32.840   3.166  76.030  1.00  0.00              
ATOM   4174  CD1 LEU B 162      34.161   3.648  75.463  1.00  0.00              
ATOM   4175  CD2 LEU B 162      32.572   1.703  75.709  1.00  0.00              
ATOM   4176  C   LEU B 162      31.544   3.279  79.718  1.00  0.00              
ATOM   4177  O   LEU B 162      31.804   2.282  80.395  1.00  0.00              
ATOM   4178  N   SER B 163      31.292   4.475  80.268  1.00  0.00              
ATOM   4179  CA  SER B 163      31.174   4.649  81.709  1.00  0.00              
ATOM   4180  CB  SER B 163      31.003   6.128  82.050  1.00  0.00              
ATOM   4181  OG  SER B 163      31.212   6.415  83.427  1.00  0.00              
ATOM   4182  C   SER B 163      29.993   3.843  82.248  1.00  0.00              
ATOM   4183  O   SER B 163      30.133   3.162  83.263  1.00  0.00              
ATOM   4184  N   MET B 164      28.844   3.889  81.561  1.00  0.00              
ATOM   4185  CA  MET B 164      27.661   3.115  81.920  1.00  0.00              
ATOM   4186  CB  MET B 164      26.519   3.486  80.972  1.00  0.00              
ATOM   4187  CG  MET B 164      25.226   2.701  81.131  1.00  0.00              
ATOM   4188  SD  MET B 164      23.951   3.247  79.970  1.00  0.00              
ATOM   4189  CE  MET B 164      24.399   2.237  78.589  1.00  0.00              
ATOM   4190  C   MET B 164      27.915   1.613  81.889  1.00  0.00              
ATOM   4191  O   MET B 164      27.457   0.880  82.766  1.00  0.00              
ATOM   4192  N   VAL B 165      28.649   1.133  80.880  1.00  0.00              
ATOM   4193  CA  VAL B 165      29.030  -0.272  80.810  1.00  0.00              
ATOM   4194  CB  VAL B 165      29.729  -0.612  79.474  1.00  0.00              
ATOM   4195  CG1 VAL B 165      29.993  -2.104  79.377  1.00  0.00              
ATOM   4196  CG2 VAL B 165      28.884  -0.205  78.279  1.00  0.00              
ATOM   4197  C   VAL B 165      29.923  -0.620  81.998  1.00  0.00              
ATOM   4198  O   VAL B 165      29.663  -1.591  82.711  1.00  0.00              
ATOM   4199  N   GLY B 166      30.941   0.215  82.243  1.00  0.00              
ATOM   4200  CA  GLY B 166      31.873   0.035  83.347  1.00  0.00              
ATOM   4201  C   GLY B 166      31.187  -0.064  84.703  1.00  0.00              
ATOM   4202  O   GLY B 166      31.458  -0.994  85.468  1.00  0.00              
ATOM   4203  N   SER B 167      30.276   0.865  85.007  1.00  0.00              
ATOM   4204  CA  SER B 167      29.533   0.833  86.256  1.00  0.00              
ATOM   4205  CB  SER B 167      28.775   2.145  86.442  1.00  0.00              
ATOM   4206  OG  SER B 167      27.996   2.441  85.290  1.00  0.00              
ATOM   4207  C   SER B 167      28.565  -0.342  86.294  1.00  0.00              
ATOM   4208  O   SER B 167      28.691  -1.250  87.120  1.00  0.00              
ATOM   4209  N   CYS B 168      27.621  -0.376  85.352  1.00  0.00              
ATOM   4210  CA  CYS B 168      26.555  -1.358  85.385  1.00  0.00              
ATOM   4211  CB  CYS B 168      25.503  -1.041  84.353  1.00  0.00              
ATOM   4212  SG  CYS B 168      24.794   0.588  84.690  1.00  0.00              
ATOM   4213  C   CYS B 168      26.992  -2.807  85.303  1.00  0.00              
ATOM   4214  O   CYS B 168      26.484  -3.622  86.077  1.00  0.00              
ATOM   4215  N   CYS B 169      27.982  -3.150  84.472  1.00  0.00              
ATOM   4216  CA  CYS B 169      28.495  -4.513  84.442  1.00  0.00              
ATOM   4217  CB  CYS B 169      29.366  -4.752  83.218  1.00  0.00              
ATOM   4218  SG  CYS B 169      28.489  -4.466  81.659  1.00  0.00              
ATOM   4219  C   CYS B 169      29.257  -4.916  85.702  1.00  0.00              
ATOM   4220  O   CYS B 169      29.531  -6.101  85.898  1.00  0.00              
ATOM   4221  N   THR B 170      29.628  -3.969  86.574  1.00  0.00              
ATOM   4222  CA  THR B 170      30.194  -4.322  87.868  1.00  0.00              
ATOM   4223  CB  THR B 170      31.521  -3.572  88.138  1.00  0.00              
ATOM   4224  OG1 THR B 170      31.291  -2.177  87.992  1.00  0.00              
ATOM   4225  CG2 THR B 170      32.638  -4.038  87.217  1.00  0.00              
ATOM   4226  C   THR B 170      29.206  -4.136  89.018  1.00  0.00              
ATOM   4227  O   THR B 170      29.494  -4.496  90.162  1.00  0.00              
ATOM   4228  N   SER B 171      28.019  -3.583  88.737  1.00  0.00              
ATOM   4229  CA  SER B 171      27.030  -3.323  89.772  1.00  0.00              
ATOM   4230  CB  SER B 171      25.992  -2.312  89.274  1.00  0.00              
ATOM   4231  OG  SER B 171      25.042  -2.862  88.366  1.00  0.00              
ATOM   4232  C   SER B 171      26.317  -4.584  90.247  1.00  0.00              
ATOM   4233  O   SER B 171      26.286  -5.612  89.568  1.00  0.00              
ATOM   4234  N   ALA B 172      25.681  -4.479  91.416  1.00  0.00              
ATOM   4235  CA  ALA B 172      24.830  -5.539  91.932  1.00  0.00              
ATOM   4236  CB  ALA B 172      24.599  -5.294  93.417  1.00  0.00              
ATOM   4237  C   ALA B 172      23.462  -5.647  91.255  1.00  0.00              
ATOM   4238  O   ALA B 172      22.683  -6.547  91.574  1.00  0.00              
ATOM   4239  N   SER B 173      23.138  -4.764  90.301  1.00  0.00              
ATOM   4240  CA  SER B 173      21.825  -4.752  89.672  1.00  0.00              
ATOM   4241  CB  SER B 173      20.938  -3.828  90.512  1.00  0.00              
ATOM   4242  OG  SER B 173      19.595  -3.717  90.064  1.00  0.00              
ATOM   4243  C   SER B 173      21.925  -4.319  88.201  1.00  0.00              
ATOM   4244  O   SER B 173      21.217  -3.396  87.767  1.00  0.00              
ATOM   4245  N   PRO B 174      22.725  -5.024  87.377  1.00  0.00              
ATOM   4246  CD  PRO B 174      23.105  -6.419  87.585  1.00  0.00              
ATOM   4247  CA  PRO B 174      23.185  -4.585  86.058  1.00  0.00              
ATOM   4248  CB  PRO B 174      23.927  -5.794  85.518  1.00  0.00              
ATOM   4249  CG  PRO B 174      24.366  -6.529  86.754  1.00  0.00              
ATOM   4250  C   PRO B 174      22.126  -4.122  85.072  1.00  0.00              
ATOM   4251  O   PRO B 174      22.219  -3.013  84.548  1.00  0.00              
ATOM   4252  N   THR B 175      21.101  -4.947  84.843  1.00  0.00              
ATOM   4253  CA  THR B 175      20.045  -4.697  83.871  1.00  0.00              
ATOM   4254  CB  THR B 175      19.015  -5.840  83.973  1.00  0.00              
ATOM   4255  OG1 THR B 175      19.758  -7.029  84.232  1.00  0.00              
ATOM   4256  CG2 THR B 175      18.205  -6.009  82.698  1.00  0.00              
ATOM   4257  C   THR B 175      19.363  -3.343  84.057  1.00  0.00              
ATOM   4258  O   THR B 175      19.280  -2.541  83.123  1.00  0.00              
ATOM   4259  N   VAL B 176      18.912  -3.057  85.281  1.00  0.00              
ATOM   4260  CA  VAL B 176      18.264  -1.783  85.555  1.00  0.00              
ATOM   4261  CB  VAL B 176      17.132  -1.877  86.594  1.00  0.00              
ATOM   4262  CG1 VAL B 176      15.974  -2.678  86.029  1.00  0.00              
ATOM   4263  CG2 VAL B 176      17.599  -2.503  87.885  1.00  0.00              
ATOM   4264  C   VAL B 176      19.228  -0.647  85.870  1.00  0.00              
ATOM   4265  O   VAL B 176      18.841   0.519  85.791  1.00  0.00              
ATOM   4266  N   CYS B 177      20.486  -0.947  86.222  1.00  0.00              
ATOM   4267  CA  CYS B 177      21.541   0.063  86.238  1.00  0.00              
ATOM   4268  CB  CYS B 177      22.845  -0.557  86.724  1.00  0.00              
ATOM   4269  SG  CYS B 177      24.300   0.520  86.650  1.00  0.00              
ATOM   4270  C   CYS B 177      21.715   0.628  84.832  1.00  0.00              
ATOM   4271  O   CYS B 177      21.695   1.847  84.631  1.00  0.00              
ATOM   4272  N   PHE B 178      21.842  -0.278  83.850  1.00  0.00              
ATOM   4273  CA  PHE B 178      21.828   0.079  82.441  1.00  0.00              
ATOM   4274  CB  PHE B 178      21.872  -1.147  81.534  1.00  0.00              
ATOM   4275  CG  PHE B 178      23.257  -1.695  81.226  1.00  0.00              
ATOM   4276  CD1 PHE B 178      23.622  -2.947  81.677  1.00  0.00              
ATOM   4277  CD2 PHE B 178      24.127  -0.961  80.443  1.00  0.00              
ATOM   4278  CE1 PHE B 178      24.851  -3.468  81.330  1.00  0.00              
ATOM   4279  CE2 PHE B 178      25.354  -1.489  80.101  1.00  0.00              
ATOM   4280  CZ  PHE B 178      25.716  -2.742  80.541  1.00  0.00              
ATOM   4281  C   PHE B 178      20.578   0.870  82.112  1.00  0.00              
ATOM   4282  O   PHE B 178      20.700   1.993  81.633  1.00  0.00              
ATOM   4283  N   LEU B 179      19.390   0.333  82.420  1.00  0.00              
ATOM   4284  CA  LEU B 179      18.129   1.023  82.178  1.00  0.00              
ATOM   4285  CB  LEU B 179      16.960   0.179  82.691  1.00  0.00              
ATOM   4286  CG  LEU B 179      15.513   0.657  82.561  1.00  0.00              
ATOM   4287  CD1 LEU B 179      15.138   0.955  81.118  1.00  0.00              
ATOM   4288  CD2 LEU B 179      14.575  -0.389  83.131  1.00  0.00              
ATOM   4289  C   LEU B 179      18.063   2.446  82.726  1.00  0.00              
ATOM   4290  O   LEU B 179      17.745   3.346  81.949  1.00  0.00              
ATOM   4291  N   LYS B 180      18.395   2.719  83.998  1.00  0.00              
ATOM   4292  CA  LYS B 180      18.343   4.086  84.509  1.00  0.00              
ATOM   4293  CB  LYS B 180      18.545   4.186  86.028  1.00  0.00              
ATOM   4294  CG  LYS B 180      19.947   3.908  86.571  1.00  0.00              
ATOM   4295  CD  LYS B 180      20.111   4.383  88.007  1.00  0.00              
ATOM   4296  CE  LYS B 180      20.010   5.897  88.191  1.00  0.00              
ATOM   4297  NZ  LYS B 180      21.122   6.617  87.595  1.00  0.00              
ATOM   4298  C   LYS B 180      19.329   5.001  83.792  1.00  0.00              
ATOM   4299  O   LYS B 180      18.980   6.119  83.400  1.00  0.00              
ATOM   4300  N   GLU B 181      20.550   4.507  83.548  1.00  0.00              
ATOM   4301  CA  GLU B 181      21.548   5.300  82.856  1.00  0.00              
ATOM   4302  CB  GLU B 181      22.940   4.721  83.021  1.00  0.00              
ATOM   4303  CG  GLU B 181      23.453   4.842  84.454  1.00  0.00              
ATOM   4304  CD  GLU B 181      24.946   4.588  84.611  1.00  0.00              
ATOM   4305  OE1 GLU B 181      25.741   5.312  84.012  1.00  0.00              
ATOM   4306  OE2 GLU B 181      25.333   3.683  85.350  1.00  0.00              
ATOM   4307  C   GLU B 181      21.203   5.542  81.394  1.00  0.00              
ATOM   4308  O   GLU B 181      21.501   6.600  80.846  1.00  0.00              
ATOM   4309  N   ARG B 182      20.510   4.598  80.762  1.00  0.00              
ATOM   4310  CA  ARG B 182      19.971   4.775  79.426  1.00  0.00              
ATOM   4311  CB  ARG B 182      19.496   3.439  78.905  1.00  0.00              
ATOM   4312  CG  ARG B 182      20.640   2.582  78.412  1.00  0.00              
ATOM   4313  CD  ARG B 182      20.194   1.142  78.465  1.00  0.00              
ATOM   4314  NE  ARG B 182      21.134   0.276  77.782  1.00  0.00              
ATOM   4315  CZ  ARG B 182      21.016  -1.050  77.778  1.00  0.00              
ATOM   4316  NH1 ARG B 182      21.894  -1.759  77.087  1.00  0.00              
ATOM   4317  NH2 ARG B 182      20.010  -1.693  78.371  1.00  0.00              
ATOM   4318  C   ARG B 182      18.830   5.779  79.405  1.00  0.00              
ATOM   4319  O   ARG B 182      18.755   6.614  78.504  1.00  0.00              
ATOM   4320  N   LEU B 183      17.952   5.737  80.411  1.00  0.00              
ATOM   4321  CA  LEU B 183      16.882   6.713  80.548  1.00  0.00              
ATOM   4322  CB  LEU B 183      15.886   6.280  81.617  1.00  0.00              
ATOM   4323  CG  LEU B 183      15.027   5.052  81.342  1.00  0.00              
ATOM   4324  CD1 LEU B 183      14.292   4.640  82.604  1.00  0.00              
ATOM   4325  CD2 LEU B 183      14.060   5.295  80.194  1.00  0.00              
ATOM   4326  C   LEU B 183      17.381   8.119  80.847  1.00  0.00              
ATOM   4327  O   LEU B 183      16.725   9.093  80.479  1.00  0.00              
ATOM   4328  N   GLN B 184      18.526   8.274  81.521  1.00  0.00              
ATOM   4329  CA  GLN B 184      19.146   9.588  81.622  1.00  0.00              
ATOM   4330  CB  GLN B 184      19.939   9.742  82.926  1.00  0.00              
ATOM   4331  CG  GLN B 184      21.156   8.850  83.103  1.00  0.00              
ATOM   4332  CD  GLN B 184      21.668   8.770  84.532  1.00  0.00              
ATOM   4333  OE1 GLN B 184      21.481   7.777  85.235  1.00  0.00              
ATOM   4334  NE2 GLN B 184      22.346   9.801  85.017  1.00  0.00              
ATOM   4335  C   GLN B 184      19.959   9.959  80.382  1.00  0.00              
ATOM   4336  O   GLN B 184      20.067  11.137  80.039  1.00  0.00              
ATOM   4337  N   LEU B 185      20.530   8.975  79.675  1.00  0.00              
ATOM   4338  CA  LEU B 185      21.170   9.210  78.384  1.00  0.00              
ATOM   4339  CB  LEU B 185      21.985   7.998  77.936  1.00  0.00              
ATOM   4340  CG  LEU B 185      23.505   7.990  78.103  1.00  0.00              
ATOM   4341  CD1 LEU B 185      23.943   8.278  79.531  1.00  0.00              
ATOM   4342  CD2 LEU B 185      24.058   6.653  77.640  1.00  0.00              
ATOM   4343  C   LEU B 185      20.204   9.600  77.273  1.00  0.00              
ATOM   4344  O   LEU B 185      20.613  10.288  76.338  1.00  0.00              
ATOM   4345  N   LYS B 186      18.938   9.163  77.378  1.00  0.00              
ATOM   4346  CA  LYS B 186      17.816   9.498  76.497  1.00  0.00              
ATOM   4347  CB  LYS B 186      16.549   9.623  77.344  1.00  0.00              
ATOM   4348  CG  LYS B 186      15.256   9.917  76.592  1.00  0.00              
ATOM   4349  CD  LYS B 186      14.250  10.559  77.538  1.00  0.00              
ATOM   4350  CE  LYS B 186      12.975  10.933  76.796  1.00  0.00              
ATOM   4351  NZ  LYS B 186      13.195  11.967  75.800  1.00  0.00              
ATOM   4352  C   LYS B 186      17.953  10.735  75.619  1.00  0.00              
ATOM   4353  O   LYS B 186      17.972  10.633  74.392  1.00  0.00              
ATOM   4354  N   HIS B 187      18.106  11.901  76.256  1.00  0.00              
ATOM   4355  CA  HIS B 187      18.191  13.171  75.553  1.00  0.00              
ATOM   4356  CB  HIS B 187      18.195  14.314  76.563  1.00  0.00              
ATOM   4357  CG  HIS B 187      17.988  15.686  75.938  1.00  0.00              
ATOM   4358  ND1 HIS B 187      18.885  16.455  75.338  1.00  0.00              
ATOM   4359  CD2 HIS B 187      16.781  16.347  75.932  1.00  0.00              
ATOM   4360  NE2 HIS B 187      17.024  17.483  75.333  1.00  0.00              
ATOM   4361  CE1 HIS B 187      18.284  17.557  74.979  1.00  0.00              
ATOM   4362  C   HIS B 187      19.435  13.236  74.676  1.00  0.00              
ATOM   4363  O   HIS B 187      19.344  13.596  73.504  1.00  0.00              
ATOM   4364  N   LEU B 188      20.588  12.827  75.217  1.00  0.00              
ATOM   4365  CA  LEU B 188      21.861  12.872  74.508  1.00  0.00              
ATOM   4366  CB  LEU B 188      22.989  12.521  75.484  1.00  0.00              
ATOM   4367  CG  LEU B 188      24.445  12.475  75.023  1.00  0.00              
ATOM   4368  CD1 LEU B 188      24.939  13.849  74.608  1.00  0.00              
ATOM   4369  CD2 LEU B 188      25.322  11.935  76.140  1.00  0.00              
ATOM   4370  C   LEU B 188      21.852  11.887  73.345  1.00  0.00              
ATOM   4371  O   LEU B 188      22.325  12.192  72.247  1.00  0.00              
ATOM   4372  N   SER B 189      21.274  10.709  73.590  1.00  0.00              
ATOM   4373  CA  SER B 189      21.159   9.654  72.601  1.00  0.00              
ATOM   4374  CB  SER B 189      20.556   8.436  73.279  1.00  0.00              
ATOM   4375  OG  SER B 189      21.018   7.181  72.788  1.00  0.00              
ATOM   4376  C   SER B 189      20.284  10.118  71.446  1.00  0.00              
ATOM   4377  O   SER B 189      20.755  10.159  70.307  1.00  0.00              
ATOM   4378  N   LEU B 190      19.039  10.524  71.744  1.00  0.00              
ATOM   4379  CA  LEU B 190      18.106  11.049  70.756  1.00  0.00              
ATOM   4380  CB  LEU B 190      16.821  11.543  71.414  1.00  0.00              
ATOM   4381  CG  LEU B 190      15.703  10.558  71.725  1.00  0.00              
ATOM   4382  CD1 LEU B 190      14.717  11.164  72.708  1.00  0.00              
ATOM   4383  CD2 LEU B 190      14.993  10.142  70.446  1.00  0.00              
ATOM   4384  C   LEU B 190      18.708  12.176  69.938  1.00  0.00              
ATOM   4385  O   LEU B 190      18.706  12.106  68.707  1.00  0.00              
ATOM   4386  N   LEU B 191      19.292  13.155  70.639  1.00  0.00              
ATOM   4387  CA  LEU B 191      19.988  14.275  70.029  1.00  0.00              
ATOM   4388  CB  LEU B 191      20.572  15.144  71.138  1.00  0.00              
ATOM   4389  CG  LEU B 191      21.357  16.417  70.877  1.00  0.00              
ATOM   4390  CD1 LEU B 191      20.569  17.431  70.070  1.00  0.00              
ATOM   4391  CD2 LEU B 191      21.750  17.006  72.216  1.00  0.00              
ATOM   4392  C   LEU B 191      21.071  13.825  69.061  1.00  0.00              
ATOM   4393  O   LEU B 191      21.004  14.198  67.893  1.00  0.00              
ATOM   4394  N   THR B 192      22.012  12.967  69.474  1.00  0.00              
ATOM   4395  CA  THR B 192      23.102  12.540  68.601  1.00  0.00              
ATOM   4396  CB  THR B 192      24.118  11.663  69.362  1.00  0.00              
ATOM   4397  OG1 THR B 192      24.504  12.392  70.520  1.00  0.00              
ATOM   4398  CG2 THR B 192      25.366  11.378  68.538  1.00  0.00              
ATOM   4399  C   THR B 192      22.578  11.815  67.362  1.00  0.00              
ATOM   4400  O   THR B 192      23.004  12.103  66.239  1.00  0.00              
ATOM   4401  N   THR B 193      21.607  10.912  67.546  1.00  0.00              
ATOM   4402  CA  THR B 193      20.984  10.236  66.421  1.00  0.00              
ATOM   4403  CB  THR B 193      20.098   9.065  66.907  1.00  0.00              
ATOM   4404  OG1 THR B 193      19.341   9.459  68.049  1.00  0.00              
ATOM   4405  CG2 THR B 193      20.955   7.866  67.263  1.00  0.00              
ATOM   4406  C   THR B 193      20.245  11.172  65.464  1.00  0.00              
ATOM   4407  O   THR B 193      20.369  11.058  64.244  1.00  0.00              
ATOM   4408  N   LEU B 194      19.533  12.157  66.014  1.00  0.00              
ATOM   4409  CA  LEU B 194      18.716  13.078  65.238  1.00  0.00              
ATOM   4410  CB  LEU B 194      17.812  13.798  66.227  1.00  0.00              
ATOM   4411  CG  LEU B 194      16.689  14.727  65.822  1.00  0.00              
ATOM   4412  CD1 LEU B 194      15.648  14.012  64.981  1.00  0.00              
ATOM   4413  CD2 LEU B 194      16.045  15.241  67.094  1.00  0.00              
ATOM   4414  C   LEU B 194      19.576  14.067  64.456  1.00  0.00              
ATOM   4415  O   LEU B 194      19.355  14.313  63.264  1.00  0.00              
ATOM   4416  N   SER B 195      20.596  14.609  65.132  1.00  0.00              
ATOM   4417  CA  SER B 195      21.531  15.549  64.542  1.00  0.00              
ATOM   4418  CB  SER B 195      22.547  16.015  65.570  1.00  0.00              
ATOM   4419  OG  SER B 195      21.914  16.735  66.619  1.00  0.00              
ATOM   4420  C   SER B 195      22.234  15.035  63.297  1.00  0.00              
ATOM   4421  O   SER B 195      22.419  15.814  62.363  1.00  0.00              
ATOM   4422  N   ASN B 196      22.573  13.739  63.218  1.00  0.00              
ATOM   4423  CA  ASN B 196      23.122  13.179  61.986  1.00  0.00              
ATOM   4424  CB  ASN B 196      23.455  11.695  62.117  1.00  0.00              
ATOM   4425  CG  ASN B 196      24.158  11.134  60.882  1.00  0.00              
ATOM   4426  OD1 ASN B 196      25.332  11.413  60.640  1.00  0.00              
ATOM   4427  ND2 ASN B 196      23.510  10.332  60.052  1.00  0.00              
ATOM   4428  C   ASN B 196      22.179  13.375  60.807  1.00  0.00              
ATOM   4429  O   ASN B 196      22.624  13.761  59.725  1.00  0.00              
ATOM   4430  N   ARG B 197      20.868  13.189  60.997  1.00  0.00              
ATOM   4431  CA  ARG B 197      19.947  13.302  59.883  1.00  0.00              
ATOM   4432  CB  ARG B 197      18.627  12.601  60.170  1.00  0.00              
ATOM   4433  CG  ARG B 197      17.914  12.110  58.906  1.00  0.00              
ATOM   4434  CD  ARG B 197      18.832  11.359  57.928  1.00  0.00              
ATOM   4435  NE  ARG B 197      19.552  10.247  58.534  1.00  0.00              
ATOM   4436  CZ  ARG B 197      20.818   9.965  58.213  1.00  0.00              
ATOM   4437  NH1 ARG B 197      21.401   8.875  58.685  1.00  0.00              
ATOM   4438  NH2 ARG B 197      21.583  10.776  57.493  1.00  0.00              
ATOM   4439  C   ARG B 197      19.750  14.743  59.440  1.00  0.00              
ATOM   4440  O   ARG B 197      19.922  15.040  58.255  1.00  0.00              
ATOM   4441  N   VAL B 198      19.473  15.658  60.375  1.00  0.00              
ATOM   4442  CA  VAL B 198      19.339  17.069  60.024  1.00  0.00              
ATOM   4443  CB  VAL B 198      18.792  17.939  61.187  1.00  0.00              
ATOM   4444  CG1 VAL B 198      17.342  17.599  61.466  1.00  0.00              
ATOM   4445  CG2 VAL B 198      19.579  17.797  62.478  1.00  0.00              
ATOM   4446  C   VAL B 198      20.618  17.663  59.434  1.00  0.00              
ATOM   4447  O   VAL B 198      20.579  18.352  58.410  1.00  0.00              
ATOM   4448  N   CYS B 199      21.778  17.353  60.022  1.00  0.00              
ATOM   4449  CA  CYS B 199      23.047  17.836  59.500  1.00  0.00              
ATOM   4450  CB  CYS B 199      24.138  17.752  60.554  1.00  0.00              
ATOM   4451  SG  CYS B 199      23.729  18.635  62.082  1.00  0.00              
ATOM   4452  C   CYS B 199      23.497  17.133  58.225  1.00  0.00              
ATOM   4453  O   CYS B 199      24.274  17.712  57.461  1.00  0.00              
ATOM   4454  N   SER B 200      23.066  15.895  57.944  1.00  0.00              
ATOM   4455  CA  SER B 200      23.326  15.291  56.642  1.00  0.00              
ATOM   4456  CB  SER B 200      23.132  13.775  56.614  1.00  0.00              
ATOM   4457  OG  SER B 200      21.861  13.346  57.079  1.00  0.00              
ATOM   4458  C   SER B 200      22.509  15.950  55.544  1.00  0.00              
ATOM   4459  O   SER B 200      23.047  16.214  54.470  1.00  0.00              
ATOM   4460  N   GLN B 201      21.230  16.257  55.807  1.00  0.00              
ATOM   4461  CA  GLN B 201      20.423  17.053  54.886  1.00  0.00              
ATOM   4462  CB  GLN B 201      19.004  17.242  55.413  1.00  0.00              
ATOM   4463  CG  GLN B 201      18.191  15.957  55.372  1.00  0.00              
ATOM   4464  CD  GLN B 201      16.769  16.064  55.905  1.00  0.00              
ATOM   4465  OE1 GLN B 201      16.207  17.135  56.146  1.00  0.00              
ATOM   4466  NE2 GLN B 201      16.104  14.931  56.077  1.00  0.00              
ATOM   4467  C   GLN B 201      21.052  18.412  54.607  1.00  0.00              
ATOM   4468  O   GLN B 201      21.199  18.816  53.450  1.00  0.00              
ATOM   4469  N   TYR B 202      21.485  19.083  55.683  1.00  0.00              
ATOM   4470  CA  TYR B 202      22.220  20.335  55.585  1.00  0.00              
ATOM   4471  CB  TYR B 202      22.585  20.827  56.988  1.00  0.00              
ATOM   4472  CG  TYR B 202      23.193  22.222  57.022  1.00  0.00              
ATOM   4473  CD1 TYR B 202      22.381  23.326  56.854  1.00  0.00              
ATOM   4474  CE1 TYR B 202      22.931  24.588  56.837  1.00  0.00              
ATOM   4475  CD2 TYR B 202      24.555  22.379  57.195  1.00  0.00              
ATOM   4476  CE2 TYR B 202      25.111  23.640  57.162  1.00  0.00              
ATOM   4477  CZ  TYR B 202      24.293  24.732  56.974  1.00  0.00              
ATOM   4478  OH  TYR B 202      24.849  25.991  56.890  1.00  0.00              
ATOM   4479  C   TYR B 202      23.473  20.223  54.720  1.00  0.00              
ATOM   4480  O   TYR B 202      23.670  21.033  53.814  1.00  0.00              
ATOM   4481  N   ALA B 203      24.321  19.222  54.977  1.00  0.00              
ATOM   4482  CA  ALA B 203      25.544  19.027  54.208  1.00  0.00              
ATOM   4483  CB  ALA B 203      26.363  17.903  54.817  1.00  0.00              
ATOM   4484  C   ALA B 203      25.303  18.662  52.750  1.00  0.00              
ATOM   4485  O   ALA B 203      26.004  19.139  51.859  1.00  0.00              
ATOM   4486  N   ALA B 204      24.297  17.819  52.500  1.00  0.00              
ATOM   4487  CA  ALA B 204      23.965  17.383  51.154  1.00  0.00              
ATOM   4488  CB  ALA B 204      22.945  16.262  51.229  1.00  0.00              
ATOM   4489  C   ALA B 204      23.364  18.486  50.296  1.00  0.00              
ATOM   4490  O   ALA B 204      23.603  18.542  49.089  1.00  0.00              
ATOM   4491  N   TYR B 205      22.559  19.360  50.905  1.00  0.00              
ATOM   4492  CA  TYR B 205      21.954  20.458  50.174  1.00  0.00              
ATOM   4493  CB  TYR B 205      20.542  20.708  50.687  1.00  0.00              
ATOM   4494  CG  TYR B 205      19.496  19.709  50.205  1.00  0.00              
ATOM   4495  CD1 TYR B 205      18.387  19.471  50.989  1.00  0.00              
ATOM   4496  CE1 TYR B 205      17.377  18.656  50.521  1.00  0.00              
ATOM   4497  CD2 TYR B 205      19.613  19.099  48.968  1.00  0.00              
ATOM   4498  CE2 TYR B 205      18.607  18.283  48.497  1.00  0.00              
ATOM   4499  CZ  TYR B 205      17.490  18.080  49.275  1.00  0.00              
ATOM   4500  OH  TYR B 205      16.471  17.287  48.792  1.00  0.00              
ATOM   4501  C   TYR B 205      22.733  21.763  50.145  1.00  0.00              
ATOM   4502  O   TYR B 205      22.757  22.453  49.124  1.00  0.00              
ATOM   4503  N   GLY B 206      23.389  22.125  51.248  1.00  0.00              
ATOM   4504  CA  GLY B 206      23.983  23.446  51.387  1.00  0.00              
ATOM   4505  C   GLY B 206      22.953  24.432  51.923  1.00  0.00              
ATOM   4506  O   GLY B 206      21.766  24.342  51.598  1.00  0.00              
ATOM   4507  N   GLU B 207      23.414  25.414  52.708  1.00  0.00              
ATOM   4508  CA  GLU B 207      22.562  26.286  53.514  1.00  0.00              
ATOM   4509  CB  GLU B 207      23.391  27.440  54.087  1.00  0.00              
ATOM   4510  CG  GLU B 207      22.625  28.341  55.057  1.00  0.00              
ATOM   4511  CD  GLU B 207      23.503  29.126  56.016  1.00  0.00              
ATOM   4512  OE1 GLU B 207      23.678  28.660  57.146  1.00  0.00              
ATOM   4513  OE2 GLU B 207      24.006  30.182  55.641  1.00  0.00              
ATOM   4514  C   GLU B 207      21.264  26.794  52.893  1.00  0.00              
ATOM   4515  O   GLU B 207      20.199  26.533  53.451  1.00  0.00              
ATOM   4516  N   LYS B 208      21.311  27.458  51.732  1.00  0.00              
ATOM   4517  CA  LYS B 208      20.109  27.976  51.088  1.00  0.00              
ATOM   4518  CB  LYS B 208      20.476  28.792  49.849  1.00  0.00              
ATOM   4519  CG  LYS B 208      19.286  29.518  49.228  1.00  0.00              
ATOM   4520  CD  LYS B 208      19.678  30.246  47.955  1.00  0.00              
ATOM   4521  CE  LYS B 208      18.445  30.909  47.361  1.00  0.00              
ATOM   4522  NZ  LYS B 208      18.779  31.618  46.141  1.00  0.00              
ATOM   4523  C   LYS B 208      19.135  26.863  50.711  1.00  0.00              
ATOM   4524  O   LYS B 208      17.932  26.968  50.960  1.00  0.00              
ATOM   4525  N   LYS B 209      19.647  25.752  50.178  1.00  0.00              
ATOM   4526  CA  LYS B 209      18.793  24.677  49.704  1.00  0.00              
ATOM   4527  CB  LYS B 209      19.576  23.814  48.729  1.00  0.00              
ATOM   4528  CG  LYS B 209      18.721  22.916  47.851  1.00  0.00              
ATOM   4529  CD  LYS B 209      19.641  22.228  46.863  1.00  0.00              
ATOM   4530  CE  LYS B 209      18.847  21.473  45.815  1.00  0.00              
ATOM   4531  NZ  LYS B 209      19.731  21.047  44.747  1.00  0.00              
ATOM   4532  C   LYS B 209      18.260  23.867  50.883  1.00  0.00              
ATOM   4533  O   LYS B 209      17.149  23.341  50.830  1.00  0.00              
ATOM   4534  N   SER B 210      19.019  23.784  51.981  1.00  0.00              
ATOM   4535  CA  SER B 210      18.544  23.169  53.212  1.00  0.00              
ATOM   4536  CB  SER B 210      19.702  22.956  54.178  1.00  0.00              
ATOM   4537  OG  SER B 210      19.362  22.106  55.268  1.00  0.00              
ATOM   4538  C   SER B 210      17.478  24.041  53.866  1.00  0.00              
ATOM   4539  O   SER B 210      16.512  23.519  54.423  1.00  0.00              
ATOM   4540  N   ARG B 211      17.638  25.367  53.809  1.00  0.00              
ATOM   4541  CA  ARG B 211      16.643  26.324  54.275  1.00  0.00              
ATOM   4542  CB  ARG B 211      17.234  27.715  54.087  1.00  0.00              
ATOM   4543  CG  ARG B 211      16.417  28.929  54.476  1.00  0.00              
ATOM   4544  CD  ARG B 211      17.252  30.124  54.035  1.00  0.00              
ATOM   4545  NE  ARG B 211      16.519  31.376  54.115  1.00  0.00              
ATOM   4546  CZ  ARG B 211      15.628  31.753  53.196  1.00  0.00              
ATOM   4547  NH1 ARG B 211      14.951  32.873  53.406  1.00  0.00              
ATOM   4548  NH2 ARG B 211      15.440  31.065  52.074  1.00  0.00              
ATOM   4549  C   ARG B 211      15.345  26.157  53.494  1.00  0.00              
ATOM   4550  O   ARG B 211      14.264  26.053  54.079  1.00  0.00              
ATOM   4551  N   LEU B 212      15.463  26.080  52.163  1.00  0.00              
ATOM   4552  CA  LEU B 212      14.339  25.750  51.300  1.00  0.00              
ATOM   4553  CB  LEU B 212      14.729  25.816  49.827  1.00  0.00              
ATOM   4554  CG  LEU B 212      14.511  27.114  49.047  1.00  0.00              
ATOM   4555  CD1 LEU B 212      15.194  28.317  49.682  1.00  0.00              
ATOM   4556  CD2 LEU B 212      14.990  26.924  47.619  1.00  0.00              
ATOM   4557  C   LEU B 212      13.723  24.397  51.621  1.00  0.00              
ATOM   4558  O   LEU B 212      12.505  24.323  51.749  1.00  0.00              
ATOM   4559  N   SER B 213      14.512  23.333  51.811  1.00  0.00              
ATOM   4560  CA  SER B 213      14.006  22.023  52.214  1.00  0.00              
ATOM   4561  CB  SER B 213      15.161  21.029  52.329  1.00  0.00              
ATOM   4562  OG  SER B 213      14.779  19.701  52.675  1.00  0.00              
ATOM   4563  C   SER B 213      13.238  22.085  53.529  1.00  0.00              
ATOM   4564  O   SER B 213      12.166  21.491  53.649  1.00  0.00              
ATOM   4565  N   ASN B 214      13.761  22.825  54.513  1.00  0.00              
ATOM   4566  CA  ASN B 214      13.079  23.031  55.784  1.00  0.00              
ATOM   4567  CB  ASN B 214      13.958  23.819  56.758  1.00  0.00              
ATOM   4568  CG  ASN B 214      15.117  23.016  57.339  1.00  0.00              
ATOM   4569  OD1 ASN B 214      14.970  21.855  57.713  1.00  0.00              
ATOM   4570  ND2 ASN B 214      16.316  23.568  57.470  1.00  0.00              
ATOM   4571  C   ASN B 214      11.742  23.733  55.590  1.00  0.00              
ATOM   4572  O   ASN B 214      10.723  23.312  56.139  1.00  0.00              
ATOM   4573  N   LEU B 215      11.731  24.773  54.748  1.00  0.00              
ATOM   4574  CA  LEU B 215      10.513  25.477  54.372  1.00  0.00              
ATOM   4575  CB  LEU B 215      10.888  26.650  53.469  1.00  0.00              
ATOM   4576  CG  LEU B 215       9.850  27.677  53.045  1.00  0.00              
ATOM   4577  CD1 LEU B 215       9.354  28.471  54.240  1.00  0.00              
ATOM   4578  CD2 LEU B 215      10.467  28.627  52.039  1.00  0.00              
ATOM   4579  C   LEU B 215       9.508  24.562  53.674  1.00  0.00              
ATOM   4580  O   LEU B 215       8.317  24.606  53.982  1.00  0.00              
ATOM   4581  N   ILE B 216       9.979  23.700  52.762  1.00  0.00              
ATOM   4582  CA  ILE B 216       9.148  22.723  52.065  1.00  0.00              
ATOM   4583  CB  ILE B 216       9.969  21.972  50.980  1.00  0.00              
ATOM   4584  CG2 ILE B 216       9.171  20.829  50.359  1.00  0.00              
ATOM   4585  CG1 ILE B 216      10.433  22.921  49.882  1.00  0.00              
ATOM   4586  CD1 ILE B 216      11.449  22.323  48.890  1.00  0.00              
ATOM   4587  C   ILE B 216       8.524  21.749  53.058  1.00  0.00              
ATOM   4588  O   ILE B 216       7.315  21.516  53.012  1.00  0.00              
ATOM   4589  N   LYS B 217       9.329  21.203  53.979  1.00  0.00              
ATOM   4590  CA  LYS B 217       8.827  20.313  55.018  1.00  0.00              
ATOM   4591  CB  LYS B 217       9.946  19.804  55.923  1.00  0.00              
ATOM   4592  CG  LYS B 217      10.834  18.819  55.186  1.00  0.00              
ATOM   4593  CD  LYS B 217      11.896  18.187  56.068  1.00  0.00              
ATOM   4594  CE  LYS B 217      12.610  17.203  55.165  1.00  0.00              
ATOM   4595  NZ  LYS B 217      13.626  16.418  55.835  1.00  0.00              
ATOM   4596  C   LYS B 217       7.743  20.977  55.848  1.00  0.00              
ATOM   4597  O   LYS B 217       6.634  20.453  55.940  1.00  0.00              
ATOM   4598  N   LEU B 218       8.019  22.176  56.372  1.00  0.00              
ATOM   4599  CA  LEU B 218       7.035  22.935  57.132  1.00  0.00              
ATOM   4600  CB  LEU B 218       7.652  24.229  57.648  1.00  0.00              
ATOM   4601  CG  LEU B 218       8.801  24.129  58.645  1.00  0.00              
ATOM   4602  CD1 LEU B 218       9.440  25.488  58.846  1.00  0.00              
ATOM   4603  CD2 LEU B 218       8.344  23.530  59.965  1.00  0.00              
ATOM   4604  C   LEU B 218       5.765  23.236  56.343  1.00  0.00              
ATOM   4605  O   LEU B 218       4.664  23.140  56.885  1.00  0.00              
ATOM   4606  N   ALA B 219       5.899  23.548  55.049  1.00  0.00              
ATOM   4607  CA  ALA B 219       4.760  23.758  54.167  1.00  0.00              
ATOM   4608  CB  ALA B 219       5.246  24.191  52.794  1.00  0.00              
ATOM   4609  C   ALA B 219       3.917  22.510  53.948  1.00  0.00              
ATOM   4610  O   ALA B 219       2.689  22.573  53.972  1.00  0.00              
ATOM   4611  N   GLN B 220       4.553  21.354  53.739  1.00  0.00              
ATOM   4612  CA  GLN B 220       3.812  20.129  53.472  1.00  0.00              
ATOM   4613  CB  GLN B 220       4.657  19.132  52.680  1.00  0.00              
ATOM   4614  CG  GLN B 220       5.060  19.754  51.348  1.00  0.00              
ATOM   4615  CD  GLN B 220       5.614  18.815  50.289  1.00  0.00              
ATOM   4616  OE1 GLN B 220       6.490  17.979  50.515  1.00  0.00              
ATOM   4617  NE2 GLN B 220       5.102  18.969  49.076  1.00  0.00              
ATOM   4618  C   GLN B 220       3.225  19.504  54.730  1.00  0.00              
ATOM   4619  O   GLN B 220       2.195  18.829  54.685  1.00  0.00              
ATOM   4620  N   LYS B 221       3.874  19.728  55.874  1.00  0.00              
ATOM   4621  CA  LYS B 221       3.333  19.331  57.165  1.00  0.00              
ATOM   4622  CB  LYS B 221       4.437  19.295  58.209  1.00  0.00              
ATOM   4623  CG  LYS B 221       5.461  18.210  57.932  1.00  0.00              
ATOM   4624  CD  LYS B 221       6.674  18.441  58.808  1.00  0.00              
ATOM   4625  CE  LYS B 221       7.708  17.368  58.533  1.00  0.00              
ATOM   4626  NZ  LYS B 221       8.820  17.535  59.442  1.00  0.00              
ATOM   4627  C   LYS B 221       2.230  20.271  57.628  1.00  0.00              
ATOM   4628  O   LYS B 221       1.243  19.831  58.221  1.00  0.00              
ATOM   4629  N   VAL B 222       2.376  21.581  57.394  1.00  0.00              
ATOM   4630  CA  VAL B 222       1.343  22.545  57.746  1.00  0.00              
ATOM   4631  CB  VAL B 222       1.743  23.416  58.970  1.00  0.00              
ATOM   4632  CG1 VAL B 222       0.536  24.200  59.444  1.00  0.00              
ATOM   4633  CG2 VAL B 222       2.285  22.624  60.145  1.00  0.00              
ATOM   4634  C   VAL B 222       0.992  23.431  56.544  1.00  0.00              
ATOM   4635  O   VAL B 222       1.487  24.557  56.426  1.00  0.00              
ATOM   4636  N   PRO B 223       0.120  22.994  55.621  1.00  0.00              
ATOM   4637  CD  PRO B 223      -0.394  21.632  55.523  1.00  0.00              
ATOM   4638  CA  PRO B 223      -0.357  23.813  54.510  1.00  0.00              
ATOM   4639  CB  PRO B 223      -1.127  22.815  53.669  1.00  0.00              
ATOM   4640  CG  PRO B 223      -1.629  21.799  54.662  1.00  0.00              
ATOM   4641  C   PRO B 223      -1.214  24.995  54.953  1.00  0.00              
ATOM   4642  O   PRO B 223      -1.256  26.032  54.295  1.00  0.00              
ATOM   4643  N   THR B 224      -1.860  24.868  56.114  1.00  0.00              
ATOM   4644  CA  THR B 224      -2.733  25.882  56.686  1.00  0.00              
ATOM   4645  CB  THR B 224      -3.563  25.206  57.798  1.00  0.00              
ATOM   4646  OG1 THR B 224      -2.688  24.312  58.486  1.00  0.00              
ATOM   4647  CG2 THR B 224      -4.758  24.453  57.235  1.00  0.00              
ATOM   4648  C   THR B 224      -2.053  27.144  57.212  1.00  0.00              
ATOM   4649  O   THR B 224      -2.723  28.085  57.643  1.00  0.00              
ATOM   4650  N   ALA B 225      -0.718  27.185  57.195  1.00  0.00              
ATOM   4651  CA  ALA B 225       0.032  28.327  57.690  1.00  0.00              
ATOM   4652  CB  ALA B 225       1.427  27.837  58.043  1.00  0.00              
ATOM   4653  C   ALA B 225       0.172  29.461  56.675  1.00  0.00              
ATOM   4654  O   ALA B 225      -0.435  29.457  55.600  1.00  0.00              
ATOM   4655  N   ASP B 226       0.960  30.482  57.019  1.00  0.00              
ATOM   4656  CA  ASP B 226       1.423  31.451  56.038  1.00  0.00              
ATOM   4657  CB  ASP B 226       0.730  32.806  56.212  1.00  0.00              
ATOM   4658  CG  ASP B 226       0.670  33.689  54.961  1.00  0.00              
ATOM   4659  OD1 ASP B 226       1.471  33.521  54.030  1.00  0.00              
ATOM   4660  OD2 ASP B 226      -0.197  34.556  54.912  1.00  0.00              
ATOM   4661  C   ASP B 226       2.928  31.601  56.226  1.00  0.00              
ATOM   4662  O   ASP B 226       3.460  31.238  57.282  1.00  0.00              
ATOM   4663  N   LEU B 227       3.630  32.154  55.228  1.00  0.00              
ATOM   4664  CA  LEU B 227       5.078  32.346  55.236  1.00  0.00              
ATOM   4665  CB  LEU B 227       5.476  33.206  54.039  1.00  0.00              
ATOM   4666  CG  LEU B 227       6.956  33.319  53.693  1.00  0.00              
ATOM   4667  CD1 LEU B 227       7.469  32.001  53.132  1.00  0.00              
ATOM   4668  CD2 LEU B 227       7.190  34.436  52.695  1.00  0.00              
ATOM   4669  C   LEU B 227       5.636  32.969  56.512  1.00  0.00              
ATOM   4670  O   LEU B 227       6.693  32.580  57.005  1.00  0.00              
ATOM   4671  N   GLU B 228       4.862  33.882  57.101  1.00  0.00              
ATOM   4672  CA  GLU B 228       5.236  34.593  58.318  1.00  0.00              
ATOM   4673  CB  GLU B 228       4.208  35.689  58.618  1.00  0.00              
ATOM   4674  CG  GLU B 228       4.151  36.879  57.643  1.00  0.00              
ATOM   4675  CD  GLU B 228       3.760  36.582  56.196  1.00  0.00              
ATOM   4676  OE1 GLU B 228       4.298  37.221  55.297  1.00  0.00              
ATOM   4677  OE2 GLU B 228       2.936  35.689  55.962  1.00  0.00              
ATOM   4678  C   GLU B 228       5.373  33.674  59.531  1.00  0.00              
ATOM   4679  O   GLU B 228       6.023  34.018  60.517  1.00  0.00              
ATOM   4680  N   ASP B 229       4.749  32.494  59.469  1.00  0.00              
ATOM   4681  CA  ASP B 229       4.920  31.479  60.497  1.00  0.00              
ATOM   4682  CB  ASP B 229       3.735  30.519  60.594  1.00  0.00              
ATOM   4683  CG  ASP B 229       2.385  31.139  60.900  1.00  0.00              
ATOM   4684  OD1 ASP B 229       2.262  31.910  61.851  1.00  0.00              
ATOM   4685  OD2 ASP B 229       1.435  30.833  60.172  1.00  0.00              
ATOM   4686  C   ASP B 229       6.134  30.635  60.158  1.00  0.00              
ATOM   4687  O   ASP B 229       7.071  30.523  60.948  1.00  0.00              
ATOM   4688  N   VAL B 230       6.122  30.061  58.951  1.00  0.00              
ATOM   4689  CA  VAL B 230       7.092  29.042  58.573  1.00  0.00              
ATOM   4690  CB  VAL B 230       6.579  28.167  57.403  1.00  0.00              
ATOM   4691  CG1 VAL B 230       5.371  27.358  57.845  1.00  0.00              
ATOM   4692  CG2 VAL B 230       6.213  28.982  56.176  1.00  0.00              
ATOM   4693  C   VAL B 230       8.507  29.540  58.307  1.00  0.00              
ATOM   4694  O   VAL B 230       9.469  28.939  58.789  1.00  0.00              
ATOM   4695  N   LEU B 231       8.673  30.654  57.584  1.00  0.00              
ATOM   4696  CA  LEU B 231       9.993  31.157  57.230  1.00  0.00              
ATOM   4697  CB  LEU B 231       9.911  32.303  56.215  1.00  0.00              
ATOM   4698  CG  LEU B 231      11.202  32.857  55.619  1.00  0.00              
ATOM   4699  CD1 LEU B 231      11.955  31.777  54.855  1.00  0.00              
ATOM   4700  CD2 LEU B 231      10.899  34.043  54.722  1.00  0.00              
ATOM   4701  C   LEU B 231      10.877  31.527  58.420  1.00  0.00              
ATOM   4702  O   LEU B 231      12.042  31.132  58.372  1.00  0.00              
ATOM   4703  N   PRO B 232      10.465  32.217  59.505  1.00  0.00              
ATOM   4704  CD  PRO B 232       9.229  32.992  59.610  1.00  0.00              
ATOM   4705  CA  PRO B 232      11.281  32.416  60.705  1.00  0.00              
ATOM   4706  CB  PRO B 232      10.317  33.083  61.659  1.00  0.00              
ATOM   4707  CG  PRO B 232       9.521  33.963  60.737  1.00  0.00              
ATOM   4708  C   PRO B 232      11.821  31.113  61.283  1.00  0.00              
ATOM   4709  O   PRO B 232      12.977  31.038  61.704  1.00  0.00              
ATOM   4710  N   LEU B 233      11.001  30.058  61.240  1.00  0.00              
ATOM   4711  CA  LEU B 233      11.397  28.749  61.734  1.00  0.00              
ATOM   4712  CB  LEU B 233      10.187  27.831  61.842  1.00  0.00              
ATOM   4713  CG  LEU B 233       8.954  28.365  62.551  1.00  0.00              
ATOM   4714  CD1 LEU B 233       7.839  27.345  62.514  1.00  0.00              
ATOM   4715  CD2 LEU B 233       9.278  28.774  63.971  1.00  0.00              
ATOM   4716  C   LEU B 233      12.428  28.132  60.804  1.00  0.00              
ATOM   4717  O   LEU B 233      13.467  27.656  61.262  1.00  0.00              
ATOM   4718  N   ALA B 234      12.167  28.192  59.491  1.00  0.00              
ATOM   4719  CA  ALA B 234      13.096  27.717  58.473  1.00  0.00              
ATOM   4720  CB  ALA B 234      12.511  27.945  57.088  1.00  0.00              
ATOM   4721  C   ALA B 234      14.448  28.417  58.525  1.00  0.00              
ATOM   4722  O   ALA B 234      15.483  27.784  58.310  1.00  0.00              
ATOM   4723  N   GLU B 235      14.463  29.720  58.830  1.00  0.00              
ATOM   4724  CA  GLU B 235      15.698  30.445  59.100  1.00  0.00              
ATOM   4725  CB  GLU B 235      15.433  31.930  59.360  1.00  0.00              
ATOM   4726  CG  GLU B 235      14.799  32.751  58.237  1.00  0.00              
ATOM   4727  CD  GLU B 235      15.641  33.051  57.000  1.00  0.00              
ATOM   4728  OE1 GLU B 235      15.092  33.635  56.065  1.00  0.00              
ATOM   4729  OE2 GLU B 235      16.830  32.733  56.947  1.00  0.00              
ATOM   4730  C   GLU B 235      16.378  29.876  60.338  1.00  0.00              
ATOM   4731  O   GLU B 235      17.524  29.424  60.284  1.00  0.00              
ATOM   4732  N   ASP B 236      15.634  29.861  61.450  1.00  0.00              
ATOM   4733  CA  ASP B 236      16.156  29.475  62.752  1.00  0.00              
ATOM   4734  CB  ASP B 236      15.058  29.595  63.807  1.00  0.00              
ATOM   4735  CG  ASP B 236      15.466  29.197  65.218  1.00  0.00              
ATOM   4736  OD1 ASP B 236      16.320  29.846  65.820  1.00  0.00              
ATOM   4737  OD2 ASP B 236      14.893  28.237  65.731  1.00  0.00              
ATOM   4738  C   ASP B 236      16.780  28.089  62.776  1.00  0.00              
ATOM   4739  O   ASP B 236      17.917  27.966  63.223  1.00  0.00              
ATOM   4740  N   ILE B 237      16.095  27.059  62.267  1.00  0.00              
ATOM   4741  CA  ILE B 237      16.652  25.711  62.223  1.00  0.00              
ATOM   4742  CB  ILE B 237      15.582  24.657  61.818  1.00  0.00              
ATOM   4743  CG2 ILE B 237      14.979  24.945  60.448  1.00  0.00              
ATOM   4744  CG1 ILE B 237      16.121  23.229  61.913  1.00  0.00              
ATOM   4745  CD1 ILE B 237      15.099  22.117  61.598  1.00  0.00              
ATOM   4746  C   ILE B 237      17.910  25.623  61.360  1.00  0.00              
ATOM   4747  O   ILE B 237      18.905  25.037  61.788  1.00  0.00              
ATOM   4748  N   THR B 238      17.925  26.248  60.178  1.00  0.00              
ATOM   4749  CA  THR B 238      19.084  26.197  59.296  1.00  0.00              
ATOM   4750  CB  THR B 238      18.715  26.783  57.921  1.00  0.00              
ATOM   4751  OG1 THR B 238      17.518  26.119  57.525  1.00  0.00              
ATOM   4752  CG2 THR B 238      19.783  26.543  56.870  1.00  0.00              
ATOM   4753  C   THR B 238      20.291  26.903  59.916  1.00  0.00              
ATOM   4754  O   THR B 238      21.425  26.430  59.804  1.00  0.00              
ATOM   4755  N   ASN B 239      20.041  28.011  60.624  1.00  0.00              
ATOM   4756  CA  ASN B 239      21.082  28.706  61.372  1.00  0.00              
ATOM   4757  CB  ASN B 239      20.600  30.063  61.874  1.00  0.00              
ATOM   4758  CG  ASN B 239      20.353  31.080  60.768  1.00  0.00              
ATOM   4759  OD1 ASN B 239      21.158  31.276  59.861  1.00  0.00              
ATOM   4760  ND2 ASN B 239      19.222  31.769  60.795  1.00  0.00              
ATOM   4761  C   ASN B 239      21.596  27.887  62.549  1.00  0.00              
ATOM   4762  O   ASN B 239      22.793  27.879  62.833  1.00  0.00              
ATOM   4763  N   ILE B 240      20.699  27.176  63.243  1.00  0.00              
ATOM   4764  CA  ILE B 240      21.070  26.215  64.279  1.00  0.00              
ATOM   4765  CB  ILE B 240      19.765  25.635  64.889  1.00  0.00              
ATOM   4766  CG2 ILE B 240      19.922  24.267  65.549  1.00  0.00              
ATOM   4767  CG1 ILE B 240      19.147  26.666  65.825  1.00  0.00              
ATOM   4768  CD1 ILE B 240      17.751  26.299  66.360  1.00  0.00              
ATOM   4769  C   ILE B 240      22.002  25.139  63.725  1.00  0.00              
ATOM   4770  O   ILE B 240      23.003  24.780  64.351  1.00  0.00              
ATOM   4771  N   LEU B 241      21.682  24.646  62.525  1.00  0.00              
ATOM   4772  CA  LEU B 241      22.521  23.681  61.834  1.00  0.00              
ATOM   4773  CB  LEU B 241      21.841  23.209  60.553  1.00  0.00              
ATOM   4774  CG  LEU B 241      20.526  22.451  60.704  1.00  0.00              
ATOM   4775  CD1 LEU B 241      19.842  22.238  59.366  1.00  0.00              
ATOM   4776  CD2 LEU B 241      20.757  21.137  61.417  1.00  0.00              
ATOM   4777  C   LEU B 241      23.918  24.216  61.550  1.00  0.00              
ATOM   4778  O   LEU B 241      24.896  23.602  61.985  1.00  0.00              
ATOM   4779  N   SER B 242      24.056  25.377  60.899  1.00  0.00              
ATOM   4780  CA  SER B 242      25.370  25.959  60.654  1.00  0.00              
ATOM   4781  CB  SER B 242      25.255  27.177  59.752  1.00  0.00              
ATOM   4782  OG  SER B 242      24.055  27.905  59.968  1.00  0.00              
ATOM   4783  C   SER B 242      26.160  26.313  61.905  1.00  0.00              
ATOM   4784  O   SER B 242      27.385  26.185  61.932  1.00  0.00              
ATOM   4785  N   LYS B 243      25.459  26.749  62.953  1.00  0.00              
ATOM   4786  CA  LYS B 243      26.082  27.038  64.233  1.00  0.00              
ATOM   4787  CB  LYS B 243      25.079  27.800  65.099  1.00  0.00              
ATOM   4788  CG  LYS B 243      25.604  28.348  66.416  1.00  0.00              
ATOM   4789  CD  LYS B 243      24.529  29.206  67.067  1.00  0.00              
ATOM   4790  CE  LYS B 243      25.024  29.776  68.387  1.00  0.00              
ATOM   4791  NZ  LYS B 243      25.093  28.749  69.409  1.00  0.00              
ATOM   4792  C   LYS B 243      26.575  25.781  64.945  1.00  0.00              
ATOM   4793  O   LYS B 243      27.699  25.754  65.450  1.00  0.00              
ATOM   4794  N   CYS B 244      25.780  24.708  64.978  1.00  0.00              
ATOM   4795  CA  CYS B 244      26.084  23.608  65.878  1.00  0.00              
ATOM   4796  CB  CYS B 244      24.938  23.453  66.865  1.00  0.00              
ATOM   4797  SG  CYS B 244      24.525  25.044  67.627  1.00  0.00              
ATOM   4798  C   CYS B 244      26.478  22.261  65.285  1.00  0.00              
ATOM   4799  O   CYS B 244      27.120  21.472  65.988  1.00  0.00              
ATOM   4800  N   CYS B 245      26.167  21.969  64.011  1.00  0.00              
ATOM   4801  CA  CYS B 245      26.451  20.665  63.408  1.00  0.00              
ATOM   4802  CB  CYS B 245      26.015  20.595  61.951  1.00  0.00              
ATOM   4803  SG  CYS B 245      24.223  20.557  61.710  1.00  0.00              
ATOM   4804  C   CYS B 245      27.896  20.194  63.473  1.00  0.00              
ATOM   4805  O   CYS B 245      28.160  19.004  63.637  1.00  0.00              
ATOM   4806  N   GLU B 246      28.865  21.101  63.350  1.00  0.00              
ATOM   4807  CA  GLU B 246      30.256  20.723  63.510  1.00  0.00              
ATOM   4808  CB  GLU B 246      31.056  21.068  62.249  1.00  0.00              
ATOM   4809  CG  GLU B 246      30.747  20.160  61.054  1.00  0.00              
ATOM   4810  CD  GLU B 246      31.066  18.687  61.290  1.00  0.00              
ATOM   4811  OE1 GLU B 246      32.243  18.319  61.310  1.00  0.00              
ATOM   4812  OE2 GLU B 246      30.145  17.894  61.478  1.00  0.00              
ATOM   4813  C   GLU B 246      30.881  21.279  64.784  1.00  0.00              
ATOM   4814  O   GLU B 246      32.011  21.773  64.801  1.00  0.00              
ATOM   4815  N   SER B 247      30.129  21.203  65.885  1.00  0.00              
ATOM   4816  CA  SER B 247      30.678  21.554  67.182  1.00  0.00              
ATOM   4817  CB  SER B 247      29.568  21.792  68.202  1.00  0.00              
ATOM   4818  OG  SER B 247      28.640  20.718  68.286  1.00  0.00              
ATOM   4819  C   SER B 247      31.658  20.488  67.656  1.00  0.00              
ATOM   4820  O   SER B 247      31.316  19.316  67.840  1.00  0.00              
ATOM   4821  N   ALA B 248      32.919  20.904  67.775  1.00  0.00              
ATOM   4822  CA  ALA B 248      33.975  20.038  68.275  1.00  0.00              
ATOM   4823  CB  ALA B 248      35.326  20.681  68.001  1.00  0.00              
ATOM   4824  C   ALA B 248      33.885  19.760  69.770  1.00  0.00              
ATOM   4825  O   ALA B 248      34.038  18.620  70.205  1.00  0.00              
ATOM   4826  N   SER B 249      33.631  20.797  70.571  1.00  0.00              
ATOM   4827  CA  SER B 249      33.562  20.657  72.015  1.00  0.00              
ATOM   4828  CB  SER B 249      34.739  21.419  72.617  1.00  0.00              
ATOM   4829  OG  SER B 249      34.764  22.753  72.115  1.00  0.00              
ATOM   4830  C   SER B 249      32.233  21.148  72.581  1.00  0.00              
ATOM   4831  O   SER B 249      31.385  20.355  72.995  1.00  0.00              
ATOM   4832  N   GLU B 250      32.008  22.466  72.589  1.00  0.00              
ATOM   4833  CA  GLU B 250      30.780  23.029  73.123  1.00  0.00              
ATOM   4834  CB  GLU B 250      30.998  24.507  73.466  1.00  0.00              
ATOM   4835  CG  GLU B 250      29.869  25.195  74.241  1.00  0.00              
ATOM   4836  CD  GLU B 250      29.565  24.591  75.606  1.00  0.00              
ATOM   4837  OE1 GLU B 250      30.375  24.736  76.519  1.00  0.00              
ATOM   4838  OE2 GLU B 250      28.507  23.973  75.747  1.00  0.00              
ATOM   4839  C   GLU B 250      29.619  22.825  72.154  1.00  0.00              
ATOM   4840  O   GLU B 250      29.366  23.622  71.246  1.00  0.00              
ATOM   4841  N   ASP B 251      28.928  21.696  72.324  1.00  0.00              
ATOM   4842  CA  ASP B 251      27.720  21.438  71.557  1.00  0.00              
ATOM   4843  CB  ASP B 251      27.232  19.993  71.682  1.00  0.00              
ATOM   4844  CG  ASP B 251      25.982  19.759  70.843  1.00  0.00              
ATOM   4845  OD1 ASP B 251      24.897  19.607  71.408  1.00  0.00              
ATOM   4846  OD2 ASP B 251      26.064  19.794  69.616  1.00  0.00              
ATOM   4847  C   ASP B 251      26.582  22.375  71.922  1.00  0.00              
ATOM   4848  O   ASP B 251      25.922  22.215  72.950  1.00  0.00              
ATOM   4849  N   CYS B 252      26.342  23.363  71.066  1.00  0.00              
ATOM   4850  CA  CYS B 252      25.178  24.214  71.229  1.00  0.00              
ATOM   4851  CB  CYS B 252      25.375  25.548  70.532  1.00  0.00              
ATOM   4852  SG  CYS B 252      26.066  25.474  68.860  1.00  0.00              
ATOM   4853  C   CYS B 252      23.837  23.595  70.857  1.00  0.00              
ATOM   4854  O   CYS B 252      22.805  24.030  71.372  1.00  0.00              
ATOM   4855  N   MET B 253      23.820  22.550  70.014  1.00  0.00              
ATOM   4856  CA  MET B 253      22.593  21.916  69.527  1.00  0.00              
ATOM   4857  CB  MET B 253      22.965  20.708  68.668  1.00  0.00              
ATOM   4858  CG  MET B 253      21.868  20.158  67.772  1.00  0.00              
ATOM   4859  SD  MET B 253      21.399  21.298  66.448  1.00  0.00              
ATOM   4860  CE  MET B 253      22.456  20.706  65.158  1.00  0.00              
ATOM   4861  C   MET B 253      21.632  21.498  70.639  1.00  0.00              
ATOM   4862  O   MET B 253      20.417  21.677  70.525  1.00  0.00              
ATOM   4863  N   ALA B 254      22.203  20.997  71.741  1.00  0.00              
ATOM   4864  CA  ALA B 254      21.473  20.687  72.964  1.00  0.00              
ATOM   4865  CB  ALA B 254      22.473  20.304  74.044  1.00  0.00              
ATOM   4866  C   ALA B 254      20.617  21.813  73.533  1.00  0.00              
ATOM   4867  O   ALA B 254      19.566  21.558  74.120  1.00  0.00              
ATOM   4868  N   LYS B 255      21.058  23.065  73.383  1.00  0.00              
ATOM   4869  CA  LYS B 255      20.275  24.214  73.817  1.00  0.00              
ATOM   4870  CB  LYS B 255      21.162  25.377  74.279  1.00  0.00              
ATOM   4871  CG  LYS B 255      22.233  25.081  75.328  1.00  0.00              
ATOM   4872  CD  LYS B 255      23.532  24.681  74.643  1.00  0.00              
ATOM   4873  CE  LYS B 255      24.653  24.389  75.621  1.00  0.00              
ATOM   4874  NZ  LYS B 255      25.863  24.099  74.875  1.00  0.00              
ATOM   4875  C   LYS B 255      19.402  24.701  72.666  1.00  0.00              
ATOM   4876  O   LYS B 255      18.238  25.070  72.846  1.00  0.00              
ATOM   4877  N   GLU B 256      19.978  24.672  71.457  1.00  0.00              
ATOM   4878  CA  GLU B 256      19.332  25.187  70.261  1.00  0.00              
ATOM   4879  CB  GLU B 256      20.246  25.079  69.051  1.00  0.00              
ATOM   4880  CG  GLU B 256      21.576  25.825  69.064  1.00  0.00              
ATOM   4881  CD  GLU B 256      21.551  27.332  69.272  1.00  0.00              
ATOM   4882  OE1 GLU B 256      20.682  28.018  68.733  1.00  0.00              
ATOM   4883  OE2 GLU B 256      22.441  27.822  69.972  1.00  0.00              
ATOM   4884  C   GLU B 256      18.020  24.505  69.910  1.00  0.00              
ATOM   4885  O   GLU B 256      17.023  25.194  69.692  1.00  0.00              
ATOM   4886  N   LEU B 257      17.976  23.168  69.861  1.00  0.00              
ATOM   4887  CA  LEU B 257      16.751  22.471  69.489  1.00  0.00              
ATOM   4888  CB  LEU B 257      16.986  20.991  69.182  1.00  0.00              
ATOM   4889  CG  LEU B 257      17.850  20.639  67.977  1.00  0.00              
ATOM   4890  CD1 LEU B 257      17.944  19.131  67.835  1.00  0.00              
ATOM   4891  CD2 LEU B 257      17.294  21.245  66.696  1.00  0.00              
ATOM   4892  C   LEU B 257      15.569  22.676  70.435  1.00  0.00              
ATOM   4893  O   LEU B 257      14.471  22.881  69.916  1.00  0.00              
ATOM   4894  N   PRO B 258      15.679  22.676  71.779  1.00  0.00              
ATOM   4895  CD  PRO B 258      16.715  21.985  72.544  1.00  0.00              
ATOM   4896  CA  PRO B 258      14.625  23.134  72.684  1.00  0.00              
ATOM   4897  CB  PRO B 258      15.283  23.042  74.041  1.00  0.00              
ATOM   4898  CG  PRO B 258      16.073  21.770  73.902  1.00  0.00              
ATOM   4899  C   PRO B 258      14.128  24.544  72.381  1.00  0.00              
ATOM   4900  O   PRO B 258      12.915  24.778  72.316  1.00  0.00              
ATOM   4901  N   GLU B 259      15.051  25.486  72.143  1.00  0.00              
ATOM   4902  CA  GLU B 259      14.686  26.834  71.730  1.00  0.00              
ATOM   4903  CB  GLU B 259      15.941  27.714  71.696  1.00  0.00              
ATOM   4904  CG  GLU B 259      15.800  29.157  71.196  1.00  0.00              
ATOM   4905  CD  GLU B 259      14.708  30.000  71.849  1.00  0.00              
ATOM   4906  OE1 GLU B 259      14.681  30.119  73.074  1.00  0.00              
ATOM   4907  OE2 GLU B 259      13.892  30.551  71.109  1.00  0.00              
ATOM   4908  C   GLU B 259      13.940  26.844  70.397  1.00  0.00              
ATOM   4909  O   GLU B 259      12.980  27.603  70.234  1.00  0.00              
ATOM   4910  N   HIS B 260      14.350  25.989  69.455  1.00  0.00              
ATOM   4911  CA  HIS B 260      13.642  25.839  68.197  1.00  0.00              
ATOM   4912  CB  HIS B 260      14.376  24.910  67.232  1.00  0.00              
ATOM   4913  CG  HIS B 260      13.732  24.879  65.852  1.00  0.00              
ATOM   4914  ND1 HIS B 260      13.317  25.917  65.145  1.00  0.00              
ATOM   4915  CD2 HIS B 260      13.426  23.735  65.156  1.00  0.00              
ATOM   4916  NE2 HIS B 260      12.827  24.156  64.071  1.00  0.00              
ATOM   4917  CE1 HIS B 260      12.756  25.464  64.059  1.00  0.00              
ATOM   4918  C   HIS B 260      12.232  25.327  68.438  1.00  0.00              
ATOM   4919  O   HIS B 260      11.296  25.928  67.916  1.00  0.00              
ATOM   4920  N   THR B 261      12.034  24.276  69.245  1.00  0.00              
ATOM   4921  CA  THR B 261      10.698  23.772  69.533  1.00  0.00              
ATOM   4922  CB  THR B 261      10.731  22.459  70.332  1.00  0.00              
ATOM   4923  OG1 THR B 261      11.755  22.544  71.314  1.00  0.00              
ATOM   4924  CG2 THR B 261      10.984  21.288  69.406  1.00  0.00              
ATOM   4925  C   THR B 261       9.741  24.775  70.163  1.00  0.00              
ATOM   4926  O   THR B 261       8.540  24.726  69.891  1.00  0.00              
ATOM   4927  N   VAL B 262      10.263  25.716  70.963  1.00  0.00              
ATOM   4928  CA  VAL B 262       9.462  26.816  71.493  1.00  0.00              
ATOM   4929  CB  VAL B 262      10.301  27.702  72.451  1.00  0.00              
ATOM   4930  CG1 VAL B 262       9.507  28.889  72.984  1.00  0.00              
ATOM   4931  CG2 VAL B 262      10.790  26.888  73.639  1.00  0.00              
ATOM   4932  C   VAL B 262       8.883  27.634  70.340  1.00  0.00              
ATOM   4933  O   VAL B 262       7.662  27.773  70.224  1.00  0.00              
ATOM   4934  N   LYS B 263       9.751  28.114  69.440  1.00  0.00              
ATOM   4935  CA  LYS B 263       9.320  28.889  68.281  1.00  0.00              
ATOM   4936  CB  LYS B 263      10.514  29.339  67.451  1.00  0.00              
ATOM   4937  CG  LYS B 263      11.495  30.296  68.099  1.00  0.00              
ATOM   4938  CD  LYS B 263      12.462  30.703  66.999  1.00  0.00
[truncated: 120,880 more chars]
