# Supplementary material for: RaTrav: a tool for calculating mean first-passage times on biochemical networks
Source: BMC Syst Biol. 2013 Nov 21;7:130. doi: 10.1186/1752-0509-7-130 (PMC4222613; doi:10.1186/1752-0509-7-130)
Supplement: Additional file 1 — RaTrav examples file. File containing RaTrav input and output data for the two case studies presented. [file 1752-0509-7-130-S1.zip › SupplementaryFiles/Example1/41a.pdb]

ATOM      1  N   GLU A   1      11.454  -6.518 102.357  1.00  0.00              
ATOM      2  CA  GLU A   1      11.782  -7.895 102.680  1.00  0.00              
ATOM      3  CB  GLU A   1      11.867  -8.025 104.200  1.00  0.00              
ATOM      4  CG  GLU A   1      12.455  -9.331 104.736  1.00  0.00              
ATOM      5  CD  GLU A   1      13.904  -9.591 104.339  1.00  0.00              
ATOM      6  OE1 GLU A   1      14.782  -8.841 104.767  1.00  0.00              
ATOM      7  OE2 GLU A   1      14.159 -10.555 103.618  1.00  0.00              
ATOM      8  C   GLU A   1      10.736  -8.851 102.112  1.00  0.00              
ATOM      9  O   GLU A   1      10.998 -10.022 101.847  1.00  0.00              
ATOM     10  N   THR A   2       9.543  -8.306 101.906  1.00  0.00              
ATOM     11  CA  THR A   2       8.430  -9.040 101.342  1.00  0.00              
ATOM     12  CB  THR A   2       7.119  -8.338 101.740  1.00  0.00              
ATOM     13  OG1 THR A   2       7.371  -6.934 101.781  1.00  0.00              
ATOM     14  CG2 THR A   2       6.600  -8.842 103.077  1.00  0.00              
ATOM     15  C   THR A   2       8.548  -9.226  99.834  1.00  0.00              
ATOM     16  O   THR A   2       9.060  -8.367  99.110  1.00  0.00              
ATOM     17  N   THR A   3       8.075 -10.376  99.355  1.00  0.00              
ATOM     18  CA  THR A   3       8.156 -10.738  97.949  1.00  0.00              
ATOM     19  CB  THR A   3       7.761 -12.218  97.808  1.00  0.00              
ATOM     20  OG1 THR A   3       6.578 -12.385  98.587  1.00  0.00              
ATOM     21  CG2 THR A   3       8.858 -13.163  98.269  1.00  0.00              
ATOM     22  C   THR A   3       7.275  -9.849  97.081  1.00  0.00              
ATOM     23  O   THR A   3       6.047  -9.949  97.129  1.00  0.00              
ATOM     24  N   ALA A   4       7.913  -8.959  96.320  1.00  0.00              
ATOM     25  CA  ALA A   4       7.221  -8.024  95.445  1.00  0.00              
ATOM     26  CB  ALA A   4       8.245  -7.264  94.615  1.00  0.00              
ATOM     27  C   ALA A   4       6.214  -8.648  94.485  1.00  0.00              
ATOM     28  O   ALA A   4       6.524  -9.585  93.747  1.00  0.00              
ATOM     29  N   LEU A   5       4.989  -8.126  94.516  1.00  0.00              
ATOM     30  CA  LEU A   5       3.898  -8.638  93.702  1.00  0.00              
ATOM     31  CB  LEU A   5       2.562  -8.123  94.224  1.00  0.00              
ATOM     32  CG  LEU A   5       2.060  -8.609  95.571  1.00  0.00              
ATOM     33  CD1 LEU A   5       0.891  -7.768  96.046  1.00  0.00              
ATOM     34  CD2 LEU A   5       1.663 -10.065  95.492  1.00  0.00              
ATOM     35  C   LEU A   5       4.049  -8.195  92.259  1.00  0.00              
ATOM     36  O   LEU A   5       4.316  -7.023  91.993  1.00  0.00              
ATOM     37  N   VAL A   6       3.903  -9.113  91.308  1.00  0.00              
ATOM     38  CA  VAL A   6       3.898  -8.752  89.901  1.00  0.00              
ATOM     39  CB  VAL A   6       5.027  -9.456  89.111  1.00  0.00              
ATOM     40  CG1 VAL A   6       5.058  -8.968  87.669  1.00  0.00              
ATOM     41  CG2 VAL A   6       6.386  -9.202  89.741  1.00  0.00              
ATOM     42  C   VAL A   6       2.528  -9.142  89.370  1.00  0.00              
ATOM     43  O   VAL A   6       2.145 -10.319  89.387  1.00  0.00              
ATOM     44  N   CYS A   7       1.771  -8.140  88.920  1.00  0.00              
ATOM     45  CA  CYS A   7       0.429  -8.373  88.423  1.00  0.00              
ATOM     46  CB  CYS A   7      -0.573  -7.758  89.392  1.00  0.00              
ATOM     47  SG  CYS A   7      -2.302  -8.096  88.980  1.00  0.00              
ATOM     48  C   CYS A   7       0.253  -7.834  87.009  1.00  0.00              
ATOM     49  O   CYS A   7       0.117  -6.629  86.757  1.00  0.00              
ATOM     50  N   ASP A   8       0.274  -8.773  86.064  1.00  0.00              
ATOM     51  CA  ASP A   8       0.096  -8.469  84.657  1.00  0.00              
ATOM     52  CB  ASP A   8       0.866  -9.451  83.778  1.00  0.00              
ATOM     53  CG  ASP A   8       0.835  -9.206  82.270  1.00  0.00              
ATOM     54  OD1 ASP A   8       1.236 -10.113  81.543  1.00  0.00              
ATOM     55  OD2 ASP A   8       0.473  -8.120  81.807  1.00  0.00              
ATOM     56  C   ASP A   8      -1.374  -8.453  84.277  1.00  0.00              
ATOM     57  O   ASP A   8      -1.996  -9.473  83.985  1.00  0.00              
ATOM     58  N   ASN A   9      -1.887  -7.231  84.266  1.00  0.00              
ATOM     59  CA  ASN A   9      -3.283  -6.957  83.978  1.00  0.00              
ATOM     60  CB  ASN A   9      -3.721  -5.686  84.709  1.00  0.00              
ATOM     61  CG  ASN A   9      -3.706  -5.777  86.229  1.00  0.00              
ATOM     62  OD1 ASN A   9      -4.738  -5.674  86.883  1.00  0.00              
ATOM     63  ND2 ASN A   9      -2.571  -5.943  86.891  1.00  0.00              
ATOM     64  C   ASN A   9      -3.448  -6.746  82.479  1.00  0.00              
ATOM     65  O   ASN A   9      -2.740  -5.926  81.890  1.00  0.00              
ATOM     66  N   GLY A  10      -4.340  -7.491  81.826  1.00  0.00              
ATOM     67  CA  GLY A  10      -4.661  -7.248  80.428  1.00  0.00              
ATOM     68  C   GLY A  10      -6.139  -7.492  80.164  1.00  0.00              
ATOM     69  O   GLY A  10      -6.796  -8.204  80.927  1.00  0.00              
ATOM     70  N   SER A  11      -6.662  -6.945  79.059  1.00  0.00              
ATOM     71  CA  SER A  11      -8.077  -6.998  78.690  1.00  0.00              
ATOM     72  CB  SER A  11      -8.222  -6.544  77.243  1.00  0.00              
ATOM     73  OG  SER A  11      -7.442  -5.389  76.953  1.00  0.00              
ATOM     74  C   SER A  11      -8.791  -8.339  78.834  1.00  0.00              
ATOM     75  O   SER A  11      -9.995  -8.399  79.088  1.00  0.00              
ATOM     76  N   GLY A  12      -8.062  -9.438  78.636  1.00  0.00              
ATOM     77  CA  GLY A  12      -8.642 -10.764  78.739  1.00  0.00              
ATOM     78  C   GLY A  12      -8.243 -11.500  80.004  1.00  0.00              
ATOM     79  O   GLY A  12      -9.030 -12.285  80.531  1.00  0.00              
ATOM     80  N   LEU A  13      -7.047 -11.241  80.539  1.00  0.00              
ATOM     81  CA  LEU A  13      -6.452 -12.101  81.549  1.00  0.00              
ATOM     82  CB  LEU A  13      -5.540 -13.155  80.916  1.00  0.00              
ATOM     83  CG  LEU A  13      -6.113 -14.305  80.095  1.00  0.00              
ATOM     84  CD1 LEU A  13      -5.005 -15.009  79.337  1.00  0.00              
ATOM     85  CD2 LEU A  13      -6.868 -15.286  80.974  1.00  0.00              
ATOM     86  C   LEU A  13      -5.615 -11.286  82.518  1.00  0.00              
ATOM     87  O   LEU A  13      -4.993 -10.284  82.150  1.00  0.00              
ATOM     88  N   VAL A  14      -5.640 -11.710  83.778  1.00  0.00              
ATOM     89  CA  VAL A  14      -4.716 -11.214  84.778  1.00  0.00              
ATOM     90  CB  VAL A  14      -5.456 -10.700  86.037  1.00  0.00              
ATOM     91  CG1 VAL A  14      -4.478 -10.210  87.097  1.00  0.00              
ATOM     92  CG2 VAL A  14      -6.385  -9.550  85.682  1.00  0.00              
ATOM     93  C   VAL A  14      -3.788 -12.375  85.109  1.00  0.00              
ATOM     94  O   VAL A  14      -4.223 -13.454  85.525  1.00  0.00              
ATOM     95  N   LYS A  15      -2.501 -12.151  84.847  1.00  0.00              
ATOM     96  CA  LYS A  15      -1.447 -13.069  85.249  1.00  0.00              
ATOM     97  CB  LYS A  15      -0.360 -13.205  84.179  1.00  0.00              
ATOM     98  CG  LYS A  15      -0.806 -13.737  82.821  1.00  0.00              
ATOM     99  CD  LYS A  15      -1.133 -12.610  81.848  1.00  0.00              
ATOM    100  CE  LYS A  15      -1.679 -13.136  80.525  1.00  0.00              
ATOM    101  NZ  LYS A  15      -0.734 -13.973  79.807  1.00  0.00              
ATOM    102  C   LYS A  15      -0.827 -12.502  86.518  1.00  0.00              
ATOM    103  O   LYS A  15      -0.599 -11.293  86.606  1.00  0.00              
ATOM    104  N   ALA A  16      -0.529 -13.326  87.519  1.00  0.00              
ATOM    105  CA  ALA A  16      -0.086 -12.831  88.809  1.00  0.00              
ATOM    106  CB  ALA A  16      -1.291 -12.690  89.719  1.00  0.00              
ATOM    107  C   ALA A  16       0.889 -13.765  89.503  1.00  0.00              
ATOM    108  O   ALA A  16       0.838 -14.989  89.343  1.00  0.00              
ATOM    109  N   GLY A  17       1.796 -13.168  90.274  1.00  0.00              
ATOM    110  CA  GLY A  17       2.747 -13.918  91.074  1.00  0.00              
ATOM    111  C   GLY A  17       3.702 -12.970  91.775  1.00  0.00              
ATOM    112  O   GLY A  17       3.355 -11.826  92.078  1.00  0.00              
ATOM    113  N   PHE A  18       4.926 -13.438  92.002  1.00  0.00              
ATOM    114  CA  PHE A  18       5.919 -12.685  92.747  1.00  0.00              
ATOM    115  CB  PHE A  18       6.276 -13.393  94.056  1.00  0.00              
ATOM    116  CG  PHE A  18       5.100 -13.640  94.991  1.00  0.00              
ATOM    117  CD1 PHE A  18       4.532 -14.898  95.053  1.00  0.00              
ATOM    118  CD2 PHE A  18       4.608 -12.620  95.781  1.00  0.00              
ATOM    119  CE1 PHE A  18       3.472 -15.133  95.903  1.00  0.00              
ATOM    120  CE2 PHE A  18       3.555 -12.867  96.636  1.00  0.00              
ATOM    121  CZ  PHE A  18       2.983 -14.119  96.696  1.00  0.00              
ATOM    122  C   PHE A  18       7.185 -12.538  91.917  1.00  0.00              
ATOM    123  O   PHE A  18       7.494 -13.367  91.053  1.00  0.00              
ATOM    124  N   ALA A  19       7.920 -11.463  92.203  1.00  0.00              
ATOM    125  CA  ALA A  19       9.190 -11.167  91.561  1.00  0.00              
ATOM    126  CB  ALA A  19       9.786  -9.917  92.181  1.00  0.00              
ATOM    127  C   ALA A  19      10.203 -12.288  91.732  1.00  0.00              
ATOM    128  O   ALA A  19      10.436 -12.788  92.835  1.00  0.00              
ATOM    129  N   GLY A  20      10.771 -12.709  90.607  1.00  0.00              
ATOM    130  CA  GLY A  20      11.699 -13.823  90.596  1.00  0.00              
ATOM    131  C   GLY A  20      11.039 -15.117  90.142  1.00  0.00              
ATOM    132  O   GLY A  20      11.738 -16.096  89.876  1.00  0.00              
ATOM    133  N   ASP A  21       9.703 -15.181  90.035  1.00  0.00              
ATOM    134  CA  ASP A  21       9.057 -16.378  89.504  1.00  0.00              
ATOM    135  CB  ASP A  21       7.554 -16.438  89.760  1.00  0.00              
ATOM    136  CG  ASP A  21       7.103 -16.753  91.175  1.00  0.00              
ATOM    137  OD1 ASP A  21       7.581 -17.716  91.778  1.00  0.00              
ATOM    138  OD2 ASP A  21       6.226 -16.054  91.688  1.00  0.00              
ATOM    139  C   ASP A  21       9.248 -16.442  88.000  1.00  0.00              
ATOM    140  O   ASP A  21       9.092 -15.440  87.300  1.00  0.00              
ATOM    141  N   ASP A  22       9.576 -17.627  87.485  1.00  0.00              
ATOM    142  CA  ASP A  22       9.737 -17.827  86.047  1.00  0.00              
ATOM    143  CB  ASP A  22      10.549 -19.099  85.757  1.00  0.00              
ATOM    144  CG  ASP A  22       9.797 -20.404  86.000  1.00  0.00              
ATOM    145  OD1 ASP A  22       9.316 -20.599  87.119  1.00  0.00              
ATOM    146  OD2 ASP A  22       9.690 -21.211  85.081  1.00  0.00              
ATOM    147  C   ASP A  22       8.406 -17.917  85.303  1.00  0.00              
ATOM    148  O   ASP A  22       8.366 -17.843  84.077  1.00  0.00              
ATOM    149  N   ALA A  23       7.313 -18.119  86.038  1.00  0.00              
ATOM    150  CA  ALA A  23       5.992 -18.306  85.465  1.00  0.00              
ATOM    151  CB  ALA A  23       5.723 -19.800  85.324  1.00  0.00              
ATOM    152  C   ALA A  23       4.972 -17.745  86.450  1.00  0.00              
ATOM    153  O   ALA A  23       5.244 -17.756  87.656  1.00  0.00              
ATOM    154  N   PRO A  24       3.827 -17.196  86.015  1.00  0.00              
ATOM    155  CD  PRO A  24       3.526 -16.885  84.621  1.00  0.00              
ATOM    156  CA  PRO A  24       2.764 -16.730  86.901  1.00  0.00              
ATOM    157  CB  PRO A  24       1.811 -16.024  85.957  1.00  0.00              
ATOM    158  CG  PRO A  24       2.020 -16.728  84.642  1.00  0.00              
ATOM    159  C   PRO A  24       2.083 -17.848  87.678  1.00  0.00              
ATOM    160  O   PRO A  24       1.839 -18.942  87.165  1.00  0.00              
ATOM    161  N   ARG A  25       1.775 -17.553  88.938  1.00  0.00              
ATOM    162  CA  ARG A  25       1.160 -18.522  89.828  1.00  0.00              
ATOM    163  CB  ARG A  25       1.546 -18.172  91.258  1.00  0.00              
ATOM    164  CG  ARG A  25       1.152 -19.189  92.323  1.00  0.00              
ATOM    165  CD  ARG A  25       1.961 -18.995  93.605  1.00  0.00              
ATOM    166  NE  ARG A  25       3.327 -19.494  93.469  1.00  0.00              
ATOM    167  CZ  ARG A  25       4.378 -18.712  93.205  1.00  0.00              
ATOM    168  NH1 ARG A  25       5.570 -19.274  93.048  1.00  0.00              
ATOM    169  NH2 ARG A  25       4.249 -17.394  93.111  1.00  0.00              
ATOM    170  C   ARG A  25      -0.351 -18.532  89.636  1.00  0.00              
ATOM    171  O   ARG A  25      -0.996 -19.580  89.690  1.00  0.00              
ATOM    172  N   ALA A  26      -0.932 -17.356  89.396  1.00  0.00              
ATOM    173  CA  ALA A  26      -2.353 -17.251  89.130  1.00  0.00              
ATOM    174  CB  ALA A  26      -2.990 -16.311  90.139  1.00  0.00              
ATOM    175  C   ALA A  26      -2.551 -16.651  87.749  1.00  0.00              
ATOM    176  O   ALA A  26      -1.931 -15.642  87.413  1.00  0.00              
ATOM    177  N   VAL A  27      -3.358 -17.296  86.909  1.00  0.00              
ATOM    178  CA  VAL A  27      -3.768 -16.727  85.634  1.00  0.00              
ATOM    179  CB  VAL A  27      -3.157 -17.451  84.402  1.00  0.00              
ATOM    180  CG1 VAL A  27      -3.528 -16.714  83.120  1.00  0.00              
ATOM    181  CG2 VAL A  27      -1.645 -17.583  84.475  1.00  0.00              
ATOM    182  C   VAL A  27      -5.275 -16.919  85.632  1.00  0.00              
ATOM    183  O   VAL A  27      -5.747 -18.051  85.767  1.00  0.00              
ATOM    184  N   PHE A  28      -6.045 -15.836  85.525  1.00  0.00              
ATOM    185  CA  PHE A  28      -7.495 -15.944  85.472  1.00  0.00              
ATOM    186  CB  PHE A  28      -8.112 -15.927  86.887  1.00  0.00              
ATOM    187  CG  PHE A  28      -7.970 -14.645  87.694  1.00  0.00              
ATOM    188  CD1 PHE A  28      -9.048 -13.786  87.791  1.00  0.00              
ATOM    189  CD2 PHE A  28      -6.791 -14.361  88.355  1.00  0.00              
ATOM    190  CE1 PHE A  28      -8.950 -12.647  88.557  1.00  0.00              
ATOM    191  CE2 PHE A  28      -6.703 -13.220  89.121  1.00  0.00              
ATOM    192  CZ  PHE A  28      -7.781 -12.367  89.224  1.00  0.00              
ATOM    193  C   PHE A  28      -8.087 -14.858  84.580  1.00  0.00              
ATOM    194  O   PHE A  28      -7.466 -13.800  84.447  1.00  0.00              
ATOM    195  N   PRO A  29      -9.238 -15.054  83.915  1.00  0.00              
ATOM    196  CD  PRO A  29      -9.940 -16.329  83.807  1.00  0.00              
ATOM    197  CA  PRO A  29      -9.883 -14.045  83.081  1.00  0.00              
ATOM    198  CB  PRO A  29     -11.066 -14.789  82.486  1.00  0.00              
ATOM    199  CG  PRO A  29     -11.351 -15.887  83.479  1.00  0.00              
ATOM    200  C   PRO A  29     -10.302 -12.764  83.791  1.00  0.00              
ATOM    201  O   PRO A  29     -10.816 -12.782  84.913  1.00  0.00              
ATOM    202  N   SER A  30     -10.093 -11.635  83.115  1.00  0.00              
ATOM    203  CA  SER A  30     -10.435 -10.317  83.630  1.00  0.00              
ATOM    204  CB  SER A  30      -9.639  -9.274  82.849  1.00  0.00              
ATOM    205  OG  SER A  30      -8.254  -9.585  82.864  1.00  0.00              
ATOM    206  C   SER A  30     -11.933 -10.023  83.556  1.00  0.00              
ATOM    207  O   SER A  30     -12.391  -9.063  82.932  1.00  0.00              
ATOM    208  N   ILE A  31     -12.722 -10.867  84.221  1.00  0.00              
ATOM    209  CA  ILE A  31     -14.168 -10.741  84.223  1.00  0.00              
ATOM    210  CB  ILE A  31     -14.897 -11.918  83.520  1.00  0.00              
ATOM    211  CG2 ILE A  31     -14.768 -11.782  82.012  1.00  0.00              
ATOM    212  CG1 ILE A  31     -14.474 -13.294  84.034  1.00  0.00              
ATOM    213  CD1 ILE A  31     -15.300 -14.477  83.488  1.00  0.00              
ATOM    214  C   ILE A  31     -14.680 -10.626  85.644  1.00  0.00              
ATOM    215  O   ILE A  31     -14.074 -11.121  86.597  1.00  0.00              
ATOM    216  N   VAL A  32     -15.796  -9.924  85.778  1.00  0.00              
ATOM    217  CA  VAL A  32     -16.605  -9.974  86.984  1.00  0.00              
ATOM    218  CB  VAL A  32     -16.641  -8.638  87.758  1.00  0.00              
ATOM    219  CG1 VAL A  32     -15.317  -8.367  88.455  1.00  0.00              
ATOM    220  CG2 VAL A  32     -16.981  -7.483  86.834  1.00  0.00              
ATOM    221  C   VAL A  32     -18.004 -10.375  86.548  1.00  0.00              
ATOM    222  O   VAL A  32     -18.400 -10.096  85.413  1.00  0.00              
ATOM    223  N   GLY A  33     -18.771 -11.033  87.410  1.00  0.00              
ATOM    224  CA  GLY A  33     -20.098 -11.479  87.044  1.00  0.00              
ATOM    225  C   GLY A  33     -21.098 -11.178  88.137  1.00  0.00              
ATOM    226  O   GLY A  33     -21.012 -11.709  89.245  1.00  0.00              
ATOM    227  N   ARG A  34     -22.032 -10.284  87.823  1.00  0.00              
ATOM    228  CA  ARG A  34     -23.165 -10.031  88.698  1.00  0.00              
ATOM    229  CB  ARG A  34     -23.650  -8.591  88.561  1.00  0.00              
ATOM    230  CG  ARG A  34     -22.722  -7.618  89.254  1.00  0.00              
ATOM    231  CD  ARG A  34     -23.159  -6.168  89.115  1.00  0.00              
ATOM    232  NE  ARG A  34     -22.302  -5.314  89.927  1.00  0.00              
ATOM    233  CZ  ARG A  34     -21.064  -4.964  89.568  1.00  0.00              
ATOM    234  NH1 ARG A  34     -20.316  -4.310  90.446  1.00  0.00              
ATOM    235  NH2 ARG A  34     -20.596  -5.207  88.345  1.00  0.00              
ATOM    236  C   ARG A  34     -24.281 -10.973  88.281  1.00  0.00              
ATOM    237  O   ARG A  34     -24.450 -11.162  87.074  1.00  0.00              
ATOM    238  N   PRO A  35     -25.051 -11.613  89.174  1.00  0.00              
ATOM    239  CD  PRO A  35     -24.781 -11.694  90.605  1.00  0.00              
ATOM    240  CA  PRO A  35     -26.236 -12.388  88.809  1.00  0.00              
ATOM    241  CB  PRO A  35     -26.775 -12.844  90.155  1.00  0.00              
ATOM    242  CG  PRO A  35     -26.175 -11.892  91.165  1.00  0.00              
ATOM    243  C   PRO A  35     -27.232 -11.551  88.011  1.00  0.00              
ATOM    244  O   PRO A  35     -27.366 -10.351  88.258  1.00  0.00              
ATOM    245  N   ARG A  36     -27.893 -12.166  87.026  1.00  0.00              
ATOM    246  CA  ARG A  36     -28.787 -11.470  86.100  1.00  0.00              
ATOM    247  CB  ARG A  36     -29.673 -12.463  85.359  1.00  0.00              
ATOM    248  CG  ARG A  36     -28.933 -13.381  84.407  1.00  0.00              
ATOM    249  CD  ARG A  36     -29.918 -14.363  83.803  1.00  0.00              
ATOM    250  NE  ARG A  36     -29.227 -15.431  83.100  1.00  0.00              
ATOM    251  CZ  ARG A  36     -29.862 -16.326  82.342  1.00  0.00              
ATOM    252  NH1 ARG A  36     -29.154 -17.310  81.808  1.00  0.00              
ATOM    253  NH2 ARG A  36     -31.169 -16.248  82.109  1.00  0.00              
ATOM    254  C   ARG A  36     -29.689 -10.364  86.640  1.00  0.00              
ATOM    255  O   ARG A  36     -30.253 -10.447  87.733  1.00  0.00              
ATOM    256  N   HIS A  37     -29.738  -9.282  85.858  1.00  0.00              
ATOM    257  CA  HIS A  37     -30.718  -8.207  85.993  1.00  0.00              
ATOM    258  CB  HIS A  37     -32.108  -8.694  85.552  1.00  0.00              
ATOM    259  CG  HIS A  37     -32.160  -9.142  84.100  1.00  0.00              
ATOM    260  ND1 HIS A  37     -32.231 -10.388  83.659  1.00  0.00              
ATOM    261  CD2 HIS A  37     -32.113  -8.296  83.017  1.00  0.00              
ATOM    262  NE2 HIS A  37     -32.148  -9.090  81.978  1.00  0.00              
ATOM    263  CE1 HIS A  37     -32.219 -10.344  82.355  1.00  0.00              
ATOM    264  C   HIS A  37     -30.804  -7.471  87.330  1.00  0.00              
ATOM    265  O   HIS A  37     -31.866  -6.974  87.716  1.00  0.00              
ATOM    266  N   GLN A  38     -29.670  -7.325  88.026  1.00  0.00              
ATOM    267  CA  GLN A  38     -29.606  -6.615  89.305  1.00  0.00              
ATOM    268  CB  GLN A  38     -28.172  -6.550  89.817  1.00  0.00              
ATOM    269  CG  GLN A  38     -27.503  -7.890  90.088  1.00  0.00              
ATOM    270  CD  GLN A  38     -28.278  -8.799  91.030  1.00  0.00              
ATOM    271  OE1 GLN A  38     -28.218  -8.660  92.248  1.00  0.00              
ATOM    272  NE2 GLN A  38     -29.015  -9.770  90.507  1.00  0.00              
ATOM    273  C   GLN A  38     -30.175  -5.200  89.298  1.00  0.00              
ATOM    274  O   GLN A  38     -30.848  -4.776  90.237  1.00  0.00              
ATOM    275  N   GLY A  39     -29.940  -4.473  88.200  1.00  0.00              
ATOM    276  CA  GLY A  39     -30.473  -3.130  88.018  1.00  0.00              
ATOM    277  C   GLY A  39     -31.993  -3.086  87.886  1.00  0.00              
ATOM    278  O   GLY A  39     -32.604  -2.035  88.069  1.00  0.00              
ATOM    279  N   VAL A  40     -32.619  -4.214  87.537  1.00  0.00              
ATOM    280  CA  VAL A  40     -34.070  -4.314  87.485  1.00  0.00              
ATOM    281  CB  VAL A  40     -34.513  -5.303  86.378  1.00  0.00              
ATOM    282  CG1 VAL A  40     -36.030  -5.372  86.265  1.00  0.00              
ATOM    283  CG2 VAL A  40     -33.924  -4.918  85.027  1.00  0.00              
ATOM    284  C   VAL A  40     -34.542  -4.779  88.859  1.00  0.00              
ATOM    285  O   VAL A  40     -35.425  -4.176  89.471  1.00  0.00              
ATOM    286  N   MET A  41     -33.933  -5.846  89.384  1.00  0.00              
ATOM    287  CA  MET A  41     -34.304  -6.396  90.678  1.00  0.00              
ATOM    288  CB  MET A  41     -33.981  -7.887  90.720  1.00  0.00              
ATOM    289  CG  MET A  41     -34.856  -8.721  89.798  1.00  0.00              
ATOM    290  SD  MET A  41     -34.595 -10.498  90.018  1.00  0.00              
ATOM    291  CE  MET A  41     -33.338 -10.760  88.801  1.00  0.00              
ATOM    292  C   MET A  41     -33.663  -5.642  91.843  1.00  0.00              
ATOM    293  O   MET A  41     -32.875  -6.167  92.639  1.00  0.00              
ATOM    294  N   VAL A  42     -34.062  -4.372  91.954  1.00  0.00              
ATOM    295  CA  VAL A  42     -33.517  -3.453  92.943  1.00  0.00              
ATOM    296  CB  VAL A  42     -34.031  -2.010  92.698  1.00  0.00              
ATOM    297  CG1 VAL A  42     -33.423  -1.022  93.687  1.00  0.00              
ATOM    298  CG2 VAL A  42     -33.702  -1.547  91.286  1.00  0.00              
ATOM    299  C   VAL A  42     -33.849  -3.932  94.352  1.00  0.00              
ATOM    300  O   VAL A  42     -34.996  -3.925  94.801  1.00  0.00              
ATOM    301  N   GLY A  43     -32.804  -4.422  95.015  1.00  0.00              
ATOM    302  CA  GLY A  43     -32.910  -4.868  96.392  1.00  0.00              
ATOM    303  C   GLY A  43     -33.211  -6.355  96.517  1.00  0.00              
ATOM    304  O   GLY A  43     -33.488  -6.834  97.619  1.00  0.00              
ATOM    305  N   MET A  44     -33.159  -7.134  95.428  1.00  0.00              
ATOM    306  CA  MET A  44     -33.335  -8.575  95.526  1.00  0.00              
ATOM    307  CB  MET A  44     -33.772  -9.153  94.180  1.00  0.00              
ATOM    308  CG  MET A  44     -34.185 -10.623  94.186  1.00  0.00              
ATOM    309  SD  MET A  44     -35.611 -10.976  95.245  1.00  0.00              
ATOM    310  CE  MET A  44     -34.835 -11.940  96.511  1.00  0.00              
ATOM    311  C   MET A  44     -32.037  -9.203  96.031  1.00  0.00              
ATOM    312  O   MET A  44     -31.196  -9.710  95.286  1.00  0.00              
ATOM    313  N   GLY A  45     -31.872  -9.112  97.349  1.00  0.00              
ATOM    314  CA  GLY A  45     -30.678  -9.605  98.009  1.00  0.00              
ATOM    315  C   GLY A  45     -29.548  -8.599  97.858  1.00  0.00              
ATOM    316  O   GLY A  45     -29.695  -7.424  98.200  1.00  0.00              
ATOM    317  N   GLN A  46     -28.417  -9.048  97.318  1.00  0.00              
ATOM    318  CA  GLN A  46     -27.227  -8.221  97.190  1.00  0.00              
ATOM    319  CB  GLN A  46     -26.191  -8.559  98.264  1.00  0.00              
ATOM    320  CG  GLN A  46     -26.574  -8.216  99.697  1.00  0.00              
ATOM    321  CD  GLN A  46     -25.525  -8.640 100.712  1.00  0.00              
ATOM    322  OE1 GLN A  46     -25.305  -9.822 100.960  1.00  0.00              
ATOM    323  NE2 GLN A  46     -24.834  -7.701 101.342  1.00  0.00              
ATOM    324  C   GLN A  46     -26.595  -8.493  95.838  1.00  0.00              
ATOM    325  O   GLN A  46     -26.626  -9.626  95.348  1.00  0.00              
ATOM    326  N   LYS A  47     -25.988  -7.465  95.238  1.00  0.00              
ATOM    327  CA  LYS A  47     -25.260  -7.610  93.983  1.00  0.00              
ATOM    328  CB  LYS A  47     -25.033  -6.243  93.337  1.00  0.00              
ATOM    329  CG  LYS A  47     -26.307  -5.484  93.011  1.00  0.00              
ATOM    330  CD  LYS A  47     -25.953  -4.165  92.351  1.00  0.00              
ATOM    331  CE  LYS A  47     -27.227  -3.415  92.009  1.00  0.00              
ATOM    332  NZ  LYS A  47     -26.912  -2.151  91.377  1.00  0.00              
ATOM    333  C   LYS A  47     -23.928  -8.317  94.228  1.00  0.00              
ATOM    334  O   LYS A  47     -22.843  -7.730  94.226  1.00  0.00              
ATOM    335  N   ASP A  48     -24.020  -9.623  94.472  1.00  0.00              
ATOM    336  CA  ASP A  48     -22.868 -10.435  94.830  1.00  0.00              
ATOM    337  CB  ASP A  48     -23.368 -11.677  95.583  1.00  0.00              
ATOM    338  CG  ASP A  48     -22.302 -12.665  96.052  1.00  0.00              
ATOM    339  OD1 ASP A  48     -21.178 -12.264  96.361  1.00  0.00              
ATOM    340  OD2 ASP A  48     -22.616 -13.853  96.141  1.00  0.00              
ATOM    341  C   ASP A  48     -22.019 -10.792  93.614  1.00  0.00              
ATOM    342  O   ASP A  48     -22.026 -11.930  93.140  1.00  0.00              
ATOM    343  N   SER A  49     -21.296  -9.801  93.085  1.00  0.00              
ATOM    344  CA  SER A  49     -20.432 -10.005  91.938  1.00  0.00              
ATOM    345  CB  SER A  49     -20.023  -8.666  91.322  1.00  0.00              
ATOM    346  OG  SER A  49     -20.039  -7.571  92.236  1.00  0.00              
ATOM    347  C   SER A  49     -19.228 -10.899  92.188  1.00  0.00              
ATOM    348  O   SER A  49     -18.363 -10.637  93.029  1.00  0.00              
ATOM    349  N   TYR A  50     -19.230 -12.000  91.444  1.00  0.00              
ATOM    350  CA  TYR A  50     -18.172 -12.996  91.505  1.00  0.00              
ATOM    351  CB  TYR A  50     -18.719 -14.355  91.077  1.00  0.00              
ATOM    352  CG  TYR A  50     -19.960 -14.782  91.845  1.00  0.00              
ATOM    353  CD1 TYR A  50     -21.196 -14.674  91.238  1.00  0.00              
ATOM    354  CE1 TYR A  50     -22.342 -14.978  91.939  1.00  0.00              
ATOM    355  CD2 TYR A  50     -19.859 -15.226  93.147  1.00  0.00              
ATOM    356  CE2 TYR A  50     -21.002 -15.531  93.853  1.00  0.00              
ATOM    357  CZ  TYR A  50     -22.235 -15.387  93.249  1.00  0.00              
ATOM    358  OH  TYR A  50     -23.382 -15.614  93.981  1.00  0.00              
ATOM    359  C   TYR A  50     -17.032 -12.588  90.582  1.00  0.00              
ATOM    360  O   TYR A  50     -17.262 -11.881  89.598  1.00  0.00              
ATOM    361  N   VAL A  51     -15.792 -13.002  90.848  1.00  0.00              
ATOM    362  CA  VAL A  51     -14.662 -12.548  90.045  1.00  0.00              
ATOM    363  CB  VAL A  51     -13.639 -11.777  90.919  1.00  0.00              
ATOM    364  CG1 VAL A  51     -12.606 -11.087  90.045  1.00  0.00              
ATOM    365  CG2 VAL A  51     -14.286 -10.737  91.824  1.00  0.00              
ATOM    366  C   VAL A  51     -13.979 -13.703  89.314  1.00  0.00              
ATOM    367  O   VAL A  51     -13.935 -14.835  89.803  1.00  0.00              
ATOM    368  N   GLY A  52     -13.498 -13.435  88.097  1.00  0.00              
ATOM    369  CA  GLY A  52     -12.609 -14.314  87.350  1.00  0.00              
ATOM    370  C   GLY A  52     -13.148 -15.716  87.133  1.00  0.00              
ATOM    371  O   GLY A  52     -14.253 -15.911  86.627  1.00  0.00              
ATOM    372  N   ASP A  53     -12.366 -16.704  87.575  1.00  0.00              
ATOM    373  CA  ASP A  53     -12.775 -18.103  87.512  1.00  0.00              
ATOM    374  CB  ASP A  53     -11.648 -19.038  87.923  1.00  0.00              
ATOM    375  CG  ASP A  53     -10.828 -19.521  86.739  1.00  0.00              
ATOM    376  OD1 ASP A  53     -10.032 -18.737  86.224  1.00  0.00              
ATOM    377  OD2 ASP A  53     -10.981 -20.675  86.345  1.00  0.00              
ATOM    378  C   ASP A  53     -14.008 -18.428  88.335  1.00  0.00              
ATOM    379  O   ASP A  53     -14.805 -19.284  87.954  1.00  0.00              
ATOM    380  N   GLU A  54     -14.199 -17.709  89.445  1.00  0.00              
ATOM    381  CA  GLU A  54     -15.366 -17.872  90.300  1.00  0.00              
ATOM    382  CB  GLU A  54     -15.103 -17.078  91.574  1.00  0.00              
ATOM    383  CG  GLU A  54     -16.187 -17.011  92.637  1.00  0.00              
ATOM    384  CD  GLU A  54     -15.878 -15.952  93.686  1.00  0.00              
ATOM    385  OE1 GLU A  54     -15.861 -14.768  93.337  1.00  0.00              
ATOM    386  OE2 GLU A  54     -15.656 -16.310  94.841  1.00  0.00              
ATOM    387  C   GLU A  54     -16.611 -17.374  89.567  1.00  0.00              
ATOM    388  O   GLU A  54     -17.690 -17.957  89.688  1.00  0.00              
ATOM    389  N   ALA A  55     -16.455 -16.300  88.781  1.00  0.00              
ATOM    390  CA  ALA A  55     -17.518 -15.824  87.906  1.00  0.00              
ATOM    391  CB  ALA A  55     -17.140 -14.488  87.283  1.00  0.00              
ATOM    392  C   ALA A  55     -17.784 -16.807  86.775  1.00  0.00              
ATOM    393  O   ALA A  55     -18.925 -17.208  86.542  1.00  0.00              
ATOM    394  N   GLN A  56     -16.721 -17.255  86.100  1.00  0.00              
ATOM    395  CA  GLN A  56     -16.821 -18.217  85.011  1.00  0.00              
ATOM    396  CB  GLN A  56     -15.429 -18.447  84.434  1.00  0.00              
ATOM    397  CG  GLN A  56     -15.393 -19.296  83.171  1.00  0.00              
ATOM    398  CD  GLN A  56     -14.084 -19.206  82.402  1.00  0.00              
ATOM    399  OE1 GLN A  56     -12.989 -19.097  82.950  1.00  0.00              
ATOM    400  NE2 GLN A  56     -14.179 -19.249  81.081  1.00  0.00              
ATOM    401  C   GLN A  56     -17.486 -19.524  85.440  1.00  0.00              
ATOM    402  O   GLN A  56     -18.289 -20.090  84.696  1.00  0.00              
ATOM    403  N   SER A  57     -17.232 -19.975  86.672  1.00  0.00              
ATOM    404  CA  SER A  57     -17.890 -21.149  87.227  1.00  0.00              
ATOM    405  CB  SER A  57     -17.278 -21.490  88.585  1.00  0.00              
ATOM    406  OG  SER A  57     -17.706 -22.754  89.079  1.00  0.00              
ATOM    407  C   SER A  57     -19.404 -21.005  87.376  1.00  0.00              
ATOM    408  O   SER A  57     -20.083 -22.012  87.588  1.00  0.00              
ATOM    409  N   LYS A  58     -19.961 -19.790  87.323  1.00  0.00              
ATOM    410  CA  LYS A  58     -21.404 -19.595  87.369  1.00  0.00              
ATOM    411  CB  LYS A  58     -21.791 -18.826  88.632  1.00  0.00              
ATOM    412  CG  LYS A  58     -21.408 -19.514  89.931  1.00  0.00              
ATOM    413  CD  LYS A  58     -21.849 -18.676  91.117  1.00  0.00              
ATOM    414  CE  LYS A  58     -21.289 -19.244  92.413  1.00  0.00              
ATOM    415  NZ  LYS A  58     -19.844 -19.112  92.450  1.00  0.00              
ATOM    416  C   LYS A  58     -21.916 -18.847  86.139  1.00  0.00              
ATOM    417  O   LYS A  58     -23.086 -18.457  86.081  1.00  0.00              
ATOM    418  N   ARG A  59     -21.060 -18.716  85.114  1.00  0.00              
ATOM    419  CA  ARG A  59     -21.255 -17.850  83.952  1.00  0.00              
ATOM    420  CB  ARG A  59     -20.273 -18.275  82.863  1.00  0.00              
ATOM    421  CG  ARG A  59     -20.214 -17.323  81.679  1.00  0.00              
ATOM    422  CD  ARG A  59     -19.855 -18.026  80.372  1.00  0.00              
ATOM    423  NE  ARG A  59     -20.734 -19.140  80.022  1.00  0.00              
ATOM    424  CZ  ARG A  59     -22.039 -19.035  79.741  1.00  0.00              
ATOM    425  NH1 ARG A  59     -22.679 -20.121  79.335  1.00  0.00              
ATOM    426  NH2 ARG A  59     -22.718 -17.895  79.881  1.00  0.00              
ATOM    427  C   ARG A  59     -22.661 -17.780  83.355  1.00  0.00              
ATOM    428  O   ARG A  59     -23.150 -16.700  83.017  1.00  0.00              
ATOM    429  N   GLY A  60     -23.333 -18.932  83.272  1.00  0.00              
ATOM    430  CA  GLY A  60     -24.657 -19.051  82.676  1.00  0.00              
ATOM    431  C   GLY A  60     -25.710 -18.130  83.282  1.00  0.00              
ATOM    432  O   GLY A  60     -26.613 -17.679  82.577  1.00  0.00              
ATOM    433  N   ILE A  61     -25.610 -17.826  84.580  1.00  0.00              
ATOM    434  CA  ILE A  61     -26.573 -16.947  85.233  1.00  0.00              
ATOM    435  CB  ILE A  61     -27.128 -17.577  86.537  1.00  0.00              
ATOM    436  CG2 ILE A  61     -28.040 -18.745  86.182  1.00  0.00              
ATOM    437  CG1 ILE A  61     -26.033 -17.961  87.535  1.00  0.00              
ATOM    438  CD1 ILE A  61     -26.538 -18.409  88.920  1.00  0.00              
ATOM    439  C   ILE A  61     -26.020 -15.550  85.506  1.00  0.00              
ATOM    440  O   ILE A  61     -26.635 -14.747  86.220  1.00  0.00              
ATOM    441  N   LEU A  62     -24.859 -15.217  84.934  1.00  0.00              
ATOM    442  CA  LEU A  62     -24.187 -13.988  85.304  1.00  0.00              
ATOM    443  CB  LEU A  62     -22.802 -14.261  85.877  1.00  0.00              
ATOM    444  CG  LEU A  62     -22.629 -15.178  87.080  1.00  0.00              
ATOM    445  CD1 LEU A  62     -21.184 -15.142  87.511  1.00  0.00              
ATOM    446  CD2 LEU A  62     -23.493 -14.771  88.256  1.00  0.00              
ATOM    447  C   LEU A  62     -24.054 -12.975  84.184  1.00  0.00              
ATOM    448  O   LEU A  62     -23.531 -13.244  83.101  1.00  0.00              
ATOM    449  N   THR A  63     -24.545 -11.772  84.466  1.00  0.00              
ATOM    450  CA  THR A  63     -24.213 -10.603  83.675  1.00  0.00              
ATOM    451  CB  THR A  63     -25.196  -9.442  83.957  1.00  0.00              
ATOM    452  OG1 THR A  63     -25.741  -9.608  85.264  1.00  0.00              
ATOM    453  CG2 THR A  63     -26.315  -9.419  82.930  1.00  0.00              
ATOM    454  C   THR A  63     -22.757 -10.228  83.936  1.00  0.00              
ATOM    455  O   THR A  63     -22.392  -9.617  84.947  1.00  0.00              
ATOM    456  N   LEU A  64     -21.923 -10.752  83.036  1.00  0.00              
ATOM    457  CA  LEU A  64     -20.489 -10.509  83.052  1.00  0.00              
ATOM    458  CB  LEU A  64     -19.754 -11.540  82.201  1.00  0.00              
ATOM    459  CG  LEU A  64     -19.814 -13.026  82.525  1.00  0.00              
ATOM    460  CD1 LEU A  64     -19.057 -13.786  81.453  1.00  0.00              
ATOM    461  CD2 LEU A  64     -19.227 -13.337  83.892  1.00  0.00              
ATOM    462  C   LEU A  64     -20.087  -9.129  82.555  1.00  0.00              
ATOM    463  O   LEU A  64     -20.763  -8.521  81.722  1.00  0.00              
ATOM    464  N   LYS A  65     -18.959  -8.640  83.070  1.00  0.00              
ATOM    465  CA  LYS A  65     -18.341  -7.402  82.622  1.00  0.00              
ATOM    466  CB  LYS A  65     -18.538  -6.281  83.633  1.00  0.00              
ATOM    467  CG  LYS A  65     -19.930  -5.723  83.863  1.00  0.00              
ATOM    468  CD  LYS A  65     -19.765  -4.759  85.020  1.00  0.00              
ATOM    469  CE  LYS A  65     -21.010  -3.950  85.321  1.00  0.00              
ATOM    470  NZ  LYS A  65     -20.758  -3.127  86.490  1.00  0.00              
ATOM    471  C   LYS A  65     -16.839  -7.622  82.529  1.00  0.00              
ATOM    472  O   LYS A  65     -16.262  -8.348  83.344  1.00  0.00              
ATOM    473  N   TYR A  66     -16.198  -7.007  81.533  1.00  0.00              
ATOM    474  CA  TYR A  66     -14.748  -6.876  81.514  1.00  0.00              
ATOM    475  CB  TYR A  66     -14.172  -6.982  80.100  1.00  0.00              
ATOM    476  CG  TYR A  66     -14.314  -8.322  79.393  1.00  0.00              
ATOM    477  CD1 TYR A  66     -15.355  -8.521  78.506  1.00  0.00              
ATOM    478  CE1 TYR A  66     -15.397  -9.664  77.733  1.00  0.00              
ATOM    479  CD2 TYR A  66     -13.347  -9.295  79.554  1.00  0.00              
ATOM    480  CE2 TYR A  66     -13.387 -10.441  78.786  1.00  0.00              
ATOM    481  CZ  TYR A  66     -14.397 -10.604  77.859  1.00  0.00              
ATOM    482  OH  TYR A  66     -14.389 -11.702  77.017  1.00  0.00              
ATOM    483  C   TYR A  66     -14.418  -5.485  82.054  1.00  0.00              
ATOM    484  O   TYR A  66     -14.807  -4.494  81.431  1.00  0.00              
ATOM    485  N   PRO A  67     -13.764  -5.324  83.214  1.00  0.00              
ATOM    486  CD  PRO A  67     -13.721  -6.324  84.272  1.00  0.00              
ATOM    487  CA  PRO A  67     -13.308  -4.030  83.723  1.00  0.00              
ATOM    488  CB  PRO A  67     -12.944  -4.330  85.160  1.00  0.00              
ATOM    489  CG  PRO A  67     -13.870  -5.463  85.507  1.00  0.00              
ATOM    490  C   PRO A  67     -12.120  -3.444  82.969  1.00  0.00              
ATOM    491  O   PRO A  67     -11.925  -2.228  82.956  1.00  0.00              
ATOM    492  N   ILE A  68     -11.293  -4.300  82.361  1.00  0.00              
ATOM    493  CA  ILE A  68     -10.177  -3.844  81.549  1.00  0.00              
ATOM    494  CB  ILE A  68      -8.901  -4.684  81.791  1.00  0.00              
ATOM    495  CG2 ILE A  68      -7.727  -3.977  81.119  1.00  0.00              
ATOM    496  CG1 ILE A  68      -8.597  -4.902  83.269  1.00  0.00              
ATOM    497  CD1 ILE A  68      -7.472  -5.919  83.543  1.00  0.00              
ATOM    498  C   ILE A  68     -10.639  -4.008  80.108  1.00  0.00              
ATOM    499  O   ILE A  68     -10.795  -5.129  79.618  1.00  0.00              
ATOM    500  N   GLU A  69     -10.905  -2.902  79.418  1.00  0.00              
ATOM    501  CA  GLU A  69     -11.387  -2.963  78.051  1.00  0.00              
ATOM    502  CB  GLU A  69     -12.782  -2.357  77.948  1.00  0.00              
ATOM    503  CG  GLU A  69     -13.790  -3.251  78.661  1.00  0.00              
ATOM    504  CD  GLU A  69     -15.197  -2.695  78.790  1.00  0.00              
ATOM    505  OE1 GLU A  69     -16.111  -3.270  78.200  1.00  0.00              
ATOM    506  OE2 GLU A  69     -15.380  -1.684  79.474  1.00  0.00              
ATOM    507  C   GLU A  69     -10.405  -2.286  77.113  1.00  0.00              
ATOM    508  O   GLU A  69     -10.085  -1.104  77.242  1.00  0.00              
ATOM    509  N   HIS A  70      -9.886  -3.097  76.185  1.00  0.00              
ATOM    510  CA  HIS A  70      -8.889  -2.676  75.206  1.00  0.00              
ATOM    511  CB  HIS A  70      -9.521  -1.823  74.103  1.00  0.00              
ATOM    512  CG  HIS A  70     -10.478  -2.595  73.210  1.00  0.00              
ATOM    513  ND1 HIS A  70     -11.782  -2.398  73.094  1.00  0.00              
ATOM    514  CD2 HIS A  70     -10.114  -3.621  72.369  1.00  0.00              
ATOM    515  NE2 HIS A  70     -11.230  -3.985  71.792  1.00  0.00              
ATOM    516  CE1 HIS A  70     -12.231  -3.257  72.221  1.00  0.00              
ATOM    517  C   HIS A  70      -7.658  -2.005  75.814  1.00  0.00              
ATOM    518  O   HIS A  70      -7.151  -0.979  75.352  1.00  0.00              
ATOM    519  N   GLY A  71      -7.185  -2.599  76.910  1.00  0.00              
ATOM    520  CA  GLY A  71      -6.070  -2.056  77.664  1.00  0.00              
ATOM    521  C   GLY A  71      -6.496  -1.063  78.738  1.00  0.00              
ATOM    522  O   GLY A  71      -5.905  -1.036  79.818  1.00  0.00              
ATOM    523  N   ILE A  72      -7.537  -0.263  78.490  1.00  0.00              
ATOM    524  CA  ILE A  72      -7.900   0.823  79.388  1.00  0.00              
ATOM    525  CB  ILE A  72      -8.497   2.002  78.580  1.00  0.00              
ATOM    526  CG2 ILE A  72      -8.846   3.168  79.506  1.00  0.00              
ATOM    527  CG1 ILE A  72      -7.519   2.465  77.498  1.00  0.00              
ATOM    528  CD1 ILE A  72      -8.081   3.497  76.500  1.00  0.00              
ATOM    529  C   ILE A  72      -8.863   0.303  80.447  1.00  0.00              
ATOM    530  O   ILE A  72      -9.848  -0.376  80.147  1.00  0.00              
ATOM    531  N   ILE A  73      -8.572   0.594  81.715  1.00  0.00              
ATOM    532  CA  ILE A  73      -9.433   0.145  82.797  1.00  0.00              
ATOM    533  CB  ILE A  73      -8.630  -0.071  84.092  1.00  0.00              
ATOM    534  CG2 ILE A  73      -9.571  -0.579  85.176  1.00  0.00              
ATOM    535  CG1 ILE A  73      -7.481  -1.052  83.875  1.00  0.00              
ATOM    536  CD1 ILE A  73      -6.531  -1.230  85.074  1.00  0.00              
ATOM    537  C   ILE A  73     -10.592   1.116  82.998  1.00  0.00              
ATOM    538  O   ILE A  73     -10.399   2.293  83.323  1.00  0.00              
ATOM    539  N   THR A  74     -11.799   0.593  82.784  1.00  0.00              
ATOM    540  CA  THR A  74     -13.022   1.370  82.855  1.00  0.00              
ATOM    541  CB  THR A  74     -13.926   0.972  81.672  1.00  0.00              
ATOM    542  OG1 THR A  74     -14.060  -0.444  81.753  1.00  0.00              
ATOM    543  CG2 THR A  74     -13.352   1.381  80.322  1.00  0.00              
ATOM    544  C   THR A  74     -13.757   1.216  84.184  1.00  0.00              
ATOM    545  O   THR A  74     -13.848   2.165  84.966  1.00  0.00              
ATOM    546  N   ASN A  75     -14.285   0.024  84.490  1.00  0.00              
ATOM    547  CA  ASN A  75     -15.097  -0.176  85.688  1.00  0.00              
ATOM    548  CB  ASN A  75     -16.095  -1.333  85.471  1.00  0.00              
ATOM    549  CG  ASN A  75     -17.263  -1.406  86.461  1.00  0.00              
ATOM    550  OD1 ASN A  75     -18.404  -1.668  86.084  1.00  0.00              
ATOM    551  ND2 ASN A  75     -17.099  -1.241  87.768  1.00  0.00              
ATOM    552  C   ASN A  75     -14.228  -0.383  86.930  1.00  0.00              
ATOM    553  O   ASN A  75     -14.210  -1.453  87.551  1.00  0.00              
ATOM    554  N   TRP A  76     -13.565   0.698  87.348  1.00  0.00              
ATOM    555  CA  TRP A  76     -12.614   0.703  88.456  1.00  0.00              
ATOM    556  CB  TRP A  76     -12.170   2.125  88.765  1.00  0.00              
ATOM    557  CG  TRP A  76     -11.055   2.571  87.834  1.00  0.00              
ATOM    558  CD2 TRP A  76      -9.712   2.443  88.055  1.00  0.00              
ATOM    559  CE2 TRP A  76      -9.187   2.920  86.894  1.00  0.00              
ATOM    560  CE3 TRP A  76      -8.994   1.627  88.897  1.00  0.00              
ATOM    561  CD1 TRP A  76     -11.309   3.116  86.595  1.00  0.00              
ATOM    562  NE1 TRP A  76     -10.137   3.296  86.027  1.00  0.00              
ATOM    563  CZ2 TRP A  76      -7.908   2.643  86.489  1.00  0.00              
ATOM    564  CZ3 TRP A  76      -7.693   1.349  88.518  1.00  0.00              
ATOM    565  CH2 TRP A  76      -7.159   1.850  87.338  1.00  0.00              
ATOM    566  C   TRP A  76     -12.952  -0.018  89.752  1.00  0.00              
ATOM    567  O   TRP A  76     -12.101  -0.727  90.288  1.00  0.00              
ATOM    568  N   ASP A  77     -14.181   0.090  90.267  1.00  0.00              
ATOM    569  CA  ASP A  77     -14.579  -0.668  91.454  1.00  0.00              
ATOM    570  CB  ASP A  77     -15.941  -0.238  91.975  1.00  0.00              
ATOM    571  CG  ASP A  77     -15.863   1.045  92.786  1.00  0.00              
ATOM    572  OD1 ASP A  77     -15.917   0.977  94.012  1.00  0.00              
ATOM    573  OD2 ASP A  77     -15.757   2.109  92.174  1.00  0.00              
ATOM    574  C   ASP A  77     -14.545  -2.178  91.289  1.00  0.00              
ATOM    575  O   ASP A  77     -14.240  -2.931  92.215  1.00  0.00              
ATOM    576  N   ASP A  78     -14.790  -2.622  90.059  1.00  0.00              
ATOM    577  CA  ASP A  78     -14.767  -4.039  89.744  1.00  0.00              
ATOM    578  CB  ASP A  78     -15.665  -4.356  88.560  1.00  0.00              
ATOM    579  CG  ASP A  78     -17.164  -4.203  88.788  1.00  0.00              
ATOM    580  OD1 ASP A  78     -17.614  -3.681  89.812  1.00  0.00              
ATOM    581  OD2 ASP A  78     -17.925  -4.582  87.906  1.00  0.00              
ATOM    582  C   ASP A  78     -13.345  -4.474  89.448  1.00  0.00              
ATOM    583  O   ASP A  78     -12.988  -5.628  89.675  1.00  0.00              
ATOM    584  N   MET A  79     -12.513  -3.550  88.951  1.00  0.00              
ATOM    585  CA  MET A  79     -11.072  -3.761  88.885  1.00  0.00              
ATOM    586  CB  MET A  79     -10.397  -2.559  88.250  1.00  0.00              
ATOM    587  CG  MET A  79      -8.920  -2.742  87.942  1.00  0.00              
ATOM    588  SD  MET A  79      -8.655  -3.845  86.534  1.00  0.00              
ATOM    589  CE  MET A  79      -7.925  -5.226  87.360  1.00  0.00              
ATOM    590  C   MET A  79     -10.501  -3.969  90.284  1.00  0.00              
ATOM    591  O   MET A  79      -9.650  -4.834  90.490  1.00  0.00              
ATOM    592  N   GLU A  80     -10.984  -3.189  91.261  1.00  0.00              
ATOM    593  CA  GLU A  80     -10.670  -3.408  92.667  1.00  0.00              
ATOM    594  CB  GLU A  80     -11.366  -2.384  93.551  1.00  0.00              
ATOM    595  CG  GLU A  80     -10.893  -0.965  93.298  1.00  0.00              
ATOM    596  CD  GLU A  80     -11.633   0.095  94.098  1.00  0.00              
ATOM    597  OE1 GLU A  80     -11.368   0.233  95.290  1.00  0.00              
ATOM    598  OE2 GLU A  80     -12.469   0.792  93.521  1.00  0.00              
ATOM    599  C   GLU A  80     -11.071  -4.804  93.124  1.00  0.00              
ATOM    600  O   GLU A  80     -10.283  -5.477  93.789  1.00  0.00              
ATOM    601  N   LYS A  81     -12.283  -5.260  92.772  1.00  0.00              
ATOM    602  CA  LYS A  81     -12.667  -6.658  92.982  1.00  0.00              
ATOM    603  CB  LYS A  81     -14.101  -6.963  92.562  1.00  0.00              
ATOM    604  CG  LYS A  81     -15.093  -6.741  93.690  1.00  0.00              
ATOM    605  CD  LYS A  81     -16.445  -7.340  93.325  1.00  0.00              
ATOM    606  CE  LYS A  81     -17.293  -7.496  94.581  1.00  0.00              
ATOM    607  NZ  LYS A  81     -18.469  -8.294  94.310  1.00  0.00              
ATOM    608  C   LYS A  81     -11.751  -7.691  92.338  1.00  0.00              
ATOM    609  O   LYS A  81     -11.449  -8.719  92.952  1.00  0.00              
ATOM    610  N   ILE A  82     -11.288  -7.429  91.109  1.00  0.00              
ATOM    611  CA  ILE A  82     -10.299  -8.284  90.463  1.00  0.00              
ATOM    612  CB  ILE A  82     -10.018  -7.911  88.985  1.00  0.00              
ATOM    613  CG2 ILE A  82      -8.921  -8.797  88.391  1.00  0.00              
ATOM    614  CG1 ILE A  82     -11.277  -8.032  88.138  1.00  0.00              
ATOM    615  CD1 ILE A  82     -11.092  -7.645  86.659  1.00  0.00              
ATOM    616  C   ILE A  82      -9.019  -8.307  91.284  1.00  0.00              
ATOM    617  O   ILE A  82      -8.586  -9.392  91.656  1.00  0.00              
ATOM    618  N   TRP A  83      -8.440  -7.156  91.645  1.00  0.00              
ATOM    619  CA  TRP A  83      -7.239  -7.119  92.473  1.00  0.00              
ATOM    620  CB  TRP A  83      -6.764  -5.687  92.689  1.00  0.00              
ATOM    621  CG  TRP A  83      -6.250  -4.986  91.438  1.00  0.00              
ATOM    622  CD2 TRP A  83      -6.364  -3.656  91.149  1.00  0.00              
ATOM    623  CE2 TRP A  83      -5.724  -3.562  89.956  1.00  0.00              
ATOM    624  CE3 TRP A  83      -6.724  -2.553  91.883  1.00  0.00              
ATOM    625  CD1 TRP A  83      -5.570  -5.651  90.435  1.00  0.00              
ATOM    626  NE1 TRP A  83      -5.261  -4.742  89.532  1.00  0.00              
ATOM    627  CZ2 TRP A  83      -5.374  -2.368  89.380  1.00  0.00              
ATOM    628  CZ3 TRP A  83      -6.406  -1.328  91.317  1.00  0.00              
ATOM    629  CH2 TRP A  83      -5.744  -1.239  90.095  1.00  0.00              
ATOM    630  C   TRP A  83      -7.410  -7.804  93.823  1.00  0.00              
ATOM    631  O   TRP A  83      -6.495  -8.467  94.315  1.00  0.00              
ATOM    632  N   HIS A  84      -8.605  -7.681  94.410  1.00  0.00              
ATOM    633  CA  HIS A  84      -8.966  -8.395  95.625  1.00  0.00              
ATOM    634  CB  HIS A  84     -10.379  -7.993  96.048  1.00  0.00              
ATOM    635  CG  HIS A  84     -10.786  -8.466  97.435  1.00  0.00              
ATOM    636  ND1 HIS A  84     -10.436  -7.931  98.594  1.00  0.00              
ATOM    637  CD2 HIS A  84     -11.615  -9.536  97.683  1.00  0.00              
ATOM    638  NE2 HIS A  84     -11.714  -9.583  98.986  1.00  0.00              
ATOM    639  CE1 HIS A  84     -11.011  -8.624  99.539  1.00  0.00              
ATOM    640  C   HIS A  84      -8.866  -9.904  95.421  1.00  0.00              
ATOM    641  O   HIS A  84      -8.300 -10.607  96.259  1.00  0.00              
ATOM    642  N   HIS A  85      -9.370 -10.410  94.289  1.00  0.00              
ATOM    643  CA  HIS A  85      -9.245 -11.818  93.934  1.00  0.00              
ATOM    644  CB  HIS A  85     -10.021 -12.047  92.636  1.00  0.00              
ATOM    645  CG  HIS A  85     -10.463 -13.473  92.344  1.00  0.00              
ATOM    646  ND1 HIS A  85      -9.986 -14.294  91.422  1.00  0.00              
ATOM    647  CD2 HIS A  85     -11.522 -14.093  92.967  1.00  0.00              
ATOM    648  NE2 HIS A  85     -11.622 -15.259  92.382  1.00  0.00              
ATOM    649  CE1 HIS A  85     -10.709 -15.381  91.451  1.00  0.00              
ATOM    650  C   HIS A  85      -7.762 -12.163  93.774  1.00  0.00              
ATOM    651  O   HIS A  85      -7.232 -12.990  94.524  1.00  0.00              
ATOM    652  N   THR A  86      -7.071 -11.454  92.865  1.00  0.00              
ATOM    653  CA  THR A  86      -5.648 -11.608  92.572  1.00  0.00              
ATOM    654  CB  THR A  86      -5.165 -10.371  91.777  1.00  0.00              
ATOM    655  OG1 THR A  86      -6.035 -10.234  90.664  1.00  0.00              
ATOM    656  CG2 THR A  86      -3.731 -10.478  91.287  1.00  0.00              
ATOM    657  C   THR A  86      -4.779 -11.776  93.811  1.00  0.00              
ATOM    658  O   THR A  86      -4.061 -12.768  93.946  1.00  0.00              
ATOM    659  N   PHE A  87      -4.876 -10.826  94.739  1.00  0.00              
ATOM    660  CA  PHE A  87      -4.027 -10.844  95.912  1.00  0.00              
ATOM    661  CB  PHE A  87      -3.830  -9.431  96.459  1.00  0.00              
ATOM    662  CG  PHE A  87      -3.307  -8.424  95.438  1.00  0.00              
ATOM    663  CD1 PHE A  87      -3.864  -7.161  95.398  1.00  0.00              
ATOM    664  CD2 PHE A  87      -2.319  -8.769  94.532  1.00  0.00              
ATOM    665  CE1 PHE A  87      -3.452  -6.259  94.441  1.00  0.00              
ATOM    666  CE2 PHE A  87      -1.915  -7.860  93.576  1.00  0.00              
ATOM    667  CZ  PHE A  87      -2.483  -6.607  93.526  1.00  0.00              
ATOM    668  C   PHE A  87      -4.581 -11.765  96.984  1.00  0.00              
ATOM    669  O   PHE A  87      -3.911 -12.721  97.375  1.00  0.00              
ATOM    670  N   TYR A  88      -5.829 -11.558  97.411  1.00  0.00              
ATOM    671  CA  TYR A  88      -6.315 -12.192  98.625  1.00  0.00              
ATOM    672  CB  TYR A  88      -7.450 -11.392  99.262  1.00  0.00              
ATOM    673  CG  TYR A  88      -7.060  -9.976  99.670  1.00  0.00              
ATOM    674  CD1 TYR A  88      -7.270  -8.936  98.789  1.00  0.00              
ATOM    675  CE1 TYR A  88      -6.986  -7.641  99.157  1.00  0.00              
ATOM    676  CD2 TYR A  88      -6.536  -9.723 100.923  1.00  0.00              
ATOM    677  CE2 TYR A  88      -6.242  -8.425 101.298  1.00  0.00              
ATOM    678  CZ  TYR A  88      -6.476  -7.395 100.411  1.00  0.00              
ATOM    679  OH  TYR A  88      -6.184  -6.091 100.756  1.00  0.00              
ATOM    680  C   TYR A  88      -6.717 -13.652  98.485  1.00  0.00              
ATOM    681  O   TYR A  88      -6.481 -14.411  99.426  1.00  0.00              
ATOM    682  N   ASN A  89      -7.307 -14.115  97.372  1.00  0.00              
ATOM    683  CA  ASN A  89      -7.647 -15.533  97.286  1.00  0.00              
ATOM    684  CB  ASN A  89      -9.135 -15.792  96.973  1.00  0.00              
ATOM    685  CG  ASN A  89      -9.566 -15.747  95.512  1.00  0.00              
ATOM    686  OD1 ASN A  89      -8.972 -15.076  94.678  1.00  0.00              
ATOM    687  ND2 ASN A  89     -10.618 -16.452  95.124  1.00  0.00              
ATOM    688  C   ASN A  89      -6.741 -16.330  96.359  1.00  0.00              
ATOM    689  O   ASN A  89      -6.482 -17.508  96.620  1.00  0.00              
ATOM    690  N   GLU A  90      -6.274 -15.707  95.270  1.00  0.00              
ATOM    691  CA  GLU A  90      -5.360 -16.354  94.339  1.00  0.00              
ATOM    692  CB  GLU A  90      -5.378 -15.646  92.985  1.00  0.00              
ATOM    693  CG  GLU A  90      -6.737 -15.509  92.305  1.00  0.00              
ATOM    694  CD  GLU A  90      -7.375 -16.807  91.837  1.00  0.00              
ATOM    695  OE1 GLU A  90      -7.168 -17.163  90.677  1.00  0.00              
ATOM    696  OE2 GLU A  90      -8.101 -17.440  92.602  1.00  0.00              
ATOM    697  C   GLU A  90      -3.930 -16.420  94.860  1.00  0.00              
ATOM    698  O   GLU A  90      -3.385 -17.510  95.028  1.00  0.00              
ATOM    699  N   LEU A  91      -3.287 -15.274  95.112  1.00  0.00              
ATOM    700  CA  LEU A  91      -1.938 -15.264  95.666  1.00  0.00              
ATOM    701  CB  LEU A  91      -1.184 -14.017  95.219  1.00  0.00              
ATOM    702  CG  LEU A  91      -0.906 -13.870  93.729  1.00  0.00              
ATOM    703  CD1 LEU A  91      -0.265 -12.526  93.446  1.00  0.00              
ATOM    704  CD2 LEU A  91      -0.039 -15.011  93.224  1.00  0.00              
ATOM    705  C   LEU A  91      -1.893 -15.397  97.182  1.00  0.00              
ATOM    706  O   LEU A  91      -0.838 -15.629  97.773  1.00  0.00              
ATOM    707  N   ARG A  92      -3.059 -15.205  97.810  1.00  0.00              
ATOM    708  CA  ARG A  92      -3.323 -15.478  99.222  1.00  0.00              
ATOM    709  CB  ARG A  92      -3.164 -16.971  99.556  1.00  0.00              
ATOM    710  CG  ARG A  92      -3.962 -17.835  98.589  1.00  0.00              
ATOM    711  CD  ARG A  92      -4.143 -19.279  99.020  1.00  0.00              
ATOM    712  NE  ARG A  92      -5.041 -19.406 100.158  1.00  0.00              
ATOM    713  CZ  ARG A  92      -6.367 -19.252 100.075  1.00  0.00              
ATOM    714  NH1 ARG A  92      -7.083 -19.482 101.168  1.00  0.00              
ATOM    715  NH2 ARG A  92      -6.983 -18.839  98.965  1.00  0.00              
ATOM    716  C   ARG A  92      -2.538 -14.584 100.177  1.00  0.00              
ATOM    717  O   ARG A  92      -2.214 -14.936 101.313  1.00  0.00              
ATOM    718  N   VAL A  93      -2.269 -13.365  99.704  1.00  0.00              
ATOM    719  CA  VAL A  93      -1.445 -12.405 100.422  1.00  0.00              
ATOM    720  CB  VAL A  93      -0.043 -12.237  99.780  1.00  0.00              
ATOM    721  CG1 VAL A  93       0.815 -13.478  99.971  1.00  0.00              
ATOM    722  CG2 VAL A  93      -0.120 -11.870  98.303  1.00  0.00              
ATOM    723  C   VAL A  93      -2.136 -11.052 100.489  1.00  0.00              
ATOM    724  O   VAL A  93      -3.020 -10.742  99.686  1.00  0.00              
ATOM    725  N   ALA A  94      -1.735 -10.221 101.451  1.00  0.00              
ATOM    726  CA  ALA A  94      -2.256  -8.871 101.529  1.00  0.00              
ATOM    727  CB  ALA A  94      -2.402  -8.448 102.984  1.00  0.00              
ATOM    728  C   ALA A  94      -1.298  -7.905 100.841  1.00  0.00              
ATOM    729  O   ALA A  94      -0.101  -7.901 101.154  1.00  0.00              
ATOM    730  N   PRO A  95      -1.753  -7.066  99.897  1.00  0.00              
ATOM    731  CD  PRO A  95      -3.085  -7.113  99.312  1.00  0.00              
ATOM    732  CA  PRO A  95      -0.954  -6.017  99.266  1.00  0.00              
ATOM    733  CB  PRO A  95      -1.923  -5.393  98.282  1.00  0.00              
ATOM    734  CG  PRO A  95      -3.280  -5.682  98.860  1.00  0.00              
ATOM    735  C   PRO A  95      -0.397  -5.011 100.266  1.00  0.00              
ATOM    736  O   PRO A  95       0.661  -4.427 100.044  1.00  0.00              
ATOM    737  N   GLU A  96      -1.066  -4.872 101.418  1.00  0.00              
ATOM    738  CA  GLU A  96      -0.564  -4.121 102.564  1.00  0.00              
ATOM    739  CB  GLU A  96      -1.521  -4.231 103.753  1.00  0.00              
ATOM    740  CG  GLU A  96      -2.872  -3.511 103.653  1.00  0.00              
ATOM    741  CD  GLU A  96      -4.002  -4.167 102.862  1.00  0.00              
ATOM    742  OE1 GLU A  96      -5.090  -3.599 102.823  1.00  0.00              
ATOM    743  OE2 GLU A  96      -3.833  -5.265 102.314  1.00  0.00              
ATOM    744  C   GLU A  96       0.827  -4.535 103.040  1.00  0.00              
ATOM    745  O   GLU A  96       1.526  -3.766 103.700  1.00  0.00              
ATOM    746  N   GLU A  97       1.249  -5.762 102.723  1.00  0.00              
ATOM    747  CA  GLU A  97       2.578  -6.234 103.072  1.00  0.00              
ATOM    748  CB  GLU A  97       2.526  -7.726 103.368  1.00  0.00              
ATOM    749  CG  GLU A  97       1.463  -8.194 104.353  1.00  0.00              
ATOM    750  CD  GLU A  97       1.267  -9.703 104.322  1.00  0.00              
ATOM    751  OE1 GLU A  97       0.552 -10.190 103.440  1.00  0.00              
ATOM    752  OE2 GLU A  97       1.825 -10.390 105.173  1.00  0.00              
ATOM    753  C   GLU A  97       3.570  -6.025 101.931  1.00  0.00              
ATOM    754  O   GLU A  97       4.779  -5.958 102.161  1.00  0.00              
ATOM    755  N   HIS A  98       3.105  -5.886 100.685  1.00  0.00              
ATOM    756  CA  HIS A  98       3.939  -6.201  99.535  1.00  0.00              
ATOM    757  CB  HIS A  98       3.359  -7.398  98.791  1.00  0.00              
ATOM    758  CG  HIS A  98       3.344  -8.694  99.585  1.00  0.00              
ATOM    759  ND1 HIS A  98       2.360  -9.185 100.322  1.00  0.00              
ATOM    760  CD2 HIS A  98       4.406  -9.561  99.652  1.00  0.00              
ATOM    761  NE2 HIS A  98       4.007 -10.529 100.432  1.00  0.00              
ATOM    762  CE1 HIS A  98       2.781 -10.310 100.832  1.00  0.00              
ATOM    763  C   HIS A  98       4.155  -5.072  98.532  1.00  0.00              
ATOM    764  O   HIS A  98       3.193  -4.419  98.112  1.00  0.00              
ATOM    765  N   PRO A  99       5.403  -4.800  98.111  1.00  0.00              
ATOM    766  CD  PRO A  99       6.623  -5.278  98.755  1.00  0.00              
ATOM    767  CA  PRO A  99       5.720  -3.883  97.017  1.00  0.00              
ATOM    768  CB  PRO A  99       7.232  -3.947  96.949  1.00  0.00              
ATOM    769  CG  PRO A  99       7.627  -4.206  98.379  1.00  0.00              
ATOM    770  C   PRO A  99       5.073  -4.371  95.726  1.00  0.00              
ATOM    771  O   PRO A  99       5.360  -5.470  95.251  1.00  0.00              
ATOM    772  N   THR A 100       4.160  -3.587  95.159  1.00  0.00              
ATOM    773  CA  THR A 100       3.343  -4.079  94.063  1.00  0.00              
ATOM    774  CB  THR A 100       1.862  -3.874  94.438  1.00  0.00              
ATOM    775  OG1 THR A 100       1.669  -4.543  95.683  1.00  0.00              
ATOM    776  CG2 THR A 100       0.905  -4.462  93.408  1.00  0.00              
ATOM    777  C   THR A 100       3.696  -3.456  92.715  1.00  0.00              
ATOM    778  O   THR A 100       3.854  -2.241  92.590  1.00  0.00              
ATOM    779  N   LEU A 101       3.852  -4.297  91.694  1.00  0.00              
ATOM    780  CA  LEU A 101       4.066  -3.845  90.333  1.00  0.00              
ATOM    781  CB  LEU A 101       5.312  -4.496  89.734  1.00  0.00              
ATOM    782  CG  LEU A 101       5.758  -4.066  88.339  1.00  0.00              
ATOM    783  CD1 LEU A 101       6.090  -2.585  88.309  1.00  0.00              
ATOM    784  CD2 LEU A 101       6.963  -4.870  87.897  1.00  0.00              
ATOM    785  C   LEU A 101       2.847  -4.185  89.491  1.00  0.00              
ATOM    786  O   LEU A 101       2.427  -5.344  89.390  1.00  0.00              
ATOM    787  N   LEU A 102       2.270  -3.145  88.893  1.00  0.00              
ATOM    788  CA  LEU A 102       1.115  -3.304  88.026  1.00  0.00              
ATOM    789  CB  LEU A 102      -0.041  -2.456  88.534  1.00  0.00              
ATOM    790  CG  LEU A 102      -0.669  -2.859  89.861  1.00  0.00              
ATOM    791  CD1 LEU A 102      -1.525  -1.738  90.392  1.00  0.00              
ATOM    792  CD2 LEU A 102      -1.481  -4.134  89.728  1.00  0.00              
ATOM    793  C   LEU A 102       1.466  -2.922  86.600  1.00  0.00              
ATOM    794  O   LEU A 102       2.162  -1.933  86.354  1.00  0.00              
ATOM    795  N   THR A 103       1.011  -3.725  85.640  1.00  0.00              
ATOM    796  CA  THR A 103       1.349  -3.495  84.247  1.00  0.00              
ATOM    797  CB  THR A 103       1.412  -4.845  83.520  1.00  0.00              
ATOM    798  OG1 THR A 103       0.116  -5.428  83.630  1.00  0.00              
ATOM    799  CG2 THR A 103       2.478  -5.759  84.103  1.00  0.00              
ATOM    800  C   THR A 103       0.414  -2.534  83.524  1.00  0.00              
ATOM    801  O   THR A 103      -0.762  -2.850  83.317  1.00  0.00              
ATOM    802  N   GLU A 104       0.912  -1.367  83.121  1.00  0.00              
ATOM    803  CA  GLU A 104       0.137  -0.450  82.305  1.00  0.00              
ATOM    804  CB  GLU A 104       0.602   0.989  82.515  1.00  0.00              
ATOM    805  CG  GLU A 104      -0.223   1.987  81.712  1.00  0.00              
ATOM    806  CD  GLU A 104      -0.050   3.451  82.066  1.00  0.00              
ATOM    807  OE1 GLU A 104       1.058   3.985  81.970  1.00  0.00              
ATOM    808  OE2 GLU A 104      -1.050   4.055  82.445  1.00  0.00              
ATOM    809  C   GLU A 104       0.241  -0.824  80.834  1.00  0.00              
ATOM    810  O   GLU A 104       1.333  -1.020  80.293  1.00  0.00              
ATOM    811  N   ALA A 105      -0.919  -0.941  80.189  1.00  0.00              
ATOM    812  CA  ALA A 105      -0.983  -1.047  78.741  1.00  0.00              
ATOM    813  CB  ALA A 105      -2.431  -1.238  78.320  1.00  0.00              
ATOM    814  C   ALA A 105      -0.474   0.229  78.073  1.00  0.00              
ATOM    815  O   ALA A 105      -0.732   1.325  78.587  1.00  0.00              
ATOM    816  N   PRO A 106       0.277   0.167  76.961  1.00  0.00              
ATOM    817  CD  PRO A 106       0.821  -1.062  76.389  1.00  0.00              
ATOM    818  CA  PRO A 106       0.722   1.343  76.215  1.00  0.00              
ATOM    819  CB  PRO A 106       1.393   0.732  75.008  1.00  0.00              
ATOM    820  CG  PRO A 106       1.976  -0.548  75.552  1.00  0.00              
ATOM    821  C   PRO A 106      -0.448   2.245  75.831  1.00  0.00              
ATOM    822  O   PRO A 106      -1.558   1.777  75.577  1.00  0.00              
ATOM    823  N   LEU A 107      -0.212   3.559  75.876  1.00  0.00              
ATOM    824  CA  LEU A 107      -1.228   4.584  75.647  1.00  0.00              
ATOM    825  CB  LEU A 107      -1.769   4.554  74.207  1.00  0.00              
ATOM    826  CG  LEU A 107      -0.820   4.823  73.046  1.00  0.00              
ATOM    827  CD1 LEU A 107      -1.544   4.603  71.730  1.00  0.00              
ATOM    828  CD2 LEU A 107      -0.240   6.227  73.110  1.00  0.00              
ATOM    829  C   LEU A 107      -2.384   4.663  76.649  1.00  0.00              
ATOM    830  O   LEU A 107      -3.293   5.475  76.464  1.00  0.00              
ATOM    831  N   ASN A 108      -2.398   3.867  77.730  1.00  0.00              
ATOM    832  CA  ASN A 108      -3.381   4.039  78.797  1.00  0.00              
ATOM    833  CB  ASN A 108      -3.302   2.877  79.786  1.00  0.00              
ATOM    834  CG  ASN A 108      -4.328   2.936  80.907  1.00  0.00              
ATOM    835  OD1 ASN A 108      -5.511   2.676  80.707  1.00  0.00              
ATOM    836  ND2 ASN A 108      -3.940   3.308  82.118  1.00  0.00              
ATOM    837  C   ASN A 108      -3.143   5.373  79.508  1.00  0.00              
ATOM    838  O   ASN A 108      -2.010   5.643  79.914  1.00  0.00              
ATOM    839  N   PRO A 109      -4.156   6.244  79.656  1.00  0.00              
ATOM    840  CD  PRO A 109      -5.528   6.001  79.218  1.00  0.00              
ATOM    841  CA  PRO A 109      -4.018   7.607  80.169  1.00  0.00              
ATOM    842  CB  PRO A 109      -5.439   8.129  80.125  1.00  0.00              
ATOM    843  CG  PRO A 109      -6.038   7.402  78.952  1.00  0.00              
ATOM    844  C   PRO A 109      -3.416   7.815  81.553  1.00  0.00              
ATOM    845  O   PRO A 109      -3.663   7.064  82.501  1.00  0.00              
ATOM    846  N   LYS A 110      -2.687   8.934  81.651  1.00  0.00              
ATOM    847  CA  LYS A 110      -2.034   9.389  82.876  1.00  0.00              
ATOM    848  CB  LYS A 110      -1.473  10.797  82.696  1.00  0.00              
ATOM    849  CG  LYS A 110      -0.462  10.975  81.574  1.00  0.00              
ATOM    850  CD  LYS A 110       0.123  12.373  81.671  1.00  0.00              
ATOM    851  CE  LYS A 110       1.216  12.569  80.637  1.00  0.00              
ATOM    852  NZ  LYS A 110       1.949  13.785  80.929  1.00  0.00              
ATOM    853  C   LYS A 110      -2.959   9.411  84.085  1.00  0.00              
ATOM    854  O   LYS A 110      -2.626   8.898  85.152  1.00  0.00              
ATOM    855  N   ALA A 111      -4.160   9.971  83.901  1.00  0.00              
ATOM    856  CA  ALA A 111      -5.181  10.007  84.940  1.00  0.00              
ATOM    857  CB  ALA A 111      -6.404  10.741  84.415  1.00  0.00              
ATOM    858  C   ALA A 111      -5.637   8.626  85.397  1.00  0.00              
ATOM    859  O   ALA A 111      -5.882   8.406  86.583  1.00  0.00              
ATOM    860  N   ASN A 112      -5.691   7.665  84.468  1.00  0.00              
ATOM    861  CA  ASN A 112      -6.118   6.304  84.763  1.00  0.00              
ATOM    862  CB  ASN A 112      -6.354   5.580  83.438  1.00  0.00              
ATOM    863  CG  ASN A 112      -6.969   4.195  83.544  1.00  0.00              
ATOM    864  OD1 ASN A 112      -6.283   3.197  83.753  1.00  0.00              
ATOM    865  ND2 ASN A 112      -8.280   4.084  83.385  1.00  0.00              
ATOM    866  C   ASN A 112      -5.041   5.619  85.603  1.00  0.00              
ATOM    867  O   ASN A 112      -5.332   4.981  86.617  1.00  0.00              
ATOM    868  N   ARG A 113      -3.777   5.825  85.214  1.00  0.00              
ATOM    869  CA  ARG A 113      -2.618   5.405  85.994  1.00  0.00              
ATOM    870  CB  ARG A 113      -1.367   5.806  85.223  1.00  0.00              
ATOM    871  CG  ARG A 113      -0.026   5.475  85.862  1.00  0.00              
ATOM    872  CD  ARG A 113       1.115   5.773  84.900  1.00  0.00              
ATOM    873  NE  ARG A 113       1.196   7.179  84.531  1.00  0.00              
ATOM    874  CZ  ARG A 113       1.515   7.574  83.296  1.00  0.00              
ATOM    875  NH1 ARG A 113       1.629   8.871  83.051  1.00  0.00              
ATOM    876  NH2 ARG A 113       1.690   6.710  82.300  1.00  0.00              
ATOM    877  C   ARG A 113      -2.601   6.022  87.392  1.00  0.00              
ATOM    878  O   ARG A 113      -2.309   5.354  88.389  1.00  0.00              
ATOM    879  N   GLU A 114      -2.926   7.313  87.484  1.00  0.00              
ATOM    880  CA  GLU A 114      -3.031   7.991  88.766  1.00  0.00              
ATOM    881  CB  GLU A 114      -3.162   9.490  88.572  1.00  0.00              
ATOM    882  CG  GLU A 114      -1.860  10.076  88.044  1.00  0.00              
ATOM    883  CD  GLU A 114      -1.919  11.568  87.780  1.00  0.00              
ATOM    884  OE1 GLU A 114      -1.621  12.339  88.693  1.00  0.00              
ATOM    885  OE2 GLU A 114      -2.251  11.960  86.662  1.00  0.00              
ATOM    886  C   GLU A 114      -4.157   7.456  89.637  1.00  0.00              
ATOM    887  O   GLU A 114      -3.968   7.313  90.845  1.00  0.00              
ATOM    888  N   LYS A 115      -5.312   7.115  89.055  1.00  0.00              
ATOM    889  CA  LYS A 115      -6.378   6.448  89.791  1.00  0.00              
ATOM    890  CB  LYS A 115      -7.664   6.380  88.971  1.00  0.00              
ATOM    891  CG  LYS A 115      -8.383   7.723  88.908  1.00  0.00              
ATOM    892  CD  LYS A 115      -8.840   8.123  90.305  1.00  0.00              
ATOM    893  CE  LYS A 115      -9.381   9.539  90.331  1.00  0.00              
ATOM    894  NZ  LYS A 115      -9.734   9.894  91.691  1.00  0.00              
ATOM    895  C   LYS A 115      -5.993   5.064  90.288  1.00  0.00              
ATOM    896  O   LYS A 115      -6.314   4.698  91.420  1.00  0.00              
ATOM    897  N   MET A 116      -5.269   4.306  89.457  1.00  0.00              
ATOM    898  CA  MET A 116      -4.654   3.045  89.859  1.00  0.00              
ATOM    899  CB  MET A 116      -3.821   2.519  88.690  1.00  0.00              
ATOM    900  CG  MET A 116      -3.133   1.186  88.912  1.00  0.00              
ATOM    901  SD  MET A 116      -2.062   0.727  87.528  1.00  0.00              
ATOM    902  CE  MET A 116      -3.151  -0.337  86.629  1.00  0.00              
ATOM    903  C   MET A 116      -3.783   3.226  91.099  1.00  0.00              
ATOM    904  O   MET A 116      -3.953   2.535  92.105  1.00  0.00              
ATOM    905  N   THR A 117      -2.891   4.218  91.032  1.00  0.00              
ATOM    906  CA  THR A 117      -1.986   4.554  92.123  1.00  0.00              
ATOM    907  CB  THR A 117      -1.048   5.680  91.630  1.00  0.00              
ATOM    908  OG1 THR A 117      -0.412   5.163  90.465  1.00  0.00              
ATOM    909  CG2 THR A 117       0.012   6.102  92.633  1.00  0.00              
ATOM    910  C   THR A 117      -2.756   4.936  93.388  1.00  0.00              
ATOM    911  O   THR A 117      -2.519   4.384  94.467  1.00  0.00              
ATOM    912  N   GLN A 118      -3.744   5.824  93.236  1.00  0.00              
ATOM    913  CA  GLN A 118      -4.590   6.277  94.329  1.00  0.00              
ATOM    914  CB  GLN A 118      -5.562   7.339  93.806  1.00  0.00              
ATOM    915  CG  GLN A 118      -6.578   7.850  94.817  1.00  0.00              
ATOM    916  CD  GLN A 118      -7.085   9.251  94.527  1.00  0.00              
ATOM    917  OE1 GLN A 118      -7.802   9.512  93.562  1.00  0.00              
ATOM    918  NE2 GLN A 118      -6.735  10.204  95.378  1.00  0.00              
ATOM    919  C   GLN A 118      -5.323   5.141  95.032  1.00  0.00              
ATOM    920  O   GLN A 118      -5.312   5.066  96.262  1.00  0.00              
ATOM    921  N   ILE A 119      -5.934   4.234  94.267  1.00  0.00              
ATOM    922  CA  ILE A 119      -6.619   3.082  94.836  1.00  0.00              
ATOM    923  CB  ILE A 119      -7.479   2.416  93.735  1.00  0.00              
ATOM    924  CG2 ILE A 119      -7.940   1.012  94.107  1.00  0.00              
ATOM    925  CG1 ILE A 119      -8.666   3.326  93.421  1.00  0.00              
ATOM    926  CD1 ILE A 119      -9.558   2.884  92.246  1.00  0.00              
ATOM    927  C   ILE A 119      -5.652   2.122  95.525  1.00  0.00              
ATOM    928  O   ILE A 119      -5.924   1.655  96.635  1.00  0.00              
ATOM    929  N   MET A 120      -4.498   1.838  94.917  1.00  0.00              
ATOM    930  CA  MET A 120      -3.534   0.934  95.529  1.00  0.00              
ATOM    931  CB  MET A 120      -2.404   0.595  94.575  1.00  0.00              
ATOM    932  CG  MET A 120      -2.890  -0.231  93.397  1.00  0.00              
ATOM    933  SD  MET A 120      -3.788  -1.723  93.891  1.00  0.00              
ATOM    934  CE  MET A 120      -2.409  -2.774  94.233  1.00  0.00              
ATOM    935  C   MET A 120      -2.973   1.431  96.851  1.00  0.00              
ATOM    936  O   MET A 120      -2.786   0.646  97.785  1.00  0.00              
ATOM    937  N   PHE A 121      -2.717   2.734  96.962  1.00  0.00              
ATOM    938  CA  PHE A 121      -2.283   3.295  98.228  1.00  0.00              
ATOM    939  CB  PHE A 121      -1.475   4.560  98.011  1.00  0.00              
ATOM    940  CG  PHE A 121      -0.115   4.265  97.400  1.00  0.00              
ATOM    941  CD1 PHE A 121       0.113   4.518  96.064  1.00  0.00              
ATOM    942  CD2 PHE A 121       0.891   3.741  98.186  1.00  0.00              
ATOM    943  CE1 PHE A 121       1.349   4.255  95.517  1.00  0.00              
ATOM    944  CE2 PHE A 121       2.123   3.477  97.630  1.00  0.00              
ATOM    945  CZ  PHE A 121       2.353   3.738  96.299  1.00  0.00              
ATOM    946  C   PHE A 121      -3.403   3.535  99.227  1.00  0.00              
ATOM    947  O   PHE A 121      -3.291   3.118 100.376  1.00  0.00              
ATOM    948  N   GLU A 122      -4.510   4.163  98.829  1.00  0.00              
ATOM    949  CA  GLU A 122      -5.577   4.484  99.767  1.00  0.00              
ATOM    950  CB  GLU A 122      -6.378   5.677  99.270  1.00  0.00              
ATOM    951  CG  GLU A 122      -5.559   6.963  99.324  1.00  0.00              
ATOM    952  CD  GLU A 122      -6.229   8.179  98.702  1.00  0.00              
ATOM    953  OE1 GLU A 122      -7.375   8.484  99.028  1.00  0.00              
ATOM    954  OE2 GLU A 122      -5.589   8.839  97.877  1.00  0.00              
ATOM    955  C   GLU A 122      -6.504   3.326 100.110  1.00  0.00              
ATOM    956  O   GLU A 122      -6.906   3.180 101.266  1.00  0.00              
ATOM    957  N   THR A 123      -6.869   2.493  99.134  1.00  0.00              
ATOM    958  CA  THR A 123      -7.734   1.353  99.392  1.00  0.00              
ATOM    959  CB  THR A 123      -8.649   1.099  98.177  1.00  0.00              
ATOM    960  OG1 THR A 123      -9.208   2.364  97.841  1.00  0.00              
ATOM    961  CG2 THR A 123      -9.753   0.092  98.466  1.00  0.00              
ATOM    962  C   THR A 123      -6.891   0.129  99.730  1.00  0.00              
ATOM    963  O   THR A 123      -6.961  -0.379 100.850  1.00  0.00              
ATOM    964  N   PHE A 124      -6.038  -0.338  98.810  1.00  0.00              
ATOM    965  CA  PHE A 124      -5.267  -1.557  99.034  1.00  0.00              
ATOM    966  CB  PHE A 124      -4.823  -2.164  97.706  1.00  0.00              
ATOM    967  CG  PHE A 124      -5.977  -2.817  96.962  1.00  0.00              
ATOM    968  CD1 PHE A 124      -6.296  -4.137  97.221  1.00  0.00              
ATOM    969  CD2 PHE A 124      -6.728  -2.084  96.064  1.00  0.00              
ATOM    970  CE1 PHE A 124      -7.382  -4.714  96.597  1.00  0.00              
ATOM    971  CE2 PHE A 124      -7.813  -2.669  95.448  1.00  0.00              
ATOM    972  CZ  PHE A 124      -8.143  -3.979  95.717  1.00  0.00              
ATOM    973  C   PHE A 124      -4.083  -1.417  99.982  1.00  0.00              
ATOM    974  O   PHE A 124      -3.517  -2.409 100.446  1.00  0.00              
ATOM    975  N   ASN A 125      -3.689  -0.164 100.237  1.00  0.00              
ATOM    976  CA  ASN A 125      -2.707   0.206 101.248  1.00  0.00              
ATOM    977  CB  ASN A 125      -3.288   0.116 102.661  1.00  0.00              
ATOM    978  CG  ASN A 125      -4.187   1.300 102.966  1.00  0.00              
ATOM    979  OD1 ASN A 125      -3.757   2.297 103.543  1.00  0.00              
ATOM    980  ND2 ASN A 125      -5.459   1.237 102.600  1.00  0.00              
ATOM    981  C   ASN A 125      -1.348  -0.461 101.129  1.00  0.00              
ATOM    982  O   ASN A 125      -0.744  -0.935 102.093  1.00  0.00              
ATOM    983  N   VAL A 126      -0.876  -0.482  99.882  1.00  0.00              
ATOM    984  CA  VAL A 126       0.443  -1.015  99.576  1.00  0.00              
ATOM    985  CB  VAL A 126       0.658  -1.188  98.051  1.00  0.00              
ATOM    986  CG1 VAL A 126      -0.303  -2.216  97.494  1.00  0.00              
ATOM    987  CG2 VAL A 126       0.482   0.108  97.283  1.00  0.00              
ATOM    988  C   VAL A 126       1.550  -0.156 100.188  1.00  0.00              
ATOM    989  O   VAL A 126       1.459   1.074 100.145  1.00  0.00              
ATOM    990  N   PRO A 127       2.607  -0.728 100.784  1.00  0.00              
ATOM    991  CD  PRO A 127       2.750  -2.153 101.054  1.00  0.00              
ATOM    992  CA  PRO A 127       3.736   0.025 101.318  1.00  0.00              
ATOM    993  CB  PRO A 127       4.530  -1.035 102.059  1.00  0.00              
ATOM    994  CG  PRO A 127       4.239  -2.307 101.304  1.00  0.00              
ATOM    995  C   PRO A 127       4.549   0.706 100.223  1.00  0.00              
ATOM    996  O   PRO A 127       5.083   1.798 100.425  1.00  0.00              
ATOM    997  N   ALA A 128       4.609   0.064  99.052  1.00  0.00              
ATOM    998  CA  ALA A 128       5.358   0.540  97.908  1.00  0.00              
ATOM    999  CB  ALA A 128       6.768  -0.021  97.969  1.00  0.00              
ATOM   1000  C   ALA A 128       4.697   0.005  96.645  1.00  0.00              
ATOM   1001  O   ALA A 128       4.189  -1.122  96.649  1.00  0.00              
ATOM   1002  N   MET A 129       4.663   0.781  95.559  1.00  0.00              
ATOM   1003  CA  MET A 129       4.019   0.355  94.323  1.00  0.00              
ATOM   1004  CB  MET A 129       2.531   0.697  94.408  1.00  0.00              
ATOM   1005  CG  MET A 129       1.549  -0.084  93.542  1.00  0.00              
ATOM   1006  SD  MET A 129       1.547   0.361  91.790  1.00  0.00              
ATOM   1007  CE  MET A 129       0.421   1.720  91.879  1.00  0.00              
ATOM   1008  C   MET A 129       4.649   1.060  93.129  1.00  0.00              
ATOM   1009  O   MET A 129       5.285   2.104  93.289  1.00  0.00              
ATOM   1010  N   TYR A 130       4.524   0.479  91.933  1.00  0.00              
ATOM   1011  CA  TYR A 130       4.894   1.145  90.693  1.00  0.00              
ATOM   1012  CB  TYR A 130       6.395   0.998  90.411  1.00  0.00              
ATOM   1013  CG  TYR A 130       6.906   1.845  89.252  1.00  0.00              
ATOM   1014  CD1 TYR A 130       7.411   1.223  88.129  1.00  0.00              
ATOM   1015  CE1 TYR A 130       7.880   1.971  87.071  1.00  0.00              
ATOM   1016  CD2 TYR A 130       6.864   3.225  89.317  1.00  0.00              
ATOM   1017  CE2 TYR A 130       7.327   3.979  88.259  1.00  0.00              
ATOM   1018  CZ  TYR A 130       7.837   3.345  87.145  1.00  0.00              
ATOM   1019  OH  TYR A 130       8.324   4.088  86.090  1.00  0.00              
ATOM   1020  C   TYR A 130       4.077   0.563  89.545  1.00  0.00              
ATOM   1021  O   TYR A 130       3.676  -0.605  89.554  1.00  0.00              
ATOM   1022  N   VAL A 131       3.812   1.408  88.548  1.00  0.00              
ATOM   1023  CA  VAL A 131       3.063   1.010  87.368  1.00  0.00              
ATOM   1024  CB  VAL A 131       1.926   2.017  87.068  1.00  0.00              
ATOM   1025  CG1 VAL A 131       0.997   1.443  86.019  1.00  0.00              
ATOM   1026  CG2 VAL A 131       1.112   2.394  88.297  1.00  0.00              
ATOM   1027  C   VAL A 131       4.068   0.997  86.221  1.00  0.00              
ATOM   1028  O   VAL A 131       4.720   2.013  85.973  1.00  0.00              
ATOM   1029  N   ALA A 132       4.232  -0.124  85.514  1.00  0.00              
ATOM   1030  CA  ALA A 132       5.219  -0.218  84.446  1.00  0.00              
ATOM   1031  CB  ALA A 132       6.289  -1.230  84.817  1.00  0.00              
ATOM   1032  C   ALA A 132       4.604  -0.661  83.128  1.00  0.00              
ATOM   1033  O   ALA A 132       3.677  -1.472  83.108  1.00  0.00              
ATOM   1034  N   ILE A 133       5.115  -0.139  82.011  1.00  0.00              
ATOM   1035  CA  ILE A 133       4.517  -0.367  80.702  1.00  0.00              
ATOM   1036  CB  ILE A 133       4.884   0.796  79.743  1.00  0.00              
ATOM   1037  CG2 ILE A 133       4.371   0.556  78.322  1.00  0.00              
ATOM   1038  CG1 ILE A 133       4.328   2.113  80.285  1.00  0.00              
ATOM   1039  CD1 ILE A 133       4.743   3.377  79.504  1.00  0.00              
ATOM   1040  C   ILE A 133       4.844  -1.740  80.119  1.00  0.00              
ATOM   1041  O   ILE A 133       6.005  -2.133  79.961  1.00  0.00              
ATOM   1042  N   GLN A 134       3.760  -2.431  79.751  1.00  0.00              
ATOM   1043  CA  GLN A 134       3.779  -3.802  79.255  1.00  0.00              
ATOM   1044  CB  GLN A 134       2.387  -4.204  78.765  1.00  0.00              
ATOM   1045  CG  GLN A 134       1.420  -4.305  79.935  1.00  0.00              
ATOM   1046  CD  GLN A 134       0.016  -4.791  79.618  1.00  0.00              
ATOM   1047  OE1 GLN A 134      -0.644  -4.340  78.685  1.00  0.00              
ATOM   1048  NE2 GLN A 134      -0.479  -5.740  80.399  1.00  0.00              
ATOM   1049  C   GLN A 134       4.814  -4.131  78.190  1.00  0.00              
ATOM   1050  O   GLN A 134       5.606  -5.061  78.348  1.00  0.00              
ATOM   1051  N   ALA A 135       4.847  -3.322  77.127  1.00  0.00              
ATOM   1052  CA  ALA A 135       5.805  -3.492  76.043  1.00  0.00              
ATOM   1053  CB  ALA A 135       5.582  -2.397  75.020  1.00  0.00              
ATOM   1054  C   ALA A 135       7.261  -3.415  76.487  1.00  0.00              
ATOM   1055  O   ALA A 135       8.108  -4.189  76.031  1.00  0.00              
ATOM   1056  N   VAL A 136       7.545  -2.512  77.435  1.00  0.00              
ATOM   1057  CA  VAL A 136       8.896  -2.323  77.947  1.00  0.00              
ATOM   1058  CB  VAL A 136       8.989  -1.050  78.827  1.00  0.00              
ATOM   1059  CG1 VAL A 136      10.411  -0.806  79.315  1.00  0.00              
ATOM   1060  CG2 VAL A 136       8.519   0.180  78.062  1.00  0.00              
ATOM   1061  C   VAL A 136       9.284  -3.572  78.729  1.00  0.00              
ATOM   1062  O   VAL A 136      10.373  -4.115  78.544  1.00  0.00              
ATOM   1063  N   LEU A 137       8.357  -4.076  79.551  1.00  0.00              
ATOM   1064  CA  LEU A 137       8.576  -5.304  80.302  1.00  0.00              
ATOM   1065  CB  LEU A 137       7.411  -5.559  81.247  1.00  0.00              
ATOM   1066  CG  LEU A 137       7.127  -4.509  82.314  1.00  0.00              
ATOM   1067  CD1 LEU A 137       5.873  -4.868  83.078  1.00  0.00              
ATOM   1068  CD2 LEU A 137       8.299  -4.358  83.266  1.00  0.00              
ATOM   1069  C   LEU A 137       8.815  -6.514  79.407  1.00  0.00              
ATOM   1070  O   LEU A 137       9.715  -7.309  79.679  1.00  0.00              
ATOM   1071  N   SER A 138       8.057  -6.659  78.314  1.00  0.00              
ATOM   1072  CA  SER A 138       8.339  -7.669  77.302  1.00  0.00              
ATOM   1073  CB  SER A 138       7.293  -7.601  76.212  1.00  0.00              
ATOM   1074  OG  SER A 138       6.037  -8.038  76.704  1.00  0.00              
ATOM   1075  C   SER A 138       9.724  -7.573  76.676  1.00  0.00              
ATOM   1076  O   SER A 138      10.411  -8.589  76.538  1.00  0.00              
ATOM   1077  N   LEU A 139      10.170  -6.362  76.322  1.00  0.00              
ATOM   1078  CA  LEU A 139      11.507  -6.169  75.774  1.00  0.00              
ATOM   1079  CB  LEU A 139      11.658  -4.727  75.310  1.00  0.00              
ATOM   1080  CG  LEU A 139      12.797  -4.372  74.368  1.00  0.00              
ATOM   1081  CD1 LEU A 139      12.659  -5.074  73.027  1.00  0.00              
ATOM   1082  CD2 LEU A 139      12.832  -2.877  74.155  1.00  0.00              
ATOM   1083  C   LEU A 139      12.583  -6.513  76.803  1.00  0.00              
ATOM   1084  O   LEU A 139      13.613  -7.120  76.497  1.00  0.00              
ATOM   1085  N   TYR A 140      12.321  -6.162  78.062  1.00  0.00              
ATOM   1086  CA  TYR A 140      13.202  -6.520  79.161  1.00  0.00              
ATOM   1087  CB  TYR A 140      12.889  -5.668  80.394  1.00  0.00              
ATOM   1088  CG  TYR A 140      13.430  -4.239  80.317  1.00  0.00              
ATOM   1089  CD1 TYR A 140      13.433  -3.528  79.128  1.00  0.00              
ATOM   1090  CE1 TYR A 140      14.012  -2.280  79.053  1.00  0.00              
ATOM   1091  CD2 TYR A 140      13.972  -3.663  81.449  1.00  0.00              
ATOM   1092  CE2 TYR A 140      14.546  -2.409  81.383  1.00  0.00              
ATOM   1093  CZ  TYR A 140      14.584  -1.737  80.180  1.00  0.00              
ATOM   1094  OH  TYR A 140      15.221  -0.515  80.095  1.00  0.00              
ATOM   1095  C   TYR A 140      13.192  -8.014  79.467  1.00  0.00              
ATOM   1096  O   TYR A 140      14.196  -8.552  79.932  1.00  0.00              
ATOM   1097  N   ALA A 141      12.091  -8.715  79.173  1.00  0.00              
ATOM   1098  CA  ALA A 141      12.067 -10.172  79.204  1.00  0.00              
ATOM   1099  CB  ALA A 141      10.648 -10.689  79.046  1.00  0.00              
ATOM   1100  C   ALA A 141      12.895 -10.797  78.088  1.00  0.00              
ATOM   1101  O   ALA A 141      13.510 -11.845  78.292  1.00  0.00              
ATOM   1102  N   SER A 142      12.924 -10.202  76.889  1.00  0.00              
ATOM   1103  CA  SER A 142      13.859 -10.638  75.861  1.00  0.00              
ATOM   1104  CB  SER A 142      13.326 -10.291  74.476  1.00  0.00              
ATOM   1105  OG  SER A 142      12.861  -8.953  74.396  1.00  0.00              
ATOM   1106  C   SER A 142      15.276 -10.105  76.063  1.00  0.00              
ATOM   1107  O   SER A 142      16.211 -10.499  75.361  1.00  0.00              
ATOM   1108  N   GLY A 143      15.451  -9.170  76.999  1.00  0.00              
ATOM   1109  CA  GLY A 143      16.770  -8.748  77.444  1.00  0.00              
ATOM   1110  C   GLY A 143      17.276  -7.502  76.734  1.00  0.00              
ATOM   1111  O   GLY A 143      18.444  -7.133  76.872  1.00  0.00              
ATOM   1112  N   ARG A 144      16.415  -6.823  75.976  1.00  0.00              
ATOM   1113  CA  ARG A 144      16.813  -5.622  75.266  1.00  0.00              
ATOM   1114  CB  ARG A 144      16.299  -5.610  73.830  1.00  0.00              
ATOM   1115  CG  ARG A 144      16.931  -6.548  72.812  1.00  0.00              
ATOM   1116  CD  ARG A 144      16.522  -8.005  72.958  1.00  0.00              
ATOM   1117  NE  ARG A 144      16.973  -8.740  71.791  1.00  0.00              
ATOM   1118  CZ  ARG A 144      17.166 -10.057  71.771  1.00  0.00              
ATOM   1119  NH1 ARG A 144      17.552 -10.597  70.624  1.00  0.00              
ATOM   1120  NH2 ARG A 144      17.003 -10.827  72.844  1.00  0.00              
ATOM   1121  C   ARG A 144      16.273  -4.389  75.971  1.00  0.00              
ATOM   1122  O   ARG A 144      15.222  -4.425  76.609  1.00  0.00              
ATOM   1123  N   THR A 145      17.004  -3.280  75.877  1.00  0.00              
ATOM   1124  CA  THR A 145      16.487  -1.994  76.323  1.00  0.00              
ATOM   1125  CB  THR A 145      17.570  -1.321  77.205  1.00  0.00              
ATOM   1126  OG1 THR A 145      16.940  -0.274  77.936  1.00  0.00              
ATOM   1127  CG2 THR A 145      18.779  -0.820  76.423  1.00  0.00              
ATOM   1128  C   THR A 145      16.012  -1.142  75.137  1.00  0.00              
ATOM   1129  O   THR A 145      15.309  -0.139  75.294  1.00  0.00              
ATOM   1130  N   THR A 146      16.357  -1.585  73.924  1.00  0.00              
ATOM   1131  CA  THR A 146      16.060  -0.881  72.689  1.00  0.00              
ATOM   1132  CB  THR A 146      17.347  -0.210  72.166  1.00  0.00              
ATOM   1133  OG1 THR A 146      17.746   0.725  73.164  1.00  0.00              
ATOM   1134  CG2 THR A 146      17.166   0.490  70.826  1.00  0.00              
ATOM   1135  C   THR A 146      15.552  -1.920  71.694  1.00  0.00              
ATOM   1136  O   THR A 146      16.111  -3.015  71.602  1.00  0.00              
ATOM   1137  N   GLY A 147      14.481  -1.599  70.970  1.00  0.00              
ATOM   1138  CA  GLY A 147      13.917  -2.485  69.965  1.00  0.00              
ATOM   1139  C   GLY A 147      12.467  -2.112  69.704  1.00  0.00              
ATOM   1140  O   GLY A 147      11.950  -1.180  70.325  1.00  0.00              
ATOM   1141  N   ILE A 148      11.779  -2.792  68.787  1.00  0.00              
ATOM   1142  CA  ILE A 148      10.367  -2.518  68.580  1.00  0.00              
ATOM   1143  CB  ILE A 148      10.025  -1.962  67.167  1.00  0.00              
ATOM   1144  CG2 ILE A 148      10.600  -2.813  66.043  1.00  0.00              
ATOM   1145  CG1 ILE A 148       8.518  -1.744  67.024  1.00  0.00              
ATOM   1146  CD1 ILE A 148       8.071  -0.969  65.780  1.00  0.00              
ATOM   1147  C   ILE A 148       9.518  -3.713  68.984  1.00  0.00              
ATOM   1148  O   ILE A 148       9.611  -4.813  68.435  1.00  0.00              
ATOM   1149  N   VAL A 149       8.681  -3.459  69.983  1.00  0.00              
ATOM   1150  CA  VAL A 149       7.828  -4.481  70.552  1.00  0.00              
ATOM   1151  CB  VAL A 149       7.678  -4.266  72.071  1.00  0.00              
ATOM   1152  CG1 VAL A 149       6.865  -5.373  72.715  1.00  0.00              
ATOM   1153  CG2 VAL A 149       9.036  -4.238  72.737  1.00  0.00              
ATOM   1154  C   VAL A 149       6.471  -4.472  69.866  1.00  0.00              
ATOM   1155  O   VAL A 149       5.783  -3.451  69.807  1.00  0.00              
ATOM   1156  N   LEU A 150       6.098  -5.617  69.305  1.00  0.00              
ATOM   1157  CA  LEU A 150       4.738  -5.840  68.861  1.00  0.00              
ATOM   1158  CB  LEU A 150       4.726  -6.747  67.637  1.00  0.00              
ATOM   1159  CG  LEU A 150       3.382  -7.111  67.021  1.00  0.00              
ATOM   1160  CD1 LEU A 150       2.687  -5.885  66.451  1.00  0.00              
ATOM   1161  CD2 LEU A 150       3.587  -8.152  65.941  1.00  0.00              
ATOM   1162  C   LEU A 150       4.033  -6.505  70.034  1.00  0.00              
ATOM   1163  O   LEU A 150       4.360  -7.630  70.418  1.00  0.00              
ATOM   1164  N   ASP A 151       3.102  -5.789  70.655  1.00  0.00              
ATOM   1165  CA  ASP A 151       2.392  -6.289  71.819  1.00  0.00              
ATOM   1166  CB  ASP A 151       2.577  -5.318  72.992  1.00  0.00              
ATOM   1167  CG  ASP A 151       1.792  -5.655  74.256  1.00  0.00              
ATOM   1168  OD1 ASP A 151       1.725  -6.820  74.655  1.00  0.00              
ATOM   1169  OD2 ASP A 151       1.253  -4.724  74.857  1.00  0.00              
ATOM   1170  C   ASP A 151       0.923  -6.540  71.516  1.00  0.00              
ATOM   1171  O   ASP A 151       0.081  -5.649  71.647  1.00  0.00              
ATOM   1172  N   SER A 152       0.628  -7.774  71.118  1.00  0.00              
ATOM   1173  CA  SER A 152      -0.713  -8.184  70.745  1.00  0.00              
ATOM   1174  CB  SER A 152      -0.660  -8.839  69.375  1.00  0.00              
ATOM   1175  OG  SER A 152      -0.351  -7.896  68.364  1.00  0.00              
ATOM   1176  C   SER A 152      -1.325  -9.128  71.772  1.00  0.00              
ATOM   1177  O   SER A 152      -1.004 -10.318  71.845  1.00  0.00              
ATOM   1178  N   GLY A 153      -2.225  -8.600  72.599  1.00  0.00              
ATOM   1179  CA  GLY A 153      -2.832  -9.372  73.673  1.00  0.00              
ATOM   1180  C   GLY A 153      -4.105 -10.090  73.245  1.00  0.00              
ATOM   1181  O   GLY A 153      -4.273 -10.520  72.099  1.00  0.00              
ATOM   1182  N   ASP A 154      -5.017 -10.258  74.206  1.00  0.00              
ATOM   1183  CA  ASP A 154      -6.350 -10.750  73.891  1.00  0.00              
ATOM   1184  CB  ASP A 154      -7.067 -11.338  75.107  1.00  0.00              
ATOM   1185  CG  ASP A 154      -8.497 -11.794  74.813  1.00  0.00              
ATOM   1186  OD1 ASP A 154      -8.694 -12.655  73.957  1.00  0.00              
ATOM   1187  OD2 ASP A 154      -9.408 -11.271  75.457  1.00  0.00              
ATOM   1188  C   ASP A 154      -7.204  -9.655  73.278  1.00  0.00              
ATOM   1189  O   ASP A 154      -7.917  -9.910  72.315  1.00  0.00              
ATOM   1190  N   GLY A 155      -7.144  -8.433  73.799  1.00  0.00              
ATOM   1191  CA  GLY A 155      -7.954  -7.357  73.260  1.00  0.00              
ATOM   1192  C   GLY A 155      -7.189  -6.050  73.275  1.00  0.00              
ATOM   1193  O   GLY A 155      -7.463  -5.200  74.122  1.00  0.00              
ATOM   1194  N   VAL A 156      -6.136  -6.014  72.449  1.00  0.00              
ATOM   1195  CA  VAL A 156      -5.457  -4.821  71.942  1.00  0.00              
ATOM   1196  CB  VAL A 156      -5.219  -3.676  72.977  1.00  0.00              
ATOM   1197  CG1 VAL A 156      -4.126  -3.960  74.005  1.00  0.00              
ATOM   1198  CG2 VAL A 156      -5.037  -2.355  72.253  1.00  0.00              
ATOM   1199  C   VAL A 156      -4.134  -5.252  71.303  1.00  0.00              
ATOM   1200  O   VAL A 156      -3.551  -6.268  71.692  1.00  0.00              
ATOM   1201  N   THR A 157      -3.695  -4.511  70.289  1.00  0.00              
ATOM   1202  CA  THR A 157      -2.357  -4.602  69.732  1.00  0.00              
ATOM   1203  CB  THR A 157      -2.409  -5.045  68.251  1.00  0.00              
ATOM   1204  OG1 THR A 157      -2.792  -6.414  68.266  1.00  0.00              
ATOM   1205  CG2 THR A 157      -1.106  -4.855  67.478  1.00  0.00              
ATOM   1206  C   THR A 157      -1.723  -3.221  69.850  1.00  0.00              
ATOM   1207  O   THR A 157      -2.331  -2.203  69.508  1.00  0.00              
ATOM   1208  N   HIS A 158      -0.496  -3.166  70.357  1.00  0.00              
ATOM   1209  CA  HIS A 158       0.279  -1.939  70.350  1.00  0.00              
ATOM   1210  CB  HIS A 158       0.519  -1.436  71.767  1.00  0.00              
ATOM   1211  CG  HIS A 158      -0.732  -0.912  72.456  1.00  0.00              
ATOM   1212  ND1 HIS A 158      -1.321  -1.419  73.526  1.00  0.00              
ATOM   1213  CD2 HIS A 158      -1.419   0.216  72.072  1.00  0.00              
ATOM   1214  NE2 HIS A 158      -2.390   0.330  72.940  1.00  0.00              
ATOM   1215  CE1 HIS A 158      -2.329  -0.644  73.818  1.00  0.00              
ATOM   1216  C   HIS A 158       1.607  -2.196  69.660  1.00  0.00              
ATOM   1217  O   HIS A 158       2.263  -3.205  69.914  1.00  0.00              
ATOM   1218  N   ASN A 159       2.006  -1.305  68.756  1.00  0.00              
ATOM   1219  CA  ASN A 159       3.267  -1.431  68.040  1.00  0.00              
ATOM   1220  CB  ASN A 159       3.071  -1.209  66.536  1.00  0.00              
ATOM   1221  CG  ASN A 159       2.031  -2.101  65.863  1.00  0.00              
ATOM   1222  OD1 ASN A 159       2.314  -2.822  64.908  1.00  0.00              
ATOM   1223  ND2 ASN A 159       0.759  -2.076  66.231  1.00  0.00              
ATOM   1224  C   ASN A 159       4.140  -0.331  68.626  1.00  0.00              
ATOM   1225  O   ASN A 159       3.924   0.856  68.366  1.00  0.00              
ATOM   1226  N   VAL A 160       5.096  -0.715  69.474  1.00  0.00              
ATOM   1227  CA  VAL A 160       5.814   0.228  70.325  1.00  0.00              
ATOM   1228  CB  VAL A 160       5.575  -0.103  71.825  1.00  0.00              
ATOM   1229  CG1 VAL A 160       6.118   1.002  72.716  1.00  0.00              
ATOM   1230  CG2 VAL A 160       4.116  -0.348  72.164  1.00  0.00              
ATOM   1231  C   VAL A 160       7.317   0.219  70.044  1.00  0.00              
ATOM   1232  O   VAL A 160       7.987  -0.769  70.352  1.00  0.00              
ATOM   1233  N   PRO A 161       7.906   1.258  69.439  1.00  0.00              
ATOM   1234  CD  PRO A 161       7.203   2.214  68.591  1.00  0.00              
ATOM   1235  CA  PRO A 161       9.355   1.427  69.349  1.00  0.00              
ATOM   1236  CB  PRO A 161       9.509   2.354  68.164  1.00  0.00              
ATOM   1237  CG  PRO A 161       8.282   3.219  68.243  1.00  0.00              
ATOM   1238  C   PRO A 161       9.961   1.989  70.633  1.00  0.00              
ATOM   1239  O   PRO A 161       9.469   2.964  71.210  1.00  0.00              
ATOM   1240  N   ILE A 162      11.028   1.351  71.115  1.00  0.00              
ATOM   1241  CA  ILE A 162      11.639   1.694  72.391  1.00  0.00              
ATOM   1242  CB  ILE A 162      11.373   0.554  73.416  1.00  0.00              
ATOM   1243  CG2 ILE A 162      12.013   0.866  74.763  1.00  0.00              
ATOM   1244  CG1 ILE A 162       9.881   0.292  73.612  1.00  0.00              
ATOM   1245  CD1 ILE A 162       9.524  -0.939  74.459  1.00  0.00              
ATOM   1246  C   ILE A 162      13.137   1.910  72.193  1.00  0.00              
ATOM   1247  O   ILE A 162      13.797   1.145  71.484  1.00  0.00              
ATOM   1248  N   TYR A 163      13.679   2.967  72.800  1.00  0.00              
ATOM   1249  CA  TYR A 163      15.115   3.197  72.847  1.00  0.00              
ATOM   1250  CB  TYR A 163      15.480   4.420  71.995  1.00  0.00              
ATOM   1251  CG  TYR A 163      16.965   4.776  71.957  1.00  0.00              
ATOM   1252  CD1 TYR A 163      17.863   3.966  71.289  1.00  0.00              
ATOM   1253  CE1 TYR A 163      19.193   4.322  71.209  1.00  0.00              
ATOM   1254  CD2 TYR A 163      17.407   5.936  72.564  1.00  0.00              
ATOM   1255  CE2 TYR A 163      18.737   6.297  72.489  1.00  0.00              
ATOM   1256  CZ  TYR A 163      19.619   5.489  71.805  1.00  0.00              
ATOM   1257  OH  TYR A 163      20.951   5.849  71.728  1.00  0.00              
ATOM   1258  C   TYR A 163      15.503   3.416  74.302  1.00  0.00              
ATOM   1259  O   TYR A 163      15.043   4.373  74.927  1.00  0.00              
ATOM   1260  N   GLU A 164      16.316   2.513  74.863  1.00  0.00              
ATOM   1261  CA  GLU A 164      16.807   2.594  76.239  1.00  0.00              
ATOM   1262  CB  GLU A 164      17.980   3.571  76.349  1.00  0.00              
ATOM   1263  CG  GLU A 164      19.253   2.961  75.780  1.00  0.00              
ATOM   1264  CD  GLU A 164      20.447   3.900  75.768  1.00  0.00              
ATOM   1265  OE1 GLU A 164      20.790   4.368  74.686  1.00  0.00              
ATOM   1266  OE2 GLU A 164      21.032   4.148  76.822  1.00  0.00              
ATOM   1267  C   GLU A 164      15.736   2.841  77.299  1.00  0.00              
ATOM   1268  O   GLU A 164      15.853   3.689  78.185  1.00  0.00              
ATOM   1269  N   GLY A 165      14.650   2.075  77.182  1.00  0.00              
ATOM   1270  CA  GLY A 165      13.490   2.263  78.040  1.00  0.00              
ATOM   1271  C   GLY A 165      12.478   3.255  77.477  1.00  0.00              
ATOM   1272  O   GLY A 165      11.272   3.077  77.671  1.00  0.00              
ATOM   1273  N   TYR A 166      12.905   4.296  76.749  1.00  0.00              
ATOM   1274  CA  TYR A 166      11.983   5.292  76.226  1.00  0.00              
ATOM   1275  CB  TYR A 166      12.728   6.576  75.824  1.00  0.00              
ATOM   1276  CG  TYR A 166      11.854   7.778  75.462  1.00  0.00              
ATOM   1277  CD1 TYR A 166      10.645   7.998  76.098  1.00  0.00              
ATOM   1278  CE1 TYR A 166       9.872   9.086  75.760  1.00  0.00              
ATOM   1279  CD2 TYR A 166      12.287   8.664  74.493  1.00  0.00              
ATOM   1280  CE2 TYR A 166      11.519   9.764  74.160  1.00  0.00              
ATOM   1281  CZ  TYR A 166      10.316   9.969  74.800  1.00  0.00              
ATOM   1282  OH  TYR A 166       9.546  11.083  74.515  1.00  0.00              
ATOM   1283  C   TYR A 166      11.177   4.738  75.058  1.00  0.00              
ATOM   1284  O   TYR A 166      11.627   4.658  73.912  1.00  0.00              
ATOM   1285  N   ALA A 167       9.983   4.269  75.414  1.00  0.00              
ATOM   1286  CA  ALA A 167       8.938   3.986  74.444  1.00  0.00              
ATOM   1287  CB  ALA A 167       7.752   3.358  75.159  1.00  0.00              
ATOM   1288  C   ALA A 167       8.471   5.289  73.809  1.00  0.00              
ATOM   1289  O   ALA A 167       8.066   6.219  74.510  1.00  0.00              
ATOM   1290  N   LEU A 168       8.554   5.385  72.482  1.00  0.00              
ATOM   1291  CA  LEU A 168       8.260   6.623  71.776  1.00  0.00              
ATOM   1292  CB  LEU A 168       8.929   6.603  70.406  1.00  0.00              
ATOM   1293  CG  LEU A 168      10.447   6.504  70.342  1.00  0.00              
ATOM   1294  CD1 LEU A 168      10.884   6.386  68.901  1.00  0.00              
ATOM   1295  CD2 LEU A 168      11.112   7.705  70.989  1.00  0.00              
ATOM   1296  C   LEU A 168       6.766   6.916  71.646  1.00  0.00              
ATOM   1297  O   LEU A 168       6.101   6.352  70.771  1.00  0.00              
ATOM   1298  N   PRO A 169       6.206   7.842  72.448  1.00  0.00              
ATOM   1299  CD  PRO A 169       6.956   8.886  73.144  1.00  0.00              
ATOM   1300  CA  PRO A 169       4.764   8.053  72.605  1.00  0.00              
ATOM   1301  CB  PRO A 169       4.696   9.237  73.554  1.00  0.00              
ATOM   1302  CG  PRO A 169       5.953  10.015  73.256  1.00  0.00              
ATOM   1303  C   PRO A 169       3.982   8.292  71.318  1.00  0.00              
ATOM   1304  O   PRO A 169       2.936   7.689  71.082  1.00  0.00              
ATOM   1305  N   HIS A 170       4.542   9.148  70.459  1.00  0.00              
ATOM   1306  CA  HIS A 170       4.010   9.434  69.135  1.00  0.00              
ATOM   1307  CB  HIS A 170       4.883  10.494  68.437  1.00  0.00              
ATOM   1308  CG  HIS A 170       6.385  10.273  68.595  1.00  0.00              
ATOM   1309  ND1 HIS A 170       7.115  10.721  69.603  1.00  0.00              
ATOM   1310  CD2 HIS A 170       7.178   9.484  67.795  1.00  0.00              
ATOM   1311  NE2 HIS A 170       8.337   9.462  68.400  1.00  0.00              
ATOM   1312  CE1 HIS A 170       8.308  10.206  69.476  1.00  0.00              
ATOM   1313  C   HIS A 170       3.883   8.197  68.255  1.00  0.00              
ATOM   1314  O   HIS A 170       2.892   8.025  67.544  1.00  0.00              
ATOM   1315  N   ALA A 171       4.864   7.298  68.330  1.00  0.00              
ATOM   1316  CA  ALA A 171       4.946   6.197  67.390  1.00  0.00              
ATOM   1317  CB  ALA A 171       6.404   5.967  67.030  1.00  0.00              
ATOM   1318  C   ALA A 171       4.337   4.900  67.901  1.00  0.00              
ATOM   1319  O   ALA A 171       4.425   3.865  67.234  1.00  0.00              
ATOM   1320  N   ILE A 172       3.697   4.919  69.076  1.00  0.00              
ATOM   1321  CA  ILE A 172       2.984   3.750  69.570  1.00  0.00              
ATOM   1322  CB  ILE A 172       2.664   3.856  71.081  1.00  0.00              
ATOM   1323  CG2 ILE A 172       1.950   2.588  71.548  1.00  0.00              
ATOM   1324  CG1 ILE A 172       3.928   4.074  71.907  1.00  0.00              
ATOM   1325  CD1 ILE A 172       3.695   4.322  73.412  1.00  0.00              
ATOM   1326  C   ILE A 172       1.722   3.567  68.730  1.00  0.00              
ATOM   1327  O   ILE A 172       0.672   4.174  68.961  1.00  0.00              
ATOM   1328  N   MET A 173       1.851   2.732  67.702  1.00  0.00              
ATOM   1329  CA  MET A 173       0.744   2.482  66.798  1.00  0.00              
ATOM   1330  CB  MET A 173       1.231   2.022  65.431  1.00  0.00              
ATOM   1331  CG  MET A 173       1.907   3.106  64.599  1.00  0.00              
ATOM   1332  SD  MET A 173       0.815   4.483  64.163  1.00  0.00              
ATOM   1333  CE  MET A 173       1.536   5.769  65.142  1.00  0.00              
ATOM   1334  C   MET A 173      -0.229   1.485  67.397  1.00  0.00              
ATOM   1335  O   MET A 173       0.060   0.296  67.563  1.00  0.00              
ATOM   1336  N   ARG A 174      -1.378   2.019  67.797  1.00  0.00              
ATOM   1337  CA  ARG A 174      -2.446   1.214  68.356  1.00  0.00              
ATOM   1338  CB  ARG A 174      -3.291   2.082  69.282  1.00  0.00              
ATOM   1339  CG  ARG A 174      -4.403   1.335  70.000  1.00  0.00              
ATOM   1340  CD  ARG A 174      -5.165   2.285  70.900  1.00  0.00              
ATOM   1341  NE  ARG A 174      -6.321   1.618  71.470  1.00  0.00              
ATOM   1342  CZ  ARG A 174      -6.302   1.022  72.662  1.00  0.00              
ATOM   1343  NH1 ARG A 174      -7.412   0.451  73.093  1.00  0.00              
ATOM   1344  NH2 ARG A 174      -5.200   0.909  73.399  1.00  0.00              
ATOM   1345  C   ARG A 174      -3.310   0.592  67.267  1.00  0.00              
ATOM   1346  O   ARG A 174      -3.644   1.221  66.261  1.00  0.00              
ATOM   1347  N   LEU A 175      -3.652  -0.674  67.483  1.00  0.00              
ATOM   1348  CA  LEU A 175      -4.617  -1.387  66.671  1.00  0.00              
ATOM   1349  CB  LEU A 175      -3.879  -2.335  65.718  1.00  0.00              
ATOM   1350  CG  LEU A 175      -4.654  -3.314  64.840  1.00  0.00              
ATOM   1351  CD1 LEU A 175      -5.603  -2.596  63.900  1.00  0.00              
ATOM   1352  CD2 LEU A 175      -3.689  -4.175  64.048  1.00  0.00              
ATOM   1353  C   LEU A 175      -5.455  -2.159  67.679  1.00  0.00              
ATOM   1354  O   LEU A 175      -4.947  -3.053  68.349  1.00  0.00              
ATOM   1355  N   ASP A 176      -6.741  -1.842  67.846  1.00  0.00              
ATOM   1356  CA  ASP A 176      -7.565  -2.509  68.858  1.00  0.00              
ATOM   1357  CB  ASP A 176      -8.885  -1.774  69.081  1.00  0.00              
ATOM   1358  CG  ASP A 176      -8.714  -0.440  69.794  1.00  0.00              
ATOM   1359  OD1 ASP A 176      -9.087  -0.322  70.962  1.00  0.00              
ATOM   1360  OD2 ASP A 176      -8.206   0.491  69.169  1.00  0.00              
ATOM   1361  C   ASP A 176      -7.828  -3.990  68.605  1.00  0.00              
ATOM   1362  O   ASP A 176      -8.163  -4.745  69.517  1.00  0.00              
ATOM   1363  N   LEU A 177      -7.648  -4.401  67.348  1.00  0.00              
ATOM   1364  CA  LEU A 177      -7.749  -5.787  66.920  1.00  0.00              
ATOM   1365  CB  LEU A 177      -7.556  -5.808  65.405  1.00  0.00              
ATOM   1366  CG  LEU A 177      -7.383  -7.094  64.607  1.00  0.00              
ATOM   1367  CD1 LEU A 177      -8.630  -7.955  64.616  1.00  0.00              
ATOM   1368  CD2 LEU A 177      -7.037  -6.726  63.182  1.00  0.00              
ATOM   1369  C   LEU A 177      -6.739  -6.706  67.600  1.00  0.00              
ATOM   1370  O   LEU A 177      -5.530  -6.457  67.594  1.00  0.00              
ATOM   1371  N   ALA A 178      -7.272  -7.765  68.214  1.00  0.00              
ATOM   1372  CA  ALA A 178      -6.479  -8.855  68.757  1.00  0.00              
ATOM   1373  CB  ALA A 178      -5.851  -8.404  70.068  1.00  0.00              
ATOM   1374  C   ALA A 178      -7.344 -10.099  68.989  1.00  0.00              
ATOM   1375  O   ALA A 178      -8.423 -10.216  68.393  1.00  0.00              
ATOM   1376  N   GLY A 179      -6.936 -11.017  69.880  1.00  0.00              
ATOM   1377  CA  GLY A 179      -7.470 -12.370  69.980  1.00  0.00              
ATOM   1378  C   GLY A 179      -8.979 -12.512  70.125  1.00  0.00              
ATOM   1379  O   GLY A 179      -9.571 -13.428  69.544  1.00  0.00              
ATOM   1380  N   ARG A 180      -9.601 -11.609  70.882  1.00  0.00              
ATOM   1381  CA  ARG A 180     -11.038 -11.573  71.107  1.00  0.00              
ATOM   1382  CB  ARG A 180     -11.327 -10.468  72.110  1.00  0.00              
ATOM   1383  CG  ARG A 180     -12.766 -10.357  72.599  1.00  0.00              
ATOM   1384  CD  ARG A 180     -12.860  -9.290  73.683  1.00  0.00              
ATOM   1385  NE  ARG A 180     -11.977  -9.626  74.788  1.00  0.00              
ATOM   1386  CZ  ARG A 180     -11.879  -8.915  75.907  1.00  0.00              
ATOM   1387  NH1 ARG A 180     -11.000  -9.337  76.796  1.00  0.00              
ATOM   1388  NH2 ARG A 180     -12.624  -7.844  76.152  1.00  0.00              
ATOM   1389  C   ARG A 180     -11.770 -11.285  69.806  1.00  0.00              
ATOM   1390  O   ARG A 180     -12.744 -11.954  69.452  1.00  0.00              
ATOM   1391  N   ASP A 181     -11.234 -10.322  69.048  1.00  0.00              
ATOM   1392  CA  ASP A 181     -11.838  -9.902  67.791  1.00  0.00              
ATOM   1393  CB  ASP A 181     -11.150  -8.682  67.192  1.00  0.00              
ATOM   1394  CG  ASP A 181     -11.074  -7.475  68.108  1.00  0.00              
ATOM   1395  OD1 ASP A 181     -10.194  -7.477  68.971  1.00  0.00              
ATOM   1396  OD2 ASP A 181     -11.863  -6.547  67.947  1.00  0.00              
ATOM   1397  C   ASP A 181     -11.718 -11.050  66.806  1.00  0.00              
ATOM   1398  O   ASP A 181     -12.676 -11.367  66.102  1.00  0.00              
ATOM   1399  N   LEU A 182     -10.555 -11.714  66.803  1.00  0.00              
ATOM   1400  CA  LEU A 182     -10.362 -12.928  66.021  1.00  0.00              
ATOM   1401  CB  LEU A 182      -8.932 -13.441  66.110  1.00  0.00              
ATOM   1402  CG  LEU A 182      -7.774 -12.578  65.638  1.00  0.00              
ATOM   1403  CD1 LEU A 182      -6.522 -13.426  65.641  1.00  0.00              
ATOM   1404  CD2 LEU A 182      -7.995 -12.047  64.234  1.00  0.00              
ATOM   1405  C   LEU A 182     -11.303 -14.055  66.425  1.00  0.00              
ATOM   1406  O   LEU A 182     -11.819 -14.752  65.557  1.00  0.00              
ATOM   1407  N   THR A 183     -11.574 -14.229  67.724  1.00  0.00              
ATOM   1408  CA  THR A 183     -12.536 -15.215  68.210  1.00  0.00              
ATOM   1409  CB  THR A 183     -12.529 -15.221  69.754  1.00  0.00              
ATOM   1410  OG1 THR A 183     -11.227 -15.621  70.147  1.00  0.00              
ATOM   1411  CG2 THR A 183     -13.546 -16.158  70.373  1.00  0.00              
ATOM   1412  C   THR A 183     -13.937 -14.912  67.680  1.00  0.00              
ATOM   1413  O   THR A 183     -14.645 -15.791  67.183  1.00  0.00              
ATOM   1414  N   ASP A 184     -14.311 -13.629  67.734  1.00  0.00              
ATOM   1415  CA  ASP A 184     -15.625 -13.176  67.288  1.00  0.00              
ATOM   1416  CB  ASP A 184     -15.852 -11.694  67.621  1.00  0.00              
ATOM   1417  CG  ASP A 184     -15.731 -11.284  69.090  1.00  0.00              
ATOM   1418  OD1 ASP A 184     -15.266 -10.172  69.337  1.00  0.00              
ATOM   1419  OD2 ASP A 184     -16.091 -12.048  69.992  1.00  0.00              
ATOM   1420  C   ASP A 184     -15.781 -13.395  65.787  1.00  0.00              
ATOM   1421  O   ASP A 184     -16.804 -13.885  65.302  1.00  0.00              
ATOM   1422  N   TYR A 185     -14.721 -13.067  65.046  1.00  0.00              
ATOM   1423  CA  TYR A 185     -14.622 -13.355  63.625  1.00  0.00              
ATOM   1424  CB  TYR A 185     -13.386 -12.630  63.086  1.00  0.00              
ATOM   1425  CG  TYR A 185     -12.945 -12.996  61.677  1.00  0.00              
ATOM   1426  CD1 TYR A 185     -13.654 -12.583  60.565  1.00  0.00              
ATOM   1427  CE1 TYR A 185     -13.227 -12.946  59.303  1.00  0.00              
ATOM   1428  CD2 TYR A 185     -11.815 -13.768  61.534  1.00  0.00              
ATOM   1429  CE2 TYR A 185     -11.393 -14.128  60.279  1.00  0.00              
ATOM   1430  CZ  TYR A 185     -12.086 -13.709  59.171  1.00  0.00              
ATOM   1431  OH  TYR A 185     -11.593 -14.041  57.925  1.00  0.00              
ATOM   1432  C   TYR A 185     -14.591 -14.854  63.326  1.00  0.00              
ATOM   1433  O   TYR A 185     -15.130 -15.288  62.307  1.00  0.00              
ATOM   1434  N   LEU A 186     -13.985 -15.676  64.186  1.00  0.00              
ATOM   1435  CA  LEU A 186     -13.975 -17.118  63.996  1.00  0.00              
ATOM   1436  CB  LEU A 186     -12.988 -17.795  64.943  1.00  0.00              
ATOM   1437  CG  LEU A 186     -12.630 -19.262  64.721  1.00  0.00              
ATOM   1438  CD1 LEU A 186     -11.982 -19.489  63.366  1.00  0.00              
ATOM   1439  CD2 LEU A 186     -11.682 -19.726  65.804  1.00  0.00              
ATOM   1440  C   LEU A 186     -15.380 -17.681  64.160  1.00  0.00              
ATOM   1441  O   LEU A 186     -15.758 -18.590  63.420  1.00  0.00              
ATOM   1442  N   MET A 187     -16.181 -17.126  65.084  1.00  0.00              
ATOM   1443  CA  MET A 187     -17.608 -17.429  65.138  1.00  0.00              
ATOM   1444  CB  MET A 187     -18.358 -16.680  66.235  1.00  0.00              
ATOM   1445  CG  MET A 187     -17.919 -16.921  67.666  1.00  0.00              
ATOM   1446  SD  MET A 187     -19.118 -16.266  68.853  1.00  0.00              
ATOM   1447  CE  MET A 187     -18.911 -14.525  68.610  1.00  0.00              
ATOM   1448  C   MET A 187     -18.277 -17.079  63.817  1.00  0.00              
ATOM   1449  O   MET A 187     -18.952 -17.927  63.243  1.00  0.00              
ATOM   1450  N   LYS A 188     -18.050 -15.855  63.315  1.00  0.00              
ATOM   1451  CA  LYS A 188     -18.561 -15.392  62.025  1.00  0.00              
ATOM   1452  CB  LYS A 188     -17.979 -13.999  61.747  1.00  0.00              
ATOM   1453  CG  LYS A 188     -18.266 -13.342  60.399  1.00  0.00              
ATOM   1454  CD  LYS A 188     -17.427 -12.075  60.265  1.00  0.00              
ATOM   1455  CE  LYS A 188     -17.667 -11.417  58.913  1.00  0.00              
ATOM   1456  NZ  LYS A 188     -16.879 -10.207  58.749  1.00  0.00              
ATOM   1457  C   LYS A 188     -18.263 -16.347  60.868  1.00  0.00              
ATOM   1458  O   LYS A 188     -19.175 -16.786  60.161  1.00  0.00              
ATOM   1459  N   ILE A 189     -16.997 -16.717  60.658  1.00  0.00              
ATOM   1460  CA  ILE A 189     -16.655 -17.620  59.567  1.00  0.00              
ATOM   1461  CB  ILE A 189     -15.166 -17.536  59.168  1.00  0.00              
ATOM   1462  CG2 ILE A 189     -14.952 -16.181  58.507  1.00  0.00              
ATOM   1463  CG1 ILE A 189     -14.187 -17.789  60.311  1.00  0.00              
ATOM   1464  CD1 ILE A 189     -12.695 -17.663  59.942  1.00  0.00              
ATOM   1465  C   ILE A 189     -17.138 -19.049  59.788  1.00  0.00              
ATOM   1466  O   ILE A 189     -17.585 -19.707  58.843  1.00  0.00              
ATOM   1467  N   LEU A 190     -17.131 -19.535  61.034  1.00  0.00              
ATOM   1468  CA  LEU A 190     -17.718 -20.832  61.328  1.00  0.00              
ATOM   1469  CB  LEU A 190     -17.267 -21.387  62.676  1.00  0.00              
ATOM   1470  CG  LEU A 190     -16.046 -22.310  62.666  1.00  0.00              
ATOM   1471  CD1 LEU A 190     -14.811 -21.646  62.087  1.00  0.00              
ATOM   1472  CD2 LEU A 190     -15.749 -22.810  64.063  1.00  0.00              
ATOM   1473  C   LEU A 190     -19.231 -20.874  61.182  1.00  0.00              
ATOM   1474  O   LEU A 190     -19.750 -21.912  60.774  1.00  0.00              
ATOM   1475  N   THR A 191     -19.969 -19.782  61.428  1.00  0.00              
ATOM   1476  CA  THR A 191     -21.387 -19.733  61.096  1.00  0.00              
ATOM   1477  CB  THR A 191     -22.119 -18.520  61.710  1.00  0.00              
ATOM   1478  OG1 THR A 191     -21.333 -17.349  61.535  1.00  0.00              
ATOM   1479  CG2 THR A 191     -22.382 -18.734  63.187  1.00  0.00              
ATOM   1480  C   THR A 191     -21.615 -19.808  59.594  1.00  0.00              
ATOM   1481  O   THR A 191     -22.576 -20.428  59.135  1.00  0.00              
ATOM   1482  N   GLU A 192     -20.698 -19.237  58.800  1.00  0.00              
ATOM   1483  CA  GLU A 192     -20.777 -19.359  57.349  1.00  0.00              
ATOM   1484  CB  GLU A 192     -19.843 -18.378  56.635  1.00  0.00              
ATOM   1485  CG  GLU A 192     -19.853 -16.925  57.129  1.00  0.00              
ATOM   1486  CD  GLU A 192     -21.219 -16.320  57.433  1.00  0.00              
ATOM   1487  OE1 GLU A 192     -21.857 -15.810  56.514  1.00  0.00              
ATOM   1488  OE2 GLU A 192     -21.641 -16.358  58.593  1.00  0.00              
ATOM   1489  C   GLU A 192     -20.486 -20.789  56.904  1.00  0.00              
ATOM   1490  O   GLU A 192     -20.999 -21.250  55.885  1.00  0.00              
ATOM   1491  N   ARG A 193     -19.676 -21.518  57.678  1.00  0.00              
ATOM   1492  CA  ARG A 193     -19.535 -22.957  57.506  1.00  0.00              
ATOM   1493  CB  ARG A 193     -18.061 -23.316  57.743  1.00  0.00              
ATOM   1494  CG  ARG A 193     -17.639 -24.695  57.248  1.00  0.00              
ATOM   1495  CD  ARG A 193     -16.158 -24.921  57.495  1.00  0.00              
ATOM   1496  NE  ARG A 193     -15.797 -26.307  57.254  1.00  0.00              
ATOM   1497  CZ  ARG A 193     -14.690 -26.681  56.611  1.00  0.00              
ATOM   1498  NH1 ARG A 193     -14.446 -27.982  56.510  1.00  0.00              
ATOM   1499  NH2 ARG A 193     -13.827 -25.799  56.113  1.00  0.00              
ATOM   1500  C   ARG A 193     -20.505 -23.716  58.430  1.00  0.00              
ATOM   1501  O   ARG A 193     -20.208 -24.793  58.953  1.00  0.00              
ATOM   1502  N   GLY A 194     -21.686 -23.151  58.717  1.00  0.00              
ATOM   1503  CA  GLY A 194     -22.751 -23.850  59.429  1.00  0.00              
ATOM   1504  C   GLY A 194     -22.627 -23.858  60.950  1.00  0.00              
ATOM   1505  O   GLY A 194     -23.633 -23.763  61.663  1.00  0.00              
ATOM   1506  N   TYR A 195     -21.405 -23.941  61.481  1.00  0.00              
ATOM   1507  CA  TYR A 195     -21.171 -24.194  62.896  1.00  0.00              
ATOM   1508  CB  TYR A 195     -19.717 -24.593  63.141  1.00  0.00              
ATOM   1509  CG  TYR A 195     -19.138 -25.634  62.190  1.00  0.00              
ATOM   1510  CD1 TYR A 195     -17.908 -25.380  61.625  1.00  0.00              
ATOM   1511  CE1 TYR A 195     -17.339 -26.299  60.776  1.00  0.00              
ATOM   1512  CD2 TYR A 195     -19.810 -26.807  61.892  1.00  0.00              
ATOM   1513  CE2 TYR A 195     -19.243 -27.730  61.033  1.00  0.00              
ATOM   1514  CZ  TYR A 195     -18.001 -27.473  60.492  1.00  0.00              
ATOM   1515  OH  TYR A 195     -17.383 -28.407  59.679  1.00  0.00              
ATOM   1516  C   TYR A 195     -21.531 -22.967  63.727  1.00  0.00              
ATOM   1517  O   TYR A 195     -20.755 -22.032  63.944  1.00  0.00              
ATOM   1518  N   SER A 196     -22.775 -22.990  64.191  1.00  0.00              
ATOM   1519  CA  SER A 196     -23.373 -21.849  64.855  1.00  0.00              
ATOM   1520  CB  SER A 196     -24.881 -21.945  64.669  1.00  0.00              
ATOM   1521  OG  SER A 196     -25.197 -21.932  63.280  1.00  0.00              
ATOM   1522  C   SER A 196     -22.955 -21.641  66.308  1.00  0.00              
ATOM   1523  O   SER A 196     -23.693 -21.908  67.261  1.00  0.00              
ATOM   1524  N   PHE A 197     -21.739 -21.119  66.485  1.00  0.00              
ATOM   1525  CA  PHE A 197     -21.189 -20.799  67.800  1.00  0.00              
ATOM   1526  CB  PHE A 197     -19.664 -20.688  67.695  1.00  0.00              
ATOM   1527  CG  PHE A 197     -18.960 -22.034  67.634  1.00  0.00              
ATOM   1528  CD1 PHE A 197     -18.920 -22.754  66.459  1.00  0.00              
ATOM   1529  CD2 PHE A 197     -18.367 -22.540  68.772  1.00  0.00              
ATOM   1530  CE1 PHE A 197     -18.302 -23.986  66.434  1.00  0.00              
ATOM   1531  CE2 PHE A 197     -17.747 -23.769  68.739  1.00  0.00              
ATOM   1532  CZ  PHE A 197     -17.718 -24.493  67.570  1.00  0.00              
ATOM   1533  C   PHE A 197     -21.778 -19.564  68.492  1.00  0.00              
ATOM   1534  O   PHE A 197     -21.088 -18.792  69.162  1.00  0.00              
ATOM   1535  N   VAL A 198     -23.099 -19.404  68.439  1.00  0.00              
ATOM   1536  CA  VAL A 198     -23.746 -18.141  68.776  1.00  0.00              
ATOM   1537  CB  VAL A 198     -24.978 -17.913  67.854  1.00  0.00              
ATOM   1538  CG1 VAL A 198     -24.520 -17.685  66.421  1.00  0.00              
ATOM   1539  CG2 VAL A 198     -25.979 -19.066  67.900  1.00  0.00              
ATOM   1540  C   VAL A 198     -24.066 -17.889  70.254  1.00  0.00              
ATOM   1541  O   VAL A 198     -25.157 -17.430  70.603  1.00  0.00              
ATOM   1542  N   THR A 199     -23.117 -18.154  71.159  1.00  0.00              
ATOM   1543  CA  THR A 199     -23.301 -17.881  72.581  1.00  0.00              
ATOM   1544  CB  THR A 199     -24.303 -18.871  73.245  1.00  0.00              
ATOM   1545  OG1 THR A 199     -24.650 -18.268  74.485  1.00  0.00              
ATOM   1546  CG2 THR A 199     -23.783 -20.285  73.469  1.00  0.00              
ATOM   1547  C   THR A 199     -21.955 -17.866  73.300  1.00  0.00              
ATOM   1548  O   THR A 199     -20.942 -18.294  72.747  1.00  0.00              
ATOM   1549  N   THR A 200     -21.956 -17.435  74.562  1.00  0.00              
ATOM   1550  CA  THR A 200     -20.756 -17.187  75.354  1.00  0.00              
ATOM   1551  CB  THR A 200     -21.187 -16.596  76.704  1.00  0.00              
ATOM   1552  OG1 THR A 200     -22.316 -17.370  77.099  1.00  0.00              
ATOM   1553  CG2 THR A 200     -21.538 -15.119  76.620  1.00  0.00              
ATOM   1554  C   THR A 200     -19.879 -18.413  75.577  1.00  0.00              
ATOM   1555  O   THR A 200     -18.677 -18.394  75.301  1.00  0.00              
ATOM   1556  N   ALA A 201     -20.493 -19.496  76.067  1.00  0.00              
ATOM   1557  CA  ALA A 201     -19.817 -20.779  76.228  1.00  0.00              
ATOM   1558  CB  ALA A 201     -20.817 -21.816  76.714  1.00  0.00              
ATOM   1559  C   ALA A 201     -19.216 -21.285  74.921  1.00  0.00              
ATOM   1560  O   ALA A 201     -18.059 -21.706  74.868  1.00  0.00              
ATOM   1561  N   GLU A 202     -19.992 -21.176  73.837  1.00  0.00              
ATOM   1562  CA  GLU A 202     -19.517 -21.516  72.507  1.00  0.00              
ATOM   1563  CB  GLU A 202     -20.665 -21.470  71.513  1.00  0.00              
ATOM   1564  CG  GLU A 202     -21.614 -22.664  71.560  1.00  0.00              
ATOM   1565  CD  GLU A 202     -21.057 -23.936  70.935  1.00  0.00              
ATOM   1566  OE1 GLU A 202     -21.198 -24.106  69.725  1.00  0.00              
ATOM   1567  OE2 GLU A 202     -20.492 -24.755  71.658  1.00  0.00              
ATOM   1568  C   GLU A 202     -18.385 -20.610  72.042  1.00  0.00              
ATOM   1569  O   GLU A 202     -17.462 -21.084  71.384  1.00  0.00              
ATOM   1570  N   ARG A 203     -18.407 -19.324  72.404  1.00  0.00              
ATOM   1571  CA  ARG A 203     -17.331 -18.400  72.079  1.00  0.00              
ATOM   1572  CB  ARG A 203     -17.722 -16.976  72.456  1.00  0.00              
ATOM   1573  CG  ARG A 203     -16.886 -15.935  71.729  1.00  0.00              
ATOM   1574  CD  ARG A 203     -17.196 -14.514  72.167  1.00  0.00              
ATOM   1575  NE  ARG A 203     -16.703 -14.245  73.508  1.00  0.00              
ATOM   1576  CZ  ARG A 203     -16.041 -13.129  73.824  1.00  0.00              
ATOM   1577  NH1 ARG A 203     -15.675 -12.973  75.093  1.00  0.00              
ATOM   1578  NH2 ARG A 203     -15.736 -12.209  72.909  1.00  0.00              
ATOM   1579  C   ARG A 203     -16.050 -18.811  72.799  1.00  0.00              
ATOM   1580  O   ARG A 203     -14.971 -18.793  72.207  1.00  0.00              
ATOM   1581  N   GLU A 204     -16.151 -19.232  74.065  1.00  0.00              
ATOM   1582  CA  GLU A 204     -15.019 -19.809  74.780  1.00  0.00              
ATOM   1583  CB  GLU A 204     -15.391 -20.092  76.231  1.00  0.00              
ATOM   1584  CG  GLU A 204     -15.494 -18.841  77.099  1.00  0.00              
ATOM   1585  CD  GLU A 204     -14.148 -18.203  77.421  1.00  0.00              
ATOM   1586  OE1 GLU A 204     -13.494 -18.650  78.368  1.00  0.00              
ATOM   1587  OE2 GLU A 204     -13.747 -17.257  76.742  1.00  0.00              
ATOM   1588  C   GLU A 204     -14.479 -21.073  74.121  1.00  0.00              
ATOM   1589  O   GLU A 204     -13.264 -21.235  73.990  1.00  0.00              
ATOM   1590  N   ILE A 205     -15.368 -21.964  73.667  1.00  0.00              
ATOM   1591  CA  ILE A 205     -14.955 -23.151  72.926  1.00  0.00              
ATOM   1592  CB  ILE A 205     -16.144 -24.122  72.709  1.00  0.00              
ATOM   1593  CG2 ILE A 205     -15.727 -25.337  71.881  1.00  0.00              
ATOM   1594  CG1 ILE A 205     -16.698 -24.591  74.052  1.00  0.00              
ATOM   1595  CD1 ILE A 205     -17.987 -25.433  73.978  1.00  0.00              
ATOM   1596  C   ILE A 205     -14.270 -22.773  71.613  1.00  0.00              
ATOM   1597  O   ILE A 205     -13.197 -23.299  71.318  1.00  0.00              
ATOM   1598  N   VAL A 206     -14.814 -21.829  70.836  1.00  0.00              
ATOM   1599  CA  VAL A 206     -14.206 -21.431  69.573  1.00  0.00              
ATOM   1600  CB  VAL A 206     -15.216 -20.645  68.697  1.00  0.00              
ATOM   1601  CG1 VAL A 206     -15.308 -19.160  68.987  1.00  0.00              
ATOM   1602  CG2 VAL A 206     -14.955 -20.908  67.230  1.00  0.00              
ATOM   1603  C   VAL A 206     -12.871 -20.714  69.780  1.00  0.00              
ATOM   1604  O   VAL A 206     -11.947 -20.865  68.979  1.00  0.00              
ATOM   1605  N   ARG A 207     -12.735 -19.973  70.886  1.00  0.00              
ATOM   1606  CA  ARG A 207     -11.462 -19.394  71.292  1.00  0.00              
ATOM   1607  CB  ARG A 207     -11.655 -18.542  72.535  1.00  0.00              
ATOM   1608  CG  ARG A 207     -10.492 -17.606  72.835  1.00  0.00              
ATOM   1609  CD  ARG A 207     -10.349 -17.452  74.336  1.00  0.00              
ATOM   1610  NE  ARG A 207      -9.895 -18.714  74.898  1.00  0.00              
ATOM   1611  CZ  ARG A 207     -10.243 -19.153  76.104  1.00  0.00              
ATOM   1612  NH1 ARG A 207      -9.727 -20.305  76.505  1.00  0.00              
ATOM   1613  NH2 ARG A 207     -11.089 -18.479  76.877  1.00  0.00              
ATOM   1614  C   ARG A 207     -10.461 -20.505  71.597  1.00  0.00              
ATOM   1615  O   ARG A 207      -9.299 -20.428  71.197  1.00  0.00              
ATOM   1616  N   ASP A 208     -10.896 -21.566  72.287  1.00  0.00              
ATOM   1617  CA  ASP A 208     -10.057 -22.737  72.514  1.00  0.00              
ATOM   1618  CB  ASP A 208     -10.735 -23.723  73.461  1.00  0.00              
ATOM   1619  CG  ASP A 208      -9.897 -24.961  73.751  1.00  0.00              
ATOM   1620  OD1 ASP A 208     -10.217 -26.034  73.227  1.00  0.00              
ATOM   1621  OD2 ASP A 208      -8.940 -24.865  74.516  1.00  0.00              
ATOM   1622  C   ASP A 208      -9.658 -23.444  71.224  1.00  0.00              
ATOM   1623  O   ASP A 208      -8.522 -23.906  71.108  1.00  0.00              
ATOM   1624  N   ILE A 209     -10.577 -23.530  70.253  1.00  0.00              
ATOM   1625  CA  ILE A 209     -10.278 -24.045  68.918  1.00  0.00              
ATOM   1626  CB  ILE A 209     -11.520 -24.015  67.990  1.00  0.00              
ATOM   1627  CG2 ILE A 209     -11.148 -24.515  66.601  1.00  0.00              
ATOM   1628  CG1 ILE A 209     -12.683 -24.823  68.539  1.00  0.00              
ATOM   1629  CD1 ILE A 209     -13.976 -24.779  67.700  1.00  0.00              
ATOM   1630  C   ILE A 209      -9.163 -23.219  68.288  1.00  0.00              
ATOM   1631  O   ILE A 209      -8.183 -23.771  67.789  1.00  0.00              
ATOM   1632  N   LYS A 210      -9.312 -21.891  68.335  1.00  0.00              
ATOM   1633  CA  LYS A 210      -8.319 -20.962  67.822  1.00  0.00              
ATOM   1634  CB  LYS A 210      -8.807 -19.547  68.097  1.00  0.00              
ATOM   1635  CG  LYS A 210      -8.031 -18.441  67.405  1.00  0.00              
ATOM   1636  CD  LYS A 210      -8.498 -17.062  67.840  1.00  0.00              
ATOM   1637  CE  LYS A 210      -8.270 -16.872  69.331  1.00  0.00              
ATOM   1638  NZ  LYS A 210      -7.808 -15.525  69.586  1.00  0.00              
ATOM   1639  C   LYS A 210      -6.957 -21.213  68.465  1.00  0.00              
ATOM   1640  O   LYS A 210      -5.983 -21.471  67.758  1.00  0.00              
ATOM   1641  N   GLU A 211      -6.909 -21.240  69.803  1.00  0.00              
ATOM   1642  CA  GLU A 211      -5.690 -21.520  70.557  1.00  0.00              
ATOM   1643  CB  GLU A 211      -5.983 -21.560  72.052  1.00  0.00              
ATOM   1644  CG  GLU A 211      -6.453 -20.244  72.655  1.00  0.00              
ATOM   1645  CD  GLU A 211      -6.801 -20.355  74.132  1.00  0.00              
ATOM   1646  OE1 GLU A 211      -6.034 -19.861  74.955  1.00  0.00              
ATOM   1647  OE2 GLU A 211      -7.840 -20.931  74.469  1.00  0.00              
ATOM   1648  C   GLU A 211      -5.002 -22.827  70.179  1.00  0.00              
ATOM   1649  O   GLU A 211      -3.774 -22.898  70.144  1.00  0.00              
ATOM   1650  N   LYS A 212      -5.787 -23.874  69.913  1.00  0.00              
ATOM   1651  CA  LYS A 212      -5.236 -25.157  69.506  1.00  0.00              
ATOM   1652  CB  LYS A 212      -6.213 -26.270  69.850  1.00  0.00              
ATOM   1653  CG  LYS A 212      -6.239 -26.583  71.335  1.00  0.00              
ATOM   1654  CD  LYS A 212      -7.402 -27.505  71.636  1.00  0.00              
ATOM   1655  CE  LYS A 212      -7.345 -27.929  73.092  1.00  0.00              
ATOM   1656  NZ  LYS A 212      -8.639 -28.432  73.508  1.00  0.00              
ATOM   1657  C   LYS A 212      -4.851 -25.265  68.038  1.00  0.00              
ATOM   1658  O   LYS A 212      -3.829 -25.868  67.705  1.00  0.00              
ATOM   1659  N   LEU A 213      -5.651 -24.693  67.138  1.00  0.00              
ATOM   1660  CA  LEU A 213      -5.503 -24.970  65.719  1.00  0.00              
ATOM   1661  CB  LEU A 213      -6.818 -25.473  65.124  1.00  0.00              
ATOM   1662  CG  LEU A 213      -7.427 -26.780  65.617  1.00  0.00              
ATOM   1663  CD1 LEU A 213      -8.706 -27.066  64.850  1.00  0.00              
ATOM   1664  CD2 LEU A 213      -6.457 -27.939  65.453  1.00  0.00              
ATOM   1665  C   LEU A 213      -4.984 -23.842  64.844  1.00  0.00              
ATOM   1666  O   LEU A 213      -4.335 -24.121  63.832  1.00  0.00              
ATOM   1667  N   CYS A 214      -5.234 -22.577  65.189  1.00  0.00              
ATOM   1668  CA  CYS A 214      -5.035 -21.501  64.232  1.00  0.00              
ATOM   1669  CB  CYS A 214      -5.855 -20.272  64.596  1.00  0.00              
ATOM   1670  SG  CYS A 214      -5.177 -19.285  65.953  1.00  0.00              
ATOM   1671  C   CYS A 214      -3.578 -21.111  64.036  1.00  0.00              
ATOM   1672  O   CYS A 214      -2.760 -21.162  64.958  1.00  0.00              
ATOM   1673  N   TYR A 215      -3.259 -20.705  62.809  1.00  0.00              
ATOM   1674  CA  TYR A 215      -1.901 -20.344  62.446  1.00  0.00              
ATOM   1675  CB  TYR A 215      -1.131 -21.548  61.876  1.00  0.00              
ATOM   1676  CG  TYR A 215      -1.767 -22.267  60.690  1.00  0.00              
ATOM   1677  CD1 TYR A 215      -1.362 -21.978  59.400  1.00  0.00              
ATOM   1678  CE1 TYR A 215      -1.920 -22.655  58.336  1.00  0.00              
ATOM   1679  CD2 TYR A 215      -2.730 -23.232  60.915  1.00  0.00              
ATOM   1680  CE2 TYR A 215      -3.288 -23.909  59.853  1.00  0.00              
ATOM   1681  CZ  TYR A 215      -2.881 -23.614  58.572  1.00  0.00              
ATOM   1682  OH  TYR A 215      -3.450 -24.289  57.512  1.00  0.00              
ATOM   1683  C   TYR A 215      -1.927 -19.196  61.454  1.00  0.00              
ATOM   1684  O   TYR A 215      -2.904 -19.020  60.723  1.00  0.00              
ATOM   1685  N   VAL A 216      -0.870 -18.392  61.420  1.00  0.00              
ATOM   1686  CA  VAL A 216      -0.805 -17.280  60.491  1.00  0.00              
ATOM   1687  CB  VAL A 216       0.070 -16.139  61.042  1.00  0.00              
ATOM   1688  CG1 VAL A 216       0.092 -14.963  60.081  1.00  0.00              
ATOM   1689  CG2 VAL A 216      -0.454 -15.661  62.386  1.00  0.00              
ATOM   1690  C   VAL A 216      -0.273 -17.810  59.169  1.00  0.00              
ATOM   1691  O   VAL A 216       0.781 -18.447  59.101  1.00  0.00              
ATOM   1692  N   ALA A 217      -1.052 -17.561  58.118  1.00  0.00              
ATOM   1693  CA  ALA A 217      -0.684 -17.968  56.774  1.00  0.00              
ATOM   1694  CB  ALA A 217      -1.806 -17.604  55.816  1.00  0.00              
ATOM   1695  C   ALA A 217       0.577 -17.276  56.279  1.00  0.00              
ATOM   1696  O   ALA A 217       0.665 -16.048  56.290  1.00  0.00              
ATOM   1697  N   LEU A 218       1.569 -18.059  55.850  1.00  0.00              
ATOM   1698  CA  LEU A 218       2.780 -17.517  55.251  1.00  0.00              
ATOM   1699  CB  LEU A 218       3.836 -18.616  55.128  1.00  0.00              
ATOM   1700  CG  LEU A 218       5.195 -18.308  54.499  1.00  0.00              
ATOM   1701  CD1 LEU A 218       5.922 -17.192  55.234  1.00  0.00              
ATOM   1702  CD2 LEU A 218       6.046 -19.564  54.478  1.00  0.00              
ATOM   1703  C   LEU A 218       2.447 -16.930  53.884  1.00  0.00              
ATOM   1704  O   LEU A 218       2.900 -15.844  53.519  1.00  0.00              
ATOM   1705  N   ASP A 219       1.651 -17.653  53.097  1.00  0.00              
ATOM   1706  CA  ASP A 219       1.088 -17.081  51.893  1.00  0.00              
ATOM   1707  CB  ASP A 219       1.795 -17.550  50.628  1.00  0.00              
ATOM   1708  CG  ASP A 219       1.425 -16.649  49.461  1.00  0.00              
ATOM   1709  OD1 ASP A 219       0.387 -16.873  48.827  1.00  0.00              
ATOM   1710  OD2 ASP A 219       2.171 -15.700  49.216  1.00  0.00              
ATOM   1711  C   ASP A 219      -0.376 -17.462  51.832  1.00  0.00              
ATOM   1712  O   ASP A 219      -0.738 -18.591  51.493  1.00  0.00              
ATOM   1713  N   PHE A 220      -1.201 -16.467  52.159  1.00  0.00              
ATOM   1714  CA  PHE A 220      -2.644 -16.624  52.230  1.00  0.00              
ATOM   1715  CB  PHE A 220      -3.282 -15.267  52.534  1.00  0.00              
ATOM   1716  CG  PHE A 220      -4.786 -15.304  52.777  1.00  0.00              
ATOM   1717  CD1 PHE A 220      -5.322 -16.142  53.740  1.00  0.00              
ATOM   1718  CD2 PHE A 220      -5.614 -14.488  52.031  1.00  0.00              
ATOM   1719  CE1 PHE A 220      -6.684 -16.159  53.951  1.00  0.00              
ATOM   1720  CE2 PHE A 220      -6.975 -14.513  52.251  1.00  0.00              
ATOM   1721  CZ  PHE A 220      -7.510 -15.345  53.209  1.00  0.00              
ATOM   1722  C   PHE A 220      -3.275 -17.241  50.990  1.00  0.00              
ATOM   1723  O   PHE A 220      -3.971 -18.248  51.103  1.00  0.00              
ATOM   1724  N   GLU A 221      -3.006 -16.689  49.803  1.00  0.00              
ATOM   1725  CA  GLU A 221      -3.671 -17.142  48.592  1.00  0.00              
ATOM   1726  CB  GLU A 221      -3.450 -16.141  47.462  1.00  0.00              
ATOM   1727  CG  GLU A 221      -4.414 -16.300  46.282  1.00  0.00              
ATOM   1728  CD  GLU A 221      -5.889 -16.149  46.645  1.00  0.00              
ATOM   1729  OE1 GLU A 221      -6.305 -15.042  46.987  1.00  0.00              
ATOM   1730  OE2 GLU A 221      -6.617 -17.139  46.586  1.00  0.00              
ATOM   1731  C   GLU A 221      -3.244 -18.545  48.178  1.00  0.00              
ATOM   1732  O   GLU A 221      -4.090 -19.356  47.798  1.00  0.00              
ATOM   1733  N   ASN A 222      -1.945 -18.856  48.274  1.00  0.00              
ATOM   1734  CA  ASN A 222      -1.449 -20.200  48.005  1.00  0.00              
ATOM   1735  CB  ASN A 222       0.075 -20.228  48.120  1.00  0.00              
ATOM   1736  CG  ASN A 222       0.710 -21.609  48.007  1.00  0.00              
ATOM   1737  OD1 ASN A 222       1.470 -22.018  48.879  1.00  0.00              
ATOM   1738  ND2 ASN A 222       0.452 -22.385  46.963  1.00  0.00              
ATOM   1739  C   ASN A 222      -2.079 -21.231  48.934  1.00  0.00              
ATOM   1740  O   ASN A 222      -2.601 -22.250  48.476  1.00  0.00              
ATOM   1741  N   GLU A 223      -2.082 -20.933  50.237  1.00  0.00              
ATOM   1742  CA  GLU A 223      -2.710 -21.804  51.215  1.00  0.00              
ATOM   1743  CB  GLU A 223      -2.403 -21.322  52.618  1.00  0.00              
ATOM   1744  CG  GLU A 223      -0.958 -21.617  52.992  1.00  0.00              
ATOM   1745  CD  GLU A 223      -0.506 -20.942  54.273  1.00  0.00              
ATOM   1746  OE1 GLU A 223      -1.078 -21.195  55.332  1.00  0.00              
ATOM   1747  OE2 GLU A 223       0.432 -20.142  54.218  1.00  0.00              
ATOM   1748  C   GLU A 223      -4.210 -21.955  51.009  1.00  0.00              
ATOM   1749  O   GLU A 223      -4.739 -23.064  51.122  1.00  0.00              
ATOM   1750  N   MET A 224      -4.898 -20.862  50.662  1.00  0.00              
ATOM   1751  CA  MET A 224      -6.318 -20.893  50.343  1.00  0.00              
ATOM   1752  CB  MET A 224      -6.848 -19.476  50.125  1.00  0.00              
ATOM   1753  CG  MET A 224      -8.352 -19.396  49.897  1.00  0.00              
ATOM   1754  SD  MET A 224      -8.974 -17.698  49.841  1.00  0.00              
ATOM   1755  CE  MET A 224      -9.780 -17.653  51.416  1.00  0.00              
ATOM   1756  C   MET A 224      -6.590 -21.774  49.131  1.00  0.00              
ATOM   1757  O   MET A 224      -7.547 -22.549  49.145  1.00  0.00              
ATOM   1758  N   ALA A 225      -5.737 -21.713  48.102  1.00  0.00              
ATOM   1759  CA  ALA A 225      -5.839 -22.608  46.958  1.00  0.00              
ATOM   1760  CB  ALA A 225      -4.737 -22.304  45.954  1.00  0.00              
ATOM   1761  C   ALA A 225      -5.723 -24.076  47.356  1.00  0.00              
ATOM   1762  O   ALA A 225      -6.524 -24.900  46.907  1.00  0.00              
ATOM   1763  N   THR A 226      -4.767 -24.429  48.223  1.00  0.00              
ATOM   1764  CA  THR A 226      -4.680 -25.784  48.755  1.00  0.00              
ATOM   1765  CB  THR A 226      -3.298 -26.039  49.380  1.00  0.00              
ATOM   1766  OG1 THR A 226      -2.923 -24.869  50.097  1.00  0.00              
ATOM   1767  CG2 THR A 226      -2.262 -26.362  48.316  1.00  0.00              
ATOM   1768  C   THR A 226      -5.798 -26.178  49.717  1.00  0.00              
ATOM   1769  O   THR A 226      -6.142 -27.354  49.827  1.00  0.00              
ATOM   1770  N   ALA A 227      -6.385 -25.213  50.430  1.00  0.00              
ATOM   1771  CA  ALA A 227      -7.522 -25.484  51.298  1.00  0.00              
ATOM   1772  CB  ALA A 227      -7.715 -24.331  52.264  1.00  0.00              
ATOM   1773  C   ALA A 227      -8.818 -25.658  50.517  1.00  0.00              
ATOM   1774  O   ALA A 227      -9.723 -26.373  50.947  1.00  0.00              
ATOM   1775  N   ALA A 228      -8.929 -24.983  49.368  1.00  0.00              
ATOM   1776  CA  ALA A 228     -10.024 -25.202  48.436  1.00  0.00              
ATOM   1777  CB  ALA A 228     -10.040 -24.094  47.393  1.00  0.00              
ATOM   1778  C   ALA A 228      -9.840 -26.525  47.706  1.00  0.00              
ATOM   1779  O   ALA A 228     -10.782 -27.299  47.533  1.00  0.00              
ATOM   1780  N   SER A 229      -8.604 -26.824  47.297  1.00  0.00              
ATOM   1781  CA  SER A 229      -8.281 -28.104  46.684  1.00  0.00              
ATOM   1782  CB  SER A 229      -7.088 -27.921  45.745  1.00  0.00              
ATOM   1783  OG  SER A 229      -7.230 -26.772  44.918  1.00  0.00              
ATOM   1784  C   SER A 229      -7.961 -29.096  47.803  1.00  0.00              
ATOM   1785  O   SER A 229      -6.876 -29.680  47.876  1.00  0.00              
ATOM   1786  N   SER A 230      -8.938 -29.305  48.687  1.00  0.00              
ATOM   1787  CA  SER A 230      -8.736 -29.981  49.956  1.00  0.00              
ATOM   1788  CB  SER A 230      -9.941 -29.691  50.847  1.00  0.00              
ATOM   1789  OG  SER A 230     -11.155 -29.677  50.104  1.00  0.00              
ATOM   1790  C   SER A 230      -8.382 -31.465  49.929  1.00  0.00              
ATOM   1791  O   SER A 230      -9.199 -32.362  50.143  1.00  0.00              
ATOM   1792  N   SER A 231      -7.106 -31.719  49.642  1.00  0.00              
ATOM   1793  CA  SER A 231      -6.517 -33.039  49.778  1.00  0.00              
ATOM   1794  CB  SER A 231      -5.170 -33.025  49.061  1.00  0.00              
ATOM   1795  OG  SER A 231      -4.349 -31.953  49.524  1.00  0.00              
ATOM   1796  C   SER A 231      -6.308 -33.386  51.247  1.00  0.00              
ATOM   1797  O   SER A 231      -6.565 -34.494  51.716  1.00  0.00              
ATOM   1798  N   SER A 232      -5.821 -32.372  51.962  1.00  0.00              
ATOM   1799  CA  SER A 232      -5.308 -32.544  53.308  1.00  0.00              
ATOM   1800  CB  SER A 232      -3.854 -33.010  53.201  1.00  0.00              
ATOM   1801  OG  SER A 232      -3.171 -32.380  52.115  1.00  0.00              
ATOM   1802  C   SER A 232      -5.401 -31.319  54.209  1.00  0.00              
ATOM   1803  O   SER A 232      -5.452 -31.465  55.431  1.00  0.00              
ATOM   1804  N   LEU A 233      -5.449 -30.095  53.669  1.00  0.00              
ATOM   1805  CA  LEU A 233      -5.375 -28.899  54.495  1.00  0.00              
ATOM   1806  CB  LEU A 233      -4.783 -27.747  53.676  1.00  0.00              
ATOM   1807  CG  LEU A 233      -4.289 -26.504  54.415  1.00  0.00              
ATOM   1808  CD1 LEU A 233      -3.117 -26.845  55.323  1.00  0.00              
ATOM   1809  CD2 LEU A 233      -3.867 -25.435  53.426  1.00  0.00              
ATOM   1810  C   LEU A 233      -6.701 -28.516  55.157  1.00  0.00              
ATOM   1811  O   LEU A 233      -7.401 -27.587  54.745  1.00  0.00              
ATOM   1812  N   GLU A 234      -7.059 -29.297  56.181  1.00  0.00              
ATOM   1813  CA  GLU A 234      -8.149 -28.992  57.097  1.00  0.00              
ATOM   1814  CB  GLU A 234      -9.527 -29.077  56.433  1.00  0.00              
ATOM   1815  CG  GLU A 234     -10.038 -30.367  55.807  1.00  0.00              
ATOM   1816  CD  GLU A 234     -11.352 -30.151  55.065  1.00  0.00              
ATOM   1817  OE1 GLU A 234     -11.428 -30.512  53.892  1.00  0.00              
ATOM   1818  OE2 GLU A 234     -12.300 -29.608  55.645  1.00  0.00              
ATOM   1819  C   GLU A 234      -8.088 -29.912  58.306  1.00  0.00              
ATOM   1820  O   GLU A 234      -7.571 -31.027  58.201  1.00  0.00              
ATOM   1821  N   LYS A 235      -8.591 -29.480  59.464  1.00  0.00              
ATOM   1822  CA  LYS A 235      -8.525 -30.310  60.653  1.00  0.00              
ATOM   1823  CB  LYS A 235      -7.493 -29.757  61.648  1.00  0.00              
ATOM   1824  CG  LYS A 235      -7.177 -30.664  62.842  1.00  0.00              
ATOM   1825  CD  LYS A 235      -6.749 -32.056  62.387  1.00  0.00              
ATOM   1826  CE  LYS A 235      -6.877 -33.043  63.533  1.00  0.00              
ATOM   1827  NZ  LYS A 235      -7.188 -34.365  63.019  1.00  0.00              
ATOM   1828  C   LYS A 235      -9.881 -30.538  61.307  1.00  0.00              
ATOM   1829  O   LYS A 235     -10.763 -29.680  61.346  1.00  0.00              
ATOM   1830  N   SER A 236     -10.014 -31.773  61.780  1.00  0.00              
ATOM   1831  CA  SER A 236     -11.179 -32.268  62.480  1.00  0.00              
ATOM   1832  CB  SER A 236     -11.155 -33.783  62.278  1.00  0.00              
ATOM   1833  OG  SER A 236      -9.877 -34.301  62.657  1.00  0.00              
ATOM   1834  C   SER A 236     -11.129 -31.918  63.967  1.00  0.00              
ATOM   1835  O   SER A 236     -10.401 -32.569  64.725  1.00  0.00              
ATOM   1836  N   TYR A 237     -11.864 -30.906  64.428  1.00  0.00              
ATOM   1837  CA  TYR A 237     -11.913 -30.612  65.853  1.00  0.00              
ATOM   1838  CB  TYR A 237     -11.992 -29.099  66.110  1.00  0.00              
ATOM   1839  CG  TYR A 237     -11.964 -28.700  67.585  1.00  0.00              
ATOM   1840  CD1 TYR A 237     -10.759 -28.472  68.226  1.00  0.00              
ATOM   1841  CE1 TYR A 237     -10.741 -28.117  69.562  1.00  0.00              
ATOM   1842  CD2 TYR A 237     -13.148 -28.570  68.286  1.00  0.00              
ATOM   1843  CE2 TYR A 237     -13.134 -28.233  69.623  1.00  0.00              
ATOM   1844  CZ  TYR A 237     -11.932 -27.998  70.249  1.00  0.00              
ATOM   1845  OH  TYR A 237     -11.943 -27.629  71.579  1.00  0.00              
ATOM   1846  C   TYR A 237     -13.133 -31.317  66.424  1.00  0.00              
ATOM   1847  O   TYR A 237     -14.253 -31.100  65.962  1.00  0.00              
ATOM   1848  N   GLU A 238     -12.954 -32.177  67.427  1.00  0.00              
ATOM   1849  CA  GLU A 238     -14.104 -32.753  68.098  1.00  0.00              
ATOM   1850  CB  GLU A 238     -13.809 -34.139  68.658  1.00  0.00              
ATOM   1851  CG  GLU A 238     -15.102 -34.826  69.094  1.00  0.00              
ATOM   1852  CD  GLU A 238     -14.930 -36.191  69.738  1.00  0.00              
ATOM   1853  OE1 GLU A 238     -14.459 -37.113  69.073  1.00  0.00              
ATOM   1854  OE2 GLU A 238     -15.281 -36.328  70.909  1.00  0.00              
ATOM   1855  C   GLU A 238     -14.557 -31.819  69.210  1.00  0.00              
ATOM   1856  O   GLU A 238     -13.836 -31.577  70.181  1.00  0.00              
ATOM   1857  N   LEU A 239     -15.744 -31.245  69.029  1.00  0.00              
ATOM   1858  CA  LEU A 239     -16.422 -30.524  70.093  1.00  0.00              
ATOM   1859  CB  LEU A 239     -17.700 -29.870  69.572  1.00  0.00              
ATOM   1860  CG  LEU A 239     -17.610 -28.774  68.524  1.00  0.00              
ATOM   1861  CD1 LEU A 239     -19.004 -28.300  68.150  1.00  0.00              
ATOM   1862  CD2 LEU A 239     -16.791 -27.610  69.042  1.00  0.00              
ATOM   1863  C   LEU A 239     -16.783 -31.482  71.225  1.00  0.00              
ATOM   1864  O   LEU A 239     -17.227 -32.597  70.937  1.00  0.00              
ATOM   1865  N   PRO A 240     -16.656 -31.109  72.512  1.00  0.00              
ATOM   1866  CD  PRO A 240     -16.190 -29.791  72.941  1.00  0.00              
ATOM   1867  CA  PRO A 240     -16.898 -31.970  73.675  1.00  0.00              
ATOM   1868  CB  PRO A 240     -16.830 -30.990  74.826  1.00  0.00              
ATOM   1869  CG  PRO A 240     -15.760 -30.033  74.375  1.00  0.00              
ATOM   1870  C   PRO A 240     -18.189 -32.787  73.719  1.00  0.00              
ATOM   1871  O   PRO A 240     -18.279 -33.786  74.430  1.00  0.00              
ATOM   1872  N   ASP A 241     -19.199 -32.393  72.940  1.00  0.00              
ATOM   1873  CA  ASP A 241     -20.445 -33.142  72.828  1.00  0.00              
ATOM   1874  CB  ASP A 241     -21.616 -32.171  72.586  1.00  0.00              
ATOM   1875  CG  ASP A 241     -21.711 -31.608  71.170  1.00  0.00              
ATOM   1876  OD1 ASP A 241     -20.681 -31.223  70.608  1.00  0.00              
ATOM   1877  OD2 ASP A 241     -22.811 -31.542  70.624  1.00  0.00              
ATOM   1878  C   ASP A 241     -20.391 -34.183  71.705  1.00  0.00              
ATOM   1879  O   ASP A 241     -21.430 -34.654  71.243  1.00  0.00              
ATOM   1880  N   GLY A 242     -19.203 -34.504  71.188  1.00  0.00              
ATOM   1881  CA  GLY A 242     -19.051 -35.521  70.161  1.00  0.00              
ATOM   1882  C   GLY A 242     -18.951 -34.956  68.750  1.00  0.00              
ATOM   1883  O   GLY A 242     -18.516 -35.667  67.841  1.00  0.00              
ATOM   1884  N   GLN A 243     -19.301 -33.685  68.516  1.00  0.00              
ATOM   1885  CA  GLN A 243     -19.343 -33.152  67.161  1.00  0.00              
ATOM   1886  CB  GLN A 243     -20.166 -31.873  67.080  1.00  0.00              
ATOM   1887  CG  GLN A 243     -21.666 -32.073  67.216  1.00  0.00              
ATOM   1888  CD  GLN A 243     -22.450 -30.786  67.004  1.00  0.00              
ATOM   1889  OE1 GLN A 243     -22.363 -30.140  65.963  1.00  0.00              
ATOM   1890  NE2 GLN A 243     -23.251 -30.352  67.965  1.00  0.00              
ATOM   1891  C   GLN A 243     -17.969 -32.918  66.549  1.00  0.00              
ATOM   1892  O   GLN A 243     -17.313 -31.901  66.785  1.00  0.00              
ATOM   1893  N   VAL A 244     -17.504 -33.905  65.784  1.00  0.00              
ATOM   1894  CA  VAL A 244     -16.273 -33.772  65.015  1.00  0.00              
ATOM   1895  CB  VAL A 244     -15.761 -35.147  64.512  1.00  0.00              
ATOM   1896  CG1 VAL A 244     -14.367 -35.006  63.920  1.00  0.00              
ATOM   1897  CG2 VAL A 244     -15.732 -36.200  65.610  1.00  0.00              
ATOM   1898  C   VAL A 244     -16.510 -32.808  63.852  1.00  0.00              
ATOM   1899  O   VAL A 244     -16.980 -33.186  62.776  1.00  0.00              
ATOM   1900  N   ILE A 245     -16.229 -31.528  64.093  1.00  0.00              
ATOM   1901  CA  ILE A 245     -16.397 -30.500  63.078  1.00  0.00              
ATOM   1902  CB  ILE A 245     -16.816 -29.138  63.688  1.00  0.00              
ATOM   1903  CG2 ILE A 245     -18.184 -29.301  64.341  1.00  0.00              
ATOM   1904  CG1 ILE A 245     -15.802 -28.533  64.655  1.00  0.00              
ATOM   1905  CD1 ILE A 245     -16.119 -27.086  65.078  1.00  0.00              
ATOM   1906  C   ILE A 245     -15.156 -30.357  62.205  1.00  0.00              
ATOM   1907  O   ILE A 245     -14.025 -30.547  62.660  1.00  0.00              
ATOM   1908  N   THR A 246     -15.357 -30.023  60.931  1.00  0.00              
ATOM   1909  CA  THR A 246     -14.245 -29.888  60.002  1.00  0.00              
ATOM   1910  CB  THR A 246     -14.576 -30.512  58.622  1.00  0.00              
ATOM   1911  OG1 THR A 246     -15.700 -29.835  58.054  1.00  0.00              
ATOM   1912  CG2 THR A 246     -14.829 -32.008  58.718  1.00  0.00              
ATOM   1913  C   THR A 246     -13.899 -28.412  59.883  1.00  0.00              
ATOM   1914  O   THR A 246     -14.802 -27.592  59.715  1.00  0.00              
ATOM   1915  N   ILE A 247     -12.641 -28.003  60.032  1.00  0.00              
ATOM   1916  CA  ILE A 247     -12.281 -26.601  59.889  1.00  0.00              
ATOM   1917  CB  ILE A 247     -11.876 -26.010  61.262  1.00  0.00              
ATOM   1918  CG2 ILE A 247     -11.488 -24.545  61.116  1.00  0.00              
ATOM   1919  CG1 ILE A 247     -13.022 -26.123  62.265  1.00  0.00              
ATOM   1920  CD1 ILE A 247     -12.637 -25.864  63.725  1.00  0.00              
ATOM   1921  C   ILE A 247     -11.163 -26.522  58.861  1.00  0.00              
ATOM   1922  O   ILE A 247     -10.075 -27.070  59.058  1.00  0.00              
ATOM   1923  N   GLY A 248     -11.465 -25.886  57.730  1.00  0.00              
ATOM   1924  CA  GLY A 248     -10.516 -25.758  56.637  1.00  0.00              
ATOM   1925  C   GLY A 248      -9.731 -24.463  56.685  1.00  0.00              
ATOM   1926  O   GLY A 248      -9.040 -24.151  57.658  1.00  0.00              
ATOM   1927  N   ASN A 249      -9.928 -23.668  55.626  1.00  0.00              
ATOM   1928  CA  ASN A 249      -9.203 -22.418  55.412  1.00  0.00              
ATOM   1929  CB  ASN A 249      -9.695 -21.703  54.140  1.00  0.00              
ATOM   1930  CG  ASN A 249     -11.118 -21.155  54.172  1.00  0.00              
ATOM   1931  OD1 ASN A 249     -11.899 -21.412  55.088  1.00  0.00              
ATOM   1932  ND2 ASN A 249     -11.526 -20.358  53.197  1.00  0.00              
ATOM   1933  C   ASN A 249      -9.238 -21.459  56.596  1.00  0.00              
ATOM   1934  O   ASN A 249      -8.279 -20.732  56.864  1.00  0.00              
ATOM   1935  N   GLU A 250     -10.355 -21.536  57.330  1.00  0.00              
ATOM   1936  CA  GLU A 250     -10.611 -20.799  58.559  1.00  0.00              
ATOM   1937  CB  GLU A 250     -11.839 -21.363  59.277  1.00  0.00              
ATOM   1938  CG  GLU A 250     -13.215 -21.237  58.601  1.00  0.00              
ATOM   1939  CD  GLU A 250     -13.582 -22.215  57.486  1.00  0.00              
ATOM   1940  OE1 GLU A 250     -12.939 -23.262  57.334  1.00  0.00              
ATOM   1941  OE2 GLU A 250     -14.533 -21.938  56.754  1.00  0.00              
ATOM   1942  C   GLU A 250      -9.441 -20.768  59.539  1.00  0.00              
ATOM   1943  O   GLU A 250      -9.193 -19.744  60.178  1.00  0.00              
ATOM   1944  N   ARG A 251      -8.678 -21.868  59.607  1.00  0.00              
ATOM   1945  CA  ARG A 251      -7.511 -21.978  60.474  1.00  0.00              
ATOM   1946  CB  ARG A 251      -6.884 -23.355  60.334  1.00  0.00              
ATOM   1947  CG  ARG A 251      -7.740 -24.504  60.847  1.00  0.00              
ATOM   1948  CD  ARG A 251      -6.958 -25.808  60.792  1.00  0.00              
ATOM   1949  NE  ARG A 251      -5.798 -25.732  61.665  1.00  0.00              
ATOM   1950  CZ  ARG A 251      -4.829 -26.645  61.695  1.00  0.00              
ATOM   1951  NH1 ARG A 251      -3.817 -26.423  62.518  1.00  0.00              
ATOM   1952  NH2 ARG A 251      -4.858 -27.734  60.933  1.00  0.00              
ATOM   1953  C   ARG A 251      -6.427 -20.929  60.244  1.00  0.00              
ATOM   1954  O   ARG A 251      -5.718 -20.551  61.179  1.00  0.00              
ATOM   1955  N   PHE A 252      -6.270 -20.465  59.002  1.00  0.00              
ATOM   1956  CA  PHE A 252      -5.369 -19.358  58.713  1.00  0.00              
ATOM   1957  CB  PHE A 252      -4.344 -19.717  57.630  1.00  0.00              
ATOM   1958  CG  PHE A 252      -4.901 -20.308  56.342  1.00  0.00              
ATOM   1959  CD1 PHE A 252      -5.305 -19.482  55.312  1.00  0.00              
ATOM   1960  CD2 PHE A 252      -4.995 -21.680  56.211  1.00  0.00              
ATOM   1961  CE1 PHE A 252      -5.817 -20.032  54.158  1.00  0.00              
ATOM   1962  CE2 PHE A 252      -5.500 -22.222  55.051  1.00  0.00              
ATOM   1963  CZ  PHE A 252      -5.915 -21.399  54.029  1.00  0.00              
ATOM   1964  C   PHE A 252      -6.101 -18.062  58.391  1.00  0.00              
ATOM   1965  O   PHE A 252      -5.640 -16.964  58.708  1.00  0.00              
ATOM   1966  N   ARG A 253      -7.283 -18.204  57.785  1.00  0.00              
ATOM   1967  CA  ARG A 253      -8.189 -17.106  57.469  1.00  0.00              
ATOM   1968  CB  ARG A 253      -9.379 -17.724  56.743  1.00  0.00              
ATOM   1969  CG  ARG A 253     -10.597 -16.905  56.358  1.00  0.00              
ATOM   1970  CD  ARG A 253     -11.542 -17.918  55.739  1.00  0.00              
ATOM   1971  NE  ARG A 253     -12.901 -17.432  55.592  1.00  0.00              
ATOM   1972  CZ  ARG A 253     -13.943 -18.263  55.505  1.00  0.00              
ATOM   1973  NH1 ARG A 253     -15.161 -17.747  55.435  1.00  0.00              
ATOM   1974  NH2 ARG A 253     -13.793 -19.585  55.453  1.00  0.00              
ATOM   1975  C   ARG A 253      -8.624 -16.306  58.694  1.00  0.00              
ATOM   1976  O   ARG A 253      -8.952 -15.123  58.574  1.00  0.00              
ATOM   1977  N   CYS A 254      -8.651 -16.933  59.877  1.00  0.00              
ATOM   1978  CA  CYS A 254      -8.838 -16.198  61.117  1.00  0.00              
ATOM   1979  CB  CYS A 254      -9.343 -17.105  62.244  1.00  0.00              
ATOM   1980  SG  CYS A 254      -9.553 -16.261  63.831  1.00  0.00              
ATOM   1981  C   CYS A 254      -7.634 -15.336  61.507  1.00  0.00              
ATOM   1982  O   CYS A 254      -7.811 -14.113  61.476  1.00  0.00              
ATOM   1983  N   PRO A 255      -6.403 -15.802  61.824  1.00  0.00              
ATOM   1984  CD  PRO A 255      -6.018 -17.203  61.978  1.00  0.00              
ATOM   1985  CA  PRO A 255      -5.258 -14.948  62.148  1.00  0.00              
ATOM   1986  CB  PRO A 255      -4.144 -15.935  62.394  1.00  0.00              
ATOM   1987  CG  PRO A 255      -4.866 -17.121  62.952  1.00  0.00              
ATOM   1988  C   PRO A 255      -4.870 -13.962  61.055  1.00  0.00              
ATOM   1989  O   PRO A 255      -4.333 -12.892  61.344  1.00  0.00              
ATOM   1990  N   GLU A 256      -5.167 -14.293  59.790  1.00  0.00              
ATOM   1991  CA  GLU A 256      -4.976 -13.387  58.666  1.00  0.00              
ATOM   1992  CB  GLU A 256      -5.542 -14.024  57.402  1.00  0.00              
ATOM   1993  CG  GLU A 256      -5.242 -13.291  56.096  1.00  0.00              
ATOM   1994  CD  GLU A 256      -3.772 -13.174  55.727  1.00  0.00              
ATOM   1995  OE1 GLU A 256      -3.041 -14.160  55.830  1.00  0.00              
ATOM   1996  OE2 GLU A 256      -3.345 -12.100  55.295  1.00  0.00              
ATOM   1997  C   GLU A 256      -5.596 -12.008  58.868  1.00  0.00              
ATOM   1998  O   GLU A 256      -5.061 -11.022  58.360  1.00  0.00              
ATOM   1999  N   THR A 257      -6.682 -11.910  59.640  1.00  0.00              
ATOM   2000  CA  THR A 257      -7.316 -10.636  59.957  1.00  0.00              
ATOM   2001  CB  THR A 257      -8.557 -10.862  60.831  1.00  0.00              
ATOM   2002  OG1 THR A 257      -9.223 -11.992  60.286  1.00  0.00              
ATOM   2003  CG2 THR A 257      -9.500  -9.671  60.817  1.00  0.00              
ATOM   2004  C   THR A 257      -6.366  -9.648  60.633  1.00  0.00              
ATOM   2005  O   THR A 257      -6.504  -8.439  60.455  1.00  0.00              
ATOM   2006  N   LEU A 258      -5.346 -10.126  61.360  1.00  0.00              
ATOM   2007  CA  LEU A 258      -4.327  -9.255  61.939  1.00  0.00              
ATOM   2008  CB  LEU A 258      -3.377 -10.067  62.811  1.00  0.00              
ATOM   2009  CG  LEU A 258      -3.925 -10.796  64.032  1.00  0.00              
ATOM   2010  CD1 LEU A 258      -2.859 -11.716  64.601  1.00  0.00              
ATOM   2011  CD2 LEU A 258      -4.433  -9.821  65.085  1.00  0.00              
ATOM   2012  C   LEU A 258      -3.518  -8.510  60.878  1.00  0.00              
ATOM   2013  O   LEU A 258      -2.946  -7.447  61.127  1.00  0.00              
ATOM   2014  N   PHE A 259      -3.452  -9.091  59.679  1.00  0.00              
ATOM   2015  CA  PHE A 259      -2.821  -8.463  58.533  1.00  0.00              
ATOM   2016  CB  PHE A 259      -2.013  -9.499  57.746  1.00  0.00              
ATOM   2017  CG  PHE A 259      -0.816 -10.028  58.528  1.00  0.00              
ATOM   2018  CD1 PHE A 259       0.436  -9.491  58.306  1.00  0.00              
ATOM   2019  CD2 PHE A 259      -0.986 -10.997  59.499  1.00  0.00              
ATOM   2020  CE1 PHE A 259       1.505  -9.891  59.079  1.00  0.00              
ATOM   2021  CE2 PHE A 259       0.087 -11.385  60.274  1.00  0.00              
ATOM   2022  CZ  PHE A 259       1.331 -10.832  60.069  1.00  0.00              
ATOM   2023  C   PHE A 259      -3.855  -7.785  57.641  1.00  0.00              
ATOM   2024  O   PHE A 259      -3.567  -6.751  57.038  1.00  0.00              
ATOM   2025  N   GLN A 260      -5.069  -8.343  57.554  1.00  0.00              
ATOM   2026  CA  GLN A 260      -6.156  -7.779  56.762  1.00  0.00              
ATOM   2027  CB  GLN A 260      -6.497  -8.711  55.595  1.00  0.00              
ATOM   2028  CG  GLN A 260      -5.410  -8.869  54.543  1.00  0.00              
ATOM   2029  CD  GLN A 260      -5.797  -9.820  53.422  1.00  0.00              
ATOM   2030  OE1 GLN A 260      -6.776  -9.623  52.708  1.00  0.00              
ATOM   2031  NE2 GLN A 260      -5.044 -10.890  53.214  1.00  0.00              
ATOM   2032  C   GLN A 260      -7.407  -7.513  57.613  1.00  0.00              
ATOM   2033  O   GLN A 260      -8.348  -8.316  57.614  1.00  0.00              
ATOM   2034  N   PRO A 261      -7.499  -6.389  58.349  1.00  0.00              
ATOM   2035  CD  PRO A 261      -6.464  -5.366  58.437  1.00  0.00              
ATOM   2036  CA  PRO A 261      -8.624  -6.053  59.233  1.00  0.00              
ATOM   2037  CB  PRO A 261      -8.174  -4.746  59.848  1.00  0.00              
ATOM   2038  CG  PRO A 261      -6.674  -4.841  59.839  1.00  0.00              
ATOM   2039  C   PRO A 261      -9.984  -5.920  58.546  1.00  0.00              
ATOM   2040  O   PRO A 261     -11.054  -6.000  59.167  1.00  0.00              
ATOM   2041  N   SER A 262      -9.929  -5.758  57.223  1.00  0.00              
ATOM   2042  CA  SER A 262     -11.075  -5.773  56.333  1.00  0.00              
ATOM   2043  CB  SER A 262     -10.549  -5.643  54.908  1.00  0.00              
ATOM   2044  OG  SER A 262      -9.337  -6.378  54.751  1.00  0.00              
ATOM   2045  C   SER A 262     -11.959  -7.008  56.462  1.00  0.00              
ATOM   2046  O   SER A 262     -13.159  -6.937  56.200  1.00  0.00              
ATOM   2047  N   PHE A 263     -11.394  -8.139  56.905  1.00  0.00              
ATOM   2048  CA  PHE A 263     -12.173  -9.344  57.167  1.00  0.00              
ATOM   2049  CB  PHE A 263     -11.247 -10.507  57.491  1.00  0.00              
ATOM   2050  CG  PHE A 263     -10.396 -11.019  56.335  1.00  0.00              
ATOM   2051  CD1 PHE A 263      -9.273 -11.767  56.621  1.00  0.00              
ATOM   2052  CD2 PHE A 263     -10.743 -10.770  55.017  1.00  0.00              
ATOM   2053  CE1 PHE A 263      -8.509 -12.265  55.589  1.00  0.00              
ATOM   2054  CE2 PHE A 263      -9.967 -11.268  53.993  1.00  0.00              
ATOM   2055  CZ  PHE A 263      -8.850 -12.018  54.279  1.00  0.00              
ATOM   2056  C   PHE A 263     -13.225  -9.204  58.263  1.00  0.00              
ATOM   2057  O   PHE A 263     -14.248  -9.894  58.258  1.00  0.00              
ATOM   2058  N   ILE A 264     -12.976  -8.328  59.241  1.00  0.00              
ATOM   2059  CA  ILE A 264     -14.023  -7.925  60.169  1.00  0.00              
ATOM   2060  CB  ILE A 264     -13.431  -7.621  61.568  1.00  0.00              
ATOM   2061  CG2 ILE A 264     -14.460  -6.992  62.509  1.00  0.00              
ATOM   2062  CG1 ILE A 264     -12.874  -8.903  62.175  1.00  0.00              
ATOM   2063  CD1 ILE A 264     -12.165  -8.741  63.532  1.00  0.00              
ATOM   2064  C   ILE A 264     -14.754  -6.724  59.576  1.00  0.00              
ATOM   2065  O   ILE A 264     -15.981  -6.632  59.625  1.00  0.00              
ATOM   2066  N   GLY A 265     -13.980  -5.814  58.983  1.00  0.00              
ATOM   2067  CA  GLY A 265     -14.514  -4.576  58.443  1.00  0.00              
ATOM   2068  C   GLY A 265     -13.751  -3.361  58.947  1.00  0.00              
ATOM   2069  O   GLY A 265     -14.158  -2.221  58.716  1.00  0.00              
ATOM   2070  N   MET A 266     -12.624  -3.571  59.635  1.00  0.00              
ATOM   2071  CA  MET A 266     -11.851  -2.468  60.177  1.00  0.00              
ATOM   2072  CB  MET A 266     -10.948  -2.937  61.312  1.00  0.00              
ATOM   2073  CG  MET A 266     -11.671  -3.485  62.533  1.00  0.00              
ATOM   2074  SD  MET A 266     -10.520  -4.137  63.768  1.00  0.00              
ATOM   2075  CE  MET A 266     -10.128  -2.649  64.644  1.00  0.00              
ATOM   2076  C   MET A 266     -11.004  -1.851  59.077  1.00  0.00              
ATOM   2077  O   MET A 266     -10.280  -2.540  58.356  1.00  0.00              
ATOM   2078  N   GLU A 267     -11.123  -0.531  58.936  1.00  0.00              
ATOM   2079  CA  GLU A 267     -10.297   0.229  58.004  1.00  0.00              
ATOM   2080  CB  GLU A 267     -11.002   1.530  57.637  1.00  0.00              
ATOM   2081  CG  GLU A 267     -12.323   1.319  56.906  1.00  0.00              
ATOM   2082  CD  GLU A 267     -13.023   2.618  56.541  1.00  0.00              
ATOM   2083  OE1 GLU A 267     -13.712   3.177  57.393  1.00  0.00              
ATOM   2084  OE2 GLU A 267     -12.878   3.069  55.406  1.00  0.00              
ATOM   2085  C   GLU A 267      -8.898   0.532  58.538  1.00  0.00              
ATOM   2086  O   GLU A 267      -8.074   1.151  57.862  1.00  0.00              
ATOM   2087  N   SER A 268      -8.632   0.130  59.782  1.00  0.00              
ATOM   2088  CA  SER A 268      -7.333   0.274  60.415  1.00  0.00              
ATOM   2089  CB  SER A 268      -7.490  -0.154  61.864  1.00  0.00              
ATOM   2090  OG  SER A 268      -8.655   0.428  62.441  1.00  0.00              
ATOM   2091  C   SER A 268      -6.263  -0.579  59.739  1.00  0.00              
ATOM   2092  O   SER A 268      -6.552  -1.637  59.176  1.00  0.00              
ATOM   2093  N   ALA A 269      -5.013  -0.115  59.788  1.00  0.00              
ATOM   2094  CA  ALA A 269      -3.900  -0.834  59.188  1.00  0.00              
ATOM   2095  CB  ALA A 269      -2.676   0.061  59.178  1.00  0.00              
ATOM   2096  C   ALA A 269      -3.529  -2.097  59.953  1.00  0.00              
ATOM   2097  O   ALA A 269      -3.607  -2.140  61.183  1.00  0.00              
ATOM   2098  N   GLY A 270      -3.128  -3.135  59.217  1.00  0.00              
ATOM   2099  CA  GLY A 270      -2.720  -4.396  59.812  1.00  0.00              
ATOM   2100  C   GLY A 270      -1.353  -4.317  60.475  1.00  0.00              
ATOM   2101  O   GLY A 270      -0.513  -3.487  60.113  1.00  0.00              
ATOM   2102  N   ILE A 271      -1.129  -5.264  61.394  1.00  0.00              
ATOM   2103  CA  ILE A 271       0.057  -5.365  62.243  1.00  0.00              
ATOM   2104  CB  ILE A 271       0.031  -6.788  62.879  1.00  0.00              
ATOM   2105  CG2 ILE A 271       1.389  -7.434  63.125  1.00  0.00              
ATOM   2106  CG1 ILE A 271      -0.830  -6.741  64.137  1.00  0.00              
ATOM   2107  CD1 ILE A 271      -0.942  -8.056  64.934  1.00  0.00              
ATOM   2108  C   ILE A 271       1.407  -4.976  61.635  1.00  0.00              
ATOM   2109  O   ILE A 271       2.156  -4.170  62.199  1.00  0.00              
ATOM   2110  N   HIS A 272       1.680  -5.530  60.449  1.00  0.00              
ATOM   2111  CA  HIS A 272       2.895  -5.247  59.699  1.00  0.00              
ATOM   2112  CB  HIS A 272       2.980  -6.157  58.467  1.00  0.00              
ATOM   2113  CG  HIS A 272       1.842  -6.024  57.458  1.00  0.00              
ATOM   2114  ND1 HIS A 272       0.563  -6.350  57.603  1.00  0.00              
ATOM   2115  CD2 HIS A 272       2.013  -5.517  56.192  1.00  0.00              
ATOM   2116  NE2 HIS A 272       0.825  -5.563  55.650  1.00  0.00              
ATOM   2117  CE1 HIS A 272      -0.050  -6.056  56.489  1.00  0.00              
ATOM   2118  C   HIS A 272       3.025  -3.779  59.309  1.00  0.00              
ATOM   2119  O   HIS A 272       4.081  -3.167  59.495  1.00  0.00              
ATOM   2120  N   GLU A 273       1.918  -3.194  58.834  1.00  0.00              
ATOM   2121  CA  GLU A 273       1.889  -1.802  58.410  1.00  0.00              
ATOM   2122  CB  GLU A 273       0.563  -1.439  57.768  1.00  0.00              
ATOM   2123  CG  GLU A 273       0.242  -2.199  56.499  1.00  0.00              
ATOM   2124  CD  GLU A 273      -1.166  -1.934  55.996  1.00  0.00              
ATOM   2125  OE1 GLU A 273      -2.101  -2.553  56.504  1.00  0.00              
ATOM   2126  OE2 GLU A 273      -1.339  -1.089  55.109  1.00  0.00              
ATOM   2127  C   GLU A 273       2.078  -0.911  59.621  1.00  0.00              
ATOM   2128  O   GLU A 273       2.889   0.010  59.578  1.00  0.00              
ATOM   2129  N   THR A 274       1.377  -1.199  60.722  1.00  0.00              
ATOM   2130  CA  THR A 274       1.529  -0.421  61.939  1.00  0.00              
ATOM   2131  CB  THR A 274       0.452  -0.816  62.971  1.00  0.00              
ATOM   2132  OG1 THR A 274       0.347  -2.234  62.979  1.00  0.00              
ATOM   2133  CG2 THR A 274      -0.897  -0.187  62.666  1.00  0.00              
ATOM   2134  C   THR A 274       2.947  -0.475  62.507  1.00  0.00              
ATOM   2135  O   THR A 274       3.495   0.561  62.886  1.00  0.00              
ATOM   2136  N   THR A 275       3.582  -1.657  62.494  1.00  0.00              
ATOM   2137  CA  THR A 275       4.968  -1.809  62.930  1.00  0.00              
ATOM   2138  CB  THR A 275       5.364  -3.306  62.904  1.00  0.00              
ATOM   2139  OG1 THR A 275       4.514  -3.974  63.830  1.00  0.00              
ATOM   2140  CG2 THR A 275       6.810  -3.561  63.315  1.00  0.00              
ATOM   2141  C   THR A 275       5.912  -0.968  62.069  1.00  0.00              
ATOM   2142  O   THR A 275       6.745  -0.215  62.583  1.00  0.00              
ATOM   2143  N   TYR A 276       5.750  -1.055  60.744  1.00  0.00              
ATOM   2144  CA  TYR A 276       6.560  -0.280  59.816  1.00  0.00              
ATOM   2145  CB  TYR A 276       6.212  -0.687  58.390  1.00  0.00              
ATOM   2146  CG  TYR A 276       7.100  -0.060  57.326  1.00  0.00              
ATOM   2147  CD1 TYR A 276       8.387  -0.524  57.137  1.00  0.00              
ATOM   2148  CE1 TYR A 276       9.157  -0.007  56.117  1.00  0.00              
ATOM   2149  CD2 TYR A 276       6.597   0.947  56.528  1.00  0.00              
ATOM   2150  CE2 TYR A 276       7.369   1.468  55.514  1.00  0.00              
ATOM   2151  CZ  TYR A 276       8.630   0.966  55.296  1.00  0.00              
ATOM   2152  OH  TYR A 276       9.356   1.424  54.217  1.00  0.00              
ATOM   2153  C   TYR A 276       6.364   1.220  60.012  1.00  0.00              
ATOM   2154  O   TYR A 276       7.336   1.971  60.099  1.00  0.00              
ATOM   2155  N   ASN A 277       5.106   1.659  60.112  1.00  0.00              
ATOM   2156  CA  ASN A 277       4.773   3.053  60.365  1.00  0.00              
ATOM   2157  CB  ASN A 277       3.264   3.281  60.340  1.00  0.00              
ATOM   2158  CG  ASN A 277       2.697   3.480  58.939  1.00  0.00              
ATOM   2159  OD1 ASN A 277       2.728   2.608  58.072  1.00  0.00              
ATOM   2160  ND2 ASN A 277       2.140   4.652  58.660  1.00  0.00              
ATOM   2161  C   ASN A 277       5.368   3.598  61.654  1.00  0.00              
ATOM   2162  O   ASN A 277       5.825   4.742  61.669  1.00  0.00              
ATOM   2163  N   SER A 278       5.406   2.800  62.731  1.00  0.00              
ATOM   2164  CA  SER A 278       6.164   3.143  63.927  1.00  0.00              
ATOM   2165  CB  SER A 278       6.085   2.011  64.938  1.00  0.00              
ATOM   2166  OG  SER A 278       4.772   1.772  65.412  1.00  0.00              
ATOM   2167  C   SER A 278       7.632   3.422  63.620  1.00  0.00              
ATOM   2168  O   SER A 278       8.148   4.489  63.962  1.00  0.00              
ATOM   2169  N   ILE A 279       8.299   2.502  62.909  1.00  0.00              
ATOM   2170  CA  ILE A 279       9.717   2.640  62.584  1.00  0.00              
ATOM   2171  CB  ILE A 279      10.254   1.333  61.944  1.00  0.00              
ATOM   2172  CG2 ILE A 279      11.744   1.444  61.644  1.00  0.00              
ATOM   2173  CG1 ILE A 279      10.036   0.149  62.878  1.00  0.00              
ATOM   2174  CD1 ILE A 279      10.269  -1.241  62.256  1.00  0.00              
ATOM   2175  C   ILE A 279       9.979   3.860  61.699  1.00  0.00              
ATOM   2176  O   ILE A 279      10.955   4.579  61.908  1.00  0.00              
ATOM   2177  N   MET A 280       9.097   4.130  60.733  1.00  0.00              
ATOM   2178  CA  MET A 280       9.199   5.321  59.898  1.00  0.00              
ATOM   2179  CB  MET A 280       8.267   5.216  58.698  1.00  0.00              
ATOM   2180  CG  MET A 280       8.681   4.176  57.667  1.00  0.00              
ATOM   2181  SD  MET A 280      10.250   4.542  56.839  1.00  0.00              
ATOM   2182  CE  MET A 280      11.292   3.316  57.577  1.00  0.00              
ATOM   2183  C   MET A 280       8.926   6.626  60.633  1.00  0.00              
ATOM   2184  O   MET A 280       9.480   7.669  60.283  1.00  0.00              
ATOM   2185  N   LYS A 281       8.053   6.592  61.647  1.00  0.00              
ATOM   2186  CA  LYS A 281       7.800   7.758  62.483  1.00  0.00              
ATOM   2187  CB  LYS A 281       6.521   7.533  63.278  1.00  0.00              
ATOM   2188  CG  LYS A 281       5.883   8.801  63.816  1.00  0.00              
ATOM   2189  CD  LYS A 281       4.496   8.457  64.324  1.00  0.00              
ATOM   2190  CE  LYS A 281       3.757   9.713  64.743  1.00  0.00              
ATOM   2191  NZ  LYS A 281       2.439   9.376  65.244  1.00  0.00              
ATOM   2192  C   LYS A 281       8.987   8.031  63.404  1.00  0.00              
ATOM   2193  O   LYS A 281       9.262   9.176  63.771  1.00  0.00              
ATOM   2194  N   CYS A 282       9.701   6.970  63.794  1.00  0.00              
ATOM   2195  CA  CYS A 282      11.010   7.105  64.417  1.00  0.00              
ATOM   2196  CB  CYS A 282      11.513   5.748  64.872  1.00  0.00              
ATOM   2197  SG  CYS A 282      10.365   4.894  65.975  1.00  0.00              
ATOM   2198  C   CYS A 282      12.027   7.683  63.437  1.00  0.00              
ATOM   2199  O   CYS A 282      11.849   7.613  62.220  1.00  0.00              
ATOM   2200  N   ASP A 283      13.109   8.278  63.939  1.00  0.00              
ATOM   2201  CA  ASP A 283      14.150   8.806  63.070  1.00  0.00              
ATOM   2202  CB  ASP A 283      14.762  10.075  63.671  1.00  0.00              
ATOM   2203  CG  ASP A 283      15.902  10.691  62.865  1.00  0.00              
ATOM   2204  OD1 ASP A 283      15.641  11.580  62.053  1.00  0.00              
ATOM   2205  OD2 ASP A 283      17.052  10.287  63.058  1.00  0.00              
ATOM   2206  C   ASP A 283      15.241   7.773  62.838  1.00  0.00              
ATOM   2207  O   ASP A 283      15.668   7.083  63.767  1.00  0.00              
ATOM   2208  N   ILE A 284      15.648   7.697  61.565  1.00  0.00              
ATOM   2209  CA  ILE A 284      16.894   7.097  61.067  1.00  0.00              
ATOM   2210  CB  ILE A 284      17.621   8.102  60.129  1.00  0.00              
ATOM   2211  CG2 ILE A 284      18.734   7.385  59.367  1.00  0.00              
ATOM   2212  CG1 ILE A 284      16.689   8.772  59.125  1.00  0.00              
ATOM   2213  CD1 ILE A 284      17.316   9.974  58.394  1.00  0.00              
ATOM   2214  C   ILE A 284      17.890   6.581  62.107  1.00  0.00              
ATOM   2215  O   ILE A 284      18.202   5.391  62.164  1.00  0.00              
ATOM   2216  N   ASP A 285      18.327   7.484  62.990  1.00  0.00              
ATOM   2217  CA  ASP A 285      19.396   7.230  63.947  1.00  0.00              
ATOM   2218  CB  ASP A 285      19.800   8.533  64.651  1.00  0.00              
ATOM   2219  CG  ASP A 285      20.558   9.489  63.738  1.00  0.00              
ATOM   2220  OD1 ASP A 285      21.556  10.075  64.155  1.00  0.00              
ATOM   2221  OD2 ASP A 285      20.167   9.628  62.580  1.00  0.00              
ATOM   2222  C   ASP A 285      19.217   6.114  64.961  1.00  0.00              
ATOM   2223  O   ASP A 285      20.180   5.750  65.641  1.00  0.00              
ATOM   2224  N   ILE A 286      17.997   5.585  65.092  1.00  0.00              
ATOM   2225  CA  ILE A 286      17.754   4.395  65.901  1.00  0.00              
ATOM   2226  CB  ILE A 286      16.789   4.700  67.078  1.00  0.00              
ATOM   2227  CG2 ILE A 286      17.462   5.669  68.044  1.00  0.00              
ATOM   2228  CG1 ILE A 286      15.419   5.210  66.628  1.00  0.00              
ATOM   2229  CD1 ILE A 286      14.388   5.347  67.765  1.00  0.00              
ATOM   2230  C   ILE A 286      17.234   3.204  65.093  1.00  0.00              
ATOM   2231  O   ILE A 286      17.217   2.068  65.579  1.00  0.00              
ATOM   2232  N   ARG A 287      16.856   3.428  63.825  1.00  0.00              
ATOM   2233  CA  ARG A 287      16.067   2.471  63.056  1.00  0.00              
ATOM   2234  CB  ARG A 287      15.682   3.024  61.693  1.00  0.00              
ATOM   2235  CG  ARG A 287      14.615   4.097  61.772  1.00  0.00              
ATOM   2236  CD  ARG A 287      14.263   4.550  60.367  1.00  0.00              
ATOM   2237  NE  ARG A 287      13.322   5.655  60.415  1.00  0.00              
ATOM   2238  CZ  ARG A 287      13.216   6.568  59.451  1.00  0.00              
ATOM   2239  NH1 ARG A 287      12.351   7.553  59.628  1.00  0.00              
ATOM   2240  NH2 ARG A 287      13.961   6.524  58.351  1.00  0.00              
ATOM   2241  C   ARG A 287      16.660   1.086  62.870  1.00  0.00              
ATOM   2242  O   ARG A 287      15.924   0.101  62.914  1.00  0.00              
ATOM   2243  N   LYS A 288      17.982   0.982  62.694  1.00  0.00              
ATOM   2244  CA  LYS A 288      18.647  -0.311  62.583  1.00  0.00              
ATOM   2245  CB  LYS A 288      20.133  -0.114  62.283  1.00  0.00              
ATOM   2246  CG  LYS A 288      20.901  -1.415  62.079  1.00  0.00              
ATOM   2247  CD  LYS A 288      22.352  -1.129  61.753  1.00  0.00              
ATOM   2248  CE  LYS A 288      23.142  -2.425  61.730  1.00  0.00              
ATOM   2249  NZ  LYS A 288      24.527  -2.165  61.385  1.00  0.00              
ATOM   2250  C   LYS A 288      18.460  -1.142  63.849  1.00  0.00              
ATOM   2251  O   LYS A 288      18.140  -2.330  63.783  1.00  0.00              
ATOM   2252  N   ASP A 289      18.577  -0.495  65.016  1.00  0.00              
ATOM   2253  CA  ASP A 289      18.448  -1.179  66.299  1.00  0.00              
ATOM   2254  CB  ASP A 289      18.812  -0.277  67.477  1.00  0.00              
ATOM   2255  CG  ASP A 289      20.249   0.220  67.500  1.00  0.00              
ATOM   2256  OD1 ASP A 289      21.094  -0.409  68.143  1.00  0.00              
ATOM   2257  OD2 ASP A 289      20.506   1.253  66.886  1.00  0.00              
ATOM   2258  C   ASP A 289      17.022  -1.671  66.502  1.00  0.00              
ATOM   2259  O   ASP A 289      16.799  -2.736  67.082  1.00  0.00              
ATOM   2260  N   LEU A 290      16.055  -0.885  66.011  1.00  0.00              
ATOM   2261  CA  LEU A 290      14.654  -1.284  66.008  1.00  0.00              
ATOM   2262  CB  LEU A 290      13.752  -0.128  65.582  1.00  0.00              
ATOM   2263  CG  LEU A 290      13.781   1.190  66.342  1.00  0.00              
ATOM   2264  CD1 LEU A 290      12.861   2.177  65.651  1.00  0.00              
ATOM   2265  CD2 LEU A 290      13.382   1.020  67.799  1.00  0.00              
ATOM   2266  C   LEU A 290      14.408  -2.471  65.084  1.00  0.00              
ATOM   2267  O   LEU A 290      13.904  -3.499  65.535  1.00  0.00              
ATOM   2268  N   TYR A 291      14.797  -2.363  63.805  1.00  0.00              
ATOM   2269  CA  TYR A 291      14.630  -3.431  62.823  1.00  0.00              
ATOM   2270  CB  TYR A 291      15.221  -3.044  61.470  1.00  0.00              
ATOM   2271  CG  TYR A 291      14.304  -2.231  60.569  1.00  0.00              
ATOM   2272  CD1 TYR A 291      13.098  -2.760  60.149  1.00  0.00              
ATOM   2273  CE1 TYR A 291      12.308  -2.058  59.262  1.00  0.00              
ATOM   2274  CD2 TYR A 291      14.710  -0.991  60.121  1.00  0.00              
ATOM   2275  CE2 TYR A 291      13.924  -0.285  59.234  1.00  0.00              
ATOM   2276  CZ  TYR A 291      12.730  -0.827  58.811  1.00  0.00              
ATOM   2277  OH  TYR A 291      11.938  -0.125  57.925  1.00  0.00              
ATOM   2278  C   TYR A 291      15.240  -4.759  63.239  1.00  0.00              
ATOM   2279  O   TYR A 291      14.619  -5.809  63.077  1.00  0.00              
ATOM   2280  N   ALA A 292      16.448  -4.709  63.804  1.00  0.00              
ATOM   2281  CA  ALA A 292      17.120  -5.897  64.306  1.00  0.00              
ATOM   2282  CB  ALA A 292      18.549  -5.539  64.685  1.00  0.00              
ATOM   2283  C   ALA A 292      16.466  -6.527  65.529  1.00  0.00              
ATOM   2284  O   ALA A 292      16.762  -7.674  65.866  1.00  0.00              
ATOM   2285  N   ASN A 293      15.581  -5.808  66.228  1.00  0.00              
ATOM   2286  CA  ASN A 293      14.957  -6.334  67.431  1.00  0.00              
ATOM   2287  CB  ASN A 293      15.573  -5.717  68.695  1.00  0.00              
ATOM   2288  CG  ASN A 293      17.059  -5.979  68.872  1.00  0.00              
ATOM   2289  OD1 ASN A 293      17.491  -7.022  69.357  1.00  0.00              
ATOM   2290  ND2 ASN A 293      17.895  -5.032  68.469  1.00  0.00              
ATOM   2291  C   ASN A 293      13.454  -6.092  67.397  1.00  0.00              
ATOM   2292  O   ASN A 293      12.893  -5.361  68.223  1.00  0.00              
ATOM   2293  N   ASN A 294      12.759  -6.687  66.422  1.00  0.00              
ATOM   2294  CA  ASN A 294      11.308  -6.599  66.421  1.00  0.00              
ATOM   2295  CB  ASN A 294      10.713  -6.549  65.015  1.00  0.00              
ATOM   2296  CG  ASN A 294       9.195  -6.362  64.975  1.00  0.00              
ATOM   2297  OD1 ASN A 294       8.536  -6.823  64.048  1.00  0.00              
ATOM   2298  ND2 ASN A 294       8.531  -5.698  65.915  1.00  0.00              
ATOM   2299  C   ASN A 294      10.733  -7.741  67.245  1.00  0.00              
ATOM   2300  O   ASN A 294      10.443  -8.831  66.754  1.00  0.00              
ATOM   2301  N   VAL A 295      10.596  -7.465  68.539  1.00  0.00              
ATOM   2302  CA  VAL A 295      10.215  -8.481  69.505  1.00  0.00              
ATOM   2303  CB  VAL A 295      10.856  -8.174  70.880  1.00  0.00              
ATOM   2304  CG1 VAL A 295      10.432  -9.177  71.945  1.00  0.00              
ATOM   2305  CG2 VAL A 295      12.374  -8.191  70.766  1.00  0.00              
ATOM   2306  C   VAL A 295       8.698  -8.562  69.597  1.00  0.00              
ATOM   2307  O   VAL A 295       8.025  -7.571  69.881  1.00  0.00              
ATOM   2308  N   MET A 296       8.142  -9.739  69.324  1.00  0.00              
ATOM   2309  CA  MET A 296       6.715  -9.955  69.487  1.00  0.00              
ATOM   2310  CB  MET A 296       6.220 -11.003  68.511  1.00  0.00              
ATOM   2311  CG  MET A 296       6.298 -10.522  67.072  1.00  0.00              
ATOM   2312  SD  MET A 296       5.475 -11.658  65.933  1.00  0.00              
ATOM   2313  CE  MET A 296       6.789 -12.832  65.811  1.00  0.00              
ATOM   2314  C   MET A 296       6.359 -10.351  70.912  1.00  0.00              
ATOM   2315  O   MET A 296       7.165 -10.966  71.613  1.00  0.00              
ATOM   2316  N   SER A 297       5.151 -10.008  71.360  1.00  0.00              
ATOM   2317  CA  SER A 297       4.729 -10.243  72.730  1.00  0.00              
ATOM   2318  CB  SER A 297       5.319  -9.162  73.621  1.00  0.00              
ATOM   2319  OG  SER A 297       4.992  -7.857  73.166  1.00  0.00              
ATOM   2320  C   SER A 297       3.214 -10.229  72.850  1.00  0.00              
ATOM   2321  O   SER A 297       2.520  -9.564  72.077  1.00  0.00              
ATOM   2322  N   GLY A 298       2.700 -10.969  73.829  1.00  0.00              
ATOM   2323  CA  GLY A 298       1.273 -11.073  74.049  1.00  0.00              
ATOM   2324  C   GLY A 298       0.706 -12.382  73.520  1.00  0.00              
ATOM   2325  O   GLY A 298       1.424 -13.305  73.114  1.00  0.00              
ATOM   2326  N   GLY A 299      -0.624 -12.410  73.478  1.00  0.00              
ATOM   2327  CA  GLY A 299      -1.381 -13.620  73.216  1.00  0.00              
ATOM   2328  C   GLY A 299      -1.479 -13.926  71.731  1.00  0.00              
ATOM   2329  O   GLY A 299      -1.141 -15.030  71.299  1.00  0.00              
ATOM   2330  N   THR A 300      -1.886 -12.946  70.917  1.00  0.00              
ATOM   2331  CA  THR A 300      -2.134 -13.182  69.497  1.00  0.00              
ATOM   2332  CB  THR A 300      -2.823 -11.985  68.812  1.00  0.00              
ATOM   2333  OG1 THR A 300      -2.961 -10.919  69.745  1.00  0.00              
ATOM   2334  CG2 THR A 300      -4.180 -12.378  68.282  1.00  0.00              
ATOM   2335  C   THR A 300      -0.855 -13.548  68.750  1.00  0.00              
ATOM   2336  O   THR A 300      -0.838 -14.357  67.821  1.00  0.00              
ATOM   2337  N   THR A 301       0.253 -12.995  69.237  1.00  0.00              
ATOM   2338  CA  THR A 301       1.585 -13.295  68.743  1.00  0.00              
ATOM   2339  CB  THR A 301       2.555 -12.301  69.390  1.00  0.00              
ATOM   2340  OG1 THR A 301       2.146 -12.152  70.745  1.00  0.00              
ATOM   2341  CG2 THR A 301       2.512 -10.953  68.690  1.00  0.00              
ATOM   2342  C   THR A 301       2.069 -14.729  68.928  1.00  0.00              
ATOM   2343  O   THR A 301       3.113 -15.096  68.387  1.00  0.00              
ATOM   2344  N   MET A 302       1.350 -15.567  69.685  1.00  0.00              
ATOM   2345  CA  MET A 302       1.734 -16.960  69.867  1.00  0.00              
ATOM   2346  CB  MET A 302       0.999 -17.578  71.053  1.00  0.00              
ATOM   2347  CG  MET A 302       1.420 -17.024  72.408  1.00  0.00              
ATOM   2348  SD  MET A 302       3.144 -17.389  72.825  1.00  0.00              
ATOM   2349  CE  MET A 302       2.928 -18.813  73.852  1.00  0.00              
ATOM   2350  C   MET A 302       1.536 -17.840  68.637  1.00  0.00              
ATOM   2351  O   MET A 302       2.191 -18.878  68.511  1.00  0.00              
ATOM   2352  N   TYR A 303       0.669 -17.430  67.702  1.00  0.00              
ATOM   2353  CA  TYR A 303       0.251 -18.286  66.595  1.00  0.00              
ATOM   2354  CB  TYR A 303      -0.880 -17.639  65.788  1.00  0.00              
ATOM   2355  CG  TYR A 303      -2.124 -17.249  66.579  1.00  0.00              
ATOM   2356  CD1 TYR A 303      -2.865 -16.169  66.147  1.00  0.00              
ATOM   2357  CE1 TYR A 303      -3.937 -15.727  66.890  1.00  0.00              
ATOM   2358  CD2 TYR A 303      -2.487 -17.919  67.736  1.00  0.00              
ATOM   2359  CE2 TYR A 303      -3.555 -17.476  68.486  1.00  0.00              
ATOM   2360  CZ  TYR A 303      -4.259 -16.369  68.065  1.00  0.00              
ATOM   2361  OH  TYR A 303      -5.292 -15.886  68.844  1.00  0.00              
ATOM   2362  C   TYR A 303       1.369 -18.692  65.638  1.00  0.00              
ATOM   2363  O   TYR A 303       2.123 -17.832  65.172  1.00  0.00              
ATOM   2364  N   PRO A 304       1.523 -19.987  65.312  1.00  0.00              
ATOM   2365  CD  PRO A 304       0.716 -21.081  65.847  1.00  0.00              
ATOM   2366  CA  PRO A 304       2.548 -20.495  64.401  1.00  0.00              
ATOM   2367  CB  PRO A 304       2.183 -21.958  64.271  1.00  0.00              
ATOM   2368  CG  PRO A 304       1.610 -22.285  65.625  1.00  0.00              
ATOM   2369  C   PRO A 304       2.539 -19.800  63.046  1.00  0.00              
ATOM   2370  O   PRO A 304       1.482 -19.520  62.478  1.00  0.00              
ATOM   2371  N   GLY A 305       3.727 -19.463  62.547  1.00  0.00              
ATOM   2372  CA  GLY A 305       3.844 -18.799  61.260  1.00  0.00              
ATOM   2373  C   GLY A 305       4.023 -17.292  61.373  1.00  0.00              
ATOM   2374  O   GLY A 305       4.676 -16.705  60.505  1.00  0.00              
ATOM   2375  N   ILE A 306       3.521 -16.649  62.442  1.00  0.00              
ATOM   2376  CA  ILE A 306       3.515 -15.190  62.554  1.00  0.00              
ATOM   2377  CB  ILE A 306       2.819 -14.720  63.865  1.00  0.00              
ATOM   2378  CG2 ILE A 306       3.638 -15.052  65.110  1.00  0.00              
ATOM   2379  CG1 ILE A 306       2.476 -13.231  63.803  1.00  0.00              
ATOM   2380  CD1 ILE A 306       1.554 -12.723  64.930  1.00  0.00              
ATOM   2381  C   ILE A 306       4.871 -14.520  62.348  1.00  0.00              
ATOM   2382  O   ILE A 306       4.955 -13.517  61.643  1.00  0.00              
ATOM   2383  N   ALA A 307       5.946 -15.102  62.892  1.00  0.00              
ATOM   2384  CA  ALA A 307       7.298 -14.598  62.691  1.00  0.00              
ATOM   2385  CB  ALA A 307       8.283 -15.483  63.441  1.00  0.00              
ATOM   2386  C   ALA A 307       7.711 -14.596  61.227  1.00  0.00              
ATOM   2387  O   ALA A 307       8.250 -13.615  60.715  1.00  0.00              
ATOM   2388  N   ASP A 308       7.361 -15.683  60.534  1.00  0.00              
ATOM   2389  CA  ASP A 308       7.775 -15.911  59.155  1.00  0.00              
ATOM   2390  CB  ASP A 308       7.436 -17.331  58.696  1.00  0.00              
ATOM   2391  CG  ASP A 308       8.013 -18.438  59.562  1.00  0.00              
ATOM   2392  OD1 ASP A 308       8.950 -19.105  59.130  1.00  0.00              
ATOM   2393  OD2 ASP A 308       7.514 -18.627  60.674  1.00  0.00              
ATOM   2394  C   ASP A 308       7.039 -14.936  58.253  1.00  0.00              
ATOM   2395  O   ASP A 308       7.637 -14.267  57.409  1.00  0.00              
ATOM   2396  N   ARG A 309       5.724 -14.838  58.473  1.00  0.00              
ATOM   2397  CA  ARG A 309       4.878 -13.922  57.730  1.00  0.00              
ATOM   2398  CB  ARG A 309       3.416 -14.209  58.061  1.00  0.00              
ATOM   2399  CG  ARG A 309       2.403 -13.284  57.404  1.00  0.00              
ATOM   2400  CD  ARG A 309       2.445 -13.311  55.880  1.00  0.00              
ATOM   2401  NE  ARG A 309       1.522 -12.320  55.356  1.00  0.00              
ATOM   2402  CZ  ARG A 309       0.207 -12.518  55.296  1.00  0.00              
ATOM   2403  NH1 ARG A 309      -0.565 -11.487  54.981  1.00  0.00              
ATOM   2404  NH2 ARG A 309      -0.321 -13.715  55.524  1.00  0.00              
ATOM   2405  C   ARG A 309       5.239 -12.463  57.987  1.00  0.00              
ATOM   2406  O   ARG A 309       5.383 -11.699  57.033  1.00  0.00              
ATOM   2407  N   MET A 310       5.412 -12.058  59.251  1.00  0.00              
ATOM   2408  CA  MET A 310       5.855 -10.710  59.582  1.00  0.00              
ATOM   2409  CB  MET A 310       5.992 -10.526  61.087  1.00  0.00              
ATOM   2410  CG  MET A 310       4.707 -10.118  61.785  1.00  0.00              
ATOM   2411  SD  MET A 310       4.157  -8.475  61.264  1.00  0.00              
ATOM   2412  CE  MET A 310       5.166  -7.485  62.331  1.00  0.00              
ATOM   2413  C   MET A 310       7.174 -10.349  58.921  1.00  0.00              
ATOM   2414  O   MET A 310       7.303  -9.270  58.339  1.00  0.00              
ATOM   2415  N   GLN A 311       8.142 -11.274  58.985  1.00  0.00              
ATOM   2416  CA  GLN A 311       9.434 -11.110  58.337  1.00  0.00              
ATOM   2417  CB  GLN A 311      10.296 -12.340  58.614  1.00  0.00              
ATOM   2418  CG  GLN A 311      11.768 -12.252  58.234  1.00  0.00              
ATOM   2419  CD  GLN A 311      12.603 -11.275  59.054  1.00  0.00              
ATOM   2420  OE1 GLN A 311      12.569 -11.223  60.285  1.00  0.00              
ATOM   2421  NE2 GLN A 311      13.394 -10.464  58.369  1.00  0.00              
ATOM   2422  C   GLN A 311       9.259 -10.884  56.840  1.00  0.00              
ATOM   2423  O   GLN A 311       9.770  -9.894  56.320  1.00  0.00              
ATOM   2424  N   LYS A 312       8.479 -11.748  56.172  1.00  0.00              
ATOM   2425  CA  LYS A 312       8.152 -11.619  54.754  1.00  0.00              
ATOM   2426  CB  LYS A 312       7.209 -12.763  54.360  1.00  0.00              
ATOM   2427  CG  LYS A 312       6.664 -12.755  52.934  1.00  0.00              
ATOM   2428  CD  LYS A 312       5.740 -13.946  52.746  1.00  0.00              
ATOM   2429  CE  LYS A 312       4.993 -13.866  51.423  1.00  0.00              
ATOM   2430  NZ  LYS A 312       4.162 -15.044  51.259  1.00  0.00              
ATOM   2431  C   LYS A 312       7.541 -10.264  54.401  1.00  0.00              
ATOM   2432  O   LYS A 312       8.029  -9.568  53.502  1.00  0.00              
ATOM   2433  N   GLU A 313       6.499  -9.867  55.143  1.00  0.00              
ATOM   2434  CA  GLU A 313       5.829  -8.591  54.943  1.00  0.00              
ATOM   2435  CB  GLU A 313       4.676  -8.427  55.930  1.00  0.00              
ATOM   2436  CG  GLU A 313       3.467  -9.339  55.702  1.00  0.00              
ATOM   2437  CD  GLU A 313       2.423  -8.900  54.675  1.00  0.00              
ATOM   2438  OE1 GLU A 313       2.751  -8.230  53.696  1.00  0.00              
ATOM   2439  OE2 GLU A 313       1.254  -9.252  54.860  1.00  0.00              
ATOM   2440  C   GLU A 313       6.786  -7.418  55.085  1.00  0.00              
ATOM   2441  O   GLU A 313       6.890  -6.593  54.175  1.00  0.00              
ATOM   2442  N   ILE A 314       7.552  -7.353  56.178  1.00  0.00              
ATOM   2443  CA  ILE A 314       8.466  -6.240  56.375  1.00  0.00              
ATOM   2444  CB  ILE A 314       8.859  -6.061  57.864  1.00  0.00              
ATOM   2445  CG2 ILE A 314       9.807  -4.880  58.070  1.00  0.00              
ATOM   2446  CG1 ILE A 314       7.582  -5.816  58.675  1.00  0.00              
ATOM   2447  CD1 ILE A 314       7.758  -5.543  60.181  1.00  0.00              
ATOM   2448  C   ILE A 314       9.634  -6.273  55.390  1.00  0.00              
ATOM   2449  O   ILE A 314      10.079  -5.205  54.972  1.00  0.00              
ATOM   2450  N   THR A 315      10.112  -7.430  54.909  1.00  0.00              
ATOM   2451  CA  THR A 315      11.058  -7.444  53.796  1.00  0.00              
ATOM   2452  CB  THR A 315      11.738  -8.815  53.603  1.00  0.00              
ATOM   2453  OG1 THR A 315      10.754  -9.839  53.669  1.00  0.00              
ATOM   2454  CG2 THR A 315      12.811  -9.048  54.655  1.00  0.00              
ATOM   2455  C   THR A 315      10.482  -6.935  52.475  1.00  0.00              
ATOM   2456  O   THR A 315      11.226  -6.567  51.567  1.00  0.00              
ATOM   2457  N   ALA A 316       9.152  -6.935  52.331  1.00  0.00              
ATOM   2458  CA  ALA A 316       8.508  -6.276  51.204  1.00  0.00              
ATOM   2459  CB  ALA A 316       7.194  -6.977  50.893  1.00  0.00              
ATOM   2460  C   ALA A 316       8.200  -4.806  51.481  1.00  0.00              
ATOM   2461  O   ALA A 316       7.976  -4.020  50.557  1.00  0.00              
ATOM   2462  N   LEU A 317       8.122  -4.416  52.755  1.00  0.00              
ATOM   2463  CA  LEU A 317       7.893  -3.027  53.133  1.00  0.00              
ATOM   2464  CB  LEU A 317       7.194  -2.968  54.487  1.00  0.00              
ATOM   2465  CG  LEU A 317       5.793  -3.544  54.635  1.00  0.00              
ATOM   2466  CD1 LEU A 317       5.398  -3.614  56.096  1.00  0.00              
ATOM   2467  CD2 LEU A 317       4.789  -2.731  53.851  1.00  0.00              
ATOM   2468  C   LEU A 317       9.159  -2.181  53.194  1.00  0.00              
ATOM   2469  O   LEU A 317       9.165  -1.008  52.815  1.00  0.00              
ATOM   2470  N   ALA A 318      10.252  -2.748  53.697  1.00  0.00              
ATOM   2471  CA  ALA A 318      11.473  -2.000  53.937  1.00  0.00              
ATOM   2472  CB  ALA A 318      11.997  -2.354  55.320  1.00  0.00              
ATOM   2473  C   ALA A 318      12.556  -2.363  52.931  1.00  0.00              
ATOM   2474  O   ALA A 318      12.565  -3.496  52.444  1.00  0.00              
ATOM   2475  N   PRO A 319      13.476  -1.456  52.562  1.00  0.00              
ATOM   2476  CD  PRO A 319      13.399  -0.023  52.826  1.00  0.00              
ATOM   2477  CA  PRO A 319      14.635  -1.771  51.733  1.00  0.00              
ATOM   2478  CB  PRO A 319      15.336  -0.429  51.593  1.00  0.00              
ATOM   2479  CG  PRO A 319      14.861   0.379  52.778  1.00  0.00              
ATOM   2480  C   PRO A 319      15.527  -2.844  52.348  1.00  0.00              
ATOM   2481  O   PRO A 319      15.971  -2.752  53.496  1.00  0.00              
ATOM   2482  N   SER A 320      15.827  -3.857  51.534  1.00  0.00              
ATOM   2483  CA  SER A 320      16.511  -5.074  51.951  1.00  0.00              
ATOM   2484  CB  SER A 320      16.547  -6.013  50.751  1.00  0.00              
ATOM   2485  OG  SER A 320      16.785  -5.287  49.547  1.00  0.00              
ATOM   2486  C   SER A 320      17.898  -4.935  52.574  1.00  0.00              
ATOM   2487  O   SER A 320      18.457  -5.891  53.111  1.00  0.00              
ATOM   2488  N   THR A 321      18.468  -3.732  52.508  1.00  0.00              
ATOM   2489  CA  THR A 321      19.699  -3.386  53.197  1.00  0.00              
ATOM   2490  CB  THR A 321      20.186  -2.034  52.641  1.00  0.00              
ATOM   2491  OG1 THR A 321      19.034  -1.203  52.500  1.00  0.00              
ATOM   2492  CG2 THR A 321      20.902  -2.193  51.309  1.00  0.00              
ATOM   2493  C   THR A 321      19.556  -3.337  54.715  1.00  0.00              
ATOM   2494  O   THR A 321      20.536  -3.491  55.448  1.00  0.00              
ATOM   2495  N   MET A 322      18.337  -3.103  55.211  1.00  0.00              
ATOM   2496  CA  MET A 322      18.099  -3.029  56.643  1.00  0.00              
ATOM   2497  CB  MET A 322      16.837  -2.228  56.953  1.00  0.00              
ATOM   2498  CG  MET A 322      16.881  -0.785  56.464  1.00  0.00              
ATOM   2499  SD  MET A 322      18.324   0.132  57.065  1.00  0.00              
ATOM   2500  CE  MET A 322      17.663   0.837  58.548  1.00  0.00              
ATOM   2501  C   MET A 322      17.989  -4.421  57.242  1.00  0.00              
ATOM   2502  O   MET A 322      17.200  -5.254  56.789  1.00  0.00              
ATOM   2503  N   LYS A 323      18.798  -4.693  58.269  1.00  0.00              
ATOM   2504  CA  LYS A 323      18.762  -5.977  58.951  1.00  0.00              
ATOM   2505  CB  LYS A 323      20.032  -6.168  59.780  1.00  0.00              
ATOM   2506  CG  LYS A 323      20.166  -7.565  60.383  1.00  0.00              
ATOM   2507  CD  LYS A 323      21.498  -7.758  61.096  1.00  0.00              
ATOM   2508  CE  LYS A 323      22.656  -7.785  60.106  1.00  0.00              
ATOM   2509  NZ  LYS A 323      23.909  -8.010  60.798  1.00  0.00              
ATOM   2510  C   LYS A 323      17.501  -6.093  59.802  1.00  0.00              
ATOM   2511  O   LYS A 323      17.432  -5.673  60.957  1.00  0.00              
ATOM   2512  N   ILE A 324      16.461  -6.605  59.150  1.00  0.00              
ATOM   2513  CA  ILE A 324      15.187  -6.880  59.796  1.00  0.00              
ATOM   2514  CB  ILE A 324      14.058  -6.864  58.739  1.00  0.00              
ATOM   2515  CG2 ILE A 324      12.703  -7.043  59.418  1.00  0.00              
ATOM   2516  CG1 ILE A 324      14.062  -5.573  57.927  1.00  0.00              
ATOM   2517  CD1 ILE A 324      13.287  -5.659  56.603  1.00  0.00              
ATOM   2518  C   ILE A 324      15.272  -8.243  60.471  1.00  0.00              
ATOM   2519  O   ILE A 324      15.545  -9.248  59.809  1.00  0.00              
ATOM   2520  N   LYS A 325      15.042  -8.295  61.781  1.00  0.00              
ATOM   2521  CA  LYS A 325      15.003  -9.545  62.516  1.00  0.00              
ATOM   2522  CB  LYS A 325      16.301  -9.737  63.293  1.00  0.00              
ATOM   2523  CG  LYS A 325      16.405 -11.064  64.031  1.00  0.00              
ATOM   2524  CD  LYS A 325      17.697 -11.095  64.826  1.00  0.00              
ATOM   2525  CE  LYS A 325      17.790 -12.385  65.620  1.00  0.00              
ATOM   2526  NZ  LYS A 325      19.018 -12.408  66.389  1.00  0.00              
ATOM   2527  C   LYS A 325      13.801  -9.495  63.449  1.00  0.00              
ATOM   2528  O   LYS A 325      13.743  -8.729  64.419  1.00  0.00              
ATOM   2529  N   ILE A 326      12.792 -10.289  63.091  1.00  0.00              
ATOM   2530  CA  ILE A 326      11.580 -10.367  63.886  1.00  0.00              
ATOM   2531  CB  ILE A 326      10.340 -10.315  62.970  1.00  0.00              
ATOM   2532  CG2 ILE A 326       9.041 -10.407  63.769  1.00  0.00              
ATOM   2533  CG1 ILE A 326      10.406  -9.004  62.187  1.00  0.00              
ATOM   2534  CD1 ILE A 326       9.283  -8.719  61.193  1.00  0.00              
ATOM   2535  C   ILE A 326      11.631 -11.569  64.817  1.00  0.00              
ATOM   2536  O   ILE A 326      11.605 -12.736  64.422  1.00  0.00              
ATOM   2537  N   ILE A 327      11.726 -11.225  66.097  1.00  0.00              
ATOM   2538  CA  ILE A 327      12.011 -12.174  67.156  1.00  0.00              
ATOM   2539  CB  ILE A 327      12.975 -11.511  68.174  1.00  0.00              
ATOM   2540  CG2 ILE A 327      13.356 -12.497  69.277  1.00  0.00              
ATOM   2541  CG1 ILE A 327      14.231 -10.975  67.489  1.00  0.00              
ATOM   2542  CD1 ILE A 327      15.110 -10.066  68.366  1.00  0.00              
ATOM   2543  C   ILE A 327      10.707 -12.586  67.827  1.00  0.00              
ATOM   2544  O   ILE A 327       9.925 -11.746  68.278  1.00  0.00              
ATOM   2545  N   ALA A 328      10.463 -13.894  67.888  1.00  0.00              
ATOM   2546  CA  ALA A 328       9.356 -14.429  68.662  1.00  0.00              
ATOM   2547  CB  ALA A 328       8.562 -15.412  67.809  1.00  0.00              
ATOM   2548  C   ALA A 328       9.903 -15.169  69.882  1.00  0.00              
ATOM   2549  O   ALA A 328      10.420 -16.281  69.742  1.00  0.00              
ATOM   2550  N   PRO A 329       9.897 -14.588  71.091  1.00  0.00              
ATOM   2551  CD  PRO A 329       9.670 -13.167  71.339  1.00  0.00              
ATOM   2552  CA  PRO A 329      10.300 -15.281  72.310  1.00  0.00              
ATOM   2553  CB  PRO A 329      10.465 -14.142  73.304  1.00  0.00              
ATOM   2554  CG  PRO A 329       9.483 -13.097  72.844  1.00  0.00              
ATOM   2555  C   PRO A 329       9.273 -16.327  72.748  1.00  0.00              
ATOM   2556  O   PRO A 329       8.095 -15.995  72.895  1.00  0.00              
ATOM   2557  N   PRO A 330       9.635 -17.595  73.007  1.00  0.00              
ATOM   2558  CD  PRO A 330      11.009 -18.083  72.937  1.00  0.00              
ATOM   2559  CA  PRO A 330       8.713 -18.682  73.361  1.00  0.00              
ATOM   2560  CB  PRO A 330       9.661 -19.792  73.759  1.00  0.00              
ATOM   2561  CG  PRO A 330      10.821 -19.584  72.823  1.00  0.00              
ATOM   2562  C   PRO A 330       7.684 -18.417  74.460  1.00  0.00              
ATOM   2563  O   PRO A 330       6.653 -19.083  74.542  1.00  0.00              
ATOM   2564  N   GLU A 331       7.941 -17.411  75.296  1.00  0.00              
ATOM   2565  CA  GLU A 331       7.047 -17.042  76.377  1.00  0.00              
ATOM   2566  CB  GLU A 331       7.828 -16.881  77.696  1.00  0.00              
ATOM   2567  CG  GLU A 331       8.974 -15.861  77.759  1.00  0.00              
ATOM   2568  CD  GLU A 331      10.308 -16.356  77.220  1.00  0.00              
ATOM   2569  OE1 GLU A 331      10.496 -16.314  76.002  1.00  0.00              
ATOM   2570  OE2 GLU A 331      11.145 -16.789  78.006  1.00  0.00              
ATOM   2571  C   GLU A 331       6.203 -15.803  76.075  1.00  0.00              
ATOM   2572  O   GLU A 331       5.712 -15.159  77.005  1.00  0.00              
ATOM   2573  N   ARG A 332       6.005 -15.455  74.792  1.00  0.00              
ATOM   2574  CA  ARG A 332       5.196 -14.315  74.348  1.00  0.00              
ATOM   2575  CB  ARG A 332       4.756 -14.516  72.903  1.00  0.00              
ATOM   2576  CG  ARG A 332       5.762 -14.037  71.872  1.00  0.00              
ATOM   2577  CD  ARG A 332       5.608 -14.790  70.561  1.00  0.00              
ATOM   2578  NE  ARG A 332       6.123 -16.143  70.697  1.00  0.00              
ATOM   2579  CZ  ARG A 332       5.752 -17.159  69.916  1.00  0.00              
ATOM   2580  NH1 ARG A 332       6.296 -18.346  70.137  1.00  0.00              
ATOM   2581  NH2 ARG A 332       4.864 -17.019  68.937  1.00  0.00              
ATOM   2582  C   ARG A 332       3.983 -13.927  75.185  1.00  0.00              
ATOM   2583  O   ARG A 332       3.897 -12.784  75.641  1.00  0.00              
ATOM   2584  N   LYS A 333       3.087 -14.879  75.463  1.00  0.00              
ATOM   2585  CA  LYS A 333       1.898 -14.657  76.281  1.00  0.00              
ATOM   2586  CB  LYS A 333       1.126 -15.971  76.355  1.00  0.00              
ATOM   2587  CG  LYS A 333      -0.261 -15.864  76.965  1.00  0.00              
ATOM   2588  CD  LYS A 333      -0.745 -17.240  77.372  1.00  0.00              
ATOM   2589  CE  LYS A 333      -2.002 -17.091  78.209  1.00  0.00              
ATOM   2590  NZ  LYS A 333      -2.285 -18.319  78.927  1.00  0.00              
ATOM   2591  C   LYS A 333       2.189 -14.147  77.696  1.00  0.00              
ATOM   2592  O   LYS A 333       1.415 -13.380  78.278  1.00  0.00              
ATOM   2593  N   TYR A 334       3.311 -14.581  78.272  1.00  0.00              
ATOM   2594  CA  TYR A 334       3.676 -14.209  79.630  1.00  0.00              
ATOM   2595  CB  TYR A 334       4.000 -15.460  80.449  1.00  0.00              
ATOM   2596  CG  TYR A 334       2.863 -16.469  80.530  1.00  0.00              
ATOM   2597  CD1 TYR A 334       1.627 -16.091  81.018  1.00  0.00              
ATOM   2598  CE1 TYR A 334       0.588 -16.997  81.044  1.00  0.00              
ATOM   2599  CD2 TYR A 334       3.069 -17.762  80.091  1.00  0.00              
ATOM   2600  CE2 TYR A 334       2.033 -18.673  80.119  1.00  0.00              
ATOM   2601  CZ  TYR A 334       0.796 -18.278  80.581  1.00  0.00              
ATOM   2602  OH  TYR A 334      -0.261 -19.170  80.560  1.00  0.00              
ATOM   2603  C   TYR A 334       4.849 -13.239  79.697  1.00  0.00              
ATOM   2604  O   TYR A 334       5.200 -12.783  80.787  1.00  0.00              
ATOM   2605  N   SER A 335       5.451 -12.892  78.549  1.00  0.00              
ATOM   2606  CA  SER A 335       6.628 -12.028  78.461  1.00  0.00              
ATOM   2607  CB  SER A 335       6.860 -11.612  77.012  1.00  0.00              
ATOM   2608  OG  SER A 335       5.754 -10.876  76.494  1.00  0.00              
ATOM   2609  C   SER A 335       6.609 -10.779  79.333  1.00  0.00              
ATOM   2610  O   SER A 335       7.566 -10.493  80.050  1.00  0.00              
ATOM   2611  N   VAL A 336       5.480 -10.064  79.285  1.00  0.00              
ATOM   2612  CA  VAL A 336       5.226  -8.900  80.126  1.00  0.00              
ATOM   2613  CB  VAL A 336       3.784  -8.386  79.913  1.00  0.00              
ATOM   2614  CG1 VAL A 336       3.568  -7.132  80.733  1.00  0.00              
ATOM   2615  CG2 VAL A 336       3.431  -8.116  78.459  1.00  0.00              
ATOM   2616  C   VAL A 336       5.420  -9.230  81.604  1.00  0.00              
ATOM   2617  O   VAL A 336       6.164  -8.554  82.320  1.00  0.00              
ATOM   2618  N   TRP A 337       4.769 -10.311  82.045  1.00  0.00              
ATOM   2619  CA  TRP A 337       4.793 -10.712  83.440  1.00  0.00              
ATOM   2620  CB  TRP A 337       3.816 -11.872  83.673  1.00  0.00              
ATOM   2621  CG  TRP A 337       3.637 -12.209  85.147  1.00  0.00              
ATOM   2622  CD2 TRP A 337       4.293 -13.173  85.863  1.00  0.00              
ATOM   2623  CE2 TRP A 337       3.869 -12.917  87.129  1.00  0.00              
ATOM   2624  CE3 TRP A 337       5.438 -13.890  85.609  1.00  0.00              
ATOM   2625  CD1 TRP A 337       2.832 -11.443  85.961  1.00  0.00              
ATOM   2626  NE1 TRP A 337       3.010 -11.895  87.181  1.00  0.00              
ATOM   2627  CZ2 TRP A 337       4.563 -13.324  88.237  1.00  0.00              
ATOM   2628  CZ3 TRP A 337       6.132 -14.346  86.713  1.00  0.00              
ATOM   2629  CH2 TRP A 337       5.705 -14.063  88.003  1.00  0.00              
ATOM   2630  C   TRP A 337       6.206 -11.119  83.837  1.00  0.00              
ATOM   2631  O   TRP A 337       6.689 -10.719  84.895  1.00  0.00              
ATOM   2632  N   ILE A 338       6.882 -11.902  82.990  1.00  0.00              
ATOM   2633  CA  ILE A 338       8.228 -12.381  83.276  1.00  0.00              
ATOM   2634  CB  ILE A 338       8.624 -13.482  82.263  1.00  0.00              
ATOM   2635  CG2 ILE A 338      10.071 -13.940  82.446  1.00  0.00              
ATOM   2636  CG1 ILE A 338       7.670 -14.665  82.419  1.00  0.00              
ATOM   2637  CD1 ILE A 338       7.836 -15.799  81.393  1.00  0.00              
ATOM   2638  C   ILE A 338       9.225 -11.228  83.342  1.00  0.00              
ATOM   2639  O   ILE A 338      10.008 -11.148  84.290  1.00  0.00              
ATOM   2640  N   GLY A 339       9.166 -10.290  82.391  1.00  0.00              
ATOM   2641  CA  GLY A 339       9.983  -9.084  82.421  1.00  0.00              
ATOM   2642  C   GLY A 339       9.731  -8.261  83.674  1.00  0.00              
ATOM   2643  O   GLY A 339      10.663  -7.755  84.301  1.00  0.00              
ATOM   2644  N   GLY A 340       8.455  -8.166  84.061  1.00  0.00              
ATOM   2645  CA  GLY A 340       8.064  -7.579  85.332  1.00  0.00              
ATOM   2646  C   GLY A 340       8.675  -8.308  86.521  1.00  0.00              
ATOM   2647  O   GLY A 340       9.208  -7.674  87.427  1.00  0.00              
ATOM   2648  N   SER A 341       8.646  -9.642  86.511  1.00  0.00              
ATOM   2649  CA  SER A 341       9.187 -10.470  87.581  1.00  0.00              
ATOM   2650  CB  SER A 341       8.835 -11.923  87.295  1.00  0.00              
ATOM   2651  OG  SER A 341       9.204 -12.835  88.318  1.00  0.00              
ATOM   2652  C   SER A 341      10.694 -10.312  87.737  1.00  0.00              
ATOM   2653  O   SER A 341      11.217 -10.333  88.855  1.00  0.00              
ATOM   2654  N   ILE A 342      11.402 -10.156  86.611  1.00  0.00              
ATOM   2655  CA  ILE A 342      12.825  -9.850  86.627  1.00  0.00              
ATOM   2656  CB  ILE A 342      13.427  -9.925  85.198  1.00  0.00              
ATOM   2657  CG2 ILE A 342      14.912  -9.565  85.220  1.00  0.00              
ATOM   2658  CG1 ILE A 342      13.240 -11.307  84.580  1.00  0.00              
ATOM   2659  CD1 ILE A 342      13.547 -11.373  83.069  1.00  0.00              
ATOM   2660  C   ILE A 342      13.009  -8.461  87.231  1.00  0.00              
ATOM   2661  O   ILE A 342      13.585  -8.324  88.312  1.00  0.00              
ATOM   2662  N   LEU A 343      12.432  -7.441  86.587  1.00  0.00              
ATOM   2663  CA  LEU A 343      12.673  -6.051  86.941  1.00  0.00              
ATOM   2664  CB  LEU A 343      11.931  -5.156  85.953  1.00  0.00              
ATOM   2665  CG  LEU A 343      12.352  -3.702  85.796  1.00  0.00              
ATOM   2666  CD1 LEU A 343      13.812  -3.587  85.388  1.00  0.00              
ATOM   2667  CD2 LEU A 343      11.479  -3.017  84.763  1.00  0.00              
ATOM   2668  C   LEU A 343      12.300  -5.724  88.384  1.00  0.00              
ATOM   2669  O   LEU A 343      13.092  -5.121  89.109  1.00  0.00              
ATOM   2670  N   ALA A 344      11.146  -6.209  88.851  1.00  0.00              
ATOM   2671  CA  ALA A 344      10.687  -5.987  90.217  1.00  0.00              
ATOM   2672  CB  ALA A 344       9.309  -6.595  90.411  1.00  0.00              
ATOM   2673  C   ALA A 344      11.583  -6.536  91.320  1.00  0.00              
ATOM   2674  O   ALA A 344      11.438  -6.144  92.478  1.00  0.00              
ATOM   2675  N   SER A 345      12.522  -7.432  91.004  1.00  0.00              
ATOM   2676  CA  SER A 345      13.463  -7.908  92.005  1.00  0.00              
ATOM   2677  CB  SER A 345      13.783  -9.388  91.780  1.00  0.00              
ATOM   2678  OG  SER A 345      14.394  -9.691  90.532  1.00  0.00              
ATOM   2679  C   SER A 345      14.740  -7.075  92.080  1.00  0.00              
ATOM   2680  O   SER A 345      15.490  -7.157  93.056  1.00  0.00              
ATOM   2681  N   LEU A 346      14.996  -6.224  91.080  1.00  0.00              
ATOM   2682  CA  LEU A 346      16.285  -5.561  90.960  1.00  0.00              
ATOM   2683  CB  LEU A 346      16.552  -5.168  89.508  1.00  0.00              
ATOM   2684  CG  LEU A 346      16.430  -6.249  88.432  1.00  0.00              
ATOM   2685  CD1 LEU A 346      16.774  -5.672  87.074  1.00  0.00              
ATOM   2686  CD2 LEU A 346      17.310  -7.456  88.723  1.00  0.00              
ATOM   2687  C   LEU A 346      16.433  -4.355  91.877  1.00  0.00              
ATOM   2688  O   LEU A 346      15.529  -3.524  92.011  1.00  0.00              
ATOM   2689  N   SER A 347      17.615  -4.254  92.487  1.00  0.00              
ATOM   2690  CA  SER A 347      17.936  -3.251  93.495  1.00  0.00              
ATOM   2691  CB  SER A 347      19.357  -3.506  93.977  1.00  0.00              
ATOM   2692  OG  SER A 347      20.201  -3.831  92.877  1.00  0.00              
ATOM   2693  C   SER A 347      17.771  -1.803  93.049  1.00  0.00              
ATOM   2694  O   SER A 347      17.302  -0.943  93.800  1.00  0.00              
ATOM   2695  N   THR A 348      18.138  -1.541  91.796  1.00  0.00              
ATOM   2696  CA  THR A 348      17.911  -0.254  91.161  1.00  0.00              
ATOM   2697  CB  THR A 348      18.620  -0.248  89.801  1.00  0.00              
ATOM   2698  OG1 THR A 348      18.379  -1.523  89.208  1.00  0.00              
ATOM   2699  CG2 THR A 348      20.108   0.000  89.969  1.00  0.00              
ATOM   2700  C   THR A 348      16.426   0.045  91.020  1.00  0.00              
ATOM   2701  O   THR A 348      15.948   1.102  91.434  1.00  0.00              
ATOM   2702  N   PHE A 349      15.670  -0.934  90.513  1.00  0.00              
ATOM   2703  CA  PHE A 349      14.231  -0.792  90.355  1.00  0.00              
ATOM   2704  CB  PHE A 349      13.665  -1.973  89.579  1.00  0.00              
ATOM   2705  CG  PHE A 349      12.213  -1.784  89.163  1.00  0.00              
ATOM   2706  CD1 PHE A 349      11.901  -0.922  88.129  1.00  0.00              
ATOM   2707  CD2 PHE A 349      11.212  -2.470  89.822  1.00  0.00              
ATOM   2708  CE1 PHE A 349      10.585  -0.760  87.753  1.00  0.00              
ATOM   2709  CE2 PHE A 349       9.900  -2.301  89.439  1.00  0.00              
ATOM   2710  CZ  PHE A 349       9.589  -1.451  88.404  1.00  0.00              
ATOM   2711  C   PHE A 349      13.512  -0.627  91.690  1.00  0.00              
ATOM   2712  O   PHE A 349      12.442  -0.018  91.740  1.00  0.00              
ATOM   2713  N   GLN A 350      14.090  -1.109  92.798  1.00  0.00              
ATOM   2714  CA  GLN A 350      13.531  -0.849  94.121  1.00  0.00              
ATOM   2715  CB  GLN A 350      14.334  -1.509  95.244  1.00  0.00              
ATOM   2716  CG  GLN A 350      14.582  -3.012  95.125  1.00  0.00              
ATOM   2717  CD  GLN A 350      13.357  -3.853  94.801  1.00  0.00              
ATOM   2718  OE1 GLN A 350      12.527  -4.160  95.654  1.00  0.00              
ATOM   2719  NE2 GLN A 350      13.195  -4.244  93.547  1.00  0.00              
ATOM   2720  C   GLN A 350      13.381   0.640  94.424  1.00  0.00              
ATOM   2721  O   GLN A 350      12.461   1.042  95.134  1.00  0.00              
ATOM   2722  N   GLN A 351      14.225   1.491  93.825  1.00  0.00              
ATOM   2723  CA  GLN A 351      14.127   2.933  94.023  1.00  0.00              
ATOM   2724  CB  GLN A 351      15.410   3.645  93.577  1.00  0.00              
ATOM   2725  CG  GLN A 351      16.748   2.996  93.956  1.00  0.00              
ATOM   2726  CD  GLN A 351      16.885   2.557  95.406  1.00  0.00              
ATOM   2727  OE1 GLN A 351      16.887   3.358  96.336  1.00  0.00              
ATOM   2728  NE2 GLN A 351      17.015   1.260  95.653  1.00  0.00              
ATOM   2729  C   GLN A 351      12.927   3.524  93.279  1.00  0.00              
ATOM   2730  O   GLN A 351      12.454   4.620  93.593  1.00  0.00              
ATOM   2731  N   MET A 352      12.416   2.795  92.278  1.00  0.00              
ATOM   2732  CA  MET A 352      11.209   3.176  91.558  1.00  0.00              
ATOM   2733  CB  MET A 352      11.127   2.480  90.202  1.00  0.00              
ATOM   2734  CG  MET A 352      12.146   2.903  89.157  1.00  0.00              
ATOM   2735  SD  MET A 352      13.875   2.604  89.600  1.00  0.00              
ATOM   2736  CE  MET A 352      14.463   4.272  89.670  1.00  0.00              
ATOM   2737  C   MET A 352       9.941   2.853  92.334  1.00  0.00              
ATOM   2738  O   MET A 352       8.859   3.313  91.961  1.00  0.00              
ATOM   2739  N   TRP A 353      10.029   2.051  93.405  1.00  0.00              
ATOM   2740  CA  TRP A 353       8.867   1.783  94.234  1.00  0.00              
ATOM   2741  CB  TRP A 353       9.114   0.694  95.273  1.00  0.00              
ATOM   2742  CG  TRP A 353       9.390  -0.722  94.784  1.00  0.00              
ATOM   2743  CD2 TRP A 353       8.865  -1.396  93.710  1.00  0.00              
ATOM   2744  CE2 TRP A 353       9.458  -2.618  93.829  1.00  0.00              
ATOM   2745  CE3 TRP A 353       7.705  -1.236  92.991  1.00  0.00              
ATOM   2746  CD1 TRP A 353      10.257  -1.518  95.496  1.00  0.00              
ATOM   2747  NE1 TRP A 353      10.270  -2.682  94.889  1.00  0.00              
ATOM   2748  CZ2 TRP A 353       8.968  -3.758  93.245  1.00  0.00              
ATOM   2749  CZ3 TRP A 353       7.203  -2.364  92.364  1.00  0.00              
ATOM   2750  CH2 TRP A 353       7.821  -3.602  92.487  1.00  0.00              
ATOM   2751  C   TRP A 353       8.461   3.043  94.975  1.00  0.00              
ATOM   2752  O   TRP A 353       9.165   3.529  95.862  1.00  0.00              
ATOM   2753  N   ILE A 354       7.312   3.584  94.580  1.00  0.00              
ATOM   2754  CA  ILE A 354       6.722   4.721  95.266  1.00  0.00              
ATOM   2755  CB  ILE A 354       5.521   5.262  94.460  1.00  0.00              
ATOM   2756  CG2 ILE A 354       4.932   6.475  95.170  1.00  0.00              
ATOM   2757  CG1 ILE A 354       5.899   5.597  93.024  1.00  0.00              
ATOM   2758  CD1 ILE A 354       4.692   5.736  92.080  1.00  0.00              
ATOM   2759  C   ILE A 354       6.242   4.178  96.604  1.00  0.00              
ATOM   2760  O   ILE A 354       5.378   3.301  96.632  1.00  0.00              
ATOM   2761  N   THR A 355       6.837   4.612  97.713  1.00  0.00              
ATOM   2762  CA  THR A 355       6.330   4.268  99.030  1.00  0.00              
ATOM   2763  CB  THR A 355       7.384   4.568 100.119  1.00  0.00              
ATOM   2764  OG1 THR A 355       7.701   5.953 100.027  1.00  0.00              
ATOM   2765  CG2 THR A 355       8.631   3.712  99.969  1.00  0.00              
ATOM   2766  C   THR A 355       5.033   5.016  99.311  1.00  0.00              
ATOM   2767  O   THR A 355       4.772   6.052  98.690  1.00  0.00              
ATOM   2768  N   LYS A 356       4.201   4.538 100.247  1.00  0.00              
ATOM   2769  CA  LYS A 356       3.035   5.302 100.687  1.00  0.00              
ATOM   2770  CB  LYS A 356       2.206   4.522 101.708  1.00  0.00              
ATOM   2771  CG  LYS A 356       0.825   5.145 101.895  1.00  0.00              
ATOM   2772  CD  LYS A 356      -0.072   4.357 102.834  1.00  0.00              
ATOM   2773  CE  LYS A 356      -1.365   5.141 103.012  1.00  0.00              
ATOM   2774  NZ  LYS A 356      -2.271   4.490 103.939  1.00  0.00              
ATOM   2775  C   LYS A 356       3.448   6.668 101.233  1.00  0.00              
ATOM   2776  O   LYS A 356       2.759   7.667 101.041  1.00  0.00              
ATOM   2777  N   GLN A 357       4.624   6.712 101.866  1.00  0.00              
ATOM   2778  CA  GLN A 357       5.309   7.944 102.231  1.00  0.00              
ATOM   2779  CB  GLN A 357       6.613   7.510 102.923  1.00  0.00              
ATOM   2780  CG  GLN A 357       7.735   8.503 103.213  1.00  0.00              
ATOM   2781  CD  GLN A 357       8.722   8.662 102.064  1.00  0.00              
ATOM   2782  OE1 GLN A 357       9.241   7.688 101.516  1.00  0.00              
ATOM   2783  NE2 GLN A 357       8.984   9.885 101.629  1.00  0.00              
ATOM   2784  C   GLN A 357       5.513   8.872 101.029  1.00  0.00              
ATOM   2785  O   GLN A 357       5.016  10.002 101.029  1.00  0.00              
ATOM   2786  N   GLU A 358       6.179   8.408  99.963  1.00  0.00              
ATOM   2787  CA  GLU A 358       6.403   9.219  98.770  1.00  0.00              
ATOM   2788  CB  GLU A 358       7.281   8.474  97.778  1.00  0.00              
ATOM   2789  CG  GLU A 358       8.745   8.412  98.196  1.00  0.00              
ATOM   2790  CD  GLU A 358       9.584   7.449  97.366  1.00  0.00              
ATOM   2791  OE1 GLU A 358      10.533   7.890  96.714  1.00  0.00              
ATOM   2792  OE2 GLU A 358       9.296   6.253  97.370  1.00  0.00              
ATOM   2793  C   GLU A 358       5.106   9.655  98.100  1.00  0.00              
ATOM   2794  O   GLU A 358       4.986  10.794  97.647  1.00  0.00              
ATOM   2795  N   TYR A 359       4.111   8.763  98.084  1.00  0.00              
ATOM   2796  CA  TYR A 359       2.764   9.091  97.642  1.00  0.00              
ATOM   2797  CB  TYR A 359       1.891   7.833  97.695  1.00  0.00              
ATOM   2798  CG  TYR A 359       0.452   8.047  97.243  1.00  0.00              
ATOM   2799  CD1 TYR A 359       0.169   8.151  95.897  1.00  0.00              
ATOM   2800  CE1 TYR A 359      -1.121   8.405  95.488  1.00  0.00              
ATOM   2801  CD2 TYR A 359      -0.558   8.168  98.180  1.00  0.00              
ATOM   2802  CE2 TYR A 359      -1.849   8.434  97.773  1.00  0.00              
ATOM   2803  CZ  TYR A 359      -2.114   8.565  96.427  1.00  0.00              
ATOM   2804  OH  TYR A 359      -3.386   8.888  96.004  1.00  0.00              
ATOM   2805  C   TYR A 359       2.152  10.192  98.503  1.00  0.00              
ATOM   2806  O   TYR A 359       1.595  11.153  97.977  1.00  0.00              
ATOM   2807  N   ASP A 360       2.273  10.086  99.828  1.00  0.00              
ATOM   2808  CA  ASP A 360       1.646  11.033 100.743  1.00  0.00              
ATOM   2809  CB  ASP A 360       1.687  10.555 102.198  1.00  0.00              
ATOM   2810  CG  ASP A 360       0.814   9.350 102.541  1.00  0.00              
ATOM   2811  OD1 ASP A 360       1.146   8.652 103.500  1.00  0.00              
ATOM   2812  OD2 ASP A 360      -0.199   9.108 101.880  1.00  0.00              
ATOM   2813  C   ASP A 360       2.265  12.416 100.662  1.00  0.00              
ATOM   2814  O   ASP A 360       1.599  13.417 100.922  1.00  0.00              
ATOM   2815  N   GLU A 361       3.554  12.481 100.316  1.00  0.00              
ATOM   2816  CA  GLU A 361       4.193  13.758 100.050  1.00  0.00              
ATOM   2817  CB  GLU A 361       5.689  13.714 100.353  1.00  0.00              
ATOM   2818  CG  GLU A 361       6.046  13.772 101.839  1.00  0.00              
ATOM   2819  CD  GLU A 361       5.921  12.464 102.607  1.00  0.00              
ATOM   2820  OE1 GLU A 361       6.910  11.729 102.657  1.00  0.00              
ATOM   2821  OE2 GLU A 361       4.861  12.189 103.171  1.00  0.00              
ATOM   2822  C   GLU A 361       3.968  14.316  98.648  1.00  0.00              
ATOM   2823  O   GLU A 361       3.678  15.503  98.501  1.00  0.00              
ATOM   2824  N   ALA A 362       4.085  13.499  97.597  1.00  0.00              
ATOM   2825  CA  ALA A 362       4.063  14.013  96.232  1.00  0.00              
ATOM   2826  CB  ALA A 362       5.242  13.426  95.474  1.00  0.00              
ATOM   2827  C   ALA A 362       2.799  13.767  95.414  1.00  0.00              
ATOM   2828  O   ALA A 362       2.671  14.255  94.286  1.00  0.00              
ATOM   2829  N   GLY A 363       1.845  13.009  95.961  1.00  0.00              
ATOM   2830  CA  GLY A 363       0.586  12.714  95.290  1.00  0.00              
ATOM   2831  C   GLY A 363       0.721  11.694  94.159  1.00  0.00              
ATOM   2832  O   GLY A 363       1.836  11.293  93.816  1.00  0.00              
ATOM   2833  N   PRO A 364      -0.372  11.257  93.508  1.00  0.00              
ATOM   2834  CD  PRO A 364      -1.736  11.694  93.792  1.00  0.00              
ATOM   2835  CA  PRO A 364      -0.343  10.305  92.391  1.00  0.00              
ATOM   2836  CB  PRO A 364      -1.814  10.116  92.082  1.00  0.00              
ATOM   2837  CG  PRO A 364      -2.448  11.425  92.479  1.00  0.00              
ATOM   2838  C   PRO A 364       0.464  10.770  91.179  1.00  0.00              
ATOM   2839  O   PRO A 364       0.895   9.984  90.333  1.00  0.00              
ATOM   2840  N   SER A 365       0.688  12.083  91.120  1.00  0.00              
ATOM   2841  CA  SER A 365       1.609  12.732  90.207  1.00  0.00              
ATOM   2842  CB  SER A 365       1.675  14.212  90.593  1.00  0.00              
ATOM   2843  OG  SER A 365       1.215  14.445  91.926  1.00  0.00              
ATOM   2844  C   SER A 365       3.006  12.124  90.146  1.00  0.00              
ATOM   2845  O   SER A 365       3.590  12.048  89.061  1.00  0.00              
ATOM   2846  N   ILE A 366       3.517  11.611  91.274  1.00  0.00              
ATOM   2847  CA  ILE A 366       4.880  11.095  91.373  1.00  0.00              
ATOM   2848  CB  ILE A 366       5.167  10.654  92.833  1.00  0.00              
ATOM   2849  CG2 ILE A 366       4.313   9.449  93.212  1.00  0.00              
ATOM   2850  CG1 ILE A 366       6.656  10.402  93.070  1.00  0.00              
ATOM   2851  CD1 ILE A 366       7.062  10.078  94.516  1.00  0.00              
ATOM   2852  C   ILE A 366       5.264  10.013  90.359  1.00  0.00              
ATOM   2853  O   ILE A 366       6.445   9.881  90.028  1.00  0.00              
ATOM   2854  N   VAL A 367       4.300   9.275  89.786  1.00  0.00              
ATOM   2855  CA  VAL A 367       4.588   8.250  88.779  1.00  0.00              
ATOM   2856  CB  VAL A 367       3.309   7.511  88.301  1.00  0.00              
ATOM   2857  CG1 VAL A 367       3.692   6.245  87.547  1.00  0.00              
ATOM   2858  CG2 VAL A 367       2.373   7.130  89.439  1.00  0.00              
ATOM   2859  C   VAL A 367       5.317   8.852  87.573  1.00  0.00              
ATOM   2860  O   VAL A 367       6.207   8.237  86.988  1.00  0.00              
ATOM   2861  N   HIS A 368       4.992  10.109  87.253  1.00  0.00              
ATOM   2862  CA  HIS A 368       5.625  10.837  86.158  1.00  0.00              
ATOM   2863  CB  HIS A 368       4.834  12.106  85.850  1.00  0.00              
ATOM   2864  CG  HIS A 368       3.367  11.809  85.589  1.00  0.00              
ATOM   2865  ND1 HIS A 368       2.416  11.711  86.503  1.00  0.00              
ATOM   2866  CD2 HIS A 368       2.835  11.485  84.367  1.00  0.00              
ATOM   2867  NE2 HIS A 368       1.589  11.172  84.623  1.00  0.00              
ATOM   2868  CE1 HIS A 368       1.331  11.312  85.901  1.00  0.00              
ATOM   2869  C   HIS A 368       7.071  11.206  86.473  1.00  0.00              
ATOM   2870  O   HIS A 368       7.892  11.394  85.573  1.00  0.00              
ATOM   2871  N   ARG A 369       7.398  11.304  87.764  1.00  0.00              
ATOM   2872  CA  ARG A 369       8.751  11.590  88.205  1.00  0.00              
ATOM   2873  CB  ARG A 369       8.727  12.348  89.530  1.00  0.00              
ATOM   2874  CG  ARG A 369       8.032  13.712  89.477  1.00  0.00              
ATOM   2875  CD  ARG A 369       8.822  14.802  88.744  1.00  0.00              
ATOM   2876  NE  ARG A 369       8.996  14.554  87.318  1.00  0.00              
ATOM   2877  CZ  ARG A 369       8.274  15.153  86.369  1.00  0.00              
ATOM   2878  NH1 ARG A 369       8.525  14.845  85.103  1.00  0.00              
ATOM   2879  NH2 ARG A 369       7.317  16.028  86.665  1.00  0.00              
ATOM   2880  C   ARG A 369       9.571  10.315  88.318  1.00  0.00              
ATOM   2881  O   ARG A 369      10.743  10.289  87.926  1.00  0.00              
ATOM   2882  N   LYS A 370       8.963   9.226  88.796  1.00  0.00              
ATOM   2883  CA  LYS A 370       9.631   7.936  88.885  1.00  0.00              
ATOM   2884  CB  LYS A 370       8.792   6.964  89.710  1.00  0.00              
ATOM   2885  CG  LYS A 370       8.718   7.261  91.199  1.00  0.00              
ATOM   2886  CD  LYS A 370      10.052   7.000  91.878  1.00  0.00              
ATOM   2887  CE  LYS A 370       9.905   7.203  93.373  1.00  0.00              
ATOM   2888  NZ  LYS A 370      11.172   6.993  94.048  1.00  0.00              
ATOM   2889  C   LYS A 370       9.963   7.333  87.522  1.00  0.00              
ATOM   2890  O   LYS A 370       9.200   6.571  86.927  1.00  0.00              
ATOM   2891  N   CYS A 371      11.124   7.722  86.996  1.00  0.00              
ATOM   2892  CA  CYS A 371      11.647   7.170  85.751  1.00  0.00              
ATOM   2893  CB  CYS A 371      12.982   7.836  85.437  1.00  0.00              
ATOM   2894  SG  CYS A 371      13.677   7.370  83.832  1.00  0.00              
ATOM   2895  C   CYS A 371      11.823   5.653  85.786  1.00  0.00              
ATOM   2896  O   CYS A 371      12.396   5.151  86.755  1.00  0.00              
ATOM   2897  OXT CYS A 371      11.399   4.994  84.841  1.00  0.00              
TER    2898      CYS A 371
ATOM   2899  N   ASP B   1      52.196  26.882  63.084  1.00  0.00              
ATOM   2900  CA  ASP B   1      52.745  25.886  64.004  1.00  0.00              
ATOM   2901  CB  ASP B   1      54.228  26.192  64.293  1.00  0.00              
ATOM   2902  CG  ASP B   1      54.938  25.275  65.300  1.00  0.00              
ATOM   2903  OD1 ASP B   1      54.896  24.055  65.152  1.00  0.00              
ATOM   2904  OD2 ASP B   1      55.517  25.802  66.250  1.00  0.00              
ATOM   2905  C   ASP B   1      51.954  25.760  65.301  1.00  0.00              
ATOM   2906  O   ASP B   1      52.143  24.833  66.089  1.00  0.00              
ATOM   2907  N   TYR B   2      51.014  26.688  65.485  1.00  0.00              
ATOM   2908  CA  TYR B   2      50.135  26.703  66.651  1.00  0.00              
ATOM   2909  CB  TYR B   2      49.169  27.891  66.566  1.00  0.00              
ATOM   2910  CG  TYR B   2      48.246  28.036  67.773  1.00  0.00              
ATOM   2911  CD1 TYR B   2      48.764  28.387  69.006  1.00  0.00              
ATOM   2912  CE1 TYR B   2      47.935  28.461  70.106  1.00  0.00              
ATOM   2913  CD2 TYR B   2      46.895  27.781  67.634  1.00  0.00              
ATOM   2914  CE2 TYR B   2      46.063  27.854  68.732  1.00  0.00              
ATOM   2915  CZ  TYR B   2      46.592  28.189  69.961  1.00  0.00              
ATOM   2916  OH  TYR B   2      45.766  28.253  71.065  1.00  0.00              
ATOM   2917  C   TYR B   2      49.364  25.394  66.803  1.00  0.00              
ATOM   2918  O   TYR B   2      49.235  24.864  67.907  1.00  0.00              
ATOM   2919  N   GLU B   3      48.894  24.856  65.672  1.00  0.00              
ATOM   2920  CA  GLU B   3      48.221  23.567  65.628  1.00  0.00              
ATOM   2921  CB  GLU B   3      47.820  23.256  64.189  1.00  0.00              
ATOM   2922  CG  GLU B   3      46.927  22.027  64.039  1.00  0.00              
ATOM   2923  CD  GLU B   3      46.596  21.688  62.595  1.00  0.00              
ATOM   2924  OE1 GLU B   3      47.390  21.003  61.953  1.00  0.00              
ATOM   2925  OE2 GLU B   3      45.547  22.115  62.114  1.00  0.00              
ATOM   2926  C   GLU B   3      49.105  22.456  66.187  1.00  0.00              
ATOM   2927  O   GLU B   3      48.649  21.678  67.023  1.00  0.00              
ATOM   2928  N   LYS B   4      50.384  22.407  65.790  1.00  0.00              
ATOM   2929  CA  LYS B   4      51.296  21.377  66.268  1.00  0.00              
ATOM   2930  CB  LYS B   4      52.603  21.404  65.470  1.00  0.00              
ATOM   2931  CG  LYS B   4      53.631  20.317  65.797  1.00  0.00              
ATOM   2932  CD  LYS B   4      53.092  18.912  65.546  1.00  0.00              
ATOM   2933  CE  LYS B   4      54.170  17.873  65.809  1.00  0.00              
ATOM   2934  NZ  LYS B   4      53.619  16.535  65.691  1.00  0.00              
ATOM   2935  C   LYS B   4      51.549  21.549  67.761  1.00  0.00              
ATOM   2936  O   LYS B   4      51.541  20.566  68.500  1.00  0.00              
ATOM   2937  N   ASN B   5      51.697  22.795  68.230  1.00  0.00              
ATOM   2938  CA  ASN B   5      51.811  23.077  69.660  1.00  0.00              
ATOM   2939  CB  ASN B   5      52.004  24.563  69.936  1.00  0.00              
ATOM   2940  CG  ASN B   5      53.414  25.054  69.654  1.00  0.00              
ATOM   2941  OD1 ASN B   5      54.232  25.224  70.552  1.00  0.00              
ATOM   2942  ND2 ASN B   5      53.750  25.310  68.401  1.00  0.00              
ATOM   2943  C   ASN B   5      50.606  22.588  70.450  1.00  0.00              
ATOM   2944  O   ASN B   5      50.759  21.956  71.496  1.00  0.00              
ATOM   2945  N   LYS B   6      49.400  22.834  69.925  1.00  0.00              
ATOM   2946  CA  LYS B   6      48.165  22.357  70.530  1.00  0.00              
ATOM   2947  CB  LYS B   6      46.976  22.923  69.759  1.00  0.00              
ATOM   2948  CG  LYS B   6      45.620  22.640  70.387  1.00  0.00              
ATOM   2949  CD  LYS B   6      44.522  23.200  69.502  1.00  0.00              
ATOM   2950  CE  LYS B   6      43.167  22.897  70.118  1.00  0.00              
ATOM   2951  NZ  LYS B   6      42.104  23.406  69.275  1.00  0.00              
ATOM   2952  C   LYS B   6      48.114  20.832  70.557  1.00  0.00              
ATOM   2953  O   LYS B   6      47.756  20.242  71.576  1.00  0.00              
ATOM   2954  N   VAL B   7      48.508  20.174  69.463  1.00  0.00              
ATOM   2955  CA  VAL B   7      48.580  18.718  69.388  1.00  0.00              
ATOM   2956  CB  VAL B   7      48.926  18.322  67.928  1.00  0.00              
ATOM   2957  CG1 VAL B   7      49.265  16.857  67.745  1.00  0.00              
ATOM   2958  CG2 VAL B   7      47.726  18.611  67.037  1.00  0.00              
ATOM   2959  C   VAL B   7      49.552  18.147  70.423  1.00  0.00              
ATOM   2960  O   VAL B   7      49.210  17.213  71.155  1.00  0.00              
ATOM   2961  N   CYS B   8      50.747  18.740  70.537  1.00  0.00              
ATOM   2962  CA  CYS B   8      51.716  18.377  71.565  1.00  0.00              
ATOM   2963  CB  CYS B   8      52.991  19.200  71.425  1.00  0.00              
ATOM   2964  SG  CYS B   8      53.795  19.087  69.808  1.00  0.00              
ATOM   2965  C   CYS B   8      51.169  18.580  72.973  1.00  0.00              
ATOM   2966  O   CYS B   8      51.389  17.754  73.866  1.00  0.00              
ATOM   2967  N   LYS B   9      50.432  19.679  73.177  1.00  0.00              
ATOM   2968  CA  LYS B   9      49.778  19.965  74.444  1.00  0.00              
ATOM   2969  CB  LYS B   9      49.133  21.347  74.396  1.00  0.00              
ATOM   2970  CG  LYS B   9      48.564  21.833  75.720  1.00  0.00              
ATOM   2971  CD  LYS B   9      47.972  23.218  75.536  1.00  0.00              
ATOM   2972  CE  LYS B   9      47.436  23.725  76.863  1.00  0.00              
ATOM   2973  NZ  LYS B   9      46.895  25.061  76.709  1.00  0.00              
ATOM   2974  C   LYS B   9      48.741  18.898  74.767  1.00  0.00              
ATOM   2975  O   LYS B   9      48.717  18.397  75.888  1.00  0.00              
ATOM   2976  N   GLU B  10      47.913  18.487  73.799  1.00  0.00              
ATOM   2977  CA  GLU B  10      46.938  17.427  74.022  1.00  0.00              
ATOM   2978  CB  GLU B  10      46.026  17.233  72.811  1.00  0.00              
ATOM   2979  CG  GLU B  10      45.225  18.463  72.384  1.00  0.00              
ATOM   2980  CD  GLU B  10      44.399  19.111  73.487  1.00  0.00              
ATOM   2981  OE1 GLU B  10      43.374  18.547  73.869  1.00  0.00              
ATOM   2982  OE2 GLU B  10      44.781  20.182  73.957  1.00  0.00              
ATOM   2983  C   GLU B  10      47.604  16.105  74.379  1.00  0.00              
ATOM   2984  O   GLU B  10      47.196  15.448  75.335  1.00  0.00              
ATOM   2985  N   PHE B  11      48.664  15.737  73.653  1.00  0.00              
ATOM   2986  CA  PHE B  11      49.436  14.535  73.940  1.00  0.00              
ATOM   2987  CB  PHE B  11      50.582  14.451  72.940  1.00  0.00              
ATOM   2988  CG  PHE B  11      51.368  13.146  72.924  1.00  0.00              
ATOM   2989  CD1 PHE B  11      50.859  12.046  72.263  1.00  0.00              
ATOM   2990  CD2 PHE B  11      52.613  13.080  73.522  1.00  0.00              
ATOM   2991  CE1 PHE B  11      51.603  10.888  72.187  1.00  0.00              
ATOM   2992  CE2 PHE B  11      53.346  11.915  73.447  1.00  0.00              
ATOM   2993  CZ  PHE B  11      52.844  10.820  72.779  1.00  0.00              
ATOM   2994  C   PHE B  11      49.981  14.522  75.365  1.00  0.00              
ATOM   2995  O   PHE B  11      49.779  13.556  76.103  1.00  0.00              
ATOM   2996  N   SER B  12      50.647  15.606  75.770  1.00  0.00              
ATOM   2997  CA  SER B  12      51.251  15.680  77.091  1.00  0.00              
ATOM   2998  CB  SER B  12      52.278  16.807  77.139  1.00  0.00              
ATOM   2999  OG  SER B  12      51.774  18.035  76.629  1.00  0.00              
ATOM   3000  C   SER B  12      50.248  15.809  78.231  1.00  0.00              
ATOM   3001  O   SER B  12      50.329  15.080  79.220  1.00  0.00              
ATOM   3002  N   HIS B  13      49.279  16.718  78.094  1.00  0.00              
ATOM   3003  CA  HIS B  13      48.272  16.955  79.119  1.00  0.00              
ATOM   3004  CB  HIS B  13      47.497  18.236  78.793  1.00  0.00              
ATOM   3005  CG  HIS B  13      46.563  18.755  79.882  1.00  0.00              
ATOM   3006  ND1 HIS B  13      46.025  18.108  80.908  1.00  0.00              
ATOM   3007  CD2 HIS B  13      46.123  20.058  79.927  1.00  0.00              
ATOM   3008  NE2 HIS B  13      45.344  20.116  80.977  1.00  0.00              
ATOM   3009  CE1 HIS B  13      45.281  18.950  81.569  1.00  0.00              
ATOM   3010  C   HIS B  13      47.305  15.787  79.281  1.00  0.00              
ATOM   3011  O   HIS B  13      46.886  15.497  80.405  1.00  0.00              
ATOM   3012  N   LEU B  14      46.900  15.132  78.191  1.00  0.00              
ATOM   3013  CA  LEU B  14      45.978  14.013  78.296  1.00  0.00              
ATOM   3014  CB  LEU B  14      45.064  13.941  77.078  1.00  0.00              
ATOM   3015  CG  LEU B  14      44.130  15.107  76.781  1.00  0.00              
ATOM   3016  CD1 LEU B  14      43.461  14.894  75.436  1.00  0.00              
ATOM   3017  CD2 LEU B  14      43.095  15.283  77.881  1.00  0.00              
ATOM   3018  C   LEU B  14      46.670  12.674  78.488  1.00  0.00              
ATOM   3019  O   LEU B  14      46.107  11.773  79.112  1.00  0.00              
ATOM   3020  N   GLY B  15      47.886  12.509  77.964  1.00  0.00              
ATOM   3021  CA  GLY B  15      48.560  11.223  78.001  1.00  0.00              
ATOM   3022  C   GLY B  15      48.342  10.486  76.689  1.00  0.00              
ATOM   3023  O   GLY B  15      47.259  10.547  76.099  1.00  0.00              
ATOM   3024  N   LYS B  16      49.375   9.750  76.261  1.00  0.00              
ATOM   3025  CA  LYS B  16      49.430   9.087  74.960  1.00  0.00              
ATOM   3026  CB  LYS B  16      50.636   8.144  74.924  1.00  0.00              
ATOM   3027  CG  LYS B  16      50.853   7.434  73.592  1.00  0.00              
ATOM   3028  CD  LYS B  16      52.138   6.630  73.618  1.00  0.00              
ATOM   3029  CE  LYS B  16      52.290   5.887  72.303  1.00  0.00              
ATOM   3030  NZ  LYS B  16      53.571   5.211  72.253  1.00  0.00              
ATOM   3031  C   LYS B  16      48.159   8.361  74.530  1.00  0.00              
ATOM   3032  O   LYS B  16      47.550   8.749  73.535  1.00  0.00              
ATOM   3033  N   GLU B  17      47.703   7.373  75.309  1.00  0.00              
ATOM   3034  CA  GLU B  17      46.508   6.598  74.990  1.00  0.00              
ATOM   3035  CB  GLU B  17      46.328   5.501  76.037  1.00  0.00              
ATOM   3036  CG  GLU B  17      45.241   4.481  75.701  1.00  0.00              
ATOM   3037  CD  GLU B  17      44.972   3.472  76.806  1.00  0.00              
ATOM   3038  OE1 GLU B  17      44.373   3.839  77.815  1.00  0.00              
ATOM   3039  OE2 GLU B  17      45.357   2.311  76.658  1.00  0.00              
ATOM   3040  C   GLU B  17      45.248   7.461  74.911  1.00  0.00              
ATOM   3041  O   GLU B  17      44.337   7.199  74.120  1.00  0.00              
ATOM   3042  N   ASP B  18      45.198   8.529  75.710  1.00  0.00              
ATOM   3043  CA  ASP B  18      44.049   9.424  75.737  1.00  0.00              
ATOM   3044  CB  ASP B  18      44.079  10.350  76.949  1.00  0.00              
ATOM   3045  CG  ASP B  18      44.064   9.642  78.297  1.00  0.00              
ATOM   3046  OD1 ASP B  18      43.122   9.850  79.059  1.00  0.00              
ATOM   3047  OD2 ASP B  18      44.984   8.864  78.568  1.00  0.00              
ATOM   3048  C   ASP B  18      44.046  10.257  74.467  1.00  0.00              
ATOM   3049  O   ASP B  18      42.996  10.463  73.857  1.00  0.00              
ATOM   3050  N   PHE B  19      45.234  10.691  74.029  1.00  0.00              
ATOM   3051  CA  PHE B  19      45.397  11.350  72.743  1.00  0.00              
ATOM   3052  CB  PHE B  19      46.830  11.869  72.593  1.00  0.00              
ATOM   3053  CG  PHE B  19      47.095  12.616  71.291  1.00  0.00              
ATOM   3054  CD1 PHE B  19      46.555  13.872  71.090  1.00  0.00              
ATOM   3055  CD2 PHE B  19      47.849  12.017  70.299  1.00  0.00              
ATOM   3056  CE1 PHE B  19      46.755  14.515  69.887  1.00  0.00              
ATOM   3057  CE2 PHE B  19      48.042  12.668  69.099  1.00  0.00              
ATOM   3058  CZ  PHE B  19      47.492  13.912  68.892  1.00  0.00              
ATOM   3059  C   PHE B  19      45.036  10.408  71.596  1.00  0.00              
ATOM   3060  O   PHE B  19      44.383  10.838  70.642  1.00  0.00              
ATOM   3061  N   THR B  20      45.437   9.131  71.662  1.00  0.00              
ATOM   3062  CA  THR B  20      45.034   8.117  70.693  1.00  0.00              
ATOM   3063  CB  THR B  20      45.641   6.749  71.075  1.00  0.00              
ATOM   3064  OG1 THR B  20      47.012   6.984  71.363  1.00  0.00              
ATOM   3065  CG2 THR B  20      45.519   5.704  69.976  1.00  0.00              
ATOM   3066  C   THR B  20      43.513   8.009  70.627  1.00  0.00              
ATOM   3067  O   THR B  20      42.933   8.029  69.542  1.00  0.00              
ATOM   3068  N   SER B  21      42.858   7.963  71.792  1.00  0.00              
ATOM   3069  CA  SER B  21      41.407   7.877  71.877  1.00  0.00              
ATOM   3070  CB  SER B  21      40.993   7.714  73.334  1.00  0.00              
ATOM   3071  OG  SER B  21      41.598   6.567  73.920  1.00  0.00              
ATOM   3072  C   SER B  21      40.720   9.094  71.264  1.00  0.00              
ATOM   3073  O   SER B  21      39.811   8.954  70.442  1.00  0.00              
ATOM   3074  N   LEU B  22      41.201  10.295  71.614  1.00  0.00              
ATOM   3075  CA  LEU B  22      40.704  11.546  71.057  1.00  0.00              
ATOM   3076  CB  LEU B  22      41.474  12.718  71.669  1.00  0.00              
ATOM   3077  CG  LEU B  22      41.102  14.149  71.287  1.00  0.00              
ATOM   3078  CD1 LEU B  22      39.728  14.519  71.827  1.00  0.00              
ATOM   3079  CD2 LEU B  22      42.146  15.116  71.816  1.00  0.00              
ATOM   3080  C   LEU B  22      40.848  11.575  69.539  1.00  0.00              
ATOM   3081  O   LEU B  22      39.892  11.872  68.821  1.00  0.00              
ATOM   3082  N   SER B  23      42.036  11.208  69.049  1.00  0.00              
ATOM   3083  CA  SER B  23      42.312  11.182  67.622  1.00  0.00              
ATOM   3084  CB  SER B  23      43.793  10.922  67.373  1.00  0.00              
ATOM   3085  OG  SER B  23      44.618  11.862  68.049  1.00  0.00              
ATOM   3086  C   SER B  23      41.469  10.137  66.902  1.00  0.00              
ATOM   3087  O   SER B  23      41.022  10.371  65.780  1.00  0.00              
ATOM   3088  N   LEU B  24      41.205   8.991  67.543  1.00  0.00              
ATOM   3089  CA  LEU B  24      40.358   7.951  66.978  1.00  0.00              
ATOM   3090  CB  LEU B  24      40.383   6.718  67.874  1.00  0.00              
ATOM   3091  CG  LEU B  24      39.755   5.412  67.406  1.00  0.00              
ATOM   3092  CD1 LEU B  24      40.478   4.837  66.198  1.00  0.00              
ATOM   3093  CD2 LEU B  24      39.827   4.411  68.535  1.00  0.00              
ATOM   3094  C   LEU B  24      38.933   8.449  66.784  1.00  0.00              
ATOM   3095  O   LEU B  24      38.384   8.321  65.687  1.00  0.00              
ATOM   3096  N   VAL B  25      38.357   9.061  67.826  1.00  0.00              
ATOM   3097  CA  VAL B  25      37.032   9.671  67.747  1.00  0.00              
ATOM   3098  CB  VAL B  25      36.631  10.248  69.131  1.00  0.00              
ATOM   3099  CG1 VAL B  25      35.326  11.032  69.090  1.00  0.00              
ATOM   3100  CG2 VAL B  25      36.471   9.122  70.140  1.00  0.00              
ATOM   3101  C   VAL B  25      36.991  10.743  66.659  1.00  0.00              
ATOM   3102  O   VAL B  25      36.104  10.740  65.802  1.00  0.00              
ATOM   3103  N   LEU B  26      37.997  11.625  66.667  1.00  0.00              
ATOM   3104  CA  LEU B  26      38.123  12.704  65.699  1.00  0.00              
ATOM   3105  CB  LEU B  26      39.386  13.505  66.007  1.00  0.00              
ATOM   3106  CG  LEU B  26      39.678  14.794  65.255  1.00  0.00              
ATOM   3107  CD1 LEU B  26      38.651  15.865  65.595  1.00  0.00              
ATOM   3108  CD2 LEU B  26      41.073  15.281  65.600  1.00  0.00              
ATOM   3109  C   LEU B  26      38.155  12.203  64.259  1.00  0.00              
ATOM   3110  O   LEU B  26      37.318  12.599  63.449  1.00  0.00              
ATOM   3111  N   TYR B  27      39.072  11.296  63.916  1.00  0.00              
ATOM   3112  CA  TYR B  27      39.153  10.786  62.556  1.00  0.00              
ATOM   3113  CB  TYR B  27      40.478  10.074  62.303  1.00  0.00              
ATOM   3114  CG  TYR B  27      41.661  11.035  62.295  1.00  0.00              
ATOM   3115  CD1 TYR B  27      42.719  10.827  63.156  1.00  0.00              
ATOM   3116  CE1 TYR B  27      43.776  11.712  63.181  1.00  0.00              
ATOM   3117  CD2 TYR B  27      41.668  12.123  61.442  1.00  0.00              
ATOM   3118  CE2 TYR B  27      42.724  13.010  61.459  1.00  0.00              
ATOM   3119  CZ  TYR B  27      43.768  12.798  62.333  1.00  0.00              
ATOM   3120  OH  TYR B  27      44.825  13.685  62.361  1.00  0.00              
ATOM   3121  C   TYR B  27      37.971   9.920  62.155  1.00  0.00              
ATOM   3122  O   TYR B  27      37.576   9.931  60.988  1.00  0.00              
ATOM   3123  N   SER B  28      37.356   9.205  63.102  1.00  0.00              
ATOM   3124  CA  SER B  28      36.132   8.475  62.810  1.00  0.00              
ATOM   3125  CB  SER B  28      35.777   7.521  63.941  1.00  0.00              
ATOM   3126  OG  SER B  28      36.825   6.593  64.183  1.00  0.00              
ATOM   3127  C   SER B  28      34.961   9.408  62.517  1.00  0.00              
ATOM   3128  O   SER B  28      34.189   9.141  61.595  1.00  0.00              
ATOM   3129  N   ARG B  29      34.815  10.525  63.246  1.00  0.00              
ATOM   3130  CA  ARG B  29      33.753  11.479  62.948  1.00  0.00              
ATOM   3131  CB  ARG B  29      33.476  12.437  64.121  1.00  0.00              
ATOM   3132  CG  ARG B  29      34.457  13.581  64.366  1.00  0.00              
ATOM   3133  CD  ARG B  29      34.192  14.331  65.665  1.00  0.00              
ATOM   3134  NE  ARG B  29      32.873  14.943  65.724  1.00  0.00              
ATOM   3135  CZ  ARG B  29      32.620  16.199  65.350  1.00  0.00              
ATOM   3136  NH1 ARG B  29      31.371  16.629  65.450  1.00  0.00              
ATOM   3137  NH2 ARG B  29      33.578  17.012  64.914  1.00  0.00              
ATOM   3138  C   ARG B  29      34.029  12.234  61.652  1.00  0.00              
ATOM   3139  O   ARG B  29      33.110  12.499  60.881  1.00  0.00              
ATOM   3140  N   LYS B  30      35.300  12.561  61.377  1.00  0.00              
ATOM   3141  CA  LYS B  30      35.690  13.186  60.120  1.00  0.00              
ATOM   3142  CB  LYS B  30      37.162  13.568  60.122  1.00  0.00              
ATOM   3143  CG  LYS B  30      37.529  14.766  60.974  1.00  0.00              
ATOM   3144  CD  LYS B  30      39.036  14.923  60.904  1.00  0.00              
ATOM   3145  CE  LYS B  30      39.487  16.148  61.673  1.00  0.00              
ATOM   3146  NZ  LYS B  30      40.935  16.221  61.683  1.00  0.00              
ATOM   3147  C   LYS B  30      35.437  12.302  58.910  1.00  0.00              
ATOM   3148  O   LYS B  30      34.851  12.754  57.923  1.00  0.00              
ATOM   3149  N   PHE B  31      35.856  11.035  58.977  1.00  0.00              
ATOM   3150  CA  PHE B  31      35.728  10.115  57.860  1.00  0.00              
ATOM   3151  CB  PHE B  31      37.092   9.477  57.543  1.00  0.00              
ATOM   3152  CG  PHE B  31      38.234  10.438  57.240  1.00  0.00              
ATOM   3153  CD1 PHE B  31      39.068  10.868  58.255  1.00  0.00              
ATOM   3154  CD2 PHE B  31      38.456  10.857  55.944  1.00  0.00              
ATOM   3155  CE1 PHE B  31      40.117  11.716  57.968  1.00  0.00              
ATOM   3156  CE2 PHE B  31      39.506  11.707  55.666  1.00  0.00              
ATOM   3157  CZ  PHE B  31      40.338  12.137  56.675  1.00  0.00              
ATOM   3158  C   PHE B  31      34.695   9.025  58.171  1.00  0.00              
ATOM   3159  O   PHE B  31      35.077   7.898  58.500  1.00  0.00              
ATOM   3160  N   PRO B  32      33.375   9.254  58.033  1.00  0.00              
ATOM   3161  CD  PRO B  32      32.789  10.421  57.377  1.00  0.00              
ATOM   3162  CA  PRO B  32      32.332   8.298  58.414  1.00  0.00              
ATOM   3163  CB  PRO B  32      31.060   9.081  58.159  1.00  0.00              
ATOM   3164  CG  PRO B  32      31.408   9.941  56.974  1.00  0.00              
ATOM   3165  C   PRO B  32      32.353   6.969  57.658  1.00  0.00              
ATOM   3166  O   PRO B  32      31.833   5.956  58.125  1.00  0.00              
ATOM   3167  N   SER B  33      32.952   6.976  56.466  1.00  0.00              
ATOM   3168  CA  SER B  33      33.113   5.785  55.650  1.00  0.00              
ATOM   3169  CB  SER B  33      33.102   6.220  54.192  1.00  0.00              
ATOM   3170  OG  SER B  33      32.028   7.119  53.941  1.00  0.00              
ATOM   3171  C   SER B  33      34.401   5.017  55.941  1.00  0.00              
ATOM   3172  O   SER B  33      34.599   3.921  55.413  1.00  0.00              
ATOM   3173  N   GLY B  34      35.298   5.558  56.773  1.00  0.00              
ATOM   3174  CA  GLY B  34      36.596   4.946  57.007  1.00  0.00              
ATOM   3175  C   GLY B  34      36.479   3.727  57.904  1.00  0.00              
ATOM   3176  O   GLY B  34      35.913   3.805  58.997  1.00  0.00              
ATOM   3177  N   THR B  35      37.002   2.587  57.451  1.00  0.00              
ATOM   3178  CA  THR B  35      36.931   1.368  58.243  1.00  0.00              
ATOM   3179  CB  THR B  35      37.104   0.092  57.387  1.00  0.00              
ATOM   3180  OG1 THR B  35      38.380   0.136  56.765  1.00  0.00              
ATOM   3181  CG2 THR B  35      35.998  -0.050  56.353  1.00  0.00              
ATOM   3182  C   THR B  35      37.917   1.392  59.405  1.00  0.00              
ATOM   3183  O   THR B  35      38.918   2.117  59.371  1.00  0.00              
ATOM   3184  N   PHE B  36      37.622   0.573  60.423  1.00  0.00              
ATOM   3185  CA  PHE B  36      38.379   0.504  61.667  1.00  0.00              
ATOM   3186  CB  PHE B  36      37.953  -0.743  62.454  1.00  0.00              
ATOM   3187  CG  PHE B  36      38.634  -0.910  63.808  1.00  0.00              
ATOM   3188  CD1 PHE B  36      39.383  -2.045  64.056  1.00  0.00              
ATOM   3189  CD2 PHE B  36      38.533   0.077  64.771  1.00  0.00              
ATOM   3190  CE1 PHE B  36      40.042  -2.181  65.259  1.00  0.00              
ATOM   3191  CE2 PHE B  36      39.202  -0.066  65.967  1.00  0.00              
ATOM   3192  CZ  PHE B  36      39.956  -1.192  66.214  1.00  0.00              
ATOM   3193  C   PHE B  36      39.891   0.564  61.511  1.00  0.00              
ATOM   3194  O   PHE B  36      40.500   1.535  61.954  1.00  0.00              
ATOM   3195  N   GLU B  37      40.502  -0.403  60.819  1.00  0.00              
ATOM   3196  CA  GLU B  37      41.949  -0.433  60.687  1.00  0.00              
ATOM   3197  CB  GLU B  37      42.417  -1.769  60.109  1.00  0.00              
ATOM   3198  CG  GLU B  37      43.927  -2.032  60.214  1.00  0.00              
ATOM   3199  CD  GLU B  37      44.505  -1.939  61.625  1.00  0.00              
ATOM   3200  OE1 GLU B  37      45.312  -1.041  61.881  1.00  0.00              
ATOM   3201  OE2 GLU B  37      44.153  -2.763  62.468  1.00  0.00              
ATOM   3202  C   GLU B  37      42.510   0.748  59.901  1.00  0.00              
ATOM   3203  O   GLU B  37      43.630   1.171  60.185  1.00  0.00              
ATOM   3204  N   GLN B  38      41.747   1.328  58.964  1.00  0.00              
ATOM   3205  CA  GLN B  38      42.180   2.529  58.259  1.00  0.00              
ATOM   3206  CB  GLN B  38      41.176   2.956  57.197  1.00  0.00              
ATOM   3207  CG  GLN B  38      41.102   2.109  55.942  1.00  0.00              
ATOM   3208  CD  GLN B  38      40.026   2.616  54.995  1.00  0.00              
ATOM   3209  OE1 GLN B  38      38.836   2.367  55.193  1.00  0.00              
ATOM   3210  NE2 GLN B  38      40.359   3.367  53.956  1.00  0.00              
ATOM   3211  C   GLN B  38      42.342   3.682  59.239  1.00  0.00              
ATOM   3212  O   GLN B  38      43.376   4.357  59.282  1.00  0.00              
ATOM   3213  N   VAL B  39      41.308   3.869  60.068  1.00  0.00              
ATOM   3214  CA  VAL B  39      41.312   4.915  61.078  1.00  0.00              
ATOM   3215  CB  VAL B  39      39.928   5.041  61.762  1.00  0.00              
ATOM   3216  CG1 VAL B  39      39.905   6.197  62.750  1.00  0.00              
ATOM   3217  CG2 VAL B  39      38.832   5.282  60.733  1.00  0.00              
ATOM   3218  C   VAL B  39      42.430   4.629  62.077  1.00  0.00              
ATOM   3219  O   VAL B  39      43.255   5.503  62.333  1.00  0.00              
ATOM   3220  N   SER B  40      42.527   3.398  62.591  1.00  0.00              
ATOM   3221  CA  SER B  40      43.607   2.984  63.475  1.00  0.00              
ATOM   3222  CB  SER B  40      43.422   1.525  63.869  1.00  0.00              
ATOM   3223  OG  SER B  40      42.137   1.298  64.432  1.00  0.00              
ATOM   3224  C   SER B  40      45.008   3.176  62.905  1.00  0.00              
ATOM   3225  O   SER B  40      45.931   3.462  63.671  1.00  0.00              
ATOM   3226  N   GLN B  41      45.224   3.023  61.592  1.00  0.00              
ATOM   3227  CA  GLN B  41      46.509   3.347  60.985  1.00  0.00              
ATOM   3228  CB  GLN B  41      46.618   2.834  59.552  1.00  0.00              
ATOM   3229  CG  GLN B  41      46.827   1.329  59.435  1.00  0.00              
ATOM   3230  CD  GLN B  41      48.098   0.832  60.109  1.00  0.00              
ATOM   3231  OE1 GLN B  41      49.216   1.117  59.690  1.00  0.00              
ATOM   3232  NE2 GLN B  41      47.981   0.068  61.186  1.00  0.00              
ATOM   3233  C   GLN B  41      46.801   4.837  61.015  1.00  0.00              
ATOM   3234  O   GLN B  41      47.874   5.249  61.464  1.00  0.00              
ATOM   3235  N   LEU B  42      45.829   5.656  60.589  1.00  0.00              
ATOM   3236  CA  LEU B  42      45.999   7.103  60.584  1.00  0.00              
ATOM   3237  CB  LEU B  42      44.791   7.790  59.947  1.00  0.00              
ATOM   3238  CG  LEU B  42      44.861   9.294  59.680  1.00  0.00              
ATOM   3239  CD1 LEU B  42      46.007   9.645  58.742  1.00  0.00              
ATOM   3240  CD2 LEU B  42      43.553   9.777  59.084  1.00  0.00              
ATOM   3241  C   LEU B  42      46.251   7.645  61.983  1.00  0.00              
ATOM   3242  O   LEU B  42      47.208   8.386  62.196  1.00  0.00              
ATOM   3243  N   VAL B  43      45.435   7.219  62.949  1.00  0.00              
ATOM   3244  CA  VAL B  43      45.573   7.607  64.347  1.00  0.00              
ATOM   3245  CB  VAL B  43      44.423   6.989  65.173  1.00  0.00              
ATOM   3246  CG1 VAL B  43      44.542   7.267  66.662  1.00  0.00              
ATOM   3247  CG2 VAL B  43      43.105   7.564  64.695  1.00  0.00              
ATOM   3248  C   VAL B  43      46.935   7.216  64.906  1.00  0.00              
ATOM   3249  O   VAL B  43      47.626   8.060  65.475  1.00  0.00              
ATOM   3250  N   LYS B  44      47.347   5.958  64.701  1.00  0.00              
ATOM   3251  CA  LYS B  44      48.638   5.446  65.154  1.00  0.00              
ATOM   3252  CB  LYS B  44      48.778   4.037  64.606  1.00  0.00              
ATOM   3253  CG  LYS B  44      49.848   3.128  65.176  1.00  0.00              
ATOM   3254  CD  LYS B  44      49.873   1.778  64.452  1.00  0.00              
ATOM   3255  CE  LYS B  44      48.622   0.905  64.619  1.00  0.00              
ATOM   3256  NZ  LYS B  44      47.544   1.253  63.706  1.00  0.00              
ATOM   3257  C   LYS B  44      49.788   6.306  64.637  1.00  0.00              
ATOM   3258  O   LYS B  44      50.680   6.727  65.381  1.00  0.00              
ATOM   3259  N   GLU B  45      49.727   6.615  63.341  1.00  0.00              
ATOM   3260  CA  GLU B  45      50.749   7.435  62.723  1.00  0.00              
ATOM   3261  CB  GLU B  45      50.750   7.223  61.218  1.00  0.00              
ATOM   3262  CG  GLU B  45      51.222   5.789  60.974  1.00  0.00              
ATOM   3263  CD  GLU B  45      51.246   5.326  59.530  1.00  0.00              
ATOM   3264  OE1 GLU B  45      52.223   5.596  58.830  1.00  0.00              
ATOM   3265  OE2 GLU B  45      50.308   4.658  59.094  1.00  0.00              
ATOM   3266  C   GLU B  45      50.703   8.896  63.151  1.00  0.00              
ATOM   3267  O   GLU B  45      51.768   9.480  63.356  1.00  0.00              
ATOM   3268  N   VAL B  46      49.525   9.486  63.383  1.00  0.00              
ATOM   3269  CA  VAL B  46      49.411  10.826  63.959  1.00  0.00              
ATOM   3270  CB  VAL B  46      47.943  11.323  63.896  1.00  0.00              
ATOM   3271  CG1 VAL B  46      47.704  12.634  64.641  1.00  0.00              
ATOM   3272  CG2 VAL B  46      47.575  11.556  62.438  1.00  0.00              
ATOM   3273  C   VAL B  46      49.990  10.878  65.373  1.00  0.00              
ATOM   3274  O   VAL B  46      50.665  11.842  65.755  1.00  0.00              
ATOM   3275  N   VAL B  47      49.777   9.812  66.152  1.00  0.00              
ATOM   3276  CA  VAL B  47      50.418   9.668  67.451  1.00  0.00              
ATOM   3277  CB  VAL B  47      49.880   8.432  68.215  1.00  0.00              
ATOM   3278  CG1 VAL B  47      50.587   8.206  69.545  1.00  0.00              
ATOM   3279  CG2 VAL B  47      48.402   8.626  68.508  1.00  0.00              
ATOM   3280  C   VAL B  47      51.934   9.638  67.282  1.00  0.00              
ATOM   3281  O   VAL B  47      52.618  10.346  68.018  1.00  0.00              
ATOM   3282  N   SER B  48      52.498   8.907  66.310  1.00  0.00              
ATOM   3283  CA  SER B  48      53.940   8.951  66.078  1.00  0.00              
ATOM   3284  CB  SER B  48      54.391   7.838  65.132  1.00  0.00              
ATOM   3285  OG  SER B  48      54.154   8.097  63.752  1.00  0.00              
ATOM   3286  C   SER B  48      54.446  10.307  65.582  1.00  0.00              
ATOM   3287  O   SER B  48      55.594  10.678  65.852  1.00  0.00              
ATOM   3288  N   LEU B  49      53.625  11.065  64.838  1.00  0.00              
ATOM   3289  CA  LEU B  49      53.966  12.431  64.441  1.00  0.00              
ATOM   3290  CB  LEU B  49      52.885  13.084  63.582  1.00  0.00              
ATOM   3291  CG  LEU B  49      52.380  12.478  62.284  1.00  0.00              
ATOM   3292  CD1 LEU B  49      51.272  13.355  61.734  1.00  0.00              
ATOM   3293  CD2 LEU B  49      53.478  12.318  61.257  1.00  0.00              
ATOM   3294  C   LEU B  49      54.128  13.314  65.666  1.00  0.00              
ATOM   3295  O   LEU B  49      55.017  14.166  65.751  1.00  0.00              
ATOM   3296  N   THR B  50      53.241  13.109  66.637  1.00  0.00              
ATOM   3297  CA  THR B  50      53.265  13.891  67.857  1.00  0.00              
ATOM   3298  CB  THR B  50      51.910  13.775  68.563  1.00  0.00              
ATOM   3299  OG1 THR B  50      50.914  14.003  67.569  1.00  0.00              
ATOM   3300  CG2 THR B  50      51.776  14.842  69.627  1.00  0.00              
ATOM   3301  C   THR B  50      54.430  13.451  68.739  1.00  0.00              
ATOM   3302  O   THR B  50      55.311  14.248  69.057  1.00  0.00              
ATOM   3303  N   GLU B  51      54.488  12.154  69.058  1.00  0.00              
ATOM   3304  CA  GLU B  51      55.516  11.557  69.899  1.00  0.00              
ATOM   3305  CB  GLU B  51      55.272  10.051  69.932  1.00  0.00              
ATOM   3306  CG  GLU B  51      56.175   9.230  70.846  1.00  0.00              
ATOM   3307  CD  GLU B  51      55.873   7.740  70.818  1.00  0.00              
ATOM   3308  OE1 GLU B  51      55.946   7.127  69.752  1.00  0.00              
ATOM   3309  OE2 GLU B  51      55.561   7.181  71.871  1.00  0.00              
ATOM   3310  C   GLU B  51      56.938  11.863  69.440  1.00  0.00              
ATOM   3311  O   GLU B  51      57.795  12.190  70.261  1.00  0.00              
ATOM   3312  N   ALA B  52      57.203  11.765  68.133  1.00  0.00              
ATOM   3313  CA  ALA B  52      58.507  12.140  67.616  1.00  0.00              
ATOM   3314  CB  ALA B  52      58.724  11.540  66.235  1.00  0.00              
ATOM   3315  C   ALA B  52      58.668  13.650  67.507  1.00  0.00              
ATOM   3316  O   ALA B  52      59.569  14.227  68.118  1.00  0.00              
ATOM   3317  N   CYS B  53      57.777  14.344  66.798  1.00  0.00              
ATOM   3318  CA  CYS B  53      58.050  15.724  66.436  1.00  0.00              
ATOM   3319  CB  CYS B  53      57.440  16.014  65.081  1.00  0.00              
ATOM   3320  SG  CYS B  53      58.109  14.813  63.902  1.00  0.00              
ATOM   3321  C   CYS B  53      57.718  16.781  67.480  1.00  0.00              
ATOM   3322  O   CYS B  53      57.977  17.968  67.277  1.00  0.00              
ATOM   3323  N   CYS B  54      57.163  16.370  68.622  1.00  0.00              
ATOM   3324  CA  CYS B  54      57.097  17.239  69.786  1.00  0.00              
ATOM   3325  CB  CYS B  54      55.829  16.974  70.585  1.00  0.00              
ATOM   3326  SG  CYS B  54      54.301  17.141  69.630  1.00  0.00              
ATOM   3327  C   CYS B  54      58.299  17.062  70.710  1.00  0.00              
ATOM   3328  O   CYS B  54      58.418  17.779  71.707  1.00  0.00              
ATOM   3329  N   ALA B  55      59.207  16.117  70.429  1.00  0.00              
ATOM   3330  CA  ALA B  55      60.330  15.853  71.317  1.00  0.00              
ATOM   3331  CB  ALA B  55      60.989  14.530  70.955  1.00  0.00              
ATOM   3332  C   ALA B  55      61.412  16.924  71.292  1.00  0.00              
ATOM   3333  O   ALA B  55      61.612  17.636  70.302  1.00  0.00              
ATOM   3334  N   GLU B  56      62.131  17.026  72.413  1.00  0.00              
ATOM   3335  CA  GLU B  56      63.205  17.993  72.574  1.00  0.00              
ATOM   3336  CB  GLU B  56      63.719  17.930  74.011  1.00  0.00              
ATOM   3337  CG  GLU B  56      64.707  19.029  74.384  1.00  0.00              
ATOM   3338  CD  GLU B  56      65.227  18.911  75.809  1.00  0.00              
ATOM   3339  OE1 GLU B  56      66.288  18.320  76.004  1.00  0.00              
ATOM   3340  OE2 GLU B  56      64.570  19.412  76.720  1.00  0.00              
ATOM   3341  C   GLU B  56      64.324  17.714  71.574  1.00  0.00              
ATOM   3342  O   GLU B  56      65.063  16.735  71.676  1.00  0.00              
ATOM   3343  N   GLY B  57      64.386  18.580  70.564  1.00  0.00              
ATOM   3344  CA  GLY B  57      65.394  18.475  69.523  1.00  0.00              
ATOM   3345  C   GLY B  57      64.864  17.837  68.246  1.00  0.00              
ATOM   3346  O   GLY B  57      65.647  17.453  67.376  1.00  0.00              
ATOM   3347  N   ALA B  58      63.542  17.695  68.105  1.00  0.00              
ATOM   3348  CA  ALA B  58      62.950  17.232  66.859  1.00  0.00              
ATOM   3349  CB  ALA B  58      61.479  16.945  67.071  1.00  0.00              
ATOM   3350  C   ALA B  58      63.057  18.269  65.748  1.00  0.00              
ATOM   3351  O   ALA B  58      63.012  19.478  65.988  1.00  0.00              
ATOM   3352  N   ASP B  59      63.197  17.790  64.510  1.00  0.00              
ATOM   3353  CA  ASP B  59      63.401  18.663  63.363  1.00  0.00              
ATOM   3354  CB  ASP B  59      63.952  17.859  62.181  1.00  0.00              
ATOM   3355  CG  ASP B  59      64.290  18.725  60.975  1.00  0.00              
ATOM   3356  OD1 ASP B  59      63.405  18.981  60.158  1.00  0.00              
ATOM   3357  OD2 ASP B  59      65.432  19.160  60.864  1.00  0.00              
ATOM   3358  C   ASP B  59      62.129  19.407  62.948  1.00  0.00              
ATOM   3359  O   ASP B  59      61.156  18.759  62.555  1.00  0.00              
ATOM   3360  N   PRO B  60      62.109  20.751  62.940  1.00  0.00              
ATOM   3361  CD  PRO B  60      63.245  21.597  63.301  1.00  0.00              
ATOM   3362  CA  PRO B  60      60.940  21.575  62.626  1.00  0.00              
ATOM   3363  CB  PRO B  60      61.505  22.978  62.644  1.00  0.00              
ATOM   3364  CG  PRO B  60      62.575  22.898  63.698  1.00  0.00              
ATOM   3365  C   PRO B  60      60.224  21.294  61.311  1.00  0.00              
ATOM   3366  O   PRO B  60      59.017  21.509  61.206  1.00  0.00              
ATOM   3367  N   ASP B  61      60.918  20.777  60.289  1.00  0.00              
ATOM   3368  CA  ASP B  61      60.283  20.482  59.007  1.00  0.00              
ATOM   3369  CB  ASP B  61      61.294  20.089  57.932  1.00  0.00              
ATOM   3370  CG  ASP B  61      62.239  21.207  57.532  1.00  0.00              
ATOM   3371  OD1 ASP B  61      62.173  21.658  56.391  1.00  0.00              
ATOM   3372  OD2 ASP B  61      63.040  21.631  58.369  1.00  0.00              
ATOM   3373  C   ASP B  61      59.233  19.388  59.101  1.00  0.00              
ATOM   3374  O   ASP B  61      58.282  19.386  58.318  1.00  0.00              
ATOM   3375  N   CYS B  62      59.359  18.501  60.100  1.00  0.00              
ATOM   3376  CA  CYS B  62      58.481  17.352  60.296  1.00  0.00              
ATOM   3377  CB  CYS B  62      58.720  16.747  61.672  1.00  0.00              
ATOM   3378  SG  CYS B  62      57.489  15.495  62.111  1.00  0.00              
ATOM   3379  C   CYS B  62      56.988  17.589  60.117  1.00  0.00              
ATOM   3380  O   CYS B  62      56.333  16.830  59.399  1.00  0.00              
ATOM   3381  N   TYR B  63      56.442  18.661  60.700  1.00  0.00              
ATOM   3382  CA  TYR B  63      55.017  18.944  60.579  1.00  0.00              
ATOM   3383  CB  TYR B  63      54.534  19.950  61.634  1.00  0.00              
ATOM   3384  CG  TYR B  63      55.370  21.208  61.837  1.00  0.00              
ATOM   3385  CD1 TYR B  63      55.272  22.270  60.958  1.00  0.00              
ATOM   3386  CE1 TYR B  63      55.961  23.439  61.210  1.00  0.00              
ATOM   3387  CD2 TYR B  63      56.182  21.302  62.950  1.00  0.00              
ATOM   3388  CE2 TYR B  63      56.871  22.469  63.207  1.00  0.00              
ATOM   3389  CZ  TYR B  63      56.743  23.534  62.341  1.00  0.00              
ATOM   3390  OH  TYR B  63      57.385  24.724  62.630  1.00  0.00              
ATOM   3391  C   TYR B  63      54.530  19.303  59.177  1.00  0.00              
ATOM   3392  O   TYR B  63      53.325  19.395  58.933  1.00  0.00              
ATOM   3393  N   ASP B  64      55.452  19.519  58.235  1.00  0.00              
ATOM   3394  CA  ASP B  64      55.115  19.513  56.822  1.00  0.00              
ATOM   3395  CB  ASP B  64      55.678  20.732  56.101  1.00  0.00              
ATOM   3396  CG  ASP B  64      55.315  20.757  54.620  1.00  0.00              
ATOM   3397  OD1 ASP B  64      54.162  21.054  54.294  1.00  0.00              
ATOM   3398  OD2 ASP B  64      56.194  20.496  53.801  1.00  0.00              
ATOM   3399  C   ASP B  64      55.610  18.243  56.138  1.00  0.00              
ATOM   3400  O   ASP B  64      54.895  17.674  55.317  1.00  0.00              
ATOM   3401  N   THR B  65      56.831  17.792  56.436  1.00  0.00              
ATOM   3402  CA  THR B  65      57.431  16.638  55.779  1.00  0.00              
ATOM   3403  CB  THR B  65      58.928  16.572  56.140  1.00  0.00              
ATOM   3404  OG1 THR B  65      59.436  17.882  55.920  1.00  0.00              
ATOM   3405  CG2 THR B  65      59.707  15.573  55.295  1.00  0.00              
ATOM   3406  C   THR B  65      56.732  15.320  56.105  1.00  0.00              
ATOM   3407  O   THR B  65      56.242  14.646  55.197  1.00  0.00              
ATOM   3408  N   ARG B  66      56.635  14.940  57.386  1.00  0.00              
ATOM   3409  CA  ARG B  66      56.033  13.668  57.764  1.00  0.00              
ATOM   3410  CB  ARG B  66      56.291  13.323  59.225  1.00  0.00              
ATOM   3411  CG  ARG B  66      57.711  12.876  59.546  1.00  0.00              
ATOM   3412  CD  ARG B  66      57.778  12.293  60.958  1.00  0.00              
ATOM   3413  NE  ARG B  66      56.992  11.071  61.072  1.00  0.00              
ATOM   3414  CZ  ARG B  66      56.548  10.583  62.234  1.00  0.00              
ATOM   3415  NH1 ARG B  66      55.812   9.477  62.195  1.00  0.00              
ATOM   3416  NH2 ARG B  66      56.819  11.178  63.394  1.00  0.00              
ATOM   3417  C   ARG B  66      54.538  13.617  57.483  1.00  0.00              
ATOM   3418  O   ARG B  66      54.001  12.574  57.104  1.00  0.00              
ATOM   3419  N   THR B  67      53.858  14.758  57.617  1.00  0.00              
ATOM   3420  CA  THR B  67      52.463  14.874  57.230  1.00  0.00              
ATOM   3421  CB  THR B  67      51.893  16.215  57.711  1.00  0.00              
ATOM   3422  OG1 THR B  67      52.895  17.179  57.428  1.00  0.00              
ATOM   3423  CG2 THR B  67      51.568  16.213  59.195  1.00  0.00              
ATOM   3424  C   THR B  67      52.289  14.688  55.727  1.00  0.00              
ATOM   3425  O   THR B  67      51.444  13.897  55.308  1.00  0.00              
ATOM   3426  N   SER B  68      53.112  15.349  54.901  1.00  0.00              
ATOM   3427  CA  SER B  68      53.091  15.121  53.460  1.00  0.00              
ATOM   3428  CB  SER B  68      53.969  16.127  52.718  1.00  0.00              
ATOM   3429  OG  SER B  68      53.762  16.100  51.309  1.00  0.00              
ATOM   3430  C   SER B  68      53.505  13.700  53.081  1.00  0.00              
ATOM   3431  O   SER B  68      53.087  13.202  52.031  1.00  0.00              
ATOM   3432  N   ALA B  69      54.332  13.029  53.891  1.00  0.00              
ATOM   3433  CA  ALA B  69      54.612  11.613  53.709  1.00  0.00              
ATOM   3434  CB  ALA B  69      55.699  11.157  54.669  1.00  0.00              
ATOM   3435  C   ALA B  69      53.365  10.780  53.973  1.00  0.00              
ATOM   3436  O   ALA B  69      53.073   9.847  53.223  1.00  0.00              
ATOM   3437  N   LEU B  70      52.583  11.122  55.006  1.00  0.00              
ATOM   3438  CA  LEU B  70      51.290  10.484  55.219  1.00  0.00              
ATOM   3439  CB  LEU B  70      50.668  10.851  56.564  1.00  0.00              
ATOM   3440  CG  LEU B  70      51.399  10.511  57.858  1.00  0.00              
ATOM   3441  CD1 LEU B  70      50.469  10.766  59.029  1.00  0.00              
ATOM   3442  CD2 LEU B  70      51.861   9.063  57.889  1.00  0.00              
ATOM   3443  C   LEU B  70      50.303  10.798  54.103  1.00  0.00              
ATOM   3444  O   LEU B  70      49.473   9.953  53.763  1.00  0.00              
ATOM   3445  N   SER B  71      50.362  11.990  53.500  1.00  0.00              
ATOM   3446  CA  SER B  71      49.611  12.287  52.287  1.00  0.00              
ATOM   3447  CB  SER B  71      49.835  13.731  51.876  1.00  0.00              
ATOM   3448  OG  SER B  71      49.617  14.608  52.971  1.00  0.00              
ATOM   3449  C   SER B  71      50.008  11.364  51.141  1.00  0.00              
ATOM   3450  O   SER B  71      49.143  10.772  50.495  1.00  0.00              
ATOM   3451  N   ALA B  72      51.314  11.178  50.910  1.00  0.00              
ATOM   3452  CA  ALA B  72      51.798  10.235  49.908  1.00  0.00              
ATOM   3453  CB  ALA B  72      53.318  10.259  49.878  1.00  0.00              
ATOM   3454  C   ALA B  72      51.352   8.802  50.184  1.00  0.00              
ATOM   3455  O   ALA B  72      50.981   8.071  49.264  1.00  0.00              
ATOM   3456  N   LYS B  73      51.334   8.402  51.460  1.00  0.00              
ATOM   3457  CA  LYS B  73      50.811   7.103  51.861  1.00  0.00              
ATOM   3458  CB  LYS B  73      51.169   6.842  53.317  1.00  0.00              
ATOM   3459  CG  LYS B  73      51.206   5.365  53.671  1.00  0.00              
ATOM   3460  CD  LYS B  73      51.484   5.198  55.154  1.00  0.00              
ATOM   3461  CE  LYS B  73      51.634   3.727  55.496  1.00  0.00              
ATOM   3462  NZ  LYS B  73      51.719   3.551  56.932  1.00  0.00              
ATOM   3463  C   LYS B  73      49.299   7.020  51.651  1.00  0.00              
ATOM   3464  O   LYS B  73      48.784   5.975  51.252  1.00  0.00              
ATOM   3465  N   SER B  74      48.562   8.120  51.863  1.00  0.00              
ATOM   3466  CA  SER B  74      47.137   8.186  51.544  1.00  0.00              
ATOM   3467  CB  SER B  74      46.539   9.530  51.952  1.00  0.00              
ATOM   3468  OG  SER B  74      46.698   9.823  53.333  1.00  0.00              
ATOM   3469  C   SER B  74      46.906   7.997  50.049  1.00  0.00              
ATOM   3470  O   SER B  74      45.931   7.374  49.628  1.00  0.00              
ATOM   3471  N   CYS B  75      47.840   8.516  49.248  1.00  0.00              
ATOM   3472  CA  CYS B  75      47.831   8.345  47.805  1.00  0.00              
ATOM   3473  CB  CYS B  75      48.666   9.450  47.177  1.00  0.00              
ATOM   3474  SG  CYS B  75      47.969  11.079  47.533  1.00  0.00              
ATOM   3475  C   CYS B  75      48.292   6.985  47.290  1.00  0.00              
ATOM   3476  O   CYS B  75      48.446   6.801  46.078  1.00  0.00              
ATOM   3477  N   GLU B  76      48.534   6.001  48.165  1.00  0.00              
ATOM   3478  CA  GLU B  76      48.821   4.643  47.728  1.00  0.00              
ATOM   3479  CB  GLU B  76      49.284   3.817  48.923  1.00  0.00              
ATOM   3480  CG  GLU B  76      49.912   2.468  48.574  1.00  0.00              
ATOM   3481  CD  GLU B  76      50.287   1.575  49.755  1.00  0.00              
ATOM   3482  OE1 GLU B  76      50.605   2.074  50.837  1.00  0.00              
ATOM   3483  OE2 GLU B  76      50.293   0.359  49.565  1.00  0.00              
ATOM   3484  C   GLU B  76      47.551   4.035  47.136  1.00  0.00              
ATOM   3485  O   GLU B  76      46.448   4.307  47.610  1.00  0.00              
ATOM   3486  N   SER B  77      47.696   3.203  46.099  1.00  0.00              
ATOM   3487  CA  SER B  77      46.578   2.499  45.477  1.00  0.00              
ATOM   3488  CB  SER B  77      47.138   1.615  44.366  1.00  0.00              
ATOM   3489  OG  SER B  77      48.182   0.775  44.861  1.00  0.00              
ATOM   3490  C   SER B  77      45.835   1.648  46.501  1.00  0.00              
ATOM   3491  O   SER B  77      44.621   1.726  46.696  1.00  0.00              
ATOM   3492  N   ASN B  78      46.634   0.846  47.201  1.00  0.00              
ATOM   3493  CA  ASN B  78      46.164   0.080  48.338  1.00  0.00              
ATOM   3494  CB  ASN B  78      46.996  -1.198  48.473  1.00  0.00              
ATOM   3495  CG  ASN B  78      46.842  -2.162  47.304  1.00  0.00              
ATOM   3496  OD1 ASN B  78      46.331  -3.267  47.456  1.00  0.00              
ATOM   3497  ND2 ASN B  78      47.260  -1.820  46.089  1.00  0.00              
ATOM   3498  C   ASN B  78      46.343   1.005  49.534  1.00  0.00              
ATOM   3499  O   ASN B  78      47.313   0.914  50.290  1.00  0.00              
ATOM   3500  N   SER B  79      45.440   1.981  49.645  1.00  0.00              
ATOM   3501  CA  SER B  79      45.539   2.998  50.679  1.00  0.00              
ATOM   3502  CB  SER B  79      44.613   4.170  50.373  1.00  0.00              
ATOM   3503  OG  SER B  79      44.883   5.283  51.216  1.00  0.00              
ATOM   3504  C   SER B  79      45.242   2.452  52.071  1.00  0.00              
ATOM   3505  O   SER B  79      44.188   1.850  52.292  1.00  0.00              
ATOM   3506  N   PRO B  80      46.152   2.623  53.041  1.00  0.00              
ATOM   3507  CD  PRO B  80      47.536   3.043  52.822  1.00  0.00              
ATOM   3508  CA  PRO B  80      45.923   2.259  54.434  1.00  0.00              
ATOM   3509  CB  PRO B  80      47.334   2.190  54.983  1.00  0.00              
ATOM   3510  CG  PRO B  80      48.046   3.282  54.228  1.00  0.00              
ATOM   3511  C   PRO B  80      45.071   3.269  55.198  1.00  0.00              
ATOM   3512  O   PRO B  80      44.643   2.995  56.318  1.00  0.00              
ATOM   3513  N   PHE B  81      44.804   4.442  54.617  1.00  0.00              
ATOM   3514  CA  PHE B  81      44.172   5.531  55.341  1.00  0.00              
ATOM   3515  CB  PHE B  81      44.994   6.808  55.150  1.00  0.00              
ATOM   3516  CG  PHE B  81      46.355   6.799  55.839  1.00  0.00              
ATOM   3517  CD1 PHE B  81      47.368   7.582  55.329  1.00  0.00              
ATOM   3518  CD2 PHE B  81      46.579   6.049  56.979  1.00  0.00              
ATOM   3519  CE1 PHE B  81      48.588   7.633  55.964  1.00  0.00              
ATOM   3520  CE2 PHE B  81      47.806   6.099  57.602  1.00  0.00              
ATOM   3521  CZ  PHE B  81      48.808   6.895  57.102  1.00  0.00              
ATOM   3522  C   PHE B  81      42.725   5.757  54.920  1.00  0.00              
ATOM   3523  O   PHE B  81      42.340   5.321  53.831  1.00  0.00              
ATOM   3524  N   PRO B  82      41.857   6.368  55.743  1.00  0.00              
ATOM   3525  CD  PRO B  82      42.069   6.597  57.171  1.00  0.00              
ATOM   3526  CA  PRO B  82      40.510   6.753  55.340  1.00  0.00              
ATOM   3527  CB  PRO B  82      39.822   6.990  56.668  1.00  0.00              
ATOM   3528  CG  PRO B  82      40.915   7.494  57.571  1.00  0.00              
ATOM   3529  C   PRO B  82      40.531   7.976  54.428  1.00  0.00              
ATOM   3530  O   PRO B  82      41.197   8.978  54.696  1.00  0.00              
ATOM   3531  N   VAL B  83      39.810   7.876  53.314  1.00  0.00              
ATOM   3532  CA  VAL B  83      39.852   8.902  52.283  1.00  0.00              
ATOM   3533  CB  VAL B  83      40.191   8.280  50.899  1.00  0.00              
ATOM   3534  CG1 VAL B  83      41.604   7.708  50.898  1.00  0.00              
ATOM   3535  CG2 VAL B  83      39.189   7.212  50.475  1.00  0.00              
ATOM   3536  C   VAL B  83      38.580   9.743  52.220  1.00  0.00              
ATOM   3537  O   VAL B  83      37.617   9.523  52.963  1.00  0.00              
ATOM   3538  N   HIS B  84      38.571  10.740  51.336  1.00  0.00              
ATOM   3539  CA  HIS B  84      37.390  11.544  51.090  1.00  0.00              
ATOM   3540  CB  HIS B  84      37.574  12.938  51.685  1.00  0.00              
ATOM   3541  CG  HIS B  84      36.907  13.080  53.045  1.00  0.00              
ATOM   3542  ND1 HIS B  84      36.327  12.129  53.766  1.00  0.00              
ATOM   3543  CD2 HIS B  84      36.742  14.280  53.695  1.00  0.00              
ATOM   3544  NE2 HIS B  84      36.036  13.990  54.756  1.00  0.00              
ATOM   3545  CE1 HIS B  84      35.775  12.706  54.799  1.00  0.00              
ATOM   3546  C   HIS B  84      37.081  11.617  49.600  1.00  0.00              
ATOM   3547  O   HIS B  84      37.988  11.403  48.788  1.00  0.00              
ATOM   3548  N   PRO B  85      35.831  11.864  49.168  1.00  0.00              
ATOM   3549  CD  PRO B  85      34.633  11.776  50.001  1.00  0.00              
ATOM   3550  CA  PRO B  85      35.464  12.046  47.764  1.00  0.00              
ATOM   3551  CB  PRO B  85      33.968  12.287  47.840  1.00  0.00              
ATOM   3552  CG  PRO B  85      33.553  11.422  48.998  1.00  0.00              
ATOM   3553  C   PRO B  85      36.217  13.192  47.092  1.00  0.00              
ATOM   3554  O   PRO B  85      35.768  14.336  47.012  1.00  0.00              
ATOM   3555  N   GLY B  86      37.425  12.848  46.649  1.00  0.00              
ATOM   3556  CA  GLY B  86      38.312  13.790  45.997  1.00  0.00              
ATOM   3557  C   GLY B  86      39.778  13.438  46.197  1.00  0.00              
ATOM   3558  O   GLY B  86      40.594  13.776  45.337  1.00  0.00              
ATOM   3559  N   THR B  87      40.137  12.724  47.279  1.00  0.00              
ATOM   3560  CA  THR B  87      41.524  12.408  47.626  1.00  0.00              
ATOM   3561  CB  THR B  87      41.555  11.439  48.830  1.00  0.00              
ATOM   3562  OG1 THR B  87      40.690  12.003  49.811  1.00  0.00              
ATOM   3563  CG2 THR B  87      42.946  11.274  49.433  1.00  0.00              
ATOM   3564  C   THR B  87      42.366  11.863  46.474  1.00  0.00              
ATOM   3565  O   THR B  87      43.508  12.283  46.297  1.00  0.00              
ATOM   3566  N   ALA B  88      41.800  10.980  45.643  1.00  0.00              
ATOM   3567  CA  ALA B  88      42.474  10.482  44.449  1.00  0.00              
ATOM   3568  CB  ALA B  88      41.555   9.514  43.720  1.00  0.00              
ATOM   3569  C   ALA B  88      42.858  11.587  43.467  1.00  0.00              
ATOM   3570  O   ALA B  88      43.989  11.628  42.977  1.00  0.00              
ATOM   3571  N   GLU B  89      41.946  12.538  43.230  1.00  0.00              
ATOM   3572  CA  GLU B  89      42.214  13.641  42.323  1.00  0.00              
ATOM   3573  CB  GLU B  89      40.915  14.332  41.902  1.00  0.00              
ATOM   3574  CG  GLU B  89      41.058  15.445  40.855  1.00  0.00              
ATOM   3575  CD  GLU B  89      41.755  15.035  39.560  1.00  0.00              
ATOM   3576  OE1 GLU B  89      41.156  14.304  38.771  1.00  0.00              
ATOM   3577  OE2 GLU B  89      42.890  15.457  39.341  1.00  0.00              
ATOM   3578  C   GLU B  89      43.194  14.623  42.956  1.00  0.00              
ATOM   3579  O   GLU B  89      44.015  15.221  42.255  1.00  0.00              
ATOM   3580  N   CYS B  90      43.132  14.775  44.284  1.00  0.00              
ATOM   3581  CA  CYS B  90      44.159  15.497  45.018  1.00  0.00              
ATOM   3582  CB  CYS B  90      43.860  15.529  46.510  1.00  0.00              
ATOM   3583  SG  CYS B  90      42.238  16.204  46.949  1.00  0.00              
ATOM   3584  C   CYS B  90      45.520  14.849  44.798  1.00  0.00              
ATOM   3585  O   CYS B  90      46.488  15.540  44.494  1.00  0.00              
ATOM   3586  N   CYS B  91      45.605  13.517  44.871  1.00  0.00              
ATOM   3587  CA  CYS B  91      46.843  12.792  44.629  1.00  0.00              
ATOM   3588  CB  CYS B  91      46.644  11.309  44.867  1.00  0.00              
ATOM   3589  SG  CYS B  91      46.192  10.970  46.584  1.00  0.00              
ATOM   3590  C   CYS B  91      47.447  13.015  43.251  1.00  0.00              
ATOM   3591  O   CYS B  91      48.670  13.098  43.121  1.00  0.00              
ATOM   3592  N   THR B  92      46.620  13.141  42.209  1.00  0.00              
ATOM   3593  CA  THR B  92      47.111  13.517  40.890  1.00  0.00              
ATOM   3594  CB  THR B  92      46.057  13.195  39.813  1.00  0.00              
ATOM   3595  OG1 THR B  92      44.771  13.458  40.362  1.00  0.00              
ATOM   3596  CG2 THR B  92      46.152  11.747  39.364  1.00  0.00              
ATOM   3597  C   THR B  92      47.625  14.948  40.756  1.00  0.00              
ATOM   3598  O   THR B  92      48.276  15.288  39.767  1.00  0.00              
ATOM   3599  N   LYS B  93      47.350  15.817  41.733  1.00  0.00              
ATOM   3600  CA  LYS B  93      47.840  17.183  41.708  1.00  0.00              
ATOM   3601  CB  LYS B  93      46.681  18.154  41.949  1.00  0.00              
ATOM   3602  CG  LYS B  93      45.568  18.123  40.907  1.00  0.00              
ATOM   3603  CD  LYS B  93      46.086  18.517  39.531  1.00  0.00              
ATOM   3604  CE  LYS B  93      44.967  18.423  38.510  1.00  0.00              
ATOM   3605  NZ  LYS B  93      45.475  18.719  37.185  1.00  0.00              
ATOM   3606  C   LYS B  93      48.912  17.325  42.781  1.00  0.00              
ATOM   3607  O   LYS B  93      48.620  17.411  43.970  1.00  0.00              
ATOM   3608  N   GLU B  94      50.179  17.433  42.390  1.00  0.00              
ATOM   3609  CA  GLU B  94      51.285  17.154  43.299  1.00  0.00              
ATOM   3610  CB  GLU B  94      52.582  17.006  42.509  1.00  0.00              
ATOM   3611  CG  GLU B  94      52.776  15.643  41.837  1.00  0.00              
ATOM   3612  CD  GLU B  94      51.672  15.202  40.882  1.00  0.00              
ATOM   3613  OE1 GLU B  94      51.410  15.913  39.912  1.00  0.00              
ATOM   3614  OE2 GLU B  94      51.087  14.148  41.124  1.00  0.00              
ATOM   3615  C   GLU B  94      51.523  18.048  44.512  1.00  0.00              
ATOM   3616  O   GLU B  94      51.403  19.278  44.478  1.00  0.00              
ATOM   3617  N   GLY B  95      51.825  17.356  45.616  1.00  0.00              
ATOM   3618  CA  GLY B  95      52.397  17.948  46.818  1.00  0.00              
ATOM   3619  C   GLY B  95      51.537  19.020  47.464  1.00  0.00              
ATOM   3620  O   GLY B  95      50.605  18.741  48.219  1.00  0.00              
ATOM   3621  N   LEU B  96      51.846  20.269  47.115  1.00  0.00              
ATOM   3622  CA  LEU B  96      51.156  21.423  47.670  1.00  0.00              
ATOM   3623  CB  LEU B  96      51.901  22.706  47.319  1.00  0.00              
ATOM   3624  CG  LEU B  96      53.317  22.889  47.854  1.00  0.00              
ATOM   3625  CD1 LEU B  96      53.936  24.143  47.263  1.00  0.00              
ATOM   3626  CD2 LEU B  96      53.330  22.947  49.375  1.00  0.00              
ATOM   3627  C   LEU B  96      49.722  21.510  47.172  1.00  0.00              
ATOM   3628  O   LEU B  96      48.810  21.868  47.920  1.00  0.00              
ATOM   3629  N   GLU B  97      49.518  21.118  45.908  1.00  0.00              
ATOM   3630  CA  GLU B  97      48.195  21.128  45.301  1.00  0.00              
ATOM   3631  CB  GLU B  97      48.288  20.807  43.819  1.00  0.00              
ATOM   3632  CG  GLU B  97      49.256  21.646  42.994  1.00  0.00              
ATOM   3633  CD  GLU B  97      49.377  21.151  41.560  1.00  0.00              
ATOM   3634  OE1 GLU B  97      48.785  21.764  40.673  1.00  0.00              
ATOM   3635  OE2 GLU B  97      50.053  20.147  41.327  1.00  0.00              
ATOM   3636  C   GLU B  97      47.333  20.077  45.991  1.00  0.00              
ATOM   3637  O   GLU B  97      46.201  20.350  46.386  1.00  0.00              
ATOM   3638  N   ARG B  98      47.894  18.873  46.146  1.00  0.00              
ATOM   3639  CA  ARG B  98      47.348  17.792  46.957  1.00  0.00              
ATOM   3640  CB  ARG B  98      48.428  16.721  47.027  1.00  0.00              
ATOM   3641  CG  ARG B  98      48.121  15.373  47.652  1.00  0.00              
ATOM   3642  CD  ARG B  98      49.358  14.501  47.479  1.00  0.00              
ATOM   3643  NE  ARG B  98      49.638  14.252  46.070  1.00  0.00              
ATOM   3644  CZ  ARG B  98      50.867  14.113  45.576  1.00  0.00              
ATOM   3645  NH1 ARG B  98      50.997  13.759  44.305  1.00  0.00              
ATOM   3646  NH2 ARG B  98      51.945  14.384  46.306  1.00  0.00              
ATOM   3647  C   ARG B  98      46.941  18.228  48.357  1.00  0.00              
ATOM   3648  O   ARG B  98      45.809  17.985  48.777  1.00  0.00              
ATOM   3649  N   LYS B  99      47.852  18.903  49.067  1.00  0.00              
ATOM   3650  CA  LYS B  99      47.608  19.405  50.412  1.00  0.00              
ATOM   3651  CB  LYS B  99      48.884  20.083  50.908  1.00  0.00              
ATOM   3652  CG  LYS B  99      48.919  20.438  52.385  1.00  0.00              
ATOM   3653  CD  LYS B  99      50.251  21.101  52.702  1.00  0.00              
ATOM   3654  CE  LYS B  99      50.334  21.429  54.183  1.00  0.00              
ATOM   3655  NZ  LYS B  99      51.565  22.134  54.486  1.00  0.00              
ATOM   3656  C   LYS B  99      46.421  20.365  50.455  1.00  0.00              
ATOM   3657  O   LYS B  99      45.502  20.192  51.260  1.00  0.00              
ATOM   3658  N   LEU B 100      46.404  21.345  49.543  1.00  0.00              
ATOM   3659  CA  LEU B 100      45.316  22.310  49.435  1.00  0.00              
ATOM   3660  CB  LEU B 100      45.704  23.345  48.373  1.00  0.00              
ATOM   3661  CG  LEU B 100      44.940  24.656  48.171  1.00  0.00              
ATOM   3662  CD1 LEU B 100      45.874  25.689  47.566  1.00  0.00              
ATOM   3663  CD2 LEU B 100      43.695  24.499  47.306  1.00  0.00              
ATOM   3664  C   LEU B 100      43.992  21.622  49.102  1.00  0.00              
ATOM   3665  O   LEU B 100      42.958  21.901  49.711  1.00  0.00              
ATOM   3666  N   CYS B 101      44.038  20.686  48.151  1.00  0.00              
ATOM   3667  CA  CYS B 101      42.883  19.909  47.726  1.00  0.00              
ATOM   3668  CB  CYS B 101      43.322  18.989  46.595  1.00  0.00              
ATOM   3669  SG  CYS B 101      42.075  17.900  45.865  1.00  0.00              
ATOM   3670  C   CYS B 101      42.289  19.115  48.883  1.00  0.00              
ATOM   3671  O   CYS B 101      41.082  19.177  49.115  1.00  0.00              
ATOM   3672  N   MET B 102      43.127  18.424  49.667  1.00  0.00              
ATOM   3673  CA  MET B 102      42.660  17.714  50.850  1.00  0.00              
ATOM   3674  CB  MET B 102      43.747  16.848  51.465  1.00  0.00              
ATOM   3675  CG  MET B 102      44.138  15.663  50.597  1.00  0.00              
ATOM   3676  SD  MET B 102      45.355  14.603  51.414  1.00  0.00              
ATOM   3677  CE  MET B 102      46.761  15.669  51.281  1.00  0.00              
ATOM   3678  C   MET B 102      42.100  18.652  51.907  1.00  0.00              
ATOM   3679  O   MET B 102      41.061  18.359  52.499  1.00  0.00              
ATOM   3680  N   ALA B 103      42.740  19.807  52.123  1.00  0.00              
ATOM   3681  CA  ALA B 103      42.213  20.827  53.022  1.00  0.00              
ATOM   3682  CB  ALA B 103      43.191  21.989  53.106  1.00  0.00              
ATOM   3683  C   ALA B 103      40.864  21.387  52.577  1.00  0.00              
ATOM   3684  O   ALA B 103      40.068  21.845  53.397  1.00  0.00              
ATOM   3685  N   ALA B 104      40.593  21.363  51.268  1.00  0.00              
ATOM   3686  CA  ALA B 104      39.288  21.730  50.741  1.00  0.00              
ATOM   3687  CB  ALA B 104      39.450  22.183  49.297  1.00  0.00              
ATOM   3688  C   ALA B 104      38.249  20.610  50.769  1.00  0.00              
ATOM   3689  O   ALA B 104      37.070  20.861  50.502  1.00  0.00              
ATOM   3690  N   LEU B 105      38.626  19.366  51.087  1.00  0.00              
ATOM   3691  CA  LEU B 105      37.681  18.259  51.070  1.00  0.00              
ATOM   3692  CB  LEU B 105      38.386  16.915  50.942  1.00  0.00              
ATOM   3693  CG  LEU B 105      39.086  16.620  49.624  1.00  0.00              
ATOM   3694  CD1 LEU B 105      39.835  15.308  49.712  1.00  0.00              
ATOM   3695  CD2 LEU B 105      38.100  16.607  48.469  1.00  0.00              
ATOM   3696  C   LEU B 105      36.722  18.237  52.249  1.00  0.00              
ATOM   3697  O   LEU B 105      37.103  18.260  53.420  1.00  0.00              
ATOM   3698  N   LYS B 106      35.441  18.192  51.893  1.00  0.00              
ATOM   3699  CA  LYS B 106      34.362  18.268  52.861  1.00  0.00              
ATOM   3700  CB  LYS B 106      33.086  18.747  52.179  1.00  0.00              
ATOM   3701  CG  LYS B 106      33.181  20.129  51.557  1.00  0.00              
ATOM   3702  CD  LYS B 106      31.877  20.433  50.843  1.00  0.00              
ATOM   3703  CE  LYS B 106      31.950  21.793  50.174  1.00  0.00              
ATOM   3704  NZ  LYS B 106      30.712  22.072  49.474  1.00  0.00              
ATOM   3705  C   LYS B 106      34.066  16.940  53.539  1.00  0.00              
ATOM   3706  O   LYS B 106      34.014  15.888  52.894  1.00  0.00              
ATOM   3707  N   HIS B 107      33.870  17.009  54.859  1.00  0.00              
ATOM   3708  CA  HIS B 107      33.263  15.926  55.624  1.00  0.00              
ATOM   3709  CB  HIS B 107      33.132  16.344  57.100  1.00  0.00              
ATOM   3710  CG  HIS B 107      32.214  15.466  57.948  1.00  0.00              
ATOM   3711  ND1 HIS B 107      32.361  14.187  58.260  1.00  0.00              
ATOM   3712  CD2 HIS B 107      31.003  15.892  58.448  1.00  0.00              
ATOM   3713  NE2 HIS B 107      30.472  14.834  59.002  1.00  0.00              
ATOM   3714  CE1 HIS B 107      31.283  13.811  58.896  1.00  0.00              
ATOM   3715  C   HIS B 107      31.894  15.587  55.043  1.00  0.00              
ATOM   3716  O   HIS B 107      31.106  16.474  54.711  1.00  0.00              
ATOM   3717  N   GLN B 108      31.618  14.292  54.910  1.00  0.00              
ATOM   3718  CA  GLN B 108      30.334  13.840  54.405  1.00  0.00              
ATOM   3719  CB  GLN B 108      30.511  12.553  53.598  1.00  0.00              
ATOM   3720  CG  GLN B 108      31.519  12.652  52.452  1.00  0.00              
ATOM   3721  CD  GLN B 108      31.182  13.701  51.401  1.00  0.00              
ATOM   3722  OE1 GLN B 108      30.247  13.554  50.619  1.00  0.00              
ATOM   3723  NE2 GLN B 108      31.924  14.797  51.327  1.00  0.00              
ATOM   3724  C   GLN B 108      29.411  13.615  55.600  1.00  0.00              
ATOM   3725  O   GLN B 108      29.680  12.713  56.396  1.00  0.00              
ATOM   3726  N   PRO B 109      28.350  14.414  55.807  1.00  0.00              
ATOM   3727  CD  PRO B 109      28.002  15.565  54.981  1.00  0.00              
ATOM   3728  CA  PRO B 109      27.425  14.292  56.933  1.00  0.00              
ATOM   3729  CB  PRO B 109      26.393  15.360  56.635  1.00  0.00              
ATOM   3730  CG  PRO B 109      27.201  16.423  55.942  1.00  0.00              
ATOM   3731  C   PRO B 109      26.788  12.913  57.048  1.00  0.00              
ATOM   3732  O   PRO B 109      26.156  12.413  56.111  1.00  0.00              
ATOM   3733  N   GLN B 110      26.960  12.282  58.211  1.00  0.00              
ATOM   3734  CA  GLN B 110      26.470  10.930  58.415  1.00  0.00              
ATOM   3735  CB  GLN B 110      27.157  10.271  59.611  1.00  0.00              
ATOM   3736  CG  GLN B 110      26.768   8.806  59.814  1.00  0.00              
ATOM   3737  CD  GLN B 110      27.037   7.895  58.627  1.00  0.00              
ATOM   3738  OE1 GLN B 110      26.242   7.836  57.689  1.00  0.00              
ATOM   3739  NE2 GLN B 110      28.153   7.180  58.612  1.00  0.00              
ATOM   3740  C   GLN B 110      24.951  10.837  58.506  1.00  0.00              
ATOM   3741  O   GLN B 110      24.317  10.989  59.558  1.00  0.00              
ATOM   3742  N   GLU B 111      24.388  10.614  57.320  1.00  0.00              
ATOM   3743  CA  GLU B 111      22.958  10.432  57.156  1.00  0.00              
ATOM   3744  CB  GLU B 111      22.516  10.919  55.779  1.00  0.00              
ATOM   3745  CG  GLU B 111      22.792  12.409  55.574  1.00  0.00              
ATOM   3746  CD  GLU B 111      22.267  13.024  54.283  1.00  0.00              
ATOM   3747  OE1 GLU B 111      22.261  12.382  53.231  1.00  0.00              
ATOM   3748  OE2 GLU B 111      21.848  14.181  54.313  1.00  0.00              
ATOM   3749  C   GLU B 111      22.452   9.017  57.404  1.00  0.00              
ATOM   3750  O   GLU B 111      21.251   8.832  57.603  1.00  0.00              
ATOM   3751  N   PHE B 112      23.312   7.987  57.401  1.00  0.00              
ATOM   3752  CA  PHE B 112      22.854   6.620  57.623  1.00  0.00              
ATOM   3753  CB  PHE B 112      22.753   5.840  56.304  1.00  0.00              
ATOM   3754  CG  PHE B 112      21.595   6.291  55.424  1.00  0.00              
ATOM   3755  CD1 PHE B 112      21.843   7.041  54.290  1.00  0.00              
ATOM   3756  CD2 PHE B 112      20.295   5.980  55.779  1.00  0.00              
ATOM   3757  CE1 PHE B 112      20.787   7.491  53.525  1.00  0.00              
ATOM   3758  CE2 PHE B 112      19.246   6.435  55.007  1.00  0.00              
ATOM   3759  CZ  PHE B 112      19.491   7.191  53.883  1.00  0.00              
ATOM   3760  C   PHE B 112      23.680   5.853  58.657  1.00  0.00              
ATOM   3761  O   PHE B 112      24.622   5.135  58.311  1.00  0.00              
ATOM   3762  N   PRO B 113      23.377   5.981  59.958  1.00  0.00              
ATOM   3763  CD  PRO B 113      22.418   6.935  60.502  1.00  0.00              
ATOM   3764  CA  PRO B 113      24.072   5.277  61.028  1.00  0.00              
ATOM   3765  CB  PRO B 113      23.538   5.945  62.282  1.00  0.00              
ATOM   3766  CG  PRO B 113      22.159   6.389  61.887  1.00  0.00              
ATOM   3767  C   PRO B 113      23.904   3.761  61.063  1.00  0.00              
ATOM   3768  O   PRO B 113      22.843   3.213  61.363  1.00  0.00              
ATOM   3769  N   THR B 114      25.006   3.066  60.800  1.00  0.00              
ATOM   3770  CA  THR B 114      25.084   1.615  60.926  1.00  0.00              
ATOM   3771  CB  THR B 114      26.213   1.069  60.015  1.00  0.00              
ATOM   3772  OG1 THR B 114      27.450   1.654  60.421  1.00  0.00              
ATOM   3773  CG2 THR B 114      25.935   1.329  58.541  1.00  0.00              
ATOM   3774  C   THR B 114      25.255   1.116  62.366  1.00  0.00              
ATOM   3775  O   THR B 114      25.665  -0.027  62.601  1.00  0.00              
ATOM   3776  N   TYR B 115      24.901   1.935  63.362  1.00  0.00              
ATOM   3777  CA  TYR B 115      25.170   1.623  64.754  1.00  0.00              
ATOM   3778  CB  TYR B 115      25.093   2.898  65.605  1.00  0.00              
ATOM   3779  CG  TYR B 115      25.354   2.703  67.098  1.00  0.00              
ATOM   3780  CD1 TYR B 115      26.615   2.368  67.556  1.00  0.00              
ATOM   3781  CE1 TYR B 115      26.829   2.159  68.903  1.00  0.00              
ATOM   3782  CD2 TYR B 115      24.312   2.847  67.995  1.00  0.00              
ATOM   3783  CE2 TYR B 115      24.524   2.649  69.344  1.00  0.00              
ATOM   3784  CZ  TYR B 115      25.782   2.304  69.789  1.00  0.00              
ATOM   3785  OH  TYR B 115      25.998   2.113  71.140  1.00  0.00              
ATOM   3786  C   TYR B 115      24.206   0.568  65.273  1.00  0.00              
ATOM   3787  O   TYR B 115      22.994   0.619  65.053  1.00  0.00              
ATOM   3788  N   VAL B 116      24.795  -0.405  65.958  1.00  0.00              
ATOM   3789  CA  VAL B 116      24.038  -1.382  66.710  1.00  0.00              
ATOM   3790  CB  VAL B 116      23.737  -2.647  65.858  1.00  0.00              
ATOM   3791  CG1 VAL B 116      24.982  -3.388  65.377  1.00  0.00              
ATOM   3792  CG2 VAL B 116      22.781  -3.570  66.598  1.00  0.00              
ATOM   3793  C   VAL B 116      24.839  -1.662  67.972  1.00  0.00              
ATOM   3794  O   VAL B 116      26.059  -1.842  67.922  1.00  0.00              
ATOM   3795  N   GLU B 117      24.178  -1.630  69.128  1.00  0.00              
ATOM   3796  CA  GLU B 117      24.872  -1.910  70.373  1.00  0.00              
ATOM   3797  CB  GLU B 117      24.281  -1.109  71.526  1.00  0.00              
ATOM   3798  CG  GLU B 117      25.285  -1.013  72.673  1.00  0.00              
ATOM   3799  CD  GLU B 117      24.777  -0.456  73.993  1.00  0.00              
ATOM   3800  OE1 GLU B 117      25.233  -0.949  75.031  1.00  0.00              
ATOM   3801  OE2 GLU B 117      23.964   0.469  74.005  1.00  0.00              
ATOM   3802  C   GLU B 117      24.789  -3.403  70.680  1.00  0.00              
ATOM   3803  O   GLU B 117      23.707  -3.984  70.554  1.00  0.00              
ATOM   3804  N   PRO B 118      25.890  -4.080  71.042  1.00  0.00              
ATOM   3805  CD  PRO B 118      27.258  -3.647  70.769  1.00  0.00              
ATOM   3806  CA  PRO B 118      25.871  -5.448  71.553  1.00  0.00              
ATOM   3807  CB  PRO B 118      27.344  -5.773  71.693  1.00  0.00              
ATOM   3808  CG  PRO B 118      27.983  -4.967  70.595  1.00  0.00              
ATOM   3809  C   PRO B 118      25.156  -5.562  72.897  1.00  0.00              
ATOM   3810  O   PRO B 118      24.981  -4.577  73.622  1.00  0.00              
ATOM   3811  N   THR B 119      24.726  -6.775  73.242  1.00  0.00              
ATOM   3812  CA  THR B 119      24.094  -7.019  74.529  1.00  0.00              
ATOM   3813  CB  THR B 119      23.119  -8.215  74.467  1.00  0.00              
ATOM   3814  OG1 THR B 119      23.825  -9.328  73.930  1.00  0.00              
ATOM   3815  CG2 THR B 119      21.881  -7.897  73.641  1.00  0.00              
ATOM   3816  C   THR B 119      25.130  -7.209  75.632  1.00  0.00              
ATOM   3817  O   THR B 119      26.277  -7.584  75.366  1.00  0.00              
ATOM   3818  N   ASN B 120      24.700  -6.952  76.874  1.00  0.00              
ATOM   3819  CA  ASN B 120      25.503  -7.029  78.097  1.00  0.00              
ATOM   3820  CB  ASN B 120      24.591  -7.258  79.305  1.00  0.00              
ATOM   3821  CG  ASN B 120      23.548  -6.174  79.543  1.00  0.00              
ATOM   3822  OD1 ASN B 120      23.030  -5.551  78.615  1.00  0.00              
ATOM   3823  ND2 ASN B 120      23.188  -5.921  80.792  1.00  0.00              
ATOM   3824  C   ASN B 120      26.611  -8.073  78.141  1.00  0.00              
ATOM   3825  O   ASN B 120      27.778  -7.753  78.376  1.00  0.00              
ATOM   3826  N   ASP B 121      26.248  -9.331  77.858  1.00  0.00              
ATOM   3827  CA  ASP B 121      27.209 -10.425  77.845  1.00  0.00              
ATOM   3828  CB  ASP B 121      26.520 -11.779  77.673  1.00  0.00              
ATOM   3829  CG  ASP B 121      27.498 -12.950  77.588  1.00  0.00              
ATOM   3830  OD1 ASP B 121      28.067 -13.329  78.611  1.00  0.00              
ATOM   3831  OD2 ASP B 121      27.679 -13.481  76.493  1.00  0.00              
ATOM   3832  C   ASP B 121      28.271 -10.262  76.770  1.00  0.00              
ATOM   3833  O   ASP B 121      29.439 -10.521  77.042  1.00  0.00              
ATOM   3834  N   GLU B 122      27.896  -9.821  75.566  1.00  0.00              
ATOM   3835  CA  GLU B 122      28.840  -9.677  74.464  1.00  0.00              
ATOM   3836  CB  GLU B 122      28.113  -9.348  73.169  1.00  0.00              
ATOM   3837  CG  GLU B 122      27.110 -10.401  72.721  1.00  0.00              
ATOM   3838  CD  GLU B 122      26.346  -9.988  71.474  1.00  0.00              
ATOM   3839  OE1 GLU B 122      25.398  -9.204  71.596  1.00  0.00              
ATOM   3840  OE2 GLU B 122      26.694 -10.438  70.386  1.00  0.00              
ATOM   3841  C   GLU B 122      29.833  -8.564  74.768  1.00  0.00              
ATOM   3842  O   GLU B 122      31.037  -8.710  74.545  1.00  0.00              
ATOM   3843  N   ILE B 123      29.298  -7.469  75.327  1.00  0.00              
ATOM   3844  CA  ILE B 123      30.086  -6.326  75.773  1.00  0.00              
ATOM   3845  CB  ILE B 123      29.150  -5.265  76.408  1.00  0.00              
ATOM   3846  CG2 ILE B 123      29.948  -4.078  76.918  1.00  0.00              
ATOM   3847  CG1 ILE B 123      28.085  -4.770  75.443  1.00  0.00              
ATOM   3848  CD1 ILE B 123      27.031  -3.868  76.112  1.00  0.00              
ATOM   3849  C   ILE B 123      31.140  -6.784  76.779  1.00  0.00              
ATOM   3850  O   ILE B 123      32.343  -6.611  76.557  1.00  0.00              
ATOM   3851  N   CYS B 124      30.678  -7.420  77.863  1.00  0.00              
ATOM   3852  CA  CYS B 124      31.573  -7.926  78.889  1.00  0.00              
ATOM   3853  CB  CYS B 124      30.809  -8.484  80.079  1.00  0.00              
ATOM   3854  SG  CYS B 124      29.924  -7.202  81.001  1.00  0.00              
ATOM   3855  C   CYS B 124      32.564  -8.962  78.387  1.00  0.00              
ATOM   3856  O   CYS B 124      33.738  -8.876  78.735  1.00  0.00              
ATOM   3857  N   GLU B 125      32.148  -9.912  77.541  1.00  0.00              
ATOM   3858  CA  GLU B 125      33.058 -10.911  77.002  1.00  0.00              
ATOM   3859  CB  GLU B 125      32.324 -12.008  76.236  1.00  0.00              
ATOM   3860  CG  GLU B 125      31.532 -12.960  77.130  1.00  0.00              
ATOM   3861  CD  GLU B 125      32.374 -13.679  78.175  1.00  0.00              
ATOM   3862  OE1 GLU B 125      33.139 -14.575  77.810  1.00  0.00              
ATOM   3863  OE2 GLU B 125      32.281 -13.337  79.352  1.00  0.00              
ATOM   3864  C   GLU B 125      34.160 -10.327  76.139  1.00  0.00              
ATOM   3865  O   GLU B 125      35.325 -10.649  76.360  1.00  0.00              
ATOM   3866  N   ALA B 126      33.829  -9.434  75.198  1.00  0.00              
ATOM   3867  CA  ALA B 126      34.838  -8.794  74.363  1.00  0.00              
ATOM   3868  CB  ALA B 126      34.162  -7.831  73.400  1.00  0.00              
ATOM   3869  C   ALA B 126      35.843  -8.006  75.197  1.00  0.00              
ATOM   3870  O   ALA B 126      37.058  -8.169  75.055  1.00  0.00              
ATOM   3871  N   PHE B 127      35.318  -7.216  76.141  1.00  0.00              
ATOM   3872  CA  PHE B 127      36.141  -6.427  77.044  1.00  0.00              
ATOM   3873  CB  PHE B 127      35.230  -5.509  77.845  1.00  0.00              
ATOM   3874  CG  PHE B 127      35.847  -4.172  78.226  1.00  0.00              
ATOM   3875  CD1 PHE B 127      35.900  -3.153  77.293  1.00  0.00              
ATOM   3876  CD2 PHE B 127      36.286  -3.952  79.519  1.00  0.00              
ATOM   3877  CE1 PHE B 127      36.365  -1.908  77.662  1.00  0.00              
ATOM   3878  CE2 PHE B 127      36.748  -2.702  79.879  1.00  0.00              
ATOM   3879  CZ  PHE B 127      36.784  -1.680  78.955  1.00  0.00              
ATOM   3880  C   PHE B 127      36.972  -7.298  77.987  1.00  0.00              
ATOM   3881  O   PHE B 127      38.084  -6.922  78.356  1.00  0.00              
ATOM   3882  N   ARG B 128      36.460  -8.467  78.387  1.00  0.00              
ATOM   3883  CA  ARG B 128      37.198  -9.410  79.218  1.00  0.00              
ATOM   3884  CB  ARG B 128      36.251 -10.487  79.747  1.00  0.00              
ATOM   3885  CG  ARG B 128      36.892 -11.484  80.703  1.00  0.00              
ATOM   3886  CD  ARG B 128      35.997 -12.691  80.984  1.00  0.00              
ATOM   3887  NE  ARG B 128      35.601 -13.446  79.798  1.00  0.00              
ATOM   3888  CZ  ARG B 128      36.443 -14.139  79.021  1.00  0.00              
ATOM   3889  NH1 ARG B 128      35.940 -14.820  78.002  1.00  0.00              
ATOM   3890  NH2 ARG B 128      37.755 -14.165  79.237  1.00  0.00              
ATOM   3891  C   ARG B 128      38.336 -10.062  78.441  1.00  0.00              
ATOM   3892  O   ARG B 128      39.444 -10.210  78.958  1.00  0.00              
ATOM   3893  N   LYS B 129      38.068 -10.464  77.193  1.00  0.00              
ATOM   3894  CA  LYS B 129      39.078 -11.073  76.337  1.00  0.00              
ATOM   3895  CB  LYS B 129      38.438 -11.618  75.066  1.00  0.00              
ATOM   3896  CG  LYS B 129      37.518 -12.793  75.356  1.00  0.00              
ATOM   3897  CD  LYS B 129      36.746 -13.196  74.115  1.00  0.00              
ATOM   3898  CE  LYS B 129      35.759 -14.293  74.477  1.00  0.00              
ATOM   3899  NZ  LYS B 129      34.999 -14.695  73.311  1.00  0.00              
ATOM   3900  C   LYS B 129      40.199 -10.103  75.996  1.00  0.00              
ATOM   3901  O   LYS B 129      41.373 -10.476  76.002  1.00  0.00              
ATOM   3902  N   ASP B 130      39.838  -8.855  75.684  1.00  0.00              
ATOM   3903  CA  ASP B 130      40.792  -7.760  75.588  1.00  0.00              
ATOM   3904  CB  ASP B 130      41.669  -7.839  74.325  1.00  0.00              
ATOM   3905  CG  ASP B 130      42.548  -6.610  74.139  1.00  0.00              
ATOM   3906  OD1 ASP B 130      42.310  -5.854  73.199  1.00  0.00              
ATOM   3907  OD2 ASP B 130      43.436  -6.370  74.955  1.00  0.00              
ATOM   3908  C   ASP B 130      40.056  -6.426  75.609  1.00  0.00              
ATOM   3909  O   ASP B 130      39.365  -6.116  74.639  1.00  0.00              
ATOM   3910  N   PRO B 131      40.218  -5.575  76.632  1.00  0.00              
ATOM   3911  CD  PRO B 131      41.106  -5.800  77.768  1.00  0.00              
ATOM   3912  CA  PRO B 131      39.531  -4.289  76.746  1.00  0.00              
ATOM   3913  CB  PRO B 131      40.083  -3.729  78.046  1.00  0.00              
ATOM   3914  CG  PRO B 131      41.432  -4.386  78.204  1.00  0.00              
ATOM   3915  C   PRO B 131      39.724  -3.333  75.575  1.00  0.00              
ATOM   3916  O   PRO B 131      38.777  -2.692  75.109  1.00  0.00              
ATOM   3917  N   LYS B 132      40.960  -3.301  75.062  1.00  0.00              
ATOM   3918  CA  LYS B 132      41.368  -2.374  74.018  1.00  0.00              
ATOM   3919  CB  LYS B 132      42.857  -2.524  73.695  1.00  0.00              
ATOM   3920  CG  LYS B 132      43.805  -2.516  74.893  1.00  0.00              
ATOM   3921  CD  LYS B 132      43.747  -1.225  75.695  1.00  0.00              
ATOM   3922  CE  LYS B 132      44.615  -1.384  76.932  1.00  0.00              
ATOM   3923  NZ  LYS B 132      44.585  -0.180  77.737  1.00  0.00              
ATOM   3924  C   LYS B 132      40.555  -2.540  72.743  1.00  0.00              
ATOM   3925  O   LYS B 132      40.067  -1.544  72.213  1.00  0.00              
ATOM   3926  N   GLU B 133      40.345  -3.775  72.264  1.00  0.00              
ATOM   3927  CA  GLU B 133      39.547  -3.997  71.064  1.00  0.00              
ATOM   3928  CB  GLU B 133      39.604  -5.455  70.559  1.00  0.00              
ATOM   3929  CG  GLU B 133      39.469  -6.637  71.528  1.00  0.00              
ATOM   3930  CD  GLU B 133      38.072  -7.167  71.832  1.00  0.00              
ATOM   3931  OE1 GLU B 133      37.782  -8.300  71.452  1.00  0.00              
ATOM   3932  OE2 GLU B 133      37.272  -6.458  72.438  1.00  0.00              
ATOM   3933  C   GLU B 133      38.124  -3.461  71.129  1.00  0.00              
ATOM   3934  O   GLU B 133      37.703  -2.764  70.206  1.00  0.00              
ATOM   3935  N   TYR B 134      37.392  -3.709  72.221  1.00  0.00              
ATOM   3936  CA  TYR B 134      36.035  -3.202  72.358  1.00  0.00              
ATOM   3937  CB  TYR B 134      35.317  -3.835  73.553  1.00  0.00              
ATOM   3938  CG  TYR B 134      33.808  -3.616  73.513  1.00  0.00              
ATOM   3939  CD1 TYR B 134      33.045  -4.299  72.585  1.00  0.00              
ATOM   3940  CE1 TYR B 134      31.693  -4.053  72.482  1.00  0.00              
ATOM   3941  CD2 TYR B 134      33.211  -2.704  74.362  1.00  0.00              
ATOM   3942  CE2 TYR B 134      31.859  -2.452  74.258  1.00  0.00              
ATOM   3943  CZ  TYR B 134      31.109  -3.123  73.315  1.00  0.00              
ATOM   3944  OH  TYR B 134      29.756  -2.872  73.188  1.00  0.00              
ATOM   3945  C   TYR B 134      36.043  -1.687  72.490  1.00  0.00              
ATOM   3946  O   TYR B 134      35.242  -1.008  71.846  1.00  0.00              
ATOM   3947  N   ALA B 135      36.973  -1.156  73.293  1.00  0.00              
ATOM   3948  CA  ALA B 135      37.121   0.281  73.466  1.00  0.00              
ATOM   3949  CB  ALA B 135      38.310   0.561  74.376  1.00  0.00              
ATOM   3950  C   ALA B 135      37.354   1.009  72.149  1.00  0.00              
ATOM   3951  O   ALA B 135      36.610   1.923  71.783  1.00  0.00              
ATOM   3952  N   ASN B 136      38.357   0.551  71.397  1.00  0.00              
ATOM   3953  CA  ASN B 136      38.711   1.148  70.122  1.00  0.00              
ATOM   3954  CB  ASN B 136      40.034   0.597  69.594  1.00  0.00              
ATOM   3955  CG  ASN B 136      41.266   0.999  70.397  1.00  0.00              
ATOM   3956  OD1 ASN B 136      42.178   0.203  70.599  1.00  0.00              
ATOM   3957  ND2 ASN B 136      41.391   2.229  70.881  1.00  0.00              
ATOM   3958  C   ASN B 136      37.625   0.977  69.076  1.00  0.00              
ATOM   3959  O   ASN B 136      37.284   1.936  68.380  1.00  0.00              
ATOM   3960  N   GLN B 137      37.034  -0.220  68.979  1.00  0.00              
ATOM   3961  CA  GLN B 137      35.975  -0.473  68.013  1.00  0.00              
ATOM   3962  CB  GLN B 137      35.681  -1.971  67.937  1.00  0.00              
ATOM   3963  CG  GLN B 137      34.972  -2.450  66.673  1.00  0.00              
ATOM   3964  CD  GLN B 137      33.472  -2.662  66.823  1.00  0.00              
ATOM   3965  OE1 GLN B 137      33.008  -3.772  67.064  1.00  0.00              
ATOM   3966  NE2 GLN B 137      32.656  -1.628  66.697  1.00  0.00              
ATOM   3967  C   GLN B 137      34.720   0.330  68.330  1.00  0.00              
ATOM   3968  O   GLN B 137      34.014   0.731  67.402  1.00  0.00              
ATOM   3969  N   PHE B 138      34.414   0.590  69.608  1.00  0.00              
ATOM   3970  CA  PHE B 138      33.309   1.471  69.959  1.00  0.00              
ATOM   3971  CB  PHE B 138      32.966   1.375  71.449  1.00  0.00              
ATOM   3972  CG  PHE B 138      31.680   2.107  71.813  1.00  0.00              
ATOM   3973  CD1 PHE B 138      30.458   1.554  71.477  1.00  0.00              
ATOM   3974  CD2 PHE B 138      31.734   3.340  72.439  1.00  0.00              
ATOM   3975  CE1 PHE B 138      29.297   2.246  71.750  1.00  0.00              
ATOM   3976  CE2 PHE B 138      30.567   4.026  72.700  1.00  0.00              
ATOM   3977  CZ  PHE B 138      29.349   3.481  72.355  1.00  0.00              
ATOM   3978  C   PHE B 138      33.630   2.912  69.580  1.00  0.00              
ATOM   3979  O   PHE B 138      32.824   3.561  68.909  1.00  0.00              
ATOM   3980  N   MET B 139      34.812   3.410  69.975  1.00  0.00              
ATOM   3981  CA  MET B 139      35.234   4.771  69.651  1.00  0.00              
ATOM   3982  CB  MET B 139      36.573   5.115  70.291  1.00  0.00              
ATOM   3983  CG  MET B 139      36.540   5.215  71.807  1.00  0.00              
ATOM   3984  SD  MET B 139      38.087   5.860  72.487  1.00  0.00              
ATOM   3985  CE  MET B 139      38.981   4.352  72.719  1.00  0.00              
ATOM   3986  C   MET B 139      35.314   5.055  68.157  1.00  0.00              
ATOM   3987  O   MET B 139      35.202   6.199  67.721  1.00  0.00              
ATOM   3988  N   TRP B 140      35.554   4.005  67.369  1.00  0.00              
ATOM   3989  CA  TRP B 140      35.303   4.046  65.942  1.00  0.00              
ATOM   3990  CB  TRP B 140      35.986   2.835  65.291  1.00  0.00              
ATOM   3991  CG  TRP B 140      35.666   2.616  63.818  1.00  0.00              
ATOM   3992  CD2 TRP B 140      34.862   1.640  63.299  1.00  0.00              
ATOM   3993  CE2 TRP B 140      34.852   1.940  61.979  1.00  0.00              
ATOM   3994  CE3 TRP B 140      34.335   0.473  63.797  1.00  0.00              
ATOM   3995  CD1 TRP B 140      36.124   3.459  62.826  1.00  0.00              
ATOM   3996  NE1 TRP B 140      35.602   3.011  61.699  1.00  0.00              
ATOM   3997  CZ2 TRP B 140      34.303   1.125  61.023  1.00  0.00              
ATOM   3998  CZ3 TRP B 140      33.760  -0.370  62.858  1.00  0.00              
ATOM   3999  CH2 TRP B 140      33.743  -0.050  61.501  1.00  0.00              
ATOM   4000  C   TRP B 140      33.796   4.099  65.671  1.00  0.00              
ATOM   4001  O   TRP B 140      33.271   5.170  65.362  1.00  0.00              
ATOM   4002  N   GLU B 141      33.080   2.983  65.898  1.00  0.00              
ATOM   4003  CA  GLU B 141      31.721   2.760  65.404  1.00  0.00              
ATOM   4004  CB  GLU B 141      31.149   1.448  65.948  1.00  0.00              
ATOM   4005  CG  GLU B 141      29.887   0.965  65.219  1.00  0.00              
ATOM   4006  CD  GLU B 141      29.150  -0.217  65.844  1.00  0.00              
ATOM   4007  OE1 GLU B 141      29.799  -1.157  66.307  1.00  0.00              
ATOM   4008  OE2 GLU B 141      27.919  -0.188  65.854  1.00  0.00              
ATOM   4009  C   GLU B 141      30.742   3.880  65.714  1.00  0.00              
ATOM   4010  O   GLU B 141      30.001   4.334  64.832  1.00  0.00              
ATOM   4011  N   TYR B 142      30.783   4.340  66.966  1.00  0.00              
ATOM   4012  CA  TYR B 142      29.893   5.384  67.437  1.00  0.00              
ATOM   4013  CB  TYR B 142      30.079   5.556  68.942  1.00  0.00              
ATOM   4014  CG  TYR B 142      28.929   6.280  69.625  1.00  0.00              
ATOM   4015  CD1 TYR B 142      27.720   5.636  69.796  1.00  0.00              
ATOM   4016  CE1 TYR B 142      26.675   6.280  70.424  1.00  0.00              
ATOM   4017  CD2 TYR B 142      29.100   7.572  70.078  1.00  0.00              
ATOM   4018  CE2 TYR B 142      28.057   8.222  70.702  1.00  0.00              
ATOM   4019  CZ  TYR B 142      26.855   7.568  70.875  1.00  0.00              
ATOM   4020  OH  TYR B 142      25.820   8.204  71.529  1.00  0.00              
ATOM   4021  C   TYR B 142      30.173   6.688  66.698  1.00  0.00              
ATOM   4022  O   TYR B 142      29.255   7.316  66.170  1.00  0.00              
ATOM   4023  N   SER B 143      31.445   7.073  66.583  1.00  0.00              
ATOM   4024  CA  SER B 143      31.803   8.325  65.942  1.00  0.00              
ATOM   4025  CB  SER B 143      33.194   8.734  66.386  1.00  0.00              
ATOM   4026  OG  SER B 143      33.186   8.914  67.797  1.00  0.00              
ATOM   4027  C   SER B 143      31.664   8.290  64.425  1.00  0.00              
ATOM   4028  O   SER B 143      31.285   9.300  63.835  1.00  0.00              
ATOM   4029  N   THR B 144      31.913   7.152  63.761  1.00  0.00              
ATOM   4030  CA  THR B 144      31.609   7.001  62.341  1.00  0.00              
ATOM   4031  CB  THR B 144      32.133   5.663  61.779  1.00  0.00              
ATOM   4032  OG1 THR B 144      31.969   4.677  62.793  1.00  0.00              
ATOM   4033  CG2 THR B 144      33.575   5.754  61.317  1.00  0.00              
ATOM   4034  C   THR B 144      30.119   7.117  62.045  1.00  0.00              
ATOM   4035  O   THR B 144      29.702   7.626  61.005  1.00  0.00              
ATOM   4036  N   ASN B 145      29.301   6.640  62.986  1.00  0.00              
ATOM   4037  CA  ASN B 145      27.864   6.615  62.792  1.00  0.00              
ATOM   4038  CB  ASN B 145      27.292   5.336  63.365  1.00  0.00              
ATOM   4039  CG  ASN B 145      27.650   4.163  62.471  1.00  0.00              
ATOM   4040  OD1 ASN B 145      27.404   4.188  61.266  1.00  0.00              
ATOM   4041  ND2 ASN B 145      28.268   3.108  62.976  1.00  0.00              
ATOM   4042  C   ASN B 145      27.111   7.828  63.298  1.00  0.00              
ATOM   4043  O   ASN B 145      25.996   8.102  62.854  1.00  0.00              
ATOM   4044  N   TYR B 146      27.691   8.574  64.234  1.00  0.00              
ATOM   4045  CA  TYR B 146      27.122   9.840  64.658  1.00  0.00              
ATOM   4046  CB  TYR B 146      26.654   9.759  66.119  1.00  0.00              
ATOM   4047  CG  TYR B 146      25.589   8.688  66.328  1.00  0.00              
ATOM   4048  CD1 TYR B 146      25.914   7.535  67.011  1.00  0.00              
ATOM   4049  CE1 TYR B 146      24.996   6.512  67.116  1.00  0.00              
ATOM   4050  CD2 TYR B 146      24.329   8.830  65.775  1.00  0.00              
ATOM   4051  CE2 TYR B 146      23.410   7.804  65.873  1.00  0.00              
ATOM   4052  CZ  TYR B 146      23.751   6.649  66.543  1.00  0.00              
ATOM   4053  OH  TYR B 146      22.846   5.609  66.655  1.00  0.00              
ATOM   4054  C   TYR B 146      28.135  10.951  64.404  1.00  0.00              
ATOM   4055  O   TYR B 146      28.495  11.749  65.271  1.00  0.00              
ATOM   4056  N   GLY B 147      28.541  11.009  63.129  1.00  0.00              
ATOM   4057  CA  GLY B 147      29.609  11.882  62.655  1.00  0.00              
ATOM   4058  C   GLY B 147      29.359  13.364  62.890  1.00  0.00              
ATOM   4059  O   GLY B 147      30.253  14.098  63.308  1.00  0.00              
ATOM   4060  N   GLN B 148      28.125  13.812  62.654  1.00  0.00              
ATOM   4061  CA  GLN B 148      27.776  15.209  62.850  1.00  0.00              
ATOM   4062  CB  GLN B 148      26.776  15.668  61.794  1.00  0.00              
ATOM   4063  CG  GLN B 148      27.440  16.284  60.568  1.00  0.00              
ATOM   4064  CD  GLN B 148      28.122  17.618  60.849  1.00  0.00              
ATOM   4065  OE1 GLN B 148      29.340  17.712  60.963  1.00  0.00              
ATOM   4066  NE2 GLN B 148      27.388  18.717  60.955  1.00  0.00              
ATOM   4067  C   GLN B 148      27.279  15.535  64.251  1.00  0.00              
ATOM   4068  O   GLN B 148      26.788  16.637  64.504  1.00  0.00              
ATOM   4069  N   ALA B 149      27.374  14.589  65.191  1.00  0.00              
ATOM   4070  CA  ALA B 149      27.120  14.896  66.588  1.00  0.00              
ATOM   4071  CB  ALA B 149      26.892  13.613  67.366  1.00  0.00              
ATOM   4072  C   ALA B 149      28.363  15.582  67.152  1.00  0.00              
ATOM   4073  O   ALA B 149      29.471  15.253  66.718  1.00  0.00              
ATOM   4074  N   PRO B 150      28.256  16.552  68.074  1.00  0.00              
ATOM   4075  CD  PRO B 150      26.992  17.098  68.557  1.00  0.00              
ATOM   4076  CA  PRO B 150      29.390  17.261  68.661  1.00  0.00              
ATOM   4077  CB  PRO B 150      28.737  18.078  69.751  1.00  0.00              
ATOM   4078  CG  PRO B 150      27.389  18.419  69.184  1.00  0.00              
ATOM   4079  C   PRO B 150      30.473  16.358  69.236  1.00  0.00              
ATOM   4080  O   PRO B 150      30.193  15.421  69.991  1.00  0.00              
ATOM   4081  N   LEU B 151      31.718  16.649  68.836  1.00  0.00              
ATOM   4082  CA  LEU B 151      32.920  16.033  69.390  1.00  0.00              
ATOM   4083  CB  LEU B 151      34.141  16.852  68.961  1.00  0.00              
ATOM   4084  CG  LEU B 151      35.556  16.448  69.385  1.00  0.00              
ATOM   4085  CD1 LEU B 151      35.943  15.075  68.857  1.00  0.00              
ATOM   4086  CD2 LEU B 151      36.550  17.482  68.890  1.00  0.00              
ATOM   4087  C   LEU B 151      32.886  15.885  70.907  1.00  0.00              
ATOM   4088  O   LEU B 151      33.212  14.819  71.432  1.00  0.00              
ATOM   4089  N   SER B 152      32.436  16.941  71.594  1.00  0.00              
ATOM   4090  CA  SER B 152      32.170  16.925  73.025  1.00  0.00              
ATOM   4091  CB  SER B 152      31.472  18.231  73.376  1.00  0.00              
ATOM   4092  OG  SER B 152      30.335  18.427  72.536  1.00  0.00              
ATOM   4093  C   SER B 152      31.313  15.740  73.455  1.00  0.00              
ATOM   4094  O   SER B 152      31.771  14.878  74.210  1.00  0.00              
ATOM   4095  N   LEU B 153      30.095  15.670  72.898  1.00  0.00              
ATOM   4096  CA  LEU B 153      29.145  14.603  73.180  1.00  0.00              
ATOM   4097  CB  LEU B 153      27.857  14.762  72.383  1.00  0.00              
ATOM   4098  CG  LEU B 153      26.920  15.891  72.756  1.00  0.00              
ATOM   4099  CD1 LEU B 153      25.703  15.876  71.852  1.00  0.00              
ATOM   4100  CD2 LEU B 153      26.493  15.761  74.205  1.00  0.00              
ATOM   4101  C   LEU B 153      29.698  13.216  72.924  1.00  0.00              
ATOM   4102  O   LEU B 153      29.582  12.336  73.783  1.00  0.00              
ATOM   4103  N   LEU B 154      30.350  13.051  71.769  1.00  0.00              
ATOM   4104  CA  LEU B 154      30.972  11.789  71.405  1.00  0.00              
ATOM   4105  CB  LEU B 154      31.589  11.878  70.013  1.00  0.00              
ATOM   4106  CG  LEU B 154      30.665  12.117  68.823  1.00  0.00              
ATOM   4107  CD1 LEU B 154      31.480  12.339  67.568  1.00  0.00              
ATOM   4108  CD2 LEU B 154      29.707  10.959  68.615  1.00  0.00              
ATOM   4109  C   LEU B 154      32.016  11.354  72.424  1.00  0.00              
ATOM   4110  O   LEU B 154      31.880  10.274  72.999  1.00  0.00              
ATOM   4111  N   VAL B 155      32.992  12.219  72.730  1.00  0.00              
ATOM   4112  CA  VAL B 155      34.063  11.899  73.674  1.00  0.00              
ATOM   4113  CB  VAL B 155      35.175  12.988  73.642  1.00  0.00              
ATOM   4114  CG1 VAL B 155      36.328  12.703  74.596  1.00  0.00              
ATOM   4115  CG2 VAL B 155      35.785  13.072  72.253  1.00  0.00              
ATOM   4116  C   VAL B 155      33.531  11.664  75.090  1.00  0.00              
ATOM   4117  O   VAL B 155      34.047  10.806  75.822  1.00  0.00              
ATOM   4118  N   SER B 156      32.495  12.405  75.506  1.00  0.00              
ATOM   4119  CA  SER B 156      31.837  12.136  76.774  1.00  0.00              
ATOM   4120  CB  SER B 156      30.902  13.270  77.191  1.00  0.00              
ATOM   4121  OG  SER B 156      29.995  13.703  76.186  1.00  0.00              
ATOM   4122  C   SER B 156      31.092  10.811  76.785  1.00  0.00              
ATOM   4123  O   SER B 156      31.159  10.084  77.779  1.00  0.00              
ATOM   4124  N   TYR B 157      30.421  10.453  75.682  1.00  0.00              
ATOM   4125  CA  TYR B 157      29.656   9.219  75.629  1.00  0.00              
ATOM   4126  CB  TYR B 157      28.759   9.140  74.395  1.00  0.00              
ATOM   4127  CG  TYR B 157      27.692   8.053  74.489  1.00  0.00              
ATOM   4128  CD1 TYR B 157      26.427   8.389  74.923  1.00  0.00              
ATOM   4129  CE1 TYR B 157      25.448   7.424  75.004  1.00  0.00              
ATOM   4130  CD2 TYR B 157      27.978   6.743  74.143  1.00  0.00              
ATOM   4131  CE2 TYR B 157      27.001   5.773  74.227  1.00  0.00              
ATOM   4132  CZ  TYR B 157      25.738   6.126  74.643  1.00  0.00              
ATOM   4133  OH  TYR B 157      24.747   5.167  74.692  1.00  0.00              
ATOM   4134  C   TYR B 157      30.610   8.041  75.641  1.00  0.00              
ATOM   4135  O   TYR B 157      30.399   7.126  76.432  1.00  0.00              
ATOM   4136  N   THR B 158      31.669   8.051  74.823  1.00  0.00              
ATOM   4137  CA  THR B 158      32.641   6.967  74.792  1.00  0.00              
ATOM   4138  CB  THR B 158      33.705   7.246  73.715  1.00  0.00              
ATOM   4139  OG1 THR B 158      34.135   8.595  73.869  1.00  0.00              
ATOM   4140  CG2 THR B 158      33.142   7.034  72.317  1.00  0.00              
ATOM   4141  C   THR B 158      33.273   6.719  76.155  1.00  0.00              
ATOM   4142  O   THR B 158      33.388   5.582  76.611  1.00  0.00              
ATOM   4143  N   LYS B 159      33.594   7.821  76.841  1.00  0.00              
ATOM   4144  CA  LYS B 159      34.172   7.782  78.174  1.00  0.00              
ATOM   4145  CB  LYS B 159      34.476   9.212  78.571  1.00  0.00              
ATOM   4146  CG  LYS B 159      35.452   9.416  79.712  1.00  0.00              
ATOM   4147  CD  LYS B 159      35.703  10.902  79.968  1.00  0.00              
ATOM   4148  CE  LYS B 159      36.385  11.660  78.822  1.00  0.00              
ATOM   4149  NZ  LYS B 159      35.460  12.119  77.798  1.00  0.00              
ATOM   4150  C   LYS B 159      33.198   7.155  79.166  1.00  0.00              
ATOM   4151  O   LYS B 159      33.538   6.198  79.866  1.00  0.00              
ATOM   4152  N   SER B 160      31.957   7.656  79.177  1.00  0.00              
ATOM   4153  CA  SER B 160      30.921   7.165  80.076  1.00  0.00              
ATOM   4154  CB  SER B 160      29.660   8.007  79.941  1.00  0.00              
ATOM   4155  OG  SER B 160      29.912   9.385  80.177  1.00  0.00              
ATOM   4156  C   SER B 160      30.579   5.704  79.816  1.00  0.00              
ATOM   4157  O   SER B 160      30.421   4.918  80.750  1.00  0.00              
ATOM   4158  N   TYR B 161      30.524   5.325  78.536  1.00  0.00              
ATOM   4159  CA  TYR B 161      30.226   3.967  78.115  1.00  0.00              
ATOM   4160  CB  TYR B 161      30.083   3.919  76.592  1.00  0.00              
ATOM   4161  CG  TYR B 161      29.594   2.584  76.049  1.00  0.00              
ATOM   4162  CD1 TYR B 161      28.243   2.306  76.039  1.00  0.00              
ATOM   4163  CE1 TYR B 161      27.799   1.079  75.597  1.00  0.00              
ATOM   4164  CD2 TYR B 161      30.502   1.651  75.585  1.00  0.00              
ATOM   4165  CE2 TYR B 161      30.060   0.425  75.141  1.00  0.00              
ATOM   4166  CZ  TYR B 161      28.713   0.143  75.164  1.00  0.00              
ATOM   4167  OH  TYR B 161      28.278  -1.102  74.757  1.00  0.00              
ATOM   4168  C   TYR B 161      31.326   3.020  78.569  1.00  0.00              
ATOM   4169  O   TYR B 161      31.036   1.996  79.184  1.00  0.00              
ATOM   4170  N   LEU B 162      32.594   3.345  78.303  1.00  0.00              
ATOM   4171  CA  LEU B 162      33.692   2.477  78.701  1.00  0.00              
ATOM   4172  CB  LEU B 162      34.986   2.891  78.016  1.00  0.00              
ATOM   4173  CG  LEU B 162      34.987   2.821  76.492  1.00  0.00              
ATOM   4174  CD1 LEU B 162      36.280   3.391  75.941  1.00  0.00              
ATOM   4175  CD2 LEU B 162      34.729   1.404  76.001  1.00  0.00              
ATOM   4176  C   LEU B 162      33.864   2.392  80.209  1.00  0.00              
ATOM   4177  O   LEU B 162      34.212   1.334  80.738  1.00  0.00              
ATOM   4178  N   SER B 163      33.570   3.488  80.920  1.00  0.00              
ATOM   4179  CA  SER B 163      33.499   3.467  82.373  1.00  0.00              
ATOM   4180  CB  SER B 163      33.260   4.876  82.912  1.00  0.00              
ATOM   4181  OG  SER B 163      33.500   4.986  84.310  1.00  0.00              
ATOM   4182  C   SER B 163      32.382   2.532  82.831  1.00  0.00              
ATOM   4183  O   SER B 163      32.589   1.747  83.755  1.00  0.00              
ATOM   4184  N   MET B 164      31.215   2.590  82.173  1.00  0.00              
ATOM   4185  CA  MET B 164      30.097   1.694  82.437  1.00  0.00              
ATOM   4186  CB  MET B 164      28.906   2.100  81.563  1.00  0.00              
ATOM   4187  CG  MET B 164      27.674   1.208  81.617  1.00  0.00              
ATOM   4188  SD  MET B 164      26.282   1.895  80.684  1.00  0.00              
ATOM   4189  CE  MET B 164      26.551   1.124  79.116  1.00  0.00              
ATOM   4190  C   MET B 164      30.463   0.234  82.207  1.00  0.00              
ATOM   4191  O   MET B 164      30.116  -0.623  83.015  1.00  0.00              
ATOM   4192  N   VAL B 165      31.179  -0.078  81.124  1.00  0.00              
ATOM   4193  CA  VAL B 165      31.633  -1.442  80.875  1.00  0.00              
ATOM   4194  CB  VAL B 165      32.304  -1.582  79.491  1.00  0.00              
ATOM   4195  CG1 VAL B 165      32.593  -3.044  79.207  1.00  0.00              
ATOM   4196  CG2 VAL B 165      31.429  -1.043  78.372  1.00  0.00              
ATOM   4197  C   VAL B 165      32.590  -1.878  81.983  1.00  0.00              
ATOM   4198  O   VAL B 165      32.431  -2.956  82.560  1.00  0.00              
ATOM   4199  N   GLY B 166      33.549  -1.005  82.314  1.00  0.00              
ATOM   4200  CA  GLY B 166      34.525  -1.250  83.366  1.00  0.00              
ATOM   4201  C   GLY B 166      33.888  -1.564  84.712  1.00  0.00              
ATOM   4202  O   GLY B 166      34.235  -2.567  85.340  1.00  0.00              
ATOM   4203  N   SER B 167      32.934  -0.742  85.159  1.00  0.00              
ATOM   4204  CA  SER B 167      32.236  -0.978  86.412  1.00  0.00              
ATOM   4205  CB  SER B 167      31.416   0.253  86.787  1.00  0.00              
ATOM   4206  OG  SER B 167      30.597   0.647  85.695  1.00  0.00              
ATOM   4207  C   SER B 167      31.333  -2.200  86.316  1.00  0.00              
ATOM   4208  O   SER B 167      31.520  -3.187  87.032  1.00  0.00              
ATOM   4209  N   CYS B 168      30.381  -2.169  85.379  1.00  0.00              
ATOM   4210  CA  CYS B 168      29.382  -3.215  85.259  1.00  0.00              
ATOM   4211  CB  CYS B 168      28.378  -2.889  84.174  1.00  0.00              
ATOM   4212  SG  CYS B 168      27.558  -1.300  84.459  1.00  0.00              
ATOM   4213  C   CYS B 168      29.939  -4.611  85.066  1.00  0.00              
ATOM   4214  O   CYS B 168      29.553  -5.512  85.812  1.00  0.00              
ATOM   4215  N   CYS B 169      30.909  -4.812  84.170  1.00  0.00              
ATOM   4216  CA  CYS B 169      31.491  -6.133  83.986  1.00  0.00              
ATOM   4217  CB  CYS B 169      32.280  -6.196  82.686  1.00  0.00              
ATOM   4218  SG  CYS B 169      31.282  -5.725  81.249  1.00  0.00              
ATOM   4219  C   CYS B 169      32.350  -6.610  85.156  1.00  0.00              
ATOM   4220  O   CYS B 169      32.751  -7.775  85.185  1.00  0.00              
ATOM   4221  N   THR B 170      32.665  -5.751  86.134  1.00  0.00              
ATOM   4222  CA  THR B 170      33.304  -6.208  87.360  1.00  0.00              
ATOM   4223  CB  THR B 170      34.586  -5.403  87.676  1.00  0.00              
ATOM   4224  OG1 THR B 170      34.248  -4.022  87.714  1.00  0.00              
ATOM   4225  CG2 THR B 170      35.693  -5.667  86.666  1.00  0.00              
ATOM   4226  C   THR B 170      32.358  -6.222  88.559  1.00  0.00              
ATOM   4227  O   THR B 170      32.687  -6.775  89.612  1.00  0.00              
ATOM   4228  N   SER B 171      31.171  -5.618  88.427  1.00  0.00              
ATOM   4229  CA  SER B 171      30.210  -5.548  89.518  1.00  0.00              
ATOM   4230  CB  SER B 171      29.135  -4.508  89.197  1.00  0.00              
ATOM   4231  OG  SER B 171      28.218  -4.918  88.189  1.00  0.00              
ATOM   4232  C   SER B 171      29.553  -6.884  89.851  1.00  0.00              
ATOM   4233  O   SER B 171      29.542  -7.818  89.047  1.00  0.00              
ATOM   4234  N   ALA B 172      28.951  -6.949  91.044  1.00  0.00              
ATOM   4235  CA  ALA B 172      28.214  -8.122  91.499  1.00  0.00              
ATOM   4236  CB  ALA B 172      27.681  -7.858  92.899  1.00  0.00              
ATOM   4237  C   ALA B 172      27.026  -8.517  90.626  1.00  0.00              
ATOM   4238  O   ALA B 172      26.616  -9.678  90.620  1.00  0.00              
ATOM   4239  N   SER B 173      26.449  -7.564  89.888  1.00  0.00              
ATOM   4240  CA  SER B 173      25.395  -7.869  88.938  1.00  0.00              
ATOM   4241  CB  SER B 173      24.020  -7.780  89.598  1.00  0.00              
ATOM   4242  OG  SER B 173      22.990  -8.246  88.735  1.00  0.00              
ATOM   4243  C   SER B 173      25.516  -6.927  87.743  1.00  0.00              
ATOM   4244  O   SER B 173      24.987  -5.806  87.758  1.00  0.00              
ATOM   4245  N   PRO B 174      26.215  -7.361  86.677  1.00  0.00              
ATOM   4246  CD  PRO B 174      26.866  -8.667  86.582  1.00  0.00              
ATOM   4247  CA  PRO B 174      26.455  -6.587  85.463  1.00  0.00              
ATOM   4248  CB  PRO B 174      27.089  -7.599  84.531  1.00  0.00              
ATOM   4249  CG  PRO B 174      27.884  -8.458  85.476  1.00  0.00              
ATOM   4250  C   PRO B 174      25.198  -5.985  84.860  1.00  0.00              
ATOM   4251  O   PRO B 174      25.170  -4.797  84.553  1.00  0.00              
ATOM   4252  N   THR B 175      24.137  -6.785  84.733  1.00  0.00              
ATOM   4253  CA  THR B 175      22.857  -6.341  84.205  1.00  0.00              
ATOM   4254  CB  THR B 175      21.909  -7.553  84.159  1.00  0.00              
ATOM   4255  OG1 THR B 175      22.686  -8.607  83.596  1.00  0.00              
ATOM   4256  CG2 THR B 175      20.676  -7.311  83.298  1.00  0.00              
ATOM   4257  C   THR B 175      22.238  -5.183  84.981  1.00  0.00              
ATOM   4258  O   THR B 175      21.742  -4.236  84.370  1.00  0.00              
ATOM   4259  N   VAL B 176      22.304  -5.205  86.318  1.00  0.00              
ATOM   4260  CA  VAL B 176      21.710  -4.158  87.146  1.00  0.00              
ATOM   4261  CB  VAL B 176      21.650  -4.635  88.618  1.00  0.00              
ATOM   4262  CG1 VAL B 176      21.132  -3.573  89.574  1.00  0.00              
ATOM   4263  CG2 VAL B 176      20.724  -5.833  88.725  1.00  0.00              
ATOM   4264  C   VAL B 176      22.487  -2.852  86.991  1.00  0.00              
ATOM   4265  O   VAL B 176      21.909  -1.766  86.868  1.00  0.00              
ATOM   4266  N   CYS B 177      23.816  -2.981  86.957  1.00  0.00              
ATOM   4267  CA  CYS B 177      24.705  -1.858  86.705  1.00  0.00              
ATOM   4268  CB  CYS B 177      26.132  -2.350  86.875  1.00  0.00              
ATOM   4269  SG  CYS B 177      27.423  -1.151  86.469  1.00  0.00              
ATOM   4270  C   CYS B 177      24.479  -1.253  85.320  1.00  0.00              
ATOM   4271  O   CYS B 177      24.280  -0.042  85.192  1.00  0.00              
ATOM   4272  N   PHE B 178      24.458  -2.091  84.273  1.00  0.00              
ATOM   4273  CA  PHE B 178      24.131  -1.659  82.920  1.00  0.00              
ATOM   4274  CB  PHE B 178      24.184  -2.811  81.914  1.00  0.00              
ATOM   4275  CG  PHE B 178      25.570  -3.157  81.382  1.00  0.00              
ATOM   4276  CD1 PHE B 178      26.095  -4.419  81.583  1.00  0.00              
ATOM   4277  CD2 PHE B 178      26.288  -2.227  80.655  1.00  0.00              
ATOM   4278  CE1 PHE B 178      27.325  -4.749  81.053  1.00  0.00              
ATOM   4279  CE2 PHE B 178      27.519  -2.563  80.130  1.00  0.00              
ATOM   4280  CZ  PHE B 178      28.039  -3.823  80.327  1.00  0.00              
ATOM   4281  C   PHE B 178      22.761  -1.009  82.835  1.00  0.00              
ATOM   4282  O   PHE B 178      22.603  -0.025  82.120  1.00  0.00              
ATOM   4283  N   LEU B 179      21.771  -1.524  83.576  1.00  0.00              
ATOM   4284  CA  LEU B 179      20.450  -0.918  83.654  1.00  0.00              
ATOM   4285  CB  LEU B 179      19.537  -1.743  84.562  1.00  0.00              
ATOM   4286  CG  LEU B 179      18.104  -1.284  84.807  1.00  0.00              
ATOM   4287  CD1 LEU B 179      17.282  -1.362  83.532  1.00  0.00              
ATOM   4288  CD2 LEU B 179      17.467  -2.130  85.890  1.00  0.00              
ATOM   4289  C   LEU B 179      20.519   0.520  84.152  1.00  0.00              
ATOM   4290  O   LEU B 179      20.134   1.428  83.411  1.00  0.00              
ATOM   4291  N   LYS B 180      21.047   0.759  85.362  1.00  0.00              
ATOM   4292  CA  LYS B 180      21.081   2.112  85.909  1.00  0.00              
ATOM   4293  CB  LYS B 180      21.561   2.163  87.362  1.00  0.00              
ATOM   4294  CG  LYS B 180      23.010   1.765  87.640  1.00  0.00              
ATOM   4295  CD  LYS B 180      23.424   2.035  89.079  1.00  0.00              
ATOM   4296  CE  LYS B 180      23.392   3.513  89.472  1.00  0.00              
ATOM   4297  NZ  LYS B 180      24.351   4.319  88.736  1.00  0.00              
ATOM   4298  C   LYS B 180      21.913   3.059  85.056  1.00  0.00              
ATOM   4299  O   LYS B 180      21.493   4.181  84.763  1.00  0.00              
ATOM   4300  N   GLU B 181      23.068   2.575  84.590  1.00  0.00              
ATOM   4301  CA  GLU B 181      23.941   3.402  83.789  1.00  0.00              
ATOM   4302  CB  GLU B 181      25.368   2.889  83.796  1.00  0.00              
ATOM   4303  CG  GLU B 181      25.987   3.037  85.183  1.00  0.00              
ATOM   4304  CD  GLU B 181      27.499   2.893  85.228  1.00  0.00              
ATOM   4305  OE1 GLU B 181      28.196   3.739  84.667  1.00  0.00              
ATOM   4306  OE2 GLU B 181      27.995   1.950  85.844  1.00  0.00              
ATOM   4307  C   GLU B 181      23.414   3.687  82.393  1.00  0.00              
ATOM   4308  O   GLU B 181      23.628   4.789  81.893  1.00  0.00              
ATOM   4309  N   ARG B 182      22.678   2.773  81.752  1.00  0.00              
ATOM   4310  CA  ARG B 182      21.964   3.109  80.527  1.00  0.00              
ATOM   4311  CB  ARG B 182      21.451   1.877  79.801  1.00  0.00              
ATOM   4312  CG  ARG B 182      22.560   1.155  79.057  1.00  0.00              
ATOM   4313  CD  ARG B 182      22.015  -0.129  78.468  1.00  0.00              
ATOM   4314  NE  ARG B 182      23.027  -0.823  77.690  1.00  0.00              
ATOM   4315  CZ  ARG B 182      23.170  -2.148  77.715  1.00  0.00              
ATOM   4316  NH1 ARG B 182      24.087  -2.697  76.936  1.00  0.00              
ATOM   4317  NH2 ARG B 182      22.433  -2.924  78.502  1.00  0.00              
ATOM   4318  C   ARG B 182      20.815   4.070  80.787  1.00  0.00              
ATOM   4319  O   ARG B 182      20.599   4.984  79.994  1.00  0.00              
ATOM   4320  N   LEU B 183      20.088   3.924  81.901  1.00  0.00              
ATOM   4321  CA  LEU B 183      19.039   4.874  82.257  1.00  0.00              
ATOM   4322  CB  LEU B 183      18.239   4.396  83.465  1.00  0.00              
ATOM   4323  CG  LEU B 183      17.360   3.159  83.315  1.00  0.00              
ATOM   4324  CD1 LEU B 183      16.783   2.768  84.664  1.00  0.00              
ATOM   4325  CD2 LEU B 183      16.253   3.381  82.295  1.00  0.00              
ATOM   4326  C   LEU B 183      19.559   6.284  82.508  1.00  0.00              
ATOM   4327  O   LEU B 183      18.904   7.258  82.137  1.00  0.00              
ATOM   4328  N   GLN B 184      20.737   6.433  83.123  1.00  0.00              
ATOM   4329  CA  GLN B 184      21.353   7.748  83.241  1.00  0.00              
ATOM   4330  CB  GLN B 184      22.300   7.820  84.448  1.00  0.00              
ATOM   4331  CG  GLN B 184      23.504   6.891  84.445  1.00  0.00              
ATOM   4332  CD  GLN B 184      24.173   6.729  85.803  1.00  0.00              
ATOM   4333  OE1 GLN B 184      24.092   5.683  86.450  1.00  0.00              
ATOM   4334  NE2 GLN B 184      24.871   7.745  86.290  1.00  0.00              
ATOM   4335  C   GLN B 184      22.004   8.225  81.943  1.00  0.00              
ATOM   4336  O   GLN B 184      21.951   9.415  81.625  1.00  0.00              
ATOM   4337  N   LEU B 185      22.597   7.324  81.149  1.00  0.00              
ATOM   4338  CA  LEU B 185      23.123   7.679  79.834  1.00  0.00              
ATOM   4339  CB  LEU B 185      24.061   6.607  79.278  1.00  0.00              
ATOM   4340  CG  LEU B 185      25.571   6.746  79.473  1.00  0.00              
ATOM   4341  CD1 LEU B 185      25.971   6.823  80.940  1.00  0.00              
ATOM   4342  CD2 LEU B 185      26.277   5.582  78.799  1.00  0.00              
ATOM   4343  C   LEU B 185      22.060   7.995  78.792  1.00  0.00              
ATOM   4344  O   LEU B 185      22.357   8.706  77.833  1.00  0.00              
ATOM   4345  N   LYS B 186      20.825   7.507  78.972  1.00  0.00              
ATOM   4346  CA  LYS B 186      19.677   7.755  78.100  1.00  0.00              
ATOM   4347  CB  LYS B 186      18.402   7.391  78.864  1.00  0.00              
ATOM   4348  CG  LYS B 186      17.077   7.632  78.152  1.00  0.00              
ATOM   4349  CD  LYS B 186      15.943   7.524  79.161  1.00  0.00              
ATOM   4350  CE  LYS B 186      14.631   8.045  78.588  1.00  0.00              
ATOM   4351  NZ  LYS B 186      14.711   9.463  78.284  1.00  0.00              
ATOM   4352  C   LYS B 186      19.571   9.178  77.560  1.00  0.00              
ATOM   4353  O   LYS B 186      19.439   9.374  76.351  1.00  0.00              
ATOM   4354  N   HIS B 187      19.690  10.178  78.440  1.00  0.00              
ATOM   4355  CA  HIS B 187      19.625  11.578  78.043  1.00  0.00              
ATOM   4356  CB  HIS B 187      19.658  12.459  79.290  1.00  0.00              
ATOM   4357  CG  HIS B 187      19.376  13.938  79.044  1.00  0.00              
ATOM   4358  ND1 HIS B 187      19.984  14.769  78.206  1.00  0.00              
ATOM   4359  CD2 HIS B 187      18.424  14.649  79.739  1.00  0.00              
ATOM   4360  NE2 HIS B 187      18.526  15.873  79.292  1.00  0.00              
ATOM   4361  CE1 HIS B 187      19.465  15.953  78.381  1.00  0.00              
ATOM   4362  C   HIS B 187      20.768  11.955  77.105  1.00  0.00              
ATOM   4363  O   HIS B 187      20.560  12.679  76.130  1.00  0.00              
ATOM   4364  N   LEU B 188      21.977  11.456  77.380  1.00  0.00              
ATOM   4365  CA  LEU B 188      23.159  11.760  76.584  1.00  0.00              
ATOM   4366  CB  LEU B 188      24.397  11.304  77.358  1.00  0.00              
ATOM   4367  CG  LEU B 188      25.804  11.611  76.856  1.00  0.00              
ATOM   4368  CD1 LEU B 188      26.060  13.107  76.813  1.00  0.00              
ATOM   4369  CD2 LEU B 188      26.825  10.950  77.767  1.00  0.00              
ATOM   4370  C   LEU B 188      23.069  11.056  75.232  1.00  0.00              
ATOM   4371  O   LEU B 188      23.442  11.610  74.196  1.00  0.00              
ATOM   4372  N   SER B 189      22.534   9.833  75.252  1.00  0.00              
ATOM   4373  CA  SER B 189      22.283   9.033  74.064  1.00  0.00              
ATOM   4374  CB  SER B 189      21.736   7.684  74.503  1.00  0.00              
ATOM   4375  OG  SER B 189      22.471   6.597  73.965  1.00  0.00              
ATOM   4376  C   SER B 189      21.302   9.735  73.136  1.00  0.00              
ATOM   4377  O   SER B 189      21.663  10.062  72.003  1.00  0.00              
ATOM   4378  N   LEU B 190      20.100  10.051  73.648  1.00  0.00              
ATOM   4379  CA  LEU B 190      19.071  10.768  72.903  1.00  0.00              
ATOM   4380  CB  LEU B 190      17.865  11.090  73.782  1.00  0.00              
ATOM   4381  CG  LEU B 190      16.925   9.981  74.236  1.00  0.00              
ATOM   4382  CD1 LEU B 190      15.926  10.535  75.236  1.00  0.00              
ATOM   4383  CD2 LEU B 190      16.196   9.362  73.055  1.00  0.00              
ATOM   4384  C   LEU B 190      19.594  12.064  72.308  1.00  0.00              
ATOM   4385  O   LEU B 190      19.421  12.318  71.113  1.00  0.00              
ATOM   4386  N   LEU B 191      20.292  12.840  73.147  1.00  0.00              
ATOM   4387  CA  LEU B 191      20.975  14.051  72.723  1.00  0.00              
ATOM   4388  CB  LEU B 191      21.686  14.648  73.933  1.00  0.00              
ATOM   4389  CG  LEU B 191      22.510  15.924  73.886  1.00  0.00              
ATOM   4390  CD1 LEU B 191      21.741  17.102  73.315  1.00  0.00              
ATOM   4391  CD2 LEU B 191      22.973  16.234  75.295  1.00  0.00              
ATOM   4392  C   LEU B 191      21.938  13.794  71.570  1.00  0.00              
ATOM   4393  O   LEU B 191      21.830  14.470  70.551  1.00  0.00              
ATOM   4394  N   THR B 192      22.813  12.784  71.646  1.00  0.00              
ATOM   4395  CA  THR B 192      23.766  12.506  70.574  1.00  0.00              
ATOM   4396  CB  THR B 192      24.772  11.419  71.009  1.00  0.00              
ATOM   4397  OG1 THR B 192      25.386  11.876  72.208  1.00  0.00              
ATOM   4398  CG2 THR B 192      25.860  11.179  69.973  1.00  0.00              
ATOM   4399  C   THR B 192      23.063  12.119  69.271  1.00  0.00              
ATOM   4400  O   THR B 192      23.375  12.667  68.207  1.00  0.00              
ATOM   4401  N   THR B 193      22.072  11.219  69.339  1.00  0.00              
ATOM   4402  CA  THR B 193      21.309  10.808  68.166  1.00  0.00              
ATOM   4403  CB  THR B 193      20.345   9.654  68.521  1.00  0.00              
ATOM   4404  OG1 THR B 193      19.711   9.951  69.760  1.00  0.00              
ATOM   4405  CG2 THR B 193      21.072   8.326  68.637  1.00  0.00              
ATOM   4406  C   THR B 193      20.548  11.947  67.493  1.00  0.00              
ATOM   4407  O   THR B 193      20.471  12.047  66.266  1.00  0.00              
ATOM   4408  N   LEU B 194      20.009  12.835  68.332  1.00  0.00              
ATOM   4409  CA  LEU B 194      19.211  13.960  67.878  1.00  0.00              
ATOM   4410  CB  LEU B 194      18.499  14.519  69.101  1.00  0.00              
ATOM   4411  CG  LEU B 194      17.347  15.498  69.034  1.00  0.00              
ATOM   4412  CD1 LEU B 194      16.199  14.966  68.194  1.00  0.00              
ATOM   4413  CD2 LEU B 194      16.874  15.723  70.458  1.00  0.00              
ATOM   4414  C   LEU B 194      20.123  14.993  67.229  1.00  0.00              
ATOM   4415  O   LEU B 194      19.894  15.409  66.090  1.00  0.00              
ATOM   4416  N   SER B 195      21.196  15.363  67.939  1.00  0.00              
ATOM   4417  CA  SER B 195      22.198  16.284  67.436  1.00  0.00              
ATOM   4418  CB  SER B 195      23.259  16.559  68.488  1.00  0.00              
ATOM   4419  OG  SER B 195      22.685  17.187  69.626  1.00  0.00              
ATOM   4420  C   SER B 195      22.849  15.843  66.138  1.00  0.00              
ATOM   4421  O   SER B 195      23.013  16.692  65.265  1.00  0.00              
ATOM   4422  N   ASN B 196      23.179  14.556  65.939  1.00  0.00              
ATOM   4423  CA  ASN B 196      23.691  14.098  64.649  1.00  0.00              
ATOM   4424  CB  ASN B 196      23.985  12.596  64.625  1.00  0.00              
ATOM   4425  CG  ASN B 196      24.551  12.129  63.285  1.00  0.00              
ATOM   4426  OD1 ASN B 196      25.713  12.375  62.957  1.00  0.00              
ATOM   4427  ND2 ASN B 196      23.774  11.448  62.455  1.00  0.00              
ATOM   4428  C   ASN B 196      22.738  14.432  63.510  1.00  0.00              
ATOM   4429  O   ASN B 196      23.154  15.002  62.497  1.00  0.00              
ATOM   4430  N   ARG B 197      21.445  14.138  63.676  1.00  0.00              
ATOM   4431  CA  ARG B 197      20.512  14.401  62.600  1.00  0.00              
ATOM   4432  CB  ARG B 197      19.224  13.603  62.748  1.00  0.00              
ATOM   4433  CG  ARG B 197      18.457  13.480  61.426  1.00  0.00              
ATOM   4434  CD  ARG B 197      19.303  12.997  60.243  1.00  0.00              
ATOM   4435  NE  ARG B 197      19.979  11.743  60.528  1.00  0.00              
ATOM   4436  CZ  ARG B 197      21.258  11.527  60.219  1.00  0.00              
ATOM   4437  NH1 ARG B 197      21.796  10.355  60.499  1.00  0.00              
ATOM   4438  NH2 ARG B 197      22.055  12.445  59.699  1.00  0.00              
ATOM   4439  C   ARG B 197      20.264  15.888  62.382  1.00  0.00              
ATOM   4440  O   ARG B 197      20.423  16.354  61.252  1.00  0.00              
ATOM   4441  N   VAL B 198      19.966  16.677  63.418  1.00  0.00              
ATOM   4442  CA  VAL B 198      19.753  18.109  63.223  1.00  0.00              
ATOM   4443  CB  VAL B 198      19.090  18.798  64.443  1.00  0.00              
ATOM   4444  CG1 VAL B 198      17.686  18.250  64.639  1.00  0.00              
ATOM   4445  CG2 VAL B 198      19.882  18.651  65.733  1.00  0.00              
ATOM   4446  C   VAL B 198      20.999  18.854  62.741  1.00  0.00              
ATOM   4447  O   VAL B 198      20.909  19.710  61.858  1.00  0.00              
ATOM   4448  N   CYS B 199      22.189  18.511  63.250  1.00  0.00              
ATOM   4449  CA  CYS B 199      23.426  19.113  62.771  1.00  0.00              
ATOM   4450  CB  CYS B 199      24.570  18.908  63.752  1.00  0.00              
ATOM   4451  SG  CYS B 199      24.240  19.581  65.401  1.00  0.00              
ATOM   4452  C   CYS B 199      23.850  18.618  61.394  1.00  0.00              
ATOM   4453  O   CYS B 199      24.563  19.334  60.686  1.00  0.00              
ATOM   4454  N   SER B 200      23.472  17.407  60.964  1.00  0.00              
ATOM   4455  CA  SER B 200      23.695  17.011  59.578  1.00  0.00              
ATOM   4456  CB  SER B 200      23.583  15.510  59.358  1.00  0.00              
ATOM   4457  OG  SER B 200      22.344  14.994  59.811  1.00  0.00              
ATOM   4458  C   SER B 200      22.770  17.747  58.625  1.00  0.00              
ATOM   4459  O   SER B 200      23.215  18.171  57.560  1.00  0.00              
ATOM   4460  N   GLN B 201      21.495  17.931  59.001  1.00  0.00              
ATOM   4461  CA  GLN B 201      20.571  18.784  58.256  1.00  0.00              
ATOM   4462  CB  GLN B 201      19.196  18.816  58.932  1.00  0.00              
ATOM   4463  CG  GLN B 201      18.482  17.471  58.826  1.00  0.00              
ATOM   4464  CD  GLN B 201      17.185  17.305  59.610  1.00  0.00              
ATOM   4465  OE1 GLN B 201      16.614  18.215  60.212  1.00  0.00              
ATOM   4466  NE2 GLN B 201      16.650  16.093  59.597  1.00  0.00              
ATOM   4467  C   GLN B 201      21.121  20.198  58.096  1.00  0.00              
ATOM   4468  O   GLN B 201      21.160  20.745  56.990  1.00  0.00              
ATOM   4469  N   TYR B 202      21.620  20.750  59.209  1.00  0.00              
ATOM   4470  CA  TYR B 202      22.320  22.026  59.215  1.00  0.00              
ATOM   4471  CB  TYR B 202      22.762  22.356  60.643  1.00  0.00              
ATOM   4472  CG  TYR B 202      23.352  23.749  60.817  1.00  0.00              
ATOM   4473  CD1 TYR B 202      22.516  24.847  60.854  1.00  0.00              
ATOM   4474  CE1 TYR B 202      23.047  26.111  60.982  1.00  0.00              
ATOM   4475  CD2 TYR B 202      24.721  23.911  60.922  1.00  0.00              
ATOM   4476  CE2 TYR B 202      25.256  25.176  61.033  1.00  0.00              
ATOM   4477  CZ  TYR B 202      24.413  26.265  61.054  1.00  0.00              
ATOM   4478  OH  TYR B 202      24.947  27.534  61.119  1.00  0.00              
ATOM   4479  C   TYR B 202      23.515  22.058  58.267  1.00  0.00              
ATOM   4480  O   TYR B 202      23.615  22.960  57.436  1.00  0.00              
ATOM   4481  N   ALA B 203      24.423  21.081  58.369  1.00  0.00              
ATOM   4482  CA  ALA B 203      25.612  21.036  57.526  1.00  0.00              
ATOM   4483  CB  ALA B 203      26.508  19.890  57.962  1.00  0.00              
ATOM   4484  C   ALA B 203      25.319  20.836  56.046  1.00  0.00              
ATOM   4485  O   ALA B 203      25.976  21.426  55.188  1.00  0.00              
ATOM   4486  N   ALA B 204      24.317  20.009  55.741  1.00  0.00              
ATOM   4487  CA  ALA B 204      23.929  19.724  54.371  1.00  0.00              
ATOM   4488  CB  ALA B 204      22.948  18.565  54.360  1.00  0.00              
ATOM   4489  C   ALA B 204      23.247  20.901  53.691  1.00  0.00              
ATOM   4490  O   ALA B 204      23.430  21.124  52.494  1.00  0.00              
ATOM   4491  N   TYR B 205      22.436  21.651  54.441  1.00  0.00              
ATOM   4492  CA  TYR B 205      21.757  22.805  53.881  1.00  0.00              
ATOM   4493  CB  TYR B 205      20.370  22.939  54.495  1.00  0.00              
ATOM   4494  CG  TYR B 205      19.332  21.962  53.956  1.00  0.00              
ATOM   4495  CD1 TYR B 205      18.292  21.572  54.774  1.00  0.00              
ATOM   4496  CE1 TYR B 205      17.282  20.778  54.271  1.00  0.00              
ATOM   4497  CD2 TYR B 205      19.381  21.522  52.644  1.00  0.00              
ATOM   4498  CE2 TYR B 205      18.376  20.727  52.138  1.00  0.00              
ATOM   4499  CZ  TYR B 205      17.327  20.373  52.955  1.00  0.00              
ATOM   4500  OH  TYR B 205      16.306  19.602  52.442  1.00  0.00              
ATOM   4501  C   TYR B 205      22.490  24.134  53.967  1.00  0.00              
ATOM   4502  O   TYR B 205      22.421  24.946  53.043  1.00  0.00              
ATOM   4503  N   GLY B 206      23.211  24.380  55.061  1.00  0.00              
ATOM   4504  CA  GLY B 206      23.773  25.695  55.330  1.00  0.00              
ATOM   4505  C   GLY B 206      22.756  26.561  56.060  1.00  0.00              
ATOM   4506  O   GLY B 206      21.553  26.473  55.800  1.00  0.00              
ATOM   4507  N   GLU B 207      23.240  27.445  56.943  1.00  0.00              
ATOM   4508  CA  GLU B 207      22.418  28.163  57.915  1.00  0.00              
ATOM   4509  CB  GLU B 207      23.247  29.261  58.591  1.00  0.00              
ATOM   4510  CG  GLU B 207      22.516  29.986  59.723  1.00  0.00              
ATOM   4511  CD  GLU B 207      23.425  30.689  60.715  1.00  0.00              
ATOM   4512  OE1 GLU B 207      23.690  30.101  61.767  1.00  0.00              
ATOM   4513  OE2 GLU B 207      23.861  31.805  60.443  1.00  0.00              
ATOM   4514  C   GLU B 207      21.064  28.697  57.457  1.00  0.00              
ATOM   4515  O   GLU B 207      20.051  28.321  58.045  1.00  0.00              
ATOM   4516  N   LYS B 208      21.005  29.514  56.398  1.00  0.00              
ATOM   4517  CA  LYS B 208      19.742  30.062  55.917  1.00  0.00              
ATOM   4518  CB  LYS B 208      19.984  31.066  54.789  1.00  0.00              
ATOM   4519  CG  LYS B 208      18.720  31.814  54.371  1.00  0.00              
ATOM   4520  CD  LYS B 208      18.973  32.738  53.194  1.00  0.00              
ATOM   4521  CE  LYS B 208      17.664  33.408  52.803  1.00  0.00              
ATOM   4522  NZ  LYS B 208      17.859  34.307  51.683  1.00  0.00              
ATOM   4523  C   LYS B 208      18.786  28.969  55.446  1.00  0.00              
ATOM   4524  O   LYS B 208      17.600  28.987  55.778  1.00  0.00              
ATOM   4525  N   LYS B 209      19.300  27.965  54.732  1.00  0.00              
ATOM   4526  CA  LYS B 209      18.452  26.927  54.170  1.00  0.00              
ATOM   4527  CB  LYS B 209      19.195  26.237  53.039  1.00  0.00              
ATOM   4528  CG  LYS B 209      18.311  25.423  52.107  1.00  0.00              
ATOM   4529  CD  LYS B 209      19.183  24.906  50.981  1.00  0.00              
ATOM   4530  CE  LYS B 209      18.343  24.266  49.894  1.00  0.00              
ATOM   4531  NZ  LYS B 209      19.163  24.029  48.722  1.00  0.00              
ATOM   4532  C   LYS B 209      18.031  25.944  55.258  1.00  0.00              
ATOM   4533  O   LYS B 209      16.939  25.379  55.202  1.00  0.00              
ATOM   4534  N   SER B 210      18.863  25.750  56.287  1.00  0.00              
ATOM   4535  CA  SER B 210      18.491  24.960  57.450  1.00  0.00              
ATOM   4536  CB  SER B 210      19.713  24.659  58.306  1.00  0.00              
ATOM   4537  OG  SER B 210      19.454  23.676  59.303  1.00  0.00              
ATOM   4538  C   SER B 210      17.452  25.696  58.287  1.00  0.00              
ATOM   4539  O   SER B 210      16.555  25.065  58.845  1.00  0.00              
ATOM   4540  N   ARG B 211      17.561  27.024  58.391  1.00  0.00              
ATOM   4541  CA  ARG B 211      16.572  27.867  59.049  1.00  0.00              
ATOM   4542  CB  ARG B 211      17.097  29.296  59.013  1.00  0.00              
ATOM   4543  CG  ARG B 211      16.266  30.402  59.628  1.00  0.00              
ATOM   4544  CD  ARG B 211      17.013  31.687  59.300  1.00  0.00              
ATOM   4545  NE  ARG B 211      16.232  32.875  59.600  1.00  0.00              
ATOM   4546  CZ  ARG B 211      15.256  33.318  58.805  1.00  0.00              
ATOM   4547  NH1 ARG B 211      14.551  34.364  59.210  1.00  0.00              
ATOM   4548  NH2 ARG B 211      15.009  32.770  57.619  1.00  0.00              
ATOM   4549  C   ARG B 211      15.230  27.748  58.338  1.00  0.00              
ATOM   4550  O   ARG B 211      14.196  27.525  58.973  1.00  0.00              
ATOM   4551  N   LEU B 212      15.257  27.848  57.004  1.00  0.00              
ATOM   4552  CA  LEU B 212      14.089  27.584  56.179  1.00  0.00              
ATOM   4553  CB  LEU B 212      14.373  27.859  54.706  1.00  0.00              
ATOM   4554  CG  LEU B 212      14.052  29.236  54.122  1.00  0.00              
ATOM   4555  CD1 LEU B 212      14.731  30.376  54.868  1.00  0.00              
ATOM   4556  CD2 LEU B 212      14.440  29.256  52.654  1.00  0.00              
ATOM   4557  C   LEU B 212      13.548  26.174  56.354  1.00  0.00              
ATOM   4558  O   LEU B 212      12.346  26.028  56.547  1.00  0.00              
ATOM   4559  N   SER B 213      14.387  25.131  56.349  1.00  0.00              
ATOM   4560  CA  SER B 213      13.955  23.760  56.607  1.00  0.00              
ATOM   4561  CB  SER B 213      15.143  22.804  56.506  1.00  0.00              
ATOM   4562  OG  SER B 213      14.820  21.428  56.691  1.00  0.00              
ATOM   4563  C   SER B 213      13.290  23.617  57.969  1.00  0.00              
ATOM   4564  O   SER B 213      12.255  22.961  58.083  1.00  0.00              
ATOM   4565  N   ASN B 214      13.856  24.244  59.006  1.00  0.00              
ATOM   4566  CA  ASN B 214      13.262  24.249  60.337  1.00  0.00              
ATOM   4567  CB  ASN B 214      14.179  24.941  61.350  1.00  0.00              
ATOM   4568  CG  ASN B 214      15.400  24.118  61.748  1.00  0.00              
ATOM   4569  OD1 ASN B 214      15.317  22.913  61.971  1.00  0.00              
ATOM   4570  ND2 ASN B 214      16.585  24.699  61.879  1.00  0.00              
ATOM   4571  C   ASN B 214      11.893  24.911  60.325  1.00  0.00              
ATOM   4572  O   ASN B 214      10.929  24.375  60.873  1.00  0.00              
ATOM   4573  N   LEU B 215      11.789  26.053  59.636  1.00  0.00              
ATOM   4574  CA  LEU B 215      10.524  26.747  59.437  1.00  0.00              
ATOM   4575  CB  LEU B 215      10.792  28.045  58.679  1.00  0.00              
ATOM   4576  CG  LEU B 215       9.684  29.062  58.454  1.00  0.00              
ATOM   4577  CD1 LEU B 215       9.224  29.664  59.769  1.00  0.00              
ATOM   4578  CD2 LEU B 215      10.195  30.166  57.551  1.00  0.00              
ATOM   4579  C   LEU B 215       9.507  25.888  58.687  1.00  0.00              
ATOM   4580  O   LEU B 215       8.339  25.850  59.070  1.00  0.00              
ATOM   4581  N   ILE B 216       9.940  25.166  57.645  1.00  0.00              
ATOM   4582  CA  ILE B 216       9.090  24.255  56.884  1.00  0.00              
ATOM   4583  CB  ILE B 216       9.845  23.694  55.647  1.00  0.00              
ATOM   4584  CG2 ILE B 216       9.040  22.609  54.937  1.00  0.00              
ATOM   4585  CG1 ILE B 216      10.183  24.803  54.659  1.00  0.00              
ATOM   4586  CD1 ILE B 216      11.141  24.391  53.523  1.00  0.00              
ATOM   4587  C   ILE B 216       8.583  23.130  57.779  1.00  0.00              
ATOM   4588  O   ILE B 216       7.383  22.855  57.794  1.00  0.00              
ATOM   4589  N   LYS B 217       9.475  22.499  58.554  1.00  0.00              
ATOM   4590  CA  LYS B 217       9.086  21.449  59.487  1.00  0.00              
ATOM   4591  CB  LYS B 217      10.287  20.864  60.226  1.00  0.00              
ATOM   4592  CG  LYS B 217      11.199  20.078  59.301  1.00  0.00              
ATOM   4593  CD  LYS B 217      12.294  19.344  60.055  1.00  0.00              
ATOM   4594  CE  LYS B 217      13.098  18.589  59.016  1.00  0.00              
ATOM   4595  NZ  LYS B 217      14.005  17.622  59.600  1.00  0.00              
ATOM   4596  C   LYS B 217       8.056  21.946  60.486  1.00  0.00              
ATOM   4597  O   LYS B 217       6.996  21.338  60.627  1.00  0.00              
ATOM   4598  N   LEU B 218       8.312  23.095  61.118  1.00  0.00              
ATOM   4599  CA  LEU B 218       7.358  23.703  62.035  1.00  0.00              
ATOM   4600  CB  LEU B 218       7.965  24.938  62.688  1.00  0.00              
ATOM   4601  CG  LEU B 218       9.182  24.750  63.585  1.00  0.00              
ATOM   4602  CD1 LEU B 218       9.782  26.096  63.942  1.00  0.00              
ATOM   4603  CD2 LEU B 218       8.838  23.948  64.828  1.00  0.00              
ATOM   4604  C   LEU B 218       6.032  24.061  61.375  1.00  0.00              
ATOM   4605  O   LEU B 218       4.974  23.849  61.965  1.00  0.00              
ATOM   4606  N   ALA B 219       6.069  24.559  60.134  1.00  0.00              
ATOM   4607  CA  ALA B 219       4.869  24.874  59.371  1.00  0.00              
ATOM   4608  CB  ALA B 219       5.256  25.518  58.051  1.00  0.00              
ATOM   4609  C   ALA B 219       4.035  23.653  59.015  1.00  0.00              
ATOM   4610  O   ALA B 219       2.807  23.693  59.066  1.00  0.00              
ATOM   4611  N   GLN B 220       4.687  22.550  58.642  1.00  0.00              
ATOM   4612  CA  GLN B 220       3.964  21.347  58.265  1.00  0.00              
ATOM   4613  CB  GLN B 220       4.781  20.484  57.308  1.00  0.00              
ATOM   4614  CG  GLN B 220       5.070  21.265  56.032  1.00  0.00              
ATOM   4615  CD  GLN B 220       5.554  20.463  54.835  1.00  0.00              
ATOM   4616  OE1 GLN B 220       6.465  19.637  54.898  1.00  0.00              
ATOM   4617  NE2 GLN B 220       4.936  20.725  53.692  1.00  0.00              
ATOM   4618  C   GLN B 220       3.482  20.559  59.473  1.00  0.00              
ATOM   4619  O   GLN B 220       2.401  19.969  59.444  1.00  0.00              
ATOM   4620  N   LYS B 221       4.265  20.547  60.555  1.00  0.00              
ATOM   4621  CA  LYS B 221       3.844  19.947  61.813  1.00  0.00              
ATOM   4622  CB  LYS B 221       5.033  19.766  62.750  1.00  0.00              
ATOM   4623  CG  LYS B 221       6.022  18.711  62.275  1.00  0.00              
ATOM   4624  CD  LYS B 221       7.250  18.699  63.169  1.00  0.00              
ATOM   4625  CE  LYS B 221       8.199  17.599  62.722  1.00  0.00              
ATOM   4626  NZ  LYS B 221       9.292  17.459  63.663  1.00  0.00              
ATOM   4627  C   LYS B 221       2.761  20.767  62.503  1.00  0.00              
ATOM   4628  O   LYS B 221       1.856  20.203  63.120  1.00  0.00              
ATOM   4629  N   VAL B 222       2.825  22.103  62.436  1.00  0.00              
ATOM   4630  CA  VAL B 222       1.762  22.954  62.955  1.00  0.00              
ATOM   4631  CB  VAL B 222       2.169  23.707  64.253  1.00  0.00              
ATOM   4632  CG1 VAL B 222       0.946  24.370  64.855  1.00  0.00              
ATOM   4633  CG2 VAL B 222       2.791  22.820  65.312  1.00  0.00              
ATOM   4634  C   VAL B 222       1.295  23.952  61.889  1.00  0.00              
ATOM   4635  O   VAL B 222       1.760  25.097  61.853  1.00  0.00              
ATOM   4636  N   PRO B 223       0.357  23.591  61.000  1.00  0.00              
ATOM   4637  CD  PRO B 223      -0.114  22.228  60.781  1.00  0.00              
ATOM   4638  CA  PRO B 223      -0.236  24.513  60.033  1.00  0.00              
ATOM   4639  CB  PRO B 223      -1.029  23.584  59.137  1.00  0.00              
ATOM   4640  CG  PRO B 223      -1.414  22.435  60.033  1.00  0.00              
ATOM   4641  C   PRO B 223      -1.099  25.594  60.677  1.00  0.00              
ATOM   4642  O   PRO B 223      -1.209  26.708  60.167  1.00  0.00              
ATOM   4643  N   THR B 224      -1.671  25.293  61.845  1.00  0.00              
ATOM   4644  CA  THR B 224      -2.558  26.181  62.581  1.00  0.00              
ATOM   4645  CB  THR B 224      -3.311  25.328  63.622  1.00  0.00              
ATOM   4646  OG1 THR B 224      -2.374  24.387  64.144  1.00  0.00              
ATOM   4647  CG2 THR B 224      -4.504  24.611  63.010  1.00  0.00              
ATOM   4648  C   THR B 224      -1.912  27.397  63.243  1.00  0.00              
ATOM   4649  O   THR B 224      -2.602  28.223  63.844  1.00  0.00              
ATOM   4650  N   ALA B 225      -0.588  27.529  63.149  1.00  0.00              
ATOM   4651  CA  ALA B 225       0.127  28.635  63.763  1.00  0.00              
ATOM   4652  CB  ALA B 225       1.559  28.181  64.000  1.00  0.00              
ATOM   4653  C   ALA B 225       0.163  29.890  62.892  1.00  0.00              
ATOM   4654  O   ALA B 225      -0.507  29.988  61.859  1.00  0.00              
ATOM   4655  N   ASP B 226       0.927  30.898  63.320  1.00  0.00              
ATOM   4656  CA  ASP B 226       1.294  32.001  62.445  1.00  0.00              
ATOM   4657  CB  ASP B 226       0.574  33.294  62.840  1.00  0.00              
ATOM   4658  CG  ASP B 226       0.391  34.324  61.720  1.00  0.00              
ATOM   4659  OD1 ASP B 226       1.145  34.325  60.736  1.00  0.00              
ATOM   4660  OD2 ASP B 226      -0.524  35.134  61.828  1.00  0.00              
ATOM   4661  C   ASP B 226       2.803  32.185  62.554  1.00  0.00              
ATOM   4662  O   ASP B 226       3.420  31.700  63.509  1.00  0.00              
ATOM   4663  N   LEU B 227       3.417  32.897  61.599  1.00  0.00              
ATOM   4664  CA  LEU B 227       4.854  33.153  61.547  1.00  0.00              
ATOM   4665  CB  LEU B 227       5.140  34.179  60.454  1.00  0.00              
ATOM   4666  CG  LEU B 227       6.589  34.407  60.041  1.00  0.00              
ATOM   4667  CD1 LEU B 227       7.115  33.201  59.277  1.00  0.00              
ATOM   4668  CD2 LEU B 227       6.715  35.658  59.192  1.00  0.00              
ATOM   4669  C   LEU B 227       5.468  33.630  62.860  1.00  0.00              
ATOM   4670  O   LEU B 227       6.568  33.229  63.235  1.00  0.00              
ATOM   4671  N   GLU B 228       4.699  34.423  63.608  1.00  0.00              
ATOM   4672  CA  GLU B 228       5.119  34.981  64.888  1.00  0.00              
ATOM   4673  CB  GLU B 228       4.075  35.981  65.392  1.00  0.00              
ATOM   4674  CG  GLU B 228       3.918  37.288  64.592  1.00  0.00              
ATOM   4675  CD  GLU B 228       3.444  37.170  63.145  1.00  0.00              
ATOM   4676  OE1 GLU B 228       3.900  37.946  62.311  1.00  0.00              
ATOM   4677  OE2 GLU B 228       2.638  36.282  62.842  1.00  0.00              
ATOM   4678  C   GLU B 228       5.363  33.915  65.954  1.00  0.00              
ATOM   4679  O   GLU B 228       6.054  34.154  66.943  1.00  0.00              
ATOM   4680  N   ASP B 229       4.786  32.724  65.765  1.00  0.00              
ATOM   4681  CA  ASP B 229       5.065  31.588  66.629  1.00  0.00              
ATOM   4682  CB  ASP B 229       3.926  30.570  66.667  1.00  0.00              
ATOM   4683  CG  ASP B 229       2.584  31.080  67.156  1.00  0.00              
ATOM   4684  OD1 ASP B 229       2.507  31.678  68.229  1.00  0.00              
ATOM   4685  OD2 ASP B 229       1.595  30.865  66.447  1.00  0.00              
ATOM   4686  C   ASP B 229       6.287  30.859  66.103  1.00  0.00              
ATOM   4687  O   ASP B 229       7.281  30.696  66.811  1.00  0.00              
ATOM   4688  N   VAL B 230       6.217  30.443  64.835  1.00  0.00              
ATOM   4689  CA  VAL B 230       7.202  29.531  64.268  1.00  0.00              
ATOM   4690  CB  VAL B 230       6.650  28.787  63.027  1.00  0.00              
ATOM   4691  CG1 VAL B 230       5.508  27.869  63.429  1.00  0.00              
ATOM   4692  CG2 VAL B 230       6.175  29.734  61.938  1.00  0.00              
ATOM   4693  C   VAL B 230       8.575  30.127  63.985  1.00  0.00              
ATOM   4694  O   VAL B 230       9.590  29.515  64.324  1.00  0.00              
ATOM   4695  N   LEU B 231       8.649  31.331  63.407  1.00  0.00              
ATOM   4696  CA  LEU B 231       9.924  31.939  63.048  1.00  0.00              
ATOM   4697  CB  LEU B 231       9.735  33.200  62.198  1.00  0.00              
ATOM   4698  CG  LEU B 231      10.966  33.891  61.617  1.00  0.00              
ATOM   4699  CD1 LEU B 231      11.717  32.958  60.678  1.00  0.00              
ATOM   4700  CD2 LEU B 231      10.563  35.168  60.904  1.00  0.00              
ATOM   4701  C   LEU B 231      10.859  32.196  64.229  1.00  0.00              
ATOM   4702  O   LEU B 231      12.034  31.862  64.073  1.00  0.00              
ATOM   4703  N   PRO B 232      10.480  32.725  65.412  1.00  0.00              
ATOM   4704  CD  PRO B 232       9.225  33.428  65.675  1.00  0.00              
ATOM   4705  CA  PRO B 232      11.351  32.806  66.585  1.00  0.00              
ATOM   4706  CB  PRO B 232      10.417  33.307  67.664  1.00  0.00              
ATOM   4707  CG  PRO B 232       9.543  34.262  66.901  1.00  0.00              
ATOM   4708  C   PRO B 232      11.966  31.465  66.964  1.00  0.00              
ATOM   4709  O   PRO B 232      13.143  31.390  67.322  1.00  0.00              
ATOM   4710  N   LEU B 233      11.188  30.387  66.822  1.00  0.00              
ATOM   4711  CA  LEU B 233      11.663  29.046  67.125  1.00  0.00              
ATOM   4712  CB  LEU B 233      10.504  28.061  67.173  1.00  0.00              
ATOM   4713  CG  LEU B 233       9.290  28.438  68.003  1.00  0.00              
ATOM   4714  CD1 LEU B 233       8.234  27.364  67.904  1.00  0.00              
ATOM   4715  CD2 LEU B 233       9.672  28.695  69.442  1.00  0.00              
ATOM   4716  C   LEU B 233      12.668  28.593  66.080  1.00  0.00              
ATOM   4717  O   LEU B 233      13.730  28.079  66.432  1.00  0.00              
ATOM   4718  N   ALA B 234      12.358  28.823  64.797  1.00  0.00              
ATOM   4719  CA  ALA B 234      13.267  28.526  63.698  1.00  0.00              
ATOM   4720  CB  ALA B 234      12.632  28.925  62.374  1.00  0.00              
ATOM   4721  C   ALA B 234      14.594  29.266  63.820  1.00  0.00              
ATOM   4722  O   ALA B 234      15.654  28.687  63.570  1.00  0.00              
ATOM   4723  N   GLU B 235      14.556  30.537  64.240  1.00  0.00              
ATOM   4724  CA  GLU B 235      15.761  31.294  64.552  1.00  0.00              
ATOM   4725  CB  GLU B 235      15.427  32.725  64.978  1.00  0.00              
ATOM   4726  CG  GLU B 235      14.709  33.618  63.965  1.00  0.00              
ATOM   4727  CD  GLU B 235      15.487  34.097  62.743  1.00  0.00              
ATOM   4728  OE1 GLU B 235      14.888  34.797  61.926  1.00  0.00              
ATOM   4729  OE2 GLU B 235      16.673  33.804  62.587  1.00  0.00              
ATOM   4730  C   GLU B 235      16.525  30.641  65.695  1.00  0.00              
ATOM   4731  O   GLU B 235      17.712  30.332  65.570  1.00  0.00              
ATOM   4732  N   ASP B 236      15.823  30.411  66.810  1.00  0.00              
ATOM   4733  CA  ASP B 236      16.406  29.847  68.020  1.00  0.00              
ATOM   4734  CB  ASP B 236      15.321  29.731  69.090  1.00  0.00              
ATOM   4735  CG  ASP B 236      15.718  29.022  70.376  1.00  0.00              
ATOM   4736  OD1 ASP B 236      16.339  29.628  71.252  1.00  0.00              
ATOM   4737  OD2 ASP B 236      15.356  27.857  70.518  1.00  0.00              
ATOM   4738  C   ASP B 236      17.106  28.516  67.785  1.00  0.00              
ATOM   4739  O   ASP B 236      18.281  28.400  68.125  1.00  0.00              
ATOM   4740  N   ILE B 237      16.442  27.534  67.166  1.00  0.00              
ATOM   4741  CA  ILE B 237      17.059  26.241  66.891  1.00  0.00              
ATOM   4742  CB  ILE B 237      16.014  25.185  66.429  1.00  0.00              
ATOM   4743  CG2 ILE B 237      15.309  25.595  65.141  1.00  0.00              
ATOM   4744  CG1 ILE B 237      16.633  23.791  66.315  1.00  0.00              
ATOM   4745  CD1 ILE B 237      15.662  22.667  65.900  1.00  0.00              
ATOM   4746  C   ILE B 237      18.246  26.343  65.934  1.00  0.00              
ATOM   4747  O   ILE B 237      19.291  25.748  66.202  1.00  0.00              
ATOM   4748  N   THR B 238      18.153  27.126  64.852  1.00  0.00              
ATOM   4749  CA  THR B 238      19.254  27.243  63.902  1.00  0.00              
ATOM   4750  CB  THR B 238      18.792  27.977  62.630  1.00  0.00              
ATOM   4751  OG1 THR B 238      17.606  27.309  62.208  1.00  0.00              
ATOM   4752  CG2 THR B 238      19.813  27.919  61.507  1.00  0.00              
ATOM   4753  C   THR B 238      20.479  27.905  64.536  1.00  0.00              
ATOM   4754  O   THR B 238      21.615  27.494  64.284  1.00  0.00              
ATOM   4755  N   ASN B 239      20.254  28.897  65.407  1.00  0.00              
ATOM   4756  CA  ASN B 239      21.334  29.503  66.179  1.00  0.00              
ATOM   4757  CB  ASN B 239      20.876  30.766  66.898  1.00  0.00              
ATOM   4758  CG  ASN B 239      20.634  31.948  65.971  1.00  0.00              
ATOM   4759  OD1 ASN B 239      21.523  32.432  65.276  1.00  0.00              
ATOM   4760  ND2 ASN B 239      19.410  32.453  65.914  1.00  0.00              
ATOM   4761  C   ASN B 239      21.938  28.542  67.193  1.00  0.00              
ATOM   4762  O   ASN B 239      23.152  28.532  67.397  1.00  0.00              
ATOM   4763  N   ILE B 240      21.106  27.712  67.836  1.00  0.00              
ATOM   4764  CA  ILE B 240      21.571  26.626  68.696  1.00  0.00              
ATOM   4765  CB  ILE B 240      20.327  25.909  69.289  1.00  0.00              
ATOM   4766  CG2 ILE B 240      20.577  24.470  69.735  1.00  0.00              
ATOM   4767  CG1 ILE B 240      19.731  26.764  70.399  1.00  0.00              
ATOM   4768  CD1 ILE B 240      18.385  26.259  70.950  1.00  0.00              
ATOM   4769  C   ILE B 240      22.500  25.678  67.939  1.00  0.00              
ATOM   4770  O   ILE B 240      23.550  25.274  68.448  1.00  0.00              
ATOM   4771  N   LEU B 241      22.120  25.349  66.702  1.00  0.00              
ATOM   4772  CA  LEU B 241      22.941  24.527  65.829  1.00  0.00              
ATOM   4773  CB  LEU B 241      22.196  24.222  64.533  1.00  0.00              
ATOM   4774  CG  LEU B 241      20.915  23.402  64.644  1.00  0.00              
ATOM   4775  CD1 LEU B 241      20.150  23.374  63.333  1.00  0.00              
ATOM   4776  CD2 LEU B 241      21.225  22.002  65.128  1.00  0.00              
ATOM   4777  C   LEU B 241      24.302  25.152  65.548  1.00  0.00              
ATOM   4778  O   LEU B 241      25.323  24.526  65.843  1.00  0.00              
ATOM   4779  N   SER B 242      24.363  26.395  65.056  1.00  0.00              
ATOM   4780  CA  SER B 242      25.642  27.056  64.820  1.00  0.00              
ATOM   4781  CB  SER B 242      25.434  28.377  64.098  1.00  0.00              
ATOM   4782  OG  SER B 242      24.214  29.010  64.454  1.00  0.00              
ATOM   4783  C   SER B 242      26.499  27.270  66.059  1.00  0.00              
ATOM   4784  O   SER B 242      27.727  27.197  65.992  1.00  0.00              
ATOM   4785  N   LYS B 243      25.854  27.522  67.199  1.00  0.00              
ATOM   4786  CA  LYS B 243      26.551  27.660  68.466  1.00  0.00              
ATOM   4787  CB  LYS B 243      25.588  28.259  69.490  1.00  0.00              
ATOM   4788  CG  LYS B 243      26.184  28.630  70.839  1.00  0.00              
ATOM   4789  CD  LYS B 243      25.134  29.348  71.674  1.00  0.00              
ATOM   4790  CE  LYS B 243      25.703  29.733  73.031  1.00  0.00              
ATOM   4791  NZ  LYS B 243      25.854  28.571  73.885  1.00  0.00              
ATOM   4792  C   LYS B 243      27.128  26.338  68.966  1.00  0.00              
ATOM   4793  O   LYS B 243      28.288  26.283  69.380  1.00  0.00              
ATOM   4794  N   CYS B 244      26.363  25.244  68.911  1.00  0.00              
ATOM   4795  CA  CYS B 244      26.759  24.047  69.634  1.00  0.00              
ATOM   4796  CB  CYS B 244      25.694  23.729  70.671  1.00  0.00              
ATOM   4797  SG  CYS B 244      25.321  25.187  71.680  1.00  0.00              
ATOM   4798  C   CYS B 244      27.136  22.803  68.840  1.00  0.00              
ATOM   4799  O   CYS B 244      27.829  21.938  69.391  1.00  0.00              
ATOM   4800  N   CYS B 245      26.757  22.680  67.557  1.00  0.00              
ATOM   4801  CA  CYS B 245      27.032  21.478  66.767  1.00  0.00              
ATOM   4802  CB  CYS B 245      26.494  21.586  65.348  1.00  0.00              
ATOM   4803  SG  CYS B 245      24.690  21.542  65.234  1.00  0.00              
ATOM   4804  C   CYS B 245      28.492  21.059  66.673  1.00  0.00              
ATOM   4805  O   CYS B 245      28.800  19.870  66.630  1.00  0.00              
ATOM   4806  N   GLU B 246      29.425  22.011  66.637  1.00  0.00              
ATOM   4807  CA  GLU B 246      30.834  21.665  66.671  1.00  0.00              
ATOM   4808  CB  GLU B 246      31.554  22.202  65.430  1.00  0.00              
ATOM   4809  CG  GLU B 246      31.216  21.439  64.145  1.00  0.00              
ATOM   4810  CD  GLU B 246      31.584  19.959  64.182  1.00  0.00              
ATOM   4811  OE1 GLU B 246      32.771  19.629  64.148  1.00  0.00              
ATOM   4812  OE2 GLU B 246      30.690  19.119  64.265  1.00  0.00              
ATOM   4813  C   GLU B 246      31.513  22.069  67.974  1.00  0.00              
ATOM   4814  O   GLU B 246      32.621  22.610  68.000  1.00  0.00              
ATOM   4815  N   SER B 247      30.830  21.805  69.091  1.00  0.00              
ATOM   4816  CA  SER B 247      31.445  21.986  70.393  1.00  0.00              
ATOM   4817  CB  SER B 247      30.391  22.025  71.497  1.00  0.00              
ATOM   4818  OG  SER B 247      29.495  20.920  71.465  1.00  0.00              
ATOM   4819  C   SER B 247      32.486  20.902  70.642  1.00  0.00              
ATOM   4820  O   SER B 247      32.196  19.703  70.647  1.00  0.00              
ATOM   4821  N   ALA B 248      33.737  21.348  70.766  1.00  0.00              
ATOM   4822  CA  ALA B 248      34.845  20.458  71.073  1.00  0.00              
ATOM   4823  CB  ALA B 248      36.159  21.184  70.827  1.00  0.00              
ATOM   4824  C   ALA B 248      34.847  19.963  72.514  1.00  0.00              
ATOM   4825  O   ALA B 248      35.039  18.775  72.769  1.00  0.00              
ATOM   4826  N   SER B 249      34.631  20.869  73.469  1.00  0.00              
ATOM   4827  CA  SER B 249      34.644  20.523  74.879  1.00  0.00              
ATOM   4828  CB  SER B 249      35.822  21.243  75.527  1.00  0.00              
ATOM   4829  OG  SER B 249      35.773  22.634  75.216  1.00  0.00              
ATOM   4830  C   SER B 249      33.328  20.870  75.569  1.00  0.00              
ATOM   4831  O   SER B 249      32.529  19.991  75.896  1.00  0.00              
ATOM   4832  N   GLU B 250      33.060  22.163  75.781  1.00  0.00              
ATOM   4833  CA  GLU B 250      31.847  22.593  76.454  1.00  0.00              
ATOM   4834  CB  GLU B 250      32.031  24.019  76.987  1.00  0.00              
ATOM   4835  CG  GLU B 250      30.926  24.542  77.911  1.00  0.00              
ATOM   4836  CD  GLU B 250      30.729  23.743  79.193  1.00  0.00              
ATOM   4837  OE1 GLU B 250      31.570  23.827  80.085  1.00  0.00              
ATOM   4838  OE2 GLU B 250      29.725  23.034  79.290  1.00  0.00              
ATOM   4839  C   GLU B 250      30.636  22.472  75.534  1.00  0.00              
ATOM   4840  O   GLU B 250      30.292  23.374  74.765  1.00  0.00              
ATOM   4841  N   ASP B 251      30.004  21.298  75.585  1.00  0.00              
ATOM   4842  CA  ASP B 251      28.761  21.085  74.864  1.00  0.00              
ATOM   4843  CB  ASP B 251      28.337  19.616  74.835  1.00  0.00              
ATOM   4844  CG  ASP B 251      27.064  19.424  74.021  1.00  0.00              
ATOM   4845  OD1 ASP B 251      26.004  19.197  74.605  1.00  0.00              
ATOM   4846  OD2 ASP B 251      27.105  19.561  72.799  1.00  0.00              
ATOM   4847  C   ASP B 251      27.618  21.923  75.414  1.00  0.00              
ATOM   4848  O   ASP B 251      26.985  21.574  76.413  1.00  0.00              
ATOM   4849  N   CYS B 252      27.352  23.049  74.759  1.00  0.00              
ATOM   4850  CA  CYS B 252      26.180  23.839  75.093  1.00  0.00              
ATOM   4851  CB  CYS B 252      26.317  25.263  74.580  1.00  0.00              
ATOM   4852  SG  CYS B 252      26.923  25.443  72.884  1.00  0.00              
ATOM   4853  C   CYS B 252      24.837  23.240  74.694  1.00  0.00              
ATOM   4854  O   CYS B 252      23.820  23.560  75.311  1.00  0.00              
ATOM   4855  N   MET B 253      24.813  22.330  73.709  1.00  0.00              
ATOM   4856  CA  MET B 253      23.587  21.720  73.191  1.00  0.00              
ATOM   4857  CB  MET B 253      23.963  20.664  72.154  1.00  0.00              
ATOM   4858  CG  MET B 253      22.837  20.184  71.255  1.00  0.00              
ATOM   4859  SD  MET B 253      22.223  21.473  70.144  1.00  0.00              
ATOM   4860  CE  MET B 253      23.209  21.128  68.715  1.00  0.00              
ATOM   4861  C   MET B 253      22.694  21.110  74.271  1.00  0.00              
ATOM   4862  O   MET B 253      21.471  21.267  74.243  1.00  0.00              
ATOM   4863  N   ALA B 254      23.330  20.468  75.258  1.00  0.00              
ATOM   4864  CA  ALA B 254      22.663  19.946  76.445  1.00  0.00              
ATOM   4865  CB  ALA B 254      23.719  19.419  77.403  1.00  0.00              
ATOM   4866  C   ALA B 254      21.816  20.947  77.225  1.00  0.00              
ATOM   4867  O   ALA B 254      20.821  20.569  77.841  1.00  0.00              
ATOM   4868  N   LYS B 255      22.201  22.225  77.224  1.00  0.00              
ATOM   4869  CA  LYS B 255      21.408  23.270  77.860  1.00  0.00              
ATOM   4870  CB  LYS B 255      22.284  24.381  78.455  1.00  0.00              
ATOM   4871  CG  LYS B 255      23.417  23.969  79.394  1.00  0.00              
ATOM   4872  CD  LYS B 255      24.683  23.712  78.590  1.00  0.00              
ATOM   4873  CE  LYS B 255      25.867  23.310  79.448  1.00  0.00              
ATOM   4874  NZ  LYS B 255      27.030  23.158  78.595  1.00  0.00              
ATOM   4875  C   LYS B 255      20.467  23.892  76.835  1.00  0.00              
ATOM   4876  O   LYS B 255      19.303  24.192  77.119  1.00  0.00              
ATOM   4877  N   GLU B 256      20.982  24.063  75.610  1.00  0.00              
ATOM   4878  CA  GLU B 256      20.262  24.721  74.532  1.00  0.00              
ATOM   4879  CB  GLU B 256      21.119  24.821  73.280  1.00  0.00              
ATOM   4880  CG  GLU B 256      22.421  25.612  73.339  1.00  0.00              
ATOM   4881  CD  GLU B 256      22.353  27.076  73.750  1.00  0.00              
ATOM   4882  OE1 GLU B 256      21.434  27.790  73.350  1.00  0.00              
ATOM   4883  OE2 GLU B 256      23.260  27.504  74.467  1.00  0.00              
ATOM   4884  C   GLU B 256      18.955  24.047  74.143  1.00  0.00              
ATOM   4885  O   GLU B 256      17.929  24.722  74.060  1.00  0.00              
ATOM   4886  N   LEU B 257      18.949  22.729  73.911  1.00  0.00              
ATOM   4887  CA  LEU B 257      17.729  22.046  73.502  1.00  0.00              
ATOM   4888  CB  LEU B 257      18.001  20.637  72.970  1.00  0.00              
ATOM   4889  CG  LEU B 257      18.876  20.500  71.728  1.00  0.00              
ATOM   4890  CD1 LEU B 257      19.016  19.036  71.355  1.00  0.00              
ATOM   4891  CD2 LEU B 257      18.309  21.285  70.554  1.00  0.00              
ATOM   4892  C   LEU B 257      16.605  22.062  74.539  1.00  0.00              
ATOM   4893  O   LEU B 257      15.462  22.274  74.129  1.00  0.00              
ATOM   4894  N   PRO B 258      16.816  21.889  75.860  1.00  0.00              
ATOM   4895  CD  PRO B 258      17.904  21.108  76.446  1.00  0.00              
ATOM   4896  CA  PRO B 258      15.826  22.194  76.890  1.00  0.00              
ATOM   4897  CB  PRO B 258      16.591  21.953  78.171  1.00  0.00              
ATOM   4898  CG  PRO B 258      17.370  20.719  77.813  1.00  0.00              
ATOM   4899  C   PRO B 258      15.265  23.610  76.810  1.00  0.00              
ATOM   4900  O   PRO B 258      14.045  23.800  76.877  1.00  0.00              
ATOM   4901  N   GLU B 259      16.136  24.610  76.621  1.00  0.00              
ATOM   4902  CA  GLU B 259      15.698  25.980  76.393  1.00  0.00              
ATOM   4903  CB  GLU B 259      16.923  26.904  76.364  1.00  0.00              
ATOM   4904  CG  GLU B 259      16.722  28.380  75.996  1.00  0.00              
ATOM   4905  CD  GLU B 259      15.650  29.136  76.774  1.00  0.00              
ATOM   4906  OE1 GLU B 259      15.672  29.133  78.005  1.00  0.00              
ATOM   4907  OE2 GLU B 259      14.798  29.746  76.125  1.00  0.00              
ATOM   4908  C   GLU B 259      14.843  26.112  75.134  1.00  0.00              
ATOM   4909  O   GLU B 259      13.845  26.838  75.142  1.00  0.00              
ATOM   4910  N   HIS B 260      15.204  25.395  74.063  1.00  0.00              
ATOM   4911  CA  HIS B 260      14.399  25.353  72.855  1.00  0.00              
ATOM   4912  CB  HIS B 260      15.074  24.537  71.751  1.00  0.00              
ATOM   4913  CG  HIS B 260      14.296  24.546  70.441  1.00  0.00              
ATOM   4914  ND1 HIS B 260      13.769  25.593  69.827  1.00  0.00              
ATOM   4915  CD2 HIS B 260      13.968  23.421  69.726  1.00  0.00              
ATOM   4916  NE2 HIS B 260      13.244  23.859  68.727  1.00  0.00              
ATOM   4917  CE1 HIS B 260      13.118  25.162  68.784  1.00  0.00              
ATOM   4918  C   HIS B 260      13.016  24.793  73.146  1.00  0.00              
ATOM   4919  O   HIS B 260      12.032  25.424  72.766  1.00  0.00              
ATOM   4920  N   THR B 261      12.898  23.657  73.846  1.00  0.00              
ATOM   4921  CA  THR B 261      11.594  23.106  74.190  1.00  0.00              
ATOM   4922  CB  THR B 261      11.701  21.718  74.828  1.00  0.00              
ATOM   4923  OG1 THR B 261      12.869  21.680  75.637  1.00  0.00              
ATOM   4924  CG2 THR B 261      11.747  20.661  73.752  1.00  0.00              
ATOM   4925  C   THR B 261      10.679  23.999  75.011  1.00  0.00              
ATOM   4926  O   THR B 261       9.460  23.939  74.842  1.00  0.00              
ATOM   4927  N   VAL B 262      11.247  24.856  75.872  1.00  0.00              
ATOM   4928  CA  VAL B 262      10.466  25.853  76.599  1.00  0.00              
ATOM   4929  CB  VAL B 262      11.361  26.660  77.576  1.00  0.00              
ATOM   4930  CG1 VAL B 262      10.573  27.729  78.322  1.00  0.00              
ATOM   4931  CG2 VAL B 262      12.003  25.737  78.600  1.00  0.00              
ATOM   4932  C   VAL B 262       9.766  26.771  75.598  1.00  0.00              
ATOM   4933  O   VAL B 262       8.536  26.874  75.592  1.00  0.00              
ATOM   4934  N   LYS B 263      10.548  27.371  74.692  1.00  0.00              
ATOM   4935  CA  LYS B 263      10.005  28.242  73.657  1.00  0.00              
ATOM   4936  CB  LYS B 263      11.119  28.840  72.808  1.00  0.00              
ATOM   4937  CG  LYS B 263      12.085  29.786  73.498  1.00  0.00              
ATOM   4938  CD  LYS B 263      12.875  30.472  72.394  1.00  0.00
[truncated: 120,880 more chars]
