# Supplementary material for: RaTrav: a tool for calculating mean first-passage times on biochemical networks
Source: BMC Syst Biol. 2013 Nov 21;7:130. doi: 10.1186/1752-0509-7-130 (PMC4222613; doi:10.1186/1752-0509-7-130)
Supplement: Additional file 1 — RaTrav examples file. File containing RaTrav input and output data for the two case studies presented. [file 1752-0509-7-130-S1.zip › SupplementaryFiles/Example1/80a.pdb]

ATOM      1  N   GLU A   1      11.427  -6.490 102.438  1.00  0.00              
ATOM      2  CA  GLU A   1      11.765  -7.871 102.737  1.00  0.00              
ATOM      3  CB  GLU A   1      11.869  -8.022 104.254  1.00  0.00              
ATOM      4  CG  GLU A   1      12.473  -9.331 104.764  1.00  0.00              
ATOM      5  CD  GLU A   1      13.918  -9.576 104.345  1.00  0.00              
ATOM      6  OE1 GLU A   1      14.797  -8.827 104.773  1.00  0.00              
ATOM      7  OE2 GLU A   1      14.170 -10.527 103.605  1.00  0.00              
ATOM      8  C   GLU A   1      10.718  -8.824 102.166  1.00  0.00              
ATOM      9  O   GLU A   1      10.980  -9.995 101.900  1.00  0.00              
ATOM     10  N   THR A   2       9.526  -8.278 101.959  1.00  0.00              
ATOM     11  CA  THR A   2       8.413  -9.013 101.393  1.00  0.00              
ATOM     12  CB  THR A   2       7.100  -8.309 101.779  1.00  0.00              
ATOM     13  OG1 THR A   2       7.353  -6.905 101.818  1.00  0.00              
ATOM     14  CG2 THR A   2       6.571  -8.808 103.113  1.00  0.00              
ATOM     15  C   THR A   2       8.539  -9.207  99.888  1.00  0.00              
ATOM     16  O   THR A   2       9.045  -8.349  99.158  1.00  0.00              
ATOM     17  N   THR A   3       8.082 -10.367  99.415  1.00  0.00              
ATOM     18  CA  THR A   3       8.164 -10.734  98.012  1.00  0.00              
ATOM     19  CB  THR A   3       7.787 -12.220  97.878  1.00  0.00              
ATOM     20  OG1 THR A   3       6.608 -12.397  98.659  1.00  0.00              
ATOM     21  CG2 THR A   3       8.898 -13.150  98.340  1.00  0.00              
ATOM     22  C   THR A   3       7.270  -9.857  97.146  1.00  0.00              
ATOM     23  O   THR A   3       6.044  -9.993  97.171  1.00  0.00              
ATOM     24  N   ALA A   4       7.898  -8.931  96.419  1.00  0.00              
ATOM     25  CA  ALA A   4       7.202  -7.999  95.544  1.00  0.00              
ATOM     26  CB  ALA A   4       8.226  -7.216  94.735  1.00  0.00              
ATOM     27  C   ALA A   4       6.219  -8.628  94.564  1.00  0.00              
ATOM     28  O   ALA A   4       6.551  -9.560  93.830  1.00  0.00              
ATOM     29  N   LEU A   5       4.989  -8.116  94.568  1.00  0.00              
ATOM     30  CA  LEU A   5       3.920  -8.648  93.740  1.00  0.00              
ATOM     31  CB  LEU A   5       2.566  -8.169  94.249  1.00  0.00              
ATOM     32  CG  LEU A   5       2.088  -8.640  95.611  1.00  0.00              
ATOM     33  CD1 LEU A   5       0.859  -7.870  96.050  1.00  0.00              
ATOM     34  CD2 LEU A   5       1.798 -10.124  95.584  1.00  0.00              
ATOM     35  C   LEU A   5       4.078  -8.193  92.302  1.00  0.00              
ATOM     36  O   LEU A   5       4.345  -7.019  92.046  1.00  0.00              
ATOM     37  N   VAL A   6       3.938  -9.104  91.343  1.00  0.00              
ATOM     38  CA  VAL A   6       3.936  -8.734  89.938  1.00  0.00              
ATOM     39  CB  VAL A   6       5.073  -9.427  89.150  1.00  0.00              
ATOM     40  CG1 VAL A   6       5.114  -8.921  87.715  1.00  0.00              
ATOM     41  CG2 VAL A   6       6.430  -9.194  89.794  1.00  0.00              
ATOM     42  C   VAL A   6       2.571  -9.142  89.406  1.00  0.00              
ATOM     43  O   VAL A   6       2.194 -10.319  89.455  1.00  0.00              
ATOM     44  N   CYS A   7       1.810  -8.162  88.919  1.00  0.00              
ATOM     45  CA  CYS A   7       0.469  -8.416  88.429  1.00  0.00              
ATOM     46  CB  CYS A   7      -0.538  -7.848  89.422  1.00  0.00              
ATOM     47  SG  CYS A   7      -2.264  -8.197  89.005  1.00  0.00              
ATOM     48  C   CYS A   7       0.260  -7.853  87.029  1.00  0.00              
ATOM     49  O   CYS A   7       0.085  -6.649  86.802  1.00  0.00              
ATOM     50  N   ASP A   8       0.293  -8.773  86.067  1.00  0.00              
ATOM     51  CA  ASP A   8       0.087  -8.448  84.668  1.00  0.00              
ATOM     52  CB  ASP A   8       0.860  -9.408  83.766  1.00  0.00              
ATOM     53  CG  ASP A   8       0.763  -9.168  82.260  1.00  0.00              
ATOM     54  OD1 ASP A   8       1.112 -10.083  81.518  1.00  0.00              
ATOM     55  OD2 ASP A   8       0.399  -8.075  81.812  1.00  0.00              
ATOM     56  C   ASP A   8      -1.389  -8.445  84.310  1.00  0.00              
ATOM     57  O   ASP A   8      -2.003  -9.471  84.022  1.00  0.00              
ATOM     58  N   ASN A   9      -1.917  -7.229  84.302  1.00  0.00              
ATOM     59  CA  ASN A   9      -3.318  -6.971  84.023  1.00  0.00              
ATOM     60  CB  ASN A   9      -3.771  -5.719  84.775  1.00  0.00              
ATOM     61  CG  ASN A   9      -3.751  -5.837  86.293  1.00  0.00              
ATOM     62  OD1 ASN A   9      -4.780  -5.731  86.952  1.00  0.00              
ATOM     63  ND2 ASN A   9      -2.617  -6.031  86.948  1.00  0.00              
ATOM     64  C   ASN A   9      -3.491  -6.738  82.529  1.00  0.00              
ATOM     65  O   ASN A   9      -2.804  -5.886  81.956  1.00  0.00              
ATOM     66  N   GLY A  10      -4.366  -7.492  81.861  1.00  0.00              
ATOM     67  CA  GLY A  10      -4.685  -7.237  80.464  1.00  0.00              
ATOM     68  C   GLY A  10      -6.159  -7.491  80.188  1.00  0.00              
ATOM     69  O   GLY A  10      -6.811  -8.217  80.940  1.00  0.00              
ATOM     70  N   SER A  11      -6.683  -6.936  79.085  1.00  0.00              
ATOM     71  CA  SER A  11      -8.097  -6.994  78.707  1.00  0.00              
ATOM     72  CB  SER A  11      -8.248  -6.530  77.264  1.00  0.00              
ATOM     73  OG  SER A  11      -7.462  -5.376  76.995  1.00  0.00              
ATOM     74  C   SER A  11      -8.807  -8.336  78.834  1.00  0.00              
ATOM     75  O   SER A  11     -10.016  -8.397  79.062  1.00  0.00              
ATOM     76  N   GLY A  12      -8.073  -9.435  78.654  1.00  0.00              
ATOM     77  CA  GLY A  12      -8.658 -10.759  78.757  1.00  0.00              
ATOM     78  C   GLY A  12      -8.253 -11.502  80.016  1.00  0.00              
ATOM     79  O   GLY A  12      -9.030 -12.306  80.531  1.00  0.00              
ATOM     80  N   LEU A  13      -7.064 -11.230  80.560  1.00  0.00              
ATOM     81  CA  LEU A  13      -6.457 -12.094  81.562  1.00  0.00              
ATOM     82  CB  LEU A  13      -5.538 -13.134  80.918  1.00  0.00              
ATOM     83  CG  LEU A  13      -6.106 -14.297  80.111  1.00  0.00              
ATOM     84  CD1 LEU A  13      -5.006 -14.979  79.322  1.00  0.00              
ATOM     85  CD2 LEU A  13      -6.823 -15.289  81.011  1.00  0.00              
ATOM     86  C   LEU A  13      -5.623 -11.284  82.536  1.00  0.00              
ATOM     87  O   LEU A  13      -5.010 -10.274  82.176  1.00  0.00              
ATOM     88  N   VAL A  14      -5.635 -11.722  83.792  1.00  0.00              
ATOM     89  CA  VAL A  14      -4.724 -11.216  84.800  1.00  0.00              
ATOM     90  CB  VAL A  14      -5.480 -10.699  86.049  1.00  0.00              
ATOM     91  CG1 VAL A  14      -4.517 -10.185  87.111  1.00  0.00              
ATOM     92  CG2 VAL A  14      -6.424  -9.566  85.679  1.00  0.00              
ATOM     93  C   VAL A  14      -3.794 -12.369  85.152  1.00  0.00              
ATOM     94  O   VAL A  14      -4.228 -13.448  85.567  1.00  0.00              
ATOM     95  N   LYS A  15      -2.506 -12.137  84.906  1.00  0.00              
ATOM     96  CA  LYS A  15      -1.449 -13.047  85.315  1.00  0.00              
ATOM     97  CB  LYS A  15      -0.363 -13.187  84.243  1.00  0.00              
ATOM     98  CG  LYS A  15      -0.807 -13.741  82.893  1.00  0.00              
ATOM     99  CD  LYS A  15      -1.155 -12.630  81.910  1.00  0.00              
ATOM    100  CE  LYS A  15      -1.698 -13.176  80.594  1.00  0.00              
ATOM    101  NZ  LYS A  15      -0.745 -14.008  79.880  1.00  0.00              
ATOM    102  C   LYS A  15      -0.826 -12.469  86.577  1.00  0.00              
ATOM    103  O   LYS A  15      -0.603 -11.259  86.653  1.00  0.00              
ATOM    104  N   ALA A  16      -0.518 -13.282  87.585  1.00  0.00              
ATOM    105  CA  ALA A  16      -0.052 -12.773  88.863  1.00  0.00              
ATOM    106  CB  ALA A  16      -1.244 -12.603  89.787  1.00  0.00              
ATOM    107  C   ALA A  16       0.921 -13.709  89.558  1.00  0.00              
ATOM    108  O   ALA A  16       0.850 -14.934  89.413  1.00  0.00              
ATOM    109  N   GLY A  17       1.848 -13.121  90.313  1.00  0.00              
ATOM    110  CA  GLY A  17       2.806 -13.880  91.096  1.00  0.00              
ATOM    111  C   GLY A  17       3.756 -12.942  91.820  1.00  0.00              
ATOM    112  O   GLY A  17       3.401 -11.807  92.147  1.00  0.00              
ATOM    113  N   PHE A  18       4.986 -13.404  92.038  1.00  0.00              
ATOM    114  CA  PHE A  18       5.968 -12.668  92.816  1.00  0.00              
ATOM    115  CB  PHE A  18       6.304 -13.407  94.115  1.00  0.00              
ATOM    116  CG  PHE A  18       5.116 -13.688  95.026  1.00  0.00              
ATOM    117  CD1 PHE A  18       4.523 -14.935  95.010  1.00  0.00              
ATOM    118  CD2 PHE A  18       4.640 -12.710  95.876  1.00  0.00              
ATOM    119  CE1 PHE A  18       3.457 -15.203  95.843  1.00  0.00              
ATOM    120  CE2 PHE A  18       3.581 -12.990  96.715  1.00  0.00              
ATOM    121  CZ  PHE A  18       2.986 -14.232  96.697  1.00  0.00              
ATOM    122  C   PHE A  18       7.253 -12.505  92.016  1.00  0.00              
ATOM    123  O   PHE A  18       7.584 -13.325  91.151  1.00  0.00              
ATOM    124  N   ALA A  19       7.984 -11.434  92.329  1.00  0.00              
ATOM    125  CA  ALA A  19       9.276 -11.140  91.730  1.00  0.00              
ATOM    126  CB  ALA A  19       9.864  -9.899  92.378  1.00  0.00              
ATOM    127  C   ALA A  19      10.270 -12.268  91.948  1.00  0.00              
ATOM    128  O   ALA A  19      10.463 -12.758  93.063  1.00  0.00              
ATOM    129  N   GLY A  20      10.862 -12.712  90.845  1.00  0.00              
ATOM    130  CA  GLY A  20      11.774 -13.838  90.880  1.00  0.00              
ATOM    131  C   GLY A  20      11.121 -15.105  90.347  1.00  0.00              
ATOM    132  O   GLY A  20      11.819 -16.074  90.044  1.00  0.00              
ATOM    133  N   ASP A  21       9.786 -15.149  90.218  1.00  0.00              
ATOM    134  CA  ASP A  21       9.141 -16.293  89.585  1.00  0.00              
ATOM    135  CB  ASP A  21       7.631 -16.353  89.796  1.00  0.00              
ATOM    136  CG  ASP A  21       7.134 -16.718  91.183  1.00  0.00              
ATOM    137  OD1 ASP A  21       7.595 -17.701  91.767  1.00  0.00              
ATOM    138  OD2 ASP A  21       6.243 -16.035  91.693  1.00  0.00              
ATOM    139  C   ASP A  21       9.373 -16.235  88.087  1.00  0.00              
ATOM    140  O   ASP A  21       9.303 -15.167  87.475  1.00  0.00              
ATOM    141  N   ASP A  22       9.647 -17.393  87.488  1.00  0.00              
ATOM    142  CA  ASP A  22       9.816 -17.494  86.041  1.00  0.00              
ATOM    143  CB  ASP A  22      10.688 -18.705  85.676  1.00  0.00              
ATOM    144  CG  ASP A  22       9.998 -20.057  85.834  1.00  0.00              
ATOM    145  OD1 ASP A  22       9.515 -20.340  86.933  1.00  0.00              
ATOM    146  OD2 ASP A  22       9.941 -20.815  84.869  1.00  0.00              
ATOM    147  C   ASP A  22       8.485 -17.607  85.301  1.00  0.00              
ATOM    148  O   ASP A  22       8.447 -17.575  84.074  1.00  0.00              
ATOM    149  N   ALA A  23       7.389 -17.785  86.038  1.00  0.00              
ATOM    150  CA  ALA A  23       6.072 -18.005  85.468  1.00  0.00              
ATOM    151  CB  ALA A  23       5.846 -19.504  85.304  1.00  0.00              
ATOM    152  C   ALA A  23       5.040 -17.494  86.469  1.00  0.00              
ATOM    153  O   ALA A  23       5.320 -17.517  87.673  1.00  0.00              
ATOM    154  N   PRO A  24       3.876 -16.975  86.051  1.00  0.00              
ATOM    155  CD  PRO A  24       3.559 -16.642  84.665  1.00  0.00              
ATOM    156  CA  PRO A  24       2.803 -16.565  86.951  1.00  0.00              
ATOM    157  CB  PRO A  24       1.831 -15.858  86.029  1.00  0.00              
ATOM    158  CG  PRO A  24       2.050 -16.525  84.697  1.00  0.00              
ATOM    159  C   PRO A  24       2.151 -17.725  87.692  1.00  0.00              
ATOM    160  O   PRO A  24       1.955 -18.814  87.151  1.00  0.00              
ATOM    161  N   ARG A  25       1.817 -17.470  88.954  1.00  0.00              
ATOM    162  CA  ARG A  25       1.209 -18.474  89.808  1.00  0.00              
ATOM    163  CB  ARG A  25       1.580 -18.161  91.251  1.00  0.00              
ATOM    164  CG  ARG A  25       1.193 -19.215  92.282  1.00  0.00              
ATOM    165  CD  ARG A  25       1.998 -19.052  93.571  1.00  0.00              
ATOM    166  NE  ARG A  25       3.366 -19.542  93.427  1.00  0.00              
ATOM    167  CZ  ARG A  25       4.413 -18.754  93.169  1.00  0.00              
ATOM    168  NH1 ARG A  25       5.607 -19.308  93.006  1.00  0.00              
ATOM    169  NH2 ARG A  25       4.278 -17.435  93.087  1.00  0.00              
ATOM    170  C   ARG A  25      -0.301 -18.491  89.606  1.00  0.00              
ATOM    171  O   ARG A  25      -0.932 -19.549  89.585  1.00  0.00              
ATOM    172  N   ALA A  26      -0.897 -17.310  89.441  1.00  0.00              
ATOM    173  CA  ALA A  26      -2.321 -17.205  89.188  1.00  0.00              
ATOM    174  CB  ALA A  26      -2.946 -16.260  90.200  1.00  0.00              
ATOM    175  C   ALA A  26      -2.532 -16.613  87.806  1.00  0.00              
ATOM    176  O   ALA A  26      -1.936 -15.590  87.469  1.00  0.00              
ATOM    177  N   VAL A  27      -3.325 -17.275  86.966  1.00  0.00              
ATOM    178  CA  VAL A  27      -3.737 -16.720  85.686  1.00  0.00              
ATOM    179  CB  VAL A  27      -3.113 -17.450  84.464  1.00  0.00              
ATOM    180  CG1 VAL A  27      -3.490 -16.735  83.172  1.00  0.00              
ATOM    181  CG2 VAL A  27      -1.599 -17.560  84.544  1.00  0.00              
ATOM    182  C   VAL A  27      -5.244 -16.918  85.678  1.00  0.00              
ATOM    183  O   VAL A  27      -5.713 -18.052  85.810  1.00  0.00              
ATOM    184  N   PHE A  28      -6.017 -15.839  85.568  1.00  0.00              
ATOM    185  CA  PHE A  28      -7.468 -15.950  85.517  1.00  0.00              
ATOM    186  CB  PHE A  28      -8.082 -15.921  86.934  1.00  0.00              
ATOM    187  CG  PHE A  28      -7.954 -14.627  87.725  1.00  0.00              
ATOM    188  CD1 PHE A  28      -9.047 -13.790  87.827  1.00  0.00              
ATOM    189  CD2 PHE A  28      -6.772 -14.312  88.366  1.00  0.00              
ATOM    190  CE1 PHE A  28      -8.963 -12.640  88.579  1.00  0.00              
ATOM    191  CE2 PHE A  28      -6.697 -13.160  89.118  1.00  0.00              
ATOM    192  CZ  PHE A  28      -7.791 -12.329  89.227  1.00  0.00              
ATOM    193  C   PHE A  28      -8.064 -14.872  84.617  1.00  0.00              
ATOM    194  O   PHE A  28      -7.443 -13.815  84.474  1.00  0.00              
ATOM    195  N   PRO A  29      -9.217 -15.071  83.956  1.00  0.00              
ATOM    196  CD  PRO A  29      -9.924 -16.345  83.864  1.00  0.00              
ATOM    197  CA  PRO A  29      -9.859 -14.067  83.113  1.00  0.00              
ATOM    198  CB  PRO A  29     -11.035 -14.819  82.514  1.00  0.00              
ATOM    199  CG  PRO A  29     -11.331 -15.904  83.519  1.00  0.00              
ATOM    200  C   PRO A  29     -10.289 -12.785  83.814  1.00  0.00              
ATOM    201  O   PRO A  29     -10.797 -12.798  84.939  1.00  0.00              
ATOM    202  N   SER A  30     -10.100 -11.659  83.125  1.00  0.00              
ATOM    203  CA  SER A  30     -10.449 -10.341  83.636  1.00  0.00              
ATOM    204  CB  SER A  30      -9.662  -9.293  82.854  1.00  0.00              
ATOM    205  OG  SER A  30      -8.274  -9.591  82.876  1.00  0.00              
ATOM    206  C   SER A  30     -11.950 -10.057  83.569  1.00  0.00              
ATOM    207  O   SER A  30     -12.416  -9.101  82.943  1.00  0.00              
ATOM    208  N   ILE A  31     -12.731 -10.903  84.240  1.00  0.00              
ATOM    209  CA  ILE A  31     -14.177 -10.781  84.251  1.00  0.00              
ATOM    210  CB  ILE A  31     -14.907 -11.961  83.558  1.00  0.00              
ATOM    211  CG2 ILE A  31     -14.803 -11.818  82.048  1.00  0.00              
ATOM    212  CG1 ILE A  31     -14.464 -13.336  84.058  1.00  0.00              
ATOM    213  CD1 ILE A  31     -15.287 -14.524  83.520  1.00  0.00              
ATOM    214  C   ILE A  31     -14.683 -10.656  85.674  1.00  0.00              
ATOM    215  O   ILE A  31     -14.093 -11.174  86.625  1.00  0.00              
ATOM    216  N   VAL A  32     -15.773  -9.916  85.812  1.00  0.00              
ATOM    217  CA  VAL A  32     -16.588  -9.956  87.014  1.00  0.00              
ATOM    218  CB  VAL A  32     -16.630  -8.610  87.774  1.00  0.00              
ATOM    219  CG1 VAL A  32     -15.300  -8.324  88.451  1.00  0.00              
ATOM    220  CG2 VAL A  32     -16.992  -7.463  86.847  1.00  0.00              
ATOM    221  C   VAL A  32     -17.983 -10.367  86.569  1.00  0.00              
ATOM    222  O   VAL A  32     -18.370 -10.100  85.429  1.00  0.00              
ATOM    223  N   GLY A  33     -18.755 -11.019  87.429  1.00  0.00              
ATOM    224  CA  GLY A  33     -20.075 -11.479  87.054  1.00  0.00              
ATOM    225  C   GLY A  33     -21.073 -11.232  88.162  1.00  0.00              
ATOM    226  O   GLY A  33     -20.975 -11.797  89.252  1.00  0.00              
ATOM    227  N   ARG A  34     -22.021 -10.343  87.881  1.00  0.00              
ATOM    228  CA  ARG A  34     -23.143 -10.127  88.778  1.00  0.00              
ATOM    229  CB  ARG A  34     -23.611  -8.678  88.724  1.00  0.00              
ATOM    230  CG  ARG A  34     -22.658  -7.743  89.436  1.00  0.00              
ATOM    231  CD  ARG A  34     -23.114  -6.295  89.350  1.00  0.00              
ATOM    232  NE  ARG A  34     -22.234  -5.442  90.136  1.00  0.00              
ATOM    233  CZ  ARG A  34     -21.032  -5.042  89.714  1.00  0.00              
ATOM    234  NH1 ARG A  34     -20.269  -4.360  90.559  1.00  0.00              
ATOM    235  NH2 ARG A  34     -20.614  -5.269  88.469  1.00  0.00              
ATOM    236  C   ARG A  34     -24.275 -11.030  88.315  1.00  0.00              
ATOM    237  O   ARG A  34     -24.432 -11.175  87.100  1.00  0.00              
ATOM    238  N   PRO A  35     -25.070 -11.679  89.178  1.00  0.00              
ATOM    239  CD  PRO A  35     -24.826 -11.802  90.610  1.00  0.00              
ATOM    240  CA  PRO A  35     -26.264 -12.420  88.774  1.00  0.00              
ATOM    241  CB  PRO A  35     -26.833 -12.901  90.099  1.00  0.00              
ATOM    242  CG  PRO A  35     -26.233 -11.985  91.142  1.00  0.00              
ATOM    243  C   PRO A  35     -27.234 -11.548  87.982  1.00  0.00              
ATOM    244  O   PRO A  35     -27.337 -10.347  88.240  1.00  0.00              
ATOM    245  N   ARG A  36     -27.908 -12.135  86.990  1.00  0.00              
ATOM    246  CA  ARG A  36     -28.784 -11.407  86.072  1.00  0.00              
ATOM    247  CB  ARG A  36     -29.674 -12.374  85.302  1.00  0.00              
ATOM    248  CG  ARG A  36     -28.932 -13.305  84.362  1.00  0.00              
ATOM    249  CD  ARG A  36     -29.920 -14.274  83.744  1.00  0.00              
ATOM    250  NE  ARG A  36     -29.233 -15.362  83.068  1.00  0.00              
ATOM    251  CZ  ARG A  36     -29.872 -16.270  82.329  1.00  0.00              
ATOM    252  NH1 ARG A  36     -29.171 -17.271  81.819  1.00  0.00              
ATOM    253  NH2 ARG A  36     -31.178 -16.189  82.091  1.00  0.00              
ATOM    254  C   ARG A  36     -29.678 -10.306  86.635  1.00  0.00              
ATOM    255  O   ARG A  36     -30.222 -10.398  87.737  1.00  0.00              
ATOM    256  N   HIS A  37     -29.747  -9.217  85.863  1.00  0.00              
ATOM    257  CA  HIS A  37     -30.727  -8.146  86.026  1.00  0.00              
ATOM    258  CB  HIS A  37     -32.125  -8.634  85.614  1.00  0.00              
ATOM    259  CG  HIS A  37     -32.209  -9.076  84.162  1.00  0.00              
ATOM    260  ND1 HIS A  37     -32.309 -10.319  83.719  1.00  0.00              
ATOM    261  CD2 HIS A  37     -32.166  -8.228  83.080  1.00  0.00              
ATOM    262  NE2 HIS A  37     -32.233  -9.018  82.040  1.00  0.00              
ATOM    263  CE1 HIS A  37     -32.320 -10.271  82.415  1.00  0.00              
ATOM    264  C   HIS A  37     -30.786  -7.417  87.369  1.00  0.00              
ATOM    265  O   HIS A  37     -31.838  -6.913  87.774  1.00  0.00              
ATOM    266  N   GLN A  38     -29.640  -7.281  88.047  1.00  0.00              
ATOM    267  CA  GLN A  38     -29.553  -6.586  89.333  1.00  0.00              
ATOM    268  CB  GLN A  38     -28.109  -6.530  89.821  1.00  0.00              
ATOM    269  CG  GLN A  38     -27.439  -7.874  90.064  1.00  0.00              
ATOM    270  CD  GLN A  38     -28.198  -8.791  91.011  1.00  0.00              
ATOM    271  OE1 GLN A  38     -28.113  -8.667  92.229  1.00  0.00              
ATOM    272  NE2 GLN A  38     -28.950  -9.754  90.494  1.00  0.00              
ATOM    273  C   GLN A  38     -30.120  -5.170  89.353  1.00  0.00              
ATOM    274  O   GLN A  38     -30.794  -4.765  90.299  1.00  0.00              
ATOM    275  N   GLY A  39     -29.884  -4.423  88.270  1.00  0.00              
ATOM    276  CA  GLY A  39     -30.413  -3.074  88.116  1.00  0.00              
ATOM    277  C   GLY A  39     -31.932  -3.022  87.985  1.00  0.00              
ATOM    278  O   GLY A  39     -32.539  -1.972  88.191  1.00  0.00              
ATOM    279  N   VAL A  40     -32.562  -4.140  87.613  1.00  0.00              
ATOM    280  CA  VAL A  40     -34.013  -4.230  87.550  1.00  0.00              
ATOM    281  CB  VAL A  40     -34.454  -5.209  86.433  1.00  0.00              
ATOM    282  CG1 VAL A  40     -35.971  -5.268  86.307  1.00  0.00              
ATOM    283  CG2 VAL A  40     -33.852  -4.821  85.090  1.00  0.00              
ATOM    284  C   VAL A  40     -34.501  -4.699  88.917  1.00  0.00              
ATOM    285  O   VAL A  40     -35.398  -4.102  89.516  1.00  0.00              
ATOM    286  N   MET A  41     -33.892  -5.761  89.451  1.00  0.00              
ATOM    287  CA  MET A  41     -34.276  -6.309  90.743  1.00  0.00              
ATOM    288  CB  MET A  41     -33.947  -7.798  90.796  1.00  0.00              
ATOM    289  CG  MET A  41     -34.805  -8.642  89.867  1.00  0.00              
ATOM    290  SD  MET A  41     -34.547 -10.416  90.111  1.00  0.00              
ATOM    291  CE  MET A  41     -33.243 -10.685  88.947  1.00  0.00              
ATOM    292  C   MET A  41     -33.658  -5.547  91.914  1.00  0.00              
ATOM    293  O   MET A  41     -32.868  -6.060  92.715  1.00  0.00              
ATOM    294  N   VAL A  42     -34.079  -4.284  92.022  1.00  0.00              
ATOM    295  CA  VAL A  42     -33.560  -3.355  93.016  1.00  0.00              
ATOM    296  CB  VAL A  42     -34.108  -1.924  92.772  1.00  0.00              
ATOM    297  CG1 VAL A  42     -33.530  -0.924  93.766  1.00  0.00              
ATOM    298  CG2 VAL A  42     -33.783  -1.449  91.362  1.00  0.00              
ATOM    299  C   VAL A  42     -33.884  -3.844  94.424  1.00  0.00              
ATOM    300  O   VAL A  42     -35.031  -3.860  94.872  1.00  0.00              
ATOM    301  N   GLY A  43     -32.829  -4.316  95.084  1.00  0.00              
ATOM    302  CA  GLY A  43     -32.923  -4.763  96.462  1.00  0.00              
ATOM    303  C   GLY A  43     -33.212  -6.251  96.590  1.00  0.00              
ATOM    304  O   GLY A  43     -33.488  -6.729  97.694  1.00  0.00              
ATOM    305  N   MET A  44     -33.151  -7.032  95.504  1.00  0.00              
ATOM    306  CA  MET A  44     -33.321  -8.475  95.604  1.00  0.00              
ATOM    307  CB  MET A  44     -33.748  -9.056  94.257  1.00  0.00              
ATOM    308  CG  MET A  44     -34.152 -10.529  94.261  1.00  0.00              
ATOM    309  SD  MET A  44     -35.579 -10.892  95.316  1.00  0.00              
ATOM    310  CE  MET A  44     -34.800 -11.858  96.579  1.00  0.00              
ATOM    311  C   MET A  44     -32.024  -9.097  96.118  1.00  0.00              
ATOM    312  O   MET A  44     -31.177  -9.604  95.379  1.00  0.00              
ATOM    313  N   GLY A  45     -31.865  -9.003  97.437  1.00  0.00              
ATOM    314  CA  GLY A  45     -30.679  -9.502  98.106  1.00  0.00              
ATOM    315  C   GLY A  45     -29.531  -8.519  97.941  1.00  0.00              
ATOM    316  O   GLY A  45     -29.651  -7.339  98.277  1.00  0.00              
ATOM    317  N   GLN A  46     -28.413  -8.995  97.393  1.00  0.00              
ATOM    318  CA  GLN A  46     -27.205  -8.196  97.255  1.00  0.00              
ATOM    319  CB  GLN A  46     -26.174  -8.549  98.328  1.00  0.00              
ATOM    320  CG  GLN A  46     -26.546  -8.188  99.761  1.00  0.00              
ATOM    321  CD  GLN A  46     -25.503  -8.625 100.776  1.00  0.00              
ATOM    322  OE1 GLN A  46     -25.287  -9.810 101.014  1.00  0.00              
ATOM    323  NE2 GLN A  46     -24.813  -7.693 101.416  1.00  0.00              
ATOM    324  C   GLN A  46     -26.583  -8.491  95.902  1.00  0.00              
ATOM    325  O   GLN A  46     -26.642  -9.625  95.420  1.00  0.00              
ATOM    326  N   LYS A  47     -25.954  -7.482  95.293  1.00  0.00              
ATOM    327  CA  LYS A  47     -25.237  -7.652  94.035  1.00  0.00              
ATOM    328  CB  LYS A  47     -24.978  -6.294  93.383  1.00  0.00              
ATOM    329  CG  LYS A  47     -26.239  -5.513  93.053  1.00  0.00              
ATOM    330  CD  LYS A  47     -25.868  -4.195  92.401  1.00  0.00              
ATOM    331  CE  LYS A  47     -27.130  -3.423  92.058  1.00  0.00              
ATOM    332  NZ  LYS A  47     -26.793  -2.156  91.440  1.00  0.00              
ATOM    333  C   LYS A  47     -23.924  -8.396  94.273  1.00  0.00              
ATOM    334  O   LYS A  47     -22.824  -7.837  94.278  1.00  0.00              
ATOM    335  N   ASP A  48     -24.054  -9.701  94.506  1.00  0.00              
ATOM    336  CA  ASP A  48     -22.927 -10.547  94.866  1.00  0.00              
ATOM    337  CB  ASP A  48     -23.455 -11.784  95.605  1.00  0.00              
ATOM    338  CG  ASP A  48     -22.407 -12.784  96.086  1.00  0.00              
ATOM    339  OD1 ASP A  48     -21.290 -12.394  96.434  1.00  0.00              
ATOM    340  OD2 ASP A  48     -22.728 -13.971  96.147  1.00  0.00              
ATOM    341  C   ASP A  48     -22.066 -10.914  93.662  1.00  0.00              
ATOM    342  O   ASP A  48     -22.115 -12.029  93.142  1.00  0.00              
ATOM    343  N   SER A  49     -21.280  -9.937  93.211  1.00  0.00              
ATOM    344  CA  SER A  49     -20.387 -10.107  92.080  1.00  0.00              
ATOM    345  CB  SER A  49     -19.893  -8.742  91.611  1.00  0.00              
ATOM    346  OG  SER A  49     -19.709  -7.830  92.688  1.00  0.00              
ATOM    347  C   SER A  49     -19.230 -11.068  92.301  1.00  0.00              
ATOM    348  O   SER A  49     -18.377 -10.895  93.174  1.00  0.00              
ATOM    349  N   TYR A  50     -19.247 -12.119  91.486  1.00  0.00              
ATOM    350  CA  TYR A  50     -18.211 -13.138  91.502  1.00  0.00              
ATOM    351  CB  TYR A  50     -18.791 -14.471  91.039  1.00  0.00              
ATOM    352  CG  TYR A  50     -20.036 -14.893  91.804  1.00  0.00              
ATOM    353  CD1 TYR A  50     -21.270 -14.785  91.196  1.00  0.00              
ATOM    354  CE1 TYR A  50     -22.417 -15.069  91.903  1.00  0.00              
ATOM    355  CD2 TYR A  50     -19.936 -15.324  93.111  1.00  0.00              
ATOM    356  CE2 TYR A  50     -21.082 -15.607  93.824  1.00  0.00              
ATOM    357  CZ  TYR A  50     -22.313 -15.460  93.219  1.00  0.00              
ATOM    358  OH  TYR A  50     -23.463 -15.665  93.953  1.00  0.00              
ATOM    359  C   TYR A  50     -17.079 -12.716  90.576  1.00  0.00              
ATOM    360  O   TYR A  50     -17.323 -12.035  89.577  1.00  0.00              
ATOM    361  N   VAL A  51     -15.828 -13.085  90.859  1.00  0.00              
ATOM    362  CA  VAL A  51     -14.705 -12.609  90.058  1.00  0.00              
ATOM    363  CB  VAL A  51     -13.707 -11.807  90.935  1.00  0.00              
ATOM    364  CG1 VAL A  51     -12.670 -11.110  90.071  1.00  0.00              
ATOM    365  CG2 VAL A  51     -14.389 -10.765  91.812  1.00  0.00              
ATOM    366  C   VAL A  51     -13.993 -13.755  89.341  1.00  0.00              
ATOM    367  O   VAL A  51     -13.931 -14.882  89.839  1.00  0.00              
ATOM    368  N   GLY A  52     -13.506 -13.489  88.125  1.00  0.00              
ATOM    369  CA  GLY A  52     -12.613 -14.371  87.385  1.00  0.00              
ATOM    370  C   GLY A  52     -13.158 -15.771  87.166  1.00  0.00              
ATOM    371  O   GLY A  52     -14.259 -15.964  86.649  1.00  0.00              
ATOM    372  N   ASP A  53     -12.388 -16.764  87.620  1.00  0.00              
ATOM    373  CA  ASP A  53     -12.806 -18.160  87.557  1.00  0.00              
ATOM    374  CB  ASP A  53     -11.690 -19.105  87.978  1.00  0.00              
ATOM    375  CG  ASP A  53     -10.807 -19.526  86.815  1.00  0.00              
ATOM    376  OD1 ASP A  53     -10.024 -18.699  86.351  1.00  0.00              
ATOM    377  OD2 ASP A  53     -10.900 -20.674  86.386  1.00  0.00              
ATOM    378  C   ASP A  53     -14.047 -18.472  88.373  1.00  0.00              
ATOM    379  O   ASP A  53     -14.847 -19.324  87.990  1.00  0.00              
ATOM    380  N   GLU A  54     -14.242 -17.747  89.479  1.00  0.00              
ATOM    381  CA  GLU A  54     -15.419 -17.899  90.322  1.00  0.00              
ATOM    382  CB  GLU A  54     -15.166 -17.103  91.596  1.00  0.00              
ATOM    383  CG  GLU A  54     -16.256 -17.046  92.655  1.00  0.00              
ATOM    384  CD  GLU A  54     -15.958 -15.996  93.715  1.00  0.00              
ATOM    385  OE1 GLU A  54     -15.905 -14.812  93.371  1.00  0.00              
ATOM    386  OE2 GLU A  54     -15.781 -16.360  94.875  1.00  0.00              
ATOM    387  C   GLU A  54     -16.650 -17.394  89.570  1.00  0.00              
ATOM    388  O   GLU A  54     -17.733 -17.972  89.675  1.00  0.00              
ATOM    389  N   ALA A  55     -16.479 -16.321  88.785  1.00  0.00              
ATOM    390  CA  ALA A  55     -17.529 -15.840  87.897  1.00  0.00              
ATOM    391  CB  ALA A  55     -17.128 -14.519  87.256  1.00  0.00              
ATOM    392  C   ALA A  55     -17.804 -16.833  86.778  1.00  0.00              
ATOM    393  O   ALA A  55     -18.947 -17.232  86.553  1.00  0.00              
ATOM    394  N   GLN A  56     -16.744 -17.293  86.108  1.00  0.00              
ATOM    395  CA  GLN A  56     -16.852 -18.263  85.029  1.00  0.00              
ATOM    396  CB  GLN A  56     -15.464 -18.505  84.448  1.00  0.00              
ATOM    397  CG  GLN A  56     -15.444 -19.347  83.180  1.00  0.00              
ATOM    398  CD  GLN A  56     -14.146 -19.251  82.393  1.00  0.00              
ATOM    399  OE1 GLN A  56     -13.044 -19.139  82.926  1.00  0.00              
ATOM    400  NE2 GLN A  56     -14.261 -19.293  81.073  1.00  0.00              
ATOM    401  C   GLN A  56     -17.524 -19.562  85.470  1.00  0.00              
ATOM    402  O   GLN A  56     -18.326 -20.134  84.730  1.00  0.00              
ATOM    403  N   SER A  57     -17.278 -19.999  86.709  1.00  0.00              
ATOM    404  CA  SER A  57     -17.941 -21.165  87.275  1.00  0.00              
ATOM    405  CB  SER A  57     -17.337 -21.495  88.639  1.00  0.00              
ATOM    406  OG  SER A  57     -17.771 -22.753  89.144  1.00  0.00              
ATOM    407  C   SER A  57     -19.456 -21.016  87.415  1.00  0.00              
ATOM    408  O   SER A  57     -20.138 -22.022  87.622  1.00  0.00              
ATOM    409  N   LYS A  58     -20.010 -19.799  87.362  1.00  0.00              
ATOM    410  CA  LYS A  58     -21.454 -19.606  87.393  1.00  0.00              
ATOM    411  CB  LYS A  58     -21.860 -18.852  88.660  1.00  0.00              
ATOM    412  CG  LYS A  58     -21.525 -19.572  89.955  1.00  0.00              
ATOM    413  CD  LYS A  58     -22.016 -18.764  91.142  1.00  0.00              
ATOM    414  CE  LYS A  58     -21.540 -19.376  92.452  1.00  0.00              
ATOM    415  NZ  LYS A  58     -20.097 -19.278  92.574  1.00  0.00              
ATOM    416  C   LYS A  58     -21.959 -18.853  86.164  1.00  0.00              
ATOM    417  O   LYS A  58     -23.129 -18.465  86.099  1.00  0.00              
ATOM    418  N   ARG A  59     -21.094 -18.718  85.146  1.00  0.00              
ATOM    419  CA  ARG A  59     -21.284 -17.853  83.982  1.00  0.00              
ATOM    420  CB  ARG A  59     -20.292 -18.278  82.902  1.00  0.00              
ATOM    421  CG  ARG A  59     -20.234 -17.339  81.706  1.00  0.00              
ATOM    422  CD  ARG A  59     -19.868 -18.058  80.410  1.00  0.00              
ATOM    423  NE  ARG A  59     -20.737 -19.187  80.079  1.00  0.00              
ATOM    424  CZ  ARG A  59     -22.043 -19.100  79.801  1.00  0.00              
ATOM    425  NH1 ARG A  59     -22.677 -20.200  79.423  1.00  0.00              
ATOM    426  NH2 ARG A  59     -22.729 -17.961  79.912  1.00  0.00              
ATOM    427  C   ARG A  59     -22.685 -17.784  83.376  1.00  0.00              
ATOM    428  O   ARG A  59     -23.172 -16.705  83.030  1.00  0.00              
ATOM    429  N   GLY A  60     -23.359 -18.936  83.292  1.00  0.00              
ATOM    430  CA  GLY A  60     -24.680 -19.056  82.689  1.00  0.00              
ATOM    431  C   GLY A  60     -25.734 -18.128  83.281  1.00  0.00              
ATOM    432  O   GLY A  60     -26.629 -17.676  82.565  1.00  0.00              
ATOM    433  N   ILE A  61     -25.644 -17.817  84.577  1.00  0.00              
ATOM    434  CA  ILE A  61     -26.609 -16.928  85.216  1.00  0.00              
ATOM    435  CB  ILE A  61     -27.179 -17.548  86.517  1.00  0.00              
ATOM    436  CG2 ILE A  61     -28.097 -18.711  86.160  1.00  0.00              
ATOM    437  CG1 ILE A  61     -26.096 -17.936  87.526  1.00  0.00              
ATOM    438  CD1 ILE A  61     -26.616 -18.372  88.910  1.00  0.00              
ATOM    439  C   ILE A  61     -26.051 -15.533  85.486  1.00  0.00              
ATOM    440  O   ILE A  61     -26.670 -14.722  86.187  1.00  0.00              
ATOM    441  N   LEU A  62     -24.882 -15.210  84.926  1.00  0.00              
ATOM    442  CA  LEU A  62     -24.203 -13.986  85.302  1.00  0.00              
ATOM    443  CB  LEU A  62     -22.818 -14.269  85.873  1.00  0.00              
ATOM    444  CG  LEU A  62     -22.647 -15.202  87.062  1.00  0.00              
ATOM    445  CD1 LEU A  62     -21.204 -15.161  87.501  1.00  0.00              
ATOM    446  CD2 LEU A  62     -23.523 -14.821  88.238  1.00  0.00              
ATOM    447  C   LEU A  62     -24.061 -12.968  84.189  1.00  0.00              
ATOM    448  O   LEU A  62     -23.544 -13.235  83.102  1.00  0.00              
ATOM    449  N   THR A  63     -24.535 -11.762  84.483  1.00  0.00              
ATOM    450  CA  THR A  63     -24.189 -10.590  83.702  1.00  0.00              
ATOM    451  CB  THR A  63     -25.159  -9.421  83.993  1.00  0.00              
ATOM    452  OG1 THR A  63     -25.699  -9.588  85.301  1.00  0.00              
ATOM    453  CG2 THR A  63     -26.283  -9.385  82.971  1.00  0.00              
ATOM    454  C   THR A  63     -22.729 -10.232  83.969  1.00  0.00              
ATOM    455  O   THR A  63     -22.360  -9.641  84.990  1.00  0.00              
ATOM    456  N   LEU A  64     -21.899 -10.747  83.060  1.00  0.00              
ATOM    457  CA  LEU A  64     -20.464 -10.509  83.076  1.00  0.00              
ATOM    458  CB  LEU A  64     -19.733 -11.542  82.223  1.00  0.00              
ATOM    459  CG  LEU A  64     -19.805 -13.029  82.542  1.00  0.00              
ATOM    460  CD1 LEU A  64     -19.058 -13.793  81.465  1.00  0.00              
ATOM    461  CD2 LEU A  64     -19.216 -13.350  83.905  1.00  0.00              
ATOM    462  C   LEU A  64     -20.060  -9.129  82.579  1.00  0.00              
ATOM    463  O   LEU A  64     -20.735  -8.520  81.746  1.00  0.00              
ATOM    464  N   LYS A  65     -18.932  -8.640  83.094  1.00  0.00              
ATOM    465  CA  LYS A  65     -18.308  -7.409  82.637  1.00  0.00              
ATOM    466  CB  LYS A  65     -18.501  -6.271  83.631  1.00  0.00              
ATOM    467  CG  LYS A  65     -19.889  -5.702  83.851  1.00  0.00              
ATOM    468  CD  LYS A  65     -19.705  -4.657  84.934  1.00  0.00              
ATOM    469  CE  LYS A  65     -20.955  -3.847  85.207  1.00  0.00              
ATOM    470  NZ  LYS A  65     -20.677  -2.904  86.273  1.00  0.00              
ATOM    471  C   LYS A  65     -16.806  -7.631  82.552  1.00  0.00              
ATOM    472  O   LYS A  65     -16.232  -8.348  83.377  1.00  0.00              
ATOM    473  N   TYR A  66     -16.163  -7.026  81.552  1.00  0.00              
ATOM    474  CA  TYR A  66     -14.713  -6.896  81.534  1.00  0.00              
ATOM    475  CB  TYR A  66     -14.134  -7.038  80.124  1.00  0.00              
ATOM    476  CG  TYR A  66     -14.291  -8.393  79.449  1.00  0.00              
ATOM    477  CD1 TYR A  66     -15.366  -8.623  78.612  1.00  0.00              
ATOM    478  CE1 TYR A  66     -15.428  -9.784  77.869  1.00  0.00              
ATOM    479  CD2 TYR A  66     -13.307  -9.352  79.591  1.00  0.00              
ATOM    480  CE2 TYR A  66     -13.367 -10.517  78.852  1.00  0.00              
ATOM    481  CZ  TYR A  66     -14.415 -10.712  77.975  1.00  0.00              
ATOM    482  OH  TYR A  66     -14.438 -11.834  77.166  1.00  0.00              
ATOM    483  C   TYR A  66     -14.384  -5.494  82.046  1.00  0.00              
ATOM    484  O   TYR A  66     -14.772  -4.516  81.401  1.00  0.00              
ATOM    485  N   PRO A  67     -13.734  -5.311  83.204  1.00  0.00              
ATOM    486  CD  PRO A  67     -13.668  -6.302  84.269  1.00  0.00              
ATOM    487  CA  PRO A  67     -13.292  -4.006  83.699  1.00  0.00              
ATOM    488  CB  PRO A  67     -12.922  -4.289  85.138  1.00  0.00              
ATOM    489  CG  PRO A  67     -13.827  -5.435  85.498  1.00  0.00              
ATOM    490  C   PRO A  67     -12.113  -3.408  82.941  1.00  0.00              
ATOM    491  O   PRO A  67     -11.936  -2.189  82.912  1.00  0.00              
ATOM    492  N   ILE A  68     -11.272  -4.262  82.350  1.00  0.00              
ATOM    493  CA  ILE A  68     -10.155  -3.807  81.539  1.00  0.00              
ATOM    494  CB  ILE A  68      -8.885  -4.653  81.784  1.00  0.00              
ATOM    495  CG2 ILE A  68      -7.704  -3.952  81.118  1.00  0.00              
ATOM    496  CG1 ILE A  68      -8.589  -4.876  83.263  1.00  0.00              
ATOM    497  CD1 ILE A  68      -7.481  -5.911  83.540  1.00  0.00              
ATOM    498  C   ILE A  68     -10.620  -3.971  80.100  1.00  0.00              
ATOM    499  O   ILE A  68     -10.776  -5.092  79.609  1.00  0.00              
ATOM    500  N   GLU A  69     -10.889  -2.865  79.411  1.00  0.00              
ATOM    501  CA  GLU A  69     -11.377  -2.923  78.046  1.00  0.00              
ATOM    502  CB  GLU A  69     -12.775  -2.321  77.952  1.00  0.00              
ATOM    503  CG  GLU A  69     -13.779  -3.227  78.658  1.00  0.00              
ATOM    504  CD  GLU A  69     -15.186  -2.674  78.799  1.00  0.00              
ATOM    505  OE1 GLU A  69     -16.104  -3.249  78.218  1.00  0.00              
ATOM    506  OE2 GLU A  69     -15.364  -1.662  79.484  1.00  0.00              
ATOM    507  C   GLU A  69     -10.401  -2.238  77.108  1.00  0.00              
ATOM    508  O   GLU A  69     -10.076  -1.058  77.248  1.00  0.00              
ATOM    509  N   HIS A  70      -9.891  -3.040  76.167  1.00  0.00              
ATOM    510  CA  HIS A  70      -8.897  -2.612  75.188  1.00  0.00              
ATOM    511  CB  HIS A  70      -9.527  -1.728  74.108  1.00  0.00              
ATOM    512  CG  HIS A  70     -10.506  -2.470  73.214  1.00  0.00              
ATOM    513  ND1 HIS A  70     -11.809  -2.257  73.127  1.00  0.00              
ATOM    514  CD2 HIS A  70     -10.167  -3.483  72.346  1.00  0.00              
ATOM    515  NE2 HIS A  70     -11.297  -3.823  71.783  1.00  0.00              
ATOM    516  CE1 HIS A  70     -12.284  -3.094  72.246  1.00  0.00              
ATOM    517  C   HIS A  70      -7.652  -1.970  75.794  1.00  0.00              
ATOM    518  O   HIS A  70      -7.115  -0.962  75.323  1.00  0.00              
ATOM    519  N   GLY A  71      -7.199  -2.572  76.896  1.00  0.00              
ATOM    520  CA  GLY A  71      -6.067  -2.060  77.645  1.00  0.00              
ATOM    521  C   GLY A  71      -6.465  -1.060  78.723  1.00  0.00              
ATOM    522  O   GLY A  71      -5.869  -1.051  79.801  1.00  0.00              
ATOM    523  N   ILE A  72      -7.486  -0.235  78.479  1.00  0.00              
ATOM    524  CA  ILE A  72      -7.832   0.845  79.389  1.00  0.00              
ATOM    525  CB  ILE A  72      -8.435   2.033  78.598  1.00  0.00              
ATOM    526  CG2 ILE A  72      -8.775   3.192  79.536  1.00  0.00              
ATOM    527  CG1 ILE A  72      -7.465   2.503  77.512  1.00  0.00              
ATOM    528  CD1 ILE A  72      -8.031   3.547  76.529  1.00  0.00              
ATOM    529  C   ILE A  72      -8.790   0.319  80.449  1.00  0.00              
ATOM    530  O   ILE A  72      -9.766  -0.375  80.151  1.00  0.00              
ATOM    531  N   ILE A  73      -8.507   0.619  81.716  1.00  0.00              
ATOM    532  CA  ILE A  73      -9.376   0.177  82.793  1.00  0.00              
ATOM    533  CB  ILE A  73      -8.585  -0.042  84.093  1.00  0.00              
ATOM    534  CG2 ILE A  73      -9.542  -0.537  85.169  1.00  0.00              
ATOM    535  CG1 ILE A  73      -7.445  -1.037  83.888  1.00  0.00              
ATOM    536  CD1 ILE A  73      -6.509  -1.227  85.096  1.00  0.00              
ATOM    537  C   ILE A  73     -10.523   1.163  82.981  1.00  0.00              
ATOM    538  O   ILE A  73     -10.322   2.338  83.309  1.00  0.00              
ATOM    539  N   THR A  74     -11.729   0.651  82.746  1.00  0.00              
ATOM    540  CA  THR A  74     -12.944   1.441  82.800  1.00  0.00              
ATOM    541  CB  THR A  74     -13.839   1.050  81.607  1.00  0.00              
ATOM    542  OG1 THR A  74     -13.986  -0.365  81.688  1.00  0.00              
ATOM    543  CG2 THR A  74     -13.247   1.452  80.262  1.00  0.00              
ATOM    544  C   THR A  74     -13.692   1.286  84.121  1.00  0.00              
ATOM    545  O   THR A  74     -13.811   2.235  84.898  1.00  0.00              
ATOM    546  N   ASN A  75     -14.197   0.085  84.422  1.00  0.00              
ATOM    547  CA  ASN A  75     -15.039  -0.122  85.596  1.00  0.00              
ATOM    548  CB  ASN A  75     -16.018  -1.283  85.342  1.00  0.00              
ATOM    549  CG  ASN A  75     -17.234  -1.320  86.270  1.00  0.00              
ATOM    550  OD1 ASN A  75     -18.374  -1.441  85.826  1.00  0.00              
ATOM    551  ND2 ASN A  75     -17.105  -1.255  87.588  1.00  0.00              
ATOM    552  C   ASN A  75     -14.207  -0.328  86.865  1.00  0.00              
ATOM    553  O   ASN A  75     -14.214  -1.395  87.491  1.00  0.00              
ATOM    554  N   TRP A  76     -13.545   0.750  87.294  1.00  0.00              
ATOM    555  CA  TRP A  76     -12.611   0.751  88.416  1.00  0.00              
ATOM    556  CB  TRP A  76     -12.170   2.172  88.735  1.00  0.00              
ATOM    557  CG  TRP A  76     -11.059   2.630  87.803  1.00  0.00              
ATOM    558  CD2 TRP A  76      -9.715   2.506  88.018  1.00  0.00              
ATOM    559  CE2 TRP A  76      -9.197   2.992  86.858  1.00  0.00              
ATOM    560  CE3 TRP A  76      -8.988   1.693  88.854  1.00  0.00              
ATOM    561  CD1 TRP A  76     -11.320   3.182  86.569  1.00  0.00              
ATOM    562  NE1 TRP A  76     -10.151   3.368  85.996  1.00  0.00              
ATOM    563  CZ2 TRP A  76      -7.916   2.730  86.448  1.00  0.00              
ATOM    564  CZ3 TRP A  76      -7.685   1.430  88.471  1.00  0.00              
ATOM    565  CH2 TRP A  76      -7.157   1.941  87.292  1.00  0.00              
ATOM    566  C   TRP A  76     -12.961   0.024  89.706  1.00  0.00              
ATOM    567  O   TRP A  76     -12.115  -0.689  90.247  1.00  0.00              
ATOM    568  N   ASP A  77     -14.194   0.131  90.213  1.00  0.00              
ATOM    569  CA  ASP A  77     -14.600  -0.635  91.392  1.00  0.00              
ATOM    570  CB  ASP A  77     -15.966  -0.211  91.906  1.00  0.00              
ATOM    571  CG  ASP A  77     -15.895   1.059  92.737  1.00  0.00              
ATOM    572  OD1 ASP A  77     -15.957   0.972  93.961  1.00  0.00              
ATOM    573  OD2 ASP A  77     -15.788   2.132  92.142  1.00  0.00              
ATOM    574  C   ASP A  77     -14.565  -2.143  91.213  1.00  0.00              
ATOM    575  O   ASP A  77     -14.250  -2.904  92.128  1.00  0.00              
ATOM    576  N   ASP A  78     -14.813  -2.576  89.979  1.00  0.00              
ATOM    577  CA  ASP A  78     -14.789  -3.990  89.650  1.00  0.00              
ATOM    578  CB  ASP A  78     -15.710  -4.300  88.479  1.00  0.00              
ATOM    579  CG  ASP A  78     -17.204  -4.159  88.746  1.00  0.00              
ATOM    580  OD1 ASP A  78     -17.626  -3.666  89.797  1.00  0.00              
ATOM    581  OD2 ASP A  78     -17.992  -4.514  87.875  1.00  0.00              
ATOM    582  C   ASP A  78     -13.369  -4.430  89.345  1.00  0.00              
ATOM    583  O   ASP A  78     -13.022  -5.595  89.526  1.00  0.00              
ATOM    584  N   MET A  79     -12.525  -3.494  88.894  1.00  0.00              
ATOM    585  CA  MET A  79     -11.085  -3.713  88.844  1.00  0.00              
ATOM    586  CB  MET A  79     -10.393  -2.508  88.229  1.00  0.00              
ATOM    587  CG  MET A  79      -8.917  -2.707  87.929  1.00  0.00              
ATOM    588  SD  MET A  79      -8.647  -3.810  86.521  1.00  0.00              
ATOM    589  CE  MET A  79      -7.958  -5.209  87.352  1.00  0.00              
ATOM    590  C   MET A  79     -10.540  -3.943  90.251  1.00  0.00              
ATOM    591  O   MET A  79      -9.703  -4.822  90.461  1.00  0.00              
ATOM    592  N   GLU A  80     -11.023  -3.168  91.231  1.00  0.00              
ATOM    593  CA  GLU A  80     -10.718  -3.399  92.638  1.00  0.00              
ATOM    594  CB  GLU A  80     -11.391  -2.361  93.525  1.00  0.00              
ATOM    595  CG  GLU A  80     -10.912  -0.943  93.269  1.00  0.00              
ATOM    596  CD  GLU A  80     -11.661   0.109  94.072  1.00  0.00              
ATOM    597  OE1 GLU A  80     -11.393   0.246  95.264  1.00  0.00              
ATOM    598  OE2 GLU A  80     -12.508   0.795  93.500  1.00  0.00              
ATOM    599  C   GLU A  80     -11.147  -4.790  93.083  1.00  0.00              
ATOM    600  O   GLU A  80     -10.390  -5.478  93.767  1.00  0.00              
ATOM    601  N   LYS A  81     -12.351  -5.223  92.687  1.00  0.00              
ATOM    602  CA  LYS A  81     -12.782  -6.601  92.894  1.00  0.00              
ATOM    603  CB  LYS A  81     -14.198  -6.822  92.384  1.00  0.00              
ATOM    604  CG  LYS A  81     -15.239  -6.170  93.270  1.00  0.00              
ATOM    605  CD  LYS A  81     -16.284  -7.218  93.601  1.00  0.00              
ATOM    606  CE  LYS A  81     -17.245  -6.684  94.647  1.00  0.00              
ATOM    607  NZ  LYS A  81     -18.243  -7.692  94.952  1.00  0.00              
ATOM    608  C   LYS A  81     -11.854  -7.644  92.282  1.00  0.00              
ATOM    609  O   LYS A  81     -11.553  -8.654  92.926  1.00  0.00              
ATOM    610  N   ILE A  82     -11.368  -7.408  91.056  1.00  0.00              
ATOM    611  CA  ILE A  82     -10.358  -8.271  90.455  1.00  0.00              
ATOM    612  CB  ILE A  82     -10.052  -7.911  88.980  1.00  0.00              
ATOM    613  CG2 ILE A  82      -8.919  -8.776  88.428  1.00  0.00              
ATOM    614  CG1 ILE A  82     -11.290  -8.066  88.106  1.00  0.00              
ATOM    615  CD1 ILE A  82     -11.073  -7.687  86.629  1.00  0.00              
ATOM    616  C   ILE A  82      -9.093  -8.286  91.303  1.00  0.00              
ATOM    617  O   ILE A  82      -8.667  -9.366  91.699  1.00  0.00              
ATOM    618  N   TRP A  83      -8.520  -7.131  91.656  1.00  0.00              
ATOM    619  CA  TRP A  83      -7.325  -7.079  92.491  1.00  0.00              
ATOM    620  CB  TRP A  83      -6.862  -5.642  92.703  1.00  0.00              
ATOM    621  CG  TRP A  83      -6.327  -4.948  91.457  1.00  0.00              
ATOM    622  CD2 TRP A  83      -6.428  -3.617  91.163  1.00  0.00              
ATOM    623  CE2 TRP A  83      -5.774  -3.530  89.977  1.00  0.00              
ATOM    624  CE3 TRP A  83      -6.809  -2.511  91.880  1.00  0.00              
ATOM    625  CD1 TRP A  83      -5.639  -5.619  90.463  1.00  0.00              
ATOM    626  NE1 TRP A  83      -5.313  -4.714  89.561  1.00  0.00              
ATOM    627  CZ2 TRP A  83      -5.433  -2.338  89.391  1.00  0.00              
ATOM    628  CZ3 TRP A  83      -6.498  -1.289  91.304  1.00  0.00              
ATOM    629  CH2 TRP A  83      -5.823  -1.205  90.088  1.00  0.00              
ATOM    630  C   TRP A  83      -7.488  -7.759  93.843  1.00  0.00              
ATOM    631  O   TRP A  83      -6.567  -8.416  94.333  1.00  0.00              
ATOM    632  N   HIS A  84      -8.681  -7.641  94.433  1.00  0.00              
ATOM    633  CA  HIS A  84      -9.030  -8.349  95.656  1.00  0.00              
ATOM    634  CB  HIS A  84     -10.448  -7.965  96.076  1.00  0.00              
ATOM    635  CG  HIS A  84     -10.832  -8.417  97.477  1.00  0.00              
ATOM    636  ND1 HIS A  84     -10.475  -7.855  98.621  1.00  0.00              
ATOM    637  CD2 HIS A  84     -11.642  -9.494  97.755  1.00  0.00              
ATOM    638  NE2 HIS A  84     -11.725  -9.517  99.060  1.00  0.00              
ATOM    639  CE1 HIS A  84     -11.030  -8.539  99.585  1.00  0.00              
ATOM    640  C   HIS A  84      -8.914  -9.858  95.459  1.00  0.00              
ATOM    641  O   HIS A  84      -8.338 -10.552  96.298  1.00  0.00              
ATOM    642  N   HIS A  85      -9.416 -10.369  94.330  1.00  0.00              
ATOM    643  CA  HIS A  85      -9.283 -11.777  93.978  1.00  0.00              
ATOM    644  CB  HIS A  85     -10.064 -12.010  92.683  1.00  0.00              
ATOM    645  CG  HIS A  85     -10.483 -13.441  92.379  1.00  0.00              
ATOM    646  ND1 HIS A  85      -9.983 -14.251  91.459  1.00  0.00              
ATOM    647  CD2 HIS A  85     -11.540 -14.078  92.987  1.00  0.00              
ATOM    648  NE2 HIS A  85     -11.616 -15.244  92.398  1.00  0.00              
ATOM    649  CE1 HIS A  85     -10.689 -15.349  91.477  1.00  0.00              
ATOM    650  C   HIS A  85      -7.797 -12.114  93.814  1.00  0.00              
ATOM    651  O   HIS A  85      -7.261 -12.940  94.561  1.00  0.00              
ATOM    652  N   THR A  86      -7.111 -11.397  92.908  1.00  0.00              
ATOM    653  CA  THR A  86      -5.689 -11.548  92.607  1.00  0.00              
ATOM    654  CB  THR A  86      -5.211 -10.312  91.807  1.00  0.00              
ATOM    655  OG1 THR A  86      -6.095 -10.166  90.707  1.00  0.00              
ATOM    656  CG2 THR A  86      -3.786 -10.430  91.296  1.00  0.00              
ATOM    657  C   THR A  86      -4.813 -11.709  93.843  1.00  0.00              
ATOM    658  O   THR A  86      -4.079 -12.690  93.974  1.00  0.00              
ATOM    659  N   PHE A  87      -4.918 -10.761  94.774  1.00  0.00              
ATOM    660  CA  PHE A  87      -4.067 -10.773  95.946  1.00  0.00              
ATOM    661  CB  PHE A  87      -3.895  -9.361  96.503  1.00  0.00              
ATOM    662  CG  PHE A  87      -3.398  -8.335  95.488  1.00  0.00              
ATOM    663  CD1 PHE A  87      -3.976  -7.081  95.464  1.00  0.00              
ATOM    664  CD2 PHE A  87      -2.411  -8.654  94.571  1.00  0.00              
ATOM    665  CE1 PHE A  87      -3.588  -6.164  94.512  1.00  0.00              
ATOM    666  CE2 PHE A  87      -2.030  -7.730  93.620  1.00  0.00              
ATOM    667  CZ  PHE A  87      -2.621  -6.487  93.586  1.00  0.00              
ATOM    668  C   PHE A  87      -4.608 -11.711  97.011  1.00  0.00              
ATOM    669  O   PHE A  87      -3.930 -12.667  97.390  1.00  0.00              
ATOM    670  N   TYR A  88      -5.856 -11.516  97.442  1.00  0.00              
ATOM    671  CA  TYR A  88      -6.335 -12.162  98.652  1.00  0.00              
ATOM    672  CB  TYR A  88      -7.471 -11.370  99.297  1.00  0.00              
ATOM    673  CG  TYR A  88      -7.084  -9.954  99.711  1.00  0.00              
ATOM    674  CD1 TYR A  88      -7.317  -8.908  98.843  1.00  0.00              
ATOM    675  CE1 TYR A  88      -7.029  -7.615  99.216  1.00  0.00              
ATOM    676  CD2 TYR A  88      -6.535  -9.709 100.955  1.00  0.00              
ATOM    677  CE2 TYR A  88      -6.239  -8.414 101.335  1.00  0.00              
ATOM    678  CZ  TYR A  88      -6.493  -7.377 100.461  1.00  0.00              
ATOM    679  OH  TYR A  88      -6.197  -6.076 100.810  1.00  0.00              
ATOM    680  C   TYR A  88      -6.731 -13.623  98.503  1.00  0.00              
ATOM    681  O   TYR A  88      -6.507 -14.382  99.446  1.00  0.00              
ATOM    682  N   ASN A  89      -7.303 -14.085  97.381  1.00  0.00              
ATOM    683  CA  ASN A  89      -7.637 -15.503  97.286  1.00  0.00              
ATOM    684  CB  ASN A  89      -9.124 -15.763  96.972  1.00  0.00              
ATOM    685  CG  ASN A  89      -9.555 -15.726  95.510  1.00  0.00              
ATOM    686  OD1 ASN A  89      -8.963 -15.057  94.672  1.00  0.00              
ATOM    687  ND2 ASN A  89     -10.604 -16.438  95.126  1.00  0.00              
ATOM    688  C   ASN A  89      -6.730 -16.292  96.353  1.00  0.00              
ATOM    689  O   ASN A  89      -6.466 -17.470  96.606  1.00  0.00              
ATOM    690  N   GLU A  90      -6.273 -15.656  95.266  1.00  0.00              
ATOM    691  CA  GLU A  90      -5.354 -16.283  94.327  1.00  0.00              
ATOM    692  CB  GLU A  90      -5.371 -15.553  92.986  1.00  0.00              
ATOM    693  CG  GLU A  90      -6.722 -15.452  92.285  1.00  0.00              
ATOM    694  CD  GLU A  90      -7.297 -16.767  91.787  1.00  0.00              
ATOM    695  OE1 GLU A  90      -6.978 -17.148  90.661  1.00  0.00              
ATOM    696  OE2 GLU A  90      -8.084 -17.392  92.497  1.00  0.00              
ATOM    697  C   GLU A  90      -3.925 -16.352  94.850  1.00  0.00              
ATOM    698  O   GLU A  90      -3.374 -17.443  94.994  1.00  0.00              
ATOM    699  N   LEU A  91      -3.290 -15.208  95.125  1.00  0.00              
ATOM    700  CA  LEU A  91      -1.945 -15.204  95.689  1.00  0.00              
ATOM    701  CB  LEU A  91      -1.186 -13.956  95.255  1.00  0.00              
ATOM    702  CG  LEU A  91      -0.884 -13.804  93.770  1.00  0.00              
ATOM    703  CD1 LEU A  91      -0.245 -12.456  93.501  1.00  0.00              
ATOM    704  CD2 LEU A  91       0.001 -14.938  93.277  1.00  0.00              
ATOM    705  C   LEU A  91      -1.911 -15.349  97.205  1.00  0.00              
ATOM    706  O   LEU A  91      -0.859 -15.587  97.799  1.00  0.00              
ATOM    707  N   ARG A  92      -3.080 -15.161  97.829  1.00  0.00              
ATOM    708  CA  ARG A  92      -3.342 -15.431  99.242  1.00  0.00              
ATOM    709  CB  ARG A  92      -3.168 -16.919  99.584  1.00  0.00              
ATOM    710  CG  ARG A  92      -3.986 -17.805  98.656  1.00  0.00              
ATOM    711  CD  ARG A  92      -4.091 -19.249  99.114  1.00  0.00              
ATOM    712  NE  ARG A  92      -4.910 -19.389 100.310  1.00  0.00              
ATOM    713  CZ  ARG A  92      -6.244 -19.294 100.305  1.00  0.00              
ATOM    714  NH1 ARG A  92      -6.883 -19.516 101.446  1.00  0.00              
ATOM    715  NH2 ARG A  92      -6.935 -18.948  99.216  1.00  0.00              
ATOM    716  C   ARG A  92      -2.564 -14.529 100.196  1.00  0.00              
ATOM    717  O   ARG A  92      -2.251 -14.875 101.338  1.00  0.00              
ATOM    718  N   VAL A  93      -2.289 -13.313  99.721  1.00  0.00              
ATOM    719  CA  VAL A  93      -1.466 -12.356 100.443  1.00  0.00              
ATOM    720  CB  VAL A  93      -0.064 -12.184  99.802  1.00  0.00              
ATOM    721  CG1 VAL A  93       0.792 -13.428  99.980  1.00  0.00              
ATOM    722  CG2 VAL A  93      -0.145 -11.806  98.328  1.00  0.00              
ATOM    723  C   VAL A  93      -2.158 -11.004 100.521  1.00  0.00              
ATOM    724  O   VAL A  93      -3.043 -10.689  99.720  1.00  0.00              
ATOM    725  N   ALA A  94      -1.756 -10.180 101.488  1.00  0.00              
ATOM    726  CA  ALA A  94      -2.274  -8.829 101.572  1.00  0.00              
ATOM    727  CB  ALA A  94      -2.415  -8.409 103.029  1.00  0.00              
ATOM    728  C   ALA A  94      -1.314  -7.865 100.885  1.00  0.00              
ATOM    729  O   ALA A  94      -0.117  -7.863 101.199  1.00  0.00              
ATOM    730  N   PRO A  95      -1.768  -7.026  99.940  1.00  0.00              
ATOM    731  CD  PRO A  95      -3.102  -7.070  99.359  1.00  0.00              
ATOM    732  CA  PRO A  95      -0.967  -5.980  99.307  1.00  0.00              
ATOM    733  CB  PRO A  95      -1.936  -5.358  98.320  1.00  0.00              
ATOM    734  CG  PRO A  95      -3.293  -5.639  98.902  1.00  0.00              
ATOM    735  C   PRO A  95      -0.411  -4.971 100.306  1.00  0.00              
ATOM    736  O   PRO A  95       0.645  -4.384 100.083  1.00  0.00              
ATOM    737  N   GLU A  96      -1.079  -4.832 101.458  1.00  0.00              
ATOM    738  CA  GLU A  96      -0.577  -4.077 102.601  1.00  0.00              
ATOM    739  CB  GLU A  96      -1.535  -4.183 103.790  1.00  0.00              
ATOM    740  CG  GLU A  96      -2.884  -3.458 103.686  1.00  0.00              
ATOM    741  CD  GLU A  96      -4.011  -4.103 102.880  1.00  0.00              
ATOM    742  OE1 GLU A  96      -5.086  -3.516 102.810  1.00  0.00              
ATOM    743  OE2 GLU A  96      -3.850  -5.214 102.352  1.00  0.00              
ATOM    744  C   GLU A  96       0.814  -4.493 103.078  1.00  0.00              
ATOM    745  O   GLU A  96       1.517  -3.722 103.731  1.00  0.00              
ATOM    746  N   GLU A  97       1.230  -5.724 102.769  1.00  0.00              
ATOM    747  CA  GLU A  97       2.559  -6.198 103.116  1.00  0.00              
ATOM    748  CB  GLU A  97       2.506  -7.690 103.415  1.00  0.00              
ATOM    749  CG  GLU A  97       1.441  -8.157 104.399  1.00  0.00              
ATOM    750  CD  GLU A  97       1.244  -9.665 104.366  1.00  0.00              
ATOM    751  OE1 GLU A  97       0.532 -10.152 103.482  1.00  0.00              
ATOM    752  OE2 GLU A  97       1.799 -10.354 105.220  1.00  0.00              
ATOM    753  C   GLU A  97       3.546  -5.995 101.969  1.00  0.00              
ATOM    754  O   GLU A  97       4.757  -5.929 102.192  1.00  0.00              
ATOM    755  N   HIS A  98       3.073  -5.861 100.727  1.00  0.00              
ATOM    756  CA  HIS A  98       3.896  -6.183  99.571  1.00  0.00              
ATOM    757  CB  HIS A  98       3.306  -7.381  98.836  1.00  0.00              
ATOM    758  CG  HIS A  98       3.311  -8.676  99.631  1.00  0.00              
ATOM    759  ND1 HIS A  98       2.343  -9.171 100.386  1.00  0.00              
ATOM    760  CD2 HIS A  98       4.380  -9.538  99.681  1.00  0.00              
ATOM    761  NE2 HIS A  98       4.000 -10.505 100.470  1.00  0.00              
ATOM    762  CE1 HIS A  98       2.779 -10.293 100.891  1.00  0.00              
ATOM    763  C   HIS A  98       4.102  -5.056  98.564  1.00  0.00              
ATOM    764  O   HIS A  98       3.135  -4.411  98.147  1.00  0.00              
ATOM    765  N   PRO A  99       5.346  -4.779  98.136  1.00  0.00              
ATOM    766  CD  PRO A  99       6.571  -5.245  98.779  1.00  0.00              
ATOM    767  CA  PRO A  99       5.651  -3.864  97.037  1.00  0.00              
ATOM    768  CB  PRO A  99       7.164  -3.912  96.968  1.00  0.00              
ATOM    769  CG  PRO A  99       7.564  -4.163  98.398  1.00  0.00              
ATOM    770  C   PRO A  99       5.004  -4.364  95.751  1.00  0.00              
ATOM    771  O   PRO A  99       5.327  -5.446  95.259  1.00  0.00              
ATOM    772  N   THR A 100       4.053  -3.611  95.207  1.00  0.00              
ATOM    773  CA  THR A 100       3.233  -4.122  94.121  1.00  0.00              
ATOM    774  CB  THR A 100       1.753  -3.938  94.508  1.00  0.00              
ATOM    775  OG1 THR A 100       1.582  -4.610  95.754  1.00  0.00              
ATOM    776  CG2 THR A 100       0.796  -4.538  93.485  1.00  0.00              
ATOM    777  C   THR A 100       3.563  -3.498  92.769  1.00  0.00              
ATOM    778  O   THR A 100       3.685  -2.280  92.639  1.00  0.00              
ATOM    779  N   LEU A 101       3.735  -4.333  91.747  1.00  0.00              
ATOM    780  CA  LEU A 101       3.960  -3.874  90.389  1.00  0.00              
ATOM    781  CB  LEU A 101       5.230  -4.509  89.824  1.00  0.00              
ATOM    782  CG  LEU A 101       5.708  -4.109  88.432  1.00  0.00              
ATOM    783  CD1 LEU A 101       5.990  -2.621  88.358  1.00  0.00              
ATOM    784  CD2 LEU A 101       6.962  -4.878  88.073  1.00  0.00              
ATOM    785  C   LEU A 101       2.757  -4.230  89.529  1.00  0.00              
ATOM    786  O   LEU A 101       2.365  -5.396  89.414  1.00  0.00              
ATOM    787  N   LEU A 102       2.159  -3.200  88.935  1.00  0.00              
ATOM    788  CA  LEU A 102       1.007  -3.367  88.066  1.00  0.00              
ATOM    789  CB  LEU A 102      -0.165  -2.549  88.587  1.00  0.00              
ATOM    790  CG  LEU A 102      -0.777  -2.955  89.920  1.00  0.00              
ATOM    791  CD1 LEU A 102      -1.688  -1.863  90.420  1.00  0.00              
ATOM    792  CD2 LEU A 102      -1.534  -4.265  89.810  1.00  0.00              
ATOM    793  C   LEU A 102       1.354  -2.934  86.653  1.00  0.00              
ATOM    794  O   LEU A 102       2.099  -1.973  86.443  1.00  0.00              
ATOM    795  N   THR A 103       0.835  -3.652  85.660  1.00  0.00              
ATOM    796  CA  THR A 103       1.181  -3.381  84.277  1.00  0.00              
ATOM    797  CB  THR A 103       1.230  -4.711  83.516  1.00  0.00              
ATOM    798  OG1 THR A 103      -0.064  -5.294  83.637  1.00  0.00              
ATOM    799  CG2 THR A 103       2.305  -5.639  84.056  1.00  0.00              
ATOM    800  C   THR A 103       0.282  -2.381  83.560  1.00  0.00              
ATOM    801  O   THR A 103      -0.899  -2.657  83.332  1.00  0.00              
ATOM    802  N   GLU A 104       0.826  -1.224  83.186  1.00  0.00              
ATOM    803  CA  GLU A 104       0.122  -0.279  82.336  1.00  0.00              
ATOM    804  CB  GLU A 104       0.701   1.133  82.497  1.00  0.00              
ATOM    805  CG  GLU A 104       0.114   2.167  81.539  1.00  0.00              
ATOM    806  CD  GLU A 104       0.070   3.593  82.052  1.00  0.00              
ATOM    807  OE1 GLU A 104       1.075   4.304  81.973  1.00  0.00              
ATOM    808  OE2 GLU A 104      -0.991   3.982  82.537  1.00  0.00              
ATOM    809  C   GLU A 104       0.195  -0.724  80.883  1.00  0.00              
ATOM    810  O   GLU A 104       1.274  -0.982  80.342  1.00  0.00              
ATOM    811  N   ALA A 105      -0.972  -0.840  80.252  1.00  0.00              
ATOM    812  CA  ALA A 105      -1.045  -1.010  78.810  1.00  0.00              
ATOM    813  CB  ALA A 105      -2.499  -1.169  78.400  1.00  0.00              
ATOM    814  C   ALA A 105      -0.499   0.224  78.094  1.00  0.00              
ATOM    815  O   ALA A 105      -0.727   1.343  78.568  1.00  0.00              
ATOM    816  N   PRO A 106       0.250   0.107  76.986  1.00  0.00              
ATOM    817  CD  PRO A 106       0.730  -1.155  76.430  1.00  0.00              
ATOM    818  CA  PRO A 106       0.739   1.249  76.215  1.00  0.00              
ATOM    819  CB  PRO A 106       1.381   0.590  75.017  1.00  0.00              
ATOM    820  CG  PRO A 106       1.905  -0.707  75.583  1.00  0.00              
ATOM    821  C   PRO A 106      -0.400   2.183  75.820  1.00  0.00              
ATOM    822  O   PRO A 106      -1.516   1.748  75.537  1.00  0.00              
ATOM    823  N   LEU A 107      -0.130   3.489  75.901  1.00  0.00              
ATOM    824  CA  LEU A 107      -1.115   4.546  75.678  1.00  0.00              
ATOM    825  CB  LEU A 107      -1.642   4.547  74.231  1.00  0.00              
ATOM    826  CG  LEU A 107      -0.663   4.762  73.081  1.00  0.00              
ATOM    827  CD1 LEU A 107      -1.370   4.554  71.754  1.00  0.00              
ATOM    828  CD2 LEU A 107      -0.024   6.141  73.140  1.00  0.00              
ATOM    829  C   LEU A 107      -2.274   4.632  76.675  1.00  0.00              
ATOM    830  O   LEU A 107      -3.181   5.447  76.485  1.00  0.00              
ATOM    831  N   ASN A 108      -2.294   3.839  77.760  1.00  0.00              
ATOM    832  CA  ASN A 108      -3.276   4.023  78.826  1.00  0.00              
ATOM    833  CB  ASN A 108      -3.221   2.863  79.820  1.00  0.00              
ATOM    834  CG  ASN A 108      -4.262   2.937  80.927  1.00  0.00              
ATOM    835  OD1 ASN A 108      -5.452   2.739  80.702  1.00  0.00              
ATOM    836  ND2 ASN A 108      -3.876   3.252  82.155  1.00  0.00              
ATOM    837  C   ASN A 108      -3.013   5.352  79.537  1.00  0.00              
ATOM    838  O   ASN A 108      -1.884   5.583  79.979  1.00  0.00              
ATOM    839  N   PRO A 109      -3.999   6.257  79.649  1.00  0.00              
ATOM    840  CD  PRO A 109      -5.373   6.040  79.202  1.00  0.00              
ATOM    841  CA  PRO A 109      -3.831   7.624  80.140  1.00  0.00              
ATOM    842  CB  PRO A 109      -5.237   8.185  80.063  1.00  0.00              
ATOM    843  CG  PRO A 109      -5.841   7.447  78.899  1.00  0.00              
ATOM    844  C   PRO A 109      -3.248   7.835  81.531  1.00  0.00              
ATOM    845  O   PRO A 109      -3.536   7.109  82.486  1.00  0.00              
ATOM    846  N   LYS A 110      -2.485   8.932  81.617  1.00  0.00              
ATOM    847  CA  LYS A 110      -1.851   9.401  82.848  1.00  0.00              
ATOM    848  CB  LYS A 110      -1.239  10.785  82.625  1.00  0.00              
ATOM    849  CG  LYS A 110      -0.122  10.815  81.589  1.00  0.00              
ATOM    850  CD  LYS A 110       0.489  12.203  81.477  1.00  0.00              
ATOM    851  CE  LYS A 110       1.785  12.115  80.686  1.00  0.00              
ATOM    852  NZ  LYS A 110       2.454  13.400  80.627  1.00  0.00              
ATOM    853  C   LYS A 110      -2.793   9.464  84.045  1.00  0.00              
ATOM    854  O   LYS A 110      -2.482   8.971  85.129  1.00  0.00              
ATOM    855  N   ALA A 111      -3.989  10.026  83.834  1.00  0.00              
ATOM    856  CA  ALA A 111      -5.026  10.077  84.856  1.00  0.00              
ATOM    857  CB  ALA A 111      -6.236  10.813  84.306  1.00  0.00              
ATOM    858  C   ALA A 111      -5.498   8.705  85.329  1.00  0.00              
ATOM    859  O   ALA A 111      -5.741   8.500  86.518  1.00  0.00              
ATOM    860  N   ASN A 112      -5.568   7.736  84.409  1.00  0.00              
ATOM    861  CA  ASN A 112      -6.020   6.384  84.716  1.00  0.00              
ATOM    862  CB  ASN A 112      -6.265   5.650  83.397  1.00  0.00              
ATOM    863  CG  ASN A 112      -6.912   4.280  83.520  1.00  0.00              
ATOM    864  OD1 ASN A 112      -6.249   3.270  83.742  1.00  0.00              
ATOM    865  ND2 ASN A 112      -8.225   4.191  83.360  1.00  0.00              
ATOM    866  C   ASN A 112      -4.959   5.689  85.568  1.00  0.00              
ATOM    867  O   ASN A 112      -5.264   5.051  86.579  1.00  0.00              
ATOM    868  N   ARG A 113      -3.691   5.886  85.188  1.00  0.00              
ATOM    869  CA  ARG A 113      -2.538   5.460  85.975  1.00  0.00              
ATOM    870  CB  ARG A 113      -1.279   5.875  85.225  1.00  0.00              
ATOM    871  CG  ARG A 113       0.047   5.516  85.878  1.00  0.00              
ATOM    872  CD  ARG A 113       1.207   5.870  84.962  1.00  0.00              
ATOM    873  NE  ARG A 113       1.331   7.299  84.716  1.00  0.00              
ATOM    874  CZ  ARG A 113       1.720   7.783  83.534  1.00  0.00              
ATOM    875  NH1 ARG A 113       1.933   9.087  83.412  1.00  0.00              
ATOM    876  NH2 ARG A 113       1.851   7.001  82.464  1.00  0.00              
ATOM    877  C   ARG A 113      -2.538   6.066  87.377  1.00  0.00              
ATOM    878  O   ARG A 113      -2.278   5.384  88.374  1.00  0.00              
ATOM    879  N   GLU A 114      -2.839   7.363  87.466  1.00  0.00              
ATOM    880  CA  GLU A 114      -2.953   8.043  88.746  1.00  0.00              
ATOM    881  CB  GLU A 114      -3.068   9.543  88.542  1.00  0.00              
ATOM    882  CG  GLU A 114      -1.754  10.110  88.023  1.00  0.00              
ATOM    883  CD  GLU A 114      -1.796  11.597  87.732  1.00  0.00              
ATOM    884  OE1 GLU A 114      -1.658  12.387  88.667  1.00  0.00              
ATOM    885  OE2 GLU A 114      -1.955  11.969  86.569  1.00  0.00              
ATOM    886  C   GLU A 114      -4.092   7.515  89.607  1.00  0.00              
ATOM    887  O   GLU A 114      -3.919   7.366  90.817  1.00  0.00              
ATOM    888  N   LYS A 115      -5.242   7.184  89.009  1.00  0.00              
ATOM    889  CA  LYS A 115      -6.323   6.523  89.729  1.00  0.00              
ATOM    890  CB  LYS A 115      -7.599   6.466  88.893  1.00  0.00              
ATOM    891  CG  LYS A 115      -8.316   7.810  88.832  1.00  0.00              
ATOM    892  CD  LYS A 115      -8.800   8.189  90.226  1.00  0.00              
ATOM    893  CE  LYS A 115      -9.357   9.598  90.260  1.00  0.00              
ATOM    894  NZ  LYS A 115      -9.734   9.932  91.619  1.00  0.00              
ATOM    895  C   LYS A 115      -5.960   5.137  90.239  1.00  0.00              
ATOM    896  O   LYS A 115      -6.304   4.781  91.368  1.00  0.00              
ATOM    897  N   MET A 116      -5.230   4.366  89.423  1.00  0.00              
ATOM    898  CA  MET A 116      -4.649   3.095  89.842  1.00  0.00              
ATOM    899  CB  MET A 116      -3.810   2.534  88.694  1.00  0.00              
ATOM    900  CG  MET A 116      -3.184   1.175  88.950  1.00  0.00              
ATOM    901  SD  MET A 116      -2.082   0.652  87.615  1.00  0.00              
ATOM    902  CE  MET A 116      -3.186  -0.353  86.667  1.00  0.00              
ATOM    903  C   MET A 116      -3.792   3.268  91.092  1.00  0.00              
ATOM    904  O   MET A 116      -3.992   2.592  92.103  1.00  0.00              
ATOM    905  N   THR A 117      -2.879   4.241  91.022  1.00  0.00              
ATOM    906  CA  THR A 117      -1.985   4.582  92.121  1.00  0.00              
ATOM    907  CB  THR A 117      -1.035   5.702  91.635  1.00  0.00              
ATOM    908  OG1 THR A 117      -0.398   5.180  90.473  1.00  0.00              
ATOM    909  CG2 THR A 117       0.023   6.112  92.645  1.00  0.00              
ATOM    910  C   THR A 117      -2.764   4.972  93.379  1.00  0.00              
ATOM    911  O   THR A 117      -2.536   4.428  94.463  1.00  0.00              
ATOM    912  N   GLN A 118      -3.749   5.861  93.211  1.00  0.00              
ATOM    913  CA  GLN A 118      -4.605   6.317  94.293  1.00  0.00              
ATOM    914  CB  GLN A 118      -5.569   7.379  93.756  1.00  0.00              
ATOM    915  CG  GLN A 118      -6.597   7.890  94.755  1.00  0.00              
ATOM    916  CD  GLN A 118      -7.097   9.294  94.467  1.00  0.00              
ATOM    917  OE1 GLN A 118      -7.814   9.559  93.503  1.00  0.00              
ATOM    918  NE2 GLN A 118      -6.738  10.244  95.317  1.00  0.00              
ATOM    919  C   GLN A 118      -5.342   5.185  94.997  1.00  0.00              
ATOM    920  O   GLN A 118      -5.330   5.112  96.227  1.00  0.00              
ATOM    921  N   ILE A 119      -5.954   4.277  94.234  1.00  0.00              
ATOM    922  CA  ILE A 119      -6.643   3.130  94.806  1.00  0.00              
ATOM    923  CB  ILE A 119      -7.503   2.458  93.707  1.00  0.00              
ATOM    924  CG2 ILE A 119      -7.979   1.063  94.096  1.00  0.00              
ATOM    925  CG1 ILE A 119      -8.680   3.374  93.374  1.00  0.00              
ATOM    926  CD1 ILE A 119      -9.581   2.914  92.212  1.00  0.00              
ATOM    927  C   ILE A 119      -5.680   2.171  95.502  1.00  0.00              
ATOM    928  O   ILE A 119      -5.956   1.706  96.612  1.00  0.00              
ATOM    929  N   MET A 120      -4.523   1.888  94.901  1.00  0.00              
ATOM    930  CA  MET A 120      -3.566   0.979  95.514  1.00  0.00              
ATOM    931  CB  MET A 120      -2.436   0.639  94.562  1.00  0.00              
ATOM    932  CG  MET A 120      -2.921  -0.184  93.382  1.00  0.00              
ATOM    933  SD  MET A 120      -3.823  -1.674  93.874  1.00  0.00              
ATOM    934  CE  MET A 120      -2.449  -2.705  94.290  1.00  0.00              
ATOM    935  C   MET A 120      -3.005   1.471  96.838  1.00  0.00              
ATOM    936  O   MET A 120      -2.818   0.684  97.770  1.00  0.00              
ATOM    937  N   PHE A 121      -2.748   2.774  96.951  1.00  0.00              
ATOM    938  CA  PHE A 121      -2.317   3.330  98.220  1.00  0.00              
ATOM    939  CB  PHE A 121      -1.503   4.591  98.010  1.00  0.00              
ATOM    940  CG  PHE A 121      -0.141   4.285  97.411  1.00  0.00              
ATOM    941  CD1 PHE A 121       0.094   4.513  96.071  1.00  0.00              
ATOM    942  CD2 PHE A 121       0.858   3.770  98.210  1.00  0.00              
ATOM    943  CE1 PHE A 121       1.328   4.227  95.533  1.00  0.00              
ATOM    944  CE2 PHE A 121       2.089   3.482  97.664  1.00  0.00              
ATOM    945  CZ  PHE A 121       2.324   3.714  96.329  1.00  0.00              
ATOM    946  C   PHE A 121      -3.442   3.572  99.212  1.00  0.00              
ATOM    947  O   PHE A 121      -3.339   3.150 100.360  1.00  0.00              
ATOM    948  N   GLU A 122      -4.544   4.205  98.808  1.00  0.00              
ATOM    949  CA  GLU A 122      -5.616   4.527  99.739  1.00  0.00              
ATOM    950  CB  GLU A 122      -6.422   5.711  99.228  1.00  0.00              
ATOM    951  CG  GLU A 122      -5.607   7.000  99.275  1.00  0.00              
ATOM    952  CD  GLU A 122      -6.266   8.205  98.620  1.00  0.00              
ATOM    953  OE1 GLU A 122      -7.427   8.500  98.900  1.00  0.00              
ATOM    954  OE2 GLU A 122      -5.602   8.867  97.817  1.00  0.00              
ATOM    955  C   GLU A 122      -6.535   3.365 100.087  1.00  0.00              
ATOM    956  O   GLU A 122      -6.934   3.218 101.244  1.00  0.00              
ATOM    957  N   THR A 123      -6.894   2.526  99.114  1.00  0.00              
ATOM    958  CA  THR A 123      -7.750   1.380  99.374  1.00  0.00              
ATOM    959  CB  THR A 123      -8.663   1.115  98.159  1.00  0.00              
ATOM    960  OG1 THR A 123      -9.235   2.374  97.822  1.00  0.00              
ATOM    961  CG2 THR A 123      -9.756   0.097  98.448  1.00  0.00              
ATOM    962  C   THR A 123      -6.898   0.162  99.715  1.00  0.00              
ATOM    963  O   THR A 123      -6.965  -0.341 100.838  1.00  0.00              
ATOM    964  N   PHE A 124      -6.042  -0.302  98.798  1.00  0.00              
ATOM    965  CA  PHE A 124      -5.272  -1.522  99.025  1.00  0.00              
ATOM    966  CB  PHE A 124      -4.837  -2.139  97.699  1.00  0.00              
ATOM    967  CG  PHE A 124      -6.000  -2.788  96.964  1.00  0.00              
ATOM    968  CD1 PHE A 124      -6.337  -4.100  97.241  1.00  0.00              
ATOM    969  CD2 PHE A 124      -6.742  -2.059  96.055  1.00  0.00              
ATOM    970  CE1 PHE A 124      -7.431  -4.671  96.627  1.00  0.00              
ATOM    971  CE2 PHE A 124      -7.836  -2.638  95.449  1.00  0.00              
ATOM    972  CZ  PHE A 124      -8.184  -3.940  95.737  1.00  0.00              
ATOM    973  C   PHE A 124      -4.084  -1.382  99.971  1.00  0.00              
ATOM    974  O   PHE A 124      -3.513  -2.375 100.430  1.00  0.00              
ATOM    975  N   ASN A 125      -3.693  -0.130 100.231  1.00  0.00              
ATOM    976  CA  ASN A 125      -2.719   0.239 101.250  1.00  0.00              
ATOM    977  CB  ASN A 125      -3.312   0.152 102.657  1.00  0.00              
ATOM    978  CG  ASN A 125      -4.204   1.343 102.954  1.00  0.00              
ATOM    979  OD1 ASN A 125      -3.766   2.341 103.524  1.00  0.00              
ATOM    980  ND2 ASN A 125      -5.476   1.286 102.587  1.00  0.00              
ATOM    981  C   ASN A 125      -1.358  -0.425 101.147  1.00  0.00              
ATOM    982  O   ASN A 125      -0.759  -0.892 102.119  1.00  0.00              
ATOM    983  N   VAL A 126      -0.880  -0.451  99.904  1.00  0.00              
ATOM    984  CA  VAL A 126       0.442  -0.981  99.606  1.00  0.00              
ATOM    985  CB  VAL A 126       0.657  -1.153  98.082  1.00  0.00              
ATOM    986  CG1 VAL A 126      -0.289  -2.197  97.527  1.00  0.00              
ATOM    987  CG2 VAL A 126       0.448   0.139  97.318  1.00  0.00              
ATOM    988  C   VAL A 126       1.549  -0.119 100.214  1.00  0.00              
ATOM    989  O   VAL A 126       1.451   1.111 100.177  1.00  0.00              
ATOM    990  N   PRO A 127       2.613  -0.687 100.800  1.00  0.00              
ATOM    991  CD  PRO A 127       2.752  -2.109 101.091  1.00  0.00              
ATOM    992  CA  PRO A 127       3.751   0.069 101.313  1.00  0.00              
ATOM    993  CB  PRO A 127       4.555  -0.986 102.050  1.00  0.00              
ATOM    994  CG  PRO A 127       4.244  -2.267 101.317  1.00  0.00              
ATOM    995  C   PRO A 127       4.546   0.739 100.198  1.00  0.00              
ATOM    996  O   PRO A 127       5.075   1.838 100.374  1.00  0.00              
ATOM    997  N   ALA A 128       4.599   0.075  99.039  1.00  0.00              
ATOM    998  CA  ALA A 128       5.312   0.547  97.871  1.00  0.00              
ATOM    999  CB  ALA A 128       6.728  -0.002  97.887  1.00  0.00              
ATOM   1000  C   ALA A 128       4.615  -0.001  96.634  1.00  0.00              
ATOM   1001  O   ALA A 128       4.100  -1.124  96.666  1.00  0.00              
ATOM   1002  N   MET A 129       4.557   0.762  95.541  1.00  0.00              
ATOM   1003  CA  MET A 129       3.885   0.322  94.326  1.00  0.00              
ATOM   1004  CB  MET A 129       2.408   0.700  94.412  1.00  0.00              
ATOM   1005  CG  MET A 129       1.402  -0.107  93.600  1.00  0.00              
ATOM   1006  SD  MET A 129       1.391   0.238  91.826  1.00  0.00              
ATOM   1007  CE  MET A 129       0.342   1.660  91.855  1.00  0.00              
ATOM   1008  C   MET A 129       4.520   0.984  93.112  1.00  0.00              
ATOM   1009  O   MET A 129       5.197   2.008  93.241  1.00  0.00              
ATOM   1010  N   TYR A 130       4.348   0.383  91.932  1.00  0.00              
ATOM   1011  CA  TYR A 130       4.742   1.002  90.679  1.00  0.00              
ATOM   1012  CB  TYR A 130       6.221   0.744  90.379  1.00  0.00              
ATOM   1013  CG  TYR A 130       6.744   1.582  89.223  1.00  0.00              
ATOM   1014  CD1 TYR A 130       7.218   0.970  88.080  1.00  0.00              
ATOM   1015  CE1 TYR A 130       7.627   1.729  87.004  1.00  0.00              
ATOM   1016  CD2 TYR A 130       6.691   2.957  89.304  1.00  0.00              
ATOM   1017  CE2 TYR A 130       7.083   3.716  88.227  1.00  0.00              
ATOM   1018  CZ  TYR A 130       7.547   3.100  87.086  1.00  0.00              
ATOM   1019  OH  TYR A 130       7.935   3.869  86.010  1.00  0.00              
ATOM   1020  C   TYR A 130       3.880   0.481  89.535  1.00  0.00              
ATOM   1021  O   TYR A 130       3.436  -0.670  89.532  1.00  0.00              
ATOM   1022  N   VAL A 131       3.638   1.354  88.555  1.00  0.00              
ATOM   1023  CA  VAL A 131       2.883   1.000  87.364  1.00  0.00              
ATOM   1024  CB  VAL A 131       1.767   2.035  87.080  1.00  0.00              
ATOM   1025  CG1 VAL A 131       0.819   1.487  86.034  1.00  0.00              
ATOM   1026  CG2 VAL A 131       0.975   2.433  88.316  1.00  0.00              
ATOM   1027  C   VAL A 131       3.886   0.988  86.214  1.00  0.00              
ATOM   1028  O   VAL A 131       4.482   2.024  85.915  1.00  0.00              
ATOM   1029  N   ALA A 132       4.114  -0.155  85.563  1.00  0.00              
ATOM   1030  CA  ALA A 132       5.108  -0.249  84.500  1.00  0.00              
ATOM   1031  CB  ALA A 132       6.156  -1.286  84.865  1.00  0.00              
ATOM   1032  C   ALA A 132       4.499  -0.664  83.169  1.00  0.00              
ATOM   1033  O   ALA A 132       3.564  -1.464  83.130  1.00  0.00              
ATOM   1034  N   ILE A 133       5.024  -0.133  82.062  1.00  0.00              
ATOM   1035  CA  ILE A 133       4.430  -0.342  80.748  1.00  0.00              
ATOM   1036  CB  ILE A 133       4.794   0.830  79.799  1.00  0.00              
ATOM   1037  CG2 ILE A 133       4.222   0.619  78.397  1.00  0.00              
ATOM   1038  CG1 ILE A 133       4.288   2.153  80.375  1.00  0.00              
ATOM   1039  CD1 ILE A 133       4.715   3.416  79.599  1.00  0.00              
ATOM   1040  C   ILE A 133       4.759  -1.708  80.149  1.00  0.00              
ATOM   1041  O   ILE A 133       5.921  -2.088  79.968  1.00  0.00              
ATOM   1042  N   GLN A 134       3.677  -2.407  79.794  1.00  0.00              
ATOM   1043  CA  GLN A 134       3.695  -3.778  79.294  1.00  0.00              
ATOM   1044  CB  GLN A 134       2.306  -4.175  78.792  1.00  0.00              
ATOM   1045  CG  GLN A 134       1.325  -4.265  79.950  1.00  0.00              
ATOM   1046  CD  GLN A 134      -0.075  -4.752  79.620  1.00  0.00              
ATOM   1047  OE1 GLN A 134      -0.724  -4.306  78.676  1.00  0.00              
ATOM   1048  NE2 GLN A 134      -0.581  -5.693  80.402  1.00  0.00              
ATOM   1049  C   GLN A 134       4.733  -4.112  78.235  1.00  0.00              
ATOM   1050  O   GLN A 134       5.511  -5.055  78.387  1.00  0.00              
ATOM   1051  N   ALA A 135       4.784  -3.290  77.184  1.00  0.00              
ATOM   1052  CA  ALA A 135       5.743  -3.462  76.103  1.00  0.00              
ATOM   1053  CB  ALA A 135       5.536  -2.353  75.093  1.00  0.00              
ATOM   1054  C   ALA A 135       7.198  -3.402  76.554  1.00  0.00              
ATOM   1055  O   ALA A 135       8.039  -4.189  76.110  1.00  0.00              
ATOM   1056  N   VAL A 136       7.482  -2.500  77.501  1.00  0.00              
ATOM   1057  CA  VAL A 136       8.835  -2.294  78.003  1.00  0.00              
ATOM   1058  CB  VAL A 136       8.899  -1.017  78.881  1.00  0.00              
ATOM   1059  CG1 VAL A 136      10.327  -0.693  79.285  1.00  0.00              
ATOM   1060  CG2 VAL A 136       8.316   0.193  78.163  1.00  0.00              
ATOM   1061  C   VAL A 136       9.246  -3.536  78.787  1.00  0.00              
ATOM   1062  O   VAL A 136      10.357  -4.051  78.639  1.00  0.00              
ATOM   1063  N   LEU A 137       8.300  -4.060  79.574  1.00  0.00              
ATOM   1064  CA  LEU A 137       8.502  -5.292  80.321  1.00  0.00              
ATOM   1065  CB  LEU A 137       7.310  -5.550  81.230  1.00  0.00              
ATOM   1066  CG  LEU A 137       6.958  -4.479  82.253  1.00  0.00              
ATOM   1067  CD1 LEU A 137       5.707  -4.864  83.009  1.00  0.00              
ATOM   1068  CD2 LEU A 137       8.103  -4.251  83.218  1.00  0.00              
ATOM   1069  C   LEU A 137       8.747  -6.492  79.415  1.00  0.00              
ATOM   1070  O   LEU A 137       9.675  -7.264  79.658  1.00  0.00              
ATOM   1071  N   SER A 138       7.956  -6.655  78.347  1.00  0.00              
ATOM   1072  CA  SER A 138       8.220  -7.664  77.328  1.00  0.00              
ATOM   1073  CB  SER A 138       7.171  -7.582  76.241  1.00  0.00              
ATOM   1074  OG  SER A 138       5.912  -8.012  76.727  1.00  0.00              
ATOM   1075  C   SER A 138       9.601  -7.569  76.694  1.00  0.00              
ATOM   1076  O   SER A 138      10.277  -8.587  76.522  1.00  0.00              
ATOM   1077  N   LEU A 139      10.047  -6.350  76.376  1.00  0.00              
ATOM   1078  CA  LEU A 139      11.373  -6.141  75.812  1.00  0.00              
ATOM   1079  CB  LEU A 139      11.512  -4.686  75.383  1.00  0.00              
ATOM   1080  CG  LEU A 139      12.536  -4.360  74.309  1.00  0.00              
ATOM   1081  CD1 LEU A 139      12.163  -4.985  72.975  1.00  0.00              
ATOM   1082  CD2 LEU A 139      12.676  -2.865  74.152  1.00  0.00              
ATOM   1083  C   LEU A 139      12.457  -6.528  76.815  1.00  0.00              
ATOM   1084  O   LEU A 139      13.439  -7.192  76.471  1.00  0.00              
ATOM   1085  N   TYR A 140      12.272  -6.176  78.092  1.00  0.00              
ATOM   1086  CA  TYR A 140      13.173  -6.638  79.135  1.00  0.00              
ATOM   1087  CB  TYR A 140      13.045  -5.796  80.399  1.00  0.00              
ATOM   1088  CG  TYR A 140      13.697  -4.425  80.238  1.00  0.00              
ATOM   1089  CD1 TYR A 140      14.995  -4.325  79.776  1.00  0.00              
ATOM   1090  CE1 TYR A 140      15.559  -3.083  79.554  1.00  0.00              
ATOM   1091  CD2 TYR A 140      12.974  -3.286  80.521  1.00  0.00              
ATOM   1092  CE2 TYR A 140      13.538  -2.042  80.310  1.00  0.00              
ATOM   1093  CZ  TYR A 140      14.817  -1.953  79.809  1.00  0.00              
ATOM   1094  OH  TYR A 140      15.358  -0.704  79.554  1.00  0.00              
ATOM   1095  C   TYR A 140      13.099  -8.130  79.442  1.00  0.00              
ATOM   1096  O   TYR A 140      14.078  -8.705  79.917  1.00  0.00              
ATOM   1097  N   ALA A 141      11.978  -8.793  79.145  1.00  0.00              
ATOM   1098  CA  ALA A 141      11.914 -10.251  79.176  1.00  0.00              
ATOM   1099  CB  ALA A 141      10.487 -10.730  78.995  1.00  0.00              
ATOM   1100  C   ALA A 141      12.740 -10.898  78.072  1.00  0.00              
ATOM   1101  O   ALA A 141      13.321 -11.963  78.276  1.00  0.00              
ATOM   1102  N   SER A 142      12.794 -10.293  76.879  1.00  0.00              
ATOM   1103  CA  SER A 142      13.736 -10.734  75.861  1.00  0.00              
ATOM   1104  CB  SER A 142      13.187 -10.415  74.477  1.00  0.00              
ATOM   1105  OG  SER A 142      12.755  -9.066  74.381  1.00  0.00              
ATOM   1106  C   SER A 142      15.137 -10.153  76.052  1.00  0.00              
ATOM   1107  O   SER A 142      16.076 -10.478  75.321  1.00  0.00              
ATOM   1108  N   GLY A 143      15.281  -9.239  77.014  1.00  0.00              
ATOM   1109  CA  GLY A 143      16.578  -8.733  77.430  1.00  0.00              
ATOM   1110  C   GLY A 143      16.932  -7.417  76.757  1.00  0.00              
ATOM   1111  O   GLY A 143      17.921  -6.778  77.117  1.00  0.00              
ATOM   1112  N   ARG A 144      16.129  -6.969  75.790  1.00  0.00              
ATOM   1113  CA  ARG A 144      16.458  -5.790  75.012  1.00  0.00              
ATOM   1114  CB  ARG A 144      15.729  -5.775  73.671  1.00  0.00              
ATOM   1115  CG  ARG A 144      16.193  -6.688  72.547  1.00  0.00              
ATOM   1116  CD  ARG A 144      15.819  -8.154  72.700  1.00  0.00              
ATOM   1117  NE  ARG A 144      16.367  -8.897  71.577  1.00  0.00              
ATOM   1118  CZ  ARG A 144      16.790 -10.162  71.658  1.00  0.00              
ATOM   1119  NH1 ARG A 144      17.255 -10.730  70.555  1.00  0.00              
ATOM   1120  NH2 ARG A 144      16.832 -10.840  72.800  1.00  0.00              
ATOM   1121  C   ARG A 144      16.114  -4.506  75.751  1.00  0.00              
ATOM   1122  O   ARG A 144      15.067  -4.387  76.387  1.00  0.00              
ATOM   1123  N   THR A 145      17.022  -3.535  75.688  1.00  0.00              
ATOM   1124  CA  THR A 145      16.699  -2.176  76.101  1.00  0.00              
ATOM   1125  CB  THR A 145      17.936  -1.583  76.829  1.00  0.00              
ATOM   1126  OG1 THR A 145      17.459  -0.518  77.645  1.00  0.00              
ATOM   1127  CG2 THR A 145      19.066  -1.130  75.911  1.00  0.00              
ATOM   1128  C   THR A 145      16.208  -1.346  74.906  1.00  0.00              
ATOM   1129  O   THR A 145      15.575  -0.299  75.055  1.00  0.00              
ATOM   1130  N   THR A 146      16.455  -1.841  73.690  1.00  0.00              
ATOM   1131  CA  THR A 146      16.125  -1.144  72.460  1.00  0.00              
ATOM   1132  CB  THR A 146      17.426  -0.605  71.832  1.00  0.00              
ATOM   1133  OG1 THR A 146      17.937   0.361  72.744  1.00  0.00              
ATOM   1134  CG2 THR A 146      17.229   0.015  70.459  1.00  0.00              
ATOM   1135  C   THR A 146      15.460  -2.146  71.525  1.00  0.00              
ATOM   1136  O   THR A 146      15.909  -3.290  71.424  1.00  0.00              
ATOM   1137  N   GLY A 147      14.382  -1.737  70.859  1.00  0.00              
ATOM   1138  CA  GLY A 147      13.734  -2.569  69.863  1.00  0.00              
ATOM   1139  C   GLY A 147      12.293  -2.148  69.654  1.00  0.00              
ATOM   1140  O   GLY A 147      11.817  -1.205  70.289  1.00  0.00              
ATOM   1141  N   ILE A 148      11.580  -2.820  68.754  1.00  0.00              
ATOM   1142  CA  ILE A 148      10.167  -2.540  68.579  1.00  0.00              
ATOM   1143  CB  ILE A 148       9.798  -1.990  67.174  1.00  0.00              
ATOM   1144  CG2 ILE A 148      10.360  -2.841  66.042  1.00  0.00              
ATOM   1145  CG1 ILE A 148       8.288  -1.780  67.065  1.00  0.00              
ATOM   1146  CD1 ILE A 148       7.807  -1.025  65.824  1.00  0.00              
ATOM   1147  C   ILE A 148       9.335  -3.738  69.004  1.00  0.00              
ATOM   1148  O   ILE A 148       9.412  -4.841  68.455  1.00  0.00              
ATOM   1149  N   VAL A 149       8.535  -3.472  70.029  1.00  0.00              
ATOM   1150  CA  VAL A 149       7.695  -4.481  70.639  1.00  0.00              
ATOM   1151  CB  VAL A 149       7.465  -4.176  72.133  1.00  0.00              
ATOM   1152  CG1 VAL A 149       6.860  -5.379  72.828  1.00  0.00              
ATOM   1153  CG2 VAL A 149       8.740  -3.774  72.843  1.00  0.00              
ATOM   1154  C   VAL A 149       6.358  -4.511  69.916  1.00  0.00              
ATOM   1155  O   VAL A 149       5.644  -3.508  69.850  1.00  0.00              
ATOM   1156  N   LEU A 150       6.026  -5.654  69.326  1.00  0.00              
ATOM   1157  CA  LEU A 150       4.677  -5.895  68.857  1.00  0.00              
ATOM   1158  CB  LEU A 150       4.692  -6.798  67.630  1.00  0.00              
ATOM   1159  CG  LEU A 150       3.356  -7.138  66.985  1.00  0.00              
ATOM   1160  CD1 LEU A 150       2.701  -5.899  66.394  1.00  0.00              
ATOM   1161  CD2 LEU A 150       3.562  -8.189  65.916  1.00  0.00              
ATOM   1162  C   LEU A 150       3.960  -6.566  70.018  1.00  0.00              
ATOM   1163  O   LEU A 150       4.238  -7.716  70.365  1.00  0.00              
ATOM   1164  N   ASP A 151       3.082  -5.819  70.679  1.00  0.00              
ATOM   1165  CA  ASP A 151       2.359  -6.317  71.834  1.00  0.00              
ATOM   1166  CB  ASP A 151       2.535  -5.347  73.008  1.00  0.00              
ATOM   1167  CG  ASP A 151       1.741  -5.687  74.264  1.00  0.00              
ATOM   1168  OD1 ASP A 151       1.692  -6.851  74.672  1.00  0.00              
ATOM   1169  OD2 ASP A 151       1.176  -4.763  74.850  1.00  0.00              
ATOM   1170  C   ASP A 151       0.892  -6.570  71.522  1.00  0.00              
ATOM   1171  O   ASP A 151       0.042  -5.687  71.660  1.00  0.00              
ATOM   1172  N   SER A 152       0.608  -7.801  71.104  1.00  0.00              
ATOM   1173  CA  SER A 152      -0.729  -8.213  70.723  1.00  0.00              
ATOM   1174  CB  SER A 152      -0.668  -8.882  69.361  1.00  0.00              
ATOM   1175  OG  SER A 152      -0.362  -7.944  68.344  1.00  0.00              
ATOM   1176  C   SER A 152      -1.355  -9.144  71.753  1.00  0.00              
ATOM   1177  O   SER A 152      -1.039 -10.335  71.844  1.00  0.00              
ATOM   1178  N   GLY A 153      -2.261  -8.605  72.565  1.00  0.00              
ATOM   1179  CA  GLY A 153      -2.879  -9.367  73.639  1.00  0.00              
ATOM   1180  C   GLY A 153      -4.157 -10.072  73.205  1.00  0.00              
ATOM   1181  O   GLY A 153      -4.334 -10.482  72.053  1.00  0.00              
ATOM   1182  N   ASP A 154      -5.061 -10.253  74.170  1.00  0.00              
ATOM   1183  CA  ASP A 154      -6.400 -10.732  73.855  1.00  0.00              
ATOM   1184  CB  ASP A 154      -7.102 -11.345  75.068  1.00  0.00              
ATOM   1185  CG  ASP A 154      -8.537 -11.791  74.787  1.00  0.00              
ATOM   1186  OD1 ASP A 154      -8.748 -12.630  73.912  1.00  0.00              
ATOM   1187  OD2 ASP A 154      -9.437 -11.285  75.459  1.00  0.00              
ATOM   1188  C   ASP A 154      -7.258  -9.622  73.275  1.00  0.00              
ATOM   1189  O   ASP A 154      -7.984  -9.856  72.315  1.00  0.00              
ATOM   1190  N   GLY A 155      -7.184  -8.407  73.814  1.00  0.00              
ATOM   1191  CA  GLY A 155      -8.002  -7.318  73.318  1.00  0.00              
ATOM   1192  C   GLY A 155      -7.226  -6.015  73.312  1.00  0.00              
ATOM   1193  O   GLY A 155      -7.454  -5.164  74.162  1.00  0.00              
ATOM   1194  N   VAL A 156      -6.198  -5.996  72.448  1.00  0.00              
ATOM   1195  CA  VAL A 156      -5.523  -4.807  71.924  1.00  0.00              
ATOM   1196  CB  VAL A 156      -5.282  -3.636  72.931  1.00  0.00              
ATOM   1197  CG1 VAL A 156      -4.191  -3.890  73.969  1.00  0.00              
ATOM   1198  CG2 VAL A 156      -5.073  -2.343  72.168  1.00  0.00              
ATOM   1199  C   VAL A 156      -4.201  -5.251  71.295  1.00  0.00              
ATOM   1200  O   VAL A 156      -3.622  -6.257  71.714  1.00  0.00              
ATOM   1201  N   THR A 157      -3.760  -4.547  70.251  1.00  0.00              
ATOM   1202  CA  THR A 157      -2.413  -4.637  69.716  1.00  0.00              
ATOM   1203  CB  THR A 157      -2.431  -5.090  68.235  1.00  0.00              
ATOM   1204  OG1 THR A 157      -2.808  -6.462  68.256  1.00  0.00              
ATOM   1205  CG2 THR A 157      -1.112  -4.891  67.488  1.00  0.00              
ATOM   1206  C   THR A 157      -1.776  -3.256  69.840  1.00  0.00              
ATOM   1207  O   THR A 157      -2.376  -2.235  69.490  1.00  0.00              
ATOM   1208  N   HIS A 158      -0.556  -3.205  70.365  1.00  0.00              
ATOM   1209  CA  HIS A 158       0.233  -1.987  70.349  1.00  0.00              
ATOM   1210  CB  HIS A 158       0.495  -1.483  71.759  1.00  0.00              
ATOM   1211  CG  HIS A 158      -0.743  -0.932  72.445  1.00  0.00              
ATOM   1212  ND1 HIS A 158      -1.376  -1.455  73.482  1.00  0.00              
ATOM   1213  CD2 HIS A 158      -1.373   0.238  72.089  1.00  0.00              
ATOM   1214  NE2 HIS A 158      -2.360   0.358  72.937  1.00  0.00              
ATOM   1215  CE1 HIS A 158      -2.359  -0.650  73.779  1.00  0.00              
ATOM   1216  C   HIS A 158       1.553  -2.254  69.651  1.00  0.00              
ATOM   1217  O   HIS A 158       2.191  -3.281  69.880  1.00  0.00              
ATOM   1218  N   ASN A 159       1.964  -1.348  68.768  1.00  0.00              
ATOM   1219  CA  ASN A 159       3.229  -1.469  68.061  1.00  0.00              
ATOM   1220  CB  ASN A 159       3.047  -1.223  66.555  1.00  0.00              
ATOM   1221  CG  ASN A 159       1.996  -2.085  65.857  1.00  0.00              
ATOM   1222  OD1 ASN A 159       2.273  -2.813  64.905  1.00  0.00              
ATOM   1223  ND2 ASN A 159       0.720  -2.021  66.209  1.00  0.00              
ATOM   1224  C   ASN A 159       4.076  -0.371  68.689  1.00  0.00              
ATOM   1225  O   ASN A 159       3.832   0.817  68.466  1.00  0.00              
ATOM   1226  N   VAL A 160       5.027  -0.753  69.547  1.00  0.00              
ATOM   1227  CA  VAL A 160       5.729   0.193  70.409  1.00  0.00              
ATOM   1228  CB  VAL A 160       5.508  -0.153  71.908  1.00  0.00              
ATOM   1229  CG1 VAL A 160       6.083   0.929  72.814  1.00  0.00              
ATOM   1230  CG2 VAL A 160       4.046  -0.374  72.249  1.00  0.00              
ATOM   1231  C   VAL A 160       7.229   0.216  70.118  1.00  0.00              
ATOM   1232  O   VAL A 160       7.919  -0.765  70.400  1.00  0.00              
ATOM   1233  N   PRO A 161       7.788   1.280  69.531  1.00  0.00              
ATOM   1234  CD  PRO A 161       7.046   2.258  68.741  1.00  0.00              
ATOM   1235  CA  PRO A 161       9.232   1.468  69.400  1.00  0.00              
ATOM   1236  CB  PRO A 161       9.327   2.438  68.247  1.00  0.00              
ATOM   1237  CG  PRO A 161       8.099   3.294  68.414  1.00  0.00              
ATOM   1238  C   PRO A 161       9.900   1.991  70.672  1.00  0.00              
ATOM   1239  O   PRO A 161       9.438   2.951  71.297  1.00  0.00              
ATOM   1240  N   ILE A 162      10.991   1.351  71.094  1.00  0.00              
ATOM   1241  CA  ILE A 162      11.689   1.711  72.321  1.00  0.00              
ATOM   1242  CB  ILE A 162      11.455   0.623  73.407  1.00  0.00              
ATOM   1243  CG2 ILE A 162      12.225   0.944  74.686  1.00  0.00              
ATOM   1244  CG1 ILE A 162       9.972   0.444  73.723  1.00  0.00              
ATOM   1245  CD1 ILE A 162       9.621  -0.691  74.696  1.00  0.00              
ATOM   1246  C   ILE A 162      13.177   1.868  72.023  1.00  0.00              
ATOM   1247  O   ILE A 162      13.782   1.025  71.356  1.00  0.00              
ATOM   1248  N   TYR A 163      13.779   2.954  72.509  1.00  0.00              
ATOM   1249  CA  TYR A 163      15.210   3.164  72.381  1.00  0.00              
ATOM   1250  CB  TYR A 163      15.478   4.401  71.509  1.00  0.00              
ATOM   1251  CG  TYR A 163      16.918   4.584  71.028  1.00  0.00              
ATOM   1252  CD1 TYR A 163      17.666   3.497  70.620  1.00  0.00              
ATOM   1253  CE1 TYR A 163      18.940   3.666  70.124  1.00  0.00              
ATOM   1254  CD2 TYR A 163      17.464   5.852  70.950  1.00  0.00              
ATOM   1255  CE2 TYR A 163      18.739   6.031  70.444  1.00  0.00              
ATOM   1256  CZ  TYR A 163      19.467   4.934  70.028  1.00  0.00              
ATOM   1257  OH  TYR A 163      20.732   5.100  69.494  1.00  0.00              
ATOM   1258  C   TYR A 163      15.776   3.351  73.782  1.00  0.00              
ATOM   1259  O   TYR A 163      15.415   4.294  74.488  1.00  0.00              
ATOM   1260  N   GLU A 164      16.624   2.407  74.211  1.00  0.00              
ATOM   1261  CA  GLU A 164      17.363   2.472  75.472  1.00  0.00              
ATOM   1262  CB  GLU A 164      18.463   3.531  75.386  1.00  0.00              
ATOM   1263  CG  GLU A 164      19.466   3.304  74.266  1.00  0.00              
ATOM   1264  CD  GLU A 164      20.379   4.499  74.061  1.00  0.00              
ATOM   1265  OE1 GLU A 164      19.924   5.495  73.506  1.00  0.00              
ATOM   1266  OE2 GLU A 164      21.539   4.416  74.461  1.00  0.00              
ATOM   1267  C   GLU A 164      16.491   2.681  76.711  1.00  0.00              
ATOM   1268  O   GLU A 164      16.790   3.475  77.605  1.00  0.00              
ATOM   1269  N   GLY A 165      15.373   1.957  76.759  1.00  0.00              
ATOM   1270  CA  GLY A 165      14.389   2.126  77.815  1.00  0.00              
ATOM   1271  C   GLY A 165      13.297   3.120  77.439  1.00  0.00              
ATOM   1272  O   GLY A 165      12.129   2.920  77.786  1.00  0.00              
ATOM   1273  N   TYR A 166      13.619   4.183  76.695  1.00  0.00              
ATOM   1274  CA  TYR A 166      12.641   5.211  76.392  1.00  0.00              
ATOM   1275  CB  TYR A 166      13.331   6.536  76.059  1.00  0.00              
ATOM   1276  CG  TYR A 166      12.463   7.746  76.379  1.00  0.00              
ATOM   1277  CD1 TYR A 166      12.454   8.238  77.669  1.00  0.00              
ATOM   1278  CE1 TYR A 166      11.631   9.291  78.000  1.00  0.00              
ATOM   1279  CD2 TYR A 166      11.666   8.328  75.409  1.00  0.00              
ATOM   1280  CE2 TYR A 166      10.837   9.381  75.739  1.00  0.00              
ATOM   1281  CZ  TYR A 166      10.818   9.846  77.037  1.00  0.00              
ATOM   1282  OH  TYR A 166       9.966  10.872  77.399  1.00  0.00              
ATOM   1283  C   TYR A 166      11.742   4.765  75.247  1.00  0.00              
ATOM   1284  O   TYR A 166      12.142   4.708  74.080  1.00  0.00              
ATOM   1285  N   ALA A 167      10.522   4.367  75.608  1.00  0.00              
ATOM   1286  CA  ALA A 167       9.465   4.141  74.632  1.00  0.00              
ATOM   1287  CB  ALA A 167       8.224   3.606  75.332  1.00  0.00              
ATOM   1288  C   ALA A 167       9.092   5.452  73.954  1.00  0.00              
ATOM   1289  O   ALA A 167       8.826   6.449  74.627  1.00  0.00              
ATOM   1290  N   LEU A 168       9.102   5.473  72.620  1.00  0.00              
ATOM   1291  CA  LEU A 168       8.884   6.696  71.863  1.00  0.00              
ATOM   1292  CB  LEU A 168       9.650   6.622  70.541  1.00  0.00              
ATOM   1293  CG  LEU A 168      11.169   6.479  70.608  1.00  0.00              
ATOM   1294  CD1 LEU A 168      11.738   6.223  69.226  1.00  0.00              
ATOM   1295  CD2 LEU A 168      11.814   7.705  71.238  1.00  0.00              
ATOM   1296  C   LEU A 168       7.398   6.983  71.646  1.00  0.00              
ATOM   1297  O   LEU A 168       6.793   6.484  70.691  1.00  0.00              
ATOM   1298  N   PRO A 169       6.782   7.841  72.481  1.00  0.00              
ATOM   1299  CD  PRO A 169       7.469   8.891  73.236  1.00  0.00              
ATOM   1300  CA  PRO A 169       5.330   7.982  72.602  1.00  0.00              
ATOM   1301  CB  PRO A 169       5.182   9.068  73.652  1.00  0.00              
ATOM   1302  CG  PRO A 169       6.395   9.940  73.450  1.00  0.00              
ATOM   1303  C   PRO A 169       4.574   8.304  71.318  1.00  0.00              
ATOM   1304  O   PRO A 169       3.515   7.742  71.040  1.00  0.00              
ATOM   1305  N   HIS A 170       5.176   9.171  70.500  1.00  0.00              
ATOM   1306  CA  HIS A 170       4.608   9.603  69.234  1.00  0.00              
ATOM   1307  CB  HIS A 170       5.502  10.679  68.598  1.00  0.00              
ATOM   1308  CG  HIS A 170       6.985  10.327  68.501  1.00  0.00              
ATOM   1309  ND1 HIS A 170       7.920  10.577  69.408  1.00  0.00              
ATOM   1310  CD2 HIS A 170       7.570   9.662  67.447  1.00  0.00              
ATOM   1311  NE2 HIS A 170       8.821   9.519  67.796  1.00  0.00              
ATOM   1312  CE1 HIS A 170       9.037  10.064  68.967  1.00  0.00              
ATOM   1313  C   HIS A 170       4.354   8.473  68.246  1.00  0.00              
ATOM   1314  O   HIS A 170       3.367   8.489  67.509  1.00  0.00              
ATOM   1315  N   ALA A 171       5.219   7.457  68.256  1.00  0.00              
ATOM   1316  CA  ALA A 171       5.168   6.427  67.238  1.00  0.00              
ATOM   1317  CB  ALA A 171       6.589   6.122  66.789  1.00  0.00              
ATOM   1318  C   ALA A 171       4.490   5.140  67.686  1.00  0.00              
ATOM   1319  O   ALA A 171       4.525   4.140  66.968  1.00  0.00              
ATOM   1320  N   ILE A 172       3.837   5.126  68.854  1.00  0.00              
ATOM   1321  CA  ILE A 172       3.159   3.924  69.322  1.00  0.00              
ATOM   1322  CB  ILE A 172       2.892   3.975  70.848  1.00  0.00              
ATOM   1323  CG2 ILE A 172       2.186   2.698  71.306  1.00  0.00              
ATOM   1324  CG1 ILE A 172       4.190   4.165  71.628  1.00  0.00              
ATOM   1325  CD1 ILE A 172       4.013   4.357  73.149  1.00  0.00              
ATOM   1326  C   ILE A 172       1.878   3.718  68.518  1.00  0.00              
ATOM   1327  O   ILE A 172       0.841   4.340  68.768  1.00  0.00              
ATOM   1328  N   MET A 173       1.958   2.853  67.507  1.00  0.00              
ATOM   1329  CA  MET A 173       0.799   2.571  66.678  1.00  0.00              
ATOM   1330  CB  MET A 173       1.203   2.102  65.286  1.00  0.00              
ATOM   1331  CG  MET A 173       1.847   3.178  64.417  1.00  0.00              
ATOM   1332  SD  MET A 173       0.763   4.582  64.052  1.00  0.00              
ATOM   1333  CE  MET A 173       1.590   5.853  64.966  1.00  0.00              
ATOM   1334  C   MET A 173      -0.143   1.575  67.335  1.00  0.00              
ATOM   1335  O   MET A 173       0.171   0.397  67.528  1.00  0.00              
ATOM   1336  N   ARG A 174      -1.301   2.087  67.741  1.00  0.00              
ATOM   1337  CA  ARG A 174      -2.348   1.264  68.318  1.00  0.00              
ATOM   1338  CB  ARG A 174      -3.196   2.119  69.257  1.00  0.00              
ATOM   1339  CG  ARG A 174      -4.305   1.369  69.981  1.00  0.00              
ATOM   1340  CD  ARG A 174      -5.062   2.315  70.891  1.00  0.00              
ATOM   1341  NE  ARG A 174      -6.225   1.654  71.454  1.00  0.00              
ATOM   1342  CZ  ARG A 174      -6.218   1.057  72.646  1.00  0.00              
ATOM   1343  NH1 ARG A 174      -7.334   0.488  73.068  1.00  0.00              
ATOM   1344  NH2 ARG A 174      -5.124   0.942  73.392  1.00  0.00              
ATOM   1345  C   ARG A 174      -3.218   0.633  67.236  1.00  0.00              
ATOM   1346  O   ARG A 174      -3.530   1.251  66.217  1.00  0.00              
ATOM   1347  N   LEU A 175      -3.595  -0.622  67.467  1.00  0.00              
ATOM   1348  CA  LEU A 175      -4.557  -1.326  66.642  1.00  0.00              
ATOM   1349  CB  LEU A 175      -3.815  -2.245  65.664  1.00  0.00              
ATOM   1350  CG  LEU A 175      -4.588  -3.183  64.740  1.00  0.00              
ATOM   1351  CD1 LEU A 175      -5.522  -2.422  63.817  1.00  0.00              
ATOM   1352  CD2 LEU A 175      -3.621  -4.016  63.921  1.00  0.00              
ATOM   1353  C   LEU A 175      -5.402  -2.130  67.619  1.00  0.00              
ATOM   1354  O   LEU A 175      -4.910  -3.068  68.239  1.00  0.00              
ATOM   1355  N   ASP A 176      -6.683  -1.801  67.805  1.00  0.00              
ATOM   1356  CA  ASP A 176      -7.508  -2.475  68.813  1.00  0.00              
ATOM   1357  CB  ASP A 176      -8.816  -1.724  69.058  1.00  0.00              
ATOM   1358  CG  ASP A 176      -8.621  -0.400  69.783  1.00  0.00              
ATOM   1359  OD1 ASP A 176      -9.009  -0.282  70.946  1.00  0.00              
ATOM   1360  OD2 ASP A 176      -8.081   0.524  69.174  1.00  0.00              
ATOM   1361  C   ASP A 176      -7.797  -3.950  68.554  1.00  0.00              
ATOM   1362  O   ASP A 176      -8.175  -4.699  69.455  1.00  0.00              
ATOM   1363  N   LEU A 177      -7.592  -4.366  67.302  1.00  0.00              
ATOM   1364  CA  LEU A 177      -7.728  -5.746  66.869  1.00  0.00              
ATOM   1365  CB  LEU A 177      -7.513  -5.761  65.358  1.00  0.00              
ATOM   1366  CG  LEU A 177      -7.402  -7.044  64.545  1.00  0.00              
ATOM   1367  CD1 LEU A 177      -8.700  -7.826  64.523  1.00  0.00              
ATOM   1368  CD2 LEU A 177      -7.009  -6.679  63.131  1.00  0.00              
ATOM   1369  C   LEU A 177      -6.748  -6.694  67.558  1.00  0.00              
ATOM   1370  O   LEU A 177      -5.532  -6.480  67.546  1.00  0.00              
ATOM   1371  N   ALA A 178      -7.299  -7.736  68.184  1.00  0.00              
ATOM   1372  CA  ALA A 178      -6.520  -8.826  68.750  1.00  0.00              
ATOM   1373  CB  ALA A 178      -5.908  -8.358  70.063  1.00  0.00              
ATOM   1374  C   ALA A 178      -7.379 -10.073  68.987  1.00  0.00              
ATOM   1375  O   ALA A 178      -8.453 -10.203  68.387  1.00  0.00              
ATOM   1376  N   GLY A 179      -6.966 -10.983  69.884  1.00  0.00              
ATOM   1377  CA  GLY A 179      -7.495 -12.338  69.999  1.00  0.00              
ATOM   1378  C   GLY A 179      -9.004 -12.488  70.130  1.00  0.00              
ATOM   1379  O   GLY A 179      -9.586 -13.402  69.537  1.00  0.00              
ATOM   1380  N   ARG A 180      -9.637 -11.592  70.888  1.00  0.00              
ATOM   1381  CA  ARG A 180     -11.076 -11.565  71.102  1.00  0.00              
ATOM   1382  CB  ARG A 180     -11.379 -10.472  72.115  1.00  0.00              
ATOM   1383  CG  ARG A 180     -12.819 -10.390  72.606  1.00  0.00              
ATOM   1384  CD  ARG A 180     -12.935  -9.345  73.708  1.00  0.00              
ATOM   1385  NE  ARG A 180     -12.050  -9.681  74.811  1.00  0.00              
ATOM   1386  CZ  ARG A 180     -11.940  -8.962  75.922  1.00  0.00              
ATOM   1387  NH1 ARG A 180     -11.045  -9.371  76.801  1.00  0.00              
ATOM   1388  NH2 ARG A 180     -12.689  -7.893  76.168  1.00  0.00              
ATOM   1389  C   ARG A 180     -11.802 -11.275  69.797  1.00  0.00              
ATOM   1390  O   ARG A 180     -12.780 -11.938  69.442  1.00  0.00              
ATOM   1391  N   ASP A 181     -11.257 -10.318  69.038  1.00  0.00              
ATOM   1392  CA  ASP A 181     -11.846  -9.905  67.772  1.00  0.00              
ATOM   1393  CB  ASP A 181     -11.143  -8.697  67.168  1.00  0.00              
ATOM   1394  CG  ASP A 181     -11.089  -7.473  68.061  1.00  0.00              
ATOM   1395  OD1 ASP A 181     -10.222  -7.450  68.936  1.00  0.00              
ATOM   1396  OD2 ASP A 181     -11.884  -6.556  67.872  1.00  0.00              
ATOM   1397  C   ASP A 181     -11.726 -11.061  66.796  1.00  0.00              
ATOM   1398  O   ASP A 181     -12.682 -11.382  66.092  1.00  0.00              
ATOM   1399  N   LEU A 182     -10.564 -11.728  66.801  1.00  0.00              
ATOM   1400  CA  LEU A 182     -10.371 -12.944  66.023  1.00  0.00              
ATOM   1401  CB  LEU A 182      -8.942 -13.458  66.116  1.00  0.00              
ATOM   1402  CG  LEU A 182      -7.780 -12.599  65.651  1.00  0.00              
ATOM   1403  CD1 LEU A 182      -6.537 -13.459  65.637  1.00  0.00              
ATOM   1404  CD2 LEU A 182      -8.001 -12.047  64.256  1.00  0.00              
ATOM   1405  C   LEU A 182     -11.312 -14.069  66.428  1.00  0.00              
ATOM   1406  O   LEU A 182     -11.825 -14.771  65.563  1.00  0.00              
ATOM   1407  N   THR A 183     -11.587 -14.234  67.728  1.00  0.00              
ATOM   1408  CA  THR A 183     -12.550 -15.219  68.216  1.00  0.00              
ATOM   1409  CB  THR A 183     -12.551 -15.212  69.761  1.00  0.00              
ATOM   1410  OG1 THR A 183     -11.246 -15.594  70.165  1.00  0.00              
ATOM   1411  CG2 THR A 183     -13.560 -16.158  70.381  1.00  0.00              
ATOM   1412  C   THR A 183     -13.948 -14.919  67.676  1.00  0.00              
ATOM   1413  O   THR A 183     -14.652 -15.801  67.179  1.00  0.00              
ATOM   1414  N   ASP A 184     -14.322 -13.636  67.716  1.00  0.00              
ATOM   1415  CA  ASP A 184     -15.631 -13.186  67.255  1.00  0.00              
ATOM   1416  CB  ASP A 184     -15.863 -11.704  67.581  1.00  0.00              
ATOM   1417  CG  ASP A 184     -15.781 -11.302  69.053  1.00  0.00              
ATOM   1418  OD1 ASP A 184     -15.323 -10.192  69.322  1.00  0.00              
ATOM   1419  OD2 ASP A 184     -16.165 -12.074  69.939  1.00  0.00              
ATOM   1420  C   ASP A 184     -15.781 -13.411  65.754  1.00  0.00              
ATOM   1421  O   ASP A 184     -16.800 -13.907  65.268  1.00  0.00              
ATOM   1422  N   TYR A 185     -14.720 -13.080  65.016  1.00  0.00              
ATOM   1423  CA  TYR A 185     -14.618 -13.372  63.596  1.00  0.00              
ATOM   1424  CB  TYR A 185     -13.379 -12.651  63.059  1.00  0.00              
ATOM   1425  CG  TYR A 185     -12.946 -13.013  61.647  1.00  0.00              
ATOM   1426  CD1 TYR A 185     -13.645 -12.572  60.539  1.00  0.00              
ATOM   1427  CE1 TYR A 185     -13.223 -12.932  59.273  1.00  0.00              
ATOM   1428  CD2 TYR A 185     -11.833 -13.808  61.497  1.00  0.00              
ATOM   1429  CE2 TYR A 185     -11.418 -14.165  60.239  1.00  0.00              
ATOM   1430  CZ  TYR A 185     -12.098 -13.718  59.135  1.00  0.00              
ATOM   1431  OH  TYR A 185     -11.608 -14.045  57.887  1.00  0.00              
ATOM   1432  C   TYR A 185     -14.587 -14.872  63.305  1.00  0.00              
ATOM   1433  O   TYR A 185     -15.127 -15.309  62.288  1.00  0.00              
ATOM   1434  N   LEU A 186     -13.981 -15.691  64.169  1.00  0.00              
ATOM   1435  CA  LEU A 186     -13.970 -17.134  63.983  1.00  0.00              
ATOM   1436  CB  LEU A 186     -12.986 -17.809  64.934  1.00  0.00              
ATOM   1437  CG  LEU A 186     -12.630 -19.277  64.714  1.00  0.00              
ATOM   1438  CD1 LEU A 186     -11.981 -19.506  63.360  1.00  0.00              
ATOM   1439  CD2 LEU A 186     -11.681 -19.740  65.795  1.00  0.00              
ATOM   1440  C   LEU A 186     -15.375 -17.698  64.145  1.00  0.00              
ATOM   1441  O   LEU A 186     -15.753 -18.606  63.403  1.00  0.00              
ATOM   1442  N   MET A 187     -16.175 -17.144  65.071  1.00  0.00              
ATOM   1443  CA  MET A 187     -17.602 -17.448  65.128  1.00  0.00              
ATOM   1444  CB  MET A 187     -18.351 -16.695  66.224  1.00  0.00              
ATOM   1445  CG  MET A 187     -17.912 -16.939  67.655  1.00  0.00              
ATOM   1446  SD  MET A 187     -19.110 -16.285  68.845  1.00  0.00              
ATOM   1447  CE  MET A 187     -18.886 -14.544  68.617  1.00  0.00              
ATOM   1448  C   MET A 187     -18.270 -17.099  63.805  1.00  0.00              
ATOM   1449  O   MET A 187     -18.933 -17.953  63.225  1.00  0.00              
ATOM   1450  N   LYS A 188     -18.051 -15.872  63.308  1.00  0.00              
ATOM   1451  CA  LYS A 188     -18.563 -15.408  62.019  1.00  0.00              
ATOM   1452  CB  LYS A 188     -17.986 -14.012  61.742  1.00  0.00              
ATOM   1453  CG  LYS A 188     -18.261 -13.366  60.387  1.00  0.00              
ATOM   1454  CD  LYS A 188     -17.433 -12.092  60.261  1.00  0.00              
ATOM   1455  CE  LYS A 188     -17.636 -11.462  58.890  1.00  0.00              
ATOM   1456  NZ  LYS A 188     -16.872 -10.235  58.734  1.00  0.00              
ATOM   1457  C   LYS A 188     -18.268 -16.355  60.856  1.00  0.00              
ATOM   1458  O   LYS A 188     -19.182 -16.774  60.139  1.00  0.00              
ATOM   1459  N   ILE A 189     -17.005 -16.734  60.647  1.00  0.00              
ATOM   1460  CA  ILE A 189     -16.669 -17.635  59.552  1.00  0.00              
ATOM   1461  CB  ILE A 189     -15.179 -17.558  59.155  1.00  0.00              
ATOM   1462  CG2 ILE A 189     -14.955 -16.204  58.491  1.00  0.00              
ATOM   1463  CG1 ILE A 189     -14.204 -17.817  60.298  1.00  0.00              
ATOM   1464  CD1 ILE A 189     -12.713 -17.693  59.927  1.00  0.00              
ATOM   1465  C   ILE A 189     -17.157 -19.062  59.772  1.00  0.00              
ATOM   1466  O   ILE A 189     -17.625 -19.712  58.831  1.00  0.00              
ATOM   1467  N   LEU A 190     -17.131 -19.556  61.016  1.00  0.00              
ATOM   1468  CA  LEU A 190     -17.705 -20.859  61.308  1.00  0.00              
ATOM   1469  CB  LEU A 190     -17.227 -21.423  62.643  1.00  0.00              
ATOM   1470  CG  LEU A 190     -15.991 -22.327  62.606  1.00  0.00              
ATOM   1471  CD1 LEU A 190     -14.777 -21.636  62.016  1.00  0.00              
ATOM   1472  CD2 LEU A 190     -15.659 -22.833  63.994  1.00  0.00              
ATOM   1473  C   LEU A 190     -19.220 -20.912  61.184  1.00  0.00              
ATOM   1474  O   LEU A 190     -19.740 -21.957  60.796  1.00  0.00              
ATOM   1475  N   THR A 191     -19.959 -19.821  61.427  1.00  0.00              
ATOM   1476  CA  THR A 191     -21.380 -19.780  61.112  1.00  0.00              
ATOM   1477  CB  THR A 191     -22.106 -18.563  61.727  1.00  0.00              
ATOM   1478  OG1 THR A 191     -21.320 -17.394  61.534  1.00  0.00              
ATOM   1479  CG2 THR A 191     -22.350 -18.767  63.209  1.00  0.00              
ATOM   1480  C   THR A 191     -21.626 -19.865  59.613  1.00  0.00              
ATOM   1481  O   THR A 191     -22.592 -20.487  59.170  1.00  0.00              
ATOM   1482  N   GLU A 192     -20.720 -19.297  58.805  1.00  0.00              
ATOM   1483  CA  GLU A 192     -20.821 -19.423  57.355  1.00  0.00              
ATOM   1484  CB  GLU A 192     -19.902 -18.438  56.626  1.00  0.00              
ATOM   1485  CG  GLU A 192     -19.911 -16.986  57.121  1.00  0.00              
ATOM   1486  CD  GLU A 192     -21.275 -16.384  57.440  1.00  0.00              
ATOM   1487  OE1 GLU A 192     -21.922 -15.871  56.528  1.00  0.00              
ATOM   1488  OE2 GLU A 192     -21.687 -16.427  58.603  1.00  0.00              
ATOM   1489  C   GLU A 192     -20.524 -20.853  56.913  1.00  0.00              
ATOM   1490  O   GLU A 192     -21.042 -21.322  55.901  1.00  0.00              
ATOM   1491  N   ARG A 193     -19.701 -21.570  57.684  1.00  0.00              
ATOM   1492  CA  ARG A 193     -19.554 -23.009  57.523  1.00  0.00              
ATOM   1493  CB  ARG A 193     -18.077 -23.359  57.755  1.00  0.00              
ATOM   1494  CG  ARG A 193     -17.652 -24.737  57.260  1.00  0.00              
ATOM   1495  CD  ARG A 193     -16.168 -24.953  57.494  1.00  0.00              
ATOM   1496  NE  ARG A 193     -15.802 -26.337  57.244  1.00  0.00              
ATOM   1497  CZ  ARG A 193     -14.700 -26.703  56.590  1.00  0.00              
ATOM   1498  NH1 ARG A 193     -14.448 -28.002  56.483  1.00  0.00              
ATOM   1499  NH2 ARG A 193     -13.848 -25.814  56.084  1.00  0.00              
ATOM   1500  C   ARG A 193     -20.515 -23.766  58.458  1.00  0.00              
ATOM   1501  O   ARG A 193     -20.210 -24.838  58.987  1.00  0.00              
ATOM   1502  N   GLY A 194     -21.697 -23.205  58.749  1.00  0.00              
ATOM   1503  CA  GLY A 194     -22.754 -23.904  59.472  1.00  0.00              
ATOM   1504  C   GLY A 194     -22.623 -23.898  60.992  1.00  0.00              
ATOM   1505  O   GLY A 194     -23.624 -23.796  61.711  1.00  0.00              
ATOM   1506  N   TYR A 195     -21.397 -23.976  61.516  1.00  0.00              
ATOM   1507  CA  TYR A 195     -21.153 -24.223  62.929  1.00  0.00              
ATOM   1508  CB  TYR A 195     -19.695 -24.619  63.165  1.00  0.00              
ATOM   1509  CG  TYR A 195     -19.117 -25.658  62.211  1.00  0.00              
ATOM   1510  CD1 TYR A 195     -17.881 -25.410  61.658  1.00  0.00              
ATOM   1511  CE1 TYR A 195     -17.314 -26.324  60.802  1.00  0.00              
ATOM   1512  CD2 TYR A 195     -19.797 -26.823  61.898  1.00  0.00              
ATOM   1513  CE2 TYR A 195     -19.232 -27.741  61.033  1.00  0.00              
ATOM   1514  CZ  TYR A 195     -17.985 -27.489  60.501  1.00  0.00              
ATOM   1515  OH  TYR A 195     -17.372 -28.419  59.679  1.00  0.00              
ATOM   1516  C   TYR A 195     -21.509 -22.994  63.759  1.00  0.00              
ATOM   1517  O   TYR A 195     -20.733 -22.058  63.974  1.00  0.00              
ATOM   1518  N   SER A 196     -22.752 -23.015  64.226  1.00  0.00              
ATOM   1519  CA  SER A 196     -23.345 -21.873  64.892  1.00  0.00              
ATOM   1520  CB  SER A 196     -24.855 -21.967  64.716  1.00  0.00              
ATOM   1521  OG  SER A 196     -25.179 -21.958  63.328  1.00  0.00              
ATOM   1522  C   SER A 196     -22.920 -21.660  66.343  1.00  0.00              
ATOM   1523  O   SER A 196     -23.654 -21.920  67.300  1.00  0.00              
ATOM   1524  N   PHE A 197     -21.701 -21.139  66.514  1.00  0.00              
ATOM   1525  CA  PHE A 197     -21.147 -20.814  67.826  1.00  0.00              
ATOM   1526  CB  PHE A 197     -19.623 -20.701  67.714  1.00  0.00              
ATOM   1527  CG  PHE A 197     -18.917 -22.044  67.632  1.00  0.00              
ATOM   1528  CD1 PHE A 197     -18.804 -22.706  66.427  1.00  0.00              
ATOM   1529  CD2 PHE A 197     -18.393 -22.608  68.777  1.00  0.00              
ATOM   1530  CE1 PHE A 197     -18.185 -23.936  66.380  1.00  0.00              
ATOM   1531  CE2 PHE A 197     -17.771 -23.834  68.722  1.00  0.00              
ATOM   1532  CZ  PHE A 197     -17.670 -24.500  67.523  1.00  0.00              
ATOM   1533  C   PHE A 197     -21.731 -19.576  68.516  1.00  0.00              
ATOM   1534  O   PHE A 197     -21.044 -18.821  69.207  1.00  0.00              
ATOM   1535  N   VAL A 198     -23.049 -19.395  68.441  1.00  0.00              
ATOM   1536  CA  VAL A 198     -23.681 -18.123  68.773  1.00  0.00              
ATOM   1537  CB  VAL A 198     -24.890 -17.868  67.827  1.00  0.00              
ATOM   1538  CG1 VAL A 198     -24.397 -17.630  66.408  1.00  0.00              
ATOM   1539  CG2 VAL A 198     -25.909 -19.006  67.837  1.00  0.00              
ATOM   1540  C   VAL A 198     -24.028 -17.877  70.245  1.00  0.00              
ATOM   1541  O   VAL A 198     -25.121 -17.412  70.575  1.00  0.00              
ATOM   1542  N   THR A 199     -23.099 -18.162  71.164  1.00  0.00              
ATOM   1543  CA  THR A 199     -23.292 -17.897  72.587  1.00  0.00              
ATOM   1544  CB  THR A 199     -24.339 -18.854  73.233  1.00  0.00              
ATOM   1545  OG1 THR A 199     -24.571 -18.355  74.546  1.00  0.00              
ATOM   1546  CG2 THR A 199     -23.915 -20.314  73.296  1.00  0.00              
ATOM   1547  C   THR A 199     -21.952 -17.937  73.317  1.00  0.00              
ATOM   1548  O   THR A 199     -20.957 -18.423  72.781  1.00  0.00              
ATOM   1549  N   THR A 200     -21.946 -17.483  74.571  1.00  0.00              
ATOM   1550  CA  THR A 200     -20.750 -17.264  75.377  1.00  0.00              
ATOM   1551  CB  THR A 200     -21.190 -16.705  76.739  1.00  0.00              
ATOM   1552  OG1 THR A 200     -22.305 -17.507  77.119  1.00  0.00              
ATOM   1553  CG2 THR A 200     -21.564 -15.233  76.684  1.00  0.00              
ATOM   1554  C   THR A 200     -19.873 -18.494  75.579  1.00  0.00              
ATOM   1555  O   THR A 200     -18.673 -18.474  75.293  1.00  0.00              
ATOM   1556  N   ALA A 201     -20.483 -19.582  76.062  1.00  0.00              
ATOM   1557  CA  ALA A 201     -19.804 -20.864  76.216  1.00  0.00              
ATOM   1558  CB  ALA A 201     -20.800 -21.905  76.700  1.00  0.00              
ATOM   1559  C   ALA A 201     -19.200 -21.365  74.908  1.00  0.00              
ATOM   1560  O   ALA A 201     -18.047 -21.798  74.855  1.00  0.00              
ATOM   1561  N   GLU A 202     -19.972 -21.235  73.824  1.00  0.00              
ATOM   1562  CA  GLU A 202     -19.500 -21.579  72.495  1.00  0.00              
ATOM   1563  CB  GLU A 202     -20.654 -21.548  71.505  1.00  0.00              
ATOM   1564  CG  GLU A 202     -21.624 -22.723  71.595  1.00  0.00              
ATOM   1565  CD  GLU A 202     -21.073 -24.040  71.066  1.00  0.00              
ATOM   1566  OE1 GLU A 202     -21.116 -24.253  69.855  1.00  0.00              
ATOM   1567  OE2 GLU A 202     -20.614 -24.853  71.866  1.00  0.00              
ATOM   1568  C   GLU A 202     -18.377 -20.663  72.027  1.00  0.00              
ATOM   1569  O   GLU A 202     -17.454 -21.125  71.361  1.00  0.00              
ATOM   1570  N   ARG A 203     -18.404 -19.379  72.399  1.00  0.00              
ATOM   1571  CA  ARG A 203     -17.335 -18.445  72.076  1.00  0.00              
ATOM   1572  CB  ARG A 203     -17.723 -17.026  72.480  1.00  0.00              
ATOM   1573  CG  ARG A 203     -16.903 -15.977  71.747  1.00  0.00              
ATOM   1574  CD  ARG A 203     -17.204 -14.555  72.190  1.00  0.00              
ATOM   1575  NE  ARG A 203     -16.629 -14.257  73.492  1.00  0.00              
ATOM   1576  CZ  ARG A 203     -15.981 -13.117  73.747  1.00  0.00              
ATOM   1577  NH1 ARG A 203     -15.552 -12.918  74.990  1.00  0.00              
ATOM   1578  NH2 ARG A 203     -15.744 -12.216  72.794  1.00  0.00              
ATOM   1579  C   ARG A 203     -16.050 -18.862  72.783  1.00  0.00              
ATOM   1580  O   ARG A 203     -14.976 -18.840  72.184  1.00  0.00              
ATOM   1581  N   GLU A 204     -16.144 -19.291  74.048  1.00  0.00              
ATOM   1582  CA  GLU A 204     -15.009 -19.873  74.753  1.00  0.00              
ATOM   1583  CB  GLU A 204     -15.376 -20.167  76.202  1.00  0.00              
ATOM   1584  CG  GLU A 204     -15.490 -18.922  77.078  1.00  0.00              
ATOM   1585  CD  GLU A 204     -14.150 -18.279  77.410  1.00  0.00              
ATOM   1586  OE1 GLU A 204     -13.505 -18.717  78.367  1.00  0.00              
ATOM   1587  OE2 GLU A 204     -13.742 -17.336  76.730  1.00  0.00              
ATOM   1588  C   GLU A 204     -14.467 -21.131  74.083  1.00  0.00              
ATOM   1589  O   GLU A 204     -13.252 -21.289  73.949  1.00  0.00              
ATOM   1590  N   ILE A 205     -15.354 -22.023  73.625  1.00  0.00              
ATOM   1591  CA  ILE A 205     -14.935 -23.203  72.875  1.00  0.00              
ATOM   1592  CB  ILE A 205     -16.114 -24.188  72.662  1.00  0.00              
ATOM   1593  CG2 ILE A 205     -15.686 -25.395  71.828  1.00  0.00              
ATOM   1594  CG1 ILE A 205     -16.652 -24.666  74.009  1.00  0.00              
ATOM   1595  CD1 ILE A 205     -17.922 -25.537  73.940  1.00  0.00              
ATOM   1596  C   ILE A 205     -14.260 -22.814  71.560  1.00  0.00              
ATOM   1597  O   ILE A 205     -13.189 -23.339  71.254  1.00  0.00              
ATOM   1598  N   VAL A 206     -14.808 -21.865  70.793  1.00  0.00              
ATOM   1599  CA  VAL A 206     -14.206 -21.454  69.531  1.00  0.00              
ATOM   1600  CB  VAL A 206     -15.223 -20.665  68.666  1.00  0.00              
ATOM   1601  CG1 VAL A 206     -15.308 -19.180  68.962  1.00  0.00              
ATOM   1602  CG2 VAL A 206     -14.974 -20.925  67.197  1.00  0.00              
ATOM   1603  C   VAL A 206     -12.873 -20.733  69.742  1.00  0.00              
ATOM   1604  O   VAL A 206     -11.950 -20.871  68.937  1.00  0.00              
ATOM   1605  N   ARG A 207     -12.738 -20.006  70.857  1.00  0.00              
ATOM   1606  CA  ARG A 207     -11.466 -19.429  71.267  1.00  0.00              
ATOM   1607  CB  ARG A 207     -11.663 -18.586  72.514  1.00  0.00              
ATOM   1608  CG  ARG A 207     -10.504 -17.650  72.828  1.00  0.00              
ATOM   1609  CD  ARG A 207     -10.370 -17.515  74.333  1.00  0.00              
ATOM   1610  NE  ARG A 207      -9.916 -18.782  74.881  1.00  0.00              
ATOM   1611  CZ  ARG A 207     -10.253 -19.228  76.089  1.00  0.00              
ATOM   1612  NH1 ARG A 207      -9.733 -20.382  76.477  1.00  0.00              
ATOM   1613  NH2 ARG A 207     -11.091 -18.559  76.874  1.00  0.00              
ATOM   1614  C   ARG A 207     -10.462 -20.539  71.565  1.00  0.00              
ATOM   1615  O   ARG A 207      -9.300 -20.454  71.166  1.00  0.00              
ATOM   1616  N   ASP A 208     -10.893 -21.610  72.244  1.00  0.00              
ATOM   1617  CA  ASP A 208     -10.045 -22.777  72.459  1.00  0.00              
ATOM   1618  CB  ASP A 208     -10.714 -23.775  73.398  1.00  0.00              
ATOM   1619  CG  ASP A 208      -9.850 -24.992  73.699  1.00  0.00              
ATOM   1620  OD1 ASP A 208     -10.155 -26.079  73.193  1.00  0.00              
ATOM   1621  OD2 ASP A 208      -8.889 -24.869  74.455  1.00  0.00              
ATOM   1622  C   ASP A 208      -9.647 -23.472  71.161  1.00  0.00              
ATOM   1623  O   ASP A 208      -8.512 -23.931  71.039  1.00  0.00              
ATOM   1624  N   ILE A 209     -10.568 -23.551  70.192  1.00  0.00              
ATOM   1625  CA  ILE A 209     -10.274 -24.040  68.846  1.00  0.00              
ATOM   1626  CB  ILE A 209     -11.530 -23.984  67.937  1.00  0.00              
ATOM   1627  CG2 ILE A 209     -11.177 -24.355  66.503  1.00  0.00              
ATOM   1628  CG1 ILE A 209     -12.654 -24.864  68.457  1.00  0.00              
ATOM   1629  CD1 ILE A 209     -13.963 -24.812  67.645  1.00  0.00              
ATOM   1630  C   ILE A 209      -9.158 -23.207  68.228  1.00  0.00              
ATOM   1631  O   ILE A 209      -8.176 -23.753  67.726  1.00  0.00              
ATOM   1632  N   LYS A 210      -9.307 -21.880  68.295  1.00  0.00              
ATOM   1633  CA  LYS A 210      -8.317 -20.943  67.790  1.00  0.00              
ATOM   1634  CB  LYS A 210      -8.810 -19.532  68.079  1.00  0.00              
ATOM   1635  CG  LYS A 210      -8.058 -18.418  67.374  1.00  0.00              
ATOM   1636  CD  LYS A 210      -8.549 -17.046  67.805  1.00  0.00              
ATOM   1637  CE  LYS A 210      -8.299 -16.836  69.290  1.00  0.00              
ATOM   1638  NZ  LYS A 210      -7.815 -15.491  69.516  1.00  0.00              
ATOM   1639  C   LYS A 210      -6.954 -21.197  68.429  1.00  0.00              
ATOM   1640  O   LYS A 210      -5.980 -21.452  67.720  1.00  0.00              
ATOM   1641  N   GLU A 211      -6.906 -21.231  69.767  1.00  0.00              
ATOM   1642  CA  GLU A 211      -5.686 -21.512  70.519  1.00  0.00              
ATOM   1643  CB  GLU A 211      -5.982 -21.566  72.013  1.00  0.00              
ATOM   1644  CG  GLU A 211      -6.462 -20.259  72.629  1.00  0.00              
ATOM   1645  CD  GLU A 211      -6.815 -20.388  74.103  1.00  0.00              
ATOM   1646  OE1 GLU A 211      -6.057 -19.895  74.934  1.00  0.00              
ATOM   1647  OE2 GLU A 211      -7.849 -20.980  74.430  1.00  0.00              
ATOM   1648  C   GLU A 211      -4.991 -22.813  70.132  1.00  0.00              
ATOM   1649  O   GLU A 211      -3.763 -22.874  70.088  1.00  0.00              
ATOM   1650  N   LYS A 212      -5.769 -23.866  69.871  1.00  0.00              
ATOM   1651  CA  LYS A 212      -5.209 -25.146  69.463  1.00  0.00              
ATOM   1652  CB  LYS A 212      -6.175 -26.266  69.814  1.00  0.00              
ATOM   1653  CG  LYS A 212      -6.187 -26.578  71.298  1.00  0.00              
ATOM   1654  CD  LYS A 212      -7.335 -27.516  71.607  1.00  0.00              
ATOM   1655  CE  LYS A 212      -7.266 -27.937  73.063  1.00  0.00              
ATOM   1656  NZ  LYS A 212      -8.551 -28.459  73.482  1.00  0.00              
ATOM   1657  C   LYS A 212      -4.829 -25.254  67.993  1.00  0.00              
ATOM   1658  O   LYS A 212      -3.802 -25.843  67.656  1.00  0.00              
ATOM   1659  N   LEU A 213      -5.644 -24.697  67.096  1.00  0.00              
ATOM   1660  CA  LEU A 213      -5.499 -24.975  65.677  1.00  0.00              
ATOM   1661  CB  LEU A 213      -6.817 -25.480  65.089  1.00  0.00              
ATOM   1662  CG  LEU A 213      -7.425 -26.783  65.596  1.00  0.00              
ATOM   1663  CD1 LEU A 213      -8.716 -27.068  64.849  1.00  0.00              
ATOM   1664  CD2 LEU A 213      -6.460 -27.946  65.426  1.00  0.00              
ATOM   1665  C   LEU A 213      -4.989 -23.843  64.804  1.00  0.00              
ATOM   1666  O   LEU A 213      -4.336 -24.115  63.792  1.00  0.00              
ATOM   1667  N   CYS A 214      -5.249 -22.580  65.150  1.00  0.00              
ATOM   1668  CA  CYS A 214      -5.053 -21.503  64.193  1.00  0.00              
ATOM   1669  CB  CYS A 214      -5.891 -20.284  64.551  1.00  0.00              
ATOM   1670  SG  CYS A 214      -5.224 -19.275  65.897  1.00  0.00              
ATOM   1671  C   CYS A 214      -3.598 -21.101  64.011  1.00  0.00              
ATOM   1672  O   CYS A 214      -2.788 -21.146  64.940  1.00  0.00              
ATOM   1673  N   TYR A 215      -3.271 -20.693  62.787  1.00  0.00              
ATOM   1674  CA  TYR A 215      -1.911 -20.331  62.435  1.00  0.00              
ATOM   1675  CB  TYR A 215      -1.138 -21.537  61.870  1.00  0.00              
ATOM   1676  CG  TYR A 215      -1.755 -22.241  60.666  1.00  0.00              
ATOM   1677  CD1 TYR A 215      -1.308 -21.953  59.389  1.00  0.00              
ATOM   1678  CE1 TYR A 215      -1.847 -22.614  58.305  1.00  0.00              
ATOM   1679  CD2 TYR A 215      -2.742 -23.188  60.857  1.00  0.00              
ATOM   1680  CE2 TYR A 215      -3.282 -23.849  59.777  1.00  0.00              
ATOM   1681  CZ  TYR A 215      -2.831 -23.557  58.509  1.00  0.00              
ATOM   1682  OH  TYR A 215      -3.378 -24.220  57.429  1.00  0.00              
ATOM   1683  C   TYR A 215      -1.930 -19.188  61.439  1.00  0.00              
ATOM   1684  O   TYR A 215      -2.905 -19.007  60.707  1.00  0.00              
ATOM   1685  N   VAL A 216      -0.865 -18.392  61.401  1.00  0.00              
ATOM   1686  CA  VAL A 216      -0.787 -17.296  60.456  1.00  0.00              
ATOM   1687  CB  VAL A 216       0.086 -16.148  60.996  1.00  0.00              
ATOM   1688  CG1 VAL A 216       0.121 -14.991  60.012  1.00  0.00              
ATOM   1689  CG2 VAL A 216      -0.450 -15.642  62.325  1.00  0.00              
ATOM   1690  C   VAL A 216      -0.237 -17.854  59.152  1.00  0.00              
ATOM   1691  O   VAL A 216       0.818 -18.492  59.111  1.00  0.00              
ATOM   1692  N   ALA A 217      -1.005 -17.634  58.086  1.00  0.00              
ATOM   1693  CA  ALA A 217      -0.619 -18.066  56.756  1.00  0.00              
ATOM   1694  CB  ALA A 217      -1.729 -17.716  55.777  1.00  0.00              
ATOM   1695  C   ALA A 217       0.645 -17.373  56.268  1.00  0.00              
ATOM   1696  O   ALA A 217       0.740 -16.147  56.314  1.00  0.00              
ATOM   1697  N   LEU A 218       1.629 -18.147  55.806  1.00  0.00              
ATOM   1698  CA  LEU A 218       2.838 -17.591  55.212  1.00  0.00              
ATOM   1699  CB  LEU A 218       3.892 -18.687  55.057  1.00  0.00              
ATOM   1700  CG  LEU A 218       5.249 -18.364  54.429  1.00  0.00              
ATOM   1701  CD1 LEU A 218       5.978 -17.264  55.185  1.00  0.00              
ATOM   1702  CD2 LEU A 218       6.100 -19.620  54.376  1.00  0.00              
ATOM   1703  C   LEU A 218       2.501 -16.969  53.862  1.00  0.00              
ATOM   1704  O   LEU A 218       2.977 -15.889  53.509  1.00  0.00              
ATOM   1705  N   ASP A 219       1.675 -17.657  53.074  1.00  0.00              
ATOM   1706  CA  ASP A 219       1.101 -17.048  51.893  1.00  0.00              
ATOM   1707  CB  ASP A 219       1.790 -17.487  50.609  1.00  0.00              
ATOM   1708  CG  ASP A 219       1.406 -16.561  49.466  1.00  0.00              
ATOM   1709  OD1 ASP A 219       0.360 -16.770  48.841  1.00  0.00              
ATOM   1710  OD2 ASP A 219       2.151 -15.607  49.233  1.00  0.00              
ATOM   1711  C   ASP A 219      -0.365 -17.424  51.839  1.00  0.00              
ATOM   1712  O   ASP A 219      -0.729 -18.552  51.500  1.00  0.00              
ATOM   1713  N   PHE A 220      -1.188 -16.430  52.174  1.00  0.00              
ATOM   1714  CA  PHE A 220      -2.632 -16.585  52.242  1.00  0.00              
ATOM   1715  CB  PHE A 220      -3.270 -15.230  52.554  1.00  0.00              
ATOM   1716  CG  PHE A 220      -4.781 -15.264  52.763  1.00  0.00              
ATOM   1717  CD1 PHE A 220      -5.341 -16.110  53.704  1.00  0.00              
ATOM   1718  CD2 PHE A 220      -5.588 -14.438  52.005  1.00  0.00              
ATOM   1719  CE1 PHE A 220      -6.708 -16.126  53.881  1.00  0.00              
ATOM   1720  CE2 PHE A 220      -6.954 -14.463  52.190  1.00  0.00              
ATOM   1721  CZ  PHE A 220      -7.514 -15.303  53.127  1.00  0.00              
ATOM   1722  C   PHE A 220      -3.263 -17.196  50.999  1.00  0.00              
ATOM   1723  O   PHE A 220      -3.944 -18.214  51.105  1.00  0.00              
ATOM   1724  N   GLU A 221      -3.014 -16.625  49.817  1.00  0.00              
ATOM   1725  CA  GLU A 221      -3.692 -17.067  48.609  1.00  0.00              
ATOM   1726  CB  GLU A 221      -3.494 -16.048  47.490  1.00  0.00              
ATOM   1727  CG  GLU A 221      -4.479 -16.194  46.326  1.00  0.00              
ATOM   1728  CD  GLU A 221      -5.947 -16.056  46.717  1.00  0.00              
ATOM   1729  OE1 GLU A 221      -6.361 -14.957  47.087  1.00  0.00              
ATOM   1730  OE2 GLU A 221      -6.672 -17.047  46.653  1.00  0.00              
ATOM   1731  C   GLU A 221      -3.261 -18.461  48.170  1.00  0.00              
ATOM   1732  O   GLU A 221      -4.104 -19.270  47.780  1.00  0.00              
ATOM   1733  N   ASN A 222      -1.961 -18.765  48.260  1.00  0.00              
ATOM   1734  CA  ASN A 222      -1.458 -20.104  47.971  1.00  0.00              
ATOM   1735  CB  ASN A 222       0.066 -20.124  48.084  1.00  0.00              
ATOM   1736  CG  ASN A 222       0.708 -21.498  47.942  1.00  0.00              
ATOM   1737  OD1 ASN A 222       1.452 -21.932  48.815  1.00  0.00              
ATOM   1738  ND2 ASN A 222       0.470 -22.241  46.869  1.00  0.00              
ATOM   1739  C   ASN A 222      -2.081 -21.149  48.889  1.00  0.00              
ATOM   1740  O   ASN A 222      -2.601 -22.164  48.420  1.00  0.00              
ATOM   1741  N   GLU A 223      -2.080 -20.870  50.196  1.00  0.00              
ATOM   1742  CA  GLU A 223      -2.701 -21.760  51.162  1.00  0.00              
ATOM   1743  CB  GLU A 223      -2.373 -21.315  52.572  1.00  0.00              
ATOM   1744  CG  GLU A 223      -0.924 -21.634  52.908  1.00  0.00              
ATOM   1745  CD  GLU A 223      -0.435 -20.997  54.195  1.00  0.00              
ATOM   1746  OE1 GLU A 223      -0.976 -21.282  55.262  1.00  0.00              
ATOM   1747  OE2 GLU A 223       0.500 -20.194  54.137  1.00  0.00              
ATOM   1748  C   GLU A 223      -4.203 -21.904  50.969  1.00  0.00              
ATOM   1749  O   GLU A 223      -4.736 -23.011  51.085  1.00  0.00              
ATOM   1750  N   MET A 224      -4.890 -20.808  50.629  1.00  0.00              
ATOM   1751  CA  MET A 224      -6.312 -20.835  50.316  1.00  0.00              
ATOM   1752  CB  MET A 224      -6.840 -19.415  50.110  1.00  0.00              
ATOM   1753  CG  MET A 224      -8.344 -19.332  49.880  1.00  0.00              
ATOM   1754  SD  MET A 224      -8.969 -17.635  49.849  1.00  0.00              
ATOM   1755  CE  MET A 224      -9.809 -17.628  51.408  1.00  0.00              
ATOM   1756  C   MET A 224      -6.589 -21.709  49.101  1.00  0.00              
ATOM   1757  O   MET A 224      -7.546 -22.484  49.116  1.00  0.00              
ATOM   1758  N   ALA A 225      -5.741 -21.643  48.068  1.00  0.00              
ATOM   1759  CA  ALA A 225      -5.849 -22.533  46.920  1.00  0.00              
ATOM   1760  CB  ALA A 225      -4.752 -22.223  45.913  1.00  0.00              
ATOM   1761  C   ALA A 225      -5.731 -24.003  47.310  1.00  0.00              
ATOM   1762  O   ALA A 225      -6.534 -24.826  46.861  1.00  0.00              
ATOM   1763  N   THR A 226      -4.770 -24.359  48.171  1.00  0.00              
ATOM   1764  CA  THR A 226      -4.679 -25.717  48.694  1.00  0.00              
ATOM   1765  CB  THR A 226      -3.295 -25.972  49.316  1.00  0.00              
ATOM   1766  OG1 THR A 226      -2.922 -24.805  50.039  1.00  0.00              
ATOM   1767  CG2 THR A 226      -2.259 -26.288  48.250  1.00  0.00              
ATOM   1768  C   THR A 226      -5.794 -26.120  49.655  1.00  0.00              
ATOM   1769  O   THR A 226      -6.141 -27.297  49.752  1.00  0.00              
ATOM   1770  N   ALA A 227      -6.377 -25.162  50.382  1.00  0.00              
ATOM   1771  CA  ALA A 227      -7.511 -25.442  51.252  1.00  0.00              
ATOM   1772  CB  ALA A 227      -7.701 -24.298  52.229  1.00  0.00              
ATOM   1773  C   ALA A 227      -8.809 -25.611  50.474  1.00  0.00              
ATOM   1774  O   ALA A 227      -9.709 -26.336  50.897  1.00  0.00              
ATOM   1775  N   ALA A 228      -8.927 -24.920  49.335  1.00  0.00              
ATOM   1776  CA  ALA A 228     -10.028 -25.127  48.406  1.00  0.00              
ATOM   1777  CB  ALA A 228     -10.042 -24.014  47.369  1.00  0.00              
ATOM   1778  C   ALA A 228      -9.854 -26.447  47.668  1.00  0.00              
ATOM   1779  O   ALA A 228     -10.801 -27.213  47.494  1.00  0.00              
ATOM   1780  N   SER A 229      -8.622 -26.751  47.253  1.00  0.00              
ATOM   1781  CA  SER A 229      -8.309 -28.030  46.635  1.00  0.00              
ATOM   1782  CB  SER A 229      -7.112 -27.853  45.701  1.00  0.00              
ATOM   1783  OG  SER A 229      -7.242 -26.702  44.875  1.00  0.00              
ATOM   1784  C   SER A 229      -8.002 -29.032  47.748  1.00  0.00              
ATOM   1785  O   SER A 229      -6.920 -29.620  47.825  1.00  0.00              
ATOM   1786  N   SER A 230      -8.984 -29.246  48.626  1.00  0.00              
ATOM   1787  CA  SER A 230      -8.792 -29.938  49.889  1.00  0.00              
ATOM   1788  CB  SER A 230     -10.002 -29.655  50.775  1.00  0.00              
ATOM   1789  OG  SER A 230     -11.211 -29.623  50.024  1.00  0.00              
ATOM   1790  C   SER A 230      -8.439 -31.422  49.848  1.00  0.00              
ATOM   1791  O   SER A 230      -9.257 -32.321  50.052  1.00  0.00              
ATOM   1792  N   SER A 231      -7.164 -31.674  49.562  1.00  0.00              
ATOM   1793  CA  SER A 231      -6.574 -32.995  49.683  1.00  0.00              
ATOM   1794  CB  SER A 231      -5.243 -32.978  48.937  1.00  0.00              
ATOM   1795  OG  SER A 231      -4.420 -31.896  49.372  1.00  0.00              
ATOM   1796  C   SER A 231      -6.332 -33.351  51.145  1.00  0.00              
ATOM   1797  O   SER A 231      -6.552 -34.472  51.605  1.00  0.00              
ATOM   1798  N   SER A 232      -5.860 -32.333  51.865  1.00  0.00              
ATOM   1799  CA  SER A 232      -5.299 -32.512  53.191  1.00  0.00              
ATOM   1800  CB  SER A 232      -3.841 -32.947  53.036  1.00  0.00              
ATOM   1801  OG  SER A 232      -3.201 -32.275  51.949  1.00  0.00              
ATOM   1802  C   SER A 232      -5.387 -31.299  54.108  1.00  0.00              
ATOM   1803  O   SER A 232      -5.460 -31.460  55.327  1.00  0.00              
ATOM   1804  N   LEU A 233      -5.400 -30.069  53.581  1.00  0.00              
ATOM   1805  CA  LEU A 233      -5.328 -28.881  54.419  1.00  0.00              
ATOM   1806  CB  LEU A 233      -4.740 -27.721  53.607  1.00  0.00              
ATOM   1807  CG  LEU A 233      -4.250 -26.478  54.350  1.00  0.00              
ATOM   1808  CD1 LEU A 233      -3.062 -26.814  55.239  1.00  0.00              
ATOM   1809  CD2 LEU A 233      -3.853 -25.396  53.365  1.00  0.00              
ATOM   1810  C   LEU A 233      -6.651 -28.499  55.088  1.00  0.00              
ATOM   1811  O   LEU A 233      -7.356 -27.575  54.673  1.00  0.00              
ATOM   1812  N   GLU A 234      -7.002 -29.273  56.120  1.00  0.00              
ATOM   1813  CA  GLU A 234      -8.083 -28.963  57.044  1.00  0.00              
ATOM   1814  CB  GLU A 234      -9.466 -29.047  56.391  1.00  0.00              
ATOM   1815  CG  GLU A 234      -9.993 -30.339  55.784  1.00  0.00              
ATOM   1816  CD  GLU A 234     -11.312 -30.119  55.053  1.00  0.00              
ATOM   1817  OE1 GLU A 234     -11.395 -30.459  53.877  1.00  0.00              
ATOM   1818  OE2 GLU A 234     -12.260 -29.589  55.650  1.00  0.00              
ATOM   1819  C   GLU A 234      -8.016 -29.878  58.257  1.00  0.00              
ATOM   1820  O   GLU A 234      -7.461 -30.975  58.164  1.00  0.00              
ATOM   1821  N   LYS A 235      -8.556 -29.463  59.406  1.00  0.00              
ATOM   1822  CA  LYS A 235      -8.486 -30.290  60.596  1.00  0.00              
ATOM   1823  CB  LYS A 235      -7.449 -29.735  61.585  1.00  0.00              
ATOM   1824  CG  LYS A 235      -7.122 -30.640  62.776  1.00  0.00              
ATOM   1825  CD  LYS A 235      -6.694 -32.031  62.316  1.00  0.00              
ATOM   1826  CE  LYS A 235      -6.823 -33.021  63.459  1.00  0.00              
ATOM   1827  NZ  LYS A 235      -7.142 -34.339  62.942  1.00  0.00              
ATOM   1828  C   LYS A 235      -9.838 -30.516  61.260  1.00  0.00              
ATOM   1829  O   LYS A 235     -10.722 -29.659  61.296  1.00  0.00              
ATOM   1830  N   SER A 236      -9.967 -31.746  61.747  1.00  0.00              
ATOM   1831  CA  SER A 236     -11.133 -32.240  62.448  1.00  0.00              
ATOM   1832  CB  SER A 236     -11.115 -33.753  62.239  1.00  0.00              
ATOM   1833  OG  SER A 236      -9.835 -34.276  62.605  1.00  0.00              
ATOM   1834  C   SER A 236     -11.079 -31.901  63.937  1.00  0.00              
ATOM   1835  O   SER A 236     -10.328 -32.542  64.681  1.00  0.00              
ATOM   1836  N   TYR A 237     -11.837 -30.914  64.416  1.00  0.00              
ATOM   1837  CA  TYR A 237     -11.883 -30.634  65.843  1.00  0.00              
ATOM   1838  CB  TYR A 237     -11.963 -29.124  66.111  1.00  0.00              
ATOM   1839  CG  TYR A 237     -11.943 -28.729  67.588  1.00  0.00              
ATOM   1840  CD1 TYR A 237     -10.743 -28.497  68.234  1.00  0.00              
ATOM   1841  CE1 TYR A 237     -10.733 -28.136  69.569  1.00  0.00              
ATOM   1842  CD2 TYR A 237     -13.132 -28.599  68.281  1.00  0.00              
ATOM   1843  CE2 TYR A 237     -13.127 -28.254  69.616  1.00  0.00              
ATOM   1844  CZ  TYR A 237     -11.928 -28.014  70.248  1.00  0.00              
ATOM   1845  OH  TYR A 237     -11.946 -27.639  71.576  1.00  0.00              
ATOM   1846  C   TYR A 237     -13.101 -31.346  66.411  1.00  0.00              
ATOM   1847  O   TYR A 237     -14.220 -31.137  65.941  1.00  0.00              
ATOM   1848  N   GLU A 238     -12.924 -32.200  67.418  1.00  0.00              
ATOM   1849  CA  GLU A 238     -14.075 -32.779  68.086  1.00  0.00              
ATOM   1850  CB  GLU A 238     -13.778 -34.165  68.647  1.00  0.00              
ATOM   1851  CG  GLU A 238     -15.069 -34.855  69.081  1.00  0.00              
ATOM   1852  CD  GLU A 238     -14.895 -36.218  69.728  1.00  0.00              
ATOM   1853  OE1 GLU A 238     -14.414 -37.138  69.067  1.00  0.00              
ATOM   1854  OE2 GLU A 238     -15.254 -36.356  70.896  1.00  0.00              
ATOM   1855  C   GLU A 238     -14.532 -31.845  69.196  1.00  0.00              
ATOM   1856  O   GLU A 238     -13.813 -31.600  70.167  1.00  0.00              
ATOM   1857  N   LEU A 239     -15.721 -31.275  69.015  1.00  0.00              
ATOM   1858  CA  LEU A 239     -16.401 -30.553  70.079  1.00  0.00              
ATOM   1859  CB  LEU A 239     -17.682 -29.905  69.559  1.00  0.00              
ATOM   1860  CG  LEU A 239     -17.601 -28.819  68.500  1.00  0.00              
ATOM   1861  CD1 LEU A 239     -18.997 -28.350  68.130  1.00  0.00              
ATOM   1862  CD2 LEU A 239     -16.781 -27.648  69.001  1.00  0.00              
ATOM   1863  C   LEU A 239     -16.757 -31.512  71.212  1.00  0.00              
ATOM   1864  O   LEU A 239     -17.196 -32.629  70.925  1.00  0.00              
ATOM   1865  N   PRO A 240     -16.630 -31.138  72.499  1.00  0.00              
ATOM   1866  CD  PRO A 240     -16.170 -29.818  72.927  1.00  0.00              
ATOM   1867  CA  PRO A 240     -16.867 -32.001  73.663  1.00  0.00              
ATOM   1868  CB  PRO A 240     -16.803 -31.019  74.813  1.00  0.00              
ATOM   1869  CG  PRO A 240     -15.739 -30.057  74.361  1.00  0.00              
ATOM   1870  C   PRO A 240     -18.152 -32.825  73.708  1.00  0.00              
ATOM   1871  O   PRO A 240     -18.237 -33.823  74.421  1.00  0.00              
ATOM   1872  N   ASP A 241     -19.165 -32.438  72.928  1.00  0.00              
ATOM   1873  CA  ASP A 241     -20.406 -33.195  72.818  1.00  0.00              
ATOM   1874  CB  ASP A 241     -21.583 -32.231  72.579  1.00  0.00              
ATOM   1875  CG  ASP A 241     -21.683 -31.666  71.164  1.00  0.00              
ATOM   1876  OD1 ASP A 241     -20.657 -31.273  70.601  1.00  0.00              
ATOM   1877  OD2 ASP A 241     -22.784 -31.606  70.619  1.00  0.00              
ATOM   1878  C   ASP A 241     -20.348 -34.235  71.694  1.00  0.00              
ATOM   1879  O   ASP A 241     -21.386 -34.711  71.233  1.00  0.00              
ATOM   1880  N   GLY A 242     -19.160 -34.548  71.174  1.00  0.00              
ATOM   1881  CA  GLY A 242     -19.004 -35.562  70.145  1.00  0.00              
ATOM   1882  C   GLY A 242     -18.904 -34.996  68.734  1.00  0.00              
ATOM   1883  O   GLY A 242     -18.463 -35.704  67.826  1.00  0.00              
ATOM   1884  N   GLN A 243     -19.259 -33.727  68.500  1.00  0.00              
ATOM   1885  CA  GLN A 243     -19.305 -33.195  67.144  1.00  0.00              
ATOM   1886  CB  GLN A 243     -20.137 -31.921  67.063  1.00  0.00              
ATOM   1887  CG  GLN A 243     -21.635 -32.130  67.209  1.00  0.00              
ATOM   1888  CD  GLN A 243     -22.428 -30.848  66.999  1.00  0.00              
ATOM   1889  OE1 GLN A 243     -22.347 -30.200  65.959  1.00  0.00              
ATOM   1890  NE2 GLN A 243     -23.231 -30.421  67.961  1.00  0.00              
ATOM   1891  C   GLN A 243     -17.934 -32.953  66.530  1.00  0.00              
ATOM   1892  O   GLN A 243     -17.283 -31.933  66.766  1.00  0.00              
ATOM   1893  N   VAL A 244     -17.465 -33.937  65.763  1.00  0.00              
ATOM   1894  CA  VAL A 244     -16.235 -33.796  64.993  1.00  0.00              
ATOM   1895  CB  VAL A 244     -15.713 -35.168  64.490  1.00  0.00              
ATOM   1896  CG1 VAL A 244     -14.319 -35.016  63.898  1.00  0.00              
ATOM   1897  CG2 VAL A 244     -15.677 -36.219  65.590  1.00  0.00              
ATOM   1898  C   VAL A 244     -16.476 -32.835  63.829  1.00  0.00              
ATOM   1899  O   VAL A 244     -16.951 -33.214  62.755  1.00  0.00              
ATOM   1900  N   ILE A 245     -16.193 -31.556  64.068  1.00  0.00              
ATOM   1901  CA  ILE A 245     -16.366 -30.528  63.054  1.00  0.00              
ATOM   1902  CB  ILE A 245     -16.789 -29.169  63.666  1.00  0.00              
ATOM   1903  CG2 ILE A 245     -18.158 -29.337  64.316  1.00  0.00              
ATOM   1904  CG1 ILE A 245     -15.777 -28.564  64.634  1.00  0.00              
ATOM   1905  CD1 ILE A 245     -16.094 -27.117  65.055  1.00  0.00              
ATOM   1906  C   ILE A 245     -15.128 -30.379  62.179  1.00  0.00              
ATOM   1907  O   ILE A 245     -13.994 -30.561  62.632  1.00  0.00              
ATOM   1908  N   THR A 246     -15.333 -30.046  60.905  1.00  0.00              
ATOM   1909  CA  THR A 246     -14.225 -29.907  59.972  1.00  0.00              
ATOM   1910  CB  THR A 246     -14.561 -30.527  58.593  1.00  0.00              
ATOM   1911  OG1 THR A 246     -15.691 -29.852  58.033  1.00  0.00              
ATOM   1912  CG2 THR A 246     -14.804 -32.026  58.687  1.00  0.00              
ATOM   1913  C   THR A 246     -13.884 -28.429  59.854  1.00  0.00              
ATOM   1914  O   THR A 246     -14.791 -27.612  59.699  1.00  0.00              
ATOM   1915  N   ILE A 247     -12.626 -28.018  59.991  1.00  0.00              
ATOM   1916  CA  ILE A 247     -12.271 -26.613  59.854  1.00  0.00              
ATOM   1917  CB  ILE A 247     -11.847 -26.033  61.226  1.00  0.00              
ATOM   1918  CG2 ILE A 247     -11.491 -24.558  61.095  1.00  0.00              
ATOM   1919  CG1 ILE A 247     -12.971 -26.179  62.248  1.00  0.00              
ATOM   1920  CD1 ILE A 247     -12.546 -25.988  63.706  1.00  0.00              
ATOM   1921  C   ILE A 247     -11.165 -26.527  58.816  1.00  0.00              
ATOM   1922  O   ILE A 247     -10.072 -27.069  59.004  1.00  0.00              
ATOM   1923  N   GLY A 248     -11.480 -25.892  57.687  1.00  0.00              
ATOM   1924  CA  GLY A 248     -10.539 -25.758  56.588  1.00  0.00              
ATOM   1925  C   GLY A 248      -9.751 -24.465  56.640  1.00  0.00              
ATOM   1926  O   GLY A 248      -9.059 -24.159  57.614  1.00  0.00              
ATOM   1927  N   ASN A 249      -9.944 -23.666  55.585  1.00  0.00              
ATOM   1928  CA  ASN A 249      -9.216 -22.417  55.375  1.00  0.00              
ATOM   1929  CB  ASN A 249      -9.709 -21.695  54.108  1.00  0.00              
ATOM   1930  CG  ASN A 249     -11.129 -21.140  54.148  1.00  0.00              
ATOM   1931  OD1 ASN A 249     -11.912 -21.406  55.060  1.00  0.00              
ATOM   1932  ND2 ASN A 249     -11.534 -20.327  53.185  1.00  0.00              
ATOM   1933  C   ASN A 249      -9.246 -21.462  56.563  1.00  0.00              
ATOM   1934  O   ASN A 249      -8.287 -20.735  56.832  1.00  0.00              
ATOM   1935  N   GLU A 250     -10.362 -21.543  57.298  1.00  0.00              
ATOM   1936  CA  GLU A 250     -10.618 -20.806  58.527  1.00  0.00              
ATOM   1937  CB  GLU A 250     -11.850 -21.370  59.239  1.00  0.00              
ATOM   1938  CG  GLU A 250     -13.221 -21.237  58.553  1.00  0.00              
ATOM   1939  CD  GLU A 250     -13.592 -22.222  57.447  1.00  0.00              
ATOM   1940  OE1 GLU A 250     -12.950 -23.270  57.301  1.00  0.00              
ATOM   1941  OE2 GLU A 250     -14.545 -21.951  56.716  1.00  0.00              
ATOM   1942  C   GLU A 250      -9.449 -20.780  59.508  1.00  0.00              
ATOM   1943  O   GLU A 250      -9.203 -19.758  60.153  1.00  0.00              
ATOM   1944  N   ARG A 251      -8.688 -21.880  59.573  1.00  0.00              
ATOM   1945  CA  ARG A 251      -7.519 -21.992  60.438  1.00  0.00              
ATOM   1946  CB  ARG A 251      -6.890 -23.366  60.291  1.00  0.00              
ATOM   1947  CG  ARG A 251      -7.740 -24.520  60.805  1.00  0.00              
ATOM   1948  CD  ARG A 251      -6.949 -25.818  60.751  1.00  0.00              
ATOM   1949  NE  ARG A 251      -5.784 -25.731  61.618  1.00  0.00              
ATOM   1950  CZ  ARG A 251      -4.799 -26.625  61.630  1.00  0.00              
ATOM   1951  NH1 ARG A 251      -3.782 -26.390  62.444  1.00  0.00              
ATOM   1952  NH2 ARG A 251      -4.816 -27.709  60.861  1.00  0.00              
ATOM   1953  C   ARG A 251      -6.436 -20.941  60.213  1.00  0.00              
ATOM   1954  O   ARG A 251      -5.729 -20.564  61.151  1.00  0.00              
ATOM   1955  N   PHE A 252      -6.276 -20.473  58.973  1.00  0.00              
ATOM   1956  CA  PHE A 252      -5.377 -19.363  58.692  1.00  0.00              
ATOM   1957  CB  PHE A 252      -4.351 -19.712  57.607  1.00  0.00              
ATOM   1958  CG  PHE A 252      -4.907 -20.286  56.312  1.00  0.00              
ATOM   1959  CD1 PHE A 252      -5.304 -19.445  55.290  1.00  0.00              
ATOM   1960  CD2 PHE A 252      -5.007 -21.655  56.163  1.00  0.00              
ATOM   1961  CE1 PHE A 252      -5.816 -19.978  54.128  1.00  0.00              
ATOM   1962  CE2 PHE A 252      -5.512 -22.180  54.996  1.00  0.00              
ATOM   1963  CZ  PHE A 252      -5.922 -21.343  53.984  1.00  0.00              
ATOM   1964  C   PHE A 252      -6.113 -18.067  58.378  1.00  0.00              
ATOM   1965  O   PHE A 252      -5.656 -16.970  58.704  1.00  0.00              
ATOM   1966  N   ARG A 253      -7.294 -18.208  57.769  1.00  0.00              
ATOM   1967  CA  ARG A 253      -8.200 -17.110  57.457  1.00  0.00              
ATOM   1968  CB  ARG A 253      -9.390 -17.728  56.732  1.00  0.00              
ATOM   1969  CG  ARG A 253     -10.605 -16.908  56.342  1.00  0.00              
ATOM   1970  CD  ARG A 253     -11.554 -17.925  55.738  1.00  0.00              
ATOM   1971  NE  ARG A 253     -12.907 -17.430  55.565  1.00  0.00              
ATOM   1972  CZ  ARG A 253     -13.954 -18.254  55.461  1.00  0.00              
ATOM   1973  NH1 ARG A 253     -15.166 -17.728  55.368  1.00  0.00              
ATOM   1974  NH2 ARG A 253     -13.812 -19.577  55.414  1.00  0.00              
ATOM   1975  C   ARG A 253      -8.635 -16.313  58.685  1.00  0.00              
ATOM   1976  O   ARG A 253      -8.962 -15.129  58.566  1.00  0.00              
ATOM   1977  N   CYS A 254      -8.665 -16.943  59.866  1.00  0.00              
ATOM   1978  CA  CYS A 254      -8.857 -16.213  61.109  1.00  0.00              
ATOM   1979  CB  CYS A 254      -9.362 -17.125  62.231  1.00  0.00              
ATOM   1980  SG  CYS A 254      -9.579 -16.286  63.819  1.00  0.00              
ATOM   1981  C   CYS A 254      -7.658 -15.348  61.508  1.00  0.00              
ATOM   1982  O   CYS A 254      -7.843 -14.126  61.491  1.00  0.00              
ATOM   1983  N   PRO A 255      -6.425 -15.812  61.819  1.00  0.00              
ATOM   1984  CD  PRO A 255      -6.035 -17.212  61.967  1.00  0.00              
ATOM   1985  CA  PRO A 255      -5.281 -14.955  62.141  1.00  0.00              
ATOM   1986  CB  PRO A 255      -4.160 -15.938  62.369  1.00  0.00              
ATOM   1987  CG  PRO A 255      -4.873 -17.130  62.929  1.00  0.00              
ATOM   1988  C   PRO A 255      -4.909 -13.964  61.048  1.00  0.00              
ATOM   1989  O   PRO A 255      -4.379 -12.889  61.334  1.00  0.00              
ATOM   1990  N   GLU A 256      -5.215 -14.298  59.788  1.00  0.00              
ATOM   1991  CA  GLU A 256      -5.040 -13.391  58.663  1.00  0.00              
ATOM   1992  CB  GLU A 256      -5.599 -14.036  57.402  1.00  0.00              
ATOM   1993  CG  GLU A 256      -5.270 -13.318  56.095  1.00  0.00              
ATOM   1994  CD  GLU A 256      -3.794 -13.219  55.750  1.00  0.00              
ATOM   1995  OE1 GLU A 256      -3.067 -14.204  55.892  1.00  0.00              
ATOM   1996  OE2 GLU A 256      -3.357 -12.158  55.298  1.00  0.00              
ATOM   1997  C   GLU A 256      -5.675 -12.020  58.866  1.00  0.00              
ATOM   1998  O   GLU A 256      -5.156 -11.034  58.342  1.00  0.00              
ATOM   1999  N   THR A 257      -6.752 -11.922  59.651  1.00  0.00              
ATOM   2000  CA  THR A 257      -7.385 -10.647  59.971  1.00  0.00              
ATOM   2001  CB  THR A 257      -8.609 -10.867  60.870  1.00  0.00              
ATOM   2002  OG1 THR A 257      -9.284 -12.000  60.345  1.00  0.00              
ATOM   2003  CG2 THR A 257      -9.551  -9.675  60.870  1.00  0.00              
ATOM   2004  C   THR A 257      -6.426  -9.658  60.630  1.00  0.00              
ATOM   2005  O   THR A 257      -6.552  -8.450  60.433  1.00  0.00              
ATOM   2006  N   LEU A 258      -5.411 -10.137  61.361  1.00  0.00              
ATOM   2007  CA  LEU A 258      -4.386  -9.268  61.932  1.00  0.00              
ATOM   2008  CB  LEU A 258      -3.441 -10.079  62.809  1.00  0.00              
ATOM   2009  CG  LEU A 258      -3.993 -10.814  64.025  1.00  0.00              
ATOM   2010  CD1 LEU A 258      -2.923 -11.725  64.601  1.00  0.00              
ATOM   2011  CD2 LEU A 258      -4.521  -9.846  65.074  1.00  0.00              
ATOM   2012  C   LEU A 258      -3.572  -8.547  60.860  1.00  0.00              
ATOM   2013  O   LEU A 258      -2.996  -7.484  61.091  1.00  0.00              
ATOM   2014  N   PHE A 259      -3.509  -9.147  59.670  1.00  0.00              
ATOM   2015  CA  PHE A 259      -2.857  -8.550  58.519  1.00  0.00              
ATOM   2016  CB  PHE A 259      -2.078  -9.623  57.750  1.00  0.00              
ATOM   2017  CG  PHE A 259      -0.885 -10.162  58.532  1.00  0.00              
ATOM   2018  CD1 PHE A 259       0.386  -9.708  58.237  1.00  0.00              
ATOM   2019  CD2 PHE A 259      -1.071 -11.048  59.579  1.00  0.00              
ATOM   2020  CE1 PHE A 259       1.456 -10.101  59.013  1.00  0.00              
ATOM   2021  CE2 PHE A 259       0.003 -11.429  60.354  1.00  0.00              
ATOM   2022  CZ  PHE A 259       1.266 -10.954  60.077  1.00  0.00              
ATOM   2023  C   PHE A 259      -3.868  -7.851  57.617  1.00  0.00              
ATOM   2024  O   PHE A 259      -3.550  -6.833  57.002  1.00  0.00              
ATOM   2025  N   GLN A 260      -5.098  -8.373  57.537  1.00  0.00              
ATOM   2026  CA  GLN A 260      -6.169  -7.795  56.735  1.00  0.00              
ATOM   2027  CB  GLN A 260      -6.527  -8.733  55.578  1.00  0.00              
ATOM   2028  CG  GLN A 260      -5.437  -8.922  54.533  1.00  0.00              
ATOM   2029  CD  GLN A 260      -5.823  -9.896  53.432  1.00  0.00              
ATOM   2030  OE1 GLN A 260      -6.817  -9.729  52.730  1.00  0.00              
ATOM   2031  NE2 GLN A 260      -5.051 -10.952  53.227  1.00  0.00              
ATOM   2032  C   GLN A 260      -7.411  -7.505  57.590  1.00  0.00              
ATOM   2033  O   GLN A 260      -8.361  -8.297  57.607  1.00  0.00              
ATOM   2034  N   PRO A 261      -7.482  -6.371  58.313  1.00  0.00              
ATOM   2035  CD  PRO A 261      -6.435  -5.357  58.372  1.00  0.00              
ATOM   2036  CA  PRO A 261      -8.591  -6.011  59.206  1.00  0.00              
ATOM   2037  CB  PRO A 261      -8.122  -4.699  59.796  1.00  0.00              
ATOM   2038  CG  PRO A 261      -6.623  -4.812  59.770  1.00  0.00              
ATOM   2039  C   PRO A 261      -9.957  -5.877  58.533  1.00  0.00              
ATOM   2040  O   PRO A 261     -11.021  -5.946  59.164  1.00  0.00              
ATOM   2041  N   SER A 262      -9.915  -5.727  57.208  1.00  0.00              
ATOM   2042  CA  SER A 262     -11.070  -5.742  56.330  1.00  0.00              
ATOM   2043  CB  SER A 262     -10.554  -5.631  54.901  1.00  0.00              
ATOM   2044  OG  SER A 262      -9.364  -6.399  54.739  1.00  0.00              
ATOM   2045  C   SER A 262     -11.959  -6.972  56.480  1.00  0.00              
ATOM   2046  O   SER A 262     -13.162  -6.897  56.233  1.00  0.00              
ATOM   2047  N   PHE A 263     -11.393  -8.103  56.922  1.00  0.00              
ATOM   2048  CA  PHE A 263     -12.170  -9.306  57.198  1.00  0.00              
ATOM   2049  CB  PHE A 263     -11.237 -10.462  57.531  1.00  0.00              
ATOM   2050  CG  PHE A 263     -10.404 -11.003  56.375  1.00  0.00              
ATOM   2051  CD1 PHE A 263      -9.314 -11.801  56.659  1.00  0.00              
ATOM   2052  CD2 PHE A 263     -10.735 -10.734  55.057  1.00  0.00              
ATOM   2053  CE1 PHE A 263      -8.571 -12.329  55.627  1.00  0.00              
ATOM   2054  CE2 PHE A 263      -9.980 -11.262  54.033  1.00  0.00              
ATOM   2055  CZ  PHE A 263      -8.897 -12.061  54.317  1.00  0.00              
ATOM   2056  C   PHE A 263     -13.222  -9.161  58.294  1.00  0.00              
ATOM   2057  O   PHE A 263     -14.241  -9.857  58.300  1.00  0.00              
ATOM   2058  N   ILE A 264     -12.977  -8.275  59.262  1.00  0.00              
ATOM   2059  CA  ILE A 264     -14.027  -7.854  60.180  1.00  0.00              
ATOM   2060  CB  ILE A 264     -13.442  -7.565  61.584  1.00  0.00              
ATOM   2061  CG2 ILE A 264     -14.459  -6.897  62.512  1.00  0.00              
ATOM   2062  CG1 ILE A 264     -12.944  -8.868  62.196  1.00  0.00              
ATOM   2063  CD1 ILE A 264     -12.255  -8.734  63.565  1.00  0.00              
ATOM   2064  C   ILE A 264     -14.736  -6.644  59.582  1.00  0.00              
ATOM   2065  O   ILE A 264     -15.964  -6.546  59.603  1.00  0.00              
ATOM   2066  N   GLY A 265     -13.948  -5.729  59.017  1.00  0.00              
ATOM   2067  CA  GLY A 265     -14.474  -4.493  58.465  1.00  0.00              
ATOM   2068  C   GLY A 265     -13.684  -3.276  58.924  1.00  0.00              
ATOM   2069  O   GLY A 265     -14.084  -2.138  58.675  1.00  0.00              
ATOM   2070  N   MET A 266     -12.545  -3.480  59.593  1.00  0.00              
ATOM   2071  CA  MET A 266     -11.749  -2.370  60.085  1.00  0.00              
ATOM   2072  CB  MET A 266     -10.832  -2.811  61.220  1.00  0.00              
ATOM   2073  CG  MET A 266     -11.539  -3.315  62.469  1.00  0.00              
ATOM   2074  SD  MET A 266     -10.374  -3.961  63.696  1.00  0.00              
ATOM   2075  CE  MET A 266      -9.917  -2.459  64.514  1.00  0.00              
ATOM   2076  C   MET A 266     -10.914  -1.799  58.950  1.00  0.00              
ATOM   2077  O   MET A 266     -10.218  -2.522  58.236  1.00  0.00              
ATOM   2078  N   GLU A 267     -11.007  -0.480  58.776  1.00  0.00              
ATOM   2079  CA  GLU A 267     -10.213   0.233  57.782  1.00  0.00              
ATOM   2080  CB  GLU A 267     -10.893   1.553  57.436  1.00  0.00              
ATOM   2081  CG  GLU A 267     -12.268   1.383  56.802  1.00  0.00              
ATOM   2082  CD  GLU A 267     -12.947   2.703  56.475  1.00  0.00              
ATOM   2083  OE1 GLU A 267     -13.552   3.292  57.371  1.00  0.00              
ATOM   2084  OE2 GLU A 267     -12.869   3.141  55.328  1.00  0.00              
ATOM   2085  C   GLU A 267      -8.773   0.499  58.220  1.00  0.00              
ATOM   2086  O   GLU A 267      -7.966   1.051  57.470  1.00  0.00              
ATOM   2087  N   SER A 268      -8.452   0.139  59.464  1.00  0.00              
ATOM   2088  CA  SER A 268      -7.124   0.293  60.030  1.00  0.00              
ATOM   2089  CB  SER A 268      -7.217  -0.074  61.501  1.00  0.00              
ATOM   2090  OG  SER A 268      -8.349   0.544  62.105  1.00  0.00              
ATOM   2091  C   SER A 268      -6.085  -0.593  59.349  1.00  0.00              
ATOM   2092  O   SER A 268      -6.402  -1.659  58.819  1.00  0.00              
ATOM   2093  N   ALA A 269      -4.829  -0.142  59.354  1.00  0.00              
ATOM   2094  CA  ALA A 269      -3.727  -0.919  58.806  1.00  0.00              
ATOM   2095  CB  ALA A 269      -2.485  -0.044  58.746  1.00  0.00              
ATOM   2096  C   ALA A 269      -3.408  -2.130  59.675  1.00  0.00              
ATOM   2097  O   ALA A 269      -3.518  -2.072  60.903  1.00  0.00              
ATOM   2098  N   GLY A 270      -3.028  -3.238  59.039  1.00  0.00              
ATOM   2099  CA  GLY A 270      -2.707  -4.467  59.746  1.00  0.00              
ATOM   2100  C   GLY A 270      -1.357  -4.409  60.445  1.00  0.00              
ATOM   2101  O   GLY A 270      -0.488  -3.613  60.080  1.00  0.00              
ATOM   2102  N   ILE A 271      -1.182  -5.335  61.395  1.00  0.00              
ATOM   2103  CA  ILE A 271      -0.017  -5.447  62.272  1.00  0.00              
ATOM   2104  CB  ILE A 271      -0.088  -6.859  62.926  1.00  0.00              
ATOM   2105  CG2 ILE A 271       1.249  -7.543  63.195  1.00  0.00              
ATOM   2106  CG1 ILE A 271      -0.966  -6.763  64.167  1.00  0.00              
ATOM   2107  CD1 ILE A 271      -1.104  -8.054  64.998  1.00  0.00              
ATOM   2108  C   ILE A 271       1.351  -5.097  61.682  1.00  0.00              
ATOM   2109  O   ILE A 271       2.097  -4.278  62.234  1.00  0.00              
ATOM   2110  N   HIS A 272       1.649  -5.703  60.534  1.00  0.00              
ATOM   2111  CA  HIS A 272       2.872  -5.453  59.783  1.00  0.00              
ATOM   2112  CB  HIS A 272       2.936  -6.387  58.570  1.00  0.00              
ATOM   2113  CG  HIS A 272       1.770  -6.283  57.589  1.00  0.00              
ATOM   2114  ND1 HIS A 272       0.480  -6.518  57.793  1.00  0.00              
ATOM   2115  CD2 HIS A 272       1.933  -5.912  56.277  1.00  0.00              
ATOM   2116  NE2 HIS A 272       0.733  -5.940  55.764  1.00  0.00              
ATOM   2117  CE1 HIS A 272      -0.145  -6.298  56.667  1.00  0.00              
ATOM   2118  C   HIS A 272       3.036  -3.998  59.363  1.00  0.00              
ATOM   2119  O   HIS A 272       4.090  -3.390  59.562  1.00  0.00              
ATOM   2120  N   GLU A 273       1.946  -3.422  58.846  1.00  0.00              
ATOM   2121  CA  GLU A 273       1.943  -2.051  58.367  1.00  0.00              
ATOM   2122  CB  GLU A 273       0.661  -1.750  57.610  1.00  0.00              
ATOM   2123  CG  GLU A 273       0.481  -2.577  56.349  1.00  0.00              
ATOM   2124  CD  GLU A 273      -0.902  -2.443  55.737  1.00  0.00              
ATOM   2125  OE1 GLU A 273      -1.860  -2.928  56.343  1.00  0.00              
ATOM   2126  OE2 GLU A 273      -1.023  -1.846  54.669  1.00  0.00              
ATOM   2127  C   GLU A 273       2.060  -1.098  59.541  1.00  0.00              
ATOM   2128  O   GLU A 273       2.786  -0.109  59.460  1.00  0.00              
ATOM   2129  N   THR A 274       1.373  -1.380  60.652  1.00  0.00              
ATOM   2130  CA  THR A 274       1.493  -0.554  61.842  1.00  0.00              
ATOM   2131  CB  THR A 274       0.380  -0.881  62.858  1.00  0.00              
ATOM   2132  OG1 THR A 274       0.273  -2.295  62.950  1.00  0.00              
ATOM   2133  CG2 THR A 274      -0.953  -0.264  62.473  1.00  0.00              
ATOM   2134  C   THR A 274       2.886  -0.600  62.462  1.00  0.00              
ATOM   2135  O   THR A 274       3.415   0.428  62.895  1.00  0.00              
ATOM   2136  N   THR A 275       3.521  -1.780  62.458  1.00  0.00              
ATOM   2137  CA  THR A 275       4.892  -1.933  62.927  1.00  0.00              
ATOM   2138  CB  THR A 275       5.286  -3.428  62.913  1.00  0.00              
ATOM   2139  OG1 THR A 275       4.414  -4.099  63.816  1.00  0.00              
ATOM   2140  CG2 THR A 275       6.722  -3.677  63.352  1.00  0.00              
ATOM   2141  C   THR A 275       5.826  -1.088  62.063  1.00  0.00              
ATOM   2142  O   THR A 275       6.589  -0.270  62.583  1.00  0.00              
ATOM   2143  N   TYR A 276       5.707  -1.221  60.737  1.00  0.00              
ATOM   2144  CA  TYR A 276       6.482  -0.426  59.795  1.00  0.00              
ATOM   2145  CB  TYR A 276       6.137  -0.868  58.375  1.00  0.00              
ATOM   2146  CG  TYR A 276       6.973  -0.223  57.279  1.00  0.00              
ATOM   2147  CD1 TYR A 276       8.351  -0.195  57.371  1.00  0.00              
ATOM   2148  CE1 TYR A 276       9.091   0.422  56.388  1.00  0.00              
ATOM   2149  CD2 TYR A 276       6.337   0.347  56.195  1.00  0.00              
ATOM   2150  CE2 TYR A 276       7.078   0.948  55.202  1.00  0.00              
ATOM   2151  CZ  TYR A 276       8.451   0.981  55.307  1.00  0.00              
ATOM   2152  OH  TYR A 276       9.203   1.556  54.303  1.00  0.00              
ATOM   2153  C   TYR A 276       6.257   1.075  59.971  1.00  0.00              
ATOM   2154  O   TYR A 276       7.220   1.843  60.002  1.00  0.00              
ATOM   2155  N   ASN A 277       4.997   1.494  60.136  1.00  0.00              
ATOM   2156  CA  ASN A 277       4.652   2.888  60.397  1.00  0.00              
ATOM   2157  CB  ASN A 277       3.143   3.090  60.539  1.00  0.00              
ATOM   2158  CG  ASN A 277       2.357   2.937  59.248  1.00  0.00              
ATOM   2159  OD1 ASN A 277       2.825   3.247  58.153  1.00  0.00              
ATOM   2160  ND2 ASN A 277       1.121   2.458  59.294  1.00  0.00              
ATOM   2161  C   ASN A 277       5.321   3.427  61.649  1.00  0.00              
ATOM   2162  O   ASN A 277       5.812   4.556  61.647  1.00  0.00              
ATOM   2163  N   SER A 278       5.384   2.610  62.707  1.00  0.00              
ATOM   2164  CA  SER A 278       6.049   2.988  63.947  1.00  0.00              
ATOM   2165  CB  SER A 278       5.885   1.893  64.994  1.00  0.00              
ATOM   2166  OG  SER A 278       4.538   1.496  65.213  1.00  0.00              
ATOM   2167  C   SER A 278       7.537   3.233  63.712  1.00  0.00              
ATOM   2168  O   SER A 278       8.066   4.289  64.068  1.00  0.00              
ATOM   2169  N   ILE A 279       8.205   2.284  63.038  1.00  0.00              
ATOM   2170  CA  ILE A 279       9.634   2.386  62.752  1.00  0.00              
ATOM   2171  CB  ILE A 279      10.163   1.087  62.089  1.00  0.00              
ATOM   2172  CG2 ILE A 279      11.672   1.168  61.887  1.00  0.00              
ATOM   2173  CG1 ILE A 279       9.865  -0.137  62.945  1.00  0.00              
ATOM   2174  CD1 ILE A 279      10.075  -1.498  62.253  1.00  0.00              
ATOM   2175  C   ILE A 279       9.932   3.606  61.882  1.00  0.00              
ATOM   2176  O   ILE A 279      10.859   4.364  62.164  1.00  0.00              
ATOM   2177  N   MET A 280       9.123   3.828  60.845  1.00  0.00              
ATOM   2178  CA  MET A 280       9.258   4.994  59.985  1.00  0.00              
ATOM   2179  CB  MET A 280       8.363   4.845  58.774  1.00  0.00              
ATOM   2180  CG  MET A 280       8.919   3.906  57.721  1.00  0.00              
ATOM   2181  SD  MET A 280      10.269   4.639  56.764  1.00  0.00              
ATOM   2182  CE  MET A 280      11.509   3.397  56.976  1.00  0.00              
ATOM   2183  C   MET A 280       8.970   6.325  60.664  1.00  0.00              
ATOM   2184  O   MET A 280       9.596   7.334  60.335  1.00  0.00              
ATOM   2185  N   LYS A 281       8.021   6.362  61.606  1.00  0.00              
ATOM   2186  CA  LYS A 281       7.742   7.582  62.352  1.00  0.00              
ATOM   2187  CB  LYS A 281       6.394   7.465  63.050  1.00  0.00              
ATOM   2188  CG  LYS A 281       5.799   8.808  63.442  1.00  0.00              
ATOM   2189  CD  LYS A 281       4.452   8.595  64.098  1.00  0.00              
ATOM   2190  CE  LYS A 281       3.828   9.931  64.455  1.00  0.00              
ATOM   2191  NZ  LYS A 281       2.609   9.709  65.206  1.00  0.00              
ATOM   2192  C   LYS A 281       8.853   7.881  63.356  1.00  0.00              
ATOM   2193  O   LYS A 281       9.078   9.034  63.731  1.00  0.00              
ATOM   2194  N   CYS A 282       9.556   6.842  63.819  1.00  0.00              
ATOM   2195  CA  CYS A 282      10.787   7.029  64.569  1.00  0.00              
ATOM   2196  CB  CYS A 282      11.268   5.709  65.130  1.00  0.00              
ATOM   2197  SG  CYS A 282      10.100   5.031  66.328  1.00  0.00              
ATOM   2198  C   CYS A 282      11.897   7.645  63.729  1.00  0.00              
ATOM   2199  O   CYS A 282      11.964   7.485  62.507  1.00  0.00              
ATOM   2200  N   ASP A 283      12.804   8.356  64.402  1.00  0.00              
ATOM   2201  CA  ASP A 283      13.839   9.117  63.723  1.00  0.00              
ATOM   2202  CB  ASP A 283      14.527  10.086  64.699  1.00  0.00              
ATOM   2203  CG  ASP A 283      15.692  10.861  64.085  1.00  0.00              
ATOM   2204  OD1 ASP A 283      15.466  11.564  63.099  1.00  0.00              
ATOM   2205  OD2 ASP A 283      16.806  10.755  64.588  1.00  0.00              
ATOM   2206  C   ASP A 283      14.884   8.305  62.966  1.00  0.00              
ATOM   2207  O   ASP A 283      15.902   7.908  63.533  1.00  0.00              
ATOM   2208  N   ILE A 284      14.582   8.030  61.694  1.00  0.00              
ATOM   2209  CA  ILE A 284      15.544   7.832  60.604  1.00  0.00              
ATOM   2210  CB  ILE A 284      15.849   9.200  59.926  1.00  0.00              
ATOM   2211  CG2 ILE A 284      16.518   8.966  58.574  1.00  0.00              
ATOM   2212  CG1 ILE A 284      14.613  10.066  59.738  1.00  0.00              
ATOM   2213  CD1 ILE A 284      14.952  11.552  59.553  1.00  0.00              
ATOM   2214  C   ILE A 284      16.845   7.104  60.936  1.00  0.00              
ATOM   2215  O   ILE A 284      17.037   5.917  60.668  1.00  0.00              
ATOM   2216  N   ASP A 285      17.699   7.861  61.627  1.00  0.00              
ATOM   2217  CA  ASP A 285      19.080   7.525  61.927  1.00  0.00              
ATOM   2218  CB  ASP A 285      19.741   8.693  62.693  1.00  0.00              
ATOM   2219  CG  ASP A 285      19.609  10.077  62.053  1.00  0.00              
ATOM   2220  OD1 ASP A 285      20.612  10.720  61.758  1.00  0.00              
ATOM   2221  OD2 ASP A 285      18.478  10.518  61.852  1.00  0.00              
ATOM   2222  C   ASP A 285      19.138   6.257  62.770  1.00  0.00              
ATOM   2223  O   ASP A 285      19.993   5.399  62.560  1.00  0.00              
ATOM   2224  N   ILE A 286      18.188   6.101  63.699  1.00  0.00              
ATOM   2225  CA  ILE A 286      18.181   4.972  64.622  1.00  0.00              
ATOM   2226  CB  ILE A 286      17.686   5.408  66.028  1.00  0.00              
ATOM   2227  CG2 ILE A 286      18.644   6.449  66.597  1.00  0.00              
ATOM   2228  CG1 ILE A 286      16.233   5.896  66.036  1.00  0.00              
ATOM   2229  CD1 ILE A 286      15.637   6.197  67.426  1.00  0.00              
ATOM   2230  C   ILE A 286      17.390   3.753  64.146  1.00  0.00              
ATOM   2231  O   ILE A 286      17.380   2.727  64.833  1.00  0.00              
ATOM   2232  N   ARG A 287      16.741   3.802  62.973  1.00  0.00              
ATOM   2233  CA  ARG A 287      15.772   2.782  62.571  1.00  0.00              
ATOM   2234  CB  ARG A 287      15.154   3.109  61.216  1.00  0.00              
ATOM   2235  CG  ARG A 287      14.167   4.266  61.267  1.00  0.00              
ATOM   2236  CD  ARG A 287      13.606   4.535  59.878  1.00  0.00              
ATOM   2237  NE  ARG A 287      12.694   5.670  59.877  1.00  0.00              
ATOM   2238  CZ  ARG A 287      12.774   6.666  58.989  1.00  0.00              
ATOM   2239  NH1 ARG A 287      11.915   7.673  59.068  1.00  0.00              
ATOM   2240  NH2 ARG A 287      13.697   6.674  58.030  1.00  0.00              
ATOM   2241  C   ARG A 287      16.239   1.329  62.583  1.00  0.00              
ATOM   2242  O   ARG A 287      15.472   0.440  62.963  1.00  0.00              
ATOM   2243  N   LYS A 288      17.507   1.071  62.232  1.00  0.00              
ATOM   2244  CA  LYS A 288      18.074  -0.276  62.258  1.00  0.00              
ATOM   2245  CB  LYS A 288      19.527  -0.259  61.781  1.00  0.00              
ATOM   2246  CG  LYS A 288      20.159  -1.649  61.708  1.00  0.00              
ATOM   2247  CD  LYS A 288      21.658  -1.536  61.530  1.00  0.00              
ATOM   2248  CE  LYS A 288      22.340  -2.866  61.804  1.00  0.00              
ATOM   2249  NZ  LYS A 288      23.783  -2.710  61.795  1.00  0.00              
ATOM   2250  C   LYS A 288      18.005  -0.908  63.647  1.00  0.00              
ATOM   2251  O   LYS A 288      17.696  -2.093  63.782  1.00  0.00              
ATOM   2252  N   ASP A 289      18.218  -0.091  64.687  1.00  0.00              
ATOM   2253  CA  ASP A 289      18.195  -0.542  66.078  1.00  0.00              
ATOM   2254  CB  ASP A 289      18.427   0.629  67.040  1.00  0.00              
ATOM   2255  CG  ASP A 289      19.770   1.345  66.952  1.00  0.00              
ATOM   2256  OD1 ASP A 289      20.430   1.476  67.983  1.00  0.00              
ATOM   2257  OD2 ASP A 289      20.134   1.810  65.869  1.00  0.00              
ATOM   2258  C   ASP A 289      16.858  -1.181  66.439  1.00  0.00              
ATOM   2259  O   ASP A 289      16.784  -2.141  67.211  1.00  0.00              
ATOM   2260  N   LEU A 290      15.796  -0.631  65.840  1.00  0.00              
ATOM   2261  CA  LEU A 290      14.447  -1.142  66.004  1.00  0.00              
ATOM   2262  CB  LEU A 290      13.431  -0.054  65.680  1.00  0.00              
ATOM   2263  CG  LEU A 290      13.521   1.280  66.410  1.00  0.00              
ATOM   2264  CD1 LEU A 290      12.549   2.259  65.789  1.00  0.00              
ATOM   2265  CD2 LEU A 290      13.264   1.129  67.901  1.00  0.00              
ATOM   2266  C   LEU A 290      14.217  -2.339  65.092  1.00  0.00              
ATOM   2267  O   LEU A 290      13.759  -3.383  65.561  1.00  0.00              
ATOM   2268  N   TYR A 291      14.560  -2.214  63.800  1.00  0.00              
ATOM   2269  CA  TYR A 291      14.410  -3.287  62.817  1.00  0.00              
ATOM   2270  CB  TYR A 291      15.033  -2.904  61.477  1.00  0.00              
ATOM   2271  CG  TYR A 291      14.160  -2.072  60.551  1.00  0.00              
ATOM   2272  CD1 TYR A 291      12.948  -2.566  60.109  1.00  0.00              
ATOM   2273  CE1 TYR A 291      12.212  -1.860  59.180  1.00  0.00              
ATOM   2274  CD2 TYR A 291      14.622  -0.857  60.090  1.00  0.00              
ATOM   2275  CE2 TYR A 291      13.890  -0.145  59.164  1.00  0.00              
ATOM   2276  CZ  TYR A 291      12.694  -0.657  58.712  1.00  0.00              
ATOM   2277  OH  TYR A 291      11.969   0.042  57.772  1.00  0.00              
ATOM   2278  C   TYR A 291      15.015  -4.620  63.229  1.00  0.00              
ATOM   2279  O   TYR A 291      14.397  -5.674  63.068  1.00  0.00              
ATOM   2280  N   ALA A 292      16.224  -4.570  63.789  1.00  0.00              
ATOM   2281  CA  ALA A 292      16.918  -5.757  64.258  1.00  0.00              
ATOM   2282  CB  ALA A 292      18.370  -5.398  64.531  1.00  0.00              
ATOM   2283  C   ALA A 292      16.342  -6.376  65.525  1.00  0.00              
ATOM   2284  O   ALA A 292      16.753  -7.466  65.926  1.00  0.00              
ATOM   2285  N   ASN A 293      15.392  -5.711  66.189  1.00  0.00              
ATOM   2286  CA  ASN A 293      14.827  -6.220  67.427  1.00  0.00              
ATOM   2287  CB  ASN A 293      15.425  -5.504  68.646  1.00  0.00              
ATOM   2288  CG  ASN A 293      16.924  -5.661  68.833  1.00  0.00              
ATOM   2289  OD1 ASN A 293      17.418  -6.680  69.306  1.00  0.00              
ATOM   2290  ND2 ASN A 293      17.701  -4.650  68.462  1.00  0.00              
ATOM   2291  C   ASN A 293      13.311  -6.058  67.410  1.00  0.00              
ATOM   2292  O   ASN A 293      12.720  -5.381  68.261  1.00  0.00              
ATOM   2293  N   ASN A 294      12.630  -6.658  66.428  1.00  0.00              
ATOM   2294  CA  ASN A 294      11.176  -6.601  66.427  1.00  0.00              
ATOM   2295  CB  ASN A 294      10.582  -6.559  65.020  1.00  0.00              
ATOM   2296  CG  ASN A 294       9.060  -6.409  64.980  1.00  0.00              
ATOM   2297  OD1 ASN A 294       8.413  -6.891  64.055  1.00  0.00              
ATOM   2298  ND2 ASN A 294       8.380  -5.759  65.919  1.00  0.00              
ATOM   2299  C   ASN A 294      10.612  -7.746  67.253  1.00  0.00              
ATOM   2300  O   ASN A 294      10.307  -8.833  66.762  1.00  0.00              
ATOM   2301  N   VAL A 295      10.492  -7.475  68.550  1.00  0.00              
ATOM   2302  CA  VAL A 295      10.117  -8.492  69.517  1.00  0.00              
ATOM   2303  CB  VAL A 295      10.756  -8.184  70.892  1.00  0.00              
ATOM   2304  CG1 VAL A 295      10.340  -9.195  71.953  1.00  0.00              
ATOM   2305  CG2 VAL A 295      12.273  -8.188  70.778  1.00  0.00              
ATOM   2306  C   VAL A 295       8.602  -8.586  69.611  1.00  0.00              
ATOM   2307  O   VAL A 295       7.921  -7.612  69.935  1.00  0.00              
ATOM   2308  N   MET A 296       8.060  -9.758  69.294  1.00  0.00              
ATOM   2309  CA  MET A 296       6.638 -10.004  69.458  1.00  0.00              
ATOM   2310  CB  MET A 296       6.171 -11.071  68.488  1.00  0.00              
ATOM   2311  CG  MET A 296       6.225 -10.585  67.051  1.00  0.00              
ATOM   2312  SD  MET A 296       5.489 -11.772  65.906  1.00  0.00              
ATOM   2313  CE  MET A 296       6.909 -12.808  65.743  1.00  0.00              
ATOM   2314  C   MET A 296       6.294 -10.398  70.887  1.00  0.00              
ATOM   2315  O   MET A 296       7.108 -11.008  71.583  1.00  0.00              
ATOM   2316  N   SER A 297       5.088 -10.059  71.343  1.00  0.00              
ATOM   2317  CA  SER A 297       4.684 -10.274  72.722  1.00  0.00              
ATOM   2318  CB  SER A 297       5.291  -9.182  73.588  1.00  0.00              
ATOM   2319  OG  SER A 297       4.981  -7.885  73.099  1.00  0.00              
ATOM   2320  C   SER A 297       3.170 -10.257  72.860  1.00  0.00              
ATOM   2321  O   SER A 297       2.470  -9.595  72.091  1.00  0.00              
ATOM   2322  N   GLY A 298       2.663 -10.988  73.848  1.00  0.00              
ATOM   2323  CA  GLY A 298       1.237 -11.095  74.077  1.00  0.00              
ATOM   2324  C   GLY A 298       0.671 -12.403  73.542  1.00  0.00              
ATOM   2325  O   GLY A 298       1.390 -13.331  73.151  1.00  0.00              
ATOM   2326  N   GLY A 299      -0.658 -12.424  73.478  1.00  0.00              
ATOM   2327  CA  GLY A 299      -1.416 -13.633  73.212  1.00  0.00              
ATOM   2328  C   GLY A 299      -1.503 -13.942  71.728  1.00  0.00              
ATOM   2329  O   GLY A 299      -1.152 -15.043  71.300  1.00  0.00              
ATOM   2330  N   THR A 300      -1.913 -12.966  70.910  1.00  0.00              
ATOM   2331  CA  THR A 300      -2.158 -13.207  69.490  1.00  0.00              
ATOM   2332  CB  THR A 300      -2.856 -12.016  68.803  1.00  0.00              
ATOM   2333  OG1 THR A 300      -2.975 -10.940  69.726  1.00  0.00              
ATOM   2334  CG2 THR A 300      -4.222 -12.411  68.300  1.00  0.00              
ATOM   2335  C   THR A 300      -0.879 -13.570  68.742  1.00  0.00              
ATOM   2336  O   THR A 300      -0.861 -14.369  67.806  1.00  0.00              
ATOM   2337  N   THR A 301       0.229 -13.024  69.237  1.00  0.00              
ATOM   2338  CA  THR A 301       1.562 -13.324  68.747  1.00  0.00              
ATOM   2339  CB  THR A 301       2.529 -12.337  69.407  1.00  0.00              
ATOM   2340  OG1 THR A 301       2.115 -12.199  70.763  1.00  0.00              
ATOM   2341  CG2 THR A 301       2.486 -10.983  68.718  1.00  0.00              
ATOM   2342  C   THR A 301       2.043 -14.761  68.922  1.00  0.00              
ATOM   2343  O   THR A 301       3.084 -15.130  68.375  1.00  0.00              
ATOM   2344  N   MET A 302       1.323 -15.600  69.677  1.00  0.00              
ATOM   2345  CA  MET A 302       1.706 -16.993  69.862  1.00  0.00              
ATOM   2346  CB  MET A 302       0.982 -17.599  71.061  1.00  0.00              
ATOM   2347  CG  MET A 302       1.422 -17.035  72.407  1.00  0.00              
ATOM   2348  SD  MET A 302       3.145 -17.416  72.810  1.00  0.00              
ATOM   2349  CE  MET A 302       2.921 -18.814  73.872  1.00  0.00              
ATOM   2350  C   MET A 302       1.492 -17.884  68.641  1.00  0.00              
ATOM   2351  O   MET A 302       2.096 -18.955  68.547  1.00  0.00              
ATOM   2352  N   TYR A 303       0.662 -17.455  67.681  1.00  0.00              
ATOM   2353  CA  TYR A 303       0.253 -18.308  66.569  1.00  0.00              
ATOM   2354  CB  TYR A 303      -0.858 -17.651  65.743  1.00  0.00              
ATOM   2355  CG  TYR A 303      -2.113 -17.257  66.514  1.00  0.00              
ATOM   2356  CD1 TYR A 303      -2.836 -16.167  66.076  1.00  0.00              
ATOM   2357  CE1 TYR A 303      -3.920 -15.723  66.800  1.00  0.00              
ATOM   2358  CD2 TYR A 303      -2.504 -17.933  67.657  1.00  0.00              
ATOM   2359  CE2 TYR A 303      -3.585 -17.488  68.388  1.00  0.00              
ATOM   2360  CZ  TYR A 303      -4.273 -16.373  67.961  1.00  0.00              
ATOM   2361  OH  TYR A 303      -5.323 -15.892  68.717  1.00  0.00              
ATOM   2362  C   TYR A 303       1.385 -18.719  65.631  1.00  0.00              
ATOM   2363  O   TYR A 303       2.169 -17.866  65.203  1.00  0.00              
ATOM   2364  N   PRO A 304       1.522 -20.010  65.280  1.00  0.00              
ATOM   2365  CD  PRO A 304       0.703 -21.104  65.797  1.00  0.00              
ATOM   2366  CA  PRO A 304       2.550 -20.514  64.371  1.00  0.00              
ATOM   2367  CB  PRO A 304       2.175 -21.973  64.221  1.00  0.00              
ATOM   2368  CG  PRO A 304       1.590 -22.312  65.566  1.00  0.00              
ATOM   2369  C   PRO A 304       2.556 -19.802  63.024  1.00  0.00              
ATOM   2370  O   PRO A 304       1.505 -19.484  62.465  1.00  0.00              
ATOM   2371  N   GLY A 305       3.752 -19.496  62.521  1.00  0.00              
ATOM   2372  CA  GLY A 305       3.888 -18.836  61.234  1.00  0.00              
ATOM   2373  C   GLY A 305       4.072 -17.329  61.339  1.00  0.00              
ATOM   2374  O   GLY A 305       4.732 -16.745  60.473  1.00  0.00              
ATOM   2375  N   ILE A 306       3.565 -16.686  62.406  1.00  0.00              
ATOM   2376  CA  ILE A 306       3.551 -15.227  62.519  1.00  0.00              
ATOM   2377  CB  ILE A 306       2.862 -14.766  63.837  1.00  0.00              
ATOM   2378  CG2 ILE A 306       3.695 -15.089  65.076  1.00  0.00              
ATOM   2379  CG1 ILE A 306       2.502 -13.281  63.779  1.00  0.00              
ATOM   2380  CD1 ILE A 306       1.587 -12.784  64.916  1.00  0.00              
ATOM   2381  C   ILE A 306       4.900 -14.547  62.302  1.00  0.00              
ATOM   2382  O   ILE A 306       4.971 -13.546  61.592  1.00  0.00              
ATOM   2383  N   ALA A 307       5.984 -15.117  62.839  1.00  0.00              
ATOM   2384  CA  ALA A 307       7.330 -14.596  62.636  1.00  0.00              
ATOM   2385  CB  ALA A 307       8.329 -15.475  63.378  1.00  0.00              
ATOM   2386  C   ALA A 307       7.740 -14.577  61.172  1.00  0.00              
ATOM   2387  O   ALA A 307       8.254 -13.581  60.662  1.00  0.00              
ATOM   2388  N   ASP A 308       7.413 -15.671  60.478  1.00  0.00              
ATOM   2389  CA  ASP A 308       7.831 -15.891  59.099  1.00  0.00              
ATOM   2390  CB  ASP A 308       7.501 -17.312  58.636  1.00  0.00              
ATOM   2391  CG  ASP A 308       8.080 -18.419  59.499  1.00  0.00              
ATOM   2392  OD1 ASP A 308       9.015 -19.087  59.064  1.00  0.00              
ATOM   2393  OD2 ASP A 308       7.584 -18.609  60.613  1.00  0.00              
ATOM   2394  C   ASP A 308       7.086 -14.918  58.202  1.00  0.00              
ATOM   2395  O   ASP A 308       7.677 -14.234  57.363  1.00  0.00              
ATOM   2396  N   ARG A 309       5.771 -14.841  58.428  1.00  0.00              
ATOM   2397  CA  ARG A 309       4.910 -13.934  57.692  1.00  0.00              
ATOM   2398  CB  ARG A 309       3.455 -14.240  58.033  1.00  0.00              
ATOM   2399  CG  ARG A 309       2.427 -13.343  57.359  1.00  0.00              
ATOM   2400  CD  ARG A 309       2.451 -13.424  55.837  1.00  0.00              
ATOM   2401  NE  ARG A 309       1.513 -12.463  55.285  1.00  0.00              
ATOM   2402  CZ  ARG A 309       0.195 -12.657  55.273  1.00  0.00              
ATOM   2403  NH1 ARG A 309      -0.580 -11.634  54.942  1.00  0.00              
ATOM   2404  NH2 ARG A 309      -0.330 -13.842  55.559  1.00  0.00              
ATOM   2405  C   ARG A 309       5.254 -12.471  57.949  1.00  0.00              
ATOM   2406  O   ARG A 309       5.399 -11.709  56.993  1.00  0.00              
ATOM   2407  N   MET A 310       5.414 -12.060  59.213  1.00  0.00              
ATOM   2408  CA  MET A 310       5.828 -10.703  59.553  1.00  0.00              
ATOM   2409  CB  MET A 310       5.980 -10.534  61.059  1.00  0.00              
ATOM   2410  CG  MET A 310       4.693 -10.206  61.794  1.00  0.00              
ATOM   2411  SD  MET A 310       4.059  -8.574  61.338  1.00  0.00              
ATOM   2412  CE  MET A 310       5.085  -7.571  62.376  1.00  0.00              
ATOM   2413  C   MET A 310       7.132 -10.303  58.885  1.00  0.00              
ATOM   2414  O   MET A 310       7.228  -9.220  58.302  1.00  0.00              
ATOM   2415  N   GLN A 311       8.122 -11.203  58.947  1.00  0.00              
ATOM   2416  CA  GLN A 311       9.412 -11.009  58.302  1.00  0.00              
ATOM   2417  CB  GLN A 311      10.288 -12.232  58.567  1.00  0.00              
ATOM   2418  CG  GLN A 311      11.760 -12.123  58.191  1.00  0.00              
ATOM   2419  CD  GLN A 311      12.576 -11.138  59.018  1.00  0.00              
ATOM   2420  OE1 GLN A 311      12.574 -11.127  60.251  1.00  0.00              
ATOM   2421  NE2 GLN A 311      13.314 -10.274  58.339  1.00  0.00              
ATOM   2422  C   GLN A 311       9.235 -10.765  56.808  1.00  0.00              
ATOM   2423  O   GLN A 311       9.686  -9.735  56.308  1.00  0.00              
ATOM   2424  N   LYS A 312       8.510 -11.667  56.128  1.00  0.00              
ATOM   2425  CA  LYS A 312       8.182 -11.544  54.710  1.00  0.00              
ATOM   2426  CB  LYS A 312       7.273 -12.715  54.316  1.00  0.00              
ATOM   2427  CG  LYS A 312       6.702 -12.712  52.900  1.00  0.00              
ATOM   2428  CD  LYS A 312       5.794 -13.918  52.720  1.00  0.00              
ATOM   2429  CE  LYS A 312       5.011 -13.826  51.419  1.00  0.00              
ATOM   2430  NZ  LYS A 312       4.192 -15.011  51.251  1.00  0.00              
ATOM   2431  C   LYS A 312       7.529 -10.207  54.360  1.00  0.00              
ATOM   2432  O   LYS A 312       8.006  -9.482  53.479  1.00  0.00              
ATOM   2433  N   GLU A 313       6.467  -9.861  55.096  1.00  0.00              
ATOM   2434  CA  GLU A 313       5.730  -8.624  54.889  1.00  0.00              
ATOM   2435  CB  GLU A 313       4.559  -8.531  55.861  1.00  0.00              
ATOM   2436  CG  GLU A 313       3.407  -9.505  55.606  1.00  0.00              
ATOM   2437  CD  GLU A 313       2.374  -9.117  54.549  1.00  0.00              
ATOM   2438  OE1 GLU A 313       2.724  -8.561  53.509  1.00  0.00              
ATOM   2439  OE2 GLU A 313       1.193  -9.400  54.771  1.00  0.00              
ATOM   2440  C   GLU A 313       6.606  -7.391  55.031  1.00  0.00              
ATOM   2441  O   GLU A 313       6.642  -6.557  54.125  1.00  0.00              
ATOM   2442  N   ILE A 314       7.371  -7.277  56.122  1.00  0.00              
ATOM   2443  CA  ILE A 314       8.221  -6.112  56.310  1.00  0.00              
ATOM   2444  CB  ILE A 314       8.637  -5.932  57.792  1.00  0.00              
ATOM   2445  CG2 ILE A 314       9.557  -4.727  57.991  1.00  0.00              
ATOM   2446  CG1 ILE A 314       7.368  -5.737  58.627  1.00  0.00              
ATOM   2447  CD1 ILE A 314       7.576  -5.523  60.138  1.00  0.00              
ATOM   2448  C   ILE A 314       9.371  -6.084  55.306  1.00  0.00              
ATOM   2449  O   ILE A 314       9.702  -5.001  54.825  1.00  0.00              
ATOM   2450  N   THR A 315       9.951  -7.216  54.880  1.00  0.00              
ATOM   2451  CA  THR A 315      10.907  -7.197  53.775  1.00  0.00              
ATOM   2452  CB  THR A 315      11.678  -8.526  53.637  1.00  0.00              
ATOM   2453  OG1 THR A 315      10.757  -9.607  53.718  1.00  0.00              
ATOM   2454  CG2 THR A 315      12.745  -8.662  54.712  1.00  0.00              
ATOM   2455  C   THR A 315      10.325  -6.772  52.427  1.00  0.00              
ATOM   2456  O   THR A 315      11.067  -6.430  51.506  1.00  0.00              
ATOM   2457  N   ALA A 316       8.997  -6.821  52.278  1.00  0.00              
ATOM   2458  CA  ALA A 316       8.339  -6.244  51.116  1.00  0.00              
ATOM   2459  CB  ALA A 316       7.049  -7.000  50.836  1.00  0.00              
ATOM   2460  C   ALA A 316       7.990  -4.772  51.318  1.00  0.00              
ATOM   2461  O   ALA A 316       8.022  -3.980  50.376  1.00  0.00              
ATOM   2462  N   LEU A 317       7.636  -4.386  52.549  1.00  0.00              
ATOM   2463  CA  LEU A 317       7.289  -3.007  52.871  1.00  0.00              
ATOM   2464  CB  LEU A 317       6.523  -2.947  54.187  1.00  0.00              
ATOM   2465  CG  LEU A 317       5.151  -3.591  54.302  1.00  0.00              
ATOM   2466  CD1 LEU A 317       4.696  -3.542  55.748  1.00  0.00              
ATOM   2467  CD2 LEU A 317       4.140  -2.912  53.394  1.00  0.00              
ATOM   2468  C   LEU A 317       8.466  -2.044  52.972  1.00  0.00              
ATOM   2469  O   LEU A 317       8.346  -0.860  52.635  1.00  0.00              
ATOM   2470  N   ALA A 318       9.586  -2.569  53.469  1.00  0.00              
ATOM   2471  CA  ALA A 318      10.769  -1.791  53.793  1.00  0.00              
ATOM   2472  CB  ALA A 318      11.206  -2.163  55.205  1.00  0.00              
ATOM   2473  C   ALA A 318      11.940  -2.123  52.877  1.00  0.00              
ATOM   2474  O   ALA A 318      11.966  -3.216  52.306  1.00  0.00              
ATOM   2475  N   PRO A 319      12.932  -1.237  52.684  1.00  0.00              
ATOM   2476  CD  PRO A 319      12.872   0.180  53.031  1.00  0.00              
ATOM   2477  CA  PRO A 319      14.164  -1.542  51.963  1.00  0.00              
ATOM   2478  CB  PRO A 319      14.907  -0.216  51.971  1.00  0.00              
ATOM   2479  CG  PRO A 319      14.342   0.529  53.157  1.00  0.00              
ATOM   2480  C   PRO A 319      14.974  -2.679  52.581  1.00  0.00              
ATOM   2481  O   PRO A 319      15.465  -2.610  53.712  1.00  0.00              
ATOM   2482  N   SER A 320      15.155  -3.726  51.776  1.00  0.00              
ATOM   2483  CA  SER A 320      15.799  -4.970  52.177  1.00  0.00              
ATOM   2484  CB  SER A 320      15.684  -5.940  51.007  1.00  0.00              
ATOM   2485  OG  SER A 320      15.903  -5.264  49.771  1.00  0.00              
ATOM   2486  C   SER A 320      17.243  -4.883  52.668  1.00  0.00              
ATOM   2487  O   SER A 320      17.801  -5.847  53.193  1.00  0.00              
ATOM   2488  N   THR A 321      17.866  -3.716  52.500  1.00  0.00              
ATOM   2489  CA  THR A 321      19.176  -3.415  53.050  1.00  0.00              
ATOM   2490  CB  THR A 321      19.671  -2.108  52.404  1.00  0.00              
ATOM   2491  OG1 THR A 321      18.555  -1.218  52.358  1.00  0.00              
ATOM   2492  CG2 THR A 321      20.238  -2.340  51.012  1.00  0.00              
ATOM   2493  C   THR A 321      19.195  -3.315  54.573  1.00  0.00              
ATOM   2494  O   THR A 321      20.241  -3.474  55.204  1.00  0.00              
ATOM   2495  N   MET A 322      18.040  -3.029  55.183  1.00  0.00              
ATOM   2496  CA  MET A 322      17.953  -2.916  56.630  1.00  0.00              
ATOM   2497  CB  MET A 322      16.733  -2.096  57.039  1.00  0.00              
ATOM   2498  CG  MET A 322      16.734  -0.672  56.494  1.00  0.00              
ATOM   2499  SD  MET A 322      18.192   0.283  56.985  1.00  0.00              
ATOM   2500  CE  MET A 322      17.536   1.148  58.382  1.00  0.00              
ATOM   2501  C   MET A 322      17.880  -4.297  57.262  1.00  0.00              
ATOM   2502  O   MET A 322      17.100  -5.151  56.831  1.00  0.00              
ATOM   2503  N   LYS A 323      18.700  -4.543  58.287  1.00  0.00              
ATOM   2504  CA  LYS A 323      18.676  -5.816  58.990  1.00  0.00              
ATOM   2505  CB  LYS A 323      19.948  -5.994  59.821  1.00  0.00              
ATOM   2506  CG  LYS A 323      20.070  -7.381  60.451  1.00  0.00              
ATOM   2507  CD  LYS A 323      21.410  -7.591  61.144  1.00  0.00              
ATOM   2508  CE  LYS A 323      22.548  -7.670  60.133  1.00  0.00              
ATOM   2509  NZ  LYS A 323      23.802  -7.955  60.801  1.00  0.00              
ATOM   2510  C   LYS A 323      17.415  -5.923  59.842  1.00  0.00              
ATOM   2511  O   LYS A 323      17.338  -5.467  60.983  1.00  0.00              
ATOM   2512  N   ILE A 324      16.383  -6.465  59.201  1.00  0.00              
ATOM   2513  CA  ILE A 324      15.111  -6.734  59.852  1.00  0.00              
ATOM   2514  CB  ILE A 324      13.970  -6.684  58.805  1.00  0.00              
ATOM   2515  CG2 ILE A 324      12.620  -6.852  59.497  1.00  0.00              
ATOM   2516  CG1 ILE A 324      13.990  -5.376  58.017  1.00  0.00              
ATOM   2517  CD1 ILE A 324      13.114  -5.350  56.752  1.00  0.00              
ATOM   2518  C   ILE A 324      15.198  -8.105  60.512  1.00  0.00              
ATOM   2519  O   ILE A 324      15.442  -9.107  59.835  1.00  0.00              
ATOM   2520  N   LYS A 325      15.013  -8.165  61.828  1.00  0.00              
ATOM   2521  CA  LYS A 325      15.020  -9.416  62.566  1.00  0.00              
ATOM   2522  CB  LYS A 325      16.318  -9.532  63.367  1.00  0.00              
ATOM   2523  CG  LYS A 325      16.483 -10.786  64.217  1.00  0.00              
ATOM   2524  CD  LYS A 325      17.768 -10.663  65.021  1.00  0.00              
ATOM   2525  CE  LYS A 325      17.912 -11.799  66.023  1.00  0.00              
ATOM   2526  NZ  LYS A 325      19.120 -11.619  66.807  1.00  0.00              
ATOM   2527  C   LYS A 325      13.795  -9.408  63.471  1.00  0.00              
ATOM   2528  O   LYS A 325      13.703  -8.663  64.456  1.00  0.00              
ATOM   2529  N   ILE A 326      12.804 -10.205  63.072  1.00  0.00              
ATOM   2530  CA  ILE A 326      11.576 -10.318  63.839  1.00  0.00              
ATOM   2531  CB  ILE A 326      10.354 -10.271  62.898  1.00  0.00              
ATOM   2532  CG2 ILE A 326       9.042 -10.405  63.667  1.00  0.00              
ATOM   2533  CG1 ILE A 326      10.408  -8.944  62.140  1.00  0.00              
ATOM   2534  CD1 ILE A 326       9.283  -8.647  61.147  1.00  0.00              
ATOM   2535  C   ILE A 326      11.630 -11.540  64.745  1.00  0.00              
ATOM   2536  O   ILE A 326      11.715 -12.694  64.320  1.00  0.00              
ATOM   2537  N   ILE A 327      11.589 -11.233  66.037  1.00  0.00              
ATOM   2538  CA  ILE A 327      11.897 -12.180  67.093  1.00  0.00              
ATOM   2539  CB  ILE A 327      12.843 -11.491  68.111  1.00  0.00              
ATOM   2540  CG2 ILE A 327      13.260 -12.467  69.210  1.00  0.00              
ATOM   2541  CG1 ILE A 327      14.081 -10.914  67.428  1.00  0.00              
ATOM   2542  CD1 ILE A 327      14.900  -9.937  68.289  1.00  0.00              
ATOM   2543  C   ILE A 327      10.601 -12.610  67.768  1.00  0.00              
ATOM   2544  O   ILE A 327       9.797 -11.778  68.196  1.00  0.00              
ATOM   2545  N   ALA A 328      10.385 -13.921  67.863  1.00  0.00              
ATOM   2546  CA  ALA A 328       9.286 -14.461  68.646  1.00  0.00              
ATOM   2547  CB  ALA A 328       8.493 -15.451  67.800  1.00  0.00              
ATOM   2548  C   ALA A 328       9.843 -15.193  69.865  1.00  0.00              
ATOM   2549  O   ALA A 328      10.351 -16.310  69.730  1.00  0.00              
ATOM   2550  N   PRO A 329       9.854 -14.601  71.068  1.00  0.00              
ATOM   2551  CD  PRO A 329       9.636 -13.175  71.303  1.00  0.00              
ATOM   2552  CA  PRO A 329      10.269 -15.282  72.289  1.00  0.00              
ATOM   2553  CB  PRO A 329      10.456 -14.132  73.267  1.00  0.00              
ATOM   2554  CG  PRO A 329       9.472 -13.088  72.810  1.00  0.00              
ATOM   2555  C   PRO A 329       9.242 -16.316  72.753  1.00  0.00              
ATOM   2556  O   PRO A 329       8.069 -15.974  72.918  1.00  0.00              
ATOM   2557  N   PRO A 330       9.600 -17.585  73.016  1.00  0.00              
ATOM   2558  CD  PRO A 330      10.969 -18.084  72.929  1.00  0.00              
ATOM   2559  CA  PRO A 330       8.676 -18.662  73.395  1.00  0.00              
ATOM   2560  CB  PRO A 330       9.622 -19.776  73.787  1.00  0.00              
ATOM   2561  CG  PRO A 330      10.769 -19.584  72.832  1.00  0.00              
ATOM   2562  C   PRO A 330       7.666 -18.380  74.508  1.00  0.00              
ATOM   2563  O   PRO A 330       6.629 -19.033  74.608  1.00  0.00              
ATOM   2564  N   GLU A 331       7.948 -17.373  75.335  1.00  0.00              
ATOM   2565  CA  GLU A 331       7.075 -16.989  76.428  1.00  0.00              
ATOM   2566  CB  GLU A 331       7.882 -16.791  77.725  1.00  0.00              
ATOM   2567  CG  GLU A 331       9.022 -15.763  77.739  1.00  0.00              
ATOM   2568  CD  GLU A 331      10.351 -16.272  77.200  1.00  0.00              
ATOM   2569  OE1 GLU A 331      10.524 -16.271  75.980  1.00  0.00              
ATOM   2570  OE2 GLU A 331      11.200 -16.677  77.990  1.00  0.00              
ATOM   2571  C   GLU A 331       6.206 -15.769  76.123  1.00  0.00              
ATOM   2572  O   GLU A 331       5.707 -15.130  77.052  1.00  0.00              
ATOM   2573  N   ARG A 332       5.997 -15.430  74.839  1.00  0.00              
ATOM   2574  CA  ARG A 332       5.167 -14.307  74.392  1.00  0.00              
ATOM   2575  CB  ARG A 332       4.721 -14.528  72.952  1.00  0.00              
ATOM   2576  CG  ARG A 332       5.717 -14.051  71.911  1.00  0.00              
ATOM   2577  CD  ARG A 332       5.551 -14.807  70.604  1.00  0.00              
ATOM   2578  NE  ARG A 332       6.072 -16.159  70.738  1.00  0.00              
ATOM   2579  CZ  ARG A 332       5.738 -17.163  69.927  1.00  0.00              
ATOM   2580  NH1 ARG A 332       6.294 -18.347  70.139  1.00  0.00              
ATOM   2581  NH2 ARG A 332       4.871 -17.017  68.930  1.00  0.00              
ATOM   2582  C   ARG A 332       3.952 -13.929  75.232  1.00  0.00              
ATOM   2583  O   ARG A 332       3.855 -12.785  75.681  1.00  0.00              
ATOM   2584  N   LYS A 333       3.067 -14.888  75.520  1.00  0.00              
ATOM   2585  CA  LYS A 333       1.878 -14.669  76.340  1.00  0.00              
ATOM   2586  CB  LYS A 333       1.113 -15.988  76.415  1.00  0.00              
ATOM   2587  CG  LYS A 333      -0.273 -15.888  77.030  1.00  0.00              
ATOM   2588  CD  LYS A 333      -0.748 -17.267  77.437  1.00  0.00              
ATOM   2589  CE  LYS A 333      -2.000 -17.128  78.282  1.00  0.00              
ATOM   2590  NZ  LYS A 333      -2.270 -18.358  79.000  1.00  0.00              
ATOM   2591  C   LYS A 333       2.170 -14.157  77.754  1.00  0.00              
ATOM   2592  O   LYS A 333       1.391 -13.397  78.339  1.00  0.00              
ATOM   2593  N   TYR A 334       3.301 -14.576  78.326  1.00  0.00              
ATOM   2594  CA  TYR A 334       3.665 -14.202  79.683  1.00  0.00              
ATOM   2595  CB  TYR A 334       4.004 -15.452  80.498  1.00  0.00              
ATOM   2596  CG  TYR A 334       2.875 -16.472  80.577  1.00  0.00              
ATOM   2597  CD1 TYR A 334       1.637 -16.107  81.069  1.00  0.00              
ATOM   2598  CE1 TYR A 334       0.606 -17.022  81.097  1.00  0.00              
ATOM   2599  CD2 TYR A 334       3.091 -17.761  80.133  1.00  0.00              
ATOM   2600  CE2 TYR A 334       2.063 -18.681  80.161  1.00  0.00              
ATOM   2601  CZ  TYR A 334       0.824 -18.299  80.629  1.00  0.00              
ATOM   2602  OH  TYR A 334      -0.224 -19.201  80.611  1.00  0.00              
ATOM   2603  C   TYR A 334       4.828 -13.218  79.750  1.00  0.00              
ATOM   2604  O   TYR A 334       5.180 -12.758  80.838  1.00  0.00              
ATOM   2605  N   SER A 335       5.420 -12.868  78.598  1.00  0.00              
ATOM   2606  CA  SER A 335       6.584 -11.987  78.501  1.00  0.00              
ATOM   2607  CB  SER A 335       6.798 -11.570  77.049  1.00  0.00              
ATOM   2608  OG  SER A 335       5.678 -10.851  76.539  1.00  0.00              
ATOM   2609  C   SER A 335       6.549 -10.738  79.373  1.00  0.00              
ATOM   2610  O   SER A 335       7.497 -10.447  80.100  1.00  0.00              
ATOM   2611  N   VAL A 336       5.415 -10.032  79.318  1.00  0.00              
ATOM   2612  CA  VAL A 336       5.148  -8.864  80.149  1.00  0.00              
ATOM   2613  CB  VAL A 336       3.696  -8.377  79.944  1.00  0.00              
ATOM   2614  CG1 VAL A 336       3.468  -7.114  80.745  1.00  0.00              
ATOM   2615  CG2 VAL A 336       3.321  -8.133  78.491  1.00  0.00              
ATOM   2616  C   VAL A 336       5.363  -9.173  81.630  1.00  0.00              
ATOM   2617  O   VAL A 336       6.085  -8.463  82.333  1.00  0.00              
ATOM   2618  N   TRP A 337       4.760 -10.274  82.090  1.00  0.00              
ATOM   2619  CA  TRP A 337       4.818 -10.659  83.488  1.00  0.00              
ATOM   2620  CB  TRP A 337       3.879 -11.846  83.743  1.00  0.00              
ATOM   2621  CG  TRP A 337       3.718 -12.174  85.221  1.00  0.00              
ATOM   2622  CD2 TRP A 337       4.430 -13.086  85.953  1.00  0.00              
ATOM   2623  CE2 TRP A 337       3.985 -12.837  87.214  1.00  0.00              
ATOM   2624  CE3 TRP A 337       5.622 -13.728  85.717  1.00  0.00              
ATOM   2625  CD1 TRP A 337       2.862 -11.447  86.019  1.00  0.00              
ATOM   2626  NE1 TRP A 337       3.064 -11.870  87.245  1.00  0.00              
ATOM   2627  CZ2 TRP A 337       4.704 -13.173  88.330  1.00  0.00              
ATOM   2628  CZ3 TRP A 337       6.346 -14.110  86.830  1.00  0.00              
ATOM   2629  CH2 TRP A 337       5.898 -13.831  88.113  1.00  0.00              
ATOM   2630  C   TRP A 337       6.250 -11.019  83.866  1.00  0.00              
ATOM   2631  O   TRP A 337       6.751 -10.580  84.901  1.00  0.00              
ATOM   2632  N   ILE A 338       6.920 -11.810  83.022  1.00  0.00              
ATOM   2633  CA  ILE A 338       8.273 -12.277  83.298  1.00  0.00              
ATOM   2634  CB  ILE A 338       8.667 -13.376  82.282  1.00  0.00              
ATOM   2635  CG2 ILE A 338      10.105 -13.852  82.486  1.00  0.00              
ATOM   2636  CG1 ILE A 338       7.702 -14.552  82.415  1.00  0.00              
ATOM   2637  CD1 ILE A 338       7.860 -15.664  81.364  1.00  0.00              
ATOM   2638  C   ILE A 338       9.263 -11.117  83.346  1.00  0.00              
ATOM   2639  O   ILE A 338      10.040 -11.006  84.297  1.00  0.00              
ATOM   2640  N   GLY A 339       9.199 -10.207  82.370  1.00  0.00              
ATOM   2641  CA  GLY A 339      10.000  -8.991  82.377  1.00  0.00              
ATOM   2642  C   GLY A 339       9.710  -8.135  83.600  1.00  0.00              
ATOM   2643  O   GLY A 339      10.622  -7.582  84.215  1.00  0.00              
ATOM   2644  N   GLY A 340       8.428  -8.062  83.974  1.00  0.00              
ATOM   2645  CA  GLY A 340       8.003  -7.436  85.215  1.00  0.00              
ATOM   2646  C   GLY A 340       8.646  -8.068  86.441  1.00  0.00              
ATOM   2647  O   GLY A 340       9.111  -7.354  87.326  1.00  0.00              
ATOM   2648  N   SER A 341       8.709  -9.402  86.494  1.00  0.00              
ATOM   2649  CA  SER A 341       9.338 -10.134  87.586  1.00  0.00              
ATOM   2650  CB  SER A 341       9.129 -11.630  87.346  1.00  0.00              
ATOM   2651  OG  SER A 341       9.578 -12.500  88.376  1.00  0.00              
ATOM   2652  C   SER A 341      10.821  -9.793  87.698  1.00  0.00              
ATOM   2653  O   SER A 341      11.291  -9.391  88.767  1.00  0.00              
ATOM   2654  N   ILE A 342      11.539  -9.873  86.568  1.00  0.00              
ATOM   2655  CA  ILE A 342      12.969  -9.583  86.517  1.00  0.00              
ATOM   2656  CB  ILE A 342      13.553  -9.881  85.110  1.00  0.00              
ATOM   2657  CG2 ILE A 342      15.071  -9.716  85.136  1.00  0.00              
ATOM   2658  CG1 ILE A 342      13.235 -11.296  84.638  1.00  0.00              
ATOM   2659  CD1 ILE A 342      13.511 -11.540  83.140  1.00  0.00              
ATOM   2660  C   ILE A 342      13.243  -8.134  86.919  1.00  0.00              
ATOM   2661  O   ILE A 342      14.158  -7.863  87.703  1.00  0.00              
ATOM   2662  N   LEU A 343      12.425  -7.200  86.421  1.00  0.00              
ATOM   2663  CA  LEU A 343      12.547  -5.795  86.775  1.00  0.00              
ATOM   2664  CB  LEU A 343      11.603  -4.948  85.929  1.00  0.00              
ATOM   2665  CG  LEU A 343      11.947  -3.477  85.733  1.00  0.00              
ATOM   2666  CD1 LEU A 343      13.131  -3.325  84.792  1.00  0.00              
ATOM   2667  CD2 LEU A 343      10.768  -2.732  85.144  1.00  0.00              
ATOM   2668  C   LEU A 343      12.258  -5.577  88.257  1.00  0.00              
ATOM   2669  O   LEU A 343      13.022  -4.899  88.943  1.00  0.00              
ATOM   2670  N   ALA A 344      11.201  -6.195  88.794  1.00  0.00              
ATOM   2671  CA  ALA A 344      10.836  -6.044  90.197  1.00  0.00              
ATOM   2672  CB  ALA A 344       9.524  -6.753  90.481  1.00  0.00              
ATOM   2673  C   ALA A 344      11.877  -6.566  91.178  1.00  0.00              
ATOM   2674  O   ALA A 344      11.926  -6.117  92.324  1.00  0.00              
ATOM   2675  N   SER A 345      12.723  -7.513  90.763  1.00  0.00              
ATOM   2676  CA  SER A 345      13.879  -7.899  91.557  1.00  0.00              
ATOM   2677  CB  SER A 345      14.314  -9.314  91.178  1.00  0.00              
ATOM   2678  OG  SER A 345      14.199  -9.601  89.789  1.00  0.00              
ATOM   2679  C   SER A 345      15.077  -6.947  91.555  1.00  0.00              
ATOM   2680  O   SER A 345      16.008  -7.140  92.340  1.00  0.00              
ATOM   2681  N   LEU A 346      15.113  -5.904  90.716  1.00  0.00              
ATOM   2682  CA  LEU A 346      16.298  -5.059  90.608  1.00  0.00              
ATOM   2683  CB  LEU A 346      16.331  -4.302  89.286  1.00  0.00              
ATOM   2684  CG  LEU A 346      16.154  -5.043  87.974  1.00  0.00              
ATOM   2685  CD1 LEU A 346      16.183  -4.056  86.832  1.00  0.00              
ATOM   2686  CD2 LEU A 346      17.212  -6.101  87.776  1.00  0.00              
ATOM   2687  C   LEU A 346      16.417  -4.045  91.736  1.00  0.00              
ATOM   2688  O   LEU A 346      15.480  -3.299  92.035  1.00  0.00              
ATOM   2689  N   SER A 347      17.598  -3.987  92.351  1.00  0.00              
ATOM   2690  CA  SER A 347      17.900  -3.048  93.423  1.00  0.00              
ATOM   2691  CB  SER A 347      19.283  -3.374  93.962  1.00  0.00              
ATOM   2692  OG  SER A 347      20.140  -3.738  92.886  1.00  0.00              
ATOM   2693  C   SER A 347      17.808  -1.582  93.014  1.00  0.00              
ATOM   2694  O   SER A 347      17.391  -0.723  93.796  1.00  0.00              
ATOM   2695  N   THR A 348      18.179  -1.294  91.763  1.00  0.00              
ATOM   2696  CA  THR A 348      17.974   0.015  91.161  1.00  0.00              
ATOM   2697  CB  THR A 348      18.638   0.040  89.773  1.00  0.00              
ATOM   2698  OG1 THR A 348      18.248  -1.169  89.124  1.00  0.00              
ATOM   2699  CG2 THR A 348      20.154   0.144  89.854  1.00  0.00              
ATOM   2700  C   THR A 348      16.485   0.330  91.066  1.00  0.00              
ATOM   2701  O   THR A 348      16.012   1.353  91.564  1.00  0.00              
ATOM   2702  N   PHE A 349      15.727  -0.607  90.485  1.00  0.00              
ATOM   2703  CA  PHE A 349      14.279  -0.499  90.380  1.00  0.00              
ATOM   2704  CB  PHE A 349      13.719  -1.697  89.614  1.00  0.00              
ATOM   2705  CG  PHE A 349      12.217  -1.639  89.371  1.00  0.00              
ATOM   2706  CD1 PHE A 349      11.707  -0.768  88.429  1.00  0.00              
ATOM   2707  CD2 PHE A 349      11.369  -2.438  90.114  1.00  0.00              
ATOM   2708  CE1 PHE A 349      10.344  -0.698  88.242  1.00  0.00              
ATOM   2709  CE2 PHE A 349      10.009  -2.362  89.915  1.00  0.00              
ATOM   2710  CZ  PHE A 349       9.498  -1.493  88.981  1.00  0.00              
ATOM   2711  C   PHE A 349      13.577  -0.345  91.726  1.00  0.00              
ATOM   2712  O   PHE A 349      12.517   0.282  91.788  1.00  0.00              
ATOM   2713  N   GLN A 350      14.143  -0.861  92.825  1.00  0.00              
ATOM   2714  CA  GLN A 350      13.581  -0.628  94.152  1.00  0.00              
ATOM   2715  CB  GLN A 350      14.387  -1.297  95.267  1.00  0.00              
ATOM   2716  CG  GLN A 350      14.623  -2.802  95.145  1.00  0.00              
ATOM   2717  CD  GLN A 350      13.392  -3.642  94.846  1.00  0.00              
ATOM   2718  OE1 GLN A 350      12.565  -3.928  95.709  1.00  0.00              
ATOM   2719  NE2 GLN A 350      13.220  -4.056  93.601  1.00  0.00              
ATOM   2720  C   GLN A 350      13.410   0.850  94.487  1.00  0.00              
ATOM   2721  O   GLN A 350      12.479   1.227  95.196  1.00  0.00              
ATOM   2722  N   GLN A 351      14.255   1.719  93.918  1.00  0.00              
ATOM   2723  CA  GLN A 351      14.138   3.154  94.141  1.00  0.00              
ATOM   2724  CB  GLN A 351      15.431   3.885  93.761  1.00  0.00              
ATOM   2725  CG  GLN A 351      16.765   3.221  94.132  1.00  0.00              
ATOM   2726  CD  GLN A 351      16.878   2.707  95.559  1.00  0.00              
ATOM   2727  OE1 GLN A 351      16.839   3.456  96.531  1.00  0.00              
ATOM   2728  NE2 GLN A 351      17.032   1.401  95.737  1.00  0.00              
ATOM   2729  C   GLN A 351      12.963   3.743  93.357  1.00  0.00              
ATOM   2730  O   GLN A 351      12.459   4.821  93.680  1.00  0.00              
ATOM   2731  N   MET A 352      12.509   3.041  92.311  1.00  0.00              
ATOM   2732  CA  MET A 352      11.331   3.433  91.548  1.00  0.00              
ATOM   2733  CB  MET A 352      11.352   2.862  90.129  1.00  0.00              
ATOM   2734  CG  MET A 352      12.417   3.398  89.182  1.00  0.00              
ATOM   2735  SD  MET A 352      14.112   2.935  89.616  1.00  0.00              
ATOM   2736  CE  MET A 352      14.784   4.533  89.971  1.00  0.00              
ATOM   2737  C   MET A 352      10.026   3.017  92.217  1.00  0.00              
ATOM   2738  O   MET A 352       8.951   3.397  91.745  1.00  0.00              
ATOM   2739  N   TRP A 353      10.066   2.224  93.297  1.00  0.00              
ATOM   2740  CA  TRP A 353       8.858   1.941  94.058  1.00  0.00              
ATOM   2741  CB  TRP A 353       9.056   0.882  95.140  1.00  0.00              
ATOM   2742  CG  TRP A 353       9.359  -0.548  94.711  1.00  0.00              
ATOM   2743  CD2 TRP A 353       8.785  -1.303  93.719  1.00  0.00              
ATOM   2744  CE2 TRP A 353       9.425  -2.498  93.866  1.00  0.00              
ATOM   2745  CE3 TRP A 353       7.569  -1.223  93.084  1.00  0.00              
ATOM   2746  CD1 TRP A 353      10.299  -1.275  95.404  1.00  0.00              
ATOM   2747  NE1 TRP A 353      10.308  -2.473  94.868  1.00  0.00              
ATOM   2748  CZ2 TRP A 353       8.933  -3.687  93.389  1.00  0.00              
ATOM   2749  CZ3 TRP A 353       7.061  -2.403  92.566  1.00  0.00              
ATOM   2750  CH2 TRP A 353       7.729  -3.613  92.712  1.00  0.00              
ATOM   2751  C   TRP A 353       8.396   3.210  94.756  1.00  0.00              
ATOM   2752  O   TRP A 353       9.118   3.796  95.566  1.00  0.00              
ATOM   2753  N   ILE A 354       7.184   3.649  94.428  1.00  0.00              
ATOM   2754  CA  ILE A 354       6.567   4.767  95.123  1.00  0.00              
ATOM   2755  CB  ILE A 354       5.285   5.226  94.396  1.00  0.00              
ATOM   2756  CG2 ILE A 354       4.733   6.458  95.101  1.00  0.00              
ATOM   2757  CG1 ILE A 354       5.500   5.496  92.914  1.00  0.00              
ATOM   2758  CD1 ILE A 354       4.193   5.577  92.106  1.00  0.00              
ATOM   2759  C   ILE A 354       6.185   4.209  96.486  1.00  0.00              
ATOM   2760  O   ILE A 354       5.381   3.278  96.549  1.00  0.00              
ATOM   2761  N   THR A 355       6.780   4.679  97.582  1.00  0.00              
ATOM   2762  CA  THR A 355       6.291   4.305  98.900  1.00  0.00              
ATOM   2763  CB  THR A 355       7.354   4.565  99.982  1.00  0.00              
ATOM   2764  OG1 THR A 355       7.685   5.949  99.909  1.00  0.00              
ATOM   2765  CG2 THR A 355       8.578   3.676  99.816  1.00  0.00              
ATOM   2766  C   THR A 355       5.000   5.046  99.223  1.00  0.00              
ATOM   2767  O   THR A 355       4.709   6.074  98.602  1.00  0.00              
ATOM   2768  N   LYS A 356       4.203   4.572 100.190  1.00  0.00              
ATOM   2769  CA  LYS A 356       3.053   5.338 100.664  1.00  0.00              
ATOM   2770  CB  LYS A 356       2.240   4.550 101.692  1.00  0.00              
ATOM   2771  CG  LYS A 356       0.867   5.177 101.914  1.00  0.00              
ATOM   2772  CD  LYS A 356      -0.020   4.363 102.840  1.00  0.00              
ATOM   2773  CE  LYS A 356      -1.306   5.147 103.059  1.00  0.00              
ATOM   2774  NZ  LYS A 356      -2.202   4.460 103.969  1.00  0.00              
ATOM   2775  C   LYS A 356       3.490   6.696 101.212  1.00  0.00              
ATOM   2776  O   LYS A 356       2.804   7.700 101.042  1.00  0.00              
ATOM   2777  N   GLN A 357       4.681   6.727 101.818  1.00  0.00              
ATOM   2778  CA  GLN A 357       5.388   7.948 102.185  1.00  0.00              
ATOM   2779  CB  GLN A 357       6.737   7.490 102.768  1.00  0.00              
ATOM   2780  CG  GLN A 357       7.847   8.490 103.092  1.00  0.00              
ATOM   2781  CD  GLN A 357       8.798   8.785 101.937  1.00  0.00              
ATOM   2782  OE1 GLN A 357       9.331   7.891 101.277  1.00  0.00              
ATOM   2783  NE2 GLN A 357       9.017  10.055 101.632  1.00  0.00              
ATOM   2784  C   GLN A 357       5.527   8.916 101.006  1.00  0.00              
ATOM   2785  O   GLN A 357       4.977  10.022 101.028  1.00  0.00              
ATOM   2786  N   GLU A 358       6.214   8.492  99.939  1.00  0.00              
ATOM   2787  CA  GLU A 358       6.389   9.302  98.738  1.00  0.00              
ATOM   2788  CB  GLU A 358       7.274   8.554  97.751  1.00  0.00              
ATOM   2789  CG  GLU A 358       8.747   8.614  98.145  1.00  0.00              
ATOM   2790  CD  GLU A 358       9.631   7.558  97.499  1.00  0.00              
ATOM   2791  OE1 GLU A 358      10.600   7.918  96.827  1.00  0.00              
ATOM   2792  OE2 GLU A 358       9.366   6.370  97.677  1.00  0.00              
ATOM   2793  C   GLU A 358       5.074   9.720  98.089  1.00  0.00              
ATOM   2794  O   GLU A 358       4.927  10.860  97.641  1.00  0.00              
ATOM   2795  N   TYR A 359       4.093   8.814  98.085  1.00  0.00              
ATOM   2796  CA  TYR A 359       2.739   9.123  97.654  1.00  0.00              
ATOM   2797  CB  TYR A 359       1.883   7.852  97.692  1.00  0.00              
ATOM   2798  CG  TYR A 359       0.448   8.057  97.227  1.00  0.00              
ATOM   2799  CD1 TYR A 359       0.177   8.171  95.879  1.00  0.00              
ATOM   2800  CE1 TYR A 359      -1.110   8.428  95.461  1.00  0.00              
ATOM   2801  CD2 TYR A 359      -0.570   8.168  98.157  1.00  0.00              
ATOM   2802  CE2 TYR A 359      -1.857   8.436  97.740  1.00  0.00              
ATOM   2803  CZ  TYR A 359      -2.110   8.580  96.394  1.00  0.00              
ATOM   2804  OH  TYR A 359      -3.378   8.910  95.966  1.00  0.00              
ATOM   2805  C   TYR A 359       2.108  10.212  98.517  1.00  0.00              
ATOM   2806  O   TYR A 359       1.548  11.172  97.990  1.00  0.00              
ATOM   2807  N   ASP A 360       2.217  10.102  99.844  1.00  0.00              
ATOM   2808  CA  ASP A 360       1.565  11.034 100.760  1.00  0.00              
ATOM   2809  CB  ASP A 360       1.658  10.584 102.223  1.00  0.00              
ATOM   2810  CG  ASP A 360       0.878   9.330 102.608  1.00  0.00              
ATOM   2811  OD1 ASP A 360       1.302   8.651 103.544  1.00  0.00              
ATOM   2812  OD2 ASP A 360      -0.153   9.033 101.999  1.00  0.00              
ATOM   2813  C   ASP A 360       2.144  12.432 100.650  1.00  0.00              
ATOM   2814  O   ASP A 360       1.437  13.423 100.836  1.00  0.00              
ATOM   2815  N   GLU A 361       3.441  12.522 100.348  1.00  0.00              
ATOM   2816  CA  GLU A 361       4.066  13.814 100.115  1.00  0.00              
ATOM   2817  CB  GLU A 361       5.541  13.808 100.501  1.00  0.00              
ATOM   2818  CG  GLU A 361       5.826  13.821 102.002  1.00  0.00              
ATOM   2819  CD  GLU A 361       5.815  12.459 102.683  1.00  0.00              
ATOM   2820  OE1 GLU A 361       6.826  11.760 102.579  1.00  0.00              
ATOM   2821  OE2 GLU A 361       4.829  12.115 103.328  1.00  0.00              
ATOM   2822  C   GLU A 361       3.920  14.381  98.706  1.00  0.00              
ATOM   2823  O   GLU A 361       3.792  15.597  98.553  1.00  0.00              
ATOM   2824  N   ALA A 362       3.947  13.558  97.653  1.00  0.00              
ATOM   2825  CA  ALA A 362       3.940  14.088  96.295  1.00  0.00              
ATOM   2826  CB  ALA A 362       5.134  13.529  95.541  1.00  0.00              
ATOM   2827  C   ALA A 362       2.686  13.838  95.464  1.00  0.00              
ATOM   2828  O   ALA A 362       2.572  14.312  94.327  1.00  0.00              
ATOM   2829  N   GLY A 363       1.726  13.088  96.010  1.00  0.00              
ATOM   2830  CA  GLY A 363       0.460  12.809  95.346  1.00  0.00              
ATOM   2831  C   GLY A 363       0.577  11.789  94.215  1.00  0.00              
ATOM   2832  O   GLY A 363       1.685  11.367  93.874  1.00  0.00              
ATOM   2833  N   PRO A 364      -0.523  11.372  93.563  1.00  0.00              
ATOM   2834  CD  PRO A 364      -1.883  11.816  93.861  1.00  0.00              
ATOM   2835  CA  PRO A 364      -0.510  10.428  92.439  1.00  0.00              
ATOM   2836  CB  PRO A 364      -1.985  10.271  92.122  1.00  0.00              
ATOM   2837  CG  PRO A 364      -2.597  11.583  92.543  1.00  0.00              
ATOM   2838  C   PRO A 364       0.311  10.890  91.236  1.00  0.00              
ATOM   2839  O   PRO A 364       0.748  10.101  90.397  1.00  0.00              
ATOM   2840  N   SER A 365       0.546  12.200  91.178  1.00  0.00              
ATOM   2841  CA  SER A 365       1.475  12.842  90.265  1.00  0.00              
ATOM   2842  CB  SER A 365       1.528  14.324  90.638  1.00  0.00              
ATOM   2843  OG  SER A 365       1.122  14.559  91.987  1.00  0.00              
ATOM   2844  C   SER A 365       2.876  12.245  90.229  1.00  0.00              
ATOM   2845  O   SER A 365       3.514  12.231  89.171  1.00  0.00              
ATOM   2846  N   ILE A 366       3.343  11.684  91.353  1.00  0.00              
ATOM   2847  CA  ILE A 366       4.697  11.155  91.464  1.00  0.00              
ATOM   2848  CB  ILE A 366       4.980  10.721  92.924  1.00  0.00              
ATOM   2849  CG2 ILE A 366       4.153   9.495  93.297  1.00  0.00              
ATOM   2850  CG1 ILE A 366       6.474  10.500  93.159  1.00  0.00              
ATOM   2851  CD1 ILE A 366       6.896  10.199  94.602  1.00  0.00              
ATOM   2852  C   ILE A 366       5.067  10.061  90.459  1.00  0.00              
ATOM   2853  O   ILE A 366       6.253   9.884  90.175  1.00  0.00              
ATOM   2854  N   VAL A 367       4.107   9.357  89.839  1.00  0.00              
ATOM   2855  CA  VAL A 367       4.425   8.324  88.848  1.00  0.00              
ATOM   2856  CB  VAL A 367       3.174   7.554  88.345  1.00  0.00              
ATOM   2857  CG1 VAL A 367       3.604   6.216  87.756  1.00  0.00              
ATOM   2858  CG2 VAL A 367       2.140   7.294  89.428  1.00  0.00              
ATOM   2859  C   VAL A 367       5.190   8.909  87.654  1.00  0.00              
ATOM   2860  O   VAL A 367       5.948   8.216  86.980  1.00  0.00              
ATOM   2861  N   HIS A 368       5.042  10.214  87.407  1.00  0.00              
ATOM   2862  CA  HIS A 368       5.813  10.906  86.380  1.00  0.00              
ATOM   2863  CB  HIS A 368       5.169  12.256  86.092  1.00  0.00              
ATOM   2864  CG  HIS A 368       3.710  12.132  85.685  1.00  0.00              
ATOM   2865  ND1 HIS A 368       2.665  12.210  86.493  1.00  0.00              
ATOM   2866  CD2 HIS A 368       3.261  11.837  84.420  1.00  0.00              
ATOM   2867  NE2 HIS A 368       1.962  11.727  84.551  1.00  0.00              
ATOM   2868  CE1 HIS A 368       1.598  11.957  85.789  1.00  0.00              
ATOM   2869  C   HIS A 368       7.277  11.084  86.781  1.00  0.00              
ATOM   2870  O   HIS A 368       8.179  11.000  85.943  1.00  0.00              
ATOM   2871  N   ARG A 369       7.521  11.283  88.085  1.00  0.00              
ATOM   2872  CA  ARG A 369       8.876  11.384  88.623  1.00  0.00              
ATOM   2873  CB  ARG A 369       8.883  11.907  90.064  1.00  0.00              
ATOM   2874  CG  ARG A 369       8.120  13.195  90.383  1.00  0.00              
ATOM   2875  CD  ARG A 369       8.762  14.504  89.906  1.00  0.00              
ATOM   2876  NE  ARG A 369       8.915  14.605  88.460  1.00  0.00              
ATOM   2877  CZ  ARG A 369       7.894  14.637  87.603  1.00  0.00              
ATOM   2878  NH1 ARG A 369       8.171  14.585  86.314  1.00  0.00              
ATOM   2879  NH2 ARG A 369       6.630  14.748  88.003  1.00  0.00              
ATOM   2880  C   ARG A 369       9.491   9.996  88.635  1.00  0.00              
ATOM   2881  O   ARG A 369      10.648   9.792  88.268  1.00  0.00              
ATOM   2882  N   LYS A 370       8.715   8.994  89.046  1.00  0.00              
ATOM   2883  CA  LYS A 370       9.185   7.625  89.070  1.00  0.00              
ATOM   2884  CB  LYS A 370       8.336   6.803  90.036  1.00  0.00              
ATOM   2885  CG  LYS A 370       8.425   7.218  91.498  1.00  0.00              
ATOM   2886  CD  LYS A 370       9.822   7.015  92.061  1.00  0.00              
ATOM   2887  CE  LYS A 370       9.807   7.315  93.546  1.00  0.00              
ATOM   2888  NZ  LYS A 370      11.129   7.152  94.120  1.00  0.00              
ATOM   2889  C   LYS A 370       9.178   7.017  87.670  1.00  0.00              
ATOM   2890  O   LYS A 370       8.286   6.264  87.289  1.00  0.00              
ATOM   2891  N   CYS A 371      10.159   7.375  86.850  1.00  0.00              
ATOM   2892  CA  CYS A 371      10.354   6.664  85.590  1.00  0.00              
ATOM   2893  CB  CYS A 371      10.770   7.628  84.489  1.00  0.00              
ATOM   2894  SG  CYS A 371      10.903   6.867  82.852  1.00  0.00              
ATOM   2895  C   CYS A 371      11.378   5.547  85.766  1.00  0.00              
ATOM   2896  O   CYS A 371      12.360   5.738  86.477  1.00  0.00              
ATOM   2897  OXT CYS A 371      11.176   4.469  85.194  1.00  0.00              
TER    2898      CYS A 371
ATOM   2899  N   ASP B   1      57.964  16.099  67.976  1.00  0.00              
ATOM   2900  CA  ASP B   1      58.146  14.818  68.657  1.00  0.00              
ATOM   2901  CB  ASP B   1      59.641  14.575  68.939  1.00  0.00              
ATOM   2902  CG  ASP B   1      59.999  13.296  69.709  1.00  0.00              
ATOM   2903  OD1 ASP B   1      59.573  12.210  69.323  1.00  0.00              
ATOM   2904  OD2 ASP B   1      60.697  13.407  70.718  1.00  0.00              
ATOM   2905  C   ASP B   1      57.328  14.691  69.937  1.00  0.00              
ATOM   2906  O   ASP B   1      57.200  13.615  70.523  1.00  0.00              
ATOM   2907  N   TYR B   2      56.723  15.811  70.335  1.00  0.00              
ATOM   2908  CA  TYR B   2      55.862  15.870  71.513  1.00  0.00              
ATOM   2909  CB  TYR B   2      55.313  17.291  71.691  1.00  0.00              
ATOM   2910  CG  TYR B   2      54.442  17.478  72.931  1.00  0.00              
ATOM   2911  CD1 TYR B   2      55.003  17.403  74.192  1.00  0.00              
ATOM   2912  CE1 TYR B   2      54.203  17.515  75.311  1.00  0.00              
ATOM   2913  CD2 TYR B   2      53.083  17.690  72.787  1.00  0.00              
ATOM   2914  CE2 TYR B   2      52.280  17.803  73.904  1.00  0.00              
ATOM   2915  CZ  TYR B   2      52.848  17.710  75.157  1.00  0.00              
ATOM   2916  OH  TYR B   2      52.047  17.811  76.277  1.00  0.00              
ATOM   2917  C   TYR B   2      54.720  14.860  71.439  1.00  0.00              
ATOM   2918  O   TYR B   2      54.399  14.199  72.426  1.00  0.00              
ATOM   2919  N   GLU B   3      54.139  14.716  70.242  1.00  0.00              
ATOM   2920  CA  GLU B   3      53.101  13.732  69.978  1.00  0.00              
ATOM   2921  CB  GLU B   3      52.667  13.835  68.518  1.00  0.00              
ATOM   2922  CG  GLU B   3      51.447  12.989  68.168  1.00  0.00              
ATOM   2923  CD  GLU B   3      51.068  13.045  66.698  1.00  0.00              
ATOM   2924  OE1 GLU B   3      51.624  12.275  65.916  1.00  0.00              
ATOM   2925  OE2 GLU B   3      50.222  13.862  66.338  1.00  0.00              
ATOM   2926  C   GLU B   3      53.581  12.318  70.290  1.00  0.00              
ATOM   2927  O   GLU B   3      52.889  11.580  70.989  1.00  0.00              
ATOM   2928  N   LYS B   4      54.788  11.948  69.842  1.00  0.00              
ATOM   2929  CA  LYS B   4      55.320  10.613  70.082  1.00  0.00              
ATOM   2930  CB  LYS B   4      56.583  10.383  69.246  1.00  0.00              
ATOM   2931  CG  LYS B   4      57.219   8.990  69.305  1.00  0.00              
ATOM   2932  CD  LYS B   4      56.256   7.891  68.867  1.00  0.00              
ATOM   2933  CE  LYS B   4      56.968   6.549  68.796  1.00  0.00              
ATOM   2934  NZ  LYS B   4      56.005   5.481  68.608  1.00  0.00              
ATOM   2935  C   LYS B   4      55.585  10.411  71.569  1.00  0.00              
ATOM   2936  O   LYS B   4      55.258   9.357  72.111  1.00  0.00              
ATOM   2937  N   ASN B   5      56.104  11.437  72.256  1.00  0.00              
ATOM   2938  CA  ASN B   5      56.267  11.394  73.708  1.00  0.00              
ATOM   2939  CB  ASN B   5      56.905  12.668  74.252  1.00  0.00              
ATOM   2940  CG  ASN B   5      58.402  12.745  74.011  1.00  0.00              
ATOM   2941  OD1 ASN B   5      59.215  12.470  74.889  1.00  0.00              
ATOM   2942  ND2 ASN B   5      58.827  13.126  72.819  1.00  0.00              
ATOM   2943  C   ASN B   5      54.951  11.161  74.437  1.00  0.00              
ATOM   2944  O   ASN B   5      54.874  10.320  75.334  1.00  0.00              
ATOM   2945  N   LYS B   6      53.896  11.870  74.021  1.00  0.00              
ATOM   2946  CA  LYS B   6      52.561  11.699  74.576  1.00  0.00              
ATOM   2947  CB  LYS B   6      51.626  12.745  73.975  1.00  0.00              
ATOM   2948  CG  LYS B   6      50.237  12.786  74.593  1.00  0.00              
ATOM   2949  CD  LYS B   6      49.387  13.816  73.872  1.00  0.00              
ATOM   2950  CE  LYS B   6      47.992  13.835  74.472  1.00  0.00              
ATOM   2951  NZ  LYS B   6      47.155  14.791  73.776  1.00  0.00              
ATOM   2952  C   LYS B   6      52.031  10.291  74.318  1.00  0.00              
ATOM   2953  O   LYS B   6      51.487   9.658  75.222  1.00  0.00              
ATOM   2954  N   VAL B   7      52.219   9.766  73.102  1.00  0.00              
ATOM   2955  CA  VAL B   7      51.827   8.405  72.750  1.00  0.00              
ATOM   2956  CB  VAL B   7      52.058   8.208  71.228  1.00  0.00              
ATOM   2957  CG1 VAL B   7      51.917   6.774  70.758  1.00  0.00              
ATOM   2958  CG2 VAL B   7      51.029   9.026  70.461  1.00  0.00              
ATOM   2959  C   VAL B   7      52.545   7.367  73.615  1.00  0.00              
ATOM   2960  O   VAL B   7      51.908   6.469  74.174  1.00  0.00              
ATOM   2961  N   CYS B   8      53.865   7.514  73.784  1.00  0.00              
ATOM   2962  CA  CYS B   8      54.646   6.667  74.677  1.00  0.00              
ATOM   2963  CB  CYS B   8      56.122   7.047  74.637  1.00  0.00              
ATOM   2964  SG  CYS B   8      56.876   7.003  72.992  1.00  0.00              
ATOM   2965  C   CYS B   8      54.169   6.756  76.122  1.00  0.00              
ATOM   2966  O   CYS B   8      54.096   5.746  76.831  1.00  0.00              
ATOM   2967  N   LYS B   9      53.822   7.971  76.563  1.00  0.00              
ATOM   2968  CA  LYS B   9      53.272   8.200  77.890  1.00  0.00              
ATOM   2969  CB  LYS B   9      53.108   9.697  78.134  1.00  0.00              
ATOM   2970  CG  LYS B   9      52.708  10.072  79.552  1.00  0.00              
ATOM   2971  CD  LYS B   9      52.605  11.582  79.665  1.00  0.00              
ATOM   2972  CE  LYS B   9      52.247  11.966  81.090  1.00  0.00              
ATOM   2973  NZ  LYS B   9      52.179  13.408  81.221  1.00  0.00              
ATOM   2974  C   LYS B   9      51.940   7.479  78.052  1.00  0.00              
ATOM   2975  O   LYS B   9      51.737   6.803  79.058  1.00  0.00              
ATOM   2976  N   GLU B  10      51.041   7.551  77.064  1.00  0.00              
ATOM   2977  CA  GLU B  10      49.772   6.837  77.128  1.00  0.00              
ATOM   2978  CB  GLU B  10      48.863   7.190  75.951  1.00  0.00              
ATOM   2979  CG  GLU B  10      48.507   8.670  75.813  1.00  0.00              
ATOM   2980  CD  GLU B  10      47.925   9.314  77.064  1.00  0.00              
ATOM   2981  OE1 GLU B  10      46.771   9.039  77.390  1.00  0.00              
ATOM   2982  OE2 GLU B  10      48.629  10.093  77.706  1.00  0.00              
ATOM   2983  C   GLU B  10      49.967   5.329  77.190  1.00  0.00              
ATOM   2984  O   GLU B  10      49.349   4.662  78.017  1.00  0.00              
ATOM   2985  N   PHE B  11      50.866   4.792  76.359  1.00  0.00              
ATOM   2986  CA  PHE B  11      51.200   3.373  76.372  1.00  0.00              
ATOM   2987  CB  PHE B  11      52.277   3.127  75.323  1.00  0.00              
ATOM   2988  CG  PHE B  11      52.597   1.670  75.015  1.00  0.00              
ATOM   2989  CD1 PHE B  11      51.770   0.946  74.178  1.00  0.00              
ATOM   2990  CD2 PHE B  11      53.745   1.091  75.524  1.00  0.00              
ATOM   2991  CE1 PHE B  11      52.102  -0.347  73.838  1.00  0.00              
ATOM   2992  CE2 PHE B  11      54.065  -0.207  75.184  1.00  0.00              
ATOM   2993  CZ  PHE B  11      53.247  -0.925  74.340  1.00  0.00              
ATOM   2994  C   PHE B  11      51.685   2.905  77.740  1.00  0.00              
ATOM   2995  O   PHE B  11      51.172   1.926  78.284  1.00  0.00              
ATOM   2996  N   SER B  12      52.653   3.619  78.319  1.00  0.00              
ATOM   2997  CA  SER B  12      53.219   3.236  79.603  1.00  0.00              
ATOM   2998  CB  SER B  12      54.552   3.944  79.825  1.00  0.00              
ATOM   2999  OG  SER B  12      54.484   5.343  79.580  1.00  0.00              
ATOM   3000  C   SER B  12      52.283   3.450  80.787  1.00  0.00              
ATOM   3001  O   SER B  12      52.117   2.559  81.620  1.00  0.00              
ATOM   3002  N   HIS B  13      51.646   4.622  80.861  1.00  0.00              
ATOM   3003  CA  HIS B  13      50.738   4.957  81.949  1.00  0.00              
ATOM   3004  CB  HIS B  13      50.405   6.451  81.900  1.00  0.00              
ATOM   3005  CG  HIS B  13      49.644   7.014  83.097  1.00  0.00              
ATOM   3006  ND1 HIS B  13      48.911   6.379  84.002  1.00  0.00              
ATOM   3007  CD2 HIS B  13      49.616   8.356  83.398  1.00  0.00              
ATOM   3008  NE2 HIS B  13      48.866   8.449  84.466  1.00  0.00              
ATOM   3009  CE1 HIS B  13      48.440   7.266  84.833  1.00  0.00              
ATOM   3010  C   HIS B  13      49.455   4.135  81.925  1.00  0.00              
ATOM   3011  O   HIS B  13      48.943   3.773  82.988  1.00  0.00              
ATOM   3012  N   LEU B  14      48.889   3.866  80.746  1.00  0.00              
ATOM   3013  CA  LEU B  14      47.662   3.090  80.668  1.00  0.00              
ATOM   3014  CB  LEU B  14      46.806   3.539  79.490  1.00  0.00              
ATOM   3015  CG  LEU B  14      46.286   4.970  79.454  1.00  0.00              
ATOM   3016  CD1 LEU B  14      45.632   5.241  78.112  1.00  0.00              
ATOM   3017  CD2 LEU B  14      45.318   5.238  80.595  1.00  0.00              
ATOM   3018  C   LEU B  14      47.898   1.592  80.576  1.00  0.00              
ATOM   3019  O   LEU B  14      47.070   0.807  81.043  1.00  0.00              
ATOM   3020  N   GLY B  15      49.013   1.164  79.980  1.00  0.00              
ATOM   3021  CA  GLY B  15      49.250  -0.248  79.739  1.00  0.00              
ATOM   3022  C   GLY B  15      48.835  -0.608  78.322  1.00  0.00              
ATOM   3023  O   GLY B  15      47.836  -0.101  77.804  1.00  0.00              
ATOM   3024  N   LYS B  16      49.596  -1.526  77.712  1.00  0.00              
ATOM   3025  CA  LYS B  16      49.461  -1.908  76.309  1.00  0.00              
ATOM   3026  CB  LYS B  16      50.311  -3.153  76.039  1.00  0.00              
ATOM   3027  CG  LYS B  16      50.314  -3.622  74.588  1.00  0.00              
ATOM   3028  CD  LYS B  16      51.271  -4.782  74.402  1.00  0.00              
ATOM   3029  CE  LYS B  16      51.199  -5.264  72.964  1.00  0.00              
ATOM   3030  NZ  LYS B  16      52.192  -6.292  72.728  1.00  0.00              
ATOM   3031  C   LYS B  16      48.034  -2.107  75.810  1.00  0.00              
ATOM   3032  O   LYS B  16      47.588  -1.361  74.941  1.00  0.00              
ATOM   3033  N   GLU B  17      47.284  -3.041  76.407  1.00  0.00              
ATOM   3034  CA  GLU B  17      45.913  -3.335  76.005  1.00  0.00              
ATOM   3035  CB  GLU B  17      45.387  -4.501  76.838  1.00  0.00              
ATOM   3036  CG  GLU B  17      44.045  -5.059  76.369  1.00  0.00              
ATOM   3037  CD  GLU B  17      43.469  -6.133  77.276  1.00  0.00              
ATOM   3038  OE1 GLU B  17      42.945  -5.797  78.338  1.00  0.00              
ATOM   3039  OE2 GLU B  17      43.538  -7.311  76.924  1.00  0.00              
ATOM   3040  C   GLU B  17      44.983  -2.129  76.146  1.00  0.00              
ATOM   3041  O   GLU B  17      44.048  -1.943  75.363  1.00  0.00              
ATOM   3042  N   ASP B  18      45.254  -1.271  77.133  1.00  0.00              
ATOM   3043  CA  ASP B  18      44.438  -0.090  77.379  1.00  0.00              
ATOM   3044  CB  ASP B  18      44.735   0.530  78.741  1.00  0.00              
ATOM   3045  CG  ASP B  18      44.478  -0.385  79.930  1.00  0.00              
ATOM   3046  OD1 ASP B  18      43.635  -0.047  80.759  1.00  0.00              
ATOM   3047  OD2 ASP B  18      45.105  -1.445  80.008  1.00  0.00              
ATOM   3048  C   ASP B  18      44.713   0.933  76.290  1.00  0.00              
ATOM   3049  O   ASP B  18      43.788   1.564  75.777  1.00  0.00              
ATOM   3050  N   PHE B  19      45.984   1.060  75.890  1.00  0.00              
ATOM   3051  CA  PHE B  19      46.364   1.878  74.748  1.00  0.00              
ATOM   3052  CB  PHE B  19      47.890   1.952  74.639  1.00  0.00              
ATOM   3053  CG  PHE B  19      48.396   2.837  73.506  1.00  0.00              
ATOM   3054  CD1 PHE B  19      48.284   4.212  73.598  1.00  0.00              
ATOM   3055  CD2 PHE B  19      48.940   2.259  72.375  1.00  0.00              
ATOM   3056  CE1 PHE B  19      48.700   5.001  72.546  1.00  0.00              
ATOM   3057  CE2 PHE B  19      49.351   3.056  71.328  1.00  0.00              
ATOM   3058  CZ  PHE B  19      49.228   4.424  71.411  1.00  0.00              
ATOM   3059  C   PHE B  19      45.750   1.335  73.459  1.00  0.00              
ATOM   3060  O   PHE B  19      45.275   2.119  72.634  1.00  0.00              
ATOM   3061  N   THR B  20      45.738   0.009  73.264  1.00  0.00              
ATOM   3062  CA  THR B  20      45.057  -0.629  72.142  1.00  0.00              
ATOM   3063  CB  THR B  20      45.208  -2.163  72.235  1.00  0.00              
ATOM   3064  OG1 THR B  20      46.582  -2.417  72.496  1.00  0.00              
ATOM   3065  CG2 THR B  20      44.783  -2.892  70.969  1.00  0.00              
ATOM   3066  C   THR B  20      43.578  -0.252  72.125  1.00  0.00              
ATOM   3067  O   THR B  20      43.051   0.159  71.092  1.00  0.00              
ATOM   3068  N   SER B  21      42.921  -0.327  73.287  1.00  0.00              
ATOM   3069  CA  SER B  21      41.512   0.014  73.419  1.00  0.00              
ATOM   3070  CB  SER B  21      41.041  -0.304  74.832  1.00  0.00              
ATOM   3071  OG  SER B  21      41.252  -1.675  75.151  1.00  0.00              
ATOM   3072  C   SER B  21      41.236   1.477  73.086  1.00  0.00              
ATOM   3073  O   SER B  21      40.332   1.783  72.305  1.00  0.00              
ATOM   3074  N   LEU B  22      42.059   2.383  73.630  1.00  0.00              
ATOM   3075  CA  LEU B  22      41.973   3.810  73.347  1.00  0.00              
ATOM   3076  CB  LEU B  22      43.053   4.554  74.135  1.00  0.00              
ATOM   3077  CG  LEU B  22      43.131   6.076  74.054  1.00  0.00              
ATOM   3078  CD1 LEU B  22      41.925   6.722  74.720  1.00  0.00              
ATOM   3079  CD2 LEU B  22      44.411   6.567  74.708  1.00  0.00              
ATOM   3080  C   LEU B  22      42.139   4.091  71.858  1.00  0.00              
ATOM   3081  O   LEU B  22      41.325   4.791  71.254  1.00  0.00              
ATOM   3082  N   SER B  23      43.171   3.493  71.253  1.00  0.00              
ATOM   3083  CA  SER B  23      43.445   3.665  69.835  1.00  0.00              
ATOM   3084  CB  SER B  23      44.777   3.021  69.471  1.00  0.00              
ATOM   3085  OG  SER B  23      45.842   3.511  70.274  1.00  0.00              
ATOM   3086  C   SER B  23      42.331   3.087  68.971  1.00  0.00              
ATOM   3087  O   SER B  23      41.983   3.666  67.943  1.00  0.00              
ATOM   3088  N   LEU B  24      41.727   1.969  69.393  1.00  0.00              
ATOM   3089  CA  LEU B  24      40.608   1.363  68.688  1.00  0.00              
ATOM   3090  CB  LEU B  24      40.252   0.029  69.334  1.00  0.00              
ATOM   3091  CG  LEU B  24      39.250  -0.907  68.673  1.00  0.00              
ATOM   3092  CD1 LEU B  24      39.762  -1.436  67.343  1.00  0.00              
ATOM   3093  CD2 LEU B  24      39.003  -2.075  69.599  1.00  0.00              
ATOM   3094  C   LEU B  24      39.403   2.290  68.665  1.00  0.00              
ATOM   3095  O   LEU B  24      38.858   2.556  67.591  1.00  0.00              
ATOM   3096  N   VAL B  25      39.020   2.824  69.832  1.00  0.00              
ATOM   3097  CA  VAL B  25      37.935   3.796  69.939  1.00  0.00              
ATOM   3098  CB  VAL B  25      37.707   4.175  71.427  1.00  0.00              
ATOM   3099  CG1 VAL B  25      36.689   5.294  71.608  1.00  0.00              
ATOM   3100  CG2 VAL B  25      37.213   2.964  72.204  1.00  0.00              
ATOM   3101  C   VAL B  25      38.226   5.028  69.083  1.00  0.00              
ATOM   3102  O   VAL B  25      37.383   5.461  68.294  1.00  0.00              
ATOM   3103  N   LEU B  26      39.451   5.552  69.200  1.00  0.00              
ATOM   3104  CA  LEU B  26      39.895   6.718  68.451  1.00  0.00              
ATOM   3105  CB  LEU B  26      41.330   7.051  68.849  1.00  0.00              
ATOM   3106  CG  LEU B  26      41.975   8.337  68.354  1.00  0.00              
ATOM   3107  CD1 LEU B  26      41.283   9.555  68.948  1.00  0.00              
ATOM   3108  CD2 LEU B  26      43.449   8.342  68.720  1.00  0.00              
ATOM   3109  C   LEU B  26      39.796   6.520  66.942  1.00  0.00              
ATOM   3110  O   LEU B  26      39.113   7.288  66.264  1.00  0.00              
ATOM   3111  N   TYR B  27      40.419   5.477  66.388  1.00  0.00              
ATOM   3112  CA  TYR B  27      40.363   5.240  64.954  1.00  0.00              
ATOM   3113  CB  TYR B  27      41.409   4.220  64.513  1.00  0.00              
ATOM   3114  CG  TYR B  27      42.833   4.748  64.640  1.00  0.00              
ATOM   3115  CD1 TYR B  27      43.765   4.035  65.366  1.00  0.00              
ATOM   3116  CE1 TYR B  27      45.048   4.519  65.512  1.00  0.00              
ATOM   3117  CD2 TYR B  27      43.189   5.944  64.044  1.00  0.00              
ATOM   3118  CE2 TYR B  27      44.472   6.432  64.185  1.00  0.00              
ATOM   3119  CZ  TYR B  27      45.389   5.716  64.922  1.00  0.00              
ATOM   3120  OH  TYR B  27      46.672   6.201  65.072  1.00  0.00              
ATOM   3121  C   TYR B  27      38.979   4.864  64.451  1.00  0.00              
ATOM   3122  O   TYR B  27      38.616   5.228  63.331  1.00  0.00              
ATOM   3123  N   SER B  28      38.170   4.187  65.272  1.00  0.00              
ATOM   3124  CA  SER B  28      36.785   3.929  64.913  1.00  0.00              
ATOM   3125  CB  SER B  28      36.152   2.921  65.860  1.00  0.00              
ATOM   3126  OG  SER B  28      36.871   1.695  65.867  1.00  0.00              
ATOM   3127  C   SER B  28      35.955   5.208  64.867  1.00  0.00              
ATOM   3128  O   SER B  28      35.152   5.376  63.949  1.00  0.00              
ATOM   3129  N   ARG B  29      36.146   6.147  65.808  1.00  0.00              
ATOM   3130  CA  ARG B  29      35.420   7.410  65.763  1.00  0.00              
ATOM   3131  CB  ARG B  29      35.447   8.149  67.114  1.00  0.00              
ATOM   3132  CG  ARG B  29      36.698   8.946  67.483  1.00  0.00              
ATOM   3133  CD  ARG B  29      36.663   9.491  68.907  1.00  0.00              
ATOM   3134  NE  ARG B  29      35.521  10.357  69.162  1.00  0.00              
ATOM   3135  CZ  ARG B  29      35.562  11.688  69.091  1.00  0.00              
ATOM   3136  NH1 ARG B  29      34.439  12.347  69.332  1.00  0.00              
ATOM   3137  NH2 ARG B  29      36.681  12.350  68.814  1.00  0.00              
ATOM   3138  C   ARG B  29      35.913   8.297  64.623  1.00  0.00              
ATOM   3139  O   ARG B  29      35.127   9.010  64.004  1.00  0.00              
ATOM   3140  N   LYS B  30      37.217   8.250  64.315  1.00  0.00              
ATOM   3141  CA  LYS B  30      37.775   8.965  63.175  1.00  0.00              
ATOM   3142  CB  LYS B  30      39.294   8.889  63.163  1.00  0.00              
ATOM   3143  CG  LYS B  30      39.995   9.724  64.216  1.00  0.00              
ATOM   3144  CD  LYS B  30      41.483   9.450  64.102  1.00  0.00              
ATOM   3145  CE  LYS B  30      42.259  10.300  65.089  1.00  0.00              
ATOM   3146  NZ  LYS B  30      43.665   9.952  65.048  1.00  0.00              
ATOM   3147  C   LYS B  30      37.264   8.451  61.839  1.00  0.00              
ATOM   3148  O   LYS B  30      36.829   9.240  60.997  1.00  0.00              
ATOM   3149  N   PHE B  31      37.296   7.131  61.634  1.00  0.00              
ATOM   3150  CA  PHE B  31      36.912   6.535  60.365  1.00  0.00              
ATOM   3151  CB  PHE B  31      38.026   5.602  59.859  1.00  0.00              
ATOM   3152  CG  PHE B  31      39.410   6.221  59.712  1.00  0.00              
ATOM   3153  CD1 PHE B  31      40.322   6.128  60.746  1.00  0.00              
ATOM   3154  CD2 PHE B  31      39.765   6.851  58.537  1.00  0.00              
ATOM   3155  CE1 PHE B  31      41.583   6.667  60.601  1.00  0.00              
ATOM   3156  CE2 PHE B  31      41.028   7.390  58.401  1.00  0.00              
ATOM   3157  CZ  PHE B  31      41.937   7.299  59.430  1.00  0.00              
ATOM   3158  C   PHE B  31      35.598   5.759  60.505  1.00  0.00              
ATOM   3159  O   PHE B  31      35.624   4.529  60.613  1.00  0.00              
ATOM   3160  N   PRO B  32      34.409   6.387  60.451  1.00  0.00              
ATOM   3161  CD  PRO B  32      34.210   7.772  60.028  1.00  0.00              
ATOM   3162  CA  PRO B  32      33.121   5.729  60.688  1.00  0.00              
ATOM   3163  CB  PRO B  32      32.143   6.885  60.609  1.00  0.00              
ATOM   3164  CG  PRO B  32      32.761   7.800  59.585  1.00  0.00              
ATOM   3165  C   PRO B  32      32.767   4.608  59.711  1.00  0.00              
ATOM   3166  O   PRO B  32      31.972   3.719  60.014  1.00  0.00              
ATOM   3167  N   SER B  33      33.360   4.654  58.517  1.00  0.00              
ATOM   3168  CA  SER B  33      33.176   3.635  57.498  1.00  0.00              
ATOM   3169  CB  SER B  33      33.272   4.317  56.141  1.00  0.00              
ATOM   3170  OG  SER B  33      32.488   5.504  56.116  1.00  0.00              
ATOM   3171  C   SER B  33      34.199   2.503  57.574  1.00  0.00              
ATOM   3172  O   SER B  33      34.093   1.524  56.832  1.00  0.00              
ATOM   3173  N   GLY B  34      35.202   2.599  58.455  1.00  0.00              
ATOM   3174  CA  GLY B  34      36.272   1.616  58.511  1.00  0.00              
ATOM   3175  C   GLY B  34      35.796   0.321  59.145  1.00  0.00              
ATOM   3176  O   GLY B  34      35.262   0.328  60.257  1.00  0.00              
ATOM   3177  N   THR B  35      35.971  -0.801  58.444  1.00  0.00              
ATOM   3178  CA  THR B  35      35.530  -2.084  58.971  1.00  0.00              
ATOM   3179  CB  THR B  35      35.341  -3.148  57.866  1.00  0.00              
ATOM   3180  OG1 THR B  35      36.588  -3.347  57.215  1.00  0.00              
ATOM   3181  CG2 THR B  35      34.262  -2.745  56.872  1.00  0.00              
ATOM   3182  C   THR B  35      36.453  -2.590  60.073  1.00  0.00              
ATOM   3183  O   THR B  35      37.623  -2.196  60.151  1.00  0.00              
ATOM   3184  N   PHE B  36      35.911  -3.484  60.911  1.00  0.00              
ATOM   3185  CA  PHE B  36      36.589  -4.030  62.080  1.00  0.00              
ATOM   3186  CB  PHE B  36      35.793  -5.227  62.619  1.00  0.00              
ATOM   3187  CG  PHE B  36      36.365  -5.859  63.883  1.00  0.00              
ATOM   3188  CD1 PHE B  36      36.711  -7.198  63.874  1.00  0.00              
ATOM   3189  CD2 PHE B  36      36.568  -5.099  65.020  1.00  0.00              
ATOM   3190  CE1 PHE B  36      37.273  -7.767  64.998  1.00  0.00              
ATOM   3191  CE2 PHE B  36      37.136  -5.676  66.134  1.00  0.00              
ATOM   3192  CZ  PHE B  36      37.489  -7.007  66.126  1.00  0.00              
ATOM   3193  C   PHE B  36      38.049  -4.397  61.862  1.00  0.00              
ATOM   3194  O   PHE B  36      38.919  -3.782  62.474  1.00  0.00              
ATOM   3195  N   GLU B  37      38.344  -5.323  60.944  1.00  0.00              
ATOM   3196  CA  GLU B  37      39.714  -5.757  60.725  1.00  0.00              
ATOM   3197  CB  GLU B  37      39.754  -6.989  59.820  1.00  0.00              
ATOM   3198  CG  GLU B  37      41.109  -7.710  59.763  1.00  0.00              
ATOM   3199  CD  GLU B  37      41.659  -8.156  61.116  1.00  0.00              
ATOM   3200  OE1 GLU B  37      42.683  -7.620  61.549  1.00  0.00              
ATOM   3201  OE2 GLU B  37      41.070  -9.040  61.736  1.00  0.00              
ATOM   3202  C   GLU B  37      40.619  -4.647  60.200  1.00  0.00              
ATOM   3203  O   GLU B  37      41.805  -4.642  60.531  1.00  0.00              
ATOM   3204  N   GLN B  38      40.086  -3.680  59.443  1.00  0.00              
ATOM   3205  CA  GLN B  38      40.872  -2.539  58.990  1.00  0.00              
ATOM   3206  CB  GLN B  38      40.064  -1.624  58.080  1.00  0.00              
ATOM   3207  CG  GLN B  38      39.776  -2.130  56.682  1.00  0.00              
ATOM   3208  CD  GLN B  38      38.914  -1.149  55.904  1.00  0.00              
ATOM   3209  OE1 GLN B  38      37.700  -1.072  56.102  1.00  0.00              
ATOM   3210  NE2 GLN B  38      39.473  -0.336  55.020  1.00  0.00              
ATOM   3211  C   GLN B  38      41.349  -1.718  60.178  1.00  0.00              
ATOM   3212  O   GLN B  38      42.536  -1.406  60.316  1.00  0.00              
ATOM   3213  N   VAL B  39      40.399  -1.404  61.069  1.00  0.00              
ATOM   3214  CA  VAL B  39      40.695  -0.635  62.268  1.00  0.00              
ATOM   3215  CB  VAL B  39      39.398  -0.242  63.018  1.00  0.00              
ATOM   3216  CG1 VAL B  39      39.699   0.642  64.218  1.00  0.00              
ATOM   3217  CG2 VAL B  39      38.451   0.520  62.100  1.00  0.00              
ATOM   3218  C   VAL B  39      41.654  -1.436  63.144  1.00  0.00              
ATOM   3219  O   VAL B  39      42.697  -0.918  63.537  1.00  0.00              
ATOM   3220  N   SER B  40      41.366  -2.717  63.397  1.00  0.00              
ATOM   3221  CA  SER B  40      42.254  -3.604  64.133  1.00  0.00              
ATOM   3222  CB  SER B  40      41.628  -4.987  64.243  1.00  0.00              
ATOM   3223  OG  SER B  40      40.338  -4.923  64.837  1.00  0.00              
ATOM   3224  C   SER B  40      43.657  -3.731  63.551  1.00  0.00              
ATOM   3225  O   SER B  40      44.610  -3.894  64.317  1.00  0.00              
ATOM   3226  N   GLN B  41      43.842  -3.675  62.225  1.00  0.00              
ATOM   3227  CA  GLN B  41      45.177  -3.634  61.642  1.00  0.00              
ATOM   3228  CB  GLN B  41      45.160  -3.865  60.133  1.00  0.00              
ATOM   3229  CG  GLN B  41      44.918  -5.312  59.721  1.00  0.00              
ATOM   3230  CD  GLN B  41      45.965  -6.284  60.246  1.00  0.00              
ATOM   3231  OE1 GLN B  41      47.134  -6.253  59.872  1.00  0.00              
ATOM   3232  NE2 GLN B  41      45.591  -7.191  61.138  1.00  0.00              
ATOM   3233  C   GLN B  41      45.902  -2.335  61.948  1.00  0.00              
ATOM   3234  O   GLN B  41      47.042  -2.360  62.420  1.00  0.00              
ATOM   3235  N   LEU B  42      45.228  -1.197  61.736  1.00  0.00              
ATOM   3236  CA  LEU B  42      45.824   0.105  62.008  1.00  0.00              
ATOM   3237  CB  LEU B  42      44.887   1.233  61.578  1.00  0.00              
ATOM   3238  CG  LEU B  42      45.406   2.671  61.614  1.00  0.00              
ATOM   3239  CD1 LEU B  42      46.616   2.852  60.709  1.00  0.00              
ATOM   3240  CD2 LEU B  42      44.311   3.631  61.193  1.00  0.00              
ATOM   3241  C   LEU B  42      46.209   0.255  63.472  1.00  0.00              
ATOM   3242  O   LEU B  42      47.344   0.612  63.781  1.00  0.00              
ATOM   3243  N   VAL B  43      45.285  -0.087  64.375  1.00  0.00              
ATOM   3244  CA  VAL B  43      45.515  -0.044  65.813  1.00  0.00              
ATOM   3245  CB  VAL B  43      44.220  -0.437  66.559  1.00  0.00              
ATOM   3246  CG1 VAL B  43      44.399  -0.498  68.066  1.00  0.00              
ATOM   3247  CG2 VAL B  43      43.142   0.583  66.258  1.00  0.00              
ATOM   3248  C   VAL B  43      46.684  -0.932  66.221  1.00  0.00              
ATOM   3249  O   VAL B  43      47.590  -0.467  66.910  1.00  0.00              
ATOM   3250  N   LYS B  44      46.696  -2.189  65.758  1.00  0.00              
ATOM   3251  CA  LYS B  44      47.763  -3.146  66.042  1.00  0.00              
ATOM   3252  CB  LYS B  44      47.474  -4.395  65.228  1.00  0.00              
ATOM   3253  CG  LYS B  44      48.220  -5.672  65.555  1.00  0.00              
ATOM   3254  CD  LYS B  44      47.846  -6.795  64.582  1.00  0.00              
ATOM   3255  CE  LYS B  44      46.390  -7.273  64.639  1.00  0.00              
ATOM   3256  NZ  LYS B  44      45.476  -6.448  63.863  1.00  0.00              
ATOM   3257  C   LYS B  44      49.128  -2.592  65.647  1.00  0.00              
ATOM   3258  O   LYS B  44      50.095  -2.614  66.415  1.00  0.00              
ATOM   3259  N   GLU B  45      49.186  -2.033  64.437  1.00  0.00              
ATOM   3260  CA  GLU B  45      50.420  -1.459  63.944  1.00  0.00              
ATOM   3261  CB  GLU B  45      50.379  -1.352  62.428  1.00  0.00              
ATOM   3262  CG  GLU B  45      50.389  -2.782  61.888  1.00  0.00              
ATOM   3263  CD  GLU B  45      50.301  -2.932  60.381  1.00  0.00              
ATOM   3264  OE1 GLU B  45      51.330  -2.849  59.708  1.00  0.00              
ATOM   3265  OE2 GLU B  45      49.210  -3.170  59.859  1.00  0.00              
ATOM   3266  C   GLU B  45      50.822  -0.171  64.651  1.00  0.00              
ATOM   3267  O   GLU B  45      52.010  -0.002  64.930  1.00  0.00              
ATOM   3268  N   VAL B  46      49.882   0.699  65.038  1.00  0.00              
ATOM   3269  CA  VAL B  46      50.178   1.865  65.871  1.00  0.00              
ATOM   3270  CB  VAL B  46      48.933   2.786  65.976  1.00  0.00              
ATOM   3271  CG1 VAL B  46      49.096   3.932  66.970  1.00  0.00              
ATOM   3272  CG2 VAL B  46      48.673   3.404  64.610  1.00  0.00              
ATOM   3273  C   VAL B  46      50.720   1.453  67.240  1.00  0.00              
ATOM   3274  O   VAL B  46      51.658   2.063  67.770  1.00  0.00              
ATOM   3275  N   VAL B  47      50.170   0.376  67.810  1.00  0.00              
ATOM   3276  CA  VAL B  47      50.705  -0.208  69.031  1.00  0.00              
ATOM   3277  CB  VAL B  47      49.788  -1.334  69.568  1.00  0.00              
ATOM   3278  CG1 VAL B  47      50.361  -2.032  70.794  1.00  0.00              
ATOM   3279  CG2 VAL B  47      48.446  -0.741  69.967  1.00  0.00              
ATOM   3280  C   VAL B  47      52.138  -0.679  68.796  1.00  0.00              
ATOM   3281  O   VAL B  47      52.996  -0.377  69.623  1.00  0.00              
ATOM   3282  N   SER B  48      52.463  -1.346  67.680  1.00  0.00              
ATOM   3283  CA  SER B  48      53.848  -1.716  67.401  1.00  0.00              
ATOM   3284  CB  SER B  48      53.940  -2.715  66.245  1.00  0.00              
ATOM   3285  OG  SER B  48      53.804  -2.137  64.951  1.00  0.00              
ATOM   3286  C   SER B  48      54.771  -0.523  67.147  1.00  0.00              
ATOM   3287  O   SER B  48      55.972  -0.595  67.431  1.00  0.00              
ATOM   3288  N   LEU B  49      54.249   0.587  66.600  1.00  0.00              
ATOM   3289  CA  LEU B  49      55.013   1.826  66.458  1.00  0.00              
ATOM   3290  CB  LEU B  49      54.210   2.941  65.795  1.00  0.00              
ATOM   3291  CG  LEU B  49      53.561   2.789  64.432  1.00  0.00              
ATOM   3292  CD1 LEU B  49      52.783   4.051  64.121  1.00  0.00              
ATOM   3293  CD2 LEU B  49      54.568   2.509  63.340  1.00  0.00              
ATOM   3294  C   LEU B  49      55.422   2.355  67.822  1.00  0.00              
ATOM   3295  O   LEU B  49      56.533   2.850  68.027  1.00  0.00              
ATOM   3296  N   THR B  50      54.495   2.251  68.773  1.00  0.00              
ATOM   3297  CA  THR B  50      54.741   2.723  70.121  1.00  0.00              
ATOM   3298  CB  THR B  50      53.406   2.900  70.855  1.00  0.00              
ATOM   3299  OG1 THR B  50      52.543   3.610  69.970  1.00  0.00              
ATOM   3300  CG2 THR B  50      53.600   3.736  72.101  1.00  0.00              
ATOM   3301  C   THR B  50      55.690   1.772  70.845  1.00  0.00              
ATOM   3302  O   THR B  50      56.776   2.170  71.264  1.00  0.00              
ATOM   3303  N   GLU B  51      55.324   0.489  70.913  1.00  0.00              
ATOM   3304  CA  GLU B  51      56.094  -0.556  71.573  1.00  0.00              
ATOM   3305  CB  GLU B  51      55.384  -1.885  71.326  1.00  0.00              
ATOM   3306  CG  GLU B  51      55.965  -3.112  72.019  1.00  0.00              
ATOM   3307  CD  GLU B  51      55.207  -4.395  71.712  1.00  0.00              
ATOM   3308  OE1 GLU B  51      55.101  -4.768  70.543  1.00  0.00              
ATOM   3309  OE2 GLU B  51      54.717  -5.030  72.647  1.00  0.00              
ATOM   3310  C   GLU B  51      57.548  -0.630  71.119  1.00  0.00              
ATOM   3311  O   GLU B  51      58.449  -0.752  71.949  1.00  0.00              
ATOM   3312  N   ALA B  52      57.794  -0.555  69.807  1.00  0.00              
ATOM   3313  CA  ALA B  52      59.158  -0.525  69.311  1.00  0.00              
ATOM   3314  CB  ALA B  52      59.194  -0.880  67.833  1.00  0.00              
ATOM   3315  C   ALA B  52      59.798   0.845  69.483  1.00  0.00              
ATOM   3316  O   ALA B  52      60.831   0.973  70.141  1.00  0.00              
ATOM   3317  N   CYS B  53      59.185   1.913  68.968  1.00  0.00              
ATOM   3318  CA  CYS B  53      59.893   3.177  68.865  1.00  0.00              
ATOM   3319  CB  CYS B  53      59.451   3.892  67.605  1.00  0.00              
ATOM   3320  SG  CYS B  53      59.760   2.779  66.210  1.00  0.00              
ATOM   3321  C   CYS B  53      59.882   4.068  70.100  1.00  0.00              
ATOM   3322  O   CYS B  53      60.488   5.140  70.110  1.00  0.00              
ATOM   3323  N   CYS B  54      59.214   3.627  71.168  1.00  0.00              
ATOM   3324  CA  CYS B  54      59.406   4.224  72.481  1.00  0.00              
ATOM   3325  CB  CYS B  54      58.099   4.242  73.262  1.00  0.00              
ATOM   3326  SG  CYS B  54      56.734   5.075  72.415  1.00  0.00              
ATOM   3327  C   CYS B  54      60.452   3.475  73.304  1.00  0.00              
ATOM   3328  O   CYS B  54      60.777   3.898  74.416  1.00  0.00              
ATOM   3329  N   ALA B  55      60.999   2.358  72.806  1.00  0.00              
ATOM   3330  CA  ALA B  55      61.923   1.549  73.587  1.00  0.00              
ATOM   3331  CB  ALA B  55      62.060   0.165  72.969  1.00  0.00              
ATOM   3332  C   ALA B  55      63.323   2.136  73.716  1.00  0.00              
ATOM   3333  O   ALA B  55      63.779   2.942  72.899  1.00  0.00              
ATOM   3334  N   GLU B  56      64.019   1.701  74.771  1.00  0.00              
ATOM   3335  CA  GLU B  56      65.370   2.151  75.064  1.00  0.00              
ATOM   3336  CB  GLU B  56      65.814   1.552  76.397  1.00  0.00              
ATOM   3337  CG  GLU B  56      67.136   2.092  76.933  1.00  0.00              
ATOM   3338  CD  GLU B  56      67.566   1.439  78.238  1.00  0.00              
ATOM   3339  OE1 GLU B  56      68.335   0.480  78.194  1.00  0.00              
ATOM   3340  OE2 GLU B  56      67.132   1.894  79.296  1.00  0.00              
ATOM   3341  C   GLU B  56      66.321   1.754  73.938  1.00  0.00              
ATOM   3342  O   GLU B  56      66.629   0.581  73.726  1.00  0.00              
ATOM   3343  N   GLY B  57      66.735   2.771  73.184  1.00  0.00              
ATOM   3344  CA  GLY B  57      67.654   2.580  72.075  1.00  0.00              
ATOM   3345  C   GLY B  57      66.948   2.463  70.731  1.00  0.00              
ATOM   3346  O   GLY B  57      67.550   2.020  69.751  1.00  0.00              
ATOM   3347  N   ALA B  58      65.666   2.839  70.652  1.00  0.00              
ATOM   3348  CA  ALA B  58      64.963   2.897  69.379  1.00  0.00              
ATOM   3349  CB  ALA B  58      63.489   3.136  69.625  1.00  0.00              
ATOM   3350  C   ALA B  58      65.461   4.027  68.487  1.00  0.00              
ATOM   3351  O   ALA B  58      65.856   5.096  68.960  1.00  0.00              
ATOM   3352  N   ASP B  59      65.439   3.792  67.173  1.00  0.00              
ATOM   3353  CA  ASP B  59      65.951   4.754  66.207  1.00  0.00              
ATOM   3354  CB  ASP B  59      66.208   4.063  64.863  1.00  0.00              
ATOM   3355  CG  ASP B  59      66.827   4.990  63.825  1.00  0.00              
ATOM   3356  OD1 ASP B  59      66.085   5.674  63.120  1.00  0.00              
ATOM   3357  OD2 ASP B  59      68.051   5.043  63.736  1.00  0.00              
ATOM   3358  C   ASP B  59      65.016   5.949  66.015  1.00  0.00              
ATOM   3359  O   ASP B  59      63.886   5.759  65.558  1.00  0.00              
ATOM   3360  N   PRO B  60      65.457   7.194  66.266  1.00  0.00              
ATOM   3361  CD  PRO B  60      66.807   7.519  66.720  1.00  0.00              
ATOM   3362  CA  PRO B  60      64.642   8.408  66.180  1.00  0.00              
ATOM   3363  CB  PRO B  60      65.649   9.508  66.437  1.00  0.00              
ATOM   3364  CG  PRO B  60      66.612   8.863  67.396  1.00  0.00              
ATOM   3365  C   PRO B  60      63.892   8.653  64.875  1.00  0.00              
ATOM   3366  O   PRO B  60      62.832   9.277  64.877  1.00  0.00              
ATOM   3367  N   ASP B  61      64.382   8.153  63.735  1.00  0.00              
ATOM   3368  CA  ASP B  61      63.705   8.356  62.457  1.00  0.00              
ATOM   3369  CB  ASP B  61      64.546   7.882  61.273  1.00  0.00              
ATOM   3370  CG  ASP B  61      65.825   8.674  61.063  1.00  0.00              
ATOM   3371  OD1 ASP B  61      65.942   9.353  60.045  1.00  0.00              
ATOM   3372  OD2 ASP B  61      66.704   8.612  61.926  1.00  0.00              
ATOM   3373  C   ASP B  61      62.353   7.665  62.392  1.00  0.00              
ATOM   3374  O   ASP B  61      61.456   8.140  61.696  1.00  0.00              
ATOM   3375  N   CYS B  62      62.181   6.586  63.172  1.00  0.00              
ATOM   3376  CA  CYS B  62      60.985   5.750  63.164  1.00  0.00              
ATOM   3377  CB  CYS B  62      61.012   4.801  64.354  1.00  0.00              
ATOM   3378  SG  CYS B  62      59.446   3.924  64.582  1.00  0.00              
ATOM   3379  C   CYS B  62      59.643   6.467  63.133  1.00  0.00              
ATOM   3380  O   CYS B  62      58.786   6.121  62.316  1.00  0.00              
ATOM   3381  N   TYR B  63      59.462   7.504  63.959  1.00  0.00              
ATOM   3382  CA  TYR B  63      58.201   8.234  63.992  1.00  0.00              
ATOM   3383  CB  TYR B  63      58.065   9.112  65.244  1.00  0.00              
ATOM   3384  CG  TYR B  63      59.253   9.990  65.617  1.00  0.00              
ATOM   3385  CD1 TYR B  63      59.492  11.177  64.951  1.00  0.00              
ATOM   3386  CE1 TYR B  63      60.507  12.010  65.373  1.00  0.00              
ATOM   3387  CD2 TYR B  63      60.049   9.618  66.682  1.00  0.00              
ATOM   3388  CE2 TYR B  63      61.063  10.449  67.109  1.00  0.00              
ATOM   3389  CZ  TYR B  63      61.274  11.647  66.460  1.00  0.00              
ATOM   3390  OH  TYR B  63      62.249  12.509  66.924  1.00  0.00              
ATOM   3391  C   TYR B  63      57.848   9.001  62.719  1.00  0.00              
ATOM   3392  O   TYR B  63      56.725   9.485  62.560  1.00  0.00              
ATOM   3393  N   ASP B  64      58.799   9.134  61.791  1.00  0.00              
ATOM   3394  CA  ASP B  64      58.476   9.515  60.426  1.00  0.00              
ATOM   3395  CB  ASP B  64      59.359  10.653  59.924  1.00  0.00              
ATOM   3396  CG  ASP B  64      59.008  11.088  58.504  1.00  0.00              
ATOM   3397  OD1 ASP B  64      57.977  11.743  58.318  1.00  0.00              
ATOM   3398  OD2 ASP B  64      59.776  10.788  57.592  1.00  0.00              
ATOM   3399  C   ASP B  64      58.578   8.332  59.470  1.00  0.00              
ATOM   3400  O   ASP B  64      57.745   8.200  58.576  1.00  0.00              
ATOM   3401  N   THR B  65      59.593   7.477  59.611  1.00  0.00              
ATOM   3402  CA  THR B  65      59.821   6.364  58.698  1.00  0.00              
ATOM   3403  CB  THR B  65      61.210   5.754  58.973  1.00  0.00              
ATOM   3404  OG1 THR B  65      62.112   6.854  59.017  1.00  0.00              
ATOM   3405  CG2 THR B  65      61.656   4.769  57.900  1.00  0.00              
ATOM   3406  C   THR B  65      58.732   5.295  58.758  1.00  0.00              
ATOM   3407  O   THR B  65      58.090   5.018  57.744  1.00  0.00              
ATOM   3408  N   ARG B  66      58.472   4.704  59.930  1.00  0.00              
ATOM   3409  CA  ARG B  66      57.487   3.637  60.051  1.00  0.00              
ATOM   3410  CB  ARG B  66      57.575   2.932  61.397  1.00  0.00              
ATOM   3411  CG  ARG B  66      58.768   1.999  61.557  1.00  0.00              
ATOM   3412  CD  ARG B  66      58.625   1.152  62.822  1.00  0.00              
ATOM   3413  NE  ARG B  66      57.482   0.252  62.743  1.00  0.00              
ATOM   3414  CZ  ARG B  66      56.890  -0.287  63.813  1.00  0.00              
ATOM   3415  NH1 ARG B  66      55.840  -1.071  63.602  1.00  0.00              
ATOM   3416  NH2 ARG B  66      57.325  -0.050  65.050  1.00  0.00              
ATOM   3417  C   ARG B  66      56.064   4.126  59.822  1.00  0.00              
ATOM   3418  O   ARG B  66      55.236   3.410  59.257  1.00  0.00              
ATOM   3419  N   THR B  67      55.774   5.366  60.216  1.00  0.00              
ATOM   3420  CA  THR B  67      54.495   5.991  59.920  1.00  0.00              
ATOM   3421  CB  THR B  67      54.360   7.301  60.707  1.00  0.00              
ATOM   3422  OG1 THR B  67      55.625   7.935  60.603  1.00  0.00              
ATOM   3423  CG2 THR B  67      53.985   7.072  62.162  1.00  0.00              
ATOM   3424  C   THR B  67      54.310   6.211  58.423  1.00  0.00              
ATOM   3425  O   THR B  67      53.256   5.871  57.885  1.00  0.00              
ATOM   3426  N   SER B  68      55.333   6.719  57.721  1.00  0.00              
ATOM   3427  CA  SER B  68      55.292   6.840  56.268  1.00  0.00              
ATOM   3428  CB  SER B  68      56.517   7.603  55.768  1.00  0.00              
ATOM   3429  OG  SER B  68      56.371   8.097  54.444  1.00  0.00              
ATOM   3430  C   SER B  68      55.184   5.477  55.583  1.00  0.00              
ATOM   3431  O   SER B  68      54.512   5.342  54.557  1.00  0.00              
ATOM   3432  N   ALA B  69      55.801   4.434  56.153  1.00  0.00              
ATOM   3433  CA  ALA B  69      55.597   3.068  55.687  1.00  0.00              
ATOM   3434  CB  ALA B  69      56.477   2.103  56.467  1.00  0.00              
ATOM   3435  C   ALA B  69      54.147   2.626  55.852  1.00  0.00              
ATOM   3436  O   ALA B  69      53.584   1.997  54.953  1.00  0.00              
ATOM   3437  N   LEU B  70      53.501   2.980  56.972  1.00  0.00              
ATOM   3438  CA  LEU B  70      52.072   2.746  57.125  1.00  0.00              
ATOM   3439  CB  LEU B  70      51.589   2.987  58.552  1.00  0.00              
ATOM   3440  CG  LEU B  70      52.146   2.153  59.701  1.00  0.00              
ATOM   3441  CD1 LEU B  70      51.333   2.434  60.951  1.00  0.00              
ATOM   3442  CD2 LEU B  70      52.102   0.662  59.402  1.00  0.00              
ATOM   3443  C   LEU B  70      51.234   3.576  56.160  1.00  0.00              
ATOM   3444  O   LEU B  70      50.173   3.123  55.726  1.00  0.00              
ATOM   3445  N   SER B  71      51.673   4.785  55.790  1.00  0.00              
ATOM   3446  CA  SER B  71      51.043   5.546  54.718  1.00  0.00              
ATOM   3447  CB  SER B  71      51.708   6.905  54.573  1.00  0.00              
ATOM   3448  OG  SER B  71      51.807   7.574  55.823  1.00  0.00              
ATOM   3449  C   SER B  71      51.129   4.796  53.394  1.00  0.00              
ATOM   3450  O   SER B  71      50.122   4.644  52.701  1.00  0.00              
ATOM   3451  N   ALA B  72      52.307   4.261  53.054  1.00  0.00              
ATOM   3452  CA  ALA B  72      52.475   3.439  51.862  1.00  0.00              
ATOM   3453  CB  ALA B  72      53.926   3.002  51.742  1.00  0.00              
ATOM   3454  C   ALA B  72      51.607   2.185  51.891  1.00  0.00              
ATOM   3455  O   ALA B  72      51.031   1.799  50.873  1.00  0.00              
ATOM   3456  N   LYS B  73      51.464   1.562  53.066  1.00  0.00              
ATOM   3457  CA  LYS B  73      50.561   0.434  53.243  1.00  0.00              
ATOM   3458  CB  LYS B  73      50.809  -0.208  54.601  1.00  0.00              
ATOM   3459  CG  LYS B  73      50.386  -1.667  54.657  1.00  0.00              
ATOM   3460  CD  LYS B  73      50.573  -2.209  56.062  1.00  0.00              
ATOM   3461  CE  LYS B  73      50.258  -3.694  56.091  1.00  0.00              
ATOM   3462  NZ  LYS B  73      50.252  -4.182  57.455  1.00  0.00              
ATOM   3463  C   LYS B  73      49.099   0.862  53.104  1.00  0.00              
ATOM   3464  O   LYS B  73      48.287   0.131  52.537  1.00  0.00              
ATOM   3465  N   SER B  74      48.740   2.069  53.566  1.00  0.00              
ATOM   3466  CA  SER B  74      47.410   2.634  53.346  1.00  0.00              
ATOM   3467  CB  SER B  74      47.260   3.984  54.042  1.00  0.00              
ATOM   3468  OG  SER B  74      47.495   3.925  55.442  1.00  0.00              
ATOM   3469  C   SER B  74      47.146   2.832  51.858  1.00  0.00              
ATOM   3470  O   SER B  74      46.031   2.627  51.375  1.00  0.00              
ATOM   3471  N   CYS B  75      48.200   3.198  51.124  1.00  0.00              
ATOM   3472  CA  CYS B  75      48.153   3.342  49.680  1.00  0.00              
ATOM   3473  CB  CYS B  75      49.301   4.237  49.240  1.00  0.00              
ATOM   3474  SG  CYS B  75      49.153   5.890  49.955  1.00  0.00              
ATOM   3475  C   CYS B  75      48.172   2.043  48.878  1.00  0.00              
ATOM   3476  O   CYS B  75      48.269   2.077  47.648  1.00  0.00              
ATOM   3477  N   GLU B  76      48.091   0.874  49.525  1.00  0.00              
ATOM   3478  CA  GLU B  76      47.952  -0.386  48.810  1.00  0.00              
ATOM   3479  CB  GLU B  76      48.122  -1.543  49.788  1.00  0.00              
ATOM   3480  CG  GLU B  76      48.313  -2.912  49.139  1.00  0.00              
ATOM   3481  CD  GLU B  76      48.378  -4.106  50.090  1.00  0.00              
ATOM   3482  OE1 GLU B  76      48.817  -3.967  51.234  1.00  0.00              
ATOM   3483  OE2 GLU B  76      48.016  -5.198  49.652  1.00  0.00              
ATOM   3484  C   GLU B  76      46.566  -0.445  48.170  1.00  0.00              
ATOM   3485  O   GLU B  76      45.591   0.044  48.742  1.00  0.00              
ATOM   3486  N   SER B  77      46.465  -1.049  46.981  1.00  0.00              
ATOM   3487  CA  SER B  77      45.196  -1.237  46.285  1.00  0.00              
ATOM   3488  CB  SER B  77      45.475  -1.997  44.992  1.00  0.00              
ATOM   3489  OG  SER B  77      46.201  -3.200  45.256  1.00  0.00              
ATOM   3490  C   SER B  77      44.211  -2.017  47.151  1.00  0.00              
ATOM   3491  O   SER B  77      43.077  -1.617  47.416  1.00  0.00              
ATOM   3492  N   ASN B  78      44.715  -3.150  47.634  1.00  0.00              
ATOM   3493  CA  ASN B  78      44.013  -3.958  48.612  1.00  0.00              
ATOM   3494  CB  ASN B  78      44.405  -5.427  48.439  1.00  0.00              
ATOM   3495  CG  ASN B  78      43.978  -6.027  47.106  1.00  0.00              
ATOM   3496  OD1 ASN B  78      43.151  -6.932  47.054  1.00  0.00              
ATOM   3497  ND2 ASN B  78      44.494  -5.577  45.967  1.00  0.00              
ATOM   3498  C   ASN B  78      44.455  -3.407  49.961  1.00  0.00              
ATOM   3499  O   ASN B  78      45.338  -3.947  50.630  1.00  0.00              
ATOM   3500  N   SER B  79      43.897  -2.247  50.315  1.00  0.00              
ATOM   3501  CA  SER B  79      44.295  -1.549  51.527  1.00  0.00              
ATOM   3502  CB  SER B  79      43.781  -0.113  51.519  1.00  0.00              
ATOM   3503  OG  SER B  79      44.377   0.660  52.553  1.00  0.00              
ATOM   3504  C   SER B  79      43.833  -2.257  52.795  1.00  0.00              
ATOM   3505  O   SER B  79      42.644  -2.543  52.951  1.00  0.00              
ATOM   3506  N   PRO B  80      44.744  -2.573  53.727  1.00  0.00              
ATOM   3507  CD  PRO B  80      46.192  -2.558  53.518  1.00  0.00              
ATOM   3508  CA  PRO B  80      44.404  -3.126  55.033  1.00  0.00              
ATOM   3509  CB  PRO B  80      45.721  -3.729  55.479  1.00  0.00              
ATOM   3510  CG  PRO B  80      46.739  -2.774  54.914  1.00  0.00              
ATOM   3511  C   PRO B  80      43.899  -2.082  56.024  1.00  0.00              
ATOM   3512  O   PRO B  80      43.405  -2.434  57.094  1.00  0.00              
ATOM   3513  N   PHE B  81      44.004  -0.791  55.696  1.00  0.00              
ATOM   3514  CA  PHE B  81      43.722   0.268  56.649  1.00  0.00              
ATOM   3515  CB  PHE B  81      44.896   1.249  56.678  1.00  0.00              
ATOM   3516  CG  PHE B  81      46.178   0.693  57.291  1.00  0.00              
ATOM   3517  CD1 PHE B  81      47.390   1.226  56.906  1.00  0.00              
ATOM   3518  CD2 PHE B  81      46.144  -0.307  58.245  1.00  0.00              
ATOM   3519  CE1 PHE B  81      48.556   0.781  57.486  1.00  0.00              
ATOM   3520  CE2 PHE B  81      47.316  -0.753  58.812  1.00  0.00              
ATOM   3521  CZ  PHE B  81      48.522  -0.207  58.441  1.00  0.00              
ATOM   3522  C   PHE B  81      42.421   1.000  56.343  1.00  0.00              
ATOM   3523  O   PHE B  81      41.947   0.936  55.205  1.00  0.00              
ATOM   3524  N   PRO B  82      41.759   1.658  57.309  1.00  0.00              
ATOM   3525  CD  PRO B  82      41.996   1.507  58.743  1.00  0.00              
ATOM   3526  CA  PRO B  82      40.599   2.501  57.051  1.00  0.00              
ATOM   3527  CB  PRO B  82      39.978   2.646  58.425  1.00  0.00              
ATOM   3528  CG  PRO B  82      41.149   2.597  59.370  1.00  0.00              
ATOM   3529  C   PRO B  82      41.005   3.825  56.412  1.00  0.00              
ATOM   3530  O   PRO B  82      41.888   4.540  56.891  1.00  0.00              
ATOM   3531  N   VAL B  83      40.370   4.134  55.285  1.00  0.00              
ATOM   3532  CA  VAL B  83      40.735   5.303  54.499  1.00  0.00              
ATOM   3533  CB  VAL B  83      40.924   4.923  53.005  1.00  0.00              
ATOM   3534  CG1 VAL B  83      42.110   3.982  52.838  1.00  0.00              
ATOM   3535  CG2 VAL B  83      39.672   4.309  52.389  1.00  0.00              
ATOM   3536  C   VAL B  83      39.761   6.466  54.662  1.00  0.00              
ATOM   3537  O   VAL B  83      38.735   6.363  55.343  1.00  0.00              
ATOM   3538  N   HIS B  84      40.081   7.602  54.045  1.00  0.00              
ATOM   3539  CA  HIS B  84      39.194   8.749  54.033  1.00  0.00              
ATOM   3540  CB  HIS B  84      39.788   9.873  54.877  1.00  0.00              
ATOM   3541  CG  HIS B  84      39.137   9.987  56.248  1.00  0.00              
ATOM   3542  ND1 HIS B  84      38.234   9.178  56.787  1.00  0.00              
ATOM   3543  CD2 HIS B  84      39.361  11.027  57.118  1.00  0.00              
ATOM   3544  NE2 HIS B  84      38.554  10.802  58.122  1.00  0.00              
ATOM   3545  CE1 HIS B  84      37.869   9.703  57.926  1.00  0.00              
ATOM   3546  C   HIS B  84      38.935   9.215  52.606  1.00  0.00              
ATOM   3547  O   HIS B  84      39.746   8.916  51.721  1.00  0.00              
ATOM   3548  N   PRO B  85      37.821   9.903  52.296  1.00  0.00              
ATOM   3549  CD  PRO B  85      36.646  10.012  53.158  1.00  0.00              
ATOM   3550  CA  PRO B  85      37.541  10.467  50.975  1.00  0.00              
ATOM   3551  CB  PRO B  85      36.184  11.118  51.174  1.00  0.00              
ATOM   3552  CG  PRO B  85      35.518  10.201  52.163  1.00  0.00              
ATOM   3553  C   PRO B  85      38.610  11.452  50.505  1.00  0.00              
ATOM   3554  O   PRO B  85      38.523  12.669  50.678  1.00  0.00              
ATOM   3555  N   GLY B  86      39.665  10.867  49.941  1.00  0.00              
ATOM   3556  CA  GLY B  86      40.797  11.620  49.440  1.00  0.00              
ATOM   3557  C   GLY B  86      42.091  10.822  49.490  1.00  0.00              
ATOM   3558  O   GLY B  86      42.978  11.070  48.671  1.00  0.00              
ATOM   3559  N   THR B  87      42.211   9.833  50.395  1.00  0.00              
ATOM   3560  CA  THR B  87      43.439   9.065  50.607  1.00  0.00              
ATOM   3561  CB  THR B  87      43.171   7.911  51.599  1.00  0.00              
ATOM   3562  OG1 THR B  87      42.499   8.496  52.710  1.00  0.00              
ATOM   3563  CG2 THR B  87      44.445   7.234  52.093  1.00  0.00              
ATOM   3564  C   THR B  87      44.096   8.538  49.332  1.00  0.00              
ATOM   3565  O   THR B  87      45.314   8.629  49.188  1.00  0.00              
ATOM   3566  N   ALA B  88      43.305   8.047  48.371  1.00  0.00              
ATOM   3567  CA  ALA B  88      43.818   7.621  47.074  1.00  0.00              
ATOM   3568  CB  ALA B  88      42.664   7.133  46.212  1.00  0.00              
ATOM   3569  C   ALA B  88      44.529   8.735  46.309  1.00  0.00              
ATOM   3570  O   ALA B  88      45.627   8.537  45.785  1.00  0.00              
ATOM   3571  N   GLU B  89      43.947   9.941  46.304  1.00  0.00              
ATOM   3572  CA  GLU B  89      44.546  11.073  45.616  1.00  0.00              
ATOM   3573  CB  GLU B  89      43.518  12.185  45.395  1.00  0.00              
ATOM   3574  CG  GLU B  89      44.003  13.388  44.575  1.00  0.00              
ATOM   3575  CD  GLU B  89      44.563  13.054  43.195  1.00  0.00              
ATOM   3576  OE1 GLU B  89      43.784  12.698  42.311  1.00  0.00              
ATOM   3577  OE2 GLU B  89      45.775  13.160  43.008  1.00  0.00              
ATOM   3578  C   GLU B  89      45.763  11.576  46.385  1.00  0.00              
ATOM   3579  O   GLU B  89      46.735  12.036  45.780  1.00  0.00              
ATOM   3580  N   CYS B  90      45.727  11.468  47.718  1.00  0.00              
ATOM   3581  CA  CYS B  90      46.911  11.690  48.532  1.00  0.00              
ATOM   3582  CB  CYS B  90      46.611  11.509  50.013  1.00  0.00              
ATOM   3583  SG  CYS B  90      45.253  12.526  50.647  1.00  0.00              
ATOM   3584  C   CYS B  90      48.019  10.726  48.128  1.00  0.00              
ATOM   3585  O   CYS B  90      49.154  11.146  47.921  1.00  0.00              
ATOM   3586  N   CYS B  91      47.701   9.442  47.936  1.00  0.00              
ATOM   3587  CA  CYS B  91      48.670   8.445  47.506  1.00  0.00              
ATOM   3588  CB  CYS B  91      48.030   7.073  47.454  1.00  0.00              
ATOM   3589  SG  CYS B  91      47.455   6.548  49.086  1.00  0.00              
ATOM   3590  C   CYS B  91      49.342   8.747  46.176  1.00  0.00              
ATOM   3591  O   CYS B  91      50.537   8.488  46.017  1.00  0.00              
ATOM   3592  N   THR B  92      48.613   9.317  45.211  1.00  0.00              
ATOM   3593  CA  THR B  92      49.222   9.787  43.975  1.00  0.00              
ATOM   3594  CB  THR B  92      48.144  10.033  42.903  1.00  0.00              
ATOM   3595  OG1 THR B  92      46.984  10.540  43.552  1.00  0.00              
ATOM   3596  CG2 THR B  92      47.812   8.754  42.153  1.00  0.00              
ATOM   3597  C   THR B  92      50.152  10.990  44.112  1.00  0.00              
ATOM   3598  O   THR B  92      50.920  11.293  43.198  1.00  0.00              
ATOM   3599  N   LYS B  93      50.111  11.699  45.243  1.00  0.00              
ATOM   3600  CA  LYS B  93      51.000  12.821  45.479  1.00  0.00              
ATOM   3601  CB  LYS B  93      50.192  14.032  45.954  1.00  0.00              
ATOM   3602  CG  LYS B  93      49.137  14.545  44.978  1.00  0.00              
ATOM   3603  CD  LYS B  93      49.766  15.022  43.677  1.00  0.00              
ATOM   3604  CE  LYS B  93      48.683  15.475  42.715  1.00  0.00              
ATOM   3605  NZ  LYS B  93      49.270  15.863  41.448  1.00  0.00              
ATOM   3606  C   LYS B  93      52.028  12.396  46.520  1.00  0.00              
ATOM   3607  O   LYS B  93      51.755  12.367  47.716  1.00  0.00              
ATOM   3608  N   GLU B  94      53.264  12.128  46.104  1.00  0.00              
ATOM   3609  CA  GLU B  94      54.186  11.331  46.904  1.00  0.00              
ATOM   3610  CB  GLU B  94      55.392  10.927  46.060  1.00  0.00              
ATOM   3611  CG  GLU B  94      55.159   9.735  45.126  1.00  0.00              
ATOM   3612  CD  GLU B  94      54.026   9.882  44.118  1.00  0.00              
ATOM   3613  OE1 GLU B  94      54.054  10.828  43.330  1.00  0.00              
ATOM   3614  OE2 GLU B  94      53.127   9.044  44.134  1.00  0.00              
ATOM   3615  C   GLU B  94      54.665  11.836  48.262  1.00  0.00              
ATOM   3616  O   GLU B  94      54.930  13.023  48.488  1.00  0.00              
ATOM   3617  N   GLY B  95      54.721  10.870  49.186  1.00  0.00              
ATOM   3618  CA  GLY B  95      55.425  10.994  50.455  1.00  0.00              
ATOM   3619  C   GLY B  95      54.931  12.118  51.350  1.00  0.00              
ATOM   3620  O   GLY B  95      53.963  11.981  52.097  1.00  0.00              
ATOM   3621  N   LEU B  96      55.607  13.261  51.230  1.00  0.00              
ATOM   3622  CA  LEU B  96      55.313  14.426  52.050  1.00  0.00              
ATOM   3623  CB  LEU B  96      56.431  15.454  51.929  1.00  0.00              
ATOM   3624  CG  LEU B  96      57.826  15.065  52.406  1.00  0.00              
ATOM   3625  CD1 LEU B  96      58.820  16.156  52.049  1.00  0.00              
ATOM   3626  CD2 LEU B  96      57.841  14.789  53.903  1.00  0.00              
ATOM   3627  C   LEU B  96      53.988  15.061  51.660  1.00  0.00              
ATOM   3628  O   LEU B  96      53.220  15.507  52.515  1.00  0.00              
ATOM   3629  N   GLU B  97      53.697  15.043  50.354  1.00  0.00              
ATOM   3630  CA  GLU B  97      52.460  15.605  49.832  1.00  0.00              
ATOM   3631  CB  GLU B  97      52.475  15.605  48.312  1.00  0.00              
ATOM   3632  CG  GLU B  97      53.683  16.245  47.640  1.00  0.00              
ATOM   3633  CD  GLU B  97      53.677  16.053  46.130  1.00  0.00              
ATOM   3634  OE1 GLU B  97      53.328  16.992  45.418  1.00  0.00              
ATOM   3635  OE2 GLU B  97      54.012  14.962  45.664  1.00  0.00              
ATOM   3636  C   GLU B  97      51.295  14.751  50.323  1.00  0.00              
ATOM   3637  O   GLU B  97      50.298  15.268  50.822  1.00  0.00              
ATOM   3638  N   ARG B  98      51.452  13.431  50.187  1.00  0.00              
ATOM   3639  CA  ARG B  98      50.585  12.417  50.775  1.00  0.00              
ATOM   3640  CB  ARG B  98      51.286  11.083  50.562  1.00  0.00              
ATOM   3641  CG  ARG B  98      50.577   9.789  50.915  1.00  0.00              
ATOM   3642  CD  ARG B  98      51.501   8.642  50.526  1.00  0.00              
ATOM   3643  NE  ARG B  98      51.736   8.610  49.088  1.00  0.00              
ATOM   3644  CZ  ARG B  98      52.853   8.141  48.534  1.00  0.00              
ATOM   3645  NH1 ARG B  98      52.901   8.029  47.215  1.00  0.00              
ATOM   3646  NH2 ARG B  98      53.924   7.851  49.267  1.00  0.00              
ATOM   3647  C   ARG B  98      50.302  12.641  52.253  1.00  0.00              
ATOM   3648  O   ARG B  98      49.140  12.674  52.662  1.00  0.00              
ATOM   3649  N   LYS B  99      51.360  12.828  53.049  1.00  0.00              
ATOM   3650  CA  LYS B  99      51.253  13.075  54.481  1.00  0.00              
ATOM   3651  CB  LYS B  99      52.667  13.206  55.046  1.00  0.00              
ATOM   3652  CG  LYS B  99      52.792  13.200  56.561  1.00  0.00              
ATOM   3653  CD  LYS B  99      54.262  13.326  56.931  1.00  0.00              
ATOM   3654  CE  LYS B  99      54.431  13.285  58.440  1.00  0.00              
ATOM   3655  NZ  LYS B  99      55.818  13.488  58.811  1.00  0.00              
ATOM   3656  C   LYS B  99      50.418  14.317  54.783  1.00  0.00              
ATOM   3657  O   LYS B  99      49.470  14.260  55.571  1.00  0.00              
ATOM   3658  N   LEU B 100      50.726  15.431  54.108  1.00  0.00              
ATOM   3659  CA  LEU B 100      49.990  16.681  54.260  1.00  0.00              
ATOM   3660  CB  LEU B 100      50.705  17.755  53.432  1.00  0.00              
ATOM   3661  CG  LEU B 100      50.384  19.247  53.547  1.00  0.00              
ATOM   3662  CD1 LEU B 100      51.606  20.052  53.144  1.00  0.00              
ATOM   3663  CD2 LEU B 100      49.177  19.668  52.718  1.00  0.00              
ATOM   3664  C   LEU B 100      48.527  16.524  53.847  1.00  0.00              
ATOM   3665  O   LEU B 100      47.613  16.962  54.549  1.00  0.00              
ATOM   3666  N   CYS B 101      48.305  15.857  52.712  1.00  0.00              
ATOM   3667  CA  CYS B 101      46.978  15.590  52.176  1.00  0.00              
ATOM   3668  CB  CYS B 101      47.142  14.857  50.852  1.00  0.00              
ATOM   3669  SG  CYS B 101      45.641  14.384  49.959  1.00  0.00              
ATOM   3670  C   CYS B 101      46.134  14.783  53.153  1.00  0.00              
ATOM   3671  O   CYS B 101      44.999  15.163  53.444  1.00  0.00              
ATOM   3672  N   MET B 102      46.691  13.709  53.726  1.00  0.00              
ATOM   3673  CA  MET B 102      45.993  12.933  54.742  1.00  0.00              
ATOM   3674  CB  MET B 102      46.741  11.661  55.108  1.00  0.00              
ATOM   3675  CG  MET B 102      46.780  10.637  53.986  1.00  0.00              
ATOM   3676  SD  MET B 102      47.573   9.096  54.506  1.00  0.00              
ATOM   3677  CE  MET B 102      49.247   9.665  54.569  1.00  0.00              
ATOM   3678  C   MET B 102      45.719  13.739  56.001  1.00  0.00              
ATOM   3679  O   MET B 102      44.622  13.663  56.555  1.00  0.00              
ATOM   3680  N   ALA B 103      46.683  14.557  56.441  1.00  0.00              
ATOM   3681  CA  ALA B 103      46.476  15.461  57.566  1.00  0.00              
ATOM   3682  CB  ALA B 103      47.765  16.212  57.862  1.00  0.00              
ATOM   3683  C   ALA B 103      45.381  16.498  57.320  1.00  0.00              
ATOM   3684  O   ALA B 103      44.756  16.990  58.260  1.00  0.00              
ATOM   3685  N   ALA B 104      45.141  16.847  56.053  1.00  0.00              
ATOM   3686  CA  ALA B 104      44.032  17.712  55.686  1.00  0.00              
ATOM   3687  CB  ALA B 104      44.364  18.406  54.373  1.00  0.00              
ATOM   3688  C   ALA B 104      42.688  17.004  55.517  1.00  0.00              
ATOM   3689  O   ALA B 104      41.662  17.669  55.347  1.00  0.00              
ATOM   3690  N   LEU B 105      42.632  15.667  55.561  1.00  0.00              
ATOM   3691  CA  LEU B 105      41.384  14.952  55.333  1.00  0.00              
ATOM   3692  CB  LEU B 105      41.636  13.523  54.872  1.00  0.00              
ATOM   3693  CG  LEU B 105      42.269  13.338  53.500  1.00  0.00              
ATOM   3694  CD1 LEU B 105      42.574  11.876  53.257  1.00  0.00              
ATOM   3695  CD2 LEU B 105      41.380  13.898  52.402  1.00  0.00              
ATOM   3696  C   LEU B 105      40.425  14.964  56.513  1.00  0.00              
ATOM   3697  O   LEU B 105      40.784  14.703  57.663  1.00  0.00              
ATOM   3698  N   LYS B 106      39.169  15.268  56.191  1.00  0.00              
ATOM   3699  CA  LYS B 106      38.140  15.478  57.194  1.00  0.00              
ATOM   3700  CB  LYS B 106      37.116  16.484  56.684  1.00  0.00              
ATOM   3701  CG  LYS B 106      37.678  17.866  56.393  1.00  0.00              
ATOM   3702  CD  LYS B 106      36.572  18.737  55.827  1.00  0.00              
ATOM   3703  CE  LYS B 106      37.106  20.122  55.509  1.00  0.00              
ATOM   3704  NZ  LYS B 106      36.052  20.947  54.953  1.00  0.00              
ATOM   3705  C   LYS B 106      37.403  14.211  57.596  1.00  0.00              
ATOM   3706  O   LYS B 106      37.046  13.380  56.755  1.00  0.00              
ATOM   3707  N   HIS B 107      37.173  14.084  58.907  1.00  0.00              
ATOM   3708  CA  HIS B 107      36.236  13.112  59.457  1.00  0.00              
ATOM   3709  CB  HIS B 107      36.202  13.238  60.990  1.00  0.00              
ATOM   3710  CG  HIS B 107      35.057  12.499  61.680  1.00  0.00              
ATOM   3711  ND1 HIS B 107      34.820  11.197  61.702  1.00  0.00              
ATOM   3712  CD2 HIS B 107      34.020  13.135  62.329  1.00  0.00              
ATOM   3713  NE2 HIS B 107      33.199  12.178  62.676  1.00  0.00              
ATOM   3714  CE1 HIS B 107      33.675  11.016  62.305  1.00  0.00              
ATOM   3715  C   HIS B 107      34.844  13.334  58.875  1.00  0.00              
ATOM   3716  O   HIS B 107      34.376  14.468  58.750  1.00  0.00              
ATOM   3717  N   GLN B 108      34.182  12.239  58.510  1.00  0.00              
ATOM   3718  CA  GLN B 108      32.833  12.309  57.978  1.00  0.00              
ATOM   3719  CB  GLN B 108      32.634  11.238  56.904  1.00  0.00              
ATOM   3720  CG  GLN B 108      33.655  11.273  55.764  1.00  0.00              
ATOM   3721  CD  GLN B 108      33.690  12.581  54.985  1.00  0.00              
ATOM   3722  OE1 GLN B 108      32.767  12.919  54.249  1.00  0.00              
ATOM   3723  NE2 GLN B 108      34.749  13.368  55.103  1.00  0.00              
ATOM   3724  C   GLN B 108      31.864  12.103  59.140  1.00  0.00              
ATOM   3725  O   GLN B 108      31.856  11.014  59.718  1.00  0.00              
ATOM   3726  N   PRO B 109      31.064  13.101  59.554  1.00  0.00              
ATOM   3727  CD  PRO B 109      31.051  14.445  58.987  1.00  0.00              
ATOM   3728  CA  PRO B 109      30.140  13.010  60.684  1.00  0.00              
ATOM   3729  CB  PRO B 109      29.461  14.365  60.676  1.00  0.00              
ATOM   3730  CG  PRO B 109      30.535  15.277  60.146  1.00  0.00              
ATOM   3731  C   PRO B 109      29.131  11.876  60.558  1.00  0.00              
ATOM   3732  O   PRO B 109      28.356  11.801  59.599  1.00  0.00              
ATOM   3733  N   GLN B 110      29.151  10.971  61.539  1.00  0.00              
ATOM   3734  CA  GLN B 110      28.299   9.795  61.497  1.00  0.00              
ATOM   3735  CB  GLN B 110      28.793   8.723  62.469  1.00  0.00              
ATOM   3736  CG  GLN B 110      28.012   7.411  62.393  1.00  0.00              
ATOM   3737  CD  GLN B 110      28.018   6.725  61.036  1.00  0.00              
ATOM   3738  OE1 GLN B 110      27.281   7.104  60.125  1.00  0.00              
ATOM   3739  NE2 GLN B 110      28.846   5.706  60.858  1.00  0.00              
ATOM   3740  C   GLN B 110      26.818  10.101  61.692  1.00  0.00              
ATOM   3741  O   GLN B 110      26.286  10.225  62.803  1.00  0.00              
ATOM   3742  N   GLU B 111      26.183  10.253  60.533  1.00  0.00              
ATOM   3743  CA  GLU B 111      24.749  10.464  60.444  1.00  0.00              
ATOM   3744  CB  GLU B 111      24.431  11.330  59.228  1.00  0.00              
ATOM   3745  CG  GLU B 111      25.088  12.710  59.292  1.00  0.00              
ATOM   3746  CD  GLU B 111      24.741  13.667  58.158  1.00  0.00              
ATOM   3747  OE1 GLU B 111      24.631  13.260  57.000  1.00  0.00              
ATOM   3748  OE2 GLU B 111      24.573  14.858  58.424  1.00  0.00              
ATOM   3749  C   GLU B 111      23.923   9.181  60.413  1.00  0.00              
ATOM   3750  O   GLU B 111      22.696   9.245  60.494  1.00  0.00              
ATOM   3751  N   PHE B 112      24.518   7.990  60.277  1.00  0.00              
ATOM   3752  CA  PHE B 112      23.744   6.756  60.334  1.00  0.00              
ATOM   3753  CB  PHE B 112      23.560   6.136  58.944  1.00  0.00              
ATOM   3754  CG  PHE B 112      22.521   6.871  58.108  1.00  0.00              
ATOM   3755  CD1 PHE B 112      22.922   7.676  57.059  1.00  0.00              
ATOM   3756  CD2 PHE B 112      21.178   6.751  58.420  1.00  0.00              
ATOM   3757  CE1 PHE B 112      21.975   8.367  56.331  1.00  0.00              
ATOM   3758  CE2 PHE B 112      20.240   7.448  57.686  1.00  0.00              
ATOM   3759  CZ  PHE B 112      20.638   8.256  56.644  1.00  0.00              
ATOM   3760  C   PHE B 112      24.273   5.736  61.338  1.00  0.00              
ATOM   3761  O   PHE B 112      25.094   4.876  61.003  1.00  0.00              
ATOM   3762  N   PRO B 113      23.843   5.799  62.607  1.00  0.00              
ATOM   3763  CD  PRO B 113      22.980   6.840  63.151  1.00  0.00              
ATOM   3764  CA  PRO B 113      24.240   4.860  63.643  1.00  0.00              
ATOM   3765  CB  PRO B 113      23.799   5.555  64.918  1.00  0.00              
ATOM   3766  CG  PRO B 113      22.566   6.313  64.514  1.00  0.00              
ATOM   3767  C   PRO B 113      23.627   3.480  63.440  1.00  0.00              
ATOM   3768  O   PRO B 113      22.564   3.130  63.957  1.00  0.00              
ATOM   3769  N   THR B 114      24.332   2.664  62.665  1.00  0.00              
ATOM   3770  CA  THR B 114      23.946   1.284  62.400  1.00  0.00              
ATOM   3771  CB  THR B 114      24.632   0.798  61.094  1.00  0.00              
ATOM   3772  OG1 THR B 114      26.048   0.881  61.237  1.00  0.00              
ATOM   3773  CG2 THR B 114      24.155   1.579  59.878  1.00  0.00              
ATOM   3774  C   THR B 114      24.180   0.337  63.587  1.00  0.00              
ATOM   3775  O   THR B 114      24.737  -0.762  63.472  1.00  0.00              
ATOM   3776  N   TYR B 115      23.685   0.743  64.754  1.00  0.00              
ATOM   3777  CA  TYR B 115      24.012   0.099  66.008  1.00  0.00              
ATOM   3778  CB  TYR B 115      24.149   1.176  67.094  1.00  0.00              
ATOM   3779  CG  TYR B 115      24.484   0.663  68.492  1.00  0.00              
ATOM   3780  CD1 TYR B 115      25.648  -0.046  68.725  1.00  0.00              
ATOM   3781  CE1 TYR B 115      25.913  -0.543  69.986  1.00  0.00              
ATOM   3782  CD2 TYR B 115      23.598   0.896  69.525  1.00  0.00              
ATOM   3783  CE2 TYR B 115      23.864   0.412  70.790  1.00  0.00              
ATOM   3784  CZ  TYR B 115      25.020  -0.306  71.008  1.00  0.00              
ATOM   3785  OH  TYR B 115      25.296  -0.785  72.275  1.00  0.00              
ATOM   3786  C   TYR B 115      22.964  -0.937  66.377  1.00  0.00              
ATOM   3787  O   TYR B 115      21.758  -0.755  66.189  1.00  0.00              
ATOM   3788  N   VAL B 116      23.459  -2.054  66.897  1.00  0.00              
ATOM   3789  CA  VAL B 116      22.622  -3.052  67.526  1.00  0.00              
ATOM   3790  CB  VAL B 116      22.203  -4.165  66.521  1.00  0.00              
ATOM   3791  CG1 VAL B 116      23.381  -4.898  65.885  1.00  0.00              
ATOM   3792  CG2 VAL B 116      21.235  -5.140  67.177  1.00  0.00              
ATOM   3793  C   VAL B 116      23.406  -3.575  68.722  1.00  0.00              
ATOM   3794  O   VAL B 116      24.605  -3.849  68.632  1.00  0.00              
ATOM   3795  N   GLU B 117      22.751  -3.637  69.879  1.00  0.00              
ATOM   3796  CA  GLU B 117      23.363  -4.241  71.047  1.00  0.00              
ATOM   3797  CB  GLU B 117      22.875  -3.582  72.334  1.00  0.00              
ATOM   3798  CG  GLU B 117      23.736  -3.994  73.530  1.00  0.00              
ATOM   3799  CD  GLU B 117      23.062  -4.062  74.897  1.00  0.00              
ATOM   3800  OE1 GLU B 117      23.623  -4.720  75.778  1.00  0.00              
ATOM   3801  OE2 GLU B 117      22.007  -3.455  75.105  1.00  0.00              
ATOM   3802  C   GLU B 117      22.932  -5.702  71.050  1.00  0.00              
ATOM   3803  O   GLU B 117      21.738  -5.973  70.895  1.00  0.00              
ATOM   3804  N   PRO B 118      23.841  -6.677  71.172  1.00  0.00              
ATOM   3805  CD  PRO B 118      25.246  -6.560  70.794  1.00  0.00              
ATOM   3806  CA  PRO B 118      23.494  -8.059  71.479  1.00  0.00              
ATOM   3807  CB  PRO B 118      24.835  -8.757  71.434  1.00  0.00              
ATOM   3808  CG  PRO B 118      25.579  -7.981  70.379  1.00  0.00              
ATOM   3809  C   PRO B 118      22.860  -8.148  72.863  1.00  0.00              
ATOM   3810  O   PRO B 118      23.108  -7.311  73.738  1.00  0.00              
ATOM   3811  N   THR B 119      21.994  -9.133  73.074  1.00  0.00              
ATOM   3812  CA  THR B 119      21.364  -9.317  74.365  1.00  0.00              
ATOM   3813  CB  THR B 119      19.882  -9.623  74.171  1.00  0.00              
ATOM   3814  OG1 THR B 119      19.736 -10.543  73.092  1.00  0.00              
ATOM   3815  CG2 THR B 119      19.172  -8.316  73.912  1.00  0.00              
ATOM   3816  C   THR B 119      22.051 -10.310  75.283  1.00  0.00              
ATOM   3817  O   THR B 119      22.871 -11.119  74.848  1.00  0.00              
ATOM   3818  N   ASN B 120      21.672 -10.228  76.561  1.00  0.00              
ATOM   3819  CA  ASN B 120      22.288 -10.903  77.704  1.00  0.00              
ATOM   3820  CB  ASN B 120      21.226 -11.123  78.790  1.00  0.00              
ATOM   3821  CG  ASN B 120      20.511  -9.851  79.234  1.00  0.00              
ATOM   3822  OD1 ASN B 120      20.005  -9.080  78.418  1.00  0.00              
ATOM   3823  ND2 ASN B 120      20.448  -9.563  80.522  1.00  0.00              
ATOM   3824  C   ASN B 120      23.037 -12.208  77.455  1.00  0.00              
ATOM   3825  O   ASN B 120      24.257 -12.275  77.623  1.00  0.00              
ATOM   3826  N   ASP B 121      22.325 -13.242  76.989  1.00  0.00              
ATOM   3827  CA  ASP B 121      22.941 -14.529  76.693  1.00  0.00              
ATOM   3828  CB  ASP B 121      21.890 -15.603  76.409  1.00  0.00              
ATOM   3829  CG  ASP B 121      22.487 -16.954  76.017  1.00  0.00              
ATOM   3830  OD1 ASP B 121      23.019 -17.648  76.883  1.00  0.00              
ATOM   3831  OD2 ASP B 121      22.409 -17.305  74.841  1.00  0.00              
ATOM   3832  C   ASP B 121      23.920 -14.468  75.531  1.00  0.00              
ATOM   3833  O   ASP B 121      24.967 -15.105  75.592  1.00  0.00              
ATOM   3834  N   GLU B 122      23.605 -13.698  74.487  1.00  0.00              
ATOM   3835  CA  GLU B 122      24.433 -13.607  73.288  1.00  0.00              
ATOM   3836  CB  GLU B 122      23.730 -12.770  72.217  1.00  0.00              
ATOM   3837  CG  GLU B 122      22.282 -13.176  71.903  1.00  0.00              
ATOM   3838  CD  GLU B 122      21.524 -12.270  70.933  1.00  0.00              
ATOM   3839  OE1 GLU B 122      21.843 -11.081  70.824  1.00  0.00              
ATOM   3840  OE2 GLU B 122      20.601 -12.754  70.277  1.00  0.00              
ATOM   3841  C   GLU B 122      25.763 -12.949  73.648  1.00  0.00              
ATOM   3842  O   GLU B 122      26.832 -13.408  73.236  1.00  0.00              
ATOM   3843  N   ILE B 123      25.669 -11.895  74.474  1.00  0.00              
ATOM   3844  CA  ILE B 123      26.824 -11.203  75.038  1.00  0.00              
ATOM   3845  CB  ILE B 123      26.378 -10.076  76.007  1.00  0.00              
ATOM   3846  CG2 ILE B 123      27.596  -9.387  76.598  1.00  0.00              
ATOM   3847  CG1 ILE B 123      25.490  -9.030  75.366  1.00  0.00              
ATOM   3848  CD1 ILE B 123      24.889  -8.039  76.385  1.00  0.00              
ATOM   3849  C   ILE B 123      27.696 -12.196  75.798  1.00  0.00              
ATOM   3850  O   ILE B 123      28.862 -12.404  75.450  1.00  0.00              
ATOM   3851  N   CYS B 124      27.106 -12.838  76.815  1.00  0.00              
ATOM   3852  CA  CYS B 124      27.839 -13.771  77.653  1.00  0.00              
ATOM   3853  CB  CYS B 124      26.992 -14.273  78.811  1.00  0.00              
ATOM   3854  SG  CYS B 124      26.556 -12.948  79.965  1.00  0.00              
ATOM   3855  C   CYS B 124      28.437 -14.943  76.896  1.00  0.00              
ATOM   3856  O   CYS B 124      29.562 -15.331  77.197  1.00  0.00              
ATOM   3857  N   GLU B 125      27.747 -15.488  75.888  1.00  0.00              
ATOM   3858  CA  GLU B 125      28.308 -16.547  75.065  1.00  0.00              
ATOM   3859  CB  GLU B 125      27.262 -17.171  74.146  1.00  0.00              
ATOM   3860  CG  GLU B 125      26.220 -18.007  74.888  1.00  0.00              
ATOM   3861  CD  GLU B 125      26.805 -19.146  75.711  1.00  0.00              
ATOM   3862  OE1 GLU B 125      27.267 -20.128  75.124  1.00  0.00              
ATOM   3863  OE2 GLU B 125      26.816 -19.050  76.937  1.00  0.00              
ATOM   3864  C   GLU B 125      29.514 -16.100  74.259  1.00  0.00              
ATOM   3865  O   GLU B 125      30.549 -16.760  74.320  1.00  0.00              
ATOM   3866  N   ALA B 126      29.430 -14.965  73.553  1.00  0.00              
ATOM   3867  CA  ALA B 126      30.564 -14.453  72.791  1.00  0.00              
ATOM   3868  CB  ALA B 126      30.172 -13.154  72.106  1.00  0.00              
ATOM   3869  C   ALA B 126      31.771 -14.174  73.683  1.00  0.00              
ATOM   3870  O   ALA B 126      32.892 -14.607  73.403  1.00  0.00              
ATOM   3871  N   PHE B 127      31.501 -13.521  74.818  1.00  0.00              
ATOM   3872  CA  PHE B 127      32.518 -13.204  75.807  1.00  0.00              
ATOM   3873  CB  PHE B 127      31.897 -12.294  76.858  1.00  0.00              
ATOM   3874  CG  PHE B 127      32.866 -11.315  77.505  1.00  0.00              
ATOM   3875  CD1 PHE B 127      33.239 -10.171  76.822  1.00  0.00              
ATOM   3876  CD2 PHE B 127      33.318 -11.533  78.793  1.00  0.00              
ATOM   3877  CE1 PHE B 127      34.043  -9.235  77.440  1.00  0.00              
ATOM   3878  CE2 PHE B 127      34.122 -10.590  79.402  1.00  0.00              
ATOM   3879  CZ  PHE B 127      34.481  -9.441  78.730  1.00  0.00              
ATOM   3880  C   PHE B 127      33.099 -14.456  76.465  1.00  0.00              
ATOM   3881  O   PHE B 127      34.282 -14.484  76.800  1.00  0.00              
ATOM   3882  N   ARG B 128      32.293 -15.506  76.659  1.00  0.00              
ATOM   3883  CA  ARG B 128      32.766 -16.779  77.191  1.00  0.00              
ATOM   3884  CB  ARG B 128      31.574 -17.670  77.541  1.00  0.00              
ATOM   3885  CG  ARG B 128      31.924 -19.012  78.171  1.00  0.00              
ATOM   3886  CD  ARG B 128      30.711 -19.937  78.283  1.00  0.00              
ATOM   3887  NE  ARG B 128      30.053 -20.235  77.013  1.00  0.00              
ATOM   3888  CZ  ARG B 128      30.601 -20.950  76.023  1.00  0.00              
ATOM   3889  NH1 ARG B 128      29.872 -21.192  74.944  1.00  0.00              
ATOM   3890  NH2 ARG B 128      31.843 -21.422  76.090  1.00  0.00              
ATOM   3891  C   ARG B 128      33.666 -17.498  76.193  1.00  0.00              
ATOM   3892  O   ARG B 128      34.701 -18.052  76.567  1.00  0.00              
ATOM   3893  N   LYS B 129      33.274 -17.498  74.914  1.00  0.00              
ATOM   3894  CA  LYS B 129      34.060 -18.123  73.859  1.00  0.00              
ATOM   3895  CB  LYS B 129      33.266 -18.158  72.559  1.00  0.00              
ATOM   3896  CG  LYS B 129      32.062 -19.082  72.665  1.00  0.00              
ATOM   3897  CD  LYS B 129      31.161 -18.946  71.453  1.00  0.00              
ATOM   3898  CE  LYS B 129      29.914 -19.787  71.667  1.00  0.00              
ATOM   3899  NZ  LYS B 129      29.021 -19.667  70.532  1.00  0.00              
ATOM   3900  C   LYS B 129      35.399 -17.428  73.654  1.00  0.00              
ATOM   3901  O   LYS B 129      36.423 -18.088  73.470  1.00  0.00              
ATOM   3902  N   ASP B 130      35.394 -16.092  73.672  1.00  0.00              
ATOM   3903  CA  ASP B 130      36.612 -15.298  73.755  1.00  0.00              
ATOM   3904  CB  ASP B 130      37.421 -15.306  72.445  1.00  0.00              
ATOM   3905  CG  ASP B 130      38.614 -14.361  72.485  1.00  0.00              
ATOM   3906  OD1 ASP B 130      38.581 -13.341  71.796  1.00  0.00              
ATOM   3907  OD2 ASP B 130      39.556 -14.605  73.236  1.00  0.00              
ATOM   3908  C   ASP B 130      36.270 -13.859  74.125  1.00  0.00              
ATOM   3909  O   ASP B 130      35.668 -13.164  73.309  1.00  0.00              
ATOM   3910  N   PRO B 131      36.682 -13.336  75.289  1.00  0.00              
ATOM   3911  CD  PRO B 131      37.493 -14.043  76.277  1.00  0.00              
ATOM   3912  CA  PRO B 131      36.373 -11.977  75.733  1.00  0.00              
ATOM   3913  CB  PRO B 131      37.069 -11.901  77.081  1.00  0.00              
ATOM   3914  CG  PRO B 131      38.193 -12.904  76.989  1.00  0.00              
ATOM   3915  C   PRO B 131      36.806 -10.856  74.794  1.00  0.00              
ATOM   3916  O   PRO B 131      36.069  -9.893  74.558  1.00  0.00              
ATOM   3917  N   LYS B 132      37.996 -11.034  74.207  1.00  0.00              
ATOM   3918  CA  LYS B 132      38.635 -10.021  73.383  1.00  0.00              
ATOM   3919  CB  LYS B 132      40.034 -10.465  72.945  1.00  0.00              
ATOM   3920  CG  LYS B 132      40.941 -11.000  74.052  1.00  0.00              
ATOM   3921  CD  LYS B 132      41.196  -9.988  75.159  1.00  0.00              
ATOM   3922  CE  LYS B 132      41.969 -10.671  76.273  1.00  0.00              
ATOM   3923  NZ  LYS B 132      42.200  -9.755  77.371  1.00  0.00              
ATOM   3924  C   LYS B 132      37.807  -9.668  72.158  1.00  0.00              
ATOM   3925  O   LYS B 132      37.600  -8.484  71.897  1.00  0.00              
ATOM   3926  N   GLU B 133      37.276 -10.662  71.431  1.00  0.00              
ATOM   3927  CA  GLU B 133      36.445 -10.393  70.264  1.00  0.00              
ATOM   3928  CB  GLU B 133      36.096 -11.665  69.465  1.00  0.00              
ATOM   3929  CG  GLU B 133      35.608 -12.937  70.172  1.00  0.00              
ATOM   3930  CD  GLU B 133      34.112 -13.092  70.423  1.00  0.00              
ATOM   3931  OE1 GLU B 133      33.494 -13.926  69.765  1.00  0.00              
ATOM   3932  OE2 GLU B 133      33.560 -12.386  71.262  1.00  0.00              
ATOM   3933  C   GLU B 133      35.221  -9.530  70.535  1.00  0.00              
ATOM   3934  O   GLU B 133      34.974  -8.583  69.790  1.00  0.00              
ATOM   3935  N   TYR B 134      34.486  -9.794  71.622  1.00  0.00              
ATOM   3936  CA  TYR B 134      33.322  -8.993  71.965  1.00  0.00              
ATOM   3937  CB  TYR B 134      32.511  -9.638  73.092  1.00  0.00              
ATOM   3938  CG  TYR B 134      31.121  -9.027  73.221  1.00  0.00              
ATOM   3939  CD1 TYR B 134      30.156  -9.344  72.285  1.00  0.00              
ATOM   3940  CE1 TYR B 134      28.929  -8.720  72.320  1.00  0.00              
ATOM   3941  CD2 TYR B 134      30.845  -8.112  74.220  1.00  0.00              
ATOM   3942  CE2 TYR B 134      29.619  -7.481  74.253  1.00  0.00              
ATOM   3943  CZ  TYR B 134      28.673  -7.785  73.298  1.00  0.00              
ATOM   3944  OH  TYR B 134      27.444  -7.156  73.304  1.00  0.00              
ATOM   3945  C   TYR B 134      33.742  -7.586  72.361  1.00  0.00              
ATOM   3946  O   TYR B 134      33.170  -6.608  71.876  1.00  0.00              
ATOM   3947  N   ALA B 135      34.769  -7.491  73.213  1.00  0.00              
ATOM   3948  CA  ALA B 135      35.294  -6.208  73.658  1.00  0.00              
ATOM   3949  CB  ALA B 135      36.508  -6.443  74.546  1.00  0.00              
ATOM   3950  C   ALA B 135      35.721  -5.317  72.499  1.00  0.00              
ATOM   3951  O   ALA B 135      35.273  -4.175  72.365  1.00  0.00              
ATOM   3952  N   ASN B 136      36.543  -5.880  71.612  1.00  0.00              
ATOM   3953  CA  ASN B 136      37.048  -5.165  70.455  1.00  0.00              
ATOM   3954  CB  ASN B 136      38.157  -5.946  69.752  1.00  0.00              
ATOM   3955  CG  ASN B 136      39.453  -6.080  70.544  1.00  0.00              
ATOM   3956  OD1 ASN B 136      40.127  -7.105  70.484  1.00  0.00              
ATOM   3957  ND2 ASN B 136      39.897  -5.086  71.305  1.00  0.00              
ATOM   3958  C   ASN B 136      35.956  -4.812  69.461  1.00  0.00              
ATOM   3959  O   ASN B 136      35.901  -3.673  68.993  1.00  0.00              
ATOM   3960  N   GLN B 137      35.050  -5.750  69.159  1.00  0.00              
ATOM   3961  CA  GLN B 137      33.971  -5.493  68.216  1.00  0.00              
ATOM   3962  CB  GLN B 137      33.258  -6.796  67.858  1.00  0.00              
ATOM   3963  CG  GLN B 137      32.497  -6.791  66.535  1.00  0.00              
ATOM   3964  CD  GLN B 137      30.995  -6.575  66.657  1.00  0.00              
ATOM   3965  OE1 GLN B 137      30.216  -7.523  66.660  1.00  0.00              
ATOM   3966  NE2 GLN B 137      30.520  -5.344  66.767  1.00  0.00              
ATOM   3967  C   GLN B 137      32.996  -4.451  68.748  1.00  0.00              
ATOM   3968  O   GLN B 137      32.446  -3.682  67.956  1.00  0.00              
ATOM   3969  N   PHE B 138      32.767  -4.389  70.066  1.00  0.00              
ATOM   3970  CA  PHE B 138      31.962  -3.324  70.647  1.00  0.00              
ATOM   3971  CB  PHE B 138      31.616  -3.621  72.110  1.00  0.00              
ATOM   3972  CG  PHE B 138      30.638  -2.613  72.703  1.00  0.00              
ATOM   3973  CD1 PHE B 138      29.305  -2.654  72.337  1.00  0.00              
ATOM   3974  CD2 PHE B 138      31.093  -1.627  73.560  1.00  0.00              
ATOM   3975  CE1 PHE B 138      28.439  -1.689  72.804  1.00  0.00              
ATOM   3976  CE2 PHE B 138      30.219  -0.662  74.016  1.00  0.00              
ATOM   3977  CZ  PHE B 138      28.895  -0.691  73.636  1.00  0.00              
ATOM   3978  C   PHE B 138      32.673  -1.979  70.533  1.00  0.00              
ATOM   3979  O   PHE B 138      32.089  -1.016  70.028  1.00  0.00              
ATOM   3980  N   MET B 139      33.938  -1.910  70.973  1.00  0.00              
ATOM   3981  CA  MET B 139      34.715  -0.674  70.920  1.00  0.00              
ATOM   3982  CB  MET B 139      36.068  -0.828  71.599  1.00  0.00              
ATOM   3983  CG  MET B 139      35.993  -1.036  73.101  1.00  0.00              
ATOM   3984  SD  MET B 139      37.622  -0.973  73.885  1.00  0.00              
ATOM   3985  CE  MET B 139      38.126  -2.657  73.678  1.00  0.00              
ATOM   3986  C   MET B 139      34.927  -0.134  69.511  1.00  0.00              
ATOM   3987  O   MET B 139      35.166   1.057  69.318  1.00  0.00              
ATOM   3988  N   TRP B 140      34.882  -1.030  68.523  1.00  0.00              
ATOM   3989  CA  TRP B 140      34.687  -0.637  67.141  1.00  0.00              
ATOM   3990  CB  TRP B 140      34.997  -1.840  66.237  1.00  0.00              
ATOM   3991  CG  TRP B 140      34.641  -1.666  64.766  1.00  0.00              
ATOM   3992  CD2 TRP B 140      33.597  -2.255  64.109  1.00  0.00              
ATOM   3993  CE2 TRP B 140      33.680  -1.706  62.874  1.00  0.00              
ATOM   3994  CE3 TRP B 140      32.749  -3.294  64.401  1.00  0.00              
ATOM   3995  CD1 TRP B 140      35.325  -0.804  63.933  1.00  0.00              
ATOM   3996  NE1 TRP B 140      34.706  -0.854  62.769  1.00  0.00              
ATOM   3997  CZ2 TRP B 140      32.920  -2.118  61.810  1.00  0.00              
ATOM   3998  CZ3 TRP B 140      31.955  -3.729  63.351  1.00  0.00              
ATOM   3999  CH2 TRP B 140      32.037  -3.152  62.084  1.00  0.00              
ATOM   4000  C   TRP B 140      33.266  -0.102  66.955  1.00  0.00              
ATOM   4001  O   TRP B 140      33.076   1.114  66.897  1.00  0.00              
ATOM   4002  N   GLU B 141      32.257  -0.991  66.986  1.00  0.00              
ATOM   4003  CA  GLU B 141      30.906  -0.715  66.501  1.00  0.00              
ATOM   4004  CB  GLU B 141      29.968  -1.889  66.785  1.00  0.00              
ATOM   4005  CG  GLU B 141      28.664  -1.833  65.983  1.00  0.00              
ATOM   4006  CD  GLU B 141      27.595  -2.849  66.369  1.00  0.00              
ATOM   4007  OE1 GLU B 141      27.914  -4.028  66.536  1.00  0.00              
ATOM   4008  OE2 GLU B 141      26.438  -2.447  66.490  1.00  0.00              
ATOM   4009  C   GLU B 141      30.279   0.553  67.056  1.00  0.00              
ATOM   4010  O   GLU B 141      29.749   1.370  66.293  1.00  0.00              
ATOM   4011  N   TYR B 142      30.386   0.726  68.376  1.00  0.00              
ATOM   4012  CA  TYR B 142      29.799   1.873  69.043  1.00  0.00              
ATOM   4013  CB  TYR B 142      29.907   1.715  70.559  1.00  0.00              
ATOM   4014  CG  TYR B 142      28.967   2.635  71.326  1.00  0.00              
ATOM   4015  CD1 TYR B 142      27.625   2.318  71.421  1.00  0.00              
ATOM   4016  CE1 TYR B 142      26.756   3.162  72.081  1.00  0.00              
ATOM   4017  CD2 TYR B 142      29.446   3.790  71.908  1.00  0.00              
ATOM   4018  CE2 TYR B 142      28.580   4.638  72.565  1.00  0.00              
ATOM   4019  CZ  TYR B 142      27.241   4.321  72.645  1.00  0.00              
ATOM   4020  OH  TYR B 142      26.383   5.179  73.305  1.00  0.00              
ATOM   4021  C   TYR B 142      30.485   3.150  68.573  1.00  0.00              
ATOM   4022  O   TYR B 142      29.809   4.088  68.157  1.00  0.00              
ATOM   4023  N   SER B 143      31.818   3.183  68.547  1.00  0.00              
ATOM   4024  CA  SER B 143      32.539   4.378  68.146  1.00  0.00              
ATOM   4025  CB  SER B 143      33.977   4.283  68.615  1.00  0.00              
ATOM   4026  OG  SER B 143      33.988   4.172  70.033  1.00  0.00              
ATOM   4027  C   SER B 143      32.438   4.680  66.656  1.00  0.00              
ATOM   4028  O   SER B 143      32.356   5.852  66.293  1.00  0.00              
ATOM   4029  N   THR B 144      32.389   3.673  65.772  1.00  0.00              
ATOM   4030  CA  THR B 144      32.082   3.900  64.362  1.00  0.00              
ATOM   4031  CB  THR B 144      32.224   2.613  63.525  1.00  0.00              
ATOM   4032  OG1 THR B 144      31.796   1.519  64.329  1.00  0.00              
ATOM   4033  CG2 THR B 144      33.635   2.413  63.007  1.00  0.00              
ATOM   4034  C   THR B 144      30.695   4.488  64.138  1.00  0.00              
ATOM   4035  O   THR B 144      30.466   5.285  63.226  1.00  0.00              
ATOM   4036  N   ASN B 145      29.749   4.082  64.988  1.00  0.00              
ATOM   4037  CA  ASN B 145      28.385   4.564  64.871  1.00  0.00              
ATOM   4038  CB  ASN B 145      27.408   3.466  65.242  1.00  0.00              
ATOM   4039  CG  ASN B 145      27.333   2.421  64.144  1.00  0.00              
ATOM   4040  OD1 ASN B 145      26.986   2.722  63.004  1.00  0.00              
ATOM   4041  ND2 ASN B 145      27.681   1.170  64.407  1.00  0.00              
ATOM   4042  C   ASN B 145      28.090   5.835  65.643  1.00  0.00              
ATOM   4043  O   ASN B 145      27.111   6.529  65.362  1.00  0.00              
ATOM   4044  N   TYR B 146      28.926   6.158  66.631  1.00  0.00              
ATOM   4045  CA  TYR B 146      28.786   7.386  67.389  1.00  0.00              
ATOM   4046  CB  TYR B 146      28.265   7.092  68.807  1.00  0.00              
ATOM   4047  CG  TYR B 146      26.877   6.463  68.801  1.00  0.00              
ATOM   4048  CD1 TYR B 146      26.738   5.097  68.951  1.00  0.00              
ATOM   4049  CE1 TYR B 146      25.496   4.511  68.837  1.00  0.00              
ATOM   4050  CD2 TYR B 146      25.765   7.249  68.568  1.00  0.00              
ATOM   4051  CE2 TYR B 146      24.520   6.668  68.453  1.00  0.00              
ATOM   4052  CZ  TYR B 146      24.395   5.302  68.590  1.00  0.00              
ATOM   4053  OH  TYR B 146      23.147   4.716  68.504  1.00  0.00              
ATOM   4054  C   TYR B 146      30.105   8.152  67.383  1.00  0.00              
ATOM   4055  O   TYR B 146      30.735   8.414  68.409  1.00  0.00              
ATOM   4056  N   GLY B 147      30.489   8.546  66.164  1.00  0.00              
ATOM   4057  CA  GLY B 147      31.752   9.225  65.905  1.00  0.00              
ATOM   4058  C   GLY B 147      31.820  10.619  66.513  1.00  0.00              
ATOM   4059  O   GLY B 147      32.765  10.966  67.216  1.00  0.00              
ATOM   4060  N   GLN B 148      30.777  11.419  66.279  1.00  0.00              
ATOM   4061  CA  GLN B 148      30.698  12.777  66.798  1.00  0.00              
ATOM   4062  CB  GLN B 148      29.767  13.617  65.927  1.00  0.00              
ATOM   4063  CG  GLN B 148      30.451  14.253  64.724  1.00  0.00              
ATOM   4064  CD  GLN B 148      31.420  15.367  65.100  1.00  0.00              
ATOM   4065  OE1 GLN B 148      32.631  15.180  65.159  1.00  0.00              
ATOM   4066  NE2 GLN B 148      30.944  16.577  65.358  1.00  0.00              
ATOM   4067  C   GLN B 148      30.271  12.862  68.259  1.00  0.00              
ATOM   4068  O   GLN B 148      30.086  13.954  68.799  1.00  0.00              
ATOM   4069  N   ALA B 149      30.063  11.720  68.922  1.00  0.00              
ATOM   4070  CA  ALA B 149      29.903  11.700  70.367  1.00  0.00              
ATOM   4071  CB  ALA B 149      29.398  10.336  70.809  1.00  0.00              
ATOM   4072  C   ALA B 149      31.277  11.919  70.994  1.00  0.00              
ATOM   4073  O   ALA B 149      32.258  11.378  70.475  1.00  0.00              
ATOM   4074  N   PRO B 150      31.425  12.711  72.067  1.00  0.00              
ATOM   4075  CD  PRO B 150      30.343  13.455  72.703  1.00  0.00              
ATOM   4076  CA  PRO B 150      32.703  12.995  72.714  1.00  0.00              
ATOM   4077  CB  PRO B 150      32.284  13.757  73.951  1.00  0.00              
ATOM   4078  CG  PRO B 150      31.067  14.517  73.505  1.00  0.00              
ATOM   4079  C   PRO B 150      33.502  11.755  73.091  1.00  0.00              
ATOM   4080  O   PRO B 150      32.983  10.821  73.712  1.00  0.00              
ATOM   4081  N   LEU B 151      34.774  11.760  72.672  1.00  0.00              
ATOM   4082  CA  LEU B 151      35.767  10.762  73.058  1.00  0.00              
ATOM   4083  CB  LEU B 151      37.161  11.288  72.709  1.00  0.00              
ATOM   4084  CG  LEU B 151      38.412  10.447  72.969  1.00  0.00              
ATOM   4085  CD1 LEU B 151      38.397   9.142  72.187  1.00  0.00              
ATOM   4086  CD2 LEU B 151      39.649  11.248  72.603  1.00  0.00              
ATOM   4087  C   LEU B 151      35.704  10.353  74.527  1.00  0.00              
ATOM   4088  O   LEU B 151      35.755   9.162  74.836  1.00  0.00              
ATOM   4089  N   SER B 152      35.542  11.339  75.419  1.00  0.00              
ATOM   4090  CA  SER B 152      35.291  11.101  76.835  1.00  0.00              
ATOM   4091  CB  SER B 152      34.959  12.428  77.501  1.00  0.00              
ATOM   4092  OG  SER B 152      33.925  13.111  76.796  1.00  0.00              
ATOM   4093  C   SER B 152      34.155  10.115  77.082  1.00  0.00              
ATOM   4094  O   SER B 152      34.368   9.032  77.629  1.00  0.00              
ATOM   4095  N   LEU B 153      32.965  10.485  76.591  1.00  0.00              
ATOM   4096  CA  LEU B 153      31.762   9.679  76.724  1.00  0.00              
ATOM   4097  CB  LEU B 153      30.567  10.365  76.079  1.00  0.00              
ATOM   4098  CG  LEU B 153      29.987  11.583  76.771  1.00  0.00              
ATOM   4099  CD1 LEU B 153      28.839  12.151  75.959  1.00  0.00              
ATOM   4100  CD2 LEU B 153      29.515  11.225  78.169  1.00  0.00              
ATOM   4101  C   LEU B 153      31.906   8.280  76.159  1.00  0.00              
ATOM   4102  O   LEU B 153      31.536   7.308  76.824  1.00  0.00              
ATOM   4103  N   LEU B 154      32.503   8.177  74.967  1.00  0.00              
ATOM   4104  CA  LEU B 154      32.778   6.892  74.342  1.00  0.00              
ATOM   4105  CB  LEU B 154      33.430   7.086  72.977  1.00  0.00              
ATOM   4106  CG  LEU B 154      32.630   7.751  71.865  1.00  0.00              
ATOM   4107  CD1 LEU B 154      33.517   7.979  70.661  1.00  0.00              
ATOM   4108  CD2 LEU B 154      31.434   6.907  71.466  1.00  0.00              
ATOM   4109  C   LEU B 154      33.658   6.002  75.210  1.00  0.00              
ATOM   4110  O   LEU B 154      33.254   4.890  75.554  1.00  0.00              
ATOM   4111  N   VAL B 155      34.823   6.504  75.639  1.00  0.00              
ATOM   4112  CA  VAL B 155      35.756   5.726  76.447  1.00  0.00              
ATOM   4113  CB  VAL B 155      37.132   6.446  76.530  1.00  0.00              
ATOM   4114  CG1 VAL B 155      38.159   5.693  77.367  1.00  0.00              
ATOM   4115  CG2 VAL B 155      37.725   6.594  75.136  1.00  0.00              
ATOM   4116  C   VAL B 155      35.179   5.403  77.827  1.00  0.00              
ATOM   4117  O   VAL B 155      35.494   4.357  78.404  1.00  0.00              
ATOM   4118  N   SER B 156      34.332   6.266  78.403  1.00  0.00              
ATOM   4119  CA  SER B 156      33.608   5.899  79.610  1.00  0.00              
ATOM   4120  CB  SER B 156      32.977   7.114  80.287  1.00  0.00              
ATOM   4121  OG  SER B 156      32.264   7.980  79.414  1.00  0.00              
ATOM   4122  C   SER B 156      32.560   4.824  79.360  1.00  0.00              
ATOM   4123  O   SER B 156      32.441   3.882  80.149  1.00  0.00              
ATOM   4124  N   TYR B 157      31.826   4.922  78.245  1.00  0.00              
ATOM   4125  CA  TYR B 157      30.732   4.007  77.970  1.00  0.00              
ATOM   4126  CB  TYR B 157      29.856   4.493  76.813  1.00  0.00              
ATOM   4127  CG  TYR B 157      28.585   3.669  76.647  1.00  0.00              
ATOM   4128  CD1 TYR B 157      27.522   3.874  77.503  1.00  0.00              
ATOM   4129  CE1 TYR B 157      26.379   3.118  77.367  1.00  0.00              
ATOM   4130  CD2 TYR B 157      28.505   2.704  75.661  1.00  0.00              
ATOM   4131  CE2 TYR B 157      27.361   1.948  75.523  1.00  0.00              
ATOM   4132  CZ  TYR B 157      26.298   2.175  76.366  1.00  0.00              
ATOM   4133  OH  TYR B 157      25.128   1.462  76.191  1.00  0.00              
ATOM   4134  C   TYR B 157      31.248   2.611  77.678  1.00  0.00              
ATOM   4135  O   TYR B 157      30.737   1.656  78.260  1.00  0.00              
ATOM   4136  N   THR B 158      32.265   2.474  76.817  1.00  0.00              
ATOM   4137  CA  THR B 158      32.811   1.171  76.456  1.00  0.00              
ATOM   4138  CB  THR B 158      33.930   1.316  75.408  1.00  0.00              
ATOM   4139  OG1 THR B 158      34.915   2.190  75.962  1.00  0.00              
ATOM   4140  CG2 THR B 158      33.418   1.839  74.072  1.00  0.00              
ATOM   4141  C   THR B 158      33.325   0.433  77.685  1.00  0.00              
ATOM   4142  O   THR B 158      32.979  -0.721  77.935  1.00  0.00              
ATOM   4143  N   LYS B 159      34.114   1.166  78.475  1.00  0.00              
ATOM   4144  CA  LYS B 159      34.629   0.714  79.759  1.00  0.00              
ATOM   4145  CB  LYS B 159      35.371   1.881  80.392  1.00  0.00              
ATOM   4146  CG  LYS B 159      36.233   1.555  81.599  1.00  0.00              
ATOM   4147  CD  LYS B 159      36.827   2.804  82.250  1.00  0.00              
ATOM   4148  CE  LYS B 159      37.804   3.591  81.375  1.00  0.00              
ATOM   4149  NZ  LYS B 159      37.144   4.594  80.556  1.00  0.00              
ATOM   4150  C   LYS B 159      33.517   0.232  80.688  1.00  0.00              
ATOM   4151  O   LYS B 159      33.559  -0.900  81.176  1.00  0.00              
ATOM   4152  N   SER B 160      32.485   1.063  80.888  1.00  0.00              
ATOM   4153  CA  SER B 160      31.370   0.721  81.762  1.00  0.00              
ATOM   4154  CB  SER B 160      30.423   1.905  81.910  1.00  0.00              
ATOM   4155  OG  SER B 160      31.087   3.048  82.431  1.00  0.00              
ATOM   4156  C   SER B 160      30.595  -0.493  81.264  1.00  0.00              
ATOM   4157  O   SER B 160      30.246  -1.380  82.043  1.00  0.00              
ATOM   4158  N   TYR B 161      30.378  -0.562  79.947  1.00  0.00              
ATOM   4159  CA  TYR B 161      29.689  -1.673  79.312  1.00  0.00              
ATOM   4160  CB  TYR B 161      29.501  -1.375  77.820  1.00  0.00              
ATOM   4161  CG  TYR B 161      28.692  -2.420  77.064  1.00  0.00              
ATOM   4162  CD1 TYR B 161      27.314  -2.389  77.118  1.00  0.00              
ATOM   4163  CE1 TYR B 161      26.581  -3.373  76.490  1.00  0.00              
ATOM   4164  CD2 TYR B 161      29.338  -3.413  76.353  1.00  0.00              
ATOM   4165  CE2 TYR B 161      28.609  -4.396  75.723  1.00  0.00              
ATOM   4166  CZ  TYR B 161      27.236  -4.377  75.811  1.00  0.00              
ATOM   4167  OH  TYR B 161      26.513  -5.391  75.216  1.00  0.00              
ATOM   4168  C   TYR B 161      30.472  -2.964  79.503  1.00  0.00              
ATOM   4169  O   TYR B 161      29.909  -3.971  79.926  1.00  0.00              
ATOM   4170  N   LEU B 162      31.777  -2.956  79.225  1.00  0.00              
ATOM   4171  CA  LEU B 162      32.595  -4.151  79.364  1.00  0.00              
ATOM   4172  CB  LEU B 162      33.934  -3.968  78.665  1.00  0.00              
ATOM   4173  CG  LEU B 162      33.879  -3.739  77.157  1.00  0.00              
ATOM   4174  CD1 LEU B 162      35.262  -3.419  76.621  1.00  0.00              
ATOM   4175  CD2 LEU B 162      33.249  -4.924  76.439  1.00  0.00              
ATOM   4176  C   LEU B 162      32.781  -4.581  80.811  1.00  0.00              
ATOM   4177  O   LEU B 162      32.866  -5.777  81.097  1.00  0.00              
ATOM   4178  N   SER B 163      32.805  -3.618  81.740  1.00  0.00              
ATOM   4179  CA  SER B 163      32.770  -3.919  83.164  1.00  0.00              
ATOM   4180  CB  SER B 163      32.933  -2.636  83.977  1.00  0.00              
ATOM   4181  OG  SER B 163      33.219  -2.874  85.350  1.00  0.00              
ATOM   4182  C   SER B 163      31.453  -4.607  83.515  1.00  0.00              
ATOM   4183  O   SER B 163      31.456  -5.610  84.229  1.00  0.00              
ATOM   4184  N   MET B 164      30.331  -4.094  82.990  1.00  0.00              
ATOM   4185  CA  MET B 164      29.015  -4.698  83.151  1.00  0.00              
ATOM   4186  CB  MET B 164      27.976  -3.801  82.472  1.00  0.00              
ATOM   4187  CG  MET B 164      26.542  -4.306  82.444  1.00  0.00              
ATOM   4188  SD  MET B 164      25.399  -3.086  81.750  1.00  0.00              
ATOM   4189  CE  MET B 164      25.365  -3.622  80.065  1.00  0.00              
ATOM   4190  C   MET B 164      28.961  -6.115  82.594  1.00  0.00              
ATOM   4191  O   MET B 164      28.384  -7.007  83.212  1.00  0.00              
ATOM   4192  N   VAL B 165      29.573  -6.353  81.430  1.00  0.00              
ATOM   4193  CA  VAL B 165      29.671  -7.694  80.869  1.00  0.00              
ATOM   4194  CB  VAL B 165      30.289  -7.657  79.453  1.00  0.00              
ATOM   4195  CG1 VAL B 165      30.366  -9.052  78.862  1.00  0.00              
ATOM   4196  CG2 VAL B 165      29.460  -6.794  78.516  1.00  0.00              
ATOM   4197  C   VAL B 165      30.472  -8.604  81.799  1.00  0.00              
ATOM   4198  O   VAL B 165      30.026  -9.703  82.139  1.00  0.00              
ATOM   4199  N   GLY B 166      31.634  -8.115  82.245  1.00  0.00              
ATOM   4200  CA  GLY B 166      32.517  -8.845  83.141  1.00  0.00              
ATOM   4201  C   GLY B 166      31.832  -9.280  84.428  1.00  0.00              
ATOM   4202  O   GLY B 166      31.908 -10.453  84.803  1.00  0.00              
ATOM   4203  N   SER B 167      31.132  -8.359  85.099  1.00  0.00              
ATOM   4204  CA  SER B 167      30.395  -8.683  86.309  1.00  0.00              
ATOM   4205  CB  SER B 167      29.908  -7.401  86.980  1.00  0.00              
ATOM   4206  OG  SER B 167      29.227  -6.575  86.045  1.00  0.00              
ATOM   4207  C   SER B 167      29.214  -9.597  86.005  1.00  0.00              
ATOM   4208  O   SER B 167      29.137 -10.726  86.495  1.00  0.00              
ATOM   4209  N   CYS B 168      28.312  -9.140  85.134  1.00  0.00              
ATOM   4210  CA  CYS B 168      27.079  -9.855  84.867  1.00  0.00              
ATOM   4211  CB  CYS B 168      26.170  -9.046  83.976  1.00  0.00              
ATOM   4212  SG  CYS B 168      25.795  -7.443  84.727  1.00  0.00              
ATOM   4213  C   CYS B 168      27.241 -11.265  84.335  1.00  0.00              
ATOM   4214  O   CYS B 168      26.601 -12.177  84.863  1.00  0.00              
ATOM   4215  N   CYS B 169      28.141 -11.501  83.378  1.00  0.00              
ATOM   4216  CA  CYS B 169      28.376 -12.853  82.892  1.00  0.00              
ATOM   4217  CB  CYS B 169      29.149 -12.834  81.581  1.00  0.00              
ATOM   4218  SG  CYS B 169      28.274 -11.929  80.279  1.00  0.00              
ATOM   4219  C   CYS B 169      29.059 -13.774  83.900  1.00  0.00              
ATOM   4220  O   CYS B 169      29.148 -14.980  83.666  1.00  0.00              
ATOM   4221  N   THR B 170      29.558 -13.252  85.029  1.00  0.00              
ATOM   4222  CA  THR B 170      30.040 -14.105  86.105  1.00  0.00              
ATOM   4223  CB  THR B 170      31.492 -13.749  86.504  1.00  0.00              
ATOM   4224  OG1 THR B 170      31.550 -12.360  86.804  1.00  0.00              
ATOM   4225  CG2 THR B 170      32.492 -14.115  85.416  1.00  0.00              
ATOM   4226  C   THR B 170      29.113 -14.109  87.321  1.00  0.00              
ATOM   4227  O   THR B 170      29.354 -14.823  88.299  1.00  0.00              
ATOM   4228  N   SER B 171      28.026 -13.329  87.282  1.00  0.00              
ATOM   4229  CA  SER B 171      27.128 -13.206  88.420  1.00  0.00              
ATOM   4230  CB  SER B 171      26.346 -11.894  88.331  1.00  0.00              
ATOM   4231  OG  SER B 171      25.328 -11.901  87.337  1.00  0.00              
ATOM   4232  C   SER B 171      26.158 -14.376  88.552  1.00  0.00              
ATOM   4233  O   SER B 171      25.983 -15.178  87.632  1.00  0.00              
ATOM   4234  N   ALA B 172      25.486 -14.443  89.706  1.00  0.00              
ATOM   4235  CA  ALA B 172      24.440 -15.426  89.953  1.00  0.00              
ATOM   4236  CB  ALA B 172      23.959 -15.286  91.389  1.00  0.00              
ATOM   4237  C   ALA B 172      23.218 -15.295  89.046  1.00  0.00              
ATOM   4238  O   ALA B 172      22.481 -16.262  88.851  1.00  0.00              
ATOM   4239  N   SER B 173      22.974 -14.105  88.485  1.00  0.00              
ATOM   4240  CA  SER B 173      21.879 -13.910  87.550  1.00  0.00              
ATOM   4241  CB  SER B 173      20.585 -13.552  88.285  1.00  0.00              
ATOM   4242  OG  SER B 173      19.470 -13.454  87.406  1.00  0.00              
ATOM   4243  C   SER B 173      22.269 -12.838  86.536  1.00  0.00              
ATOM   4244  O   SER B 173      22.084 -11.638  86.780  1.00  0.00              
ATOM   4245  N   PRO B 174      22.823 -13.235  85.375  1.00  0.00              
ATOM   4246  CD  PRO B 174      23.163 -14.617  85.042  1.00  0.00              
ATOM   4247  CA  PRO B 174      23.232 -12.337  84.299  1.00  0.00              
ATOM   4248  CB  PRO B 174      23.650 -13.290  83.199  1.00  0.00              
ATOM   4249  CG  PRO B 174      24.220 -14.451  83.967  1.00  0.00              
ATOM   4250  C   PRO B 174      22.122 -11.409  83.835  1.00  0.00              
ATOM   4251  O   PRO B 174      22.364 -10.225  83.607  1.00  0.00              
ATOM   4252  N   THR B 175      20.893 -11.918  83.714  1.00  0.00              
ATOM   4253  CA  THR B 175      19.741 -11.113  83.343  1.00  0.00              
ATOM   4254  CB  THR B 175      18.502 -12.012  83.203  1.00  0.00              
ATOM   4255  OG1 THR B 175      18.962 -13.208  82.578  1.00  0.00              
ATOM   4256  CG2 THR B 175      17.432 -11.362  82.337  1.00  0.00              
ATOM   4257  C   THR B 175      19.491  -9.968  84.320  1.00  0.00              
ATOM   4258  O   THR B 175      19.437  -8.809  83.904  1.00  0.00              
ATOM   4259  N   VAL B 176      19.414 -10.274  85.623  1.00  0.00              
ATOM   4260  CA  VAL B 176      19.182  -9.267  86.655  1.00  0.00              
ATOM   4261  CB  VAL B 176      18.966  -9.964  88.028  1.00  0.00              
ATOM   4262  CG1 VAL B 176      18.951  -9.013  89.221  1.00  0.00              
ATOM   4263  CG2 VAL B 176      17.630 -10.691  88.010  1.00  0.00              
ATOM   4264  C   VAL B 176      20.321  -8.252  86.685  1.00  0.00              
ATOM   4265  O   VAL B 176      20.086  -7.042  86.663  1.00  0.00              
ATOM   4266  N   CYS B 177      21.563  -8.744  86.670  1.00  0.00              
ATOM   4267  CA  CYS B 177      22.741  -7.891  86.669  1.00  0.00              
ATOM   4268  CB  CYS B 177      23.977  -8.770  86.719  1.00  0.00              
ATOM   4269  SG  CYS B 177      25.551  -7.880  86.684  1.00  0.00              
ATOM   4270  C   CYS B 177      22.793  -6.945  85.473  1.00  0.00              
ATOM   4271  O   CYS B 177      22.947  -5.734  85.654  1.00  0.00              
ATOM   4272  N   PHE B 178      22.625  -7.465  84.247  1.00  0.00              
ATOM   4273  CA  PHE B 178      22.589  -6.628  83.055  1.00  0.00              
ATOM   4274  CB  PHE B 178      22.432  -7.421  81.762  1.00  0.00              
ATOM   4275  CG  PHE B 178      23.714  -8.010  81.189  1.00  0.00              
ATOM   4276  CD1 PHE B 178      23.841  -9.376  81.034  1.00  0.00              
ATOM   4277  CD2 PHE B 178      24.739  -7.176  80.787  1.00  0.00              
ATOM   4278  CE1 PHE B 178      24.986  -9.904  80.476  1.00  0.00              
ATOM   4279  CE2 PHE B 178      25.882  -7.711  80.230  1.00  0.00              
ATOM   4280  CZ  PHE B 178      26.008  -9.074  80.074  1.00  0.00              
ATOM   4281  C   PHE B 178      21.474  -5.606  83.120  1.00  0.00              
ATOM   4282  O   PHE B 178      21.732  -4.432  82.882  1.00  0.00              
ATOM   4283  N   LEU B 179      20.251  -6.002  83.488  1.00  0.00              
ATOM   4284  CA  LEU B 179      19.146  -5.060  83.571  1.00  0.00              
ATOM   4285  CB  LEU B 179      17.819  -5.777  83.774  1.00  0.00              
ATOM   4286  CG  LEU B 179      17.003  -6.180  82.548  1.00  0.00              
ATOM   4287  CD1 LEU B 179      17.731  -7.164  81.643  1.00  0.00              
ATOM   4288  CD2 LEU B 179      15.691  -6.775  83.015  1.00  0.00              
ATOM   4289  C   LEU B 179      19.330  -3.955  84.603  1.00  0.00              
ATOM   4290  O   LEU B 179      19.087  -2.789  84.279  1.00  0.00              
ATOM   4291  N   LYS B 180      19.798  -4.259  85.825  1.00  0.00              
ATOM   4292  CA  LYS B 180      20.056  -3.211  86.808  1.00  0.00              
ATOM   4293  CB  LYS B 180      20.376  -3.742  88.214  1.00  0.00              
ATOM   4294  CG  LYS B 180      21.680  -4.513  88.390  1.00  0.00              
ATOM   4295  CD  LYS B 180      22.038  -4.734  89.850  1.00  0.00              
ATOM   4296  CE  LYS B 180      22.411  -3.454  90.600  1.00  0.00              
ATOM   4297  NZ  LYS B 180      23.625  -2.828  90.107  1.00  0.00              
ATOM   4298  C   LYS B 180      21.155  -2.262  86.349  1.00  0.00              
ATOM   4299  O   LYS B 180      21.016  -1.038  86.454  1.00  0.00              
ATOM   4300  N   GLU B 181      22.224  -2.828  85.776  1.00  0.00              
ATOM   4301  CA  GLU B 181      23.307  -2.018  85.263  1.00  0.00              
ATOM   4302  CB  GLU B 181      24.580  -2.823  85.077  1.00  0.00              
ATOM   4303  CG  GLU B 181      25.181  -3.264  86.409  1.00  0.00              
ATOM   4304  CD  GLU B 181      26.617  -3.758  86.322  1.00  0.00              
ATOM   4305  OE1 GLU B 181      27.495  -2.979  85.947  1.00  0.00              
ATOM   4306  OE2 GLU B 181      26.879  -4.914  86.653  1.00  0.00              
ATOM   4307  C   GLU B 181      22.937  -1.230  84.017  1.00  0.00              
ATOM   4308  O   GLU B 181      23.441  -0.125  83.830  1.00  0.00              
ATOM   4309  N   ARG B 182      22.023  -1.728  83.182  1.00  0.00              
ATOM   4310  CA  ARG B 182      21.469  -0.951  82.082  1.00  0.00              
ATOM   4311  CB  ARG B 182      20.626  -1.814  81.145  1.00  0.00              
ATOM   4312  CG  ARG B 182      21.485  -2.669  80.222  1.00  0.00              
ATOM   4313  CD  ARG B 182      20.653  -3.672  79.439  1.00  0.00              
ATOM   4314  NE  ARG B 182      21.505  -4.460  78.560  1.00  0.00              
ATOM   4315  CZ  ARG B 182      21.281  -5.747  78.286  1.00  0.00              
ATOM   4316  NH1 ARG B 182      22.134  -6.378  77.494  1.00  0.00              
ATOM   4317  NH2 ARG B 182      20.214  -6.392  78.742  1.00  0.00              
ATOM   4318  C   ARG B 182      20.651   0.218  82.607  1.00  0.00              
ATOM   4319  O   ARG B 182      20.766   1.323  82.078  1.00  0.00              
ATOM   4320  N   LEU B 183      19.861   0.019  83.672  1.00  0.00              
ATOM   4321  CA  LEU B 183      19.148   1.122  84.305  1.00  0.00              
ATOM   4322  CB  LEU B 183      18.202   0.651  85.406  1.00  0.00              
ATOM   4323  CG  LEU B 183      16.992  -0.210  85.067  1.00  0.00              
ATOM   4324  CD1 LEU B 183      16.161  -0.402  86.323  1.00  0.00              
ATOM   4325  CD2 LEU B 183      16.128   0.426  83.988  1.00  0.00              
ATOM   4326  C   LEU B 183      20.070   2.192  84.874  1.00  0.00              
ATOM   4327  O   LEU B 183      19.816   3.382  84.687  1.00  0.00              
ATOM   4328  N   GLN B 184      21.156   1.812  85.558  1.00  0.00              
ATOM   4329  CA  GLN B 184      22.103   2.805  86.049  1.00  0.00              
ATOM   4330  CB  GLN B 184      22.928   2.260  87.220  1.00  0.00              
ATOM   4331  CG  GLN B 184      23.839   1.081  86.920  1.00  0.00              
ATOM   4332  CD  GLN B 184      24.337   0.353  88.158  1.00  0.00              
ATOM   4333  OE1 GLN B 184      23.917  -0.764  88.463  1.00  0.00              
ATOM   4334  NE2 GLN B 184      25.256   0.937  88.914  1.00  0.00              
ATOM   4335  C   GLN B 184      22.972   3.427  84.955  1.00  0.00              
ATOM   4336  O   GLN B 184      23.356   4.594  85.053  1.00  0.00              
ATOM   4337  N   LEU B 185      23.285   2.682  83.889  1.00  0.00              
ATOM   4338  CA  LEU B 185      23.982   3.235  82.734  1.00  0.00              
ATOM   4339  CB  LEU B 185      24.667   2.147  81.906  1.00  0.00              
ATOM   4340  CG  LEU B 185      26.126   1.770  82.168  1.00  0.00              
ATOM   4341  CD1 LEU B 185      26.372   1.297  83.593  1.00  0.00              
ATOM   4342  CD2 LEU B 185      26.547   0.694  81.181  1.00  0.00              
ATOM   4343  C   LEU B 185      23.107   4.073  81.813  1.00  0.00              
ATOM   4344  O   LEU B 185      23.640   4.902  81.074  1.00  0.00              
ATOM   4345  N   LYS B 186      21.778   3.890  81.850  1.00  0.00              
ATOM   4346  CA  LYS B 186      20.806   4.582  81.002  1.00  0.00              
ATOM   4347  CB  LYS B 186      19.407   4.411  81.599  1.00  0.00              
ATOM   4348  CG  LYS B 186      18.250   5.018  80.813  1.00  0.00              
ATOM   4349  CD  LYS B 186      16.944   4.808  81.566  1.00  0.00              
ATOM   4350  CE  LYS B 186      15.801   5.595  80.935  1.00  0.00              
ATOM   4351  NZ  LYS B 186      16.026   7.023  81.066  1.00  0.00              
ATOM   4352  C   LYS B 186      21.080   6.055  80.718  1.00  0.00              
ATOM   4353  O   LYS B 186      21.059   6.468  79.558  1.00  0.00              
ATOM   4354  N   HIS B 187      21.404   6.843  81.749  1.00  0.00              
ATOM   4355  CA  HIS B 187      21.718   8.257  81.579  1.00  0.00              
ATOM   4356  CB  HIS B 187      21.933   8.906  82.944  1.00  0.00              
ATOM   4357  CG  HIS B 187      21.987  10.429  82.912  1.00  0.00              
ATOM   4358  ND1 HIS B 187      22.865  11.212  82.299  1.00  0.00              
ATOM   4359  CD2 HIS B 187      21.086  11.232  83.574  1.00  0.00              
ATOM   4360  NE2 HIS B 187      21.481  12.454  83.330  1.00  0.00              
ATOM   4361  CE1 HIS B 187      22.552  12.448  82.572  1.00  0.00              
ATOM   4362  C   HIS B 187      22.951   8.460  80.703  1.00  0.00              
ATOM   4363  O   HIS B 187      22.940   9.299  79.802  1.00  0.00              
ATOM   4364  N   LEU B 188      24.009   7.674  80.936  1.00  0.00              
ATOM   4365  CA  LEU B 188      25.246   7.766  80.168  1.00  0.00              
ATOM   4366  CB  LEU B 188      26.330   6.918  80.842  1.00  0.00              
ATOM   4367  CG  LEU B 188      27.731   6.813  80.237  1.00  0.00              
ATOM   4368  CD1 LEU B 188      28.445   8.155  80.248  1.00  0.00              
ATOM   4369  CD2 LEU B 188      28.549   5.788  81.001  1.00  0.00              
ATOM   4370  C   LEU B 188      25.015   7.280  78.742  1.00  0.00              
ATOM   4371  O   LEU B 188      25.534   7.855  77.783  1.00  0.00              
ATOM   4372  N   SER B 189      24.202   6.227  78.613  1.00  0.00              
ATOM   4373  CA  SER B 189      23.858   5.632  77.335  1.00  0.00              
ATOM   4374  CB  SER B 189      22.999   4.393  77.592  1.00  0.00              
ATOM   4375  OG  SER B 189      23.159   3.383  76.604  1.00  0.00              
ATOM   4376  C   SER B 189      23.133   6.651  76.462  1.00  0.00              
ATOM   4377  O   SER B 189      23.651   7.027  75.408  1.00  0.00              
ATOM   4378  N   LEU B 190      21.991   7.159  76.951  1.00  0.00              
ATOM   4379  CA  LEU B 190      21.198   8.162  76.255  1.00  0.00              
ATOM   4380  CB  LEU B 190      19.985   8.584  77.079  1.00  0.00              
ATOM   4381  CG  LEU B 190      18.822   7.620  77.281  1.00  0.00              
ATOM   4382  CD1 LEU B 190      17.850   8.199  78.293  1.00  0.00              
ATOM   4383  CD2 LEU B 190      18.108   7.332  75.971  1.00  0.00              
ATOM   4384  C   LEU B 190      22.003   9.401  75.902  1.00  0.00              
ATOM   4385  O   LEU B 190      21.931   9.874  74.765  1.00  0.00              
ATOM   4386  N   LEU B 191      22.799   9.895  76.861  1.00  0.00              
ATOM   4387  CA  LEU B 191      23.717  11.002  76.635  1.00  0.00              
ATOM   4388  CB  LEU B 191      24.504  11.262  77.917  1.00  0.00              
ATOM   4389  CG  LEU B 191      25.614  12.300  78.026  1.00  0.00              
ATOM   4390  CD1 LEU B 191      25.157  13.700  77.650  1.00  0.00              
ATOM   4391  CD2 LEU B 191      26.138  12.283  79.448  1.00  0.00              
ATOM   4392  C   LEU B 191      24.653  10.742  75.462  1.00  0.00              
ATOM   4393  O   LEU B 191      24.612  11.493  74.490  1.00  0.00              
ATOM   4394  N   THR B 192      25.417   9.644  75.483  1.00  0.00              
ATOM   4395  CA  THR B 192      26.410   9.375  74.449  1.00  0.00              
ATOM   4396  CB  THR B 192      27.261   8.143  74.823  1.00  0.00              
ATOM   4397  OG1 THR B 192      27.735   8.377  76.145  1.00  0.00              
ATOM   4398  CG2 THR B 192      28.466   7.970  73.911  1.00  0.00              
ATOM   4399  C   THR B 192      25.772   9.231  73.066  1.00  0.00              
ATOM   4400  O   THR B 192      26.284   9.770  72.078  1.00  0.00              
ATOM   4401  N   THR B 193      24.612   8.568  72.987  1.00  0.00              
ATOM   4402  CA  THR B 193      23.866   8.484  71.741  1.00  0.00              
ATOM   4403  CB  THR B 193      22.711   7.472  71.881  1.00  0.00              
ATOM   4404  OG1 THR B 193      22.054   7.720  73.116  1.00  0.00              
ATOM   4405  CG2 THR B 193      23.229   6.044  71.886  1.00  0.00              
ATOM   4406  C   THR B 193      23.363   9.831  71.225  1.00  0.00              
ATOM   4407  O   THR B 193      23.475  10.147  70.038  1.00  0.00              
ATOM   4408  N   LEU B 194      22.860  10.659  72.145  1.00  0.00              
ATOM   4409  CA  LEU B 194      22.233  11.929  71.812  1.00  0.00              
ATOM   4410  CB  LEU B 194      21.518  12.416  73.063  1.00  0.00              
ATOM   4411  CG  LEU B 194      20.569  13.594  73.096  1.00  0.00              
ATOM   4412  CD1 LEU B 194      19.387  13.392  72.164  1.00  0.00              
ATOM   4413  CD2 LEU B 194      20.072  13.726  74.522  1.00  0.00              
ATOM   4414  C   LEU B 194      23.272  12.941  71.345  1.00  0.00              
ATOM   4415  O   LEU B 194      23.092  13.614  70.324  1.00  0.00              
ATOM   4416  N   SER B 195      24.390  13.005  72.079  1.00  0.00              
ATOM   4417  CA  SER B 195      25.509  13.872  71.758  1.00  0.00              
ATOM   4418  CB  SER B 195      26.634  13.672  72.758  1.00  0.00              
ATOM   4419  OG  SER B 195      26.200  13.984  74.074  1.00  0.00              
ATOM   4420  C   SER B 195      26.030  13.696  70.341  1.00  0.00              
ATOM   4421  O   SER B 195      26.287  14.701  69.679  1.00  0.00              
ATOM   4422  N   ASN B 196      26.123  12.461  69.825  1.00  0.00              
ATOM   4423  CA  ASN B 196      26.514  12.247  68.434  1.00  0.00              
ATOM   4424  CB  ASN B 196      26.525  10.770  68.056  1.00  0.00              
ATOM   4425  CG  ASN B 196      27.047  10.521  66.642  1.00  0.00              
ATOM   4426  OD1 ASN B 196      28.252  10.463  66.418  1.00  0.00              
ATOM   4427  ND2 ASN B 196      26.218  10.367  65.622  1.00  0.00              
ATOM   4428  C   ASN B 196      25.597  12.970  67.460  1.00  0.00              
ATOM   4429  O   ASN B 196      26.066  13.610  66.517  1.00  0.00              
ATOM   4430  N   ARG B 197      24.286  12.910  67.702  1.00  0.00              
ATOM   4431  CA  ARG B 197      23.337  13.461  66.758  1.00  0.00              
ATOM   4432  CB  ARG B 197      21.940  12.899  67.014  1.00  0.00              
ATOM   4433  CG  ARG B 197      20.998  12.998  65.809  1.00  0.00              
ATOM   4434  CD  ARG B 197      21.622  12.496  64.502  1.00  0.00              
ATOM   4435  NE  ARG B 197      22.184  11.158  64.629  1.00  0.00              
ATOM   4436  CZ  ARG B 197      23.397  10.851  64.163  1.00  0.00              
ATOM   4437  NH1 ARG B 197      23.863   9.624  64.304  1.00  0.00              
ATOM   4438  NH2 ARG B 197      24.224  11.740  63.631  1.00  0.00              
ATOM   4439  C   ARG B 197      23.363  14.980  66.761  1.00  0.00              
ATOM   4440  O   ARG B 197      23.469  15.604  65.700  1.00  0.00              
ATOM   4441  N   VAL B 198      23.323  15.597  67.943  1.00  0.00              
ATOM   4442  CA  VAL B 198      23.395  17.049  68.023  1.00  0.00              
ATOM   4443  CB  VAL B 198      22.953  17.586  69.405  1.00  0.00              
ATOM   4444  CG1 VAL B 198      21.461  17.349  69.585  1.00  0.00              
ATOM   4445  CG2 VAL B 198      23.706  16.957  70.569  1.00  0.00              
ATOM   4446  C   VAL B 198      24.747  17.602  67.573  1.00  0.00              
ATOM   4447  O   VAL B 198      24.806  18.606  66.858  1.00  0.00              
ATOM   4448  N   CYS B 199      25.850  16.929  67.917  1.00  0.00              
ATOM   4449  CA  CYS B 199      27.168  17.340  67.454  1.00  0.00              
ATOM   4450  CB  CYS B 199      28.261  16.718  68.303  1.00  0.00              
ATOM   4451  SG  CYS B 199      28.119  17.188  70.046  1.00  0.00              
ATOM   4452  C   CYS B 199      27.434  17.059  65.980  1.00  0.00              
ATOM   4453  O   CYS B 199      28.268  17.738  65.372  1.00  0.00              
ATOM   4454  N   SER B 200      26.778  16.070  65.356  1.00  0.00              
ATOM   4455  CA  SER B 200      26.859  15.925  63.908  1.00  0.00              
ATOM   4456  CB  SER B 200      26.405  14.556  63.401  1.00  0.00              
ATOM   4457  OG  SER B 200      25.144  14.144  63.906  1.00  0.00              
ATOM   4458  C   SER B 200      26.112  17.040  63.195  1.00  0.00              
ATOM   4459  O   SER B 200      26.610  17.559  62.199  1.00  0.00              
ATOM   4460  N   GLN B 201      24.944  17.448  63.709  1.00  0.00              
ATOM   4461  CA  GLN B 201      24.249  18.636  63.219  1.00  0.00              
ATOM   4462  CB  GLN B 201      22.954  18.849  63.991  1.00  0.00              
ATOM   4463  CG  GLN B 201      21.875  17.882  63.545  1.00  0.00              
ATOM   4464  CD  GLN B 201      20.790  17.648  64.578  1.00  0.00              
ATOM   4465  OE1 GLN B 201      19.876  18.443  64.795  1.00  0.00              
ATOM   4466  NE2 GLN B 201      20.886  16.516  65.250  1.00  0.00              
ATOM   4467  C   GLN B 201      25.109  19.891  63.291  1.00  0.00              
ATOM   4468  O   GLN B 201      25.249  20.609  62.296  1.00  0.00              
ATOM   4469  N   TYR B 202      25.731  20.121  64.455  1.00  0.00              
ATOM   4470  CA  TYR B 202      26.681  21.211  64.637  1.00  0.00              
ATOM   4471  CB  TYR B 202      27.228  21.183  66.070  1.00  0.00              
ATOM   4472  CG  TYR B 202      28.176  22.325  66.422  1.00  0.00              
ATOM   4473  CD1 TYR B 202      27.684  23.599  66.635  1.00  0.00              
ATOM   4474  CE1 TYR B 202      28.554  24.637  66.899  1.00  0.00              
ATOM   4475  CD2 TYR B 202      29.534  22.082  66.500  1.00  0.00              
ATOM   4476  CE2 TYR B 202      30.406  23.119  66.751  1.00  0.00              
ATOM   4477  CZ  TYR B 202      29.910  24.390  66.936  1.00  0.00              
ATOM   4478  OH  TYR B 202      30.802  25.425  67.138  1.00  0.00              
ATOM   4479  C   TYR B 202      27.824  21.167  63.626  1.00  0.00              
ATOM   4480  O   TYR B 202      28.098  22.167  62.960  1.00  0.00              
ATOM   4481  N   ALA B 203      28.483  20.011  63.490  1.00  0.00              
ATOM   4482  CA  ALA B 203      29.589  19.858  62.554  1.00  0.00              
ATOM   4483  CB  ALA B 203      30.211  18.483  62.716  1.00  0.00              
ATOM   4484  C   ALA B 203      29.194  20.000  61.089  1.00  0.00              
ATOM   4485  O   ALA B 203      29.933  20.576  60.292  1.00  0.00              
ATOM   4486  N   ALA B 204      28.018  19.482  60.728  1.00  0.00              
ATOM   4487  CA  ALA B 204      27.533  19.530  59.359  1.00  0.00              
ATOM   4488  CB  ALA B 204      26.326  18.619  59.220  1.00  0.00              
ATOM   4489  C   ALA B 204      27.098  20.921  58.923  1.00  0.00              
ATOM   4490  O   ALA B 204      27.316  21.315  57.777  1.00  0.00              
ATOM   4491  N   TYR B 205      26.458  21.667  59.825  1.00  0.00              
ATOM   4492  CA  TYR B 205      26.003  23.005  59.500  1.00  0.00              
ATOM   4493  CB  TYR B 205      24.668  23.284  60.176  1.00  0.00              
ATOM   4494  CG  TYR B 205      23.453  22.696  59.467  1.00  0.00              
ATOM   4495  CD1 TYR B 205      22.328  22.399  60.206  1.00  0.00              
ATOM   4496  CE1 TYR B 205      21.179  21.978  59.570  1.00  0.00              
ATOM   4497  CD2 TYR B 205      23.440  22.531  58.092  1.00  0.00              
ATOM   4498  CE2 TYR B 205      22.295  22.109  57.452  1.00  0.00              
ATOM   4499  CZ  TYR B 205      21.168  21.848  58.199  1.00  0.00              
ATOM   4500  OH  TYR B 205      20.012  21.453  57.560  1.00  0.00              
ATOM   4501  C   TYR B 205      26.971  24.138  59.792  1.00  0.00              
ATOM   4502  O   TYR B 205      27.048  25.104  59.030  1.00  0.00              
ATOM   4503  N   GLY B 206      27.731  24.043  60.883  1.00  0.00              
ATOM   4504  CA  GLY B 206      28.528  25.165  61.351  1.00  0.00              
ATOM   4505  C   GLY B 206      27.691  26.059  62.255  1.00  0.00              
ATOM   4506  O   GLY B 206      26.495  26.255  62.027  1.00  0.00              
ATOM   4507  N   GLU B 207      28.343  26.651  63.262  1.00  0.00              
ATOM   4508  CA  GLU B 207      27.691  27.313  64.388  1.00  0.00              
ATOM   4509  CB  GLU B 207      28.733  28.107  65.171  1.00  0.00              
ATOM   4510  CG  GLU B 207      28.257  28.601  66.535  1.00  0.00              
ATOM   4511  CD  GLU B 207      29.387  29.052  67.443  1.00  0.00              
ATOM   4512  OE1 GLU B 207      30.152  28.191  67.881  1.00  0.00              
ATOM   4513  OE2 GLU B 207      29.507  30.249  67.694  1.00  0.00              
ATOM   4514  C   GLU B 207      26.455  28.164  64.106  1.00  0.00              
ATOM   4515  O   GLU B 207      25.399  27.891  64.676  1.00  0.00              
ATOM   4516  N   LYS B 208      26.537  29.146  63.200  1.00  0.00              
ATOM   4517  CA  LYS B 208      25.399  30.000  62.880  1.00  0.00              
ATOM   4518  CB  LYS B 208      25.821  31.116  61.924  1.00  0.00              
ATOM   4519  CG  LYS B 208      24.725  32.153  61.689  1.00  0.00              
ATOM   4520  CD  LYS B 208      25.145  33.187  60.661  1.00  0.00              
ATOM   4521  CE  LYS B 208      23.994  34.155  60.437  1.00  0.00              
ATOM   4522  NZ  LYS B 208      24.352  35.161  59.456  1.00  0.00              
ATOM   4523  C   LYS B 208      24.241  29.208  62.276  1.00  0.00              
ATOM   4524  O   LYS B 208      23.085  29.391  62.660  1.00  0.00              
ATOM   4525  N   LYS B 209      24.541  28.269  61.376  1.00  0.00              
ATOM   4526  CA  LYS B 209      23.499  27.528  60.688  1.00  0.00              
ATOM   4527  CB  LYS B 209      24.066  26.953  59.400  1.00  0.00              
ATOM   4528  CG  LYS B 209      23.011  26.552  58.383  1.00  0.00              
ATOM   4529  CD  LYS B 209      23.716  26.188  57.092  1.00  0.00              
ATOM   4530  CE  LYS B 209      22.710  25.985  55.977  1.00  0.00              
ATOM   4531  NZ  LYS B 209      23.397  25.930  54.701  1.00  0.00              
ATOM   4532  C   LYS B 209      22.930  26.445  61.600  1.00  0.00              
ATOM   4533  O   LYS B 209      21.757  26.090  61.494  1.00  0.00              
ATOM   4534  N   SER B 210      23.733  25.933  62.540  1.00  0.00              
ATOM   4535  CA  SER B 210      23.251  25.027  63.572  1.00  0.00              
ATOM   4536  CB  SER B 210      24.424  24.409  64.325  1.00  0.00              
ATOM   4537  OG  SER B 210      24.043  23.308  65.143  1.00  0.00              
ATOM   4538  C   SER B 210      22.344  25.776  64.543  1.00  0.00              
ATOM   4539  O   SER B 210      21.324  25.237  64.973  1.00  0.00              
ATOM   4540  N   ARG B 211      22.698  27.017  64.892  1.00  0.00              
ATOM   4541  CA  ARG B 211      21.868  27.903  65.700  1.00  0.00              
ATOM   4542  CB  ARG B 211      22.640  29.205  65.883  1.00  0.00              
ATOM   4543  CG  ARG B 211      21.999  30.346  66.645  1.00  0.00              
ATOM   4544  CD  ARG B 211      22.931  31.536  66.456  1.00  0.00              
ATOM   4545  NE  ARG B 211      22.381  32.765  67.002  1.00  0.00              
ATOM   4546  CZ  ARG B 211      21.478  33.507  66.360  1.00  0.00              
ATOM   4547  NH1 ARG B 211      20.973  34.556  66.994  1.00  0.00              
ATOM   4548  NH2 ARG B 211      21.107  33.242  65.111  1.00  0.00              
ATOM   4549  C   ARG B 211      20.525  28.144  65.021  1.00  0.00              
ATOM   4550  O   ARG B 211      19.470  27.990  65.641  1.00  0.00              
ATOM   4551  N   LEU B 212      20.561  28.479  63.725  1.00  0.00              
ATOM   4552  CA  LEU B 212      19.357  28.590  62.916  1.00  0.00              
ATOM   4553  CB  LEU B 212      19.674  29.080  61.506  1.00  0.00              
ATOM   4554  CG  LEU B 212      19.606  30.577  61.199  1.00  0.00              
ATOM   4555  CD1 LEU B 212      20.513  31.410  62.094  1.00  0.00              
ATOM   4556  CD2 LEU B 212      19.952  30.806  59.738  1.00  0.00              
ATOM   4557  C   LEU B 212      18.553  27.301  62.854  1.00  0.00              
ATOM   4558  O   LEU B 212      17.344  27.349  63.057  1.00  0.00              
ATOM   4559  N   SER B 213      19.181  26.139  62.633  1.00  0.00              
ATOM   4560  CA  SER B 213      18.499  24.848  62.652  1.00  0.00              
ATOM   4561  CB  SER B 213      19.492  23.726  62.352  1.00  0.00              
ATOM   4562  OG  SER B 213      18.918  22.425  62.277  1.00  0.00              
ATOM   4563  C   SER B 213      17.817  24.589  63.989  1.00  0.00              
ATOM   4564  O   SER B 213      16.669  24.144  64.024  1.00  0.00              
ATOM   4565  N   ASN B 214      18.504  24.892  65.095  1.00  0.00              
ATOM   4566  CA  ASN B 214      17.934  24.760  66.429  1.00  0.00              
ATOM   4567  CB  ASN B 214      18.982  25.056  67.505  1.00  0.00              
ATOM   4568  CG  ASN B 214      20.036  23.963  67.661  1.00  0.00              
ATOM   4569  OD1 ASN B 214      19.744  22.772  67.599  1.00  0.00              
ATOM   4570  ND2 ASN B 214      21.305  24.284  67.883  1.00  0.00              
ATOM   4571  C   ASN B 214      16.720  25.661  66.605  1.00  0.00              
ATOM   4572  O   ASN B 214      15.679  25.222  67.095  1.00  0.00              
ATOM   4573  N   LEU B 215      16.827  26.910  66.138  1.00  0.00              
ATOM   4574  CA  LEU B 215      15.716  27.854  66.129  1.00  0.00              
ATOM   4575  CB  LEU B 215      16.217  29.191  65.587  1.00  0.00              
ATOM   4576  CG  LEU B 215      15.322  30.421  65.588  1.00  0.00              
ATOM   4577  CD1 LEU B 215      15.006  30.864  67.005  1.00  0.00              
ATOM   4578  CD2 LEU B 215      16.023  31.547  64.855  1.00  0.00              
ATOM   4579  C   LEU B 215      14.536  27.349  65.300  1.00  0.00              
ATOM   4580  O   LEU B 215      13.390  27.438  65.742  1.00  0.00              
ATOM   4581  N   ILE B 216      14.805  26.784  64.116  1.00  0.00              
ATOM   4582  CA  ILE B 216      13.784  26.199  63.252  1.00  0.00              
ATOM   4583  CB  ILE B 216      14.403  25.751  61.898  1.00  0.00              
ATOM   4584  CG2 ILE B 216      13.405  24.968  61.049  1.00  0.00              
ATOM   4585  CG1 ILE B 216      14.918  26.948  61.109  1.00  0.00              
ATOM   4586  CD1 ILE B 216      15.752  26.597  59.861  1.00  0.00              
ATOM   4587  C   ILE B 216      13.085  25.041  63.954  1.00  0.00              
ATOM   4588  O   ILE B 216      11.854  24.991  63.977  1.00  0.00              
ATOM   4589  N   LYS B 217      13.849  24.125  64.561  1.00  0.00              
ATOM   4590  CA  LYS B 217      13.276  23.010  65.302  1.00  0.00              
ATOM   4591  CB  LYS B 217      14.349  22.067  65.832  1.00  0.00              
ATOM   4592  CG  LYS B 217      15.011  21.331  64.686  1.00  0.00              
ATOM   4593  CD  LYS B 217      15.989  20.270  65.146  1.00  0.00              
ATOM   4594  CE  LYS B 217      16.500  19.653  63.864  1.00  0.00              
ATOM   4595  NZ  LYS B 217      17.310  18.475  64.077  1.00  0.00              
ATOM   4596  C   LYS B 217      12.388  23.479  66.439  1.00  0.00              
ATOM   4597  O   LYS B 217      11.242  23.045  66.542  1.00  0.00              
ATOM   4598  N   LEU B 218      12.872  24.424  67.250  1.00  0.00              
ATOM   4599  CA  LEU B 218      12.072  25.008  68.317  1.00  0.00              
ATOM   4600  CB  LEU B 218      12.915  25.974  69.138  1.00  0.00              
ATOM   4601  CG  LEU B 218      14.096  25.406  69.918  1.00  0.00              
ATOM   4602  CD1 LEU B 218      14.959  26.530  70.455  1.00  0.00              
ATOM   4603  CD2 LEU B 218      13.638  24.476  71.029  1.00  0.00              
ATOM   4604  C   LEU B 218      10.818  25.707  67.804  1.00  0.00              
ATOM   4605  O   LEU B 218       9.757  25.592  68.415  1.00  0.00              
ATOM   4606  N   ALA B 219      10.912  26.393  66.660  1.00  0.00              
ATOM   4607  CA  ALA B 219       9.762  27.018  66.020  1.00  0.00              
ATOM   4608  CB  ALA B 219      10.218  27.812  64.808  1.00  0.00              
ATOM   4609  C   ALA B 219       8.728  26.023  65.514  1.00  0.00              
ATOM   4610  O   ALA B 219       7.526  26.240  65.658  1.00  0.00              
ATOM   4611  N   GLN B 220       9.167  24.916  64.911  1.00  0.00              
ATOM   4612  CA  GLN B 220       8.236  23.937  64.368  1.00  0.00              
ATOM   4613  CB  GLN B 220       8.869  23.143  63.226  1.00  0.00              
ATOM   4614  CG  GLN B 220       9.280  24.087  62.103  1.00  0.00              
ATOM   4615  CD  GLN B 220       9.596  23.455  60.758  1.00  0.00              
ATOM   4616  OE1 GLN B 220      10.364  22.502  60.622  1.00  0.00              
ATOM   4617  NE2 GLN B 220       8.999  24.014  59.714  1.00  0.00              
ATOM   4618  C   GLN B 220       7.653  23.023  65.436  1.00  0.00              
ATOM   4619  O   GLN B 220       6.516  22.561  65.323  1.00  0.00              
ATOM   4620  N   LYS B 221       8.421  22.754  66.493  1.00  0.00              
ATOM   4621  CA  LYS B 221       7.920  22.022  67.646  1.00  0.00              
ATOM   4622  CB  LYS B 221       9.074  21.434  68.447  1.00  0.00              
ATOM   4623  CG  LYS B 221       9.794  20.320  67.702  1.00  0.00              
ATOM   4624  CD  LYS B 221      11.062  19.935  68.441  1.00  0.00              
ATOM   4625  CE  LYS B 221      11.749  18.780  67.733  1.00  0.00              
ATOM   4626  NZ  LYS B 221      12.901  18.356  68.501  1.00  0.00              
ATOM   4627  C   LYS B 221       7.043  22.888  68.539  1.00  0.00              
ATOM   4628  O   LYS B 221       6.083  22.390  69.130  1.00  0.00              
ATOM   4629  N   VAL B 222       7.346  24.185  68.682  1.00  0.00              
ATOM   4630  CA  VAL B 222       6.473  25.106  69.399  1.00  0.00              
ATOM   4631  CB  VAL B 222       7.044  25.552  70.774  1.00  0.00              
ATOM   4632  CG1 VAL B 222       5.959  26.265  71.557  1.00  0.00              
ATOM   4633  CG2 VAL B 222       7.571  24.415  71.622  1.00  0.00              
ATOM   4634  C   VAL B 222       6.160  26.339  68.542  1.00  0.00              
ATOM   4635  O   VAL B 222       6.812  27.380  68.679  1.00  0.00              
ATOM   4636  N   PRO B 223       5.155  26.301  67.655  1.00  0.00              
ATOM   4637  CD  PRO B 223       4.453  25.096  67.227  1.00  0.00              
ATOM   4638  CA  PRO B 223       4.705  27.464  66.895  1.00  0.00              
ATOM   4639  CB  PRO B 223       3.733  26.859  65.904  1.00  0.00              
ATOM   4640  CG  PRO B 223       3.185  25.645  66.608  1.00  0.00              
ATOM   4641  C   PRO B 223       4.066  28.540  67.766  1.00  0.00              
ATOM   4642  O   PRO B 223       4.146  29.730  67.469  1.00  0.00              
ATOM   4643  N   THR B 224       3.480  28.140  68.895  1.00  0.00              
ATOM   4644  CA  THR B 224       2.800  29.029  69.824  1.00  0.00              
ATOM   4645  CB  THR B 224       1.919  28.147  70.732  1.00  0.00              
ATOM   4646  OG1 THR B 224       2.666  26.965  71.024  1.00  0.00              
ATOM   4647  CG2 THR B 224       0.589  27.804  70.078  1.00  0.00              
ATOM   4648  C   THR B 224       3.682  29.961  70.655  1.00  0.00              
ATOM   4649  O   THR B 224       3.182  30.754  71.456  1.00  0.00              
ATOM   4650  N   ALA B 225       5.005  29.879  70.495  1.00  0.00              
ATOM   4651  CA  ALA B 225       5.933  30.698  71.258  1.00  0.00              
ATOM   4652  CB  ALA B 225       7.269  29.970  71.288  1.00  0.00              
ATOM   4653  C   ALA B 225       6.159  32.081  70.649  1.00  0.00              
ATOM   4654  O   ALA B 225       5.479  32.496  69.706  1.00  0.00              
ATOM   4655  N   ASP B 226       7.104  32.838  71.209  1.00  0.00              
ATOM   4656  CA  ASP B 226       7.637  34.015  70.539  1.00  0.00              
ATOM   4657  CB  ASP B 226       7.168  35.309  71.214  1.00  0.00              
ATOM   4658  CG  ASP B 226       7.212  36.570  70.345  1.00  0.00              
ATOM   4659  OD1 ASP B 226       7.866  36.589  69.292  1.00  0.00              
ATOM   4660  OD2 ASP B 226       6.575  37.549  70.721  1.00  0.00              
ATOM   4661  C   ASP B 226       9.156  33.911  70.595  1.00  0.00              
ATOM   4662  O   ASP B 226       9.695  33.181  71.435  1.00  0.00              
ATOM   4663  N   LEU B 227       9.866  34.645  69.727  1.00  0.00              
ATOM   4664  CA  LEU B 227      11.323  34.634  69.623  1.00  0.00              
ATOM   4665  CB  LEU B 227      11.772  35.772  68.710  1.00  0.00              
ATOM   4666  CG  LEU B 227      13.232  35.817  68.275  1.00  0.00              
ATOM   4667  CD1 LEU B 227      13.526  34.691  67.296  1.00  0.00              
ATOM   4668  CD2 LEU B 227      13.565  37.158  67.649  1.00  0.00              
ATOM   4669  C   LEU B 227      12.071  34.730  70.950  1.00  0.00              
ATOM   4670  O   LEU B 227      13.073  34.054  71.169  1.00  0.00              
ATOM   4671  N   GLU B 228      11.514  35.511  71.877  1.00  0.00              
ATOM   4672  CA  GLU B 228      12.099  35.743  73.192  1.00  0.00              
ATOM   4673  CB  GLU B 228      11.300  36.817  73.935  1.00  0.00              
ATOM   4674  CG  GLU B 228      11.371  38.252  73.379  1.00  0.00              
ATOM   4675  CD  GLU B 228      10.828  38.487  71.970  1.00  0.00              
ATOM   4676  OE1 GLU B 228      11.394  39.305  71.251  1.00  0.00              
ATOM   4677  OE2 GLU B 228       9.856  37.832  71.578  1.00  0.00              
ATOM   4678  C   GLU B 228      12.175  34.479  74.046  1.00  0.00              
ATOM   4679  O   GLU B 228      12.947  34.404  75.001  1.00  0.00              
ATOM   4680  N   ASP B 229      11.362  33.473  73.709  1.00  0.00              
ATOM   4681  CA  ASP B 229      11.438  32.171  74.352  1.00  0.00              
ATOM   4682  CB  ASP B 229      10.127  31.390  74.271  1.00  0.00              
ATOM   4683  CG  ASP B 229       8.907  32.049  74.887  1.00  0.00              
ATOM   4684  OD1 ASP B 229       8.965  32.503  76.029  1.00  0.00              
ATOM   4685  OD2 ASP B 229       7.877  32.103  74.208  1.00  0.00              
ATOM   4686  C   ASP B 229      12.489  31.332  73.651  1.00  0.00              
ATOM   4687  O   ASP B 229      13.435  30.847  74.272  1.00  0.00              
ATOM   4688  N   VAL B 230      12.332  31.186  72.332  1.00  0.00              
ATOM   4689  CA  VAL B 230      13.112  30.225  71.565  1.00  0.00              
ATOM   4690  CB  VAL B 230      12.405  29.835  70.244  1.00  0.00              
ATOM   4691  CG1 VAL B 230      11.111  29.096  70.541  1.00  0.00              
ATOM   4692  CG2 VAL B 230      12.106  31.032  69.359  1.00  0.00              
ATOM   4693  C   VAL B 230      14.566  30.608  71.317  1.00  0.00              
ATOM   4694  O   VAL B 230      15.458  29.774  71.483  1.00  0.00              
ATOM   4695  N   LEU B 231      14.846  31.867  70.965  1.00  0.00              
ATOM   4696  CA  LEU B 231      16.196  32.300  70.635  1.00  0.00              
ATOM   4697  CB  LEU B 231      16.205  33.720  70.060  1.00  0.00              
ATOM   4698  CG  LEU B 231      17.509  34.282  69.501  1.00  0.00              
ATOM   4699  CD1 LEU B 231      18.011  33.428  68.346  1.00  0.00              
ATOM   4700  CD2 LEU B 231      17.317  35.723  69.067  1.00  0.00              
ATOM   4701  C   LEU B 231      17.218  32.146  71.762  1.00  0.00              
ATOM   4702  O   LEU B 231      18.300  31.647  71.449  1.00  0.00              
ATOM   4703  N   PRO B 232      17.003  32.485  73.051  1.00  0.00              
ATOM   4704  CD  PRO B 232      15.903  33.311  73.548  1.00  0.00              
ATOM   4705  CA  PRO B 232      17.933  32.184  74.142  1.00  0.00              
ATOM   4706  CB  PRO B 232      17.164  32.618  75.369  1.00  0.00              
ATOM   4707  CG  PRO B 232      16.429  33.830  74.871  1.00  0.00              
ATOM   4708  C   PRO B 232      18.307  30.708  74.218  1.00  0.00              
ATOM   4709  O   PRO B 232      19.462  30.357  74.467  1.00  0.00              
ATOM   4710  N   LEU B 233      17.335  29.836  73.934  1.00  0.00              
ATOM   4711  CA  LEU B 233      17.557  28.399  73.941  1.00  0.00              
ATOM   4712  CB  LEU B 233      16.230  27.654  73.891  1.00  0.00              
ATOM   4713  CG  LEU B 233      15.132  28.089  74.850  1.00  0.00              
ATOM   4714  CD1 LEU B 233      13.876  27.284  74.614  1.00  0.00              
ATOM   4715  CD2 LEU B 233      15.587  27.978  76.286  1.00  0.00              
ATOM   4716  C   LEU B 233      18.410  28.008  72.745  1.00  0.00              
ATOM   4717  O   LEU B 233      19.409  27.305  72.900  1.00  0.00              
ATOM   4718  N   ALA B 234      18.049  28.516  71.559  1.00  0.00              
ATOM   4719  CA  ALA B 234      18.802  28.295  70.331  1.00  0.00              
ATOM   4720  CB  ALA B 234      18.133  29.025  69.177  1.00  0.00              
ATOM   4721  C   ALA B 234      20.243  28.783  70.407  1.00  0.00              
ATOM   4722  O   ALA B 234      21.133  28.197  69.788  1.00  0.00              
ATOM   4723  N   GLU B 235      20.495  29.858  71.164  1.00  0.00              
ATOM   4724  CA  GLU B 235      21.852  30.260  71.504  1.00  0.00              
ATOM   4725  CB  GLU B 235      21.875  31.591  72.264  1.00  0.00              
ATOM   4726  CG  GLU B 235      21.271  32.822  71.585  1.00  0.00              
ATOM   4727  CD  GLU B 235      21.980  33.396  70.362  1.00  0.00              
ATOM   4728  OE1 GLU B 235      21.398  34.272  69.722  1.00  0.00              
ATOM   4729  OE2 GLU B 235      23.105  33.010  70.042  1.00  0.00              
ATOM   4730  C   GLU B 235      22.484  29.201  72.399  1.00  0.00              
ATOM   4731  O   GLU B 235      23.480  28.573  72.033  1.00  0.00              
ATOM   4732  N   ASP B 236      21.851  28.956  73.555  1.00  0.00              
ATOM   4733  CA  ASP B 236      22.412  28.123  74.609  1.00  0.00              
ATOM   4734  CB  ASP B 236      21.464  28.067  75.807  1.00  0.00              
ATOM   4735  CG  ASP B 236      21.969  27.254  76.994  1.00  0.00              
ATOM   4736  OD1 ASP B 236      23.055  27.526  77.504  1.00  0.00              
ATOM   4737  OD2 ASP B 236      21.248  26.352  77.427  1.00  0.00              
ATOM   4738  C   ASP B 236      22.792  26.718  74.176  1.00  0.00              
ATOM   4739  O   ASP B 236      23.903  26.288  74.476  1.00  0.00              
ATOM   4740  N   ILE B 237      21.921  26.007  73.452  1.00  0.00              
ATOM   4741  CA  ILE B 237      22.241  24.672  72.956  1.00  0.00              
ATOM   4742  CB  ILE B 237      20.997  23.977  72.330  1.00  0.00              
ATOM   4743  CG2 ILE B 237      20.390  24.794  71.196  1.00  0.00              
ATOM   4744  CG1 ILE B 237      21.297  22.539  71.903  1.00  0.00              
ATOM   4745  CD1 ILE B 237      20.102  21.760  71.316  1.00  0.00              
ATOM   4746  C   ILE B 237      23.439  24.681  72.007  1.00  0.00              
ATOM   4747  O   ILE B 237      24.345  23.859  72.146  1.00  0.00              
ATOM   4748  N   THR B 238      23.502  25.643  71.081  1.00  0.00              
ATOM   4749  CA  THR B 238      24.595  25.718  70.122  1.00  0.00              
ATOM   4750  CB  THR B 238      24.261  26.748  69.030  1.00  0.00              
ATOM   4751  OG1 THR B 238      22.925  26.470  68.618  1.00  0.00              
ATOM   4752  CG2 THR B 238      25.179  26.626  67.827  1.00  0.00              
ATOM   4753  C   THR B 238      25.910  26.046  70.830  1.00  0.00              
ATOM   4754  O   THR B 238      26.958  25.485  70.502  1.00  0.00              
ATOM   4755  N   ASN B 239      25.840  26.914  71.850  1.00  0.00              
ATOM   4756  CA  ASN B 239      26.982  27.223  72.704  1.00  0.00              
ATOM   4757  CB  ASN B 239      26.643  28.302  73.734  1.00  0.00              
ATOM   4758  CG  ASN B 239      26.321  29.670  73.148  1.00  0.00              
ATOM   4759  OD1 ASN B 239      26.858  30.100  72.131  1.00  0.00              
ATOM   4760  ND2 ASN B 239      25.423  30.416  73.774  1.00  0.00              
ATOM   4761  C   ASN B 239      27.495  25.988  73.434  1.00  0.00              
ATOM   4762  O   ASN B 239      28.700  25.721  73.453  1.00  0.00              
ATOM   4763  N   ILE B 240      26.565  25.211  74.003  1.00  0.00              
ATOM   4764  CA  ILE B 240      26.851  23.924  74.631  1.00  0.00              
ATOM   4765  CB  ILE B 240      25.508  23.355  75.164  1.00  0.00              
ATOM   4766  CG2 ILE B 240      25.482  21.838  75.337  1.00  0.00              
ATOM   4767  CG1 ILE B 240      25.118  24.099  76.435  1.00  0.00              
ATOM   4768  CD1 ILE B 240      23.705  23.785  76.960  1.00  0.00              
ATOM   4769  C   ILE B 240      27.564  22.974  73.672  1.00  0.00              
ATOM   4770  O   ILE B 240      28.550  22.332  74.044  1.00  0.00              
ATOM   4771  N   LEU B 241      27.088  22.915  72.424  1.00  0.00              
ATOM   4772  CA  LEU B 241      27.727  22.124  71.383  1.00  0.00              
ATOM   4773  CB  LEU B 241      26.922  22.194  70.089  1.00  0.00              
ATOM   4774  CG  LEU B 241      25.507  21.631  70.114  1.00  0.00              
ATOM   4775  CD1 LEU B 241      24.759  21.945  68.830  1.00  0.00              
ATOM   4776  CD2 LEU B 241      25.540  20.142  70.383  1.00  0.00              
ATOM   4777  C   LEU B 241      29.172  22.541  71.143  1.00  0.00              
ATOM   4778  O   LEU B 241      30.077  21.710  71.266  1.00  0.00              
ATOM   4779  N   SER B 242      29.419  23.831  70.883  1.00  0.00              
ATOM   4780  CA  SER B 242      30.778  24.337  70.731  1.00  0.00              
ATOM   4781  CB  SER B 242      30.757  25.816  70.370  1.00  0.00              
ATOM   4782  OG  SER B 242      29.726  26.544  71.022  1.00  0.00              
ATOM   4783  C   SER B 242      31.690  24.120  71.932  1.00  0.00              
ATOM   4784  O   SER B 242      32.895  23.917  71.781  1.00  0.00              
ATOM   4785  N   LYS B 243      31.109  24.153  73.133  1.00  0.00              
ATOM   4786  CA  LYS B 243      31.864  23.935  74.353  1.00  0.00              
ATOM   4787  CB  LYS B 243      31.054  24.482  75.529  1.00  0.00              
ATOM   4788  CG  LYS B 243      31.768  24.483  76.871  1.00  0.00              
ATOM   4789  CD  LYS B 243      30.911  25.191  77.910  1.00  0.00              
ATOM   4790  CE  LYS B 243      31.609  25.185  79.263  1.00  0.00              
ATOM   4791  NZ  LYS B 243      31.585  23.863  79.861  1.00  0.00              
ATOM   4792  C   LYS B 243      32.215  22.464  74.560  1.00  0.00              
ATOM   4793  O   LYS B 243      33.358  22.136  74.881  1.00  0.00              
ATOM   4794  N   CYS B 244      31.268  21.545  74.352  1.00  0.00              
ATOM   4795  CA  CYS B 244      31.461  20.185  74.825  1.00  0.00              
ATOM   4796  CB  CYS B 244      30.395  19.874  75.865  1.00  0.00              
ATOM   4797  SG  CYS B 244      30.364  21.152  77.149  1.00  0.00              
ATOM   4798  C   CYS B 244      31.559  19.063  73.800  1.00  0.00              
ATOM   4799  O   CYS B 244      32.037  17.979  74.156  1.00  0.00              
ATOM   4800  N   CYS B 245      31.175  19.273  72.530  1.00  0.00              
ATOM   4801  CA  CYS B 245      31.156  18.203  71.529  1.00  0.00              
ATOM   4802  CB  CYS B 245      30.696  18.711  70.173  1.00  0.00              
ATOM   4803  SG  CYS B 245      28.919  19.040  70.112  1.00  0.00              
ATOM   4804  C   CYS B 245      32.435  17.404  71.322  1.00  0.00              
ATOM   4805  O   CYS B 245      32.384  16.199  71.082  1.00  0.00              
ATOM   4806  N   GLU B 246      33.608  18.032  71.409  1.00  0.00              
ATOM   4807  CA  GLU B 246      34.853  17.288  71.327  1.00  0.00              
ATOM   4808  CB  GLU B 246      35.700  17.772  70.147  1.00  0.00              
ATOM   4809  CG  GLU B 246      35.209  17.252  68.792  1.00  0.00              
ATOM   4810  CD  GLU B 246      35.253  15.732  68.661  1.00  0.00              
ATOM   4811  OE1 GLU B 246      36.342  15.165  68.551  1.00  0.00              
ATOM   4812  OE2 GLU B 246      34.202  15.093  68.691  1.00  0.00              
ATOM   4813  C   GLU B 246      35.625  17.255  72.639  1.00  0.00              
ATOM   4814  O   GLU B 246      36.842  17.449  72.698  1.00  0.00              
ATOM   4815  N   SER B 247      34.900  16.999  73.729  1.00  0.00              
ATOM   4816  CA  SER B 247      35.544  16.796  75.012  1.00  0.00              
ATOM   4817  CB  SER B 247      34.548  16.970  76.154  1.00  0.00              
ATOM   4818  OG  SER B 247      33.339  16.248  75.968  1.00  0.00              
ATOM   4819  C   SER B 247      36.263  15.452  75.065  1.00  0.00              
ATOM   4820  O   SER B 247      35.666  14.370  75.062  1.00  0.00              
ATOM   4821  N   ALA B 248      37.591  15.552  75.018  1.00  0.00              
ATOM   4822  CA  ALA B 248      38.462  14.393  75.137  1.00  0.00              
ATOM   4823  CB  ALA B 248      39.895  14.809  74.840  1.00  0.00              
ATOM   4824  C   ALA B 248      38.442  13.742  76.514  1.00  0.00              
ATOM   4825  O   ALA B 248      38.383  12.518  76.623  1.00  0.00              
ATOM   4826  N   SER B 249      38.484  14.547  77.577  1.00  0.00              
ATOM   4827  CA  SER B 249      38.497  14.032  78.935  1.00  0.00              
ATOM   4828  CB  SER B 249      39.827  14.421  79.572  1.00  0.00              
ATOM   4829  OG  SER B 249      40.043  15.823  79.429  1.00  0.00              
ATOM   4830  C   SER B 249      37.315  14.533  79.761  1.00  0.00              
ATOM   4831  O   SER B 249      36.368  13.791  80.030  1.00  0.00              
ATOM   4832  N   GLU B 250      37.326  15.807  80.164  1.00  0.00              
ATOM   4833  CA  GLU B 250      36.256  16.358  80.977  1.00  0.00              
ATOM   4834  CB  GLU B 250      36.763  17.592  81.733  1.00  0.00              
ATOM   4835  CG  GLU B 250      35.823  18.159  82.803  1.00  0.00              
ATOM   4836  CD  GLU B 250      35.489  17.200  83.938  1.00  0.00              
ATOM   4837  OE1 GLU B 250      36.357  16.923  84.763  1.00  0.00              
ATOM   4838  OE2 GLU B 250      34.349  16.732  83.990  1.00  0.00              
ATOM   4839  C   GLU B 250      35.026  16.662  80.127  1.00  0.00              
ATOM   4840  O   GLU B 250      34.873  17.741  79.547  1.00  0.00              
ATOM   4841  N   ASP B 251      34.151  15.661  80.015  1.00  0.00              
ATOM   4842  CA  ASP B 251      32.873  15.856  79.348  1.00  0.00              
ATOM   4843  CB  ASP B 251      32.128  14.542  79.102  1.00  0.00              
ATOM   4844  CG  ASP B 251      30.806  14.778  78.381  1.00  0.00              
ATOM   4845  OD1 ASP B 251      29.749  14.678  79.007  1.00  0.00              
ATOM   4846  OD2 ASP B 251      30.815  15.124  77.201  1.00  0.00              
ATOM   4847  C   ASP B 251      31.962  16.813  80.098  1.00  0.00              
ATOM   4848  O   ASP B 251      31.311  16.447  81.079  1.00  0.00              
ATOM   4849  N   CYS B 252      31.913  18.060  79.639  1.00  0.00              
ATOM   4850  CA  CYS B 252      30.955  19.008  80.179  1.00  0.00              
ATOM   4851  CB  CYS B 252      31.404  20.440  79.943  1.00  0.00              
ATOM   4852  SG  CYS B 252      32.006  20.825  78.279  1.00  0.00              
ATOM   4853  C   CYS B 252      29.505  18.811  79.753  1.00  0.00              
ATOM   4854  O   CYS B 252      28.596  19.254  80.458  1.00  0.00              
ATOM   4855  N   MET B 253      29.256  18.104  78.640  1.00  0.00              
ATOM   4856  CA  MET B 253      27.914  17.890  78.096  1.00  0.00              
ATOM   4857  CB  MET B 253      28.013  16.972  76.879  1.00  0.00              
ATOM   4858  CG  MET B 253      26.781  16.910  75.990  1.00  0.00              
ATOM   4859  SD  MET B 253      26.428  18.483  75.169  1.00  0.00              
ATOM   4860  CE  MET B 253      27.307  18.234  73.653  1.00  0.00              
ATOM   4861  C   MET B 253      26.921  17.324  79.110  1.00  0.00              
ATOM   4862  O   MET B 253      25.771  17.763  79.182  1.00  0.00              
ATOM   4863  N   ALA B 254      27.406  16.390  79.938  1.00  0.00              
ATOM   4864  CA  ALA B 254      26.658  15.840  81.062  1.00  0.00              
ATOM   4865  CB  ALA B 254      27.576  14.923  81.856  1.00  0.00              
ATOM   4866  C   ALA B 254      26.094  16.859  82.046  1.00  0.00              
ATOM   4867  O   ALA B 254      25.052  16.620  82.655  1.00  0.00              
ATOM   4868  N   LYS B 255      26.773  17.994  82.231  1.00  0.00              
ATOM   4869  CA  LYS B 255      26.268  19.065  83.080  1.00  0.00              
ATOM   4870  CB  LYS B 255      27.396  19.832  83.780  1.00  0.00              
ATOM   4871  CG  LYS B 255      28.417  19.021  84.578  1.00  0.00              
ATOM   4872  CD  LYS B 255      29.575  18.621  83.677  1.00  0.00              
ATOM   4873  CE  LYS B 255      30.653  17.837  84.403  1.00  0.00              
ATOM   4874  NZ  LYS B 255      31.745  17.584  83.483  1.00  0.00              
ATOM   4875  C   LYS B 255      25.460  20.051  82.244  1.00  0.00              
ATOM   4876  O   LYS B 255      24.422  20.564  82.673  1.00  0.00              
ATOM   4877  N   GLU B 256      25.936  20.300  81.017  1.00  0.00              
ATOM   4878  CA  GLU B 256      25.338  21.278  80.122  1.00  0.00              
ATOM   4879  CB  GLU B 256      26.141  21.404  78.837  1.00  0.00              
ATOM   4880  CG  GLU B 256      27.598  21.840  78.921  1.00  0.00              
ATOM   4881  CD  GLU B 256      27.900  23.163  79.609  1.00  0.00              
ATOM   4882  OE1 GLU B 256      27.220  24.156  79.357  1.00  0.00              
ATOM   4883  OE2 GLU B 256      28.853  23.192  80.392  1.00  0.00              
ATOM   4884  C   GLU B 256      23.897  20.982  79.736  1.00  0.00              
ATOM   4885  O   GLU B 256      23.034  21.852  79.878  1.00  0.00              
ATOM   4886  N   LEU B 257      23.605  19.763  79.264  1.00  0.00              
ATOM   4887  CA  LEU B 257      22.254  19.425  78.832  1.00  0.00              
ATOM   4888  CB  LEU B 257      22.191  18.078  78.106  1.00  0.00              
ATOM   4889  CG  LEU B 257      22.956  17.927  76.797  1.00  0.00              
ATOM   4890  CD1 LEU B 257      22.766  16.524  76.249  1.00  0.00              
ATOM   4891  CD2 LEU B 257      22.508  18.955  75.768  1.00  0.00              
ATOM   4892  C   LEU B 257      21.188  19.533  79.922  1.00  0.00              
ATOM   4893  O   LEU B 257      20.123  20.069  79.610  1.00  0.00              
ATOM   4894  N   PRO B 258      21.381  19.112  81.189  1.00  0.00              
ATOM   4895  CD  PRO B 258      22.302  18.053  81.600  1.00  0.00              
ATOM   4896  CA  PRO B 258      20.505  19.453  82.308  1.00  0.00              
ATOM   4897  CB  PRO B 258      21.251  18.896  83.498  1.00  0.00              
ATOM   4898  CG  PRO B 258      21.758  17.596  82.941  1.00  0.00              
ATOM   4899  C   PRO B 258      20.224  20.944  82.452  1.00  0.00              
ATOM   4900  O   PRO B 258      19.062  21.354  82.555  1.00  0.00              
ATOM   4901  N   GLU B 259      21.279  21.767  82.403  1.00  0.00              
ATOM   4902  CA  GLU B 259      21.130  23.213  82.449  1.00  0.00              
ATOM   4903  CB  GLU B 259      22.516  23.860  82.568  1.00  0.00              
ATOM   4904  CG  GLU B 259      22.605  25.391  82.566  1.00  0.00              
ATOM   4905  CD  GLU B 259      21.678  26.122  83.533  1.00  0.00              
ATOM   4906  OE1 GLU B 259      21.751  25.888  84.739  1.00  0.00              
ATOM   4907  OE2 GLU B 259      20.888  26.940  83.058  1.00  0.00              
ATOM   4908  C   GLU B 259      20.337  23.748  81.258  1.00  0.00              
ATOM   4909  O   GLU B 259      19.560  24.693  81.414  1.00  0.00              
ATOM   4910  N   HIS B 260      20.501  23.147  80.075  1.00  0.00              
ATOM   4911  CA  HIS B 260      19.681  23.499  78.929  1.00  0.00              
ATOM   4912  CB  HIS B 260      20.165  22.815  77.653  1.00  0.00              
ATOM   4913  CG  HIS B 260      19.445  23.339  76.419  1.00  0.00              
ATOM   4914  ND1 HIS B 260      19.263  24.609  76.093  1.00  0.00              
ATOM   4915  CD2 HIS B 260      18.804  22.555  75.491  1.00  0.00              
ATOM   4916  NE2 HIS B 260      18.253  23.406  74.664  1.00  0.00              
ATOM   4917  CE1 HIS B 260      18.522  24.639  75.021  1.00  0.00              
ATOM   4918  C   HIS B 260      18.217  23.164  79.178  1.00  0.00              
ATOM   4919  O   HIS B 260      17.363  24.031  78.996  1.00  0.00              
ATOM   4920  N   THR B 261      17.898  21.946  79.633  1.00  0.00              
ATOM   4921  CA  THR B 261      16.518  21.562  79.899  1.00  0.00              
ATOM   4922  CB  THR B 261      16.395  20.072  80.232  1.00  0.00              
ATOM   4923  OG1 THR B 261      17.519  19.701  81.018  1.00  0.00              
ATOM   4924  CG2 THR B 261      16.332  19.252  78.963  1.00  0.00              
ATOM   4925  C   THR B 261      15.770  22.401  80.924  1.00  0.00              
ATOM   4926  O   THR B 261      14.554  22.562  80.810  1.00  0.00              
ATOM   4927  N   VAL B 262      16.487  22.966  81.906  1.00  0.00              
ATOM   4928  CA  VAL B 262      15.903  23.923  82.842  1.00  0.00              
ATOM   4929  CB  VAL B 262      16.951  24.380  83.890  1.00  0.00              
ATOM   4930  CG1 VAL B 262      16.390  25.423  84.849  1.00  0.00              
ATOM   4931  CG2 VAL B 262      17.436  23.196  84.711  1.00  0.00              
ATOM   4932  C   VAL B 262      15.337  25.111  82.066  1.00  0.00              
ATOM   4933  O   VAL B 262      14.144  25.417  82.160  1.00  0.00              
ATOM   4934  N   LYS B 263      16.177  25.729  81.227  1.00  0.00              
ATOM   4935  CA  LYS B 263      15.762  26.864  80.413  1.00  0.00              
ATOM   4936  CB  LYS B 263      16.930  27.431  79.623  1.00  0.00              
ATOM   4937  CG  LYS B 263      18.137  27.917  80.396  1.00  0.00              
ATOM   4938  CD  LYS B 263      19.060  28.526  79.354  1.00  0.00
[truncated: 120,880 more chars]
