# Supplementary material for: RaTrav: a tool for calculating mean first-passage times on biochemical networks
Source: BMC Syst Biol. 2013 Nov 21;7:130. doi: 10.1186/1752-0509-7-130 (PMC4222613; doi:10.1186/1752-0509-7-130)
Supplement: Additional file 1 — RaTrav examples file. File containing RaTrav input and output data for the two case studies presented. [file 1752-0509-7-130-S1.zip › SupplementaryFiles/Example1/99c.pdb]

ATOM      1  N   GLU A   1      11.482  -6.489 102.452  1.00  0.00              
ATOM      2  CA  GLU A   1      11.837  -7.872 102.716  1.00  0.00              
ATOM      3  CB  GLU A   1      11.964  -8.055 104.229  1.00  0.00              
ATOM      4  CG  GLU A   1      12.590  -9.367 104.703  1.00  0.00              
ATOM      5  CD  GLU A   1      14.032  -9.585 104.259  1.00  0.00              
ATOM      6  OE1 GLU A   1      14.907  -8.834 104.691  1.00  0.00              
ATOM      7  OE2 GLU A   1      14.285 -10.517 103.497  1.00  0.00              
ATOM      8  C   GLU A   1      10.793  -8.825 102.139  1.00  0.00              
ATOM      9  O   GLU A   1      11.059  -9.991 101.856  1.00  0.00              
ATOM     10  N   THR A   2       9.597  -8.282 101.945  1.00  0.00              
ATOM     11  CA  THR A   2       8.484  -9.016 101.379  1.00  0.00              
ATOM     12  CB  THR A   2       7.172  -8.314 101.775  1.00  0.00              
ATOM     13  OG1 THR A   2       7.425  -6.910 101.822  1.00  0.00              
ATOM     14  CG2 THR A   2       6.648  -8.821 103.108  1.00  0.00              
ATOM     15  C   THR A   2       8.602  -9.202  99.872  1.00  0.00              
ATOM     16  O   THR A   2       9.097  -8.337  99.143  1.00  0.00              
ATOM     17  N   THR A   3       8.150 -10.363  99.398  1.00  0.00              
ATOM     18  CA  THR A   3       8.229 -10.726  97.993  1.00  0.00              
ATOM     19  CB  THR A   3       7.862 -12.215  97.858  1.00  0.00              
ATOM     20  OG1 THR A   3       6.688 -12.401  98.645  1.00  0.00              
ATOM     21  CG2 THR A   3       8.981 -13.137  98.314  1.00  0.00              
ATOM     22  C   THR A   3       7.326  -9.854  97.131  1.00  0.00              
ATOM     23  O   THR A   3       6.101  -9.993  97.168  1.00  0.00              
ATOM     24  N   ALA A   4       7.945  -8.931  96.393  1.00  0.00              
ATOM     25  CA  ALA A   4       7.238  -8.001  95.524  1.00  0.00              
ATOM     26  CB  ALA A   4       8.250  -7.217  94.703  1.00  0.00              
ATOM     27  C   ALA A   4       6.241  -8.629  94.557  1.00  0.00              
ATOM     28  O   ALA A   4       6.561  -9.564  93.820  1.00  0.00              
ATOM     29  N   LEU A   5       5.013  -8.113  94.576  1.00  0.00              
ATOM     30  CA  LEU A   5       3.932  -8.640  93.758  1.00  0.00              
ATOM     31  CB  LEU A   5       2.584  -8.162  94.283  1.00  0.00              
ATOM     32  CG  LEU A   5       2.115  -8.639  95.645  1.00  0.00              
ATOM     33  CD1 LEU A   5       0.886  -7.871  96.092  1.00  0.00              
ATOM     34  CD2 LEU A   5       1.828 -10.123  95.614  1.00  0.00              
ATOM     35  C   LEU A   5       4.074  -8.175  92.322  1.00  0.00              
ATOM     36  O   LEU A   5       4.325  -6.996  92.070  1.00  0.00              
ATOM     37  N   VAL A   6       3.936  -9.083  91.359  1.00  0.00              
ATOM     38  CA  VAL A   6       3.936  -8.706  89.956  1.00  0.00              
ATOM     39  CB  VAL A   6       5.077  -9.393  89.170  1.00  0.00              
ATOM     40  CG1 VAL A   6       5.116  -8.891  87.733  1.00  0.00              
ATOM     41  CG2 VAL A   6       6.430  -9.139  89.816  1.00  0.00              
ATOM     42  C   VAL A   6       2.573  -9.106  89.413  1.00  0.00              
ATOM     43  O   VAL A   6       2.194 -10.284  89.448  1.00  0.00              
ATOM     44  N   CYS A   7       1.819  -8.119  88.930  1.00  0.00              
ATOM     45  CA  CYS A   7       0.482  -8.367  88.428  1.00  0.00              
ATOM     46  CB  CYS A   7      -0.533  -7.781  89.403  1.00  0.00              
ATOM     47  SG  CYS A   7      -2.256  -8.132  88.976  1.00  0.00              
ATOM     48  C   CYS A   7       0.291  -7.821  87.019  1.00  0.00              
ATOM     49  O   CYS A   7       0.143  -6.617  86.774  1.00  0.00              
ATOM     50  N   ASP A   8       0.309  -8.758  86.071  1.00  0.00              
ATOM     51  CA  ASP A   8       0.122  -8.451  84.665  1.00  0.00              
ATOM     52  CB  ASP A   8       0.892  -9.430  83.783  1.00  0.00              
ATOM     53  CG  ASP A   8       0.858  -9.184  82.275  1.00  0.00              
ATOM     54  OD1 ASP A   8       1.257 -10.090  81.547  1.00  0.00              
ATOM     55  OD2 ASP A   8       0.494  -8.098  81.814  1.00  0.00              
ATOM     56  C   ASP A   8      -1.349  -8.438  84.292  1.00  0.00              
ATOM     57  O   ASP A   8      -1.973  -9.462  84.014  1.00  0.00              
ATOM     58  N   ASN A   9      -1.865  -7.217  84.270  1.00  0.00              
ATOM     59  CA  ASN A   9      -3.266  -6.955  83.989  1.00  0.00              
ATOM     60  CB  ASN A   9      -3.713  -5.689  84.723  1.00  0.00              
ATOM     61  CG  ASN A   9      -3.697  -5.781  86.244  1.00  0.00              
ATOM     62  OD1 ASN A   9      -4.726  -5.658  86.901  1.00  0.00              
ATOM     63  ND2 ASN A   9      -2.564  -5.967  86.904  1.00  0.00              
ATOM     64  C   ASN A   9      -3.446  -6.750  82.491  1.00  0.00              
ATOM     65  O   ASN A   9      -2.724  -5.953  81.886  1.00  0.00              
ATOM     66  N   GLY A  10      -4.368  -7.474  81.856  1.00  0.00              
ATOM     67  CA  GLY A  10      -4.703  -7.228  80.461  1.00  0.00              
ATOM     68  C   GLY A  10      -6.178  -7.489  80.200  1.00  0.00              
ATOM     69  O   GLY A  10      -6.824  -8.218  80.957  1.00  0.00              
ATOM     70  N   SER A  11      -6.711  -6.938  79.102  1.00  0.00              
ATOM     71  CA  SER A  11      -8.126  -7.006  78.734  1.00  0.00              
ATOM     72  CB  SER A  11      -8.276  -6.525  77.296  1.00  0.00              
ATOM     73  OG  SER A  11      -7.497  -5.365  77.026  1.00  0.00              
ATOM     74  C   SER A  11      -8.817  -8.363  78.849  1.00  0.00              
ATOM     75  O   SER A  11     -10.025  -8.447  79.077  1.00  0.00              
ATOM     76  N   GLY A  12      -8.065  -9.448  78.655  1.00  0.00              
ATOM     77  CA  GLY A  12      -8.621 -10.785  78.744  1.00  0.00              
ATOM     78  C   GLY A  12      -8.233 -11.513  80.017  1.00  0.00              
ATOM     79  O   GLY A  12      -9.022 -12.299  80.543  1.00  0.00              
ATOM     80  N   LEU A  13      -7.043 -11.245  80.561  1.00  0.00              
ATOM     81  CA  LEU A  13      -6.446 -12.100  81.576  1.00  0.00              
ATOM     82  CB  LEU A  13      -5.527 -13.150  80.950  1.00  0.00              
ATOM     83  CG  LEU A  13      -6.088 -14.309  80.132  1.00  0.00              
ATOM     84  CD1 LEU A  13      -4.971 -15.009  79.384  1.00  0.00              
ATOM     85  CD2 LEU A  13      -6.840 -15.290  81.013  1.00  0.00              
ATOM     86  C   LEU A  13      -5.616 -11.280  82.546  1.00  0.00              
ATOM     87  O   LEU A  13      -5.010 -10.267  82.182  1.00  0.00              
ATOM     88  N   VAL A  14      -5.628 -11.713  83.804  1.00  0.00              
ATOM     89  CA  VAL A  14      -4.710 -11.206  84.805  1.00  0.00              
ATOM     90  CB  VAL A  14      -5.459 -10.684  86.056  1.00  0.00              
ATOM     91  CG1 VAL A  14      -4.489 -10.179  87.117  1.00  0.00              
ATOM     92  CG2 VAL A  14      -6.393  -9.543  85.688  1.00  0.00              
ATOM     93  C   VAL A  14      -3.778 -12.359  85.152  1.00  0.00              
ATOM     94  O   VAL A  14      -4.211 -13.439  85.568  1.00  0.00              
ATOM     95  N   LYS A  15      -2.490 -12.127  84.903  1.00  0.00              
ATOM     96  CA  LYS A  15      -1.434 -13.040  85.311  1.00  0.00              
ATOM     97  CB  LYS A  15      -0.349 -13.179  84.239  1.00  0.00              
ATOM     98  CG  LYS A  15      -0.794 -13.717  82.884  1.00  0.00              
ATOM     99  CD  LYS A  15      -1.116 -12.593  81.905  1.00  0.00              
ATOM    100  CE  LYS A  15      -1.653 -13.122  80.580  1.00  0.00              
ATOM    101  NZ  LYS A  15      -0.702 -13.958  79.869  1.00  0.00              
ATOM    102  C   LYS A  15      -0.810 -12.463  86.574  1.00  0.00              
ATOM    103  O   LYS A  15      -0.589 -11.253  86.655  1.00  0.00              
ATOM    104  N   ALA A  16      -0.499 -13.279  87.578  1.00  0.00              
ATOM    105  CA  ALA A  16      -0.035 -12.775  88.858  1.00  0.00              
ATOM    106  CB  ALA A  16      -1.227 -12.605  89.782  1.00  0.00              
ATOM    107  C   ALA A  16       0.936 -13.713  89.552  1.00  0.00              
ATOM    108  O   ALA A  16       0.872 -14.938  89.400  1.00  0.00              
ATOM    109  N   GLY A  17       1.857 -13.123  90.313  1.00  0.00              
ATOM    110  CA  GLY A  17       2.811 -13.881  91.102  1.00  0.00              
ATOM    111  C   GLY A  17       3.767 -12.942  91.815  1.00  0.00              
ATOM    112  O   GLY A  17       3.420 -11.801  92.131  1.00  0.00              
ATOM    113  N   PHE A  18       4.992 -13.411  92.036  1.00  0.00              
ATOM    114  CA  PHE A  18       5.980 -12.673  92.803  1.00  0.00              
ATOM    115  CB  PHE A  18       6.328 -13.410  94.099  1.00  0.00              
ATOM    116  CG  PHE A  18       5.148 -13.684  95.022  1.00  0.00              
ATOM    117  CD1 PHE A  18       4.536 -14.922  95.001  1.00  0.00              
ATOM    118  CD2 PHE A  18       4.698 -12.708  95.888  1.00  0.00              
ATOM    119  CE1 PHE A  18       3.476 -15.182  95.844  1.00  0.00              
ATOM    120  CE2 PHE A  18       3.644 -12.980  96.737  1.00  0.00              
ATOM    121  CZ  PHE A  18       3.030 -14.213  96.714  1.00  0.00              
ATOM    122  C   PHE A  18       7.256 -12.506  91.990  1.00  0.00              
ATOM    123  O   PHE A  18       7.575 -13.315  91.111  1.00  0.00              
ATOM    124  N   ALA A  19       7.989 -11.437  92.307  1.00  0.00              
ATOM    125  CA  ALA A  19       9.274 -11.134  91.698  1.00  0.00              
ATOM    126  CB  ALA A  19       9.868  -9.907  92.363  1.00  0.00              
ATOM    127  C   ALA A  19      10.273 -12.265  91.872  1.00  0.00              
ATOM    128  O   ALA A  19      10.485 -12.780  92.973  1.00  0.00              
ATOM    129  N   GLY A  20      10.849 -12.681  90.750  1.00  0.00              
ATOM    130  CA  GLY A  20      11.773 -13.799  90.743  1.00  0.00              
ATOM    131  C   GLY A  20      11.114 -15.074  90.237  1.00  0.00              
ATOM    132  O   GLY A  20      11.811 -16.046  89.943  1.00  0.00              
ATOM    133  N   ASP A  21       9.778 -15.124  90.117  1.00  0.00              
ATOM    134  CA  ASP A  21       9.131 -16.290  89.524  1.00  0.00              
ATOM    135  CB  ASP A  21       7.626 -16.354  89.761  1.00  0.00              
ATOM    136  CG  ASP A  21       7.156 -16.719  91.157  1.00  0.00              
ATOM    137  OD1 ASP A  21       7.623 -17.706  91.729  1.00  0.00              
ATOM    138  OD2 ASP A  21       6.278 -16.035  91.687  1.00  0.00              
ATOM    139  C   ASP A  21       9.340 -16.283  88.021  1.00  0.00              
ATOM    140  O   ASP A  21       9.238 -15.241  87.371  1.00  0.00              
ATOM    141  N   ASP A  22       9.630 -17.457  87.461  1.00  0.00              
ATOM    142  CA  ASP A  22       9.792 -17.606  86.017  1.00  0.00              
ATOM    143  CB  ASP A  22      10.639 -18.846  85.687  1.00  0.00              
ATOM    144  CG  ASP A  22       9.925 -20.179  85.894  1.00  0.00              
ATOM    145  OD1 ASP A  22       9.440 -20.413  87.003  1.00  0.00              
ATOM    146  OD2 ASP A  22       9.853 -20.969  84.957  1.00  0.00              
ATOM    147  C   ASP A  22       8.459 -17.713  85.281  1.00  0.00              
ATOM    148  O   ASP A  22       8.414 -17.658  84.055  1.00  0.00              
ATOM    149  N   ALA A  23       7.370 -17.913  86.022  1.00  0.00              
ATOM    150  CA  ALA A  23       6.048 -18.115  85.457  1.00  0.00              
ATOM    151  CB  ALA A  23       5.800 -19.611  85.299  1.00  0.00              
ATOM    152  C   ALA A  23       5.028 -17.584  86.459  1.00  0.00              
ATOM    153  O   ALA A  23       5.310 -17.609  87.663  1.00  0.00              
ATOM    154  N   PRO A  24       3.873 -17.044  86.042  1.00  0.00              
ATOM    155  CD  PRO A  24       3.559 -16.710  84.656  1.00  0.00              
ATOM    156  CA  PRO A  24       2.809 -16.612  86.943  1.00  0.00              
ATOM    157  CB  PRO A  24       1.844 -15.897  86.019  1.00  0.00              
ATOM    158  CG  PRO A  24       2.051 -16.572  84.690  1.00  0.00              
ATOM    159  C   PRO A  24       2.144 -17.757  87.694  1.00  0.00              
ATOM    160  O   PRO A  24       1.923 -18.846  87.159  1.00  0.00              
ATOM    161  N   ARG A  25       1.824 -17.491  88.958  1.00  0.00              
ATOM    162  CA  ARG A  25       1.216 -18.485  89.825  1.00  0.00              
ATOM    163  CB  ARG A  25       1.602 -18.166  91.262  1.00  0.00              
ATOM    164  CG  ARG A  25       1.220 -19.214  92.302  1.00  0.00              
ATOM    165  CD  ARG A  25       2.040 -19.051  93.581  1.00  0.00              
ATOM    166  NE  ARG A  25       3.405 -19.545  93.422  1.00  0.00              
ATOM    167  CZ  ARG A  25       4.452 -18.758  93.159  1.00  0.00              
ATOM    168  NH1 ARG A  25       5.643 -19.315  92.981  1.00  0.00              
ATOM    169  NH2 ARG A  25       4.320 -17.439  93.087  1.00  0.00              
ATOM    170  C   ARG A  25      -0.296 -18.494  89.635  1.00  0.00              
ATOM    171  O   ARG A  25      -0.935 -19.546  89.639  1.00  0.00              
ATOM    172  N   ALA A  26      -0.881 -17.310  89.453  1.00  0.00              
ATOM    173  CA  ALA A  26      -2.304 -17.197  89.202  1.00  0.00              
ATOM    174  CB  ALA A  26      -2.919 -16.239  90.209  1.00  0.00              
ATOM    175  C   ALA A  26      -2.512 -16.610  87.818  1.00  0.00              
ATOM    176  O   ALA A  26      -1.903 -15.598  87.471  1.00  0.00              
ATOM    177  N   VAL A  27      -3.317 -17.267  86.985  1.00  0.00              
ATOM    178  CA  VAL A  27      -3.731 -16.713  85.705  1.00  0.00              
ATOM    179  CB  VAL A  27      -3.115 -17.445  84.481  1.00  0.00              
ATOM    180  CG1 VAL A  27      -3.495 -16.726  83.191  1.00  0.00              
ATOM    181  CG2 VAL A  27      -1.602 -17.562  84.553  1.00  0.00              
ATOM    182  C   VAL A  27      -5.238 -16.910  85.705  1.00  0.00              
ATOM    183  O   VAL A  27      -5.707 -18.042  85.849  1.00  0.00              
ATOM    184  N   PHE A  28      -6.010 -15.830  85.588  1.00  0.00              
ATOM    185  CA  PHE A  28      -7.460 -15.943  85.538  1.00  0.00              
ATOM    186  CB  PHE A  28      -8.076 -15.902  86.953  1.00  0.00              
ATOM    187  CG  PHE A  28      -7.947 -14.603  87.735  1.00  0.00              
ATOM    188  CD1 PHE A  28      -9.040 -13.765  87.834  1.00  0.00              
ATOM    189  CD2 PHE A  28      -6.764 -14.286  88.375  1.00  0.00              
ATOM    190  CE1 PHE A  28      -8.955 -12.612  88.582  1.00  0.00              
ATOM    191  CE2 PHE A  28      -6.689 -13.131  89.122  1.00  0.00              
ATOM    192  CZ  PHE A  28      -7.782 -12.299  89.228  1.00  0.00              
ATOM    193  C   PHE A  28      -8.056 -14.873  84.627  1.00  0.00              
ATOM    194  O   PHE A  28      -7.438 -13.815  84.478  1.00  0.00              
ATOM    195  N   PRO A  29      -9.204 -15.086  83.963  1.00  0.00              
ATOM    196  CD  PRO A  29      -9.900 -16.366  83.874  1.00  0.00              
ATOM    197  CA  PRO A  29      -9.854 -14.090  83.116  1.00  0.00              
ATOM    198  CB  PRO A  29     -11.030 -14.851  82.528  1.00  0.00              
ATOM    199  CG  PRO A  29     -11.312 -15.937  83.536  1.00  0.00              
ATOM    200  C   PRO A  29     -10.287 -12.811  83.820  1.00  0.00              
ATOM    201  O   PRO A  29     -10.796 -12.829  84.944  1.00  0.00              
ATOM    202  N   SER A  30     -10.094 -11.682  83.137  1.00  0.00              
ATOM    203  CA  SER A  30     -10.444 -10.366  83.653  1.00  0.00              
ATOM    204  CB  SER A  30      -9.661  -9.316  82.870  1.00  0.00              
ATOM    205  OG  SER A  30      -8.272  -9.611  82.889  1.00  0.00              
ATOM    206  C   SER A  30     -11.945 -10.083  83.595  1.00  0.00              
ATOM    207  O   SER A  30     -12.414  -9.122  82.978  1.00  0.00              
ATOM    208  N   ILE A  31     -12.724 -10.933  84.264  1.00  0.00              
ATOM    209  CA  ILE A  31     -14.169 -10.811  84.282  1.00  0.00              
ATOM    210  CB  ILE A  31     -14.905 -11.991  83.593  1.00  0.00              
ATOM    211  CG2 ILE A  31     -14.821 -11.842  82.084  1.00  0.00              
ATOM    212  CG1 ILE A  31     -14.456 -13.366  84.085  1.00  0.00              
ATOM    213  CD1 ILE A  31     -15.281 -14.552  83.546  1.00  0.00              
ATOM    214  C   ILE A  31     -14.670 -10.686  85.707  1.00  0.00              
ATOM    215  O   ILE A  31     -14.077 -11.207  86.655  1.00  0.00              
ATOM    216  N   VAL A  32     -15.759  -9.945  85.849  1.00  0.00              
ATOM    217  CA  VAL A  32     -16.575  -9.996  87.050  1.00  0.00              
ATOM    218  CB  VAL A  32     -16.626  -8.654  87.816  1.00  0.00              
ATOM    219  CG1 VAL A  32     -15.295  -8.358  88.488  1.00  0.00              
ATOM    220  CG2 VAL A  32     -17.008  -7.507  86.897  1.00  0.00              
ATOM    221  C   VAL A  32     -17.966 -10.414  86.601  1.00  0.00              
ATOM    222  O   VAL A  32     -18.350 -10.152  85.458  1.00  0.00              
ATOM    223  N   GLY A  33     -18.739 -11.068  87.459  1.00  0.00              
ATOM    224  CA  GLY A  33     -20.056 -11.531  87.082  1.00  0.00              
ATOM    225  C   GLY A  33     -21.057 -11.280  88.185  1.00  0.00              
ATOM    226  O   GLY A  33     -20.950 -11.827  89.284  1.00  0.00              
ATOM    227  N   ARG A  34     -22.016 -10.409  87.892  1.00  0.00              
ATOM    228  CA  ARG A  34     -23.140 -10.194  88.787  1.00  0.00              
ATOM    229  CB  ARG A  34     -23.591  -8.739  88.757  1.00  0.00              
ATOM    230  CG  ARG A  34     -22.629  -7.824  89.482  1.00  0.00              
ATOM    231  CD  ARG A  34     -23.087  -6.376  89.422  1.00  0.00              
ATOM    232  NE  ARG A  34     -22.202  -5.530  90.209  1.00  0.00              
ATOM    233  CZ  ARG A  34     -21.013  -5.106  89.771  1.00  0.00              
ATOM    234  NH1 ARG A  34     -20.249  -4.419  90.610  1.00  0.00              
ATOM    235  NH2 ARG A  34     -20.609  -5.319  88.519  1.00  0.00              
ATOM    236  C   ARG A  34     -24.278 -11.077  88.306  1.00  0.00              
ATOM    237  O   ARG A  34     -24.429 -11.208  87.088  1.00  0.00              
ATOM    238  N   PRO A  35     -25.086 -11.724  89.158  1.00  0.00              
ATOM    239  CD  PRO A  35     -24.856 -11.858  90.592  1.00  0.00              
ATOM    240  CA  PRO A  35     -26.285 -12.450  88.740  1.00  0.00              
ATOM    241  CB  PRO A  35     -26.871 -12.931  90.058  1.00  0.00              
ATOM    242  CG  PRO A  35     -26.270 -12.027  91.111  1.00  0.00              
ATOM    243  C   PRO A  35     -27.239 -11.565  87.945  1.00  0.00              
ATOM    244  O   PRO A  35     -27.331 -10.363  88.204  1.00  0.00              
ATOM    245  N   ARG A  36     -27.912 -12.144  86.946  1.00  0.00              
ATOM    246  CA  ARG A  36     -28.775 -11.406  86.024  1.00  0.00              
ATOM    247  CB  ARG A  36     -29.669 -12.363  85.247  1.00  0.00              
ATOM    248  CG  ARG A  36     -28.929 -13.301  84.313  1.00  0.00              
ATOM    249  CD  ARG A  36     -29.922 -14.263  83.692  1.00  0.00              
ATOM    250  NE  ARG A  36     -29.242 -15.361  83.025  1.00  0.00              
ATOM    251  CZ  ARG A  36     -29.887 -16.274  82.297  1.00  0.00              
ATOM    252  NH1 ARG A  36     -29.192 -17.284  81.795  1.00  0.00              
ATOM    253  NH2 ARG A  36     -31.193 -16.189  82.061  1.00  0.00              
ATOM    254  C   ARG A  36     -29.663 -10.299  86.586  1.00  0.00              
ATOM    255  O   ARG A  36     -30.211 -10.388  87.686  1.00  0.00              
ATOM    256  N   HIS A  37     -29.722  -9.208  85.816  1.00  0.00              
ATOM    257  CA  HIS A  37     -30.697  -8.131  85.977  1.00  0.00              
ATOM    258  CB  HIS A  37     -32.094  -8.610  85.549  1.00  0.00              
ATOM    259  CG  HIS A  37     -32.167  -9.049  84.096  1.00  0.00              
ATOM    260  ND1 HIS A  37     -32.285 -10.290  83.651  1.00  0.00              
ATOM    261  CD2 HIS A  37     -32.095  -8.201  83.015  1.00  0.00              
ATOM    262  NE2 HIS A  37     -32.164  -8.990  81.974  1.00  0.00              
ATOM    263  CE1 HIS A  37     -32.279 -10.241  82.347  1.00  0.00              
ATOM    264  C   HIS A  37     -30.764  -7.411  87.324  1.00  0.00              
ATOM    265  O   HIS A  37     -31.819  -6.912  87.727  1.00  0.00              
ATOM    266  N   GLN A  38     -29.622  -7.278  88.009  1.00  0.00              
ATOM    267  CA  GLN A  38     -29.544  -6.597  89.303  1.00  0.00              
ATOM    268  CB  GLN A  38     -28.103  -6.544  89.799  1.00  0.00              
ATOM    269  CG  GLN A  38     -27.436  -7.892  90.033  1.00  0.00              
ATOM    270  CD  GLN A  38     -28.199  -8.815  90.971  1.00  0.00              
ATOM    271  OE1 GLN A  38     -28.103  -8.710  92.190  1.00  0.00              
ATOM    272  NE2 GLN A  38     -28.964  -9.763  90.445  1.00  0.00              
ATOM    273  C   GLN A  38     -30.117  -5.185  89.338  1.00  0.00              
ATOM    274  O   GLN A  38     -30.794  -4.795  90.288  1.00  0.00              
ATOM    275  N   GLY A  39     -29.884  -4.423  88.265  1.00  0.00              
ATOM    276  CA  GLY A  39     -30.421  -3.076  88.126  1.00  0.00              
ATOM    277  C   GLY A  39     -31.941  -3.033  87.996  1.00  0.00              
ATOM    278  O   GLY A  39     -32.558  -1.995  88.232  1.00  0.00              
ATOM    279  N   VAL A  40     -32.560  -4.147  87.594  1.00  0.00              
ATOM    280  CA  VAL A  40     -34.010  -4.247  87.522  1.00  0.00              
ATOM    281  CB  VAL A  40     -34.436  -5.215  86.389  1.00  0.00              
ATOM    282  CG1 VAL A  40     -35.951  -5.288  86.254  1.00  0.00              
ATOM    283  CG2 VAL A  40     -33.831  -4.802  85.054  1.00  0.00              
ATOM    284  C   VAL A  40     -34.505  -4.737  88.879  1.00  0.00              
ATOM    285  O   VAL A  40     -35.418  -4.160  89.473  1.00  0.00              
ATOM    286  N   MET A  41     -33.885  -5.795  89.410  1.00  0.00              
ATOM    287  CA  MET A  41     -34.278  -6.361  90.691  1.00  0.00              
ATOM    288  CB  MET A  41     -33.929  -7.846  90.733  1.00  0.00              
ATOM    289  CG  MET A  41     -34.781  -8.690  89.798  1.00  0.00              
ATOM    290  SD  MET A  41     -34.514 -10.464  90.031  1.00  0.00              
ATOM    291  CE  MET A  41     -33.247 -10.730  88.825  1.00  0.00              
ATOM    292  C   MET A  41     -33.691  -5.603  91.880  1.00  0.00              
ATOM    293  O   MET A  41     -32.901  -6.110  92.686  1.00  0.00              
ATOM    294  N   VAL A  42     -34.141  -4.351  91.998  1.00  0.00              
ATOM    295  CA  VAL A  42     -33.660  -3.425  93.013  1.00  0.00              
ATOM    296  CB  VAL A  42     -34.238  -2.005  92.779  1.00  0.00              
ATOM    297  CG1 VAL A  42     -33.702  -1.004  93.797  1.00  0.00              
ATOM    298  CG2 VAL A  42     -33.902  -1.502  91.382  1.00  0.00              
ATOM    299  C   VAL A  42     -33.992  -3.941  94.409  1.00  0.00              
ATOM    300  O   VAL A  42     -35.145  -3.997  94.837  1.00  0.00              
ATOM    301  N   GLY A  43     -32.935  -4.390  95.082  1.00  0.00              
ATOM    302  CA  GLY A  43     -33.039  -4.856  96.453  1.00  0.00              
ATOM    303  C   GLY A  43     -33.298  -6.352  96.559  1.00  0.00              
ATOM    304  O   GLY A  43     -33.563  -6.851  97.655  1.00  0.00              
ATOM    305  N   MET A  44     -33.223  -7.115  95.461  1.00  0.00              
ATOM    306  CA  MET A  44     -33.373  -8.561  95.539  1.00  0.00              
ATOM    307  CB  MET A  44     -33.795  -9.128  94.184  1.00  0.00              
ATOM    308  CG  MET A  44     -34.183 -10.605  94.171  1.00  0.00              
ATOM    309  SD  MET A  44     -35.610 -10.994  95.217  1.00  0.00              
ATOM    310  CE  MET A  44     -34.825 -11.959  96.477  1.00  0.00              
ATOM    311  C   MET A  44     -32.071  -9.177  96.045  1.00  0.00              
ATOM    312  O   MET A  44     -31.215  -9.656  95.298  1.00  0.00              
ATOM    313  N   GLY A  45     -31.919  -9.109  97.367  1.00  0.00              
ATOM    314  CA  GLY A  45     -30.732  -9.612  98.031  1.00  0.00              
ATOM    315  C   GLY A  45     -29.589  -8.621  97.889  1.00  0.00              
ATOM    316  O   GLY A  45     -29.721  -7.444  98.233  1.00  0.00              
ATOM    317  N   GLN A  46     -28.461  -9.086  97.354  1.00  0.00              
ATOM    318  CA  GLN A  46     -27.258  -8.278  97.231  1.00  0.00              
ATOM    319  CB  GLN A  46     -26.234  -8.628  98.313  1.00  0.00              
ATOM    320  CG  GLN A  46     -26.623  -8.280  99.744  1.00  0.00              
ATOM    321  CD  GLN A  46     -25.587  -8.720 100.766  1.00  0.00              
ATOM    322  OE1 GLN A  46     -25.361  -9.905 100.991  1.00  0.00              
ATOM    323  NE2 GLN A  46     -24.916  -7.789 101.429  1.00  0.00              
ATOM    324  C   GLN A  46     -26.622  -8.569  95.883  1.00  0.00              
ATOM    325  O   GLN A  46     -26.677  -9.702  95.397  1.00  0.00              
ATOM    326  N   LYS A  47     -25.988  -7.558  95.283  1.00  0.00              
ATOM    327  CA  LYS A  47     -25.256  -7.724  94.033  1.00  0.00              
ATOM    328  CB  LYS A  47     -24.987  -6.361  93.392  1.00  0.00              
ATOM    329  CG  LYS A  47     -26.240  -5.572  93.054  1.00  0.00              
ATOM    330  CD  LYS A  47     -25.854  -4.245  92.428  1.00  0.00              
ATOM    331  CE  LYS A  47     -27.108  -3.462  92.081  1.00  0.00              
ATOM    332  NZ  LYS A  47     -26.758  -2.181  91.500  1.00  0.00              
ATOM    333  C   LYS A  47     -23.948  -8.471  94.284  1.00  0.00              
ATOM    334  O   LYS A  47     -22.847  -7.912  94.302  1.00  0.00              
ATOM    335  N   ASP A  48     -24.079  -9.777  94.516  1.00  0.00              
ATOM    336  CA  ASP A  48     -22.955 -10.624  94.881  1.00  0.00              
ATOM    337  CB  ASP A  48     -23.487 -11.872  95.601  1.00  0.00              
ATOM    338  CG  ASP A  48     -22.438 -12.878  96.068  1.00  0.00              
ATOM    339  OD1 ASP A  48     -21.331 -12.490  96.447  1.00  0.00              
ATOM    340  OD2 ASP A  48     -22.750 -14.070  96.086  1.00  0.00              
ATOM    341  C   ASP A  48     -22.079 -10.977  93.684  1.00  0.00              
ATOM    342  O   ASP A  48     -22.133 -12.081  93.139  1.00  0.00              
ATOM    343  N   SER A  49     -21.275 -10.000  93.268  1.00  0.00              
ATOM    344  CA  SER A  49     -20.365 -10.151  92.149  1.00  0.00              
ATOM    345  CB  SER A  49     -19.851  -8.779  91.727  1.00  0.00              
ATOM    346  OG  SER A  49     -19.666  -7.908  92.837  1.00  0.00              
ATOM    347  C   SER A  49     -19.221 -11.130  92.364  1.00  0.00              
ATOM    348  O   SER A  49     -18.379 -10.987  93.254  1.00  0.00              
ATOM    349  N   TYR A  50     -19.237 -12.163  91.526  1.00  0.00              
ATOM    350  CA  TYR A  50     -18.210 -13.191  91.529  1.00  0.00              
ATOM    351  CB  TYR A  50     -18.796 -14.509  91.033  1.00  0.00              
ATOM    352  CG  TYR A  50     -20.053 -14.939  91.772  1.00  0.00              
ATOM    353  CD1 TYR A  50     -21.280 -14.794  91.155  1.00  0.00              
ATOM    354  CE1 TYR A  50     -22.439 -15.086  91.840  1.00  0.00              
ATOM    355  CD2 TYR A  50     -19.974 -15.414  93.065  1.00  0.00              
ATOM    356  CE2 TYR A  50     -21.131 -15.705  93.755  1.00  0.00              
ATOM    357  CZ  TYR A  50     -22.354 -15.520  93.144  1.00  0.00              
ATOM    358  OH  TYR A  50     -23.514 -15.730  93.862  1.00  0.00              
ATOM    359  C   TYR A  50     -17.072 -12.758  90.615  1.00  0.00              
ATOM    360  O   TYR A  50     -17.313 -12.074  89.618  1.00  0.00              
ATOM    361  N   VAL A  51     -15.821 -13.121  90.905  1.00  0.00              
ATOM    362  CA  VAL A  51     -14.697 -12.643  90.107  1.00  0.00              
ATOM    363  CB  VAL A  51     -13.700 -11.841  90.984  1.00  0.00              
ATOM    364  CG1 VAL A  51     -12.670 -11.134  90.118  1.00  0.00              
ATOM    365  CG2 VAL A  51     -14.383 -10.806  91.870  1.00  0.00              
ATOM    366  C   VAL A  51     -13.986 -13.786  89.384  1.00  0.00              
ATOM    367  O   VAL A  51     -13.920 -14.914  89.880  1.00  0.00              
ATOM    368  N   GLY A  52     -13.505 -13.515  88.168  1.00  0.00              
ATOM    369  CA  GLY A  52     -12.619 -14.396  87.418  1.00  0.00              
ATOM    370  C   GLY A  52     -13.171 -15.793  87.196  1.00  0.00              
ATOM    371  O   GLY A  52     -14.273 -15.979  86.679  1.00  0.00              
ATOM    372  N   ASP A  53     -12.404 -16.789  87.647  1.00  0.00              
ATOM    373  CA  ASP A  53     -12.826 -18.184  87.578  1.00  0.00              
ATOM    374  CB  ASP A  53     -11.714 -19.134  87.999  1.00  0.00              
ATOM    375  CG  ASP A  53     -10.805 -19.522  86.846  1.00  0.00              
ATOM    376  OD1 ASP A  53     -10.024 -18.677  86.411  1.00  0.00              
ATOM    377  OD2 ASP A  53     -10.876 -20.662  86.393  1.00  0.00              
ATOM    378  C   ASP A  53     -14.071 -18.495  88.390  1.00  0.00              
ATOM    379  O   ASP A  53     -14.873 -19.342  88.000  1.00  0.00              
ATOM    380  N   GLU A  54     -14.267 -17.774  89.498  1.00  0.00              
ATOM    381  CA  GLU A  54     -15.447 -17.925  90.337  1.00  0.00              
ATOM    382  CB  GLU A  54     -15.200 -17.133  91.615  1.00  0.00              
ATOM    383  CG  GLU A  54     -16.294 -17.085  92.670  1.00  0.00              
ATOM    384  CD  GLU A  54     -16.003 -16.048  93.744  1.00  0.00              
ATOM    385  OE1 GLU A  54     -15.920 -14.862  93.410  1.00  0.00              
ATOM    386  OE2 GLU A  54     -15.862 -16.423  94.906  1.00  0.00              
ATOM    387  C   GLU A  54     -16.674 -17.417  89.581  1.00  0.00              
ATOM    388  O   GLU A  54     -17.759 -17.992  89.683  1.00  0.00              
ATOM    389  N   ALA A  55     -16.498 -16.346  88.795  1.00  0.00              
ATOM    390  CA  ALA A  55     -17.546 -15.861  87.906  1.00  0.00              
ATOM    391  CB  ALA A  55     -17.141 -14.539  87.270  1.00  0.00              
ATOM    392  C   ALA A  55     -17.820 -16.851  86.784  1.00  0.00              
ATOM    393  O   ALA A  55     -18.962 -17.251  86.557  1.00  0.00              
ATOM    394  N   GLN A  56     -16.759 -17.309  86.114  1.00  0.00              
ATOM    395  CA  GLN A  56     -16.869 -18.273  85.029  1.00  0.00              
ATOM    396  CB  GLN A  56     -15.482 -18.510  84.443  1.00  0.00              
ATOM    397  CG  GLN A  56     -15.471 -19.333  83.163  1.00  0.00              
ATOM    398  CD  GLN A  56     -14.186 -19.217  82.359  1.00  0.00              
ATOM    399  OE1 GLN A  56     -13.078 -19.090  82.878  1.00  0.00              
ATOM    400  NE2 GLN A  56     -14.318 -19.258  81.042  1.00  0.00              
ATOM    401  C   GLN A  56     -17.539 -19.575  85.464  1.00  0.00              
ATOM    402  O   GLN A  56     -18.339 -20.145  84.720  1.00  0.00              
ATOM    403  N   SER A  57     -17.295 -20.017  86.701  1.00  0.00              
ATOM    404  CA  SER A  57     -17.957 -21.188  87.259  1.00  0.00              
ATOM    405  CB  SER A  57     -17.354 -21.524  88.623  1.00  0.00              
ATOM    406  OG  SER A  57     -17.785 -22.787  89.118  1.00  0.00              
ATOM    407  C   SER A  57     -19.473 -21.042  87.399  1.00  0.00              
ATOM    408  O   SER A  57     -20.153 -22.049  87.608  1.00  0.00              
ATOM    409  N   LYS A  58     -20.031 -19.827  87.342  1.00  0.00              
ATOM    410  CA  LYS A  58     -21.475 -19.638  87.368  1.00  0.00              
ATOM    411  CB  LYS A  58     -21.888 -18.885  88.633  1.00  0.00              
ATOM    412  CG  LYS A  58     -21.577 -19.614  89.929  1.00  0.00              
ATOM    413  CD  LYS A  58     -22.078 -18.806  91.111  1.00  0.00              
ATOM    414  CE  LYS A  58     -21.649 -19.438  92.427  1.00  0.00              
ATOM    415  NZ  LYS A  58     -20.207 -19.381  92.583  1.00  0.00              
ATOM    416  C   LYS A  58     -21.979 -18.887  86.137  1.00  0.00              
ATOM    417  O   LYS A  58     -23.151 -18.501  86.069  1.00  0.00              
ATOM    418  N   ARG A  59     -21.114 -18.751  85.120  1.00  0.00              
ATOM    419  CA  ARG A  59     -21.304 -17.884  83.957  1.00  0.00              
ATOM    420  CB  ARG A  59     -20.309 -18.304  82.878  1.00  0.00              
ATOM    421  CG  ARG A  59     -20.249 -17.357  81.688  1.00  0.00              
ATOM    422  CD  ARG A  59     -19.891 -18.069  80.385  1.00  0.00              
ATOM    423  NE  ARG A  59     -20.768 -19.189  80.049  1.00  0.00              
ATOM    424  CZ  ARG A  59     -22.073 -19.090  79.769  1.00  0.00              
ATOM    425  NH1 ARG A  59     -22.715 -20.182  79.384  1.00  0.00              
ATOM    426  NH2 ARG A  59     -22.751 -17.946  79.887  1.00  0.00              
ATOM    427  C   ARG A  59     -22.704 -17.817  83.348  1.00  0.00              
ATOM    428  O   ARG A  59     -23.190 -16.739  82.999  1.00  0.00              
ATOM    429  N   GLY A  60     -23.379 -18.968  83.266  1.00  0.00              
ATOM    430  CA  GLY A  60     -24.697 -19.089  82.657  1.00  0.00              
ATOM    431  C   GLY A  60     -25.754 -18.161  83.245  1.00  0.00              
ATOM    432  O   GLY A  60     -26.650 -17.714  82.527  1.00  0.00              
ATOM    433  N   ILE A  61     -25.666 -17.845  84.540  1.00  0.00              
ATOM    434  CA  ILE A  61     -26.632 -16.956  85.175  1.00  0.00              
ATOM    435  CB  ILE A  61     -27.204 -17.575  86.477  1.00  0.00              
ATOM    436  CG2 ILE A  61     -28.123 -18.737  86.119  1.00  0.00              
ATOM    437  CG1 ILE A  61     -26.122 -17.963  87.487  1.00  0.00              
ATOM    438  CD1 ILE A  61     -26.643 -18.401  88.870  1.00  0.00              
ATOM    439  C   ILE A  61     -26.075 -15.561  85.445  1.00  0.00              
ATOM    440  O   ILE A  61     -26.695 -14.750  86.146  1.00  0.00              
ATOM    441  N   LEU A  62     -24.906 -15.237  84.885  1.00  0.00              
ATOM    442  CA  LEU A  62     -24.226 -14.015  85.263  1.00  0.00              
ATOM    443  CB  LEU A  62     -22.843 -14.300  85.837  1.00  0.00              
ATOM    444  CG  LEU A  62     -22.673 -15.236  87.023  1.00  0.00              
ATOM    445  CD1 LEU A  62     -21.231 -15.193  87.466  1.00  0.00              
ATOM    446  CD2 LEU A  62     -23.553 -14.861  88.197  1.00  0.00              
ATOM    447  C   LEU A  62     -24.078 -12.993  84.155  1.00  0.00              
ATOM    448  O   LEU A  62     -23.573 -13.261  83.062  1.00  0.00              
ATOM    449  N   THR A  63     -24.533 -11.783  84.461  1.00  0.00              
ATOM    450  CA  THR A  63     -24.172 -10.611  83.687  1.00  0.00              
ATOM    451  CB  THR A  63     -25.132  -9.435  83.981  1.00  0.00              
ATOM    452  OG1 THR A  63     -25.675  -9.602  85.288  1.00  0.00              
ATOM    453  CG2 THR A  63     -26.254  -9.385  82.957  1.00  0.00              
ATOM    454  C   THR A  63     -22.711 -10.269  83.967  1.00  0.00              
ATOM    455  O   THR A  63     -22.344  -9.694  84.999  1.00  0.00              
ATOM    456  N   LEU A  64     -21.877 -10.777  83.058  1.00  0.00              
ATOM    457  CA  LEU A  64     -20.441 -10.547  83.091  1.00  0.00              
ATOM    458  CB  LEU A  64     -19.705 -11.581  82.244  1.00  0.00              
ATOM    459  CG  LEU A  64     -19.785 -13.069  82.558  1.00  0.00              
ATOM    460  CD1 LEU A  64     -19.019 -13.831  81.493  1.00  0.00              
ATOM    461  CD2 LEU A  64     -19.221 -13.395  83.931  1.00  0.00              
ATOM    462  C   LEU A  64     -20.031  -9.167  82.597  1.00  0.00              
ATOM    463  O   LEU A  64     -20.694  -8.563  81.752  1.00  0.00              
ATOM    464  N   LYS A  65     -18.913  -8.673  83.128  1.00  0.00              
ATOM    465  CA  LYS A  65     -18.290  -7.440  82.676  1.00  0.00              
ATOM    466  CB  LYS A  65     -18.492  -6.305  83.671  1.00  0.00              
ATOM    467  CG  LYS A  65     -19.882  -5.736  83.874  1.00  0.00              
ATOM    468  CD  LYS A  65     -19.708  -4.677  84.945  1.00  0.00              
ATOM    469  CE  LYS A  65     -20.962  -3.866  85.195  1.00  0.00              
ATOM    470  NZ  LYS A  65     -20.689  -2.896  86.238  1.00  0.00              
ATOM    471  C   LYS A  65     -16.787  -7.656  82.594  1.00  0.00              
ATOM    472  O   LYS A  65     -16.211  -8.373  83.418  1.00  0.00              
ATOM    473  N   TYR A  66     -16.146  -7.043  81.598  1.00  0.00              
ATOM    474  CA  TYR A  66     -14.697  -6.910  81.582  1.00  0.00              
ATOM    475  CB  TYR A  66     -14.118  -7.051  80.170  1.00  0.00              
ATOM    476  CG  TYR A  66     -14.247  -8.421  79.519  1.00  0.00              
ATOM    477  CD1 TYR A  66     -15.328  -8.697  78.703  1.00  0.00              
ATOM    478  CE1 TYR A  66     -15.381  -9.886  78.004  1.00  0.00              
ATOM    479  CD2 TYR A  66     -13.240  -9.354  79.672  1.00  0.00              
ATOM    480  CE2 TYR A  66     -13.290 -10.545  78.976  1.00  0.00              
ATOM    481  CZ  TYR A  66     -14.352 -10.794  78.130  1.00  0.00              
ATOM    482  OH  TYR A  66     -14.376 -11.956  77.379  1.00  0.00              
ATOM    483  C   TYR A  66     -14.368  -5.512  82.103  1.00  0.00              
ATOM    484  O   TYR A  66     -14.751  -4.528  81.464  1.00  0.00              
ATOM    485  N   PRO A  67     -13.724  -5.340  83.266  1.00  0.00              
ATOM    486  CD  PRO A  67     -13.656  -6.344  84.318  1.00  0.00              
ATOM    487  CA  PRO A  67     -13.283  -4.040  83.776  1.00  0.00              
ATOM    488  CB  PRO A  67     -12.900  -4.343  85.208  1.00  0.00              
ATOM    489  CG  PRO A  67     -13.805  -5.492  85.559  1.00  0.00              
ATOM    490  C   PRO A  67     -12.113  -3.429  83.015  1.00  0.00              
ATOM    491  O   PRO A  67     -11.941  -2.209  83.000  1.00  0.00              
ATOM    492  N   ILE A  68     -11.276  -4.274  82.407  1.00  0.00              
ATOM    493  CA  ILE A  68     -10.170  -3.810  81.586  1.00  0.00              
ATOM    494  CB  ILE A  68      -8.890  -4.646  81.820  1.00  0.00              
ATOM    495  CG2 ILE A  68      -7.721  -3.937  81.141  1.00  0.00              
ATOM    496  CG1 ILE A  68      -8.577  -4.865  83.296  1.00  0.00              
ATOM    497  CD1 ILE A  68      -7.462  -5.895  83.563  1.00  0.00              
ATOM    498  C   ILE A  68     -10.644  -3.987  80.151  1.00  0.00              
ATOM    499  O   ILE A  68     -10.812  -5.114  79.677  1.00  0.00              
ATOM    500  N   GLU A  69     -10.908  -2.890  79.447  1.00  0.00              
ATOM    501  CA  GLU A  69     -11.395  -2.965  78.082  1.00  0.00              
ATOM    502  CB  GLU A  69     -12.797  -2.376  77.980  1.00  0.00              
ATOM    503  CG  GLU A  69     -13.795  -3.284  78.690  1.00  0.00              
ATOM    504  CD  GLU A  69     -15.206  -2.740  78.832  1.00  0.00              
ATOM    505  OE1 GLU A  69     -16.125  -3.344  78.281  1.00  0.00              
ATOM    506  OE2 GLU A  69     -15.386  -1.709  79.486  1.00  0.00              
ATOM    507  C   GLU A  69     -10.427  -2.278  77.139  1.00  0.00              
ATOM    508  O   GLU A  69     -10.101  -1.098  77.282  1.00  0.00              
ATOM    509  N   HIS A  70      -9.924  -3.073  76.190  1.00  0.00              
ATOM    510  CA  HIS A  70      -8.943  -2.636  75.200  1.00  0.00              
ATOM    511  CB  HIS A  70      -9.591  -1.746  74.136  1.00  0.00              
ATOM    512  CG  HIS A  70     -10.606  -2.473  73.269  1.00  0.00              
ATOM    513  ND1 HIS A  70     -11.904  -2.227  73.202  1.00  0.00              
ATOM    514  CD2 HIS A  70     -10.310  -3.503  72.406  1.00  0.00              
ATOM    515  NE2 HIS A  70     -11.459  -3.820  71.867  1.00  0.00              
ATOM    516  CE1 HIS A  70     -12.417  -3.060  72.339  1.00  0.00              
ATOM    517  C   HIS A  70      -7.694  -1.990  75.798  1.00  0.00              
ATOM    518  O   HIS A  70      -7.165  -0.982  75.322  1.00  0.00              
ATOM    519  N   GLY A  71      -7.228  -2.587  76.897  1.00  0.00              
ATOM    520  CA  GLY A  71      -6.096  -2.063  77.640  1.00  0.00              
ATOM    521  C   GLY A  71      -6.496  -1.069  78.722  1.00  0.00              
ATOM    522  O   GLY A  71      -5.885  -1.045  79.791  1.00  0.00              
ATOM    523  N   ILE A  72      -7.537  -0.264  78.492  1.00  0.00              
ATOM    524  CA  ILE A  72      -7.881   0.820  79.398  1.00  0.00              
ATOM    525  CB  ILE A  72      -8.494   2.001  78.604  1.00  0.00              
ATOM    526  CG2 ILE A  72      -8.825   3.165  79.538  1.00  0.00              
ATOM    527  CG1 ILE A  72      -7.539   2.466  77.503  1.00  0.00              
ATOM    528  CD1 ILE A  72      -8.124   3.494  76.515  1.00  0.00              
ATOM    529  C   ILE A  72      -8.829   0.296  80.468  1.00  0.00              
ATOM    530  O   ILE A  72      -9.819  -0.381  80.177  1.00  0.00              
ATOM    531  N   ILE A  73      -8.521   0.577  81.733  1.00  0.00              
ATOM    532  CA  ILE A  73      -9.382   0.138  82.819  1.00  0.00              
ATOM    533  CB  ILE A  73      -8.586  -0.052  84.121  1.00  0.00              
ATOM    534  CG2 ILE A  73      -9.535  -0.547  85.204  1.00  0.00              
ATOM    535  CG1 ILE A  73      -7.429  -1.030  83.931  1.00  0.00              
ATOM    536  CD1 ILE A  73      -6.489  -1.183  85.141  1.00  0.00              
ATOM    537  C   ILE A  73     -10.540   1.113  82.996  1.00  0.00              
ATOM    538  O   ILE A  73     -10.351   2.288  83.331  1.00  0.00              
ATOM    539  N   THR A  74     -11.743   0.601  82.746  1.00  0.00              
ATOM    540  CA  THR A  74     -12.959   1.391  82.798  1.00  0.00              
ATOM    541  CB  THR A  74     -13.853   0.995  81.607  1.00  0.00              
ATOM    542  OG1 THR A  74     -13.989  -0.421  81.684  1.00  0.00              
ATOM    543  CG2 THR A  74     -13.267   1.405  80.262  1.00  0.00              
ATOM    544  C   THR A  74     -13.704   1.237  84.120  1.00  0.00              
ATOM    545  O   THR A  74     -13.831   2.189  84.892  1.00  0.00              
ATOM    546  N   ASN A  75     -14.196   0.032  84.428  1.00  0.00              
ATOM    547  CA  ASN A  75     -15.043  -0.171  85.598  1.00  0.00              
ATOM    548  CB  ASN A  75     -16.018  -1.335  85.344  1.00  0.00              
ATOM    549  CG  ASN A  75     -17.245  -1.357  86.255  1.00  0.00              
ATOM    550  OD1 ASN A  75     -18.381  -1.452  85.796  1.00  0.00              
ATOM    551  ND2 ASN A  75     -17.127  -1.302  87.575  1.00  0.00              
ATOM    552  C   ASN A  75     -14.221  -0.368  86.875  1.00  0.00              
ATOM    553  O   ASN A  75     -14.234  -1.429  87.511  1.00  0.00              
ATOM    554  N   TRP A  76     -13.563   0.714  87.300  1.00  0.00              
ATOM    555  CA  TRP A  76     -12.634   0.725  88.427  1.00  0.00              
ATOM    556  CB  TRP A  76     -12.202   2.151  88.740  1.00  0.00              
ATOM    557  CG  TRP A  76     -11.081   2.602  87.817  1.00  0.00              
ATOM    558  CD2 TRP A  76      -9.740   2.494  88.055  1.00  0.00              
ATOM    559  CE2 TRP A  76      -9.207   2.959  86.893  1.00  0.00              
ATOM    560  CE3 TRP A  76      -9.022   1.702  88.919  1.00  0.00              
ATOM    561  CD1 TRP A  76     -11.327   3.125  86.567  1.00  0.00              
ATOM    562  NE1 TRP A  76     -10.151   3.308  86.008  1.00  0.00              
ATOM    563  CZ2 TRP A  76      -7.920   2.691  86.507  1.00  0.00              
ATOM    564  CZ3 TRP A  76      -7.713   1.435  88.561  1.00  0.00              
ATOM    565  CH2 TRP A  76      -7.171   1.922  87.378  1.00  0.00              
ATOM    566  C   TRP A  76     -12.978   0.001  89.720  1.00  0.00              
ATOM    567  O   TRP A  76     -12.126  -0.701  90.264  1.00  0.00              
ATOM    568  N   ASP A  77     -14.211   0.100  90.227  1.00  0.00              
ATOM    569  CA  ASP A  77     -14.609  -0.665  91.410  1.00  0.00              
ATOM    570  CB  ASP A  77     -15.975  -0.246  91.929  1.00  0.00              
ATOM    571  CG  ASP A  77     -15.905   1.025  92.761  1.00  0.00              
ATOM    572  OD1 ASP A  77     -15.974   0.937  93.985  1.00  0.00              
ATOM    573  OD2 ASP A  77     -15.793   2.098  92.167  1.00  0.00              
ATOM    574  C   ASP A  77     -14.567  -2.173  91.231  1.00  0.00              
ATOM    575  O   ASP A  77     -14.244  -2.932  92.145  1.00  0.00              
ATOM    576  N   ASP A  78     -14.820  -2.606  89.999  1.00  0.00              
ATOM    577  CA  ASP A  78     -14.788  -4.019  89.667  1.00  0.00              
ATOM    578  CB  ASP A  78     -15.713  -4.332  88.498  1.00  0.00              
ATOM    579  CG  ASP A  78     -17.207  -4.188  88.766  1.00  0.00              
ATOM    580  OD1 ASP A  78     -17.626  -3.693  89.816  1.00  0.00              
ATOM    581  OD2 ASP A  78     -17.996  -4.541  87.895  1.00  0.00              
ATOM    582  C   ASP A  78     -13.365  -4.450  89.358  1.00  0.00              
ATOM    583  O   ASP A  78     -13.013  -5.616  89.526  1.00  0.00              
ATOM    584  N   MET A  79     -12.523  -3.507  88.919  1.00  0.00              
ATOM    585  CA  MET A  79     -11.083  -3.721  88.872  1.00  0.00              
ATOM    586  CB  MET A  79     -10.391  -2.514  88.261  1.00  0.00              
ATOM    587  CG  MET A  79      -8.912  -2.708  87.967  1.00  0.00              
ATOM    588  SD  MET A  79      -8.633  -3.801  86.553  1.00  0.00              
ATOM    589  CE  MET A  79      -7.939  -5.204  87.374  1.00  0.00              
ATOM    590  C   MET A  79     -10.540  -3.950  90.280  1.00  0.00              
ATOM    591  O   MET A  79      -9.699  -4.825  90.488  1.00  0.00              
ATOM    592  N   GLU A  80     -11.026  -3.179  91.261  1.00  0.00              
ATOM    593  CA  GLU A  80     -10.719  -3.413  92.667  1.00  0.00              
ATOM    594  CB  GLU A  80     -11.393  -2.379  93.557  1.00  0.00              
ATOM    595  CG  GLU A  80     -10.920  -0.959  93.303  1.00  0.00              
ATOM    596  CD  GLU A  80     -11.668   0.088  94.112  1.00  0.00              
ATOM    597  OE1 GLU A  80     -11.383   0.237  95.298  1.00  0.00              
ATOM    598  OE2 GLU A  80     -12.534   0.760  93.549  1.00  0.00              
ATOM    599  C   GLU A  80     -11.146  -4.806  93.111  1.00  0.00              
ATOM    600  O   GLU A  80     -10.389  -5.493  93.796  1.00  0.00              
ATOM    601  N   LYS A  81     -12.347  -5.242  92.711  1.00  0.00              
ATOM    602  CA  LYS A  81     -12.779  -6.623  92.903  1.00  0.00              
ATOM    603  CB  LYS A  81     -14.181  -6.836  92.350  1.00  0.00              
ATOM    604  CG  LYS A  81     -15.255  -6.179  93.195  1.00  0.00              
ATOM    605  CD  LYS A  81     -16.189  -7.263  93.697  1.00  0.00              
ATOM    606  CE  LYS A  81     -17.184  -6.686  94.686  1.00  0.00              
ATOM    607  NZ  LYS A  81     -18.147  -7.705  95.053  1.00  0.00              
ATOM    608  C   LYS A  81     -11.835  -7.657  92.301  1.00  0.00              
ATOM    609  O   LYS A  81     -11.520  -8.658  92.952  1.00  0.00              
ATOM    610  N   ILE A  82     -11.350  -7.423  91.073  1.00  0.00              
ATOM    611  CA  ILE A  82     -10.332  -8.280  90.476  1.00  0.00              
ATOM    612  CB  ILE A  82     -10.032  -7.921  88.999  1.00  0.00              
ATOM    613  CG2 ILE A  82      -8.877  -8.760  88.451  1.00  0.00              
ATOM    614  CG1 ILE A  82     -11.266  -8.110  88.126  1.00  0.00              
ATOM    615  CD1 ILE A  82     -11.054  -7.749  86.644  1.00  0.00              
ATOM    616  C   ILE A  82      -9.065  -8.284  91.320  1.00  0.00              
ATOM    617  O   ILE A  82      -8.629  -9.362  91.713  1.00  0.00              
ATOM    618  N   TRP A  83      -8.495  -7.126  91.669  1.00  0.00              
ATOM    619  CA  TRP A  83      -7.295  -7.069  92.497  1.00  0.00              
ATOM    620  CB  TRP A  83      -6.831  -5.631  92.698  1.00  0.00              
ATOM    621  CG  TRP A  83      -6.294  -4.944  91.447  1.00  0.00              
ATOM    622  CD2 TRP A  83      -6.379  -3.612  91.154  1.00  0.00              
ATOM    623  CE2 TRP A  83      -5.727  -3.533  89.967  1.00  0.00              
ATOM    624  CE3 TRP A  83      -6.735  -2.501  91.876  1.00  0.00              
ATOM    625  CD1 TRP A  83      -5.618  -5.624  90.451  1.00  0.00              
ATOM    626  NE1 TRP A  83      -5.283  -4.723  89.548  1.00  0.00              
ATOM    627  CZ2 TRP A  83      -5.363  -2.346  89.384  1.00  0.00              
ATOM    628  CZ3 TRP A  83      -6.402  -1.283  91.304  1.00  0.00              
ATOM    629  CH2 TRP A  83      -5.730  -1.208  90.086  1.00  0.00              
ATOM    630  C   TRP A  83      -7.450  -7.746  93.852  1.00  0.00              
ATOM    631  O   TRP A  83      -6.527  -8.402  94.339  1.00  0.00              
ATOM    632  N   HIS A  84      -8.641  -7.629  94.448  1.00  0.00              
ATOM    633  CA  HIS A  84      -8.984  -8.333  95.674  1.00  0.00              
ATOM    634  CB  HIS A  84     -10.401  -7.950  96.097  1.00  0.00              
ATOM    635  CG  HIS A  84     -10.781  -8.393  97.502  1.00  0.00              
ATOM    636  ND1 HIS A  84     -10.432  -7.814  98.641  1.00  0.00              
ATOM    637  CD2 HIS A  84     -11.578  -9.476  97.792  1.00  0.00              
ATOM    638  NE2 HIS A  84     -11.663  -9.485  99.097  1.00  0.00              
ATOM    639  CE1 HIS A  84     -10.980  -8.492  99.612  1.00  0.00              
ATOM    640  C   HIS A  84      -8.868  -9.843  95.479  1.00  0.00              
ATOM    641  O   HIS A  84      -8.288 -10.535  96.317  1.00  0.00              
ATOM    642  N   HIS A  85      -9.375 -10.356  94.353  1.00  0.00              
ATOM    643  CA  HIS A  85      -9.242 -11.764  93.999  1.00  0.00              
ATOM    644  CB  HIS A  85     -10.026 -11.995  92.706  1.00  0.00              
ATOM    645  CG  HIS A  85     -10.435 -13.426  92.395  1.00  0.00              
ATOM    646  ND1 HIS A  85      -9.928 -14.231  91.473  1.00  0.00              
ATOM    647  CD2 HIS A  85     -11.491 -14.073  92.997  1.00  0.00              
ATOM    648  NE2 HIS A  85     -11.557 -15.237  92.403  1.00  0.00              
ATOM    649  CE1 HIS A  85     -10.627 -15.333  91.484  1.00  0.00              
ATOM    650  C   HIS A  85      -7.757 -12.102  93.834  1.00  0.00              
ATOM    651  O   HIS A  85      -7.222 -12.928  94.580  1.00  0.00              
ATOM    652  N   THR A  86      -7.070 -11.386  92.927  1.00  0.00              
ATOM    653  CA  THR A  86      -5.648 -11.537  92.628  1.00  0.00              
ATOM    654  CB  THR A  86      -5.171 -10.302  91.825  1.00  0.00              
ATOM    655  OG1 THR A  86      -6.051 -10.166  90.721  1.00  0.00              
ATOM    656  CG2 THR A  86      -3.742 -10.414  91.321  1.00  0.00              
ATOM    657  C   THR A  86      -4.772 -11.696  93.865  1.00  0.00              
ATOM    658  O   THR A  86      -4.037 -12.676  93.995  1.00  0.00              
ATOM    659  N   PHE A  87      -4.880 -10.749  94.796  1.00  0.00              
ATOM    660  CA  PHE A  87      -4.030 -10.762  95.969  1.00  0.00              
ATOM    661  CB  PHE A  87      -3.866  -9.351  96.533  1.00  0.00              
ATOM    662  CG  PHE A  87      -3.374  -8.318  95.523  1.00  0.00              
ATOM    663  CD1 PHE A  87      -3.959  -7.067  95.506  1.00  0.00              
ATOM    664  CD2 PHE A  87      -2.385  -8.627  94.605  1.00  0.00              
ATOM    665  CE1 PHE A  87      -3.574  -6.142  94.559  1.00  0.00              
ATOM    666  CE2 PHE A  87      -2.009  -7.696  93.659  1.00  0.00              
ATOM    667  CZ  PHE A  87      -2.605  -6.456  93.632  1.00  0.00              
ATOM    668  C   PHE A  87      -4.569 -11.706  97.030  1.00  0.00              
ATOM    669  O   PHE A  87      -3.891 -12.665  97.404  1.00  0.00              
ATOM    670  N   TYR A  88      -5.817 -11.512  97.463  1.00  0.00              
ATOM    671  CA  TYR A  88      -6.296 -12.163  98.670  1.00  0.00              
ATOM    672  CB  TYR A  88      -7.432 -11.371  99.316  1.00  0.00              
ATOM    673  CG  TYR A  88      -7.042  -9.959  99.738  1.00  0.00              
ATOM    674  CD1 TYR A  88      -7.282  -8.906  98.880  1.00  0.00              
ATOM    675  CE1 TYR A  88      -6.989  -7.616  99.259  1.00  0.00              
ATOM    676  CD2 TYR A  88      -6.482  -9.723 100.979  1.00  0.00              
ATOM    677  CE2 TYR A  88      -6.180  -8.431 101.365  1.00  0.00              
ATOM    678  CZ  TYR A  88      -6.442  -7.388 100.501  1.00  0.00              
ATOM    679  OH  TYR A  88      -6.139  -6.090 100.857  1.00  0.00              
ATOM    680  C   TYR A  88      -6.694 -13.623  98.515  1.00  0.00              
ATOM    681  O   TYR A  88      -6.480 -14.385  99.458  1.00  0.00              
ATOM    682  N   ASN A  89      -7.256 -14.081  97.387  1.00  0.00              
ATOM    683  CA  ASN A  89      -7.589 -15.499  97.283  1.00  0.00              
ATOM    684  CB  ASN A  89      -9.077 -15.759  96.974  1.00  0.00              
ATOM    685  CG  ASN A  89      -9.511 -15.721  95.513  1.00  0.00              
ATOM    686  OD1 ASN A  89      -8.921 -15.053  94.673  1.00  0.00              
ATOM    687  ND2 ASN A  89     -10.562 -16.432  95.133  1.00  0.00              
ATOM    688  C   ASN A  89      -6.685 -16.279  96.339  1.00  0.00              
ATOM    689  O   ASN A  89      -6.426 -17.460  96.575  1.00  0.00              
ATOM    690  N   GLU A  90      -6.227 -15.636  95.258  1.00  0.00              
ATOM    691  CA  GLU A  90      -5.309 -16.261  94.317  1.00  0.00              
ATOM    692  CB  GLU A  90      -5.323 -15.522  92.982  1.00  0.00              
ATOM    693  CG  GLU A  90      -6.670 -15.431  92.275  1.00  0.00              
ATOM    694  CD  GLU A  90      -7.226 -16.751  91.765  1.00  0.00              
ATOM    695  OE1 GLU A  90      -6.879 -17.131  90.647  1.00  0.00              
ATOM    696  OE2 GLU A  90      -8.023 -17.380  92.459  1.00  0.00              
ATOM    697  C   GLU A  90      -3.882 -16.339  94.844  1.00  0.00              
ATOM    698  O   GLU A  90      -3.332 -17.431  94.976  1.00  0.00              
ATOM    699  N   LEU A  91      -3.250 -15.198  95.138  1.00  0.00              
ATOM    700  CA  LEU A  91      -1.908 -15.202  95.706  1.00  0.00              
ATOM    701  CB  LEU A  91      -1.145 -13.955  95.277  1.00  0.00              
ATOM    702  CG  LEU A  91      -0.851 -13.797  93.791  1.00  0.00              
ATOM    703  CD1 LEU A  91      -0.210 -12.450  93.521  1.00  0.00              
ATOM    704  CD2 LEU A  91       0.026 -14.933  93.288  1.00  0.00              
ATOM    705  C   LEU A  91      -1.880 -15.353  97.222  1.00  0.00              
ATOM    706  O   LEU A  91      -0.830 -15.596  97.818  1.00  0.00              
ATOM    707  N   ARG A  92      -3.051 -15.166  97.845  1.00  0.00              
ATOM    708  CA  ARG A  92      -3.313 -15.433  99.258  1.00  0.00              
ATOM    709  CB  ARG A  92      -3.138 -16.919  99.603  1.00  0.00              
ATOM    710  CG  ARG A  92      -3.982 -17.811  98.704  1.00  0.00              
ATOM    711  CD  ARG A  92      -4.048 -19.255  99.173  1.00  0.00              
ATOM    712  NE  ARG A  92      -4.812 -19.400 100.404  1.00  0.00              
ATOM    713  CZ  ARG A  92      -6.147 -19.335 100.454  1.00  0.00              
ATOM    714  NH1 ARG A  92      -6.735 -19.544 101.625  1.00  0.00              
ATOM    715  NH2 ARG A  92      -6.887 -19.036  99.385  1.00  0.00              
ATOM    716  C   ARG A  92      -2.535 -14.531 100.212  1.00  0.00              
ATOM    717  O   ARG A  92      -2.231 -14.873 101.357  1.00  0.00              
ATOM    718  N   VAL A  93      -2.250 -13.318  99.734  1.00  0.00              
ATOM    719  CA  VAL A  93      -1.424 -12.365 100.458  1.00  0.00              
ATOM    720  CB  VAL A  93      -0.022 -12.197  99.817  1.00  0.00              
ATOM    721  CG1 VAL A  93       0.830 -13.444  99.993  1.00  0.00              
ATOM    722  CG2 VAL A  93      -0.101 -11.816  98.345  1.00  0.00              
ATOM    723  C   VAL A  93      -2.110 -11.011 100.540  1.00  0.00              
ATOM    724  O   VAL A  93      -2.998 -10.692  99.744  1.00  0.00              
ATOM    725  N   ALA A  94      -1.699 -10.191 101.506  1.00  0.00              
ATOM    726  CA  ALA A  94      -2.212  -8.838 101.596  1.00  0.00              
ATOM    727  CB  ALA A  94      -2.338  -8.420 103.055  1.00  0.00              
ATOM    728  C   ALA A  94      -1.255  -7.876 100.901  1.00  0.00              
ATOM    729  O   ALA A  94      -0.054  -7.879 101.202  1.00  0.00              
ATOM    730  N   PRO A  95      -1.716  -7.035  99.962  1.00  0.00              
ATOM    731  CD  PRO A  95      -3.054  -7.079  99.390  1.00  0.00              
ATOM    732  CA  PRO A  95      -0.921  -5.987  99.325  1.00  0.00              
ATOM    733  CB  PRO A  95      -1.898  -5.360  98.350  1.00  0.00              
ATOM    734  CG  PRO A  95      -3.251  -5.647  98.941  1.00  0.00              
ATOM    735  C   PRO A  95      -0.354  -4.984 100.323  1.00  0.00              
ATOM    736  O   PRO A  95       0.704  -4.403 100.095  1.00  0.00              
ATOM    737  N   GLU A  96      -1.016  -4.845 101.479  1.00  0.00              
ATOM    738  CA  GLU A  96      -0.505  -4.096 102.622  1.00  0.00              
ATOM    739  CB  GLU A  96      -1.454  -4.209 103.817  1.00  0.00              
ATOM    740  CG  GLU A  96      -2.804  -3.484 103.729  1.00  0.00              
ATOM    741  CD  GLU A  96      -3.935  -4.120 102.922  1.00  0.00              
ATOM    742  OE1 GLU A  96      -5.006  -3.521 102.852  1.00  0.00              
ATOM    743  OE2 GLU A  96      -3.784  -5.230 102.394  1.00  0.00              
ATOM    744  C   GLU A  96       0.890  -4.512 103.087  1.00  0.00              
ATOM    745  O   GLU A  96       1.597  -3.741 103.735  1.00  0.00              
ATOM    746  N   GLU A  97       1.303  -5.742 102.772  1.00  0.00              
ATOM    747  CA  GLU A  97       2.634  -6.217 103.111  1.00  0.00              
ATOM    748  CB  GLU A  97       2.582  -7.710 103.404  1.00  0.00              
ATOM    749  CG  GLU A  97       1.522  -8.180 104.393  1.00  0.00              
ATOM    750  CD  GLU A  97       1.325  -9.689 104.358  1.00  0.00              
ATOM    751  OE1 GLU A  97       0.608 -10.173 103.477  1.00  0.00              
ATOM    752  OE2 GLU A  97       1.884 -10.379 105.206  1.00  0.00              
ATOM    753  C   GLU A  97       3.617  -6.008 101.963  1.00  0.00              
ATOM    754  O   GLU A  97       4.828  -5.938 102.184  1.00  0.00              
ATOM    755  N   HIS A  98       3.143  -5.872 100.721  1.00  0.00              
ATOM    756  CA  HIS A  98       3.967  -6.188  99.564  1.00  0.00              
ATOM    757  CB  HIS A  98       3.382  -7.389  98.830  1.00  0.00              
ATOM    758  CG  HIS A  98       3.381  -8.684  99.625  1.00  0.00              
ATOM    759  ND1 HIS A  98       2.404  -9.180 100.368  1.00  0.00              
ATOM    760  CD2 HIS A  98       4.449  -9.544  99.685  1.00  0.00              
ATOM    761  NE2 HIS A  98       4.060 -10.515 100.466  1.00  0.00              
ATOM    762  CE1 HIS A  98       2.835 -10.304 100.874  1.00  0.00              
ATOM    763  C   HIS A  98       4.169  -5.062  98.556  1.00  0.00              
ATOM    764  O   HIS A  98       3.199  -4.429  98.126  1.00  0.00              
ATOM    765  N   PRO A  99       5.415  -4.772  98.139  1.00  0.00              
ATOM    766  CD  PRO A  99       6.639  -5.231  98.789  1.00  0.00              
ATOM    767  CA  PRO A  99       5.721  -3.854  97.044  1.00  0.00              
ATOM    768  CB  PRO A  99       7.235  -3.896  96.980  1.00  0.00              
ATOM    769  CG  PRO A  99       7.629  -4.146  98.411  1.00  0.00              
ATOM    770  C   PRO A  99       5.085  -4.353  95.752  1.00  0.00              
ATOM    771  O   PRO A  99       5.388  -5.450  95.283  1.00  0.00              
ATOM    772  N   THR A 100       4.163  -3.584  95.178  1.00  0.00              
ATOM    773  CA  THR A 100       3.364  -4.091  94.075  1.00  0.00              
ATOM    774  CB  THR A 100       1.876  -3.930  94.441  1.00  0.00              
ATOM    775  OG1 THR A 100       1.695  -4.613  95.680  1.00  0.00              
ATOM    776  CG2 THR A 100       0.944  -4.540  93.401  1.00  0.00              
ATOM    777  C   THR A 100       3.711  -3.451  92.734  1.00  0.00              
ATOM    778  O   THR A 100       3.850  -2.232  92.619  1.00  0.00              
ATOM    779  N   LEU A 101       3.881  -4.278  91.705  1.00  0.00              
ATOM    780  CA  LEU A 101       4.128  -3.811  90.355  1.00  0.00              
ATOM    781  CB  LEU A 101       5.404  -4.443  89.802  1.00  0.00              
ATOM    782  CG  LEU A 101       5.925  -3.989  88.442  1.00  0.00              
ATOM    783  CD1 LEU A 101       6.269  -2.511  88.453  1.00  0.00              
ATOM    784  CD2 LEU A 101       7.159  -4.783  88.071  1.00  0.00              
ATOM    785  C   LEU A 101       2.936  -4.166  89.480  1.00  0.00              
ATOM    786  O   LEU A 101       2.553  -5.334  89.344  1.00  0.00              
ATOM    787  N   LEU A 102       2.333  -3.130  88.901  1.00  0.00              
ATOM    788  CA  LEU A 102       1.181  -3.301  88.033  1.00  0.00              
ATOM    789  CB  LEU A 102       0.014  -2.467  88.541  1.00  0.00              
ATOM    790  CG  LEU A 102      -0.621  -2.881  89.862  1.00  0.00              
ATOM    791  CD1 LEU A 102      -1.505  -1.776  90.383  1.00  0.00              
ATOM    792  CD2 LEU A 102      -1.413  -4.168  89.718  1.00  0.00              
ATOM    793  C   LEU A 102       1.521  -2.914  86.606  1.00  0.00              
ATOM    794  O   LEU A 102       2.205  -1.916  86.356  1.00  0.00              
ATOM    795  N   THR A 103       1.066  -3.720  85.650  1.00  0.00              
ATOM    796  CA  THR A 103       1.394  -3.489  84.255  1.00  0.00              
ATOM    797  CB  THR A 103       1.452  -4.837  83.524  1.00  0.00              
ATOM    798  OG1 THR A 103       0.157  -5.421  83.642  1.00  0.00              
ATOM    799  CG2 THR A 103       2.524  -5.751  84.097  1.00  0.00              
ATOM    800  C   THR A 103       0.450  -2.527  83.542  1.00  0.00              
ATOM    801  O   THR A 103      -0.728  -2.845  83.349  1.00  0.00              
ATOM    802  N   GLU A 104       0.942  -1.359  83.136  1.00  0.00              
ATOM    803  CA  GLU A 104       0.156  -0.446  82.328  1.00  0.00              
ATOM    804  CB  GLU A 104       0.623   0.995  82.520  1.00  0.00              
ATOM    805  CG  GLU A 104      -0.229   1.986  81.737  1.00  0.00              
ATOM    806  CD  GLU A 104      -0.031   3.455  82.056  1.00  0.00              
ATOM    807  OE1 GLU A 104       1.088   3.966  81.959  1.00  0.00              
ATOM    808  OE2 GLU A 104      -1.023   4.089  82.409  1.00  0.00              
ATOM    809  C   GLU A 104       0.241  -0.830  80.859  1.00  0.00              
ATOM    810  O   GLU A 104       1.326  -1.037  80.307  1.00  0.00              
ATOM    811  N   ALA A 105      -0.928  -0.944  80.231  1.00  0.00              
ATOM    812  CA  ALA A 105      -1.015  -1.063  78.785  1.00  0.00              
ATOM    813  CB  ALA A 105      -2.473  -1.226  78.387  1.00  0.00              
ATOM    814  C   ALA A 105      -0.487   0.195  78.097  1.00  0.00              
ATOM    815  O   ALA A 105      -0.717   1.302  78.601  1.00  0.00              
ATOM    816  N   PRO A 106       0.249   0.103  76.978  1.00  0.00              
ATOM    817  CD  PRO A 106       0.744  -1.144  76.403  1.00  0.00              
ATOM    818  CA  PRO A 106       0.720   1.261  76.219  1.00  0.00              
ATOM    819  CB  PRO A 106       1.364   0.624  75.009  1.00  0.00              
ATOM    820  CG  PRO A 106       1.909  -0.671  75.557  1.00  0.00              
ATOM    821  C   PRO A 106      -0.428   2.191  75.839  1.00  0.00              
ATOM    822  O   PRO A 106      -1.548   1.751  75.580  1.00  0.00              
ATOM    823  N   LEU A 107      -0.159   3.498  75.897  1.00  0.00              
ATOM    824  CA  LEU A 107      -1.143   4.551  75.652  1.00  0.00              
ATOM    825  CB  LEU A 107      -1.655   4.533  74.200  1.00  0.00              
ATOM    826  CG  LEU A 107      -0.668   4.738  73.055  1.00  0.00              
ATOM    827  CD1 LEU A 107      -1.371   4.530  71.726  1.00  0.00              
ATOM    828  CD2 LEU A 107      -0.020   6.113  73.113  1.00  0.00              
ATOM    829  C   LEU A 107      -2.314   4.651  76.635  1.00  0.00              
ATOM    830  O   LEU A 107      -3.215   5.469  76.430  1.00  0.00              
ATOM    831  N   ASN A 108      -2.346   3.865  77.722  1.00  0.00              
ATOM    832  CA  ASN A 108      -3.342   4.048  78.776  1.00  0.00              
ATOM    833  CB  ASN A 108      -3.277   2.890  79.771  1.00  0.00              
ATOM    834  CG  ASN A 108      -4.304   2.959  80.891  1.00  0.00              
ATOM    835  OD1 ASN A 108      -5.484   2.683  80.696  1.00  0.00              
ATOM    836  ND2 ASN A 108      -3.920   3.358  82.095  1.00  0.00              
ATOM    837  C   ASN A 108      -3.111   5.385  79.485  1.00  0.00              
ATOM    838  O   ASN A 108      -1.977   5.665  79.881  1.00  0.00              
ATOM    839  N   PRO A 109      -4.129   6.248  79.645  1.00  0.00              
ATOM    840  CD  PRO A 109      -5.496   6.006  79.191  1.00  0.00              
ATOM    841  CA  PRO A 109      -3.999   7.603  80.177  1.00  0.00              
ATOM    842  CB  PRO A 109      -5.424   8.117  80.143  1.00  0.00              
ATOM    843  CG  PRO A 109      -6.014   7.410  78.953  1.00  0.00              
ATOM    844  C   PRO A 109      -3.396   7.790  81.564  1.00  0.00              
ATOM    845  O   PRO A 109      -3.659   7.039  82.507  1.00  0.00              
ATOM    846  N   LYS A 110      -2.645   8.892  81.670  1.00  0.00              
ATOM    847  CA  LYS A 110      -1.991   9.327  82.901  1.00  0.00              
ATOM    848  CB  LYS A 110      -1.378  10.711  82.714  1.00  0.00              
ATOM    849  CG  LYS A 110      -0.312  10.799  81.634  1.00  0.00              
ATOM    850  CD  LYS A 110       0.266  12.202  81.615  1.00  0.00              
ATOM    851  CE  LYS A 110       1.423  12.274  80.635  1.00  0.00              
ATOM    852  NZ  LYS A 110       2.014  13.598  80.661  1.00  0.00              
ATOM    853  C   LYS A 110      -2.923   9.381  84.104  1.00  0.00              
ATOM    854  O   LYS A 110      -2.600   8.878  85.178  1.00  0.00              
ATOM    855  N   ALA A 111      -4.115   9.958  83.914  1.00  0.00              
ATOM    856  CA  ALA A 111      -5.139  10.012  84.951  1.00  0.00              
ATOM    857  CB  ALA A 111      -6.351  10.759  84.419  1.00  0.00              
ATOM    858  C   ALA A 111      -5.612   8.638  85.412  1.00  0.00              
ATOM    859  O   ALA A 111      -5.860   8.422  86.598  1.00  0.00              
ATOM    860  N   ASN A 112      -5.678   7.678  84.482  1.00  0.00              
ATOM    861  CA  ASN A 112      -6.116   6.319  84.777  1.00  0.00              
ATOM    862  CB  ASN A 112      -6.348   5.601  83.448  1.00  0.00              
ATOM    863  CG  ASN A 112      -6.949   4.210  83.551  1.00  0.00              
ATOM    864  OD1 ASN A 112      -6.253   3.219  83.755  1.00  0.00              
ATOM    865  ND2 ASN A 112      -8.258   4.088  83.388  1.00  0.00              
ATOM    866  C   ASN A 112      -5.045   5.629  85.620  1.00  0.00              
ATOM    867  O   ASN A 112      -5.340   4.995  86.635  1.00  0.00              
ATOM    868  N   ARG A 113      -3.779   5.826  85.232  1.00  0.00              
ATOM    869  CA  ARG A 113      -2.625   5.395  86.014  1.00  0.00              
ATOM    870  CB  ARG A 113      -1.367   5.773  85.241  1.00  0.00              
ATOM    871  CG  ARG A 113      -0.038   5.407  85.884  1.00  0.00              
ATOM    872  CD  ARG A 113       1.113   5.687  84.931  1.00  0.00              
ATOM    873  NE  ARG A 113       1.237   7.096  84.589  1.00  0.00              
ATOM    874  CZ  ARG A 113       1.619   7.505  83.377  1.00  0.00              
ATOM    875  NH1 ARG A 113       1.778   8.802  83.165  1.00  0.00              
ATOM    876  NH2 ARG A 113       1.812   6.657  82.370  1.00  0.00              
ATOM    877  C   ARG A 113      -2.599   6.017  87.410  1.00  0.00              
ATOM    878  O   ARG A 113      -2.297   5.350  88.405  1.00  0.00              
ATOM    879  N   GLU A 114      -2.928   7.307  87.504  1.00  0.00              
ATOM    880  CA  GLU A 114      -3.034   7.984  88.786  1.00  0.00              
ATOM    881  CB  GLU A 114      -3.175   9.483  88.593  1.00  0.00              
ATOM    882  CG  GLU A 114      -1.879  10.081  88.069  1.00  0.00              
ATOM    883  CD  GLU A 114      -1.958  11.570  87.799  1.00  0.00              
ATOM    884  OE1 GLU A 114      -1.694  12.349  88.716  1.00  0.00              
ATOM    885  OE2 GLU A 114      -2.273  11.953  86.672  1.00  0.00              
ATOM    886  C   GLU A 114      -4.157   7.441  89.654  1.00  0.00              
ATOM    887  O   GLU A 114      -3.969   7.296  90.861  1.00  0.00              
ATOM    888  N   LYS A 115      -5.311   7.098  89.072  1.00  0.00              
ATOM    889  CA  LYS A 115      -6.373   6.423  89.807  1.00  0.00              
ATOM    890  CB  LYS A 115      -7.660   6.350  88.989  1.00  0.00              
ATOM    891  CG  LYS A 115      -8.383   7.690  88.927  1.00  0.00              
ATOM    892  CD  LYS A 115      -8.838   8.089  90.325  1.00  0.00              
ATOM    893  CE  LYS A 115      -9.377   9.506  90.353  1.00  0.00              
ATOM    894  NZ  LYS A 115      -9.722   9.860  91.716  1.00  0.00              
ATOM    895  C   LYS A 115      -5.979   5.041  90.302  1.00  0.00              
ATOM    896  O   LYS A 115      -6.297   4.672  91.433  1.00  0.00              
ATOM    897  N   MET A 116      -5.249   4.288  89.470  1.00  0.00              
ATOM    898  CA  MET A 116      -4.625   3.032  89.872  1.00  0.00              
ATOM    899  CB  MET A 116      -3.791   2.512  88.701  1.00  0.00              
ATOM    900  CG  MET A 116      -3.077   1.192  88.924  1.00  0.00              
ATOM    901  SD  MET A 116      -2.000   0.747  87.539  1.00  0.00              
ATOM    902  CE  MET A 116      -3.075  -0.337  86.646  1.00  0.00              
ATOM    903  C   MET A 116      -3.753   3.221  91.111  1.00  0.00              
ATOM    904  O   MET A 116      -3.924   2.535  92.121  1.00  0.00              
ATOM    905  N   THR A 117      -2.865   4.216  91.042  1.00  0.00              
ATOM    906  CA  THR A 117      -1.958   4.555  92.130  1.00  0.00              
ATOM    907  CB  THR A 117      -1.021   5.682  91.635  1.00  0.00              
ATOM    908  OG1 THR A 117      -0.386   5.167  90.469  1.00  0.00              
ATOM    909  CG2 THR A 117       0.043   6.100  92.634  1.00  0.00              
ATOM    910  C   THR A 117      -2.723   4.933  93.400  1.00  0.00              
ATOM    911  O   THR A 117      -2.477   4.388  94.480  1.00  0.00              
ATOM    912  N   GLN A 118      -3.719   5.812  93.249  1.00  0.00              
ATOM    913  CA  GLN A 118      -4.563   6.262  94.344  1.00  0.00              
ATOM    914  CB  GLN A 118      -5.534   7.324  93.820  1.00  0.00              
ATOM    915  CG  GLN A 118      -6.550   7.832  94.833  1.00  0.00              
ATOM    916  CD  GLN A 118      -7.063   9.232  94.545  1.00  0.00              
ATOM    917  OE1 GLN A 118      -7.785   9.491  93.584  1.00  0.00              
ATOM    918  NE2 GLN A 118      -6.708  10.185  95.394  1.00  0.00              
ATOM    919  C   GLN A 118      -5.291   5.124  95.046  1.00  0.00              
ATOM    920  O   GLN A 118      -5.272   5.047  96.276  1.00  0.00              
ATOM    921  N   ILE A 119      -5.907   4.216  94.286  1.00  0.00              
ATOM    922  CA  ILE A 119      -6.590   3.066  94.861  1.00  0.00              
ATOM    923  CB  ILE A 119      -7.467   2.401  93.772  1.00  0.00              
ATOM    924  CG2 ILE A 119      -7.945   1.007  94.161  1.00  0.00              
ATOM    925  CG1 ILE A 119      -8.646   3.322  93.461  1.00  0.00              
ATOM    926  CD1 ILE A 119      -9.560   2.877  92.304  1.00  0.00              
ATOM    927  C   ILE A 119      -5.617   2.104  95.539  1.00  0.00              
ATOM    928  O   ILE A 119      -5.881   1.630  96.649  1.00  0.00              
ATOM    929  N   MET A 120      -4.464   1.830  94.925  1.00  0.00              
ATOM    930  CA  MET A 120      -3.490   0.932  95.529  1.00  0.00              
ATOM    931  CB  MET A 120      -2.359   0.613  94.569  1.00  0.00              
ATOM    932  CG  MET A 120      -2.835  -0.218  93.391  1.00  0.00              
ATOM    933  SD  MET A 120      -3.694  -1.732  93.886  1.00  0.00              
ATOM    934  CE  MET A 120      -2.285  -2.730  94.262  1.00  0.00              
ATOM    935  C   MET A 120      -2.928   1.427  96.852  1.00  0.00              
ATOM    936  O   MET A 120      -2.740   0.641  97.784  1.00  0.00              
ATOM    937  N   PHE A 121      -2.672   2.730  96.964  1.00  0.00              
ATOM    938  CA  PHE A 121      -2.234   3.289  98.230  1.00  0.00              
ATOM    939  CB  PHE A 121      -1.428   4.555  98.013  1.00  0.00              
ATOM    940  CG  PHE A 121      -0.065   4.263  97.409  1.00  0.00              
ATOM    941  CD1 PHE A 121       0.167   4.512  96.072  1.00  0.00              
ATOM    942  CD2 PHE A 121       0.941   3.749  98.201  1.00  0.00              
ATOM    943  CE1 PHE A 121       1.407   4.255  95.532  1.00  0.00              
ATOM    944  CE2 PHE A 121       2.177   3.489  97.651  1.00  0.00              
ATOM    945  CZ  PHE A 121       2.411   3.747  96.321  1.00  0.00              
ATOM    946  C   PHE A 121      -3.349   3.527  99.235  1.00  0.00              
ATOM    947  O   PHE A 121      -3.225   3.121 100.387  1.00  0.00              
ATOM    948  N   GLU A 122      -4.464   4.143  98.839  1.00  0.00              
ATOM    949  CA  GLU A 122      -5.529   4.462  99.780  1.00  0.00              
ATOM    950  CB  GLU A 122      -6.336   5.650  99.283  1.00  0.00              
ATOM    951  CG  GLU A 122      -5.522   6.940  99.331  1.00  0.00              
ATOM    952  CD  GLU A 122      -6.193   8.149  98.696  1.00  0.00              
ATOM    953  OE1 GLU A 122      -7.351   8.438  98.994  1.00  0.00              
ATOM    954  OE2 GLU A 122      -5.542   8.820  97.890  1.00  0.00              
ATOM    955  C   GLU A 122      -6.450   3.301 100.128  1.00  0.00              
ATOM    956  O   GLU A 122      -6.848   3.155 101.285  1.00  0.00              
ATOM    957  N   THR A 123      -6.815   2.466  99.154  1.00  0.00              
ATOM    958  CA  THR A 123      -7.677   1.324  99.415  1.00  0.00              
ATOM    959  CB  THR A 123      -8.594   1.068  98.202  1.00  0.00              
ATOM    960  OG1 THR A 123      -9.159   2.332  97.871  1.00  0.00              
ATOM    961  CG2 THR A 123      -9.694   0.056  98.490  1.00  0.00              
ATOM    962  C   THR A 123      -6.828   0.102  99.751  1.00  0.00              
ATOM    963  O   THR A 123      -6.892  -0.404 100.872  1.00  0.00              
ATOM    964  N   PHE A 124      -5.978  -0.362  98.828  1.00  0.00              
ATOM    965  CA  PHE A 124      -5.205  -1.581  99.048  1.00  0.00              
ATOM    966  CB  PHE A 124      -4.777  -2.192  97.717  1.00  0.00              
ATOM    967  CG  PHE A 124      -5.946  -2.831  96.982  1.00  0.00              
ATOM    968  CD1 PHE A 124      -6.307  -4.133  97.272  1.00  0.00              
ATOM    969  CD2 PHE A 124      -6.670  -2.100  96.060  1.00  0.00              
ATOM    970  CE1 PHE A 124      -7.406  -4.694  96.658  1.00  0.00              
ATOM    971  CE2 PHE A 124      -7.770  -2.668  95.453  1.00  0.00              
ATOM    972  CZ  PHE A 124      -8.141  -3.960  95.754  1.00  0.00              
ATOM    973  C   PHE A 124      -4.011  -1.435  99.986  1.00  0.00              
ATOM    974  O   PHE A 124      -3.438  -2.424 100.449  1.00  0.00              
ATOM    975  N   ASN A 125      -3.618  -0.181 100.234  1.00  0.00              
ATOM    976  CA  ASN A 125      -2.636   0.195 101.243  1.00  0.00              
ATOM    977  CB  ASN A 125      -3.214   0.105 102.656  1.00  0.00              
ATOM    978  CG  ASN A 125      -4.113   1.289 102.964  1.00  0.00              
ATOM    979  OD1 ASN A 125      -3.678   2.291 103.530  1.00  0.00              
ATOM    980  ND2 ASN A 125      -5.388   1.220 102.613  1.00  0.00              
ATOM    981  C   ASN A 125      -1.273  -0.463 101.127  1.00  0.00              
ATOM    982  O   ASN A 125      -0.667  -0.929 102.094  1.00  0.00              
ATOM    983  N   VAL A 126      -0.799  -0.485  99.881  1.00  0.00              
ATOM    984  CA  VAL A 126       0.524  -1.010  99.579  1.00  0.00              
ATOM    985  CB  VAL A 126       0.742  -1.183  98.055  1.00  0.00              
ATOM    986  CG1 VAL A 126      -0.197  -2.233  97.503  1.00  0.00              
ATOM    987  CG2 VAL A 126       0.534   0.107  97.285  1.00  0.00              
ATOM    988  C   VAL A 126       1.629  -0.147 100.189  1.00  0.00              
ATOM    989  O   VAL A 126       1.534   1.083 100.144  1.00  0.00              
ATOM    990  N   PRO A 127       2.688  -0.715 100.786  1.00  0.00              
ATOM    991  CD  PRO A 127       2.826  -2.137 101.075  1.00  0.00              
ATOM    992  CA  PRO A 127       3.820   0.041 101.309  1.00  0.00              
ATOM    993  CB  PRO A 127       4.622  -1.016 102.047  1.00  0.00              
ATOM    994  CG  PRO A 127       4.316  -2.294 101.308  1.00  0.00              
ATOM    995  C   PRO A 127       4.622   0.721 100.205  1.00  0.00              
ATOM    996  O   PRO A 127       5.143   1.821 100.393  1.00  0.00              
ATOM    997  N   ALA A 128       4.690   0.066  99.042  1.00  0.00              
ATOM    998  CA  ALA A 128       5.405   0.555  97.881  1.00  0.00              
ATOM    999  CB  ALA A 128       6.826   0.017  97.897  1.00  0.00              
ATOM   1000  C   ALA A 128       4.719   0.015  96.635  1.00  0.00              
ATOM   1001  O   ALA A 128       4.199  -1.107  96.654  1.00  0.00              
ATOM   1002  N   MET A 129       4.679   0.786  95.548  1.00  0.00              
ATOM   1003  CA  MET A 129       4.025   0.361  94.319  1.00  0.00              
ATOM   1004  CB  MET A 129       2.544   0.730  94.396  1.00  0.00              
ATOM   1005  CG  MET A 129       1.556  -0.064  93.550  1.00  0.00              
ATOM   1006  SD  MET A 129       1.567   0.331  91.786  1.00  0.00              
ATOM   1007  CE  MET A 129       0.437   1.691  91.830  1.00  0.00              
ATOM   1008  C   MET A 129       4.675   1.053  93.131  1.00  0.00              
ATOM   1009  O   MET A 129       5.331   2.086  93.292  1.00  0.00              
ATOM   1010  N   TYR A 130       4.546   0.470  91.938  1.00  0.00              
ATOM   1011  CA  TYR A 130       4.950   1.120  90.703  1.00  0.00              
ATOM   1012  CB  TYR A 130       6.447   0.915  90.441  1.00  0.00              
ATOM   1013  CG  TYR A 130       7.007   1.736  89.286  1.00  0.00              
ATOM   1014  CD1 TYR A 130       7.574   1.089  88.207  1.00  0.00              
ATOM   1015  CE1 TYR A 130       8.089   1.817  87.156  1.00  0.00              
ATOM   1016  CD2 TYR A 130       6.950   3.116  89.317  1.00  0.00              
ATOM   1017  CE2 TYR A 130       7.462   3.848  88.267  1.00  0.00              
ATOM   1018  CZ  TYR A 130       8.031   3.192  87.197  1.00  0.00              
ATOM   1019  OH  TYR A 130       8.569   3.918  86.155  1.00  0.00              
ATOM   1020  C   TYR A 130       4.126   0.559  89.551  1.00  0.00              
ATOM   1021  O   TYR A 130       3.712  -0.604  89.550  1.00  0.00              
ATOM   1022  N   VAL A 131       3.870   1.418  88.565  1.00  0.00              
ATOM   1023  CA  VAL A 131       3.126   1.034  87.378  1.00  0.00              
ATOM   1024  CB  VAL A 131       2.003   2.053  87.068  1.00  0.00              
ATOM   1025  CG1 VAL A 131       1.074   1.484  86.016  1.00  0.00              
ATOM   1026  CG2 VAL A 131       1.187   2.444  88.291  1.00  0.00              
ATOM   1027  C   VAL A 131       4.145   1.014  86.246  1.00  0.00              
ATOM   1028  O   VAL A 131       4.846   2.007  86.038  1.00  0.00              
ATOM   1029  N   ALA A 132       4.266  -0.092  85.510  1.00  0.00              
ATOM   1030  CA  ALA A 132       5.256  -0.199  84.447  1.00  0.00              
ATOM   1031  CB  ALA A 132       6.306  -1.227  84.830  1.00  0.00              
ATOM   1032  C   ALA A 132       4.630  -0.638  83.132  1.00  0.00              
ATOM   1033  O   ALA A 132       3.712  -1.459  83.116  1.00  0.00              
ATOM   1034  N   ILE A 133       5.118  -0.097  82.014  1.00  0.00              
ATOM   1035  CA  ILE A 133       4.507  -0.330  80.712  1.00  0.00              
ATOM   1036  CB  ILE A 133       4.827   0.847  79.752  1.00  0.00              
ATOM   1037  CG2 ILE A 133       4.295   0.599  78.340  1.00  0.00              
ATOM   1038  CG1 ILE A 133       4.244   2.145  80.312  1.00  0.00              
ATOM   1039  CD1 ILE A 133       4.604   3.425  79.528  1.00  0.00              
ATOM   1040  C   ILE A 133       4.862  -1.691  80.118  1.00  0.00              
ATOM   1041  O   ILE A 133       6.031  -2.048  79.934  1.00  0.00              
ATOM   1042  N   GLN A 134       3.788  -2.408  79.772  1.00  0.00              
ATOM   1043  CA  GLN A 134       3.827  -3.778  79.273  1.00  0.00              
ATOM   1044  CB  GLN A 134       2.440  -4.193  78.774  1.00  0.00              
ATOM   1045  CG  GLN A 134       1.463  -4.302  79.936  1.00  0.00              
ATOM   1046  CD  GLN A 134       0.059  -4.782  79.610  1.00  0.00              
ATOM   1047  OE1 GLN A 134      -0.589  -4.336  78.666  1.00  0.00              
ATOM   1048  NE2 GLN A 134      -0.451  -5.719  80.396  1.00  0.00              
ATOM   1049  C   GLN A 134       4.872  -4.092  78.213  1.00  0.00              
ATOM   1050  O   GLN A 134       5.667  -5.021  78.364  1.00  0.00              
ATOM   1051  N   ALA A 135       4.911  -3.266  77.165  1.00  0.00              
ATOM   1052  CA  ALA A 135       5.876  -3.413  76.085  1.00  0.00              
ATOM   1053  CB  ALA A 135       5.648  -2.304  75.079  1.00  0.00              
ATOM   1054  C   ALA A 135       7.332  -3.332  76.532  1.00  0.00              
ATOM   1055  O   ALA A 135       8.177  -4.108  76.078  1.00  0.00              
ATOM   1056  N   VAL A 136       7.622  -2.425  77.475  1.00  0.00              
ATOM   1057  CA  VAL A 136       8.982  -2.221  77.963  1.00  0.00              
ATOM   1058  CB  VAL A 136       9.086  -0.937  78.826  1.00  0.00              
ATOM   1059  CG1 VAL A 136      10.526  -0.663  79.244  1.00  0.00              
ATOM   1060  CG2 VAL A 136       8.549   0.278  78.081  1.00  0.00              
ATOM   1061  C   VAL A 136       9.396  -3.453  78.759  1.00  0.00              
ATOM   1062  O   VAL A 136      10.509  -3.961  78.612  1.00  0.00              
ATOM   1063  N   LEU A 137       8.458  -3.968  79.562  1.00  0.00              
ATOM   1064  CA  LEU A 137       8.674  -5.191  80.320  1.00  0.00              
ATOM   1065  CB  LEU A 137       7.497  -5.457  81.247  1.00  0.00              
ATOM   1066  CG  LEU A 137       7.180  -4.408  82.305  1.00  0.00              
ATOM   1067  CD1 LEU A 137       5.917  -4.787  83.047  1.00  0.00              
ATOM   1068  CD2 LEU A 137       8.335  -4.231  83.275  1.00  0.00              
ATOM   1069  C   LEU A 137       8.925  -6.395  79.422  1.00  0.00              
ATOM   1070  O   LEU A 137       9.847  -7.165  79.686  1.00  0.00              
ATOM   1071  N   SER A 138       8.152  -6.566  78.343  1.00  0.00              
ATOM   1072  CA  SER A 138       8.436  -7.583  77.338  1.00  0.00              
ATOM   1073  CB  SER A 138       7.366  -7.566  76.266  1.00  0.00              
ATOM   1074  OG  SER A 138       6.134  -8.045  76.777  1.00  0.00              
ATOM   1075  C   SER A 138       9.803  -7.464  76.677  1.00  0.00              
ATOM   1076  O   SER A 138      10.505  -8.468  76.532  1.00  0.00              
ATOM   1077  N   LEU A 139      10.211  -6.248  76.297  1.00  0.00              
ATOM   1078  CA  LEU A 139      11.510  -6.035  75.673  1.00  0.00              
ATOM   1079  CB  LEU A 139      11.621  -4.591  75.202  1.00  0.00              
ATOM   1080  CG  LEU A 139      12.670  -4.266  74.150  1.00  0.00              
ATOM   1081  CD1 LEU A 139      12.311  -4.863  72.801  1.00  0.00              
ATOM   1082  CD2 LEU A 139      12.821  -2.773  74.004  1.00  0.00              
ATOM   1083  C   LEU A 139      12.642  -6.370  76.641  1.00  0.00              
ATOM   1084  O   LEU A 139      13.581  -7.097  76.304  1.00  0.00              
ATOM   1085  N   TYR A 140      12.539  -5.889  77.882  1.00  0.00              
ATOM   1086  CA  TYR A 140      13.494  -6.258  78.914  1.00  0.00              
ATOM   1087  CB  TYR A 140      13.392  -5.317  80.114  1.00  0.00              
ATOM   1088  CG  TYR A 140      14.280  -4.084  79.952  1.00  0.00              
ATOM   1089  CD1 TYR A 140      14.002  -3.116  79.002  1.00  0.00              
ATOM   1090  CE1 TYR A 140      14.884  -2.071  78.798  1.00  0.00              
ATOM   1091  CD2 TYR A 140      15.416  -3.972  80.729  1.00  0.00              
ATOM   1092  CE2 TYR A 140      16.297  -2.928  80.531  1.00  0.00              
ATOM   1093  CZ  TYR A 140      16.038  -1.996  79.552  1.00  0.00              
ATOM   1094  OH  TYR A 140      16.959  -0.988  79.330  1.00  0.00              
ATOM   1095  C   TYR A 140      13.439  -7.730  79.311  1.00  0.00              
ATOM   1096  O   TYR A 140      14.462  -8.293  79.699  1.00  0.00              
ATOM   1097  N   ALA A 141      12.290  -8.404  79.163  1.00  0.00              
ATOM   1098  CA  ALA A 141      12.209  -9.855  79.312  1.00  0.00              
ATOM   1099  CB  ALA A 141      10.772 -10.334  79.215  1.00  0.00              
ATOM   1100  C   ALA A 141      12.982 -10.607  78.238  1.00  0.00              
ATOM   1101  O   ALA A 141      13.561 -11.658  78.516  1.00  0.00              
ATOM   1102  N   SER A 142      13.009 -10.107  76.998  1.00  0.00              
ATOM   1103  CA  SER A 142      13.889 -10.672  75.986  1.00  0.00              
ATOM   1104  CB  SER A 142      13.299 -10.448  74.597  1.00  0.00              
ATOM   1105  OG  SER A 142      12.912  -9.100  74.384  1.00  0.00              
ATOM   1106  C   SER A 142      15.324 -10.154  76.077  1.00  0.00              
ATOM   1107  O   SER A 142      16.187 -10.531  75.279  1.00  0.00              
ATOM   1108  N   GLY A 143      15.607  -9.273  77.042  1.00  0.00              
ATOM   1109  CA  GLY A 143      16.949  -8.764  77.276  1.00  0.00              
ATOM   1110  C   GLY A 143      17.256  -7.509  76.472  1.00  0.00              
ATOM   1111  O   GLY A 143      18.332  -6.921  76.609  1.00  0.00              
ATOM   1112  N   ARG A 144      16.313  -7.064  75.640  1.00  0.00              
ATOM   1113  CA  ARG A 144      16.545  -5.930  74.771  1.00  0.00              
ATOM   1114  CB  ARG A 144      15.750  -6.030  73.475  1.00  0.00              
ATOM   1115  CG  ARG A 144      16.317  -6.911  72.377  1.00  0.00              
ATOM   1116  CD  ARG A 144      16.259  -8.395  72.685  1.00  0.00              
ATOM   1117  NE  ARG A 144      16.829  -9.148  71.584  1.00  0.00              
ATOM   1118  CZ  ARG A 144      17.173 -10.432  71.686  1.00  0.00              
ATOM   1119  NH1 ARG A 144      17.651 -11.033  70.606  1.00  0.00              
ATOM   1120  NH2 ARG A 144      17.067 -11.112  72.826  1.00  0.00              
ATOM   1121  C   ARG A 144      16.210  -4.621  75.459  1.00  0.00              
ATOM   1122  O   ARG A 144      15.270  -4.499  76.244  1.00  0.00              
ATOM   1123  N   THR A 145      17.037  -3.632  75.154  1.00  0.00              
ATOM   1124  CA  THR A 145      16.811  -2.275  75.617  1.00  0.00              
ATOM   1125  CB  THR A 145      18.152  -1.768  76.173  1.00  0.00              
ATOM   1126  OG1 THR A 145      17.911  -0.517  76.803  1.00  0.00              
ATOM   1127  CG2 THR A 145      19.260  -1.684  75.129  1.00  0.00              
ATOM   1128  C   THR A 145      16.237  -1.394  74.507  1.00  0.00              
ATOM   1129  O   THR A 145      15.496  -0.437  74.743  1.00  0.00              
ATOM   1130  N   THR A 146      16.534  -1.772  73.265  1.00  0.00              
ATOM   1131  CA  THR A 146      16.198  -0.985  72.100  1.00  0.00              
ATOM   1132  CB  THR A 146      17.495  -0.340  71.572  1.00  0.00              
ATOM   1133  OG1 THR A 146      17.984   0.503  72.612  1.00  0.00              
ATOM   1134  CG2 THR A 146      17.250   0.479  70.324  1.00  0.00              
ATOM   1135  C   THR A 146      15.607  -1.966  71.096  1.00  0.00              
ATOM   1136  O   THR A 146      16.148  -3.059  70.905  1.00  0.00              
ATOM   1137  N   GLY A 147      14.479  -1.606  70.489  1.00  0.00              
ATOM   1138  CA  GLY A 147      13.833  -2.444  69.496  1.00  0.00              
ATOM   1139  C   GLY A 147      12.366  -2.078  69.363  1.00  0.00              
ATOM   1140  O   GLY A 147      11.899  -1.132  70.002  1.00  0.00              
ATOM   1141  N   ILE A 148      11.610  -2.795  68.536  1.00  0.00              
ATOM   1142  CA  ILE A 148      10.191  -2.514  68.409  1.00  0.00              
ATOM   1143  CB  ILE A 148       9.790  -1.974  67.006  1.00  0.00              
ATOM   1144  CG2 ILE A 148      10.304  -2.849  65.871  1.00  0.00              
ATOM   1145  CG1 ILE A 148       8.284  -1.733  66.921  1.00  0.00              
ATOM   1146  CD1 ILE A 148       7.818  -0.935  65.697  1.00  0.00              
ATOM   1147  C   ILE A 148       9.362  -3.702  68.870  1.00  0.00              
ATOM   1148  O   ILE A 148       9.465  -4.820  68.359  1.00  0.00              
ATOM   1149  N   VAL A 149       8.542  -3.426  69.877  1.00  0.00              
ATOM   1150  CA  VAL A 149       7.703  -4.436  70.489  1.00  0.00              
ATOM   1151  CB  VAL A 149       7.489  -4.140  71.989  1.00  0.00              
ATOM   1152  CG1 VAL A 149       6.776  -5.289  72.675  1.00  0.00              
ATOM   1153  CG2 VAL A 149       8.801  -3.895  72.699  1.00  0.00              
ATOM   1154  C   VAL A 149       6.364  -4.479  69.772  1.00  0.00              
ATOM   1155  O   VAL A 149       5.668  -3.468  69.652  1.00  0.00              
ATOM   1156  N   LEU A 150       6.008  -5.649  69.253  1.00  0.00              
ATOM   1157  CA  LEU A 150       4.651  -5.897  68.813  1.00  0.00              
ATOM   1158  CB  LEU A 150       4.640  -6.837  67.615  1.00  0.00              
ATOM   1159  CG  LEU A 150       3.294  -7.193  66.999  1.00  0.00              
ATOM   1160  CD1 LEU A 150       2.638  -5.973  66.371  1.00  0.00              
ATOM   1161  CD2 LEU A 150       3.481  -8.282  65.964  1.00  0.00              
ATOM   1162  C   LEU A 150       3.960  -6.537  70.007  1.00  0.00              
ATOM   1163  O   LEU A 150       4.315  -7.641  70.426  1.00  0.00              
ATOM   1164  N   ASP A 151       3.014  -5.825  70.611  1.00  0.00              
ATOM   1165  CA  ASP A 151       2.327  -6.317  71.791  1.00  0.00              
ATOM   1166  CB  ASP A 151       2.535  -5.346  72.959  1.00  0.00              
ATOM   1167  CG  ASP A 151       1.837  -5.721  74.263  1.00  0.00              
ATOM   1168  OD1 ASP A 151       1.744  -6.901  74.608  1.00  0.00              
ATOM   1169  OD2 ASP A 151       1.391  -4.803  74.952  1.00  0.00              
ATOM   1170  C   ASP A 151       0.853  -6.570  71.520  1.00  0.00              
ATOM   1171  O   ASP A 151       0.012  -5.679  71.655  1.00  0.00              
ATOM   1172  N   SER A 152       0.561  -7.812  71.147  1.00  0.00              
ATOM   1173  CA  SER A 152      -0.777  -8.227  70.770  1.00  0.00              
ATOM   1174  CB  SER A 152      -0.717  -8.881  69.400  1.00  0.00              
ATOM   1175  OG  SER A 152      -0.395  -7.935  68.394  1.00  0.00              
ATOM   1176  C   SER A 152      -1.394  -9.169  71.795  1.00  0.00              
ATOM   1177  O   SER A 152      -1.062 -10.356  71.884  1.00  0.00              
ATOM   1178  N   GLY A 153      -2.312  -8.643  72.603  1.00  0.00              
ATOM   1179  CA  GLY A 153      -2.932  -9.418  73.666  1.00  0.00              
ATOM   1180  C   GLY A 153      -4.210 -10.116  73.222  1.00  0.00              
ATOM   1181  O   GLY A 153      -4.386 -10.513  72.065  1.00  0.00              
ATOM   1182  N   ASP A 154      -5.116 -10.304  74.184  1.00  0.00              
ATOM   1183  CA  ASP A 154      -6.456 -10.771  73.865  1.00  0.00              
ATOM   1184  CB  ASP A 154      -7.158 -11.399  75.069  1.00  0.00              
ATOM   1185  CG  ASP A 154      -8.590 -11.851  74.779  1.00  0.00              
ATOM   1186  OD1 ASP A 154      -8.796 -12.675  73.888  1.00  0.00              
ATOM   1187  OD2 ASP A 154      -9.493 -11.365  75.462  1.00  0.00              
ATOM   1188  C   ASP A 154      -7.309  -9.646  73.304  1.00  0.00              
ATOM   1189  O   ASP A 154      -8.067  -9.871  72.368  1.00  0.00              
ATOM   1190  N   GLY A 155      -7.196  -8.431  73.834  1.00  0.00              
ATOM   1191  CA  GLY A 155      -8.006  -7.330  73.347  1.00  0.00              
ATOM   1192  C   GLY A 155      -7.226  -6.032  73.345  1.00  0.00              
ATOM   1193  O   GLY A 155      -7.469  -5.180  74.200  1.00  0.00              
ATOM   1194  N   VAL A 156      -6.192  -6.008  72.491  1.00  0.00              
ATOM   1195  CA  VAL A 156      -5.523  -4.825  71.947  1.00  0.00              
ATOM   1196  CB  VAL A 156      -5.288  -3.646  72.943  1.00  0.00              
ATOM   1197  CG1 VAL A 156      -4.192  -3.893  73.978  1.00  0.00              
ATOM   1198  CG2 VAL A 156      -5.106  -2.349  72.176  1.00  0.00              
ATOM   1199  C   VAL A 156      -4.201  -5.266  71.312  1.00  0.00              
ATOM   1200  O   VAL A 156      -3.607  -6.265  71.731  1.00  0.00              
ATOM   1201  N   THR A 157      -3.777  -4.562  70.266  1.00  0.00              
ATOM   1202  CA  THR A 157      -2.433  -4.642  69.721  1.00  0.00              
ATOM   1203  CB  THR A 157      -2.464  -5.096  68.243  1.00  0.00              
ATOM   1204  OG1 THR A 157      -2.843  -6.467  68.263  1.00  0.00              
ATOM   1205  CG2 THR A 157      -1.152  -4.907  67.485  1.00  0.00              
ATOM   1206  C   THR A 157      -1.811  -3.254  69.834  1.00  0.00              
ATOM   1207  O   THR A 157      -2.417  -2.242  69.469  1.00  0.00              
ATOM   1208  N   HIS A 158      -0.595  -3.190  70.365  1.00  0.00              
ATOM   1209  CA  HIS A 158       0.180  -1.964  70.342  1.00  0.00              
ATOM   1210  CB  HIS A 158       0.428  -1.443  71.750  1.00  0.00              
ATOM   1211  CG  HIS A 158      -0.815  -0.885  72.425  1.00  0.00              
ATOM   1212  ND1 HIS A 158      -1.433  -1.380  73.484  1.00  0.00              
ATOM   1213  CD2 HIS A 158      -1.464   0.263  72.036  1.00  0.00              
ATOM   1214  NE2 HIS A 158      -2.445   0.400  72.890  1.00  0.00              
ATOM   1215  CE1 HIS A 158      -2.424  -0.579  73.764  1.00  0.00              
ATOM   1216  C   HIS A 158       1.503  -2.224  69.647  1.00  0.00              
ATOM   1217  O   HIS A 158       2.185  -3.210  69.928  1.00  0.00              
ATOM   1218  N   ASN A 159       1.860  -1.353  68.708  1.00  0.00              
ATOM   1219  CA  ASN A 159       3.117  -1.464  67.985  1.00  0.00              
ATOM   1220  CB  ASN A 159       2.919  -1.232  66.482  1.00  0.00              
ATOM   1221  CG  ASN A 159       1.888  -2.131  65.807  1.00  0.00              
ATOM   1222  OD1 ASN A 159       2.186  -2.895  64.889  1.00  0.00              
ATOM   1223  ND2 ASN A 159       0.608  -2.060  66.145  1.00  0.00              
ATOM   1224  C   ASN A 159       3.970  -0.359  68.590  1.00  0.00              
ATOM   1225  O   ASN A 159       3.747   0.829  68.341  1.00  0.00              
ATOM   1226  N   VAL A 160       4.906  -0.749  69.456  1.00  0.00              
ATOM   1227  CA  VAL A 160       5.627   0.188  70.307  1.00  0.00              
ATOM   1228  CB  VAL A 160       5.458  -0.195  71.802  1.00  0.00              
ATOM   1229  CG1 VAL A 160       6.050   0.871  72.711  1.00  0.00              
ATOM   1230  CG2 VAL A 160       4.009  -0.431  72.187  1.00  0.00              
ATOM   1231  C   VAL A 160       7.114   0.232  69.957  1.00  0.00              
ATOM   1232  O   VAL A 160       7.835  -0.732  70.225  1.00  0.00              
ATOM   1233  N   PRO A 161       7.632   1.298  69.336  1.00  0.00              
ATOM   1234  CD  PRO A 161       6.846   2.274  68.588  1.00  0.00              
ATOM   1235  CA  PRO A 161       9.065   1.502  69.145  1.00  0.00              
ATOM   1236  CB  PRO A 161       9.102   2.498  68.010  1.00  0.00              
ATOM   1237  CG  PRO A 161       7.867   3.332  68.234  1.00  0.00              
ATOM   1238  C   PRO A 161       9.761   2.010  70.405  1.00  0.00              
ATOM   1239  O   PRO A 161       9.316   2.968  71.046  1.00  0.00              
ATOM   1240  N   ILE A 162      10.850   1.350  70.798  1.00  0.00              
ATOM   1241  CA  ILE A 162      11.564   1.692  72.018  1.00  0.00              
ATOM   1242  CB  ILE A 162      11.369   0.572  73.079  1.00  0.00              
ATOM   1243  CG2 ILE A 162      12.193   0.850  74.330  1.00  0.00              
ATOM   1244  CG1 ILE A 162       9.899   0.388  73.452  1.00  0.00              
ATOM   1245  CD1 ILE A 162       9.586  -0.735  74.455  1.00  0.00              
ATOM   1246  C   ILE A 162      13.041   1.919  71.715  1.00  0.00              
ATOM   1247  O   ILE A 162      13.697   1.100  71.066  1.00  0.00              
ATOM   1248  N   TYR A 163      13.574   3.050  72.177  1.00  0.00              
ATOM   1249  CA  TYR A 163      15.000   3.307  72.109  1.00  0.00              
ATOM   1250  CB  TYR A 163      15.301   4.598  71.333  1.00  0.00              
ATOM   1251  CG  TYR A 163      16.791   4.859  71.123  1.00  0.00              
ATOM   1252  CD1 TYR A 163      17.565   3.934  70.449  1.00  0.00              
ATOM   1253  CE1 TYR A 163      18.928   4.106  70.342  1.00  0.00              
ATOM   1254  CD2 TYR A 163      17.381   5.994  71.646  1.00  0.00              
ATOM   1255  CE2 TYR A 163      18.745   6.179  71.530  1.00  0.00              
ATOM   1256  CZ  TYR A 163      19.512   5.221  70.899  1.00  0.00              
ATOM   1257  OH  TYR A 163      20.885   5.353  70.838  1.00  0.00              
ATOM   1258  C   TYR A 163      15.503   3.414  73.539  1.00  0.00              
ATOM   1259  O   TYR A 163      15.026   4.248  74.311  1.00  0.00              
ATOM   1260  N   GLU A 164      16.439   2.530  73.905  1.00  0.00              
ATOM   1261  CA  GLU A 164      17.118   2.549  75.197  1.00  0.00              
ATOM   1262  CB  GLU A 164      18.197   3.635  75.207  1.00  0.00              
ATOM   1263  CG  GLU A 164      19.317   3.382  74.208  1.00  0.00              
ATOM   1264  CD  GLU A 164      20.616   4.110  74.518  1.00  0.00              
ATOM   1265  OE1 GLU A 164      20.634   5.344  74.544  1.00  0.00              
ATOM   1266  OE2 GLU A 164      21.619   3.433  74.741  1.00  0.00              
ATOM   1267  C   GLU A 164      16.211   2.634  76.426  1.00  0.00              
ATOM   1268  O   GLU A 164      16.412   3.421  77.353  1.00  0.00              
ATOM   1269  N   GLY A 165      15.161   1.812  76.423  1.00  0.00              
ATOM   1270  CA  GLY A 165      14.166   1.828  77.483  1.00  0.00              
ATOM   1271  C   GLY A 165      13.005   2.778  77.211  1.00  0.00              
ATOM   1272  O   GLY A 165      11.878   2.507  77.633  1.00  0.00              
ATOM   1273  N   TYR A 166      13.219   3.880  76.488  1.00  0.00              
ATOM   1274  CA  TYR A 166      12.163   4.846  76.243  1.00  0.00              
ATOM   1275  CB  TYR A 166      12.761   6.237  76.029  1.00  0.00              
ATOM   1276  CG  TYR A 166      11.728   7.346  75.863  1.00  0.00              
ATOM   1277  CD1 TYR A 166      10.935   7.723  76.931  1.00  0.00              
ATOM   1278  CE1 TYR A 166      10.008   8.733  76.777  1.00  0.00              
ATOM   1279  CD2 TYR A 166      11.595   7.979  74.642  1.00  0.00              
ATOM   1280  CE2 TYR A 166      10.670   8.989  74.484  1.00  0.00              
ATOM   1281  CZ  TYR A 166       9.884   9.356  75.554  1.00  0.00              
ATOM   1282  OH  TYR A 166       8.953  10.361  75.398  1.00  0.00              
ATOM   1283  C   TYR A 166      11.295   4.444  75.058  1.00  0.00              
ATOM   1284  O   TYR A 166      11.747   4.371  73.912  1.00  0.00              
ATOM   1285  N   ALA A 167      10.032   4.148  75.359  1.00  0.00              
ATOM   1286  CA  ALA A 167       9.013   3.985  74.333  1.00  0.00              
ATOM   1287  CB  ALA A 167       7.740   3.454  74.973  1.00  0.00              
ATOM   1288  C   ALA A 167       8.689   5.336  73.708  1.00  0.00              
ATOM   1289  O   ALA A 167       8.503   6.318  74.427  1.00  0.00              
ATOM   1290  N   LEU A 168       8.645   5.416  72.376  1.00  0.00              
ATOM   1291  CA  LEU A 168       8.395   6.669  71.676  1.00  0.00              
ATOM   1292  CB  LEU A 168       9.119   6.651  70.328  1.00  0.00              
ATOM   1293  CG  LEU A 168      10.638   6.520  70.301  1.00  0.00              
ATOM   1294  CD1 LEU A 168      11.113   6.256  68.886  1.00  0.00              
ATOM   1295  CD2 LEU A 168      11.312   7.759  70.867  1.00  0.00              
ATOM   1296  C   LEU A 168       6.899   6.933  71.488  1.00  0.00              
ATOM   1297  O   LEU A 168       6.308   6.447  70.518  1.00  0.00              
ATOM   1298  N   PRO A 169       6.243   7.733  72.351  1.00  0.00              
ATOM   1299  CD  PRO A 169       6.891   8.686  73.249  1.00  0.00              
ATOM   1300  CA  PRO A 169       4.786   7.866  72.415  1.00  0.00              
ATOM   1301  CB  PRO A 169       4.573   8.858  73.545  1.00  0.00              
ATOM   1302  CG  PRO A 169       5.813   9.711  73.531  1.00  0.00              
ATOM   1303  C   PRO A 169       4.096   8.271  71.120  1.00  0.00              
ATOM   1304  O   PRO A 169       3.108   7.655  70.718  1.00  0.00              
ATOM   1305  N   HIS A 170       4.663   9.265  70.429  1.00  0.00              
ATOM   1306  CA  HIS A 170       4.219   9.680  69.103  1.00  0.00              
ATOM   1307  CB  HIS A 170       5.142  10.772  68.540  1.00  0.00              
ATOM   1308  CG  HIS A 170       6.634  10.524  68.739  1.00  0.00              
ATOM   1309  ND1 HIS A 170       7.343  10.841  69.814  1.00  0.00              
ATOM   1310  CD2 HIS A 170       7.465   9.900  67.838  1.00  0.00              
ATOM   1311  NE2 HIS A 170       8.627   9.861  68.436  1.00  0.00              
ATOM   1312  CE1 HIS A 170       8.563  10.425  69.616  1.00  0.00              
ATOM   1313  C   HIS A 170       4.076   8.562  68.078  1.00  0.00              
ATOM   1314  O   HIS A 170       3.158   8.585  67.256  1.00  0.00              
ATOM   1315  N   ALA A 171       4.955   7.560  68.138  1.00  0.00              
ATOM   1316  CA  ALA A 171       4.973   6.523  67.126  1.00  0.00              
ATOM   1317  CB  ALA A 171       6.417   6.280  66.711  1.00  0.00              
ATOM   1318  C   ALA A 171       4.338   5.210  67.568  1.00  0.00              
ATOM   1319  O   ALA A 171       4.390   4.220  66.831  1.00  0.00              
ATOM   1320  N   ILE A 172       3.706   5.150  68.748  1.00  0.00              
ATOM   1321  CA  ILE A 172       3.048   3.924  69.187  1.00  0.00              
ATOM   1322  CB  ILE A 172       2.781   3.909  70.714  1.00  0.00              
ATOM   1323  CG2 ILE A 172       2.077   2.612  71.118  1.00  0.00              
ATOM   1324  CG1 ILE A 172       4.077   4.062  71.504  1.00  0.00              
ATOM   1325  CD1 ILE A 172       3.897   4.187  73.032  1.00  0.00              
ATOM   1326  C   ILE A 172       1.763   3.724  68.388  1.00  0.00              
ATOM   1327  O   ILE A 172       0.763   4.421  68.579  1.00  0.00              
ATOM   1328  N   MET A 173       1.794   2.764  67.464  1.00  0.00              
ATOM   1329  CA  MET A 173       0.639   2.507  66.623  1.00  0.00              
ATOM   1330  CB  MET A 173       1.035   2.017  65.236  1.00  0.00              
ATOM   1331  CG  MET A 173       1.686   3.071  64.349  1.00  0.00              
ATOM   1332  SD  MET A 173       0.635   4.504  64.004  1.00  0.00              
ATOM   1333  CE  MET A 173       1.567   5.767  64.825  1.00  0.00              
ATOM   1334  C   MET A 173      -0.310   1.527  67.288  1.00  0.00              
ATOM   1335  O   MET A 173      -0.002   0.349  67.493  1.00  0.00              
ATOM   1336  N   ARG A 174      -1.463   2.055  67.684  1.00  0.00              
ATOM   1337  CA  ARG A 174      -2.509   1.246  68.280  1.00  0.00              
ATOM   1338  CB  ARG A 174      -3.353   2.117  69.204  1.00  0.00              
ATOM   1339  CG  ARG A 174      -4.444   1.362  69.946  1.00  0.00              
ATOM   1340  CD  ARG A 174      -5.213   2.309  70.843  1.00  0.00              
ATOM   1341  NE  ARG A 174      -6.356   1.630  71.425  1.00  0.00              
ATOM   1342  CZ  ARG A 174      -6.321   1.042  72.622  1.00  0.00              
ATOM   1343  NH1 ARG A 174      -7.420   0.457  73.065  1.00  0.00              
ATOM   1344  NH2 ARG A 174      -5.215   0.953  73.352  1.00  0.00              
ATOM   1345  C   ARG A 174      -3.378   0.596  67.211  1.00  0.00              
ATOM   1346  O   ARG A 174      -3.739   1.210  66.206  1.00  0.00              
ATOM   1347  N   LEU A 175      -3.695  -0.675  67.439  1.00  0.00              
ATOM   1348  CA  LEU A 175      -4.647  -1.411  66.631  1.00  0.00              
ATOM   1349  CB  LEU A 175      -3.889  -2.356  65.691  1.00  0.00              
ATOM   1350  CG  LEU A 175      -4.647  -3.338  64.802  1.00  0.00              
ATOM   1351  CD1 LEU A 175      -5.565  -2.623  63.828  1.00  0.00              
ATOM   1352  CD2 LEU A 175      -3.665  -4.213  64.046  1.00  0.00              
ATOM   1353  C   LEU A 175      -5.485  -2.187  67.636  1.00  0.00              
ATOM   1354  O   LEU A 175      -4.987  -3.104  68.281  1.00  0.00              
ATOM   1355  N   ASP A 176      -6.763  -1.850  67.824  1.00  0.00              
ATOM   1356  CA  ASP A 176      -7.590  -2.517  68.834  1.00  0.00              
ATOM   1357  CB  ASP A 176      -8.908  -1.779  69.058  1.00  0.00              
ATOM   1358  CG  ASP A 176      -8.734  -0.448  69.775  1.00  0.00              
ATOM   1359  OD1 ASP A 176      -9.096  -0.337  70.947  1.00  0.00              
ATOM   1360  OD2 ASP A 176      -8.233   0.487  69.151  1.00  0.00              
ATOM   1361  C   ASP A 176      -7.862  -3.996  68.584  1.00  0.00              
ATOM   1362  O   ASP A 176      -8.211  -4.747  69.494  1.00  0.00              
ATOM   1363  N   LEU A 177      -7.677  -4.411  67.328  1.00  0.00              
ATOM   1364  CA  LEU A 177      -7.786  -5.795  66.899  1.00  0.00              
ATOM   1365  CB  LEU A 177      -7.573  -5.813  65.389  1.00  0.00              
ATOM   1366  CG  LEU A 177      -7.437  -7.098  64.586  1.00  0.00              
ATOM   1367  CD1 LEU A 177      -8.725  -7.896  64.553  1.00  0.00              
ATOM   1368  CD2 LEU A 177      -7.038  -6.732  63.175  1.00  0.00              
ATOM   1369  C   LEU A 177      -6.791  -6.723  67.590  1.00  0.00              
ATOM   1370  O   LEU A 177      -5.578  -6.489  67.588  1.00  0.00              
ATOM   1371  N   ALA A 178      -7.333  -7.775  68.207  1.00  0.00              
ATOM   1372  CA  ALA A 178      -6.549  -8.853  68.787  1.00  0.00              
ATOM   1373  CB  ALA A 178      -5.962  -8.376  70.107  1.00  0.00              
ATOM   1374  C   ALA A 178      -7.414 -10.096  69.021  1.00  0.00              
ATOM   1375  O   ALA A 178      -8.488 -10.219  68.419  1.00  0.00              
ATOM   1376  N   GLY A 179      -7.003 -11.007  69.918  1.00  0.00              
ATOM   1377  CA  GLY A 179      -7.544 -12.356  70.044  1.00  0.00              
ATOM   1378  C   GLY A 179      -9.056 -12.497  70.143  1.00  0.00              
ATOM   1379  O   GLY A 179      -9.635 -13.396  69.523  1.00  0.00              
ATOM   1380  N   ARG A 180      -9.692 -11.606  70.901  1.00  0.00              
ATOM   1381  CA  ARG A 180     -11.133 -11.575  71.102  1.00  0.00              
ATOM   1382  CB  ARG A 180     -11.436 -10.488  72.121  1.00  0.00              
ATOM   1383  CG  ARG A 180     -12.873 -10.415  72.620  1.00  0.00              
ATOM   1384  CD  ARG A 180     -12.985  -9.386  73.738  1.00  0.00              
ATOM   1385  NE  ARG A 180     -12.093  -9.736  74.832  1.00  0.00              
ATOM   1386  CZ  ARG A 180     -11.973  -9.028  75.951  1.00  0.00              
ATOM   1387  NH1 ARG A 180     -11.071  -9.443  76.821  1.00  0.00              
ATOM   1388  NH2 ARG A 180     -12.723  -7.964  76.215  1.00  0.00              
ATOM   1389  C   ARG A 180     -11.850 -11.273  69.795  1.00  0.00              
ATOM   1390  O   ARG A 180     -12.830 -11.929  69.431  1.00  0.00              
ATOM   1391  N   ASP A 181     -11.299 -10.314  69.043  1.00  0.00              
ATOM   1392  CA  ASP A 181     -11.886  -9.892  67.779  1.00  0.00              
ATOM   1393  CB  ASP A 181     -11.190  -8.673  67.185  1.00  0.00              
ATOM   1394  CG  ASP A 181     -11.128  -7.465  68.101  1.00  0.00              
ATOM   1395  OD1 ASP A 181     -10.249  -7.457  68.964  1.00  0.00              
ATOM   1396  OD2 ASP A 181     -11.928  -6.547  67.940  1.00  0.00              
ATOM   1397  C   ASP A 181     -11.758 -11.038  66.793  1.00  0.00              
ATOM   1398  O   ASP A 181     -12.708 -11.352  66.079  1.00  0.00              
ATOM   1399  N   LEU A 182     -10.597 -11.706  66.799  1.00  0.00              
ATOM   1400  CA  LEU A 182     -10.402 -12.916  66.012  1.00  0.00              
ATOM   1401  CB  LEU A 182      -8.971 -13.422  66.092  1.00  0.00              
ATOM   1402  CG  LEU A 182      -7.818 -12.559  65.611  1.00  0.00              
ATOM   1403  CD1 LEU A 182      -6.571 -13.415  65.609  1.00  0.00              
ATOM   1404  CD2 LEU A 182      -8.049 -12.022  64.210  1.00  0.00              
ATOM   1405  C   LEU A 182     -11.334 -14.049  66.414  1.00  0.00              
ATOM   1406  O   LEU A 182     -11.826 -14.766  65.548  1.00  0.00              
ATOM   1407  N   THR A 183     -11.624 -14.211  67.711  1.00  0.00              
ATOM   1408  CA  THR A 183     -12.588 -15.200  68.190  1.00  0.00              
ATOM   1409  CB  THR A 183     -12.601 -15.198  69.734  1.00  0.00              
ATOM   1410  OG1 THR A 183     -11.299 -15.584  70.147  1.00  0.00              
ATOM   1411  CG2 THR A 183     -13.619 -16.142  70.343  1.00  0.00              
ATOM   1412  C   THR A 183     -13.980 -14.899  67.637  1.00  0.00              
ATOM   1413  O   THR A 183     -14.680 -15.781  67.134  1.00  0.00              
ATOM   1414  N   ASP A 184     -14.355 -13.615  67.673  1.00  0.00              
ATOM   1415  CA  ASP A 184     -15.655 -13.163  67.188  1.00  0.00              
ATOM   1416  CB  ASP A 184     -15.890 -11.681  67.507  1.00  0.00              
ATOM   1417  CG  ASP A 184     -15.844 -11.285  68.982  1.00  0.00              
ATOM   1418  OD1 ASP A 184     -15.365 -10.189  69.271  1.00  0.00              
ATOM   1419  OD2 ASP A 184     -16.280 -12.050  69.849  1.00  0.00              
ATOM   1420  C   ASP A 184     -15.779 -13.388  65.685  1.00  0.00              
ATOM   1421  O   ASP A 184     -16.796 -13.867  65.180  1.00  0.00              
ATOM   1422  N   TYR A 185     -14.700 -13.070  64.969  1.00  0.00              
ATOM   1423  CA  TYR A 185     -14.571 -13.362  63.552  1.00  0.00              
ATOM   1424  CB  TYR A 185     -13.312 -12.658  63.044  1.00  0.00              
ATOM   1425  CG  TYR A 185     -12.850 -13.028  61.644  1.00  0.00              
ATOM   1426  CD1 TYR A 185     -13.520 -12.579  60.521  1.00  0.00              
ATOM   1427  CE1 TYR A 185     -13.065 -12.931  59.265  1.00  0.00              
ATOM   1428  CD2 TYR A 185     -11.740 -13.831  61.519  1.00  0.00              
ATOM   1429  CE2 TYR A 185     -11.293 -14.181  60.270  1.00  0.00              
ATOM   1430  CZ  TYR A 185     -11.938 -13.716  59.152  1.00  0.00              
ATOM   1431  OH  TYR A 185     -11.404 -14.014  57.915  1.00  0.00              
ATOM   1432  C   TYR A 185     -14.554 -14.862  63.259  1.00  0.00              
ATOM   1433  O   TYR A 185     -15.086 -15.293  62.235  1.00  0.00              
ATOM   1434  N   LEU A 186     -13.966 -15.687  64.130  1.00  0.00              
ATOM   1435  CA  LEU A 186     -13.968 -17.128  63.944  1.00  0.00              
ATOM   1436  CB  LEU A 186     -12.997 -17.812  64.902  1.00  0.00              
ATOM   1437  CG  LEU A 186     -12.643 -19.279  64.670  1.00  0.00              
ATOM   1438  CD1 LEU A 186     -11.972 -19.494  63.324  1.00  0.00              
ATOM   1439  CD2 LEU A 186     -11.714 -19.760  65.761  1.00  0.00              
ATOM   1440  C   LEU A 186     -15.380 -17.676  64.099  1.00  0.00              
ATOM   1441  O   LEU A 186     -15.763 -18.584  63.360  1.00  0.00              
ATOM   1442  N   MET A 187     -16.182 -17.107  65.014  1.00  0.00              
ATOM   1443  CA  MET A 187     -17.614 -17.390  65.056  1.00  0.00              
ATOM   1444  CB  MET A 187     -18.365 -16.629  66.145  1.00  0.00              
ATOM   1445  CG  MET A 187     -17.950 -16.882  67.581  1.00  0.00              
ATOM   1446  SD  MET A 187     -19.163 -16.227  68.754  1.00  0.00              
ATOM   1447  CE  MET A 187     -18.926 -14.486  68.544  1.00  0.00              
ATOM   1448  C   MET A 187     -18.262 -17.033  63.726  1.00  0.00              
ATOM   1449  O   MET A 187     -18.927 -17.881  63.140  1.00  0.00              
ATOM   1450  N   LYS A 188     -18.026 -15.809  63.228  1.00  0.00              
ATOM   1451  CA  LYS A 188     -18.524 -15.340  61.935  1.00  0.00              
ATOM   1452  CB  LYS A 188     -17.920 -13.954  61.661  1.00  0.00              
ATOM   1453  CG  LYS A 188     -18.182 -13.298  60.308  1.00  0.00              
ATOM   1454  CD  LYS A 188     -17.317 -12.050  60.169  1.00  0.00              
ATOM   1455  CE  LYS A 188     -17.522 -11.416  58.801  1.00  0.00              
ATOM   1456  NZ  LYS A 188     -16.718 -10.217  58.632  1.00  0.00              
ATOM   1457  C   LYS A 188     -18.233 -16.296  60.776  1.00  0.00              
ATOM   1458  O   LYS A 188     -19.147 -16.714  60.060  1.00  0.00              
ATOM   1459  N   ILE A 189     -16.971 -16.685  60.575  1.00  0.00              
ATOM   1460  CA  ILE A 189     -16.635 -17.592  59.486  1.00  0.00              
ATOM   1461  CB  ILE A 189     -15.141 -17.527  59.100  1.00  0.00              
ATOM   1462  CG2 ILE A 189     -14.899 -16.174  58.440  1.00  0.00              
ATOM   1463  CG1 ILE A 189     -14.177 -17.791  60.253  1.00  0.00              
ATOM   1464  CD1 ILE A 189     -12.680 -17.668  59.903  1.00  0.00              
ATOM   1465  C   ILE A 189     -17.138 -19.014  59.708  1.00  0.00              
ATOM   1466  O   ILE A 189     -17.610 -19.660  58.766  1.00  0.00              
ATOM   1467  N   LEU A 190     -17.123 -19.508  60.951  1.00  0.00              
ATOM   1468  CA  LEU A 190     -17.712 -20.806  61.242  1.00  0.00              
ATOM   1469  CB  LEU A 190     -17.241 -21.380  62.575  1.00  0.00              
ATOM   1470  CG  LEU A 190     -16.007 -22.287  62.538  1.00  0.00              
ATOM   1471  CD1 LEU A 190     -14.785 -21.591  61.971  1.00  0.00              
ATOM   1472  CD2 LEU A 190     -15.689 -22.812  63.922  1.00  0.00              
ATOM   1473  C   LEU A 190     -19.227 -20.844  61.117  1.00  0.00              
ATOM   1474  O   LEU A 190     -19.758 -21.887  60.735  1.00  0.00              
ATOM   1475  N   THR A 191     -19.956 -19.745  61.353  1.00  0.00              
ATOM   1476  CA  THR A 191     -21.376 -19.690  61.036  1.00  0.00              
ATOM   1477  CB  THR A 191     -22.092 -18.465  61.646  1.00  0.00              
ATOM   1478  OG1 THR A 191     -21.297 -17.304  61.453  1.00  0.00              
ATOM   1479  CG2 THR A 191     -22.343 -18.666  63.128  1.00  0.00              
ATOM   1480  C   THR A 191     -21.619 -19.776  59.537  1.00  0.00              
ATOM   1481  O   THR A 191     -22.588 -20.392  59.092  1.00  0.00              
ATOM   1482  N   GLU A 192     -20.706 -19.217  58.730  1.00  0.00              
ATOM   1483  CA  GLU A 192     -20.802 -19.348  57.280  1.00  0.00              
ATOM   1484  CB  GLU A 192     -19.875 -18.372  56.551  1.00  0.00              
ATOM   1485  CG  GLU A 192     -19.876 -16.918  57.040  1.00  0.00              
ATOM   1486  CD  GLU A 192     -21.239 -16.308  57.354  1.00  0.00              
ATOM   1487  OE1 GLU A 192     -21.887 -15.805  56.438  1.00  0.00              
ATOM   1488  OE2 GLU A 192     -21.647 -16.337  58.519  1.00  0.00              
ATOM   1489  C   GLU A 192     -20.516 -20.782  56.845  1.00  0.00              
ATOM   1490  O   GLU A 192     -21.035 -21.251  55.833  1.00  0.00              
ATOM   1491  N   ARG A 193     -19.702 -21.503  57.622  1.00  0.00              
ATOM   1492  CA  ARG A 193     -19.565 -22.943  57.465  1.00  0.00              
ATOM   1493  CB  ARG A 193     -18.092 -23.303  57.706  1.00  0.00              
ATOM   1494  CG  ARG A 193     -17.670 -24.683  57.215  1.00  0.00              
ATOM   1495  CD  ARG A 193     -16.187 -24.904  57.452  1.00  0.00              
ATOM   1496  NE  ARG A 193     -15.826 -26.290  57.210  1.00  0.00              
ATOM   1497  CZ  ARG A 193     -14.712 -26.664  56.579  1.00  0.00              
ATOM   1498  NH1 ARG A 193     -14.465 -27.964  56.478  1.00  0.00              
ATOM   1499  NH2 ARG A 193     -13.844 -25.781  56.091  1.00  0.00              
ATOM   1500  C   ARG A 193     -20.537 -23.692  58.396  1.00  0.00              
ATOM   1501  O   ARG A 193     -20.245 -24.769  58.922  1.00  0.00              
ATOM   1502  N   GLY A 194     -21.714 -23.119  58.684  1.00  0.00              
ATOM   1503  CA  GLY A 194     -22.782 -23.808  59.400  1.00  0.00              
ATOM   1504  C   GLY A 194     -22.661 -23.804  60.921  1.00  0.00              
ATOM   1505  O   GLY A 194     -23.666 -23.697  61.633  1.00  0.00              
ATOM   1506  N   TYR A 195     -21.440 -23.888  61.453  1.00  0.00              
ATOM   1507  CA  TYR A 195     -21.209 -24.138  62.868  1.00  0.00              
ATOM   1508  CB  TYR A 195     -19.758 -24.550  63.114  1.00  0.00              
ATOM   1509  CG  TYR A 195     -19.181 -25.587  62.158  1.00  0.00              
ATOM   1510  CD1 TYR A 195     -17.946 -25.336  61.603  1.00  0.00              
ATOM   1511  CE1 TYR A 195     -17.379 -26.249  60.747  1.00  0.00              
ATOM   1512  CD2 TYR A 195     -19.860 -26.752  61.844  1.00  0.00              
ATOM   1513  CE2 TYR A 195     -19.294 -27.670  60.978  1.00  0.00              
ATOM   1514  CZ  TYR A 195     -18.048 -27.415  60.446  1.00  0.00              
ATOM   1515  OH  TYR A 195     -17.431 -28.344  59.626  1.00  0.00              
ATOM   1516  C   TYR A 195     -21.558 -22.906  63.695  1.00  0.00              
ATOM   1517  O   TYR A 195     -20.776 -21.973  63.904  1.00  0.00              
ATOM   1518  N   SER A 196     -22.799 -22.919  64.168  1.00  0.00              
ATOM   1519  CA  SER A 196     -23.386 -21.768  64.823  1.00  0.00              
ATOM   1520  CB  SER A 196     -24.896 -21.851  64.638  1.00  0.00              
ATOM   1521  OG  SER A 196     -25.212 -21.853  63.248  1.00  0.00              
ATOM   1522  C   SER A 196     -22.968 -21.553  66.275  1.00  0.00              
ATOM   1523  O   SER A 196     -23.712 -21.800  67.228  1.00  0.00              
ATOM   1524  N   PHE A 197     -21.745 -21.046  66.453  1.00  0.00              
ATOM   1525  CA  PHE A 197     -21.193 -20.730  67.769  1.00  0.00              
ATOM   1526  CB  PHE A 197     -19.668 -20.627  67.662  1.00  0.00              
ATOM   1527  CG  PHE A 197     -18.972 -21.975  67.570  1.00  0.00              
ATOM   1528  CD1 PHE A 197     -18.841 -22.614  66.355  1.00  0.00              
ATOM   1529  CD2 PHE A 197     -18.476 -22.564  68.715  1.00  0.00              
ATOM   1530  CE1 PHE A 197     -18.231 -23.847  66.297  1.00  0.00              
ATOM   1531  CE2 PHE A 197     -17.862 -23.794  68.648  1.00  0.00              
ATOM   1532  CZ  PHE A 197     -17.743 -24.437  67.439  1.00  0.00              
ATOM   1533  C   PHE A 197     -21.768 -19.494  68.468  1.00  0.00              
ATOM   1534  O   PHE A 197     -21.077 -18.762  69.182  1.00  0.00              
ATOM   1535  N   VAL A 198     -23.081 -19.284  68.375  1.00  0.00              
ATOM   1536  CA  VAL A 198     -23.692 -18.007  68.722  1.00  0.00              
ATOM   1537  CB  VAL A 198     -24.876 -17.704  67.759  1.00  0.00              
ATOM   1538  CG1 VAL A 198     -24.349 -17.444  66.356  1.00  0.00              
ATOM   1539  CG2 VAL A 198     -25.917 -18.821  67.722  1.00  0.00              
ATOM   1540  C   VAL A 198     -24.061 -17.787  70.193  1.00  0.00              
ATOM   1541  O   VAL A 198     -25.160 -17.333  70.518  1.00  0.00              
ATOM   1542  N   THR A 199     -23.139 -18.084  71.116  1.00  0.00              
ATOM   1543  CA  THR A 199     -23.344 -17.839  72.541  1.00  0.00              
ATOM   1544  CB  THR A 199     -24.395 -18.804  73.169  1.00  0.00              
ATOM   1545  OG1 THR A 199     -24.640 -18.317  74.483  1.00  0.00              
ATOM   1546  CG2 THR A 199     -23.969 -20.265  73.224  1.00  0.00              
ATOM   1547  C   THR A 199     -22.009 -17.892  73.279  1.00  0.00              
ATOM   1548  O   THR A 199     -21.013 -18.378  72.743  1.00  0.00              
ATOM   1549  N   THR A 200     -22.004 -17.451  74.538  1.00  0.00              
ATOM   1550  CA  THR A 200     -20.805 -17.237  75.341  1.00  0.00              
ATOM   1551  CB  THR A 200     -21.236 -16.677  76.705  1.00  0.00              
ATOM   1552  OG1 THR A 200     -22.348 -17.479  77.093  1.00  0.00              
ATOM   1553  CG2 THR A 200     -21.613 -15.206  76.652  1.00  0.00              
ATOM   1554  C   THR A 200     -19.932 -18.470  75.538  1.00  0.00              
ATOM   1555  O   THR A 200     -18.732 -18.455  75.252  1.00  0.00              
ATOM   1556  N   ALA A 201     -20.547 -19.556  76.018  1.00  0.00              
ATOM   1557  CA  ALA A 201     -19.875 -20.843  76.164  1.00  0.00              
ATOM   1558  CB  ALA A 201     -20.877 -21.882  76.644  1.00  0.00              
ATOM   1559  C   ALA A 201     -19.276 -21.340  74.853  1.00  0.00              
ATOM   1560  O   ALA A 201     -18.123 -21.774  74.797  1.00  0.00              
ATOM   1561  N   GLU A 202     -20.046 -21.209  73.768  1.00  0.00              
ATOM   1562  CA  GLU A 202     -19.574 -21.551  72.438  1.00  0.00              
ATOM   1563  CB  GLU A 202     -20.727 -21.515  71.448  1.00  0.00              
ATOM   1564  CG  GLU A 202     -21.696 -22.691  71.532  1.00  0.00              
ATOM   1565  CD  GLU A 202     -21.148 -24.005  70.992  1.00  0.00              
ATOM   1566  OE1 GLU A 202     -21.204 -24.214  69.781  1.00  0.00              
ATOM   1567  OE2 GLU A 202     -20.678 -24.819  71.784  1.00  0.00              
ATOM   1568  C   GLU A 202     -18.448 -20.638  71.973  1.00  0.00              
ATOM   1569  O   GLU A 202     -17.527 -21.102  71.304  1.00  0.00              
ATOM   1570  N   ARG A 203     -18.470 -19.355  72.350  1.00  0.00              
ATOM   1571  CA  ARG A 203     -17.400 -18.422  72.031  1.00  0.00              
ATOM   1572  CB  ARG A 203     -17.783 -17.005  72.445  1.00  0.00              
ATOM   1573  CG  ARG A 203     -16.981 -15.952  71.699  1.00  0.00              
ATOM   1574  CD  ARG A 203     -17.279 -14.538  72.167  1.00  0.00              
ATOM   1575  NE  ARG A 203     -16.631 -14.228  73.432  1.00  0.00              
ATOM   1576  CZ  ARG A 203     -15.966 -13.087  73.632  1.00  0.00              
ATOM   1577  NH1 ARG A 203     -15.453 -12.856  74.837  1.00  0.00              
ATOM   1578  NH2 ARG A 203     -15.790 -12.201  72.653  1.00  0.00              
ATOM   1579  C   ARG A 203     -16.115 -18.847  72.735  1.00  0.00              
ATOM   1580  O   ARG A 203     -15.040 -18.824  72.138  1.00  0.00              
ATOM   1581  N   GLU A 204     -16.213 -19.282  73.997  1.00  0.00              
ATOM   1582  CA  GLU A 204     -15.080 -19.868  74.702  1.00  0.00              
ATOM   1583  CB  GLU A 204     -15.451 -20.164  76.151  1.00  0.00              
ATOM   1584  CG  GLU A 204     -15.573 -18.920  77.026  1.00  0.00              
ATOM   1585  CD  GLU A 204     -14.237 -18.270  77.362  1.00  0.00              
ATOM   1586  OE1 GLU A 204     -13.600 -18.699  78.328  1.00  0.00              
ATOM   1587  OE2 GLU A 204     -13.826 -17.332  76.678  1.00  0.00              
ATOM   1588  C   GLU A 204     -14.544 -21.126  74.029  1.00  0.00              
ATOM   1589  O   GLU A 204     -13.329 -21.289  73.895  1.00  0.00              
ATOM   1590  N   ILE A 205     -15.433 -22.014  73.568  1.00  0.00              
ATOM   1591  CA  ILE A 205     -15.019 -23.195  72.818  1.00  0.00              
ATOM   1592  CB  ILE A 205     -16.204 -24.172  72.605  1.00  0.00              
ATOM   1593  CG2 ILE A 205     -15.787 -25.380  71.766  1.00  0.00              
ATOM   1594  CG1 ILE A 205     -16.742 -24.651  73.952  1.00  0.00              
ATOM   1595  CD1 ILE A 205     -18.018 -25.513  73.887  1.00  0.00              
ATOM   1596  C   ILE A 205     -14.340 -22.809  71.504  1.00  0.00              
ATOM   1597  O   ILE A 205     -13.273 -23.340  71.196  1.00  0.00              
ATOM   1598  N   VAL A 206     -14.882 -21.855  70.738  1.00  0.00              
ATOM   1599  CA  VAL A 206     -14.273 -21.443  69.480  1.00  0.00              
ATOM   1600  CB  VAL A 206     -15.285 -20.650  68.612  1.00  0.00              
ATOM   1601  CG1 VAL A 206     -15.378 -19.167  68.916  1.00  0.00              
ATOM   1602  CG2 VAL A 206     -15.026 -20.900  67.143  1.00  0.00              
ATOM   1603  C   VAL A 206     -12.940 -20.725  69.698  1.00  0.00              
ATOM   1604  O   VAL A 206     -12.013 -20.864  68.898  1.00  0.00              
ATOM   1605  N   ARG A 207     -12.807 -19.999  70.813  1.00  0.00              
ATOM   1606  CA  ARG A 207     -11.534 -19.424  71.228  1.00  0.00              
ATOM   1607  CB  ARG A 207     -11.734 -18.584  72.478  1.00  0.00              
ATOM   1608  CG  ARG A 207     -10.572 -17.657  72.802  1.00  0.00              
ATOM   1609  CD  ARG A 207     -10.449 -17.526  74.308  1.00  0.00              
ATOM   1610  NE  ARG A 207     -10.005 -18.796  74.859  1.00  0.00              
ATOM   1611  CZ  ARG A 207     -10.342 -19.234  76.069  1.00  0.00              
ATOM   1612  NH1 ARG A 207      -9.826 -20.388  76.463  1.00  0.00              
ATOM   1613  NH2 ARG A 207     -11.178 -18.560  76.850  1.00  0.00              
ATOM   1614  C   ARG A 207     -10.535 -20.538  71.525  1.00  0.00              
ATOM   1615  O   ARG A 207      -9.371 -20.455  71.132  1.00  0.00              
ATOM   1616  N   ASP A 208     -10.971 -21.609  72.199  1.00  0.00              
ATOM   1617  CA  ASP A 208     -10.130 -22.780  72.418  1.00  0.00              
ATOM   1618  CB  ASP A 208     -10.807 -23.774  73.355  1.00  0.00              
ATOM   1619  CG  ASP A 208      -9.953 -24.997  73.659  1.00  0.00              
ATOM   1620  OD1 ASP A 208     -10.268 -26.082  73.157  1.00  0.00              
ATOM   1621  OD2 ASP A 208      -8.988 -24.878  74.411  1.00  0.00              
ATOM   1622  C   ASP A 208      -9.729 -23.477  71.122  1.00  0.00              
ATOM   1623  O   ASP A 208      -8.595 -23.943  71.006  1.00  0.00              
ATOM   1624  N   ILE A 209     -10.646 -23.548  70.149  1.00  0.00              
ATOM   1625  CA  ILE A 209     -10.348 -24.031  68.802  1.00  0.00              
ATOM   1626  CB  ILE A 209     -11.601 -23.952  67.888  1.00  0.00              
ATOM   1627  CG2 ILE A 209     -11.252 -24.268  66.439  1.00  0.00              
ATOM   1628  CG1 ILE A 209     -12.720 -24.852  68.381  1.00  0.00              
ATOM   1629  CD1 ILE A 209     -14.031 -24.782  67.573  1.00  0.00              
ATOM   1630  C   ILE A 209      -9.218 -23.207  68.198  1.00  0.00              
ATOM   1631  O   ILE A 209      -8.237 -23.760  67.701  1.00  0.00              
ATOM   1632  N   LYS A 210      -9.357 -21.880  68.266  1.00  0.00              
ATOM   1633  CA  LYS A 210      -8.354 -20.952  67.771  1.00  0.00              
ATOM   1634  CB  LYS A 210      -8.841 -19.537  68.052  1.00  0.00              
ATOM   1635  CG  LYS A 210      -8.087 -18.429  67.340  1.00  0.00              
ATOM   1636  CD  LYS A 210      -8.592 -17.055  67.752  1.00  0.00              
ATOM   1637  CE  LYS A 210      -8.349 -16.824  69.234  1.00  0.00              
ATOM   1638  NZ  LYS A 210      -7.860 -15.479  69.445  1.00  0.00              
ATOM   1639  C   LYS A 210      -7.001 -21.216  68.426  1.00  0.00              
ATOM   1640  O   LYS A 210      -6.021 -21.475  67.727  1.00  0.00              
ATOM   1641  N   GLU A 211      -6.966 -21.253  69.764  1.00  0.00              
ATOM   1642  CA  GLU A 211      -5.756 -21.538  70.529  1.00  0.00              
ATOM   1643  CB  GLU A 211      -6.065 -21.593  72.020  1.00  0.00              
ATOM   1644  CG  GLU A 211      -6.545 -20.284  72.632  1.00  0.00              
ATOM   1645  CD  GLU A 211      -6.907 -20.411  74.103  1.00  0.00              
ATOM   1646  OE1 GLU A 211      -6.154 -19.917  74.939  1.00  0.00              
ATOM   1647  OE2 GLU A 211      -7.943 -21.003  74.424  1.00  0.00              
ATOM   1648  C   GLU A 211      -5.059 -22.841  70.150  1.00  0.00              
ATOM   1649  O   GLU A 211      -3.831 -22.905  70.116  1.00  0.00              
ATOM   1650  N   LYS A 212      -5.836 -23.894  69.883  1.00  0.00              
ATOM   1651  CA  LYS A 212      -5.275 -25.174  69.481  1.00  0.00              
ATOM   1652  CB  LYS A 212      -6.245 -26.293  69.824  1.00  0.00              
ATOM   1653  CG  LYS A 212      -6.275 -26.601  71.309  1.00  0.00              
ATOM   1654  CD  LYS A 212      -7.428 -27.536  71.606  1.00  0.00              
ATOM   1655  CE  LYS A 212      -7.381 -27.948  73.065  1.00  0.00              
ATOM   1656  NZ  LYS A 212      -8.674 -28.461  73.471  1.00  0.00              
ATOM   1657  C   LYS A 212      -4.885 -25.282  68.014  1.00  0.00              
ATOM   1658  O   LYS A 212      -3.852 -25.865  67.683  1.00  0.00              
ATOM   1659  N   LEU A 213      -5.699 -24.731  67.114  1.00  0.00              
ATOM   1660  CA  LEU A 213      -5.552 -25.014  65.697  1.00  0.00              
ATOM   1661  CB  LEU A 213      -6.872 -25.509  65.107  1.00  0.00              
ATOM   1662  CG  LEU A 213      -7.492 -26.803  65.622  1.00  0.00              
ATOM   1663  CD1 LEU A 213      -8.789 -27.078  64.884  1.00  0.00              
ATOM   1664  CD2 LEU A 213      -6.540 -27.976  65.455  1.00  0.00              
ATOM   1665  C   LEU A 213      -5.028 -23.887  64.825  1.00  0.00              
ATOM   1666  O   LEU A 213      -4.371 -24.167  63.817  1.00  0.00              
ATOM   1667  N   CYS A 214      -5.279 -22.621  65.168  1.00  0.00              
ATOM   1668  CA  CYS A 214      -5.064 -21.547  64.213  1.00  0.00              
ATOM   1669  CB  CYS A 214      -5.884 -20.314  64.564  1.00  0.00              
ATOM   1670  SG  CYS A 214      -5.215 -19.313  65.915  1.00  0.00              
ATOM   1671  C   CYS A 214      -3.602 -21.169  64.035  1.00  0.00              
ATOM   1672  O   CYS A 214      -2.801 -21.202  64.973  1.00  0.00              
ATOM   1673  N   TYR A 215      -3.257 -20.796  62.805  1.00  0.00              
ATOM   1674  CA  TYR A 215      -1.888 -20.466  62.457  1.00  0.00              
ATOM   1675  CB  TYR A 215      -1.138 -21.692  61.905  1.00  0.00              
ATOM   1676  CG  TYR A 215      -1.747 -22.372  60.682  1.00  0.00              
ATOM   1677  CD1 TYR A 215      -1.251 -22.101  59.421  1.00  0.00              
ATOM   1678  CE1 TYR A 215      -1.780 -22.740  58.319  1.00  0.00              
ATOM   1679  CD2 TYR A 215      -2.775 -23.281  60.842  1.00  0.00              
ATOM   1680  CE2 TYR A 215      -3.305 -23.922  59.744  1.00  0.00              
ATOM   1681  CZ  TYR A 215      -2.805 -23.646  58.491  1.00  0.00              
ATOM   1682  OH  TYR A 215      -3.340 -24.287  57.392  1.00  0.00              
ATOM   1683  C   TYR A 215      -1.882 -19.328  61.453  1.00  0.00              
ATOM   1684  O   TYR A 215      -2.840 -19.156  60.698  1.00  0.00              
ATOM   1685  N   VAL A 216      -0.821 -18.528  61.433  1.00  0.00              
ATOM   1686  CA  VAL A 216      -0.735 -17.429  60.490  1.00  0.00              
ATOM   1687  CB  VAL A 216       0.142 -16.283  61.027  1.00  0.00              
ATOM   1688  CG1 VAL A 216       0.149 -15.116  60.055  1.00  0.00              
ATOM   1689  CG2 VAL A 216      -0.370 -15.793  62.371  1.00  0.00              
ATOM   1690  C   VAL A 216      -0.191 -17.984  59.183  1.00  0.00              
ATOM   1691  O   VAL A 216       0.868 -18.613  59.134  1.00  0.00              
ATOM   1692  N   ALA A 217      -0.971 -17.770  58.124  1.00  0.00              
ATOM   1693  CA  ALA A 217      -0.589 -18.187  56.788  1.00  0.00              
ATOM   1694  CB  ALA A 217      -1.700 -17.826  55.815  1.00  0.00              
ATOM   1695  C   ALA A 217       0.673 -17.490  56.304  1.00  0.00              
ATOM   1696  O   ALA A 217       0.757 -16.263  56.332  1.00  0.00              
ATOM   1697  N   LEU A 218       1.669 -18.263  55.866  1.00  0.00              
ATOM   1698  CA  LEU A 218       2.883 -17.708  55.281  1.00  0.00              
ATOM   1699  CB  LEU A 218       3.935 -18.807  55.132  1.00  0.00              
ATOM   1700  CG  LEU A 218       5.301 -18.484  54.527  1.00  0.00              
ATOM   1701  CD1 LEU A 218       6.031 -17.410  55.319  1.00  0.00              
ATOM   1702  CD2 LEU A 218       6.142 -19.745  54.456  1.00  0.00              
ATOM   1703  C   LEU A 218       2.558 -17.085  53.929  1.00  0.00              
ATOM   1704  O   LEU A 218       3.043 -16.008  53.578  1.00  0.00              
ATOM   1705  N   ASP A 219       1.733 -17.768  53.136  1.00  0.00              
ATOM   1706  CA  ASP A 219       1.172 -17.158  51.949  1.00  0.00              
ATOM   1707  CB  ASP A 219       1.867 -17.610  50.672  1.00  0.00              
ATOM   1708  CG  ASP A 219       1.509 -16.683  49.523  1.00  0.00              
ATOM   1709  OD1 ASP A 219       0.461 -16.872  48.895  1.00  0.00              
ATOM   1710  OD2 ASP A 219       2.277 -15.749  49.285  1.00  0.00              
ATOM   1711  C   ASP A 219      -0.296 -17.521  51.886  1.00  0.00              
ATOM   1712  O   ASP A 219      -0.667 -18.647  51.549  1.00  0.00              
ATOM   1713  N   PHE A 220      -1.114 -16.519  52.210  1.00  0.00              
ATOM   1714  CA  PHE A 220      -2.559 -16.663  52.270  1.00  0.00              
ATOM   1715  CB  PHE A 220      -3.187 -15.301  52.573  1.00  0.00              
ATOM   1716  CG  PHE A 220      -4.696 -15.318  52.792  1.00  0.00              
ATOM   1717  CD1 PHE A 220      -5.265 -16.172  53.721  1.00  0.00              
ATOM   1718  CD2 PHE A 220      -5.495 -14.461  52.060  1.00  0.00              
ATOM   1719  CE1 PHE A 220      -6.629 -16.162  53.917  1.00  0.00              
ATOM   1720  CE2 PHE A 220      -6.859 -14.459  52.264  1.00  0.00              
ATOM   1721  CZ  PHE A 220      -7.426 -15.305  53.191  1.00  0.00              
ATOM   1722  C   PHE A 220      -3.188 -17.273  51.025  1.00  0.00              
ATOM   1723  O   PHE A 220      -3.879 -18.284  51.131  1.00  0.00              
ATOM   1724  N   GLU A 221      -2.926 -16.710  49.842  1.00  0.00              
ATOM   1725  CA  GLU A 221      -3.597 -17.154  48.632  1.00  0.00              
ATOM   1726  CB  GLU A 221      -3.389 -16.140  47.510  1.00  0.00              
ATOM   1727  CG  GLU A 221      -4.362 -16.290  46.337  1.00  0.00              
ATOM   1728  CD  GLU A 221      -5.835 -16.150  46.713  1.00  0.00              
ATOM   1729  OE1 GLU A 221      -6.252 -15.049  47.073  1.00  0.00              
ATOM   1730  OE2 GLU A 221      -6.559 -17.142  46.648  1.00  0.00              
ATOM   1731  C   GLU A 221      -3.166 -18.551  48.201  1.00  0.00              
ATOM   1732  O   GLU A 221      -4.008 -19.360  47.809  1.00  0.00              
ATOM   1733  N   ASN A 222      -1.867 -18.857  48.297  1.00  0.00              
ATOM   1734  CA  ASN A 222      -1.365 -20.197  48.015  1.00  0.00              
ATOM   1735  CB  ASN A 222       0.159 -20.219  48.135  1.00  0.00              
ATOM   1736  CG  ASN A 222       0.799 -21.595  48.002  1.00  0.00              
ATOM   1737  OD1 ASN A 222       1.528 -22.031  48.887  1.00  0.00              
ATOM   1738  ND2 ASN A 222       0.578 -22.335  46.924  1.00  0.00              
ATOM   1739  C   ASN A 222      -1.994 -21.240  48.932  1.00  0.00              
ATOM   1740  O   ASN A 222      -2.510 -22.257  48.464  1.00  0.00              
ATOM   1741  N   GLU A 223      -2.003 -20.956  50.238  1.00  0.00              
ATOM   1742  CA  GLU A 223      -2.632 -21.842  51.202  1.00  0.00              
ATOM   1743  CB  GLU A 223      -2.307 -21.403  52.613  1.00  0.00              
ATOM   1744  CG  GLU A 223      -0.863 -21.740  52.952  1.00  0.00              
ATOM   1745  CD  GLU A 223      -0.371 -21.112  54.242  1.00  0.00              
ATOM   1746  OE1 GLU A 223      -0.913 -21.400  55.308  1.00  0.00              
ATOM   1747  OE2 GLU A 223       0.566 -20.312  54.187  1.00  0.00              
ATOM   1748  C   GLU A 223      -4.134 -21.980  51.003  1.00  0.00              
ATOM   1749  O   GLU A 223      -4.671 -23.084  51.127  1.00  0.00              
ATOM   1750  N   MET A 224      -4.815 -20.884  50.652  1.00  0.00              
ATOM   1751  CA  MET A 224      -6.234 -20.908  50.327  1.00  0.00              
ATOM   1752  CB  MET A 224      -6.753 -19.488  50.101  1.00  0.00              
ATOM   1753  CG  MET A 224      -8.255 -19.397  49.863  1.00  0.00              
ATOM   1754  SD  MET A 224      -8.862 -17.694  49.796  1.00  0.00              
ATOM   1755  CE  MET A 224      -9.663 -17.630  51.373  1.00  0.00              
ATOM   1756  C   MET A 224      -6.504 -21.792  49.117  1.00  0.00              
ATOM   1757  O   MET A 224      -7.461 -22.566  49.131  1.00  0.00              
ATOM   1758  N   ALA A 225      -5.647 -21.733  48.090  1.00  0.00              
ATOM   1759  CA  ALA A 225      -5.746 -22.633  46.949  1.00  0.00              
ATOM   1760  CB  ALA A 225      -4.641 -22.331  45.948  1.00  0.00              
ATOM   1761  C   ALA A 225      -5.631 -24.099  47.352  1.00  0.00              
ATOM   1762  O   ALA A 225      -6.431 -24.925  46.902  1.00  0.00              
ATOM   1763  N   THR A 226      -4.679 -24.450  48.225  1.00  0.00              
ATOM   1764  CA  THR A 226      -4.596 -25.804  48.760  1.00  0.00              
ATOM   1765  CB  THR A 226      -3.218 -26.059  49.393  1.00  0.00              
ATOM   1766  OG1 THR A 226      -2.849 -24.889  50.113  1.00  0.00              
ATOM   1767  CG2 THR A 226      -2.174 -26.382  48.337  1.00  0.00              
ATOM   1768  C   THR A 226      -5.720 -26.196  49.716  1.00  0.00              
ATOM   1769  O   THR A 226      -6.069 -27.371  49.822  1.00  0.00              
ATOM   1770  N   ALA A 227      -6.310 -25.230  50.426  1.00  0.00              
ATOM   1771  CA  ALA A 227      -7.454 -25.500  51.287  1.00  0.00              
ATOM   1772  CB  ALA A 227      -7.659 -24.343  52.246  1.00  0.00              
ATOM   1773  C   ALA A 227      -8.742 -25.680  50.494  1.00  0.00              
ATOM   1774  O   ALA A 227      -9.647 -26.399  50.916  1.00  0.00              
ATOM   1775  N   ALA A 228      -8.845 -25.004  49.345  1.00  0.00              
ATOM   1776  CA  ALA A 228      -9.931 -25.229  48.402  1.00  0.00              
ATOM   1777  CB  ALA A 228      -9.934 -24.128  47.352  1.00  0.00              
ATOM   1778  C   ALA A 228      -9.739 -26.557  47.682  1.00  0.00              
ATOM   1779  O   ALA A 228     -10.682 -27.327  47.497  1.00  0.00              
ATOM   1780  N   SER A 229      -8.499 -26.864  47.296  1.00  0.00              
ATOM   1781  CA  SER A 229      -8.171 -28.148  46.695  1.00  0.00              
ATOM   1782  CB  SER A 229      -6.959 -27.976  45.779  1.00  0.00              
ATOM   1783  OG  SER A 229      -7.085 -26.838  44.935  1.00  0.00              
ATOM   1784  C   SER A 229      -7.881 -29.141  47.821  1.00  0.00              
ATOM   1785  O   SER A 229      -6.803 -29.732  47.917  1.00  0.00              
ATOM   1786  N   SER A 230      -8.877 -29.342  48.687  1.00  0.00              
ATOM   1787  CA  SER A 230      -8.706 -30.022  49.959  1.00  0.00              
ATOM   1788  CB  SER A 230      -9.921 -29.712  50.829  1.00  0.00              
ATOM   1789  OG  SER A 230     -11.121 -29.678  50.065  1.00  0.00              
ATOM   1790  C   SER A 230      -8.373 -31.512  49.939  1.00  0.00              
ATOM   1791  O   SER A 230      -9.203 -32.395  50.161  1.00  0.00              
ATOM   1792  N   SER A 231      -7.102 -31.788  49.653  1.00  0.00              
ATOM   1793  CA  SER A 231      -6.534 -33.117  49.795  1.00  0.00              
ATOM   1794  CB  SER A 231      -5.193 -33.130  49.066  1.00  0.00              
ATOM   1795  OG  SER A 231      -4.359 -32.057  49.502  1.00  0.00              
ATOM   1796  C   SER A 231      -6.316 -33.461  51.263  1.00  0.00              
ATOM   1797  O   SER A 231      -6.549 -34.576  51.730  1.00  0.00              
ATOM   1798  N   SER A 232      -5.850 -32.438  51.981  1.00  0.00              
ATOM   1799  CA  SER A 232      -5.317 -32.604  53.319  1.00  0.00              
ATOM   1800  CB  SER A 232      -3.861 -33.059  53.196  1.00  0.00              
ATOM   1801  OG  SER A 232      -3.194 -32.416  52.109  1.00  0.00              
ATOM   1802  C   SER A 232      -5.407 -31.377  54.217  1.00  0.00              
ATOM   1803  O   SER A 232      -5.486 -31.521  55.438  1.00  0.00              
ATOM   1804  N   LEU A 233      -5.416 -30.154  53.673  1.00  0.00              
ATOM   1805  CA  LEU A 233      -5.342 -28.955  54.495  1.00  0.00              
ATOM   1806  CB  LEU A 233      -4.738 -27.810  53.674  1.00  0.00              
ATOM   1807  CG  LEU A 233      -4.236 -26.569  54.410  1.00  0.00              
ATOM   1808  CD1 LEU A 233      -3.055 -26.916  55.303  1.00  0.00              
ATOM   1809  CD2 LEU A 233      -3.824 -25.497  53.419  1.00  0.00              
ATOM   1810  C   LEU A 233      -6.666 -28.556  55.150  1.00  0.00              
ATOM   1811  O   LEU A 233      -7.361 -27.630  54.722  1.00  0.00              
ATOM   1812  N   GLU A 234      -7.031 -29.318  56.187  1.00  0.00              
ATOM   1813  CA  GLU A 234      -8.118 -28.993  57.100  1.00  0.00              
ATOM   1814  CB  GLU A 234      -9.496 -29.064  56.435  1.00  0.00              
ATOM   1815  CG  GLU A 234     -10.029 -30.353  55.826  1.00  0.00              
ATOM   1816  CD  GLU A 234     -11.338 -30.123  55.080  1.00  0.00              
ATOM   1817  OE1 GLU A 234     -11.414 -30.482  53.907  1.00  0.00              
ATOM   1818  OE2 GLU A 234     -12.282 -29.569  55.657  1.00  0.00              
ATOM   1819  C   GLU A 234      -8.071 -29.909  58.314  1.00  0.00              
ATOM   1820  O   GLU A 234      -7.526 -31.011  58.225  1.00  0.00              
ATOM   1821  N   LYS A 235      -8.616 -29.489  59.458  1.00  0.00              
ATOM   1822  CA  LYS A 235      -8.573 -30.323  60.646  1.00  0.00              
ATOM   1823  CB  LYS A 235      -7.537 -29.790  61.648  1.00  0.00              
ATOM   1824  CG  LYS A 235      -7.240 -30.705  62.841  1.00  0.00              
ATOM   1825  CD  LYS A 235      -6.833 -32.102  62.384  1.00  0.00              
ATOM   1826  CE  LYS A 235      -6.984 -33.090  63.526  1.00  0.00              
ATOM   1827  NZ  LYS A 235      -7.317 -34.405  63.008  1.00  0.00              
ATOM   1828  C   LYS A 235      -9.936 -30.529  61.292  1.00  0.00              
ATOM   1829  O   LYS A 235     -10.808 -29.659  61.316  1.00  0.00              
ATOM   1830  N   SER A 236     -10.091 -31.758  61.774  1.00  0.00              
ATOM   1831  CA  SER A 236     -11.268 -32.231  62.469  1.00  0.00              
ATOM   1832  CB  SER A 236     -11.273 -33.746  62.269  1.00  0.00              
ATOM   1833  OG  SER A 236     -10.004 -34.286  62.644  1.00  0.00              
ATOM   1834  C   SER A 236     -11.216 -31.887  63.957  1.00  0.00              
ATOM   1835  O   SER A 236     -10.456 -32.516  64.702  1.00  0.00              
ATOM   1836  N   TYR A 237     -11.986 -30.910  64.434  1.00  0.00              
ATOM   1837  CA  TYR A 237     -12.040 -30.630  65.861  1.00  0.00              
ATOM   1838  CB  TYR A 237     -12.097 -29.119  66.126  1.00  0.00              
ATOM   1839  CG  TYR A 237     -12.091 -28.719  67.602  1.00  0.00              
ATOM   1840  CD1 TYR A 237     -10.896 -28.506  68.265  1.00  0.00              
ATOM   1841  CE1 TYR A 237     -10.900 -28.137  69.598  1.00  0.00              
ATOM   1842  CD2 TYR A 237     -13.288 -28.565  68.277  1.00  0.00              
ATOM   1843  CE2 TYR A 237     -13.296 -28.212  69.610  1.00  0.00              
ATOM   1844  CZ  TYR A 237     -12.103 -27.989  70.258  1.00  0.00              
ATOM   1845  OH  TYR A 237     -12.134 -27.604  71.583  1.00  0.00              
ATOM   1846  C   TYR A 237     -13.276 -31.320  66.415  1.00  0.00              
ATOM   1847  O   TYR A 237     -14.384 -31.103  65.922  1.00  0.00              
ATOM   1848  N   GLU A 238     -13.128 -32.165  67.434  1.00  0.00              
ATOM   1849  CA  GLU A 238     -14.298 -32.726  68.083  1.00  0.00              
ATOM   1850  CB  GLU A 238     -14.031 -34.116  68.649  1.00  0.00              
ATOM   1851  CG  GLU A 238     -15.341 -34.786  69.059  1.00  0.00              
ATOM   1852  CD  GLU A 238     -15.199 -36.149  69.715  1.00  0.00              
ATOM   1853  OE1 GLU A 238     -14.727 -37.080  69.064  1.00  0.00              
ATOM   1854  OE2 GLU A 238     -15.574 -36.274  70.880  1.00  0.00              
ATOM   1855  C   GLU A 238     -14.759 -31.786  69.186  1.00  0.00              
ATOM   1856  O   GLU A 238     -14.047 -31.541  70.162  1.00  0.00              
ATOM   1857  N   LEU A 239     -15.944 -31.211  68.991  1.00  0.00              
ATOM   1858  CA  LEU A 239     -16.628 -30.480  70.046  1.00  0.00              
ATOM   1859  CB  LEU A 239     -17.894 -29.817  69.508  1.00  0.00              
ATOM   1860  CG  LEU A 239     -17.788 -28.741  68.441  1.00  0.00              
ATOM   1861  CD1 LEU A 239     -19.173 -28.242  68.070  1.00  0.00              
ATOM   1862  CD2 LEU A 239     -16.939 -27.587  68.932  1.00  0.00              
ATOM   1863  C   LEU A 239     -17.011 -31.435  71.173  1.00  0.00              
ATOM   1864  O   LEU A 239     -17.459 -32.548  70.880  1.00  0.00              
ATOM   1865  N   PRO A 240     -16.899 -31.062  72.462  1.00  0.00              
ATOM   1866  CD  PRO A 240     -16.425 -29.749  72.896  1.00  0.00              
ATOM   1867  CA  PRO A 240     -17.166 -31.920  73.622  1.00  0.00              
ATOM   1868  CB  PRO A 240     -17.103 -30.940  74.773  1.00  0.00              
ATOM   1869  CG  PRO A 240     -16.017 -29.994  74.336  1.00  0.00              
ATOM   1870  C   PRO A 240     -18.466 -32.721  73.647  1.00  0.00              
ATOM   1871  O   PRO A 240     -18.579 -33.719  74.357  1.00  0.00              
ATOM   1872  N   ASP A 241     -19.461 -32.316  72.853  1.00  0.00              
ATOM   1873  CA  ASP A 241     -20.714 -33.051  72.725  1.00  0.00              
ATOM   1874  CB  ASP A 241     -21.870 -32.067  72.466  1.00  0.00              
ATOM   1875  CG  ASP A 241     -21.942 -31.508  71.047  1.00  0.00              
ATOM   1876  OD1 ASP A 241     -20.901 -31.138  70.495  1.00  0.00              
ATOM   1877  OD2 ASP A 241     -23.035 -31.430  70.488  1.00  0.00              
ATOM   1878  C   ASP A 241     -20.657 -34.096  71.606  1.00  0.00              
ATOM   1879  O   ASP A 241     -21.696 -34.556  71.132  1.00  0.00              
ATOM   1880  N   GLY A 242     -19.467 -34.430  71.103  1.00  0.00              
ATOM   1881  CA  GLY A 242     -19.314 -35.453  70.082  1.00  0.00              
ATOM   1882  C   GLY A 242     -19.183 -34.894  68.670  1.00  0.00              
ATOM   1883  O   GLY A 242     -18.734 -35.612  67.773  1.00  0.00              
ATOM   1884  N   GLN A 243     -19.520 -33.623  68.425  1.00  0.00              
ATOM   1885  CA  GLN A 243     -19.534 -33.093  67.068  1.00  0.00              
ATOM   1886  CB  GLN A 243     -20.340 -31.804  66.971  1.00  0.00              
ATOM   1887  CG  GLN A 243     -21.844 -31.979  67.094  1.00  0.00              
ATOM   1888  CD  GLN A 243     -22.604 -30.679  66.875  1.00  0.00              
ATOM   1889  OE1 GLN A 243     -22.488 -30.029  65.839  1.00  0.00              
ATOM   1890  NE2 GLN A 243     -23.416 -30.239  67.824  1.00  0.00              
ATOM   1891  C   GLN A 243     -18.147 -32.876  66.478  1.00  0.00              
ATOM   1892  O   GLN A 243     -17.482 -31.868  66.727  1.00  0.00              
ATOM   1893  N   VAL A 244     -17.681 -33.867  65.719  1.00  0.00              
ATOM   1894  CA  VAL A 244     -16.438 -33.743  64.967  1.00  0.00              
ATOM   1895  CB  VAL A 244     -15.927 -35.121  64.470  1.00  0.00              
ATOM   1896  CG1 VAL A 244     -14.523 -34.986  63.898  1.00  0.00              
ATOM   1897  CG2 VAL A 244     -15.919 -36.173  65.570  1.00  0.00              
ATOM   1898  C   VAL A 244     -16.652 -32.778  63.800  1.00  0.00              
ATOM   1899  O   VAL A 244     -17.121 -33.150  62.722  1.00  0.00              
ATOM   1900  N   ILE A 245     -16.352 -31.503  64.042  1.00  0.00              
ATOM   1901  CA  ILE A 245     -16.499 -30.473  63.026  1.00  0.00              
ATOM   1902  CB  ILE A 245     -16.904 -29.106  63.634  1.00  0.00              
ATOM   1903  CG2 ILE A 245     -18.274 -29.254  64.285  1.00  0.00              
ATOM   1904  CG1 ILE A 245     -15.883 -28.514  64.602  1.00  0.00              
ATOM   1905  CD1 ILE A 245     -16.177 -27.058  65.011  1.00  0.00              
ATOM   1906  C   ILE A 245     -15.250 -30.345  62.163  1.00  0.00              
ATOM   1907  O   ILE A 245     -14.125 -30.564  62.624  1.00  0.00              
ATOM   1908  N   THR A 246     -15.433 -29.987  60.892  1.00  0.00              
ATOM   1909  CA  THR A 246     -14.311 -29.862  59.974  1.00  0.00              
ATOM   1910  CB  THR A 246     -14.635 -30.483  58.592  1.00  0.00              
ATOM   1911  OG1 THR A 246     -15.749 -29.796  58.016  1.00  0.00              
ATOM   1912  CG2 THR A 246     -14.899 -31.978  58.686  1.00  0.00              
ATOM   1913  C   THR A 246     -13.951 -28.388  59.857  1.00  0.00              
ATOM   1914  O   THR A 246     -14.846 -27.558  59.697  1.00  0.00              
ATOM   1915  N   ILE A 247     -12.686 -27.996  59.998  1.00  0.00              
ATOM   1916  CA  ILE A 247     -12.309 -26.596  59.871  1.00  0.00              
ATOM   1917  CB  ILE A 247     -11.878 -26.037  61.250  1.00  0.00              
ATOM   1918  CG2 ILE A 247     -11.508 -24.564  61.136  1.00  0.00              
ATOM   1919  CG1 ILE A 247     -13.003 -26.180  62.271  1.00  0.00              
ATOM   1920  CD1 ILE A 247     -12.555 -26.082  63.730  1.00  0.00              
ATOM   1921  C   ILE A 247     -11.194 -26.525  58.840  1.00  0.00              
ATOM   1922  O   ILE A 247     -10.112 -27.084  59.032  1.00  0.00              
ATOM   1923  N   GLY A 248     -11.491 -25.880  57.711  1.00  0.00              
ATOM   1924  CA  GLY A 248     -10.544 -25.765  56.615  1.00  0.00              
ATOM   1925  C   GLY A 248      -9.742 -24.481  56.659  1.00  0.00              
ATOM   1926  O   GLY A 248      -9.042 -24.182  57.629  1.00  0.00              
ATOM   1927  N   ASN A 249      -9.933 -23.681  55.603  1.00  0.00              
ATOM   1928  CA  ASN A 249      -9.192 -22.440  55.389  1.00  0.00              
ATOM   1929  CB  ASN A 249      -9.680 -21.714  54.121  1.00  0.00              
ATOM   1930  CG  ASN A 249     -11.088 -21.130  54.172  1.00  0.00              
ATOM   1931  OD1 ASN A 249     -11.882 -21.411  55.069  1.00  0.00              
ATOM   1932  ND2 ASN A 249     -11.471 -20.273  53.238  1.00  0.00              
ATOM   1933  C   ASN A 249      -9.215 -21.486  56.578  1.00  0.00              
ATOM   1934  O   ASN A 249      -8.248 -20.773  56.854  1.00  0.00              
ATOM   1935  N   GLU A 250     -10.336 -21.553  57.306  1.00  0.00              
ATOM   1936  CA  GLU A 250     -10.590 -20.819  58.538  1.00  0.00              
ATOM   1937  CB  GLU A 250     -11.830 -21.375  59.243  1.00  0.00              
ATOM   1938  CG  GLU A 250     -13.196 -21.223  58.552  1.00  0.00              
ATOM   1939  CD  GLU A 250     -13.576 -22.202  57.442  1.00  0.00              
ATOM   1940  OE1 GLU A 250     -12.947 -23.259  57.298  1.00  0.00              
ATOM   1941  OE2 GLU A 250     -14.522 -21.917  56.708  1.00  0.00              
ATOM   1942  C   GLU A 250      -9.425 -20.803  59.523  1.00  0.00              
ATOM   1943  O   GLU A 250      -9.170 -19.782  60.166  1.00  0.00              
ATOM   1944  N   ARG A 251      -8.674 -21.910  59.591  1.00  0.00              
ATOM   1945  CA  ARG A 251      -7.511 -22.033  60.462  1.00  0.00              
ATOM   1946  CB  ARG A 251      -6.896 -23.414  60.322  1.00  0.00              
ATOM   1947  CG  ARG A 251      -7.761 -24.557  60.833  1.00  0.00              
ATOM   1948  CD  ARG A 251      -6.982 -25.863  60.786  1.00  0.00              
ATOM   1949  NE  ARG A 251      -5.820 -25.783  61.657  1.00  0.00              
ATOM   1950  CZ  ARG A 251      -4.850 -26.693  61.686  1.00  0.00              
ATOM   1951  NH1 ARG A 251      -3.834 -26.464  62.504  1.00  0.00              
ATOM   1952  NH2 ARG A 251      -4.881 -27.787  60.932  1.00  0.00              
ATOM   1953  C   ARG A 251      -6.416 -20.995  60.237  1.00  0.00              
ATOM   1954  O   ARG A 251      -5.714 -20.616  61.177  1.00  0.00              
ATOM   1955  N   PHE A 252      -6.239 -20.539  58.994  1.00  0.00              
ATOM   1956  CA  PHE A 252      -5.323 -19.443  58.713  1.00  0.00              
ATOM   1957  CB  PHE A 252      -4.302 -19.811  57.629  1.00  0.00              
ATOM   1958  CG  PHE A 252      -4.867 -20.368  56.330  1.00  0.00              
ATOM   1959  CD1 PHE A 252      -5.251 -19.516  55.313  1.00  0.00              
ATOM   1960  CD2 PHE A 252      -4.984 -21.735  56.173  1.00  0.00              
ATOM   1961  CE1 PHE A 252      -5.766 -20.036  54.147  1.00  0.00              
ATOM   1962  CE2 PHE A 252      -5.493 -22.247  55.001  1.00  0.00              
ATOM   1963  CZ  PHE A 252      -5.889 -21.398  53.993  1.00  0.00              
ATOM   1964  C   PHE A 252      -6.037 -18.135  58.398  1.00  0.00              
ATOM   1965  O   PHE A 252      -5.554 -17.043  58.703  1.00  0.00              
ATOM   1966  N   ARG A 253      -7.229 -18.264  57.810  1.00  0.00              
ATOM   1967  CA  ARG A 253      -8.119 -17.155  57.496  1.00  0.00              
ATOM   1968  CB  ARG A 253      -9.326 -17.759  56.790  1.00  0.00              
ATOM   1969  CG  ARG A 253     -10.521 -16.922  56.376  1.00  0.00              
ATOM   1970  CD  ARG A 253     -11.488 -17.940  55.802  1.00  0.00              
ATOM   1971  NE  ARG A 253     -12.821 -17.419  55.565  1.00  0.00              
ATOM   1972  CZ  ARG A 253     -13.877 -18.223  55.415  1.00  0.00              
ATOM   1973  NH1 ARG A 253     -15.074 -17.674  55.266  1.00  0.00              
ATOM   1974  NH2 ARG A 253     -13.760 -19.549  55.375  1.00  0.00              
ATOM   1975  C   ARG A 253      -8.530 -16.345  58.723  1.00  0.00              
ATOM   1976  O   ARG A 253      -8.823 -15.154  58.598  1.00  0.00              
ATOM   1977  N   CYS A 254      -8.574 -16.972  59.906  1.00  0.00              
ATOM   1978  CA  CYS A 254      -8.760 -16.242  61.150  1.00  0.00              
ATOM   1979  CB  CYS A 254      -9.281 -17.154  62.264  1.00  0.00              
ATOM   1980  SG  CYS A 254      -9.510 -16.327  63.858  1.00  0.00              
ATOM   1981  C   CYS A 254      -7.550 -15.399  61.565  1.00  0.00              
ATOM   1982  O   CYS A 254      -7.721 -14.180  61.615  1.00  0.00              
ATOM   1983  N   PRO A 255      -6.315 -15.879  61.832  1.00  0.00              
ATOM   1984  CD  PRO A 255      -5.943 -17.284  61.981  1.00  0.00              
ATOM   1985  CA  PRO A 255      -5.159 -15.032  62.135  1.00  0.00              
ATOM   1986  CB  PRO A 255      -4.040 -16.026  62.307  1.00  0.00              
ATOM   1987  CG  PRO A 255      -4.742 -17.211  62.895  1.00  0.00              
ATOM   1988  C   PRO A 255      -4.827 -14.025  61.042  1.00  0.00              
ATOM   1989  O   PRO A 255      -4.302 -12.945  61.324  1.00  0.00              
ATOM   1990  N   GLU A 256      -5.160 -14.353  59.787  1.00  0.00              
ATOM   1991  CA  GLU A 256      -5.008 -13.439  58.666  1.00  0.00              
ATOM   1992  CB  GLU A 256      -5.578 -14.074  57.403  1.00  0.00              
ATOM   1993  CG  GLU A 256      -5.246 -13.345  56.102  1.00  0.00              
ATOM   1994  CD  GLU A 256      -3.765 -13.248  55.764  1.00  0.00              
ATOM   1995  OE1 GLU A 256      -3.045 -14.240  55.890  1.00  0.00              
ATOM   1996  OE2 GLU A 256      -3.317 -12.181  55.334  1.00  0.00              
ATOM   1997  C   GLU A 256      -5.643 -12.071  58.882  1.00  0.00              
ATOM   1998  O   GLU A 256      -5.107 -11.082  58.379  1.00  0.00              
ATOM   1999  N   THR A 257      -6.737 -11.961  59.644  1.00  0.00              
ATOM   2000  CA  THR A 257      -7.350 -10.671  59.928  1.00  0.00              
ATOM   2001  CB  THR A 257      -8.667 -10.884  60.680  1.00  0.00              
ATOM   2002  OG1 THR A 257      -9.341 -11.883  59.929  1.00  0.00              
ATOM   2003  CG2 THR A 257      -9.537  -9.640  60.742  1.00  0.00              
ATOM   2004  C   THR A 257      -6.422  -9.711  60.670  1.00  0.00              
ATOM   2005  O   THR A 257      -6.546  -8.497  60.516  1.00  0.00              
ATOM   2006  N   LEU A 258      -5.434 -10.217  61.421  1.00  0.00              
ATOM   2007  CA  LEU A 258      -4.415  -9.365  62.028  1.00  0.00              
ATOM   2008  CB  LEU A 258      -3.485 -10.187  62.910  1.00  0.00              
ATOM   2009  CG  LEU A 258      -4.040 -10.890  64.139  1.00  0.00              
ATOM   2010  CD1 LEU A 258      -2.986 -11.822  64.712  1.00  0.00              
ATOM   2011  CD2 LEU A 258      -4.523  -9.893  65.182  1.00  0.00              
ATOM   2012  C   LEU A 258      -3.575  -8.640  60.981  1.00  0.00              
ATOM   2013  O   LEU A 258      -3.031  -7.563  61.226  1.00  0.00              
ATOM   2014  N   PHE A 259      -3.454  -9.248  59.800  1.00  0.00              
ATOM   2015  CA  PHE A 259      -2.746  -8.656  58.680  1.00  0.00              
ATOM   2016  CB  PHE A 259      -1.992  -9.745  57.906  1.00  0.00              
ATOM   2017  CG  PHE A 259      -0.812 -10.319  58.685  1.00  0.00              
ATOM   2018  CD1 PHE A 259       0.474  -9.959  58.334  1.00  0.00              
ATOM   2019  CD2 PHE A 259      -1.019 -11.138  59.781  1.00  0.00              
ATOM   2020  CE1 PHE A 259       1.541 -10.371  59.104  1.00  0.00              
ATOM   2021  CE2 PHE A 259       0.053 -11.543  60.548  1.00  0.00              
ATOM   2022  CZ  PHE A 259       1.332 -11.156  60.216  1.00  0.00              
ATOM   2023  C   PHE A 259      -3.698  -7.887  57.772  1.00  0.00              
ATOM   2024  O   PHE A 259      -3.337  -6.834  57.245  1.00  0.00              
ATOM   2025  N   GLN A 260      -4.924  -8.393  57.590  1.00  0.00              
ATOM   2026  CA  GLN A 260      -5.947  -7.743  56.782  1.00  0.00              
ATOM   2027  CB  GLN A 260      -6.256  -8.581  55.539  1.00  0.00              
ATOM   2028  CG  GLN A 260      -5.116  -8.743  54.543  1.00  0.00              
ATOM   2029  CD  GLN A 260      -5.484  -9.632  53.366  1.00  0.00              
ATOM   2030  OE1 GLN A 260      -6.356  -9.319  52.560  1.00  0.00              
ATOM   2031  NE2 GLN A 260      -4.835 -10.777  53.214  1.00  0.00              
ATOM   2032  C   GLN A 260      -7.229  -7.510  57.593  1.00  0.00              
ATOM   2033  O   GLN A 260      -8.146  -8.342  57.576  1.00  0.00              
ATOM   2034  N   PRO A 261      -7.368  -6.385  58.317  1.00  0.00              
ATOM   2035  CD  PRO A 261      -6.345  -5.356  58.454  1.00  0.00              
ATOM   2036  CA  PRO A 261      -8.526  -6.068  59.164  1.00  0.00              
ATOM   2037  CB  PRO A 261      -8.108  -4.768  59.812  1.00  0.00              
ATOM   2038  CG  PRO A 261      -6.609  -4.855  59.855  1.00  0.00              
ATOM   2039  C   PRO A 261      -9.864  -5.936  58.438  1.00  0.00              
ATOM   2040  O   PRO A 261     -10.948  -5.989  59.036  1.00  0.00              
ATOM   2041  N   SER A 262      -9.779  -5.804  57.112  1.00  0.00              
ATOM   2042  CA  SER A 262     -10.909  -5.811  56.200  1.00  0.00              
ATOM   2043  CB  SER A 262     -10.357  -5.737  54.782  1.00  0.00              
ATOM   2044  OG  SER A 262      -9.190  -6.546  54.660  1.00  0.00              
ATOM   2045  C   SER A 262     -11.821  -7.024  56.346  1.00  0.00              
ATOM   2046  O   SER A 262     -13.023  -6.928  56.104  1.00  0.00              
ATOM   2047  N   PHE A 263     -11.271  -8.164  56.780  1.00  0.00              
ATOM   2048  CA  PHE A 263     -12.069  -9.355  57.042  1.00  0.00              
ATOM   2049  CB  PHE A 263     -11.164 -10.546  57.314  1.00  0.00              
ATOM   2050  CG  PHE A 263     -10.346 -11.008  56.116  1.00  0.00              
ATOM   2051  CD1 PHE A 263      -9.012 -11.315  56.288  1.00  0.00              
ATOM   2052  CD2 PHE A 263     -10.929 -11.125  54.867  1.00  0.00              
ATOM   2053  CE1 PHE A 263      -8.265 -11.729  55.207  1.00  0.00              
ATOM   2054  CE2 PHE A 263     -10.171 -11.538  53.792  1.00  0.00              
ATOM   2055  CZ  PHE A 263      -8.839 -11.838  53.960  1.00  0.00              
ATOM   2056  C   PHE A 263     -13.097  -9.214  58.161  1.00  0.00              
ATOM   2057  O   PHE A 263     -14.090  -9.944  58.200  1.00  0.00              
ATOM   2058  N   ILE A 264     -12.869  -8.301  59.110  1.00  0.00              
ATOM   2059  CA  ILE A 264     -13.930  -7.888  60.020  1.00  0.00              
ATOM   2060  CB  ILE A 264     -13.371  -7.595  61.437  1.00  0.00              
ATOM   2061  CG2 ILE A 264     -14.391  -6.898  62.340  1.00  0.00              
ATOM   2062  CG1 ILE A 264     -12.904  -8.897  62.077  1.00  0.00              
ATOM   2063  CD1 ILE A 264     -12.254  -8.756  63.466  1.00  0.00              
ATOM   2064  C   ILE A 264     -14.642  -6.684  59.411  1.00  0.00              
ATOM   2065  O   ILE A 264     -15.870  -6.598  59.417  1.00  0.00              
ATOM   2066  N   GLY A 265     -13.853  -5.765  58.853  1.00  0.00              
ATOM   2067  CA  GLY A 265     -14.375  -4.524  58.307  1.00  0.00              
ATOM   2068  C   GLY A 265     -13.605  -3.310  58.808  1.00  0.00              
ATOM   2069  O   GLY A 265     -14.006  -2.170  58.567  1.00  0.00              
ATOM   2070  N   MET A 266     -12.483  -3.519  59.504  1.00  0.00              
ATOM   2071  CA  MET A 266     -11.711  -2.413  60.042  1.00  0.00              
ATOM   2072  CB  MET A 266     -10.829  -2.867  61.200  1.00  0.00              
ATOM   2073  CG  MET A 266     -11.575  -3.384  62.420  1.00  0.00              
ATOM   2074  SD  MET A 266     -10.447  -4.035  63.679  1.00  0.00              
ATOM   2075  CE  MET A 266     -10.020  -2.537  64.522  1.00  0.00              
ATOM   2076  C   MET A 266     -10.844  -1.813  58.948  1.00  0.00              
ATOM   2077  O   MET A 266     -10.121  -2.515  58.239  1.00  0.00              
ATOM   2078  N   GLU A 267     -10.947  -0.492  58.797  1.00  0.00              
ATOM   2079  CA  GLU A 267     -10.109   0.253  57.864  1.00  0.00              
ATOM   2080  CB  GLU A 267     -10.787   1.569  57.503  1.00  0.00              
ATOM   2081  CG  GLU A 267     -12.115   1.391  56.778  1.00  0.00              
ATOM   2082  CD  GLU A 267     -12.789   2.707  56.425  1.00  0.00              
ATOM   2083  OE1 GLU A 267     -13.454   3.279  57.288  1.00  0.00              
ATOM   2084  OE2 GLU A 267     -12.649   3.157  55.289  1.00  0.00              
ATOM   2085  C   GLU A 267      -8.703   0.530  58.393  1.00  0.00              
ATOM   2086  O   GLU A 267      -7.854   1.083  57.692  1.00  0.00              
ATOM   2087  N   SER A 268      -8.459   0.183  59.658  1.00  0.00              
ATOM   2088  CA  SER A 268      -7.160   0.315  60.292  1.00  0.00              
ATOM   2089  CB  SER A 268      -7.331  -0.057  61.755  1.00  0.00              
ATOM   2090  OG  SER A 268      -8.478   0.580  62.307  1.00  0.00              
ATOM   2091  C   SER A 268      -6.114  -0.593  59.652  1.00  0.00              
ATOM   2092  O   SER A 268      -6.431  -1.676  59.157  1.00  0.00              
ATOM   2093  N   ALA A 269      -4.855  -0.151  59.651  1.00  0.00              
ATOM   2094  CA  ALA A 269      -3.764  -0.938  59.100  1.00  0.00              
ATOM   2095  CB  ALA A 269      -2.511  -0.078  59.030  1.00  0.00              
ATOM   2096  C   ALA A 269      -3.449  -2.161  59.954  1.00  0.00              
ATOM   2097  O   ALA A 269      -3.500  -2.105  61.184  1.00  0.00              
ATOM   2098  N   GLY A 270      -3.147  -3.281  59.298  1.00  0.00              
ATOM   2099  CA  GLY A 270      -2.824  -4.523  59.982  1.00  0.00              
ATOM   2100  C   GLY A 270      -1.422  -4.532  60.571  1.00  0.00              
ATOM   2101  O   GLY A 270      -0.540  -3.802  60.116  1.00  0.00              
ATOM   2102  N   ILE A 271      -1.219  -5.443  61.529  1.00  0.00              
ATOM   2103  CA  ILE A 271      -0.013  -5.588  62.344  1.00  0.00              
ATOM   2104  CB  ILE A 271      -0.063  -7.020  62.956  1.00  0.00              
ATOM   2105  CG2 ILE A 271       1.275  -7.735  63.121  1.00  0.00              
ATOM   2106  CG1 ILE A 271      -0.863  -6.952  64.252  1.00  0.00              
ATOM   2107  CD1 ILE A 271      -0.986  -8.267  65.047  1.00  0.00              
ATOM   2108  C   ILE A 271       1.339  -5.210  61.734  1.00  0.00              
ATOM   2109  O   ILE A 271       2.066  -4.370  62.274  1.00  0.00              
ATOM   2110  N   HIS A 272       1.648  -5.801  60.576  1.00  0.00              
ATOM   2111  CA  HIS A 272       2.885  -5.531  59.859  1.00  0.00              
ATOM   2112  CB  HIS A 272       3.059  -6.518  58.698  1.00  0.00              
ATOM   2113  CG  HIS A 272       1.966  -6.494  57.634  1.00  0.00              
ATOM   2114  ND1 HIS A 272       0.696  -6.865  57.742  1.00  0.00              
ATOM   2115  CD2 HIS A 272       2.180  -6.078  56.341  1.00  0.00              
ATOM   2116  NE2 HIS A 272       1.027  -6.225  55.745  1.00  0.00              
ATOM   2117  CE1 HIS A 272       0.133  -6.695  56.577  1.00  0.00              
ATOM   2118  C   HIS A 272       2.980  -4.090  59.373  1.00  0.00              
ATOM   2119  O   HIS A 272       4.012  -3.436  59.520  1.00  0.00              
ATOM   2120  N   GLU A 273       1.859  -3.576  58.858  1.00  0.00              
ATOM   2121  CA  GLU A 273       1.770  -2.221  58.339  1.00  0.00              
ATOM   2122  CB  GLU A 273       0.450  -2.023  57.608  1.00  0.00              
ATOM   2123  CG  GLU A 273       0.271  -2.945  56.405  1.00  0.00              
ATOM   2124  CD  GLU A 273      -1.161  -3.224  55.953  1.00  0.00              
ATOM   2125  OE1 GLU A 273      -2.117  -2.811  56.611  1.00  0.00              
ATOM   2126  OE2 GLU A 273      -1.321  -3.878  54.923  1.00  0.00              
ATOM   2127  C   GLU A 273       1.858  -1.239  59.495  1.00  0.00              
ATOM   2128  O   GLU A 273       2.543  -0.225  59.381  1.00  0.00              
ATOM   2129  N   THR A 274       1.206  -1.517  60.631  1.00  0.00              
ATOM   2130  CA  THR A 274       1.342  -0.671  61.805  1.00  0.00              
ATOM   2131  CB  THR A 274       0.294  -1.016  62.874  1.00  0.00              
ATOM   2132  OG1 THR A 274       0.183  -2.432  62.937  1.00  0.00              
ATOM   2133  CG2 THR A 274      -1.043  -0.358  62.601  1.00  0.00              
ATOM   2134  C   THR A 274       2.753  -0.656  62.380  1.00  0.00              
ATOM   2135  O   THR A 274       3.256   0.415  62.719  1.00  0.00              
ATOM   2136  N   THR A 275       3.424  -1.815  62.436  1.00  0.00              
ATOM   2137  CA  THR A 275       4.818  -1.895  62.867  1.00  0.00              
ATOM   2138  CB  THR A 275       5.255  -3.380  62.907  1.00  0.00              
ATOM   2139  OG1 THR A 275       4.451  -4.010  63.898  1.00  0.00              
ATOM   2140  CG2 THR A 275       6.724  -3.584  63.257  1.00  0.00              
ATOM   2141  C   THR A 275       5.712  -1.060  61.949  1.00  0.00              
ATOM   2142  O   THR A 275       6.525  -0.252  62.409  1.00  0.00              
ATOM   2143  N   TYR A 276       5.508  -1.219  60.636  1.00  0.00              
ATOM   2144  CA  TYR A 276       6.182  -0.423  59.620  1.00  0.00              
ATOM   2145  CB  TYR A 276       5.694  -0.884  58.248  1.00  0.00              
ATOM   2146  CG  TYR A 276       6.364  -0.260  57.032  1.00  0.00              
ATOM   2147  CD1 TYR A 276       7.687  -0.537  56.742  1.00  0.00              
ATOM   2148  CE1 TYR A 276       8.242  -0.079  55.565  1.00  0.00              
ATOM   2149  CD2 TYR A 276       5.612   0.518  56.172  1.00  0.00              
ATOM   2150  CE2 TYR A 276       6.165   0.979  54.995  1.00  0.00              
ATOM   2151  CZ  TYR A 276       7.468   0.654  54.689  1.00  0.00              
ATOM   2152  OH  TYR A 276       7.993   1.055  53.478  1.00  0.00              
ATOM   2153  C   TYR A 276       5.926   1.067  59.815  1.00  0.00              
ATOM   2154  O   TYR A 276       6.868   1.855  59.777  1.00  0.00              
ATOM   2155  N   ASN A 277       4.675   1.468  60.070  1.00  0.00              
ATOM   2156  CA  ASN A 277       4.324   2.864  60.312  1.00  0.00              
ATOM   2157  CB  ASN A 277       2.815   3.061  60.434  1.00  0.00              
ATOM   2158  CG  ASN A 277       2.047   2.894  59.131  1.00  0.00              
ATOM   2159  OD1 ASN A 277       2.432   3.383  58.072  1.00  0.00              
ATOM   2160  ND2 ASN A 277       0.918   2.199  59.158  1.00  0.00              
ATOM   2161  C   ASN A 277       4.996   3.446  61.545  1.00  0.00              
ATOM   2162  O   ASN A 277       5.493   4.574  61.496  1.00  0.00              
ATOM   2163  N   SER A 278       5.045   2.688  62.650  1.00  0.00              
ATOM   2164  CA  SER A 278       5.803   3.073  63.832  1.00  0.00              
ATOM   2165  CB  SER A 278       5.751   1.968  64.872  1.00  0.00              
ATOM   2166  OG  SER A 278       4.455   1.813  65.419  1.00  0.00              
ATOM   2167  C   SER A 278       7.257   3.375  63.502  1.00  0.00              
ATOM   2168  O   SER A 278       7.758   4.456  63.813  1.00  0.00              
ATOM   2169  N   ILE A 279       7.909   2.444  62.794  1.00  0.00              
ATOM   2170  CA  ILE A 279       9.287   2.628  62.359  1.00  0.00              
ATOM   2171  CB  ILE A 279       9.800   1.327  61.696  1.00  0.00              
ATOM   2172  CG2 ILE A 279      11.204   1.499  61.136  1.00  0.00              
ATOM   2173  CG1 ILE A 279       9.804   0.196  62.720  1.00  0.00              
ATOM   2174  CD1 ILE A 279      10.003  -1.219  62.149  1.00  0.00              
ATOM   2175  C   ILE A 279       9.408   3.857  61.458  1.00  0.00              
ATOM   2176  O   ILE A 279      10.253   4.711  61.716  1.00  0.00              
ATOM   2177  N   MET A 280       8.511   4.017  60.479  1.00  0.00              
ATOM   2178  CA  MET A 280       8.508   5.166  59.579  1.00  0.00              
ATOM   2179  CB  MET A 280       7.497   4.985  58.450  1.00  0.00              
ATOM   2180  CG  MET A 280       7.837   3.899  57.437  1.00  0.00              
ATOM   2181  SD  MET A 280       9.412   4.155  56.581  1.00  0.00              
ATOM   2182  CE  MET A 280      10.334   2.806  57.262  1.00  0.00              
ATOM   2183  C   MET A 280       8.274   6.521  60.238  1.00  0.00              
ATOM   2184  O   MET A 280       8.679   7.553  59.692  1.00  0.00              
ATOM   2185  N   LYS A 281       7.608   6.543  61.396  1.00  0.00              
ATOM   2186  CA  LYS A 281       7.464   7.768  62.168  1.00  0.00              
ATOM   2187  CB  LYS A 281       6.106   7.757  62.859  1.00  0.00              
ATOM   2188  CG  LYS A 281       5.633   9.133  63.300  1.00  0.00              
ATOM   2189  CD  LYS A 281       4.280   9.014  63.967  1.00  0.00              
ATOM   2190  CE  LYS A 281       3.812  10.380  64.431  1.00  0.00              
ATOM   2191  NZ  LYS A 281       2.576  10.238  65.173  1.00  0.00              
ATOM   2192  C   LYS A 281       8.600   7.946  63.178  1.00  0.00              
ATOM   2193  O   LYS A 281       8.771   9.016  63.768  1.00  0.00              
ATOM   2194  N   CYS A 282       9.402   6.905  63.417  1.00  0.00              
ATOM   2195  CA  CYS A 282      10.568   7.016  64.281  1.00  0.00              
ATOM   2196  CB  CYS A 282      11.022   5.639  64.729  1.00  0.00              
ATOM   2197  SG  CYS A 282       9.856   4.867  65.871  1.00  0.00              
ATOM   2198  C   CYS A 282      11.738   7.736  63.626  1.00  0.00              
ATOM   2199  O   CYS A 282      11.723   8.067  62.437  1.00  0.00              
ATOM   2200  N   ASP A 283      12.782   7.997  64.417  1.00  0.00              
ATOM   2201  CA  ASP A 283      14.000   8.604  63.906  1.00  0.00              
ATOM   2202  CB  ASP A 283      14.918   8.976  65.082  1.00  0.00              
ATOM   2203  CG  ASP A 283      16.111   9.879  64.771  1.00  0.00              
ATOM   2204  OD1 ASP A 283      16.420  10.741  65.595  1.00  0.00              
ATOM   2205  OD2 ASP A 283      16.754   9.721  63.732  1.00  0.00              
ATOM   2206  C   ASP A 283      14.702   7.643  62.954  1.00  0.00              
ATOM   2207  O   ASP A 283      15.078   6.545  63.365  1.00  0.00              
ATOM   2208  N   ILE A 284      14.897   8.068  61.696  1.00  0.00              
ATOM   2209  CA  ILE A 284      15.629   7.314  60.671  1.00  0.00              
ATOM   2210  CB  ILE A 284      15.916   8.209  59.426  1.00  0.00              
ATOM   2211  CG2 ILE A 284      16.880   7.554  58.431  1.00  0.00              
ATOM   2212  CG1 ILE A 284      14.616   8.571  58.716  1.00  0.00              
ATOM   2213  CD1 ILE A 284      14.739   9.558  57.536  1.00  0.00              
ATOM   2214  C   ILE A 284      16.907   6.675  61.199  1.00  0.00              
ATOM   2215  O   ILE A 284      17.186   5.488  61.024  1.00  0.00              
ATOM   2216  N   ASP A 285      17.629   7.482  61.968  1.00  0.00              
ATOM   2217  CA  ASP A 285      18.928   7.097  62.472  1.00  0.00              
ATOM   2218  CB  ASP A 285      19.694   8.339  62.881  1.00  0.00              
ATOM   2219  CG  ASP A 285      20.035   9.233  61.702  1.00  0.00              
ATOM   2220  OD1 ASP A 285      21.209   9.334  61.358  1.00  0.00              
ATOM   2221  OD2 ASP A 285      19.117   9.795  61.107  1.00  0.00              
ATOM   2222  C   ASP A 285      18.940   6.045  63.568  1.00  0.00              
ATOM   2223  O   ASP A 285      20.016   5.608  63.973  1.00  0.00              
ATOM   2224  N   ILE A 286      17.775   5.622  64.071  1.00  0.00              
ATOM   2225  CA  ILE A 286      17.708   4.482  64.978  1.00  0.00              
ATOM   2226  CB  ILE A 286      17.050   4.831  66.343  1.00  0.00              
ATOM   2227  CG2 ILE A 286      17.908   5.853  67.076  1.00  0.00              
ATOM   2228  CG1 ILE A 286      15.596   5.280  66.222  1.00  0.00              
ATOM   2229  CD1 ILE A 286      14.852   5.487  67.555  1.00  0.00              
ATOM   2230  C   ILE A 286      16.997   3.286  64.347  1.00  0.00              
ATOM   2231  O   ILE A 286      16.908   2.215  64.957  1.00  0.00              
ATOM   2232  N   ARG A 287      16.512   3.413  63.103  1.00  0.00              
ATOM   2233  CA  ARG A 287      15.645   2.402  62.508  1.00  0.00              
ATOM   2234  CB  ARG A 287      15.100   2.843  61.158  1.00  0.00              
ATOM   2235  CG  ARG A 287      14.097   3.960  61.346  1.00  0.00              
ATOM   2236  CD  ARG A 287      13.531   4.468  60.034  1.00  0.00              
ATOM   2237  NE  ARG A 287      12.793   5.686  60.318  1.00  0.00              
ATOM   2238  CZ  ARG A 287      11.937   6.255  59.473  1.00  0.00              
ATOM   2239  NH1 ARG A 287      11.291   7.329  59.897  1.00  0.00              
ATOM   2240  NH2 ARG A 287      11.747   5.799  58.240  1.00  0.00              
ATOM   2241  C   ARG A 287      16.223   1.004  62.397  1.00  0.00              
ATOM   2242  O   ARG A 287      15.489   0.038  62.598  1.00  0.00              
ATOM   2243  N   LYS A 288      17.529   0.862  62.141  1.00  0.00              
ATOM   2244  CA  LYS A 288      18.171  -0.447  62.099  1.00  0.00              
ATOM   2245  CB  LYS A 288      19.624  -0.312  61.669  1.00  0.00              
ATOM   2246  CG  LYS A 288      20.261  -1.623  61.222  1.00  0.00              
ATOM   2247  CD  LYS A 288      21.613  -1.741  61.892  1.00  0.00              
ATOM   2248  CE  LYS A 288      22.478  -2.843  61.311  1.00  0.00              
ATOM   2249  NZ  LYS A 288      23.751  -2.866  62.007  1.00  0.00              
ATOM   2250  C   LYS A 288      18.102  -1.134  63.461  1.00  0.00              
ATOM   2251  O   LYS A 288      17.870  -2.340  63.540  1.00  0.00              
ATOM   2252  N   ASP A 289      18.232  -0.356  64.546  1.00  0.00              
ATOM   2253  CA  ASP A 289      18.154  -0.878  65.910  1.00  0.00              
ATOM   2254  CB  ASP A 289      18.329   0.214  66.959  1.00  0.00              
ATOM   2255  CG  ASP A 289      19.655   0.948  66.981  1.00  0.00              
ATOM   2256  OD1 ASP A 289      20.524   0.563  67.765  1.00  0.00              
ATOM   2257  OD2 ASP A 289      19.798   1.922  66.244  1.00  0.00              
ATOM   2258  C   ASP A 289      16.784  -1.486  66.171  1.00  0.00              
ATOM   2259  O   ASP A 289      16.656  -2.544  66.793  1.00  0.00              
ATOM   2260  N   LEU A 290      15.757  -0.784  65.680  1.00  0.00              
ATOM   2261  CA  LEU A 290      14.377  -1.232  65.785  1.00  0.00              
ATOM   2262  CB  LEU A 290      13.422  -0.120  65.358  1.00  0.00              
ATOM   2263  CG  LEU A 290      13.496   1.240  66.044  1.00  0.00              
ATOM   2264  CD1 LEU A 290      12.580   2.213  65.330  1.00  0.00              
ATOM   2265  CD2 LEU A 290      13.145   1.154  67.520  1.00  0.00              
ATOM   2266  C   LEU A 290      14.135  -2.470  64.932  1.00  0.00              
ATOM   2267  O   LEU A 290      13.675  -3.492  65.444  1.00  0.00              
ATOM   2268  N   TYR A 291      14.490  -2.399  63.642  1.00  0.00              
ATOM   2269  CA  TYR A 291      14.338  -3.500  62.698  1.00  0.00              
ATOM   2270  CB  TYR A 291      14.917  -3.142  61.331  1.00  0.00              
ATOM   2271  CG  TYR A 291      14.019  -2.319  60.421  1.00  0.00              
ATOM   2272  CD1 TYR A 291      12.758  -2.775  60.087  1.00  0.00              
ATOM   2273  CE1 TYR A 291      11.988  -2.071  59.185  1.00  0.00              
ATOM   2274  CD2 TYR A 291      14.499  -1.147  59.872  1.00  0.00              
ATOM   2275  CE2 TYR A 291      13.731  -0.437  58.975  1.00  0.00              
ATOM   2276  CZ  TYR A 291      12.482  -0.909  58.636  1.00  0.00              
ATOM   2277  OH  TYR A 291      11.709  -0.205  57.735  1.00  0.00              
ATOM   2278  C   TYR A 291      14.989  -4.795  63.150  1.00  0.00              
ATOM   2279  O   TYR A 291      14.382  -5.861  63.053  1.00  0.00              
ATOM   2280  N   ALA A 292      16.218  -4.709  63.666  1.00  0.00              
ATOM   2281  CA  ALA A 292      16.934  -5.870  64.172  1.00  0.00              
ATOM   2282  CB  ALA A 292      18.371  -5.478  64.481  1.00  0.00              
ATOM   2283  C   ALA A 292      16.344  -6.479  65.438  1.00  0.00              
ATOM   2284  O   ALA A 292      16.694  -7.601  65.805  1.00  0.00              
ATOM   2285  N   ASN A 293      15.453  -5.767  66.135  1.00  0.00              
ATOM   2286  CA  ASN A 293      14.879  -6.274  67.369  1.00  0.00              
ATOM   2287  CB  ASN A 293      15.500  -5.588  68.594  1.00  0.00              
ATOM   2288  CG  ASN A 293      17.004  -5.749  68.742  1.00  0.00              
ATOM   2289  OD1 ASN A 293      17.511  -6.755  69.236  1.00  0.00              
ATOM   2290  ND2 ASN A 293      17.771  -4.758  68.309  1.00  0.00              
ATOM   2291  C   ASN A 293      13.368  -6.076  67.355  1.00  0.00              
ATOM   2292  O   ASN A 293      12.793  -5.373  68.196  1.00  0.00              
ATOM   2293  N   ASN A 294      12.676  -6.674  66.379  1.00  0.00              
ATOM   2294  CA  ASN A 294      11.223  -6.611  66.389  1.00  0.00              
ATOM   2295  CB  ASN A 294      10.620  -6.600  64.984  1.00  0.00              
ATOM   2296  CG  ASN A 294       9.098  -6.456  64.940  1.00  0.00              
ATOM   2297  OD1 ASN A 294       8.456  -6.940  64.012  1.00  0.00              
ATOM   2298  ND2 ASN A 294       8.410  -5.806  65.873  1.00  0.00              
ATOM   2299  C   ASN A 294      10.672  -7.742  67.242  1.00  0.00              
ATOM   2300  O   ASN A 294      10.398  -8.848  66.774  1.00  0.00              
ATOM   2301  N   VAL A 295      10.537  -7.444  68.531  1.00  0.00              
ATOM   2302  CA  VAL A 295      10.172  -8.446  69.519  1.00  0.00              
ATOM   2303  CB  VAL A 295      10.821  -8.116  70.885  1.00  0.00              
ATOM   2304  CG1 VAL A 295      10.414  -9.108  71.969  1.00  0.00              
ATOM   2305  CG2 VAL A 295      12.339  -8.126  70.763  1.00  0.00              
ATOM   2306  C   VAL A 295       8.657  -8.543  69.624  1.00  0.00              
ATOM   2307  O   VAL A 295       7.973  -7.552  69.886  1.00  0.00              
ATOM   2308  N   MET A 296       8.116  -9.734  69.388  1.00  0.00              
ATOM   2309  CA  MET A 296       6.692  -9.966  69.566  1.00  0.00              
ATOM   2310  CB  MET A 296       6.204 -11.041  68.614  1.00  0.00              
ATOM   2311  CG  MET A 296       6.241 -10.573  67.170  1.00  0.00              
ATOM   2312  SD  MET A 296       5.408 -11.727  66.057  1.00  0.00              
ATOM   2313  CE  MET A 296       6.785 -12.794  65.770  1.00  0.00              
ATOM   2314  C   MET A 296       6.341 -10.328  71.001  1.00  0.00              
ATOM   2315  O   MET A 296       7.155 -10.911  71.720  1.00  0.00              
ATOM   2316  N   SER A 297       5.127  -9.989  71.437  1.00  0.00              
ATOM   2317  CA  SER A 297       4.698 -10.201  72.809  1.00  0.00              
ATOM   2318  CB  SER A 297       5.261  -9.090  73.684  1.00  0.00              
ATOM   2319  OG  SER A 297       4.929  -7.800  73.190  1.00  0.00              
ATOM   2320  C   SER A 297       3.181 -10.215  72.911  1.00  0.00              
ATOM   2321  O   SER A 297       2.487  -9.575  72.118  1.00  0.00              
ATOM   2322  N   GLY A 298       2.665 -10.950  73.892  1.00  0.00              
ATOM   2323  CA  GLY A 298       1.236 -11.067  74.098  1.00  0.00              
ATOM   2324  C   GLY A 298       0.686 -12.389  73.582  1.00  0.00              
ATOM   2325  O   GLY A 298       1.415 -13.312  73.199  1.00  0.00              
ATOM   2326  N   GLY A 299      -0.644 -12.428  73.527  1.00  0.00              
ATOM   2327  CA  GLY A 299      -1.389 -13.648  73.276  1.00  0.00              
ATOM   2328  C   GLY A 299      -1.483 -13.969  71.795  1.00  0.00              
ATOM   2329  O   GLY A 299      -1.121 -15.068  71.372  1.00  0.00              
ATOM   2330  N   THR A 300      -1.915 -13.006  70.972  1.00  0.00              
ATOM   2331  CA  THR A 300      -2.159 -13.262  69.554  1.00  0.00              
ATOM   2332  CB  THR A 300      -2.885 -12.091  68.861  1.00  0.00              
ATOM   2333  OG1 THR A 300      -2.977 -10.994  69.763  1.00  0.00              
ATOM   2334  CG2 THR A 300      -4.266 -12.502  68.412  1.00  0.00              
ATOM   2335  C   THR A 300      -0.876 -13.606  68.805  1.00  0.00              
ATOM   2336  O   THR A 300      -0.850 -14.408  67.870  1.00  0.00              
ATOM   2337  N   THR A 301       0.226 -13.043  69.295  1.00  0.00              
ATOM   2338  CA  THR A 301       1.561 -13.332  68.806  1.00  0.00              
ATOM   2339  CB  THR A 301       2.524 -12.334  69.459  1.00  0.00              
ATOM   2340  OG1 THR A 301       2.106 -12.183  70.812  1.00  0.00              
ATOM   2341  CG2 THR A 301       2.480 -10.987  68.757  1.00  0.00              
ATOM   2342  C   THR A 301       2.053 -14.765  68.986  1.00  0.00              
ATOM   2343  O   THR A 301       3.094 -15.127  68.436  1.00  0.00              
ATOM   2344  N   MET A 302       1.343 -15.609  69.744  1.00  0.00              
ATOM   2345  CA  MET A 302       1.738 -17.001  69.925  1.00  0.00              
ATOM   2346  CB  MET A 302       1.043 -17.601  71.145  1.00  0.00              
ATOM   2347  CG  MET A 302       1.506 -17.025  72.477  1.00  0.00              
ATOM   2348  SD  MET A 302       3.236 -17.403  72.854  1.00  0.00              
ATOM   2349  CE  MET A 302       3.027 -18.786  73.937  1.00  0.00              
ATOM   2350  C   MET A 302       1.496 -17.899  68.716  1.00  0.00              
ATOM   2351  O   MET A 302       2.061 -18.993  68.640  1.00  0.00              
ATOM   2352  N   TYR A 303       0.683 -17.461  67.745  1.00  0.00              
ATOM   2353  CA  TYR A 303       0.264 -18.316  66.638  1.00  0.00              
ATOM   2354  CB  TYR A 303      -0.814 -17.636  65.787  1.00  0.00              
ATOM   2355  CG  TYR A 303      -2.088 -17.239  66.524  1.00  0.00              
ATOM   2356  CD1 TYR A 303      -2.808 -16.159  66.055  1.00  0.00              
ATOM   2357  CE1 TYR A 303      -3.919 -15.722  66.740  1.00  0.00              
ATOM   2358  CD2 TYR A 303      -2.505 -17.907  67.662  1.00  0.00              
ATOM   2359  CE2 TYR A 303      -3.614 -17.469  68.354  1.00  0.00              
ATOM   2360  CZ  TYR A 303      -4.302 -16.368  67.894  1.00  0.00              
ATOM   2361  OH  TYR A 303      -5.385 -15.898  68.611  1.00  0.00              
ATOM   2362  C   TYR A 303       1.390 -18.786  65.720  1.00  0.00              
ATOM   2363  O   TYR A 303       2.201 -17.970  65.272  1.00  0.00              
ATOM   2364  N   PRO A 304       1.488 -20.089  65.407  1.00  0.00              
ATOM   2365  CD  PRO A 304       0.631 -21.143  65.946  1.00  0.00              
ATOM   2366  CA  PRO A 304       2.503 -20.649  64.516  1.00  0.00              
ATOM   2367  CB  PRO A 304       2.080 -22.098  64.398  1.00  0.00              
ATOM   2368  CG  PRO A 304       1.478 -22.385  65.748  1.00  0.00              
ATOM   2369  C   PRO A 304       2.528 -19.966  63.155  1.00  0.00              
ATOM   2370  O   PRO A 304       1.486 -19.676  62.565  1.00  0.00              
ATOM   2371  N   GLY A 305       3.730 -19.649  62.676  1.00  0.00              
ATOM   2372  CA  GLY A 305       3.881 -18.998  61.387  1.00  0.00              
ATOM   2373  C   GLY A 305       4.060 -17.490  61.488  1.00  0.00              
ATOM   2374  O   GLY A 305       4.709 -16.911  60.611  1.00  0.00              
ATOM   2375  N   ILE A 306       3.563 -16.836  62.554  1.00  0.00              
ATOM   2376  CA  ILE A 306       3.559 -15.376  62.650  1.00  0.00              
ATOM   2377  CB  ILE A 306       2.865 -14.886  63.955  1.00  0.00              
ATOM   2378  CG2 ILE A 306       3.690 -15.187  65.204  1.00  0.00              
ATOM   2379  CG1 ILE A 306       2.516 -13.400  63.865  1.00  0.00              
ATOM   2380  CD1 ILE A 306       1.594 -12.874  64.983  1.00  0.00              
ATOM   2381  C   ILE A 306       4.919 -14.717  62.439  1.00  0.00              
ATOM   2382  O   ILE A 306       5.011 -13.727  61.716  1.00  0.00              
ATOM   2383  N   ALA A 307       5.989 -15.295  62.996  1.00  0.00              
ATOM   2384  CA  ALA A 307       7.344 -14.797  62.797  1.00  0.00              
ATOM   2385  CB  ALA A 307       8.322 -15.670  63.568  1.00  0.00              
ATOM   2386  C   ALA A 307       7.767 -14.816  61.336  1.00  0.00              
ATOM   2387  O   ALA A 307       8.322 -13.847  60.818  1.00  0.00              
ATOM   2388  N   ASP A 308       7.408 -15.905  60.650  1.00  0.00              
ATOM   2389  CA  ASP A 308       7.829 -16.149  59.276  1.00  0.00              
ATOM   2390  CB  ASP A 308       7.480 -17.570  58.826  1.00  0.00              
ATOM   2391  CG  ASP A 308       8.045 -18.674  59.701  1.00  0.00              
ATOM   2392  OD1 ASP A 308       8.979 -19.351  59.277  1.00  0.00              
ATOM   2393  OD2 ASP A 308       7.540 -18.852  60.813  1.00  0.00              
ATOM   2394  C   ASP A 308       7.110 -15.174  58.361  1.00  0.00              
ATOM   2395  O   ASP A 308       7.724 -14.506  57.528  1.00  0.00              
ATOM   2396  N   ARG A 309       5.791 -15.077  58.558  1.00  0.00              
ATOM   2397  CA  ARG A 309       4.957 -14.164  57.798  1.00  0.00              
ATOM   2398  CB  ARG A 309       3.490 -14.445  58.112  1.00  0.00              
ATOM   2399  CG  ARG A 309       2.481 -13.520  57.445  1.00  0.00              
ATOM   2400  CD  ARG A 309       2.501 -13.569  55.922  1.00  0.00              
ATOM   2401  NE  ARG A 309       1.579 -12.580  55.390  1.00  0.00              
ATOM   2402  CZ  ARG A 309       0.258 -12.751  55.363  1.00  0.00              
ATOM   2403  NH1 ARG A 309      -0.496 -11.712  55.031  1.00  0.00              
ATOM   2404  NH2 ARG A 309      -0.292 -13.929  55.633  1.00  0.00              
ATOM   2405  C   ARG A 309       5.319 -12.705  58.053  1.00  0.00              
ATOM   2406  O   ARG A 309       5.484 -11.950  57.095  1.00  0.00              
ATOM   2407  N   MET A 310       5.474 -12.291  59.317  1.00  0.00              
ATOM   2408  CA  MET A 310       5.914 -10.941  59.650  1.00  0.00              
ATOM   2409  CB  MET A 310       6.040 -10.751  61.157  1.00  0.00              
ATOM   2410  CG  MET A 310       4.747 -10.382  61.860  1.00  0.00              
ATOM   2411  SD  MET A 310       4.155  -8.746  61.363  1.00  0.00              
ATOM   2412  CE  MET A 310       5.134  -7.744  62.446  1.00  0.00              
ATOM   2413  C   MET A 310       7.241 -10.582  59.005  1.00  0.00              
ATOM   2414  O   MET A 310       7.371  -9.508  58.412  1.00  0.00              
ATOM   2415  N   GLN A 311       8.216 -11.498  59.096  1.00  0.00              
ATOM   2416  CA  GLN A 311       9.520 -11.322  58.475  1.00  0.00              
ATOM   2417  CB  GLN A 311      10.401 -12.533  58.778  1.00  0.00              
ATOM   2418  CG  GLN A 311      11.874 -12.419  58.401  1.00  0.00              
ATOM   2419  CD  GLN A 311      12.675 -11.394  59.194  1.00  0.00              
ATOM   2420  OE1 GLN A 311      12.693 -11.363  60.425  1.00  0.00              
ATOM   2421  NE2 GLN A 311      13.374 -10.514  58.494  1.00  0.00              
ATOM   2422  C   GLN A 311       9.374 -11.110  56.974  1.00  0.00              
ATOM   2423  O   GLN A 311       9.856 -10.099  56.467  1.00  0.00              
ATOM   2424  N   LYS A 312       8.647 -12.010  56.293  1.00  0.00              
ATOM   2425  CA  LYS A 312       8.356 -11.907  54.866  1.00  0.00              
ATOM   2426  CB  LYS A 312       7.426 -13.058  54.460  1.00  0.00              
ATOM   2427  CG  LYS A 312       6.901 -13.046  53.026  1.00  0.00              
ATOM   2428  CD  LYS A 312       5.943 -14.207  52.824  1.00  0.00              
ATOM   2429  CE  LYS A 312       5.199 -14.080  51.502  1.00  0.00              
ATOM   2430  NZ  LYS A 312       4.320 -15.220  51.323  1.00  0.00              
ATOM   2431  C   LYS A 312       7.743 -10.561  54.486  1.00  0.00              
ATOM   2432  O   LYS A 312       8.277  -9.850  53.625  1.00  0.00              
ATOM   2433  N   GLU A 313       6.654 -10.195  55.174  1.00  0.00              
ATOM   2434  CA  GLU A 313       5.958  -8.938  54.951  1.00  0.00              
ATOM   2435  CB  GLU A 313       4.781  -8.784  55.913  1.00  0.00              
ATOM   2436  CG  GLU A 313       3.577  -9.690  55.644  1.00  0.00              
ATOM   2437  CD  GLU A 313       2.560  -9.231  54.599  1.00  0.00              
ATOM   2438  OE1 GLU A 313       2.921  -8.583  53.617  1.00  0.00              
ATOM   2439  OE2 GLU A 313       1.379  -9.546  54.775  1.00  0.00              
ATOM   2440  C   GLU A 313       6.884  -7.744  55.094  1.00  0.00              
ATOM   2441  O   GLU A 313       7.037  -6.979  54.143  1.00  0.00              
ATOM   2442  N   ILE A 314       7.578  -7.600  56.228  1.00  0.00              
ATOM   2443  CA  ILE A 314       8.432  -6.441  56.432  1.00  0.00              
ATOM   2444  CB  ILE A 314       8.766  -6.226  57.929  1.00  0.00              
ATOM   2445  CG2 ILE A 314       9.684  -5.024  58.148  1.00  0.00              
ATOM   2446  CG1 ILE A 314       7.454  -6.000  58.684  1.00  0.00              
ATOM   2447  CD1 ILE A 314       7.566  -5.727  60.196  1.00  0.00              
ATOM   2448  C   ILE A 314       9.634  -6.438  55.489  1.00  0.00              
ATOM   2449  O   ILE A 314       9.997  -5.364  55.008  1.00  0.00              
ATOM   2450  N   THR A 315      10.222  -7.582  55.109  1.00  0.00              
ATOM   2451  CA  THR A 315      11.222  -7.593  54.044  1.00  0.00              
ATOM   2452  CB  THR A 315      11.972  -8.937  53.934  1.00  0.00              
ATOM   2453  OG1 THR A 315      11.034 -10.006  53.961  1.00  0.00              
ATOM   2454  CG2 THR A 315      12.985  -9.094  55.057  1.00  0.00              
ATOM   2455  C   THR A 315      10.685  -7.172  52.678  1.00  0.00              
ATOM   2456  O   THR A 315      11.438  -6.719  51.818  1.00  0.00              
ATOM   2457  N   ALA A 316       9.376  -7.332  52.457  1.00  0.00              
ATOM   2458  CA  ALA A 316       8.736  -6.827  51.253  1.00  0.00              
ATOM   2459  CB  ALA A 316       7.586  -7.756  50.887  1.00  0.00              
ATOM   2460  C   ALA A 316       8.181  -5.412  51.417  1.00  0.00              
ATOM   2461  O   ALA A 316       7.748  -4.794  50.441  1.00  0.00              
ATOM   2462  N   LEU A 317       8.120  -4.888  52.645  1.00  0.00              
ATOM   2463  CA  LEU A 317       7.710  -3.510  52.878  1.00  0.00              
ATOM   2464  CB  LEU A 317       6.919  -3.379  54.179  1.00  0.00              
ATOM   2465  CG  LEU A 317       5.633  -4.163  54.412  1.00  0.00              
ATOM   2466  CD1 LEU A 317       5.129  -3.898  55.817  1.00  0.00              
ATOM   2467  CD2 LEU A 317       4.560  -3.833  53.394  1.00  0.00              
ATOM   2468  C   LEU A 317       8.879  -2.535  52.935  1.00  0.00              
ATOM   2469  O   LEU A 317       8.799  -1.405  52.448  1.00  0.00              
ATOM   2470  N   ALA A 318       9.977  -2.952  53.562  1.00  0.00              
ATOM   2471  CA  ALA A 318      11.103  -2.074  53.830  1.00  0.00              
ATOM   2472  CB  ALA A 318      11.615  -2.386  55.227  1.00  0.00              
ATOM   2473  C   ALA A 318      12.254  -2.287  52.854  1.00  0.00              
ATOM   2474  O   ALA A 318      12.325  -3.350  52.234  1.00  0.00              
ATOM   2475  N   PRO A 319      13.169  -1.323  52.647  1.00  0.00              
ATOM   2476  CD  PRO A 319      13.002   0.085  52.992  1.00  0.00              
ATOM   2477  CA  PRO A 319      14.399  -1.520  51.886  1.00  0.00              
ATOM   2478  CB  PRO A 319      15.071  -0.158  51.945  1.00  0.00              
ATOM   2479  CG  PRO A 319      14.443   0.534  53.131  1.00  0.00              
ATOM   2480  C   PRO A 319      15.287  -2.628  52.441  1.00  0.00              
ATOM   2481  O   PRO A 319      15.691  -2.631  53.608  1.00  0.00              
ATOM   2482  N   SER A 320      15.631  -3.559  51.552  1.00  0.00              
ATOM   2483  CA  SER A 320      16.369  -4.769  51.885  1.00  0.00              
ATOM   2484  CB  SER A 320      16.382  -5.653  50.643  1.00  0.00              
ATOM   2485  OG  SER A 320      16.547  -4.873  49.461  1.00  0.00              
ATOM   2486  C   SER A 320      17.779  -4.592  52.445  1.00  0.00              
ATOM   2487  O   SER A 320      18.421  -5.550  52.876  1.00  0.00              
ATOM   2488  N   THR A 321      18.277  -3.355  52.441  1.00  0.00              
ATOM   2489  CA  THR A 321      19.528  -2.990  53.079  1.00  0.00              
ATOM   2490  CB  THR A 321      19.942  -1.598  52.566  1.00  0.00              
ATOM   2491  OG1 THR A 321      18.751  -0.815  52.487  1.00  0.00              
ATOM   2492  CG2 THR A 321      20.627  -1.672  51.211  1.00  0.00              
ATOM   2493  C   THR A 321      19.453  -3.008  54.603  1.00  0.00              
ATOM   2494  O   THR A 321      20.466  -3.183  55.284  1.00  0.00              
ATOM   2495  N   MET A 322      18.252  -2.827  55.161  1.00  0.00              
ATOM   2496  CA  MET A 322      18.080  -2.786  56.604  1.00  0.00              
ATOM   2497  CB  MET A 322      16.844  -1.970  56.974  1.00  0.00              
ATOM   2498  CG  MET A 322      16.888  -0.529  56.478  1.00  0.00              
ATOM   2499  SD  MET A 322      18.329   0.394  57.072  1.00  0.00              
ATOM   2500  CE  MET A 322      17.594   1.270  58.422  1.00  0.00              
ATOM   2501  C   MET A 322      17.978  -4.185  57.195  1.00  0.00              
ATOM   2502  O   MET A 322      17.204  -5.023  56.727  1.00  0.00              
ATOM   2503  N   LYS A 323      18.773  -4.455  58.233  1.00  0.00              
ATOM   2504  CA  LYS A 323      18.748  -5.750  58.897  1.00  0.00              
ATOM   2505  CB  LYS A 323      20.014  -5.941  59.731  1.00  0.00              
ATOM   2506  CG  LYS A 323      20.139  -7.337  60.340  1.00  0.00              
ATOM   2507  CD  LYS A 323      21.472  -7.544  61.047  1.00  0.00              
ATOM   2508  CE  LYS A 323      22.624  -7.589  60.051  1.00  0.00              
ATOM   2509  NZ  LYS A 323      23.873  -7.866  60.732  1.00  0.00              
ATOM   2510  C   LYS A 323      17.487  -5.897  59.742  1.00  0.00              
ATOM   2511  O   LYS A 323      17.371  -5.380  60.853  1.00  0.00              
ATOM   2512  N   ILE A 324      16.504  -6.566  59.144  1.00  0.00              
ATOM   2513  CA  ILE A 324      15.238  -6.850  59.801  1.00  0.00              
ATOM   2514  CB  ILE A 324      14.094  -6.804  58.759  1.00  0.00              
ATOM   2515  CG2 ILE A 324      12.747  -6.989  59.452  1.00  0.00              
ATOM   2516  CG1 ILE A 324      14.104  -5.493  57.978  1.00  0.00              
ATOM   2517  CD1 ILE A 324      13.249  -5.492  56.700  1.00  0.00              
ATOM   2518  C   ILE A 324      15.314  -8.221  60.464  1.00  0.00              
ATOM   2519  O   ILE A 324      15.576  -9.222  59.793  1.00  0.00              
ATOM   2520  N   LYS A 325      15.077  -8.284  61.773  1.00  0.00              
ATOM   2521  CA  LYS A 325      15.035  -9.536  62.507  1.00  0.00              
ATOM   2522  CB  LYS A 325      16.337  -9.738  63.277  1.00  0.00              
ATOM   2523  CG  LYS A 325      16.424 -11.050  64.042  1.00  0.00              
ATOM   2524  CD  LYS A 325      17.721 -11.088  64.830  1.00  0.00              
ATOM   2525  CE  LYS A 325      17.790 -12.359  65.658  1.00  0.00              
ATOM   2526  NZ  LYS A 325      19.030 -12.398  66.407  1.00  0.00              
ATOM   2527  C   LYS A 325      13.840  -9.484  63.450  1.00  0.00              
ATOM   2528  O   LYS A 325      13.773  -8.692  64.398  1.00  0.00              
ATOM   2529  N   ILE A 326      12.849 -10.316  63.133  1.00  0.00              
ATOM   2530  CA  ILE A 326      11.637 -10.381  63.930  1.00  0.00              
ATOM   2531  CB  ILE A 326      10.398 -10.363  63.010  1.00  0.00              
ATOM   2532  CG2 ILE A 326       9.099 -10.447  63.808  1.00  0.00              
ATOM   2533  CG1 ILE A 326      10.455  -9.073  62.191  1.00  0.00              
ATOM   2534  CD1 ILE A 326       9.317  -8.808  61.205  1.00  0.00              
ATOM   2535  C   ILE A 326      11.696 -11.560  64.890  1.00  0.00              
ATOM   2536  O   ILE A 326      11.682 -12.736  64.522  1.00  0.00              
ATOM   2537  N   ILE A 327      11.781 -11.188  66.163  1.00  0.00              
ATOM   2538  CA  ILE A 327      12.064 -12.113  67.243  1.00  0.00              
ATOM   2539  CB  ILE A 327      13.014 -11.424  68.257  1.00  0.00              
ATOM   2540  CG2 ILE A 327      13.386 -12.382  69.388  1.00  0.00              
ATOM   2541  CG1 ILE A 327      14.277 -10.900  67.572  1.00  0.00              
ATOM   2542  CD1 ILE A 327      15.152  -9.974  68.436  1.00  0.00              
ATOM   2543  C   ILE A 327      10.755 -12.523  67.906  1.00  0.00              
ATOM   2544  O   ILE A 327       9.982 -11.683  68.375  1.00  0.00              
ATOM   2545  N   ALA A 328      10.492 -13.828  67.938  1.00  0.00              
ATOM   2546  CA  ALA A 328       9.376 -14.364  68.699  1.00  0.00              
ATOM   2547  CB  ALA A 328       8.581 -15.329  67.827  1.00  0.00              
ATOM   2548  C   ALA A 328       9.907 -15.122  69.914  1.00  0.00              
ATOM   2549  O   ALA A 328      10.410 -16.240  69.767  1.00  0.00              
ATOM   2550  N   PRO A 329       9.900 -14.552  71.129  1.00  0.00              
ATOM   2551  CD  PRO A 329       9.664 -13.134  71.390  1.00  0.00              
ATOM   2552  CA  PRO A 329      10.303 -15.255  72.342  1.00  0.00              
ATOM   2553  CB  PRO A 329      10.469 -14.123  73.344  1.00  0.00              
ATOM   2554  CG  PRO A 329       9.483 -13.077  72.896  1.00  0.00              
ATOM   2555  C   PRO A 329       9.278 -16.305  72.775  1.00  0.00              
ATOM   2556  O   PRO A 329       8.101 -15.976  72.927  1.00  0.00              
ATOM   2557  N   PRO A 330       9.642 -17.575  73.026  1.00  0.00              
ATOM   2558  CD  PRO A 330      11.014 -18.065  72.938  1.00  0.00              
ATOM   2559  CA  PRO A 330       8.722 -18.663  73.383  1.00  0.00              
ATOM   2560  CB  PRO A 330       9.672 -19.778  73.761  1.00  0.00              
ATOM   2561  CG  PRO A 330      10.823 -19.564  72.815  1.00  0.00              
ATOM   2562  C   PRO A 330       7.704 -18.406  74.494  1.00  0.00              
ATOM   2563  O   PRO A 330       6.686 -19.089  74.597  1.00  0.00              
ATOM   2564  N   GLU A 331       7.957 -17.392  75.322  1.00  0.00              
ATOM   2565  CA  GLU A 331       7.070 -17.024  76.409  1.00  0.00              
ATOM   2566  CB  GLU A 331       7.858 -16.883  77.726  1.00  0.00              
ATOM   2567  CG  GLU A 331       9.020 -15.881  77.789  1.00  0.00              
ATOM   2568  CD  GLU A 331      10.341 -16.391  77.233  1.00  0.00              
ATOM   2569  OE1 GLU A 331      10.525 -16.327  76.016  1.00  0.00              
ATOM   2570  OE2 GLU A 331      11.174 -16.857  78.006  1.00  0.00              
ATOM   2571  C   GLU A 331       6.240 -15.774  76.117  1.00  0.00              
ATOM   2572  O   GLU A 331       5.771 -15.119  77.051  1.00  0.00              
ATOM   2573  N   ARG A 332       6.032 -15.427  74.835  1.00  0.00              
ATOM   2574  CA  ARG A 332       5.229 -14.281  74.396  1.00  0.00              
ATOM   2575  CB  ARG A 332       4.774 -14.487  72.956  1.00  0.00              
ATOM   2576  CG  ARG A 332       5.762 -13.999  71.912  1.00  0.00              
ATOM   2577  CD  ARG A 332       5.593 -14.752  70.602  1.00  0.00              
ATOM   2578  NE  ARG A 332       6.150 -16.090  70.718  1.00  0.00              
ATOM   2579  CZ  ARG A 332       5.831 -17.098  69.906  1.00  0.00              
ATOM   2580  NH1 ARG A 332       6.434 -18.263  70.094  1.00  0.00              
ATOM   2581  NH2 ARG A 332       4.934 -16.974  68.933  1.00  0.00              
ATOM   2582  C   ARG A 332       4.025 -13.885  75.241  1.00  0.00              
ATOM   2583  O   ARG A 332       3.943 -12.738  75.690  1.00  0.00              
ATOM   2584  N   LYS A 333       3.135 -14.837  75.533  1.00  0.00              
ATOM   2585  CA  LYS A 333       1.949 -14.614  76.354  1.00  0.00              
ATOM   2586  CB  LYS A 333       1.178 -15.929  76.423  1.00  0.00              
ATOM   2587  CG  LYS A 333      -0.213 -15.828  77.027  1.00  0.00              
ATOM   2588  CD  LYS A 333      -0.694 -17.210  77.416  1.00  0.00              
ATOM   2589  CE  LYS A 333      -1.956 -17.077  78.248  1.00  0.00              
ATOM   2590  NZ  LYS A 333      -2.228 -18.311  78.959  1.00  0.00              
ATOM   2591  C   LYS A 333       2.243 -14.110  77.770  1.00  0.00              
ATOM   2592  O   LYS A 333       1.463 -13.357  78.362  1.00  0.00              
ATOM   2593  N   TYR A 334       3.375 -14.532  78.338  1.00  0.00              
ATOM   2594  CA  TYR A 334       3.740 -14.165  79.698  1.00  0.00              
ATOM   2595  CB  TYR A 334       4.060 -15.421  80.513  1.00  0.00              
ATOM   2596  CG  TYR A 334       2.923 -16.432  80.581  1.00  0.00              
ATOM   2597  CD1 TYR A 334       1.681 -16.059  81.060  1.00  0.00              
ATOM   2598  CE1 TYR A 334       0.645 -16.968  81.078  1.00  0.00              
ATOM   2599  CD2 TYR A 334       3.136 -17.724  80.142  1.00  0.00              
ATOM   2600  CE2 TYR A 334       2.103 -18.638  80.161  1.00  0.00              
ATOM   2601  CZ  TYR A 334       0.861 -18.248  80.615  1.00  0.00              
ATOM   2602  OH  TYR A 334      -0.192 -19.144  80.587  1.00  0.00              
ATOM   2603  C   TYR A 334       4.916 -13.197  79.771  1.00  0.00              
ATOM   2604  O   TYR A 334       5.255 -12.728  80.860  1.00  0.00              
ATOM   2605  N   SER A 335       5.534 -12.868  78.627  1.00  0.00              
ATOM   2606  CA  SER A 335       6.714 -12.008  78.540  1.00  0.00              
ATOM   2607  CB  SER A 335       6.958 -11.610  77.087  1.00  0.00              
ATOM   2608  OG  SER A 335       5.857 -10.878  76.551  1.00  0.00              
ATOM   2609  C   SER A 335       6.691 -10.750  79.400  1.00  0.00              
ATOM   2610  O   SER A 335       7.639 -10.462  80.129  1.00  0.00              
ATOM   2611  N   VAL A 336       5.564 -10.033  79.329  1.00  0.00              
ATOM   2612  CA  VAL A 336       5.294  -8.859  80.151  1.00  0.00              
ATOM   2613  CB  VAL A 336       3.843  -8.373  79.927  1.00  0.00              
ATOM   2614  CG1 VAL A 336       3.599  -7.117  80.736  1.00  0.00              
ATOM   2615  CG2 VAL A 336       3.491  -8.119  78.470  1.00  0.00              
ATOM   2616  C   VAL A 336       5.491  -9.158  81.636  1.00  0.00              
ATOM   2617  O   VAL A 336       6.232  -8.466  82.339  1.00  0.00              
ATOM   2618  N   TRP A 337       4.842 -10.234  82.095  1.00  0.00              
ATOM   2619  CA  TRP A 337       4.861 -10.613  83.496  1.00  0.00              
ATOM   2620  CB  TRP A 337       3.902 -11.790  83.729  1.00  0.00              
ATOM   2621  CG  TRP A 337       3.716 -12.130  85.201  1.00  0.00              
ATOM   2622  CD2 TRP A 337       4.391 -13.077  85.924  1.00  0.00              
ATOM   2623  CE2 TRP A 337       3.949 -12.828  87.186  1.00  0.00              
ATOM   2624  CE3 TRP A 337       5.562 -13.754  85.684  1.00  0.00              
ATOM   2625  CD1 TRP A 337       2.883 -11.383  86.005  1.00  0.00              
ATOM   2626  NE1 TRP A 337       3.062 -11.829  87.226  1.00  0.00              
ATOM   2627  CZ2 TRP A 337       4.651 -13.201  88.300  1.00  0.00              
ATOM   2628  CZ3 TRP A 337       6.267 -14.175  86.795  1.00  0.00              
ATOM   2629  CH2 TRP A 337       5.822 -13.898  88.080  1.00  0.00              
ATOM   2630  C   TRP A 337       6.278 -10.989  83.908  1.00  0.00              
ATOM   2631  O   TRP A 337       6.757 -10.565  84.960  1.00  0.00              
ATOM   2632  N   ILE A 338       6.960 -11.775  83.069  1.00  0.00              
ATOM   2633  CA  ILE A 338       8.313 -12.234  83.354  1.00  0.00              
ATOM   2634  CB  ILE A 338       8.724 -13.323  82.334  1.00  0.00              
ATOM   2635  CG2 ILE A 338      10.164 -13.788  82.544  1.00  0.00              
ATOM   2636  CG1 ILE A 338       7.769 -14.510  82.456  1.00  0.00              
ATOM   2637  CD1 ILE A 338       7.941 -15.611  81.396  1.00  0.00              
ATOM   2638  C   ILE A 338       9.293 -11.066  83.423  1.00  0.00              
ATOM   2639  O   ILE A 338      10.081 -10.981  84.366  1.00  0.00              
ATOM   2640  N   GLY A 339       9.215 -10.120  82.481  1.00  0.00              
ATOM   2641  CA  GLY A 339      10.021  -8.906  82.516  1.00  0.00              
ATOM   2642  C   GLY A 339       9.760  -8.085  83.768  1.00  0.00              
ATOM   2643  O   GLY A 339      10.686  -7.574  84.402  1.00  0.00              
ATOM   2644  N   GLY A 340       8.478  -7.995  84.140  1.00  0.00              
ATOM   2645  CA  GLY A 340       8.066  -7.395  85.398  1.00  0.00              
ATOM   2646  C   GLY A 340       8.702  -8.078  86.601  1.00  0.00              
ATOM   2647  O   GLY A 340       9.225  -7.408  87.488  1.00  0.00              
ATOM   2648  N   SER A 341       8.693  -9.413  86.616  1.00  0.00              
ATOM   2649  CA  SER A 341       9.289 -10.214  87.676  1.00  0.00              
ATOM   2650  CB  SER A 341       9.026 -11.687  87.372  1.00  0.00              
ATOM   2651  OG  SER A 341       9.456 -12.609  88.364  1.00  0.00              
ATOM   2652  C   SER A 341      10.783  -9.938  87.819  1.00  0.00              
ATOM   2653  O   SER A 341      11.256  -9.636  88.917  1.00  0.00              
ATOM   2654  N   ILE A 342      11.507  -9.979  86.691  1.00  0.00              
ATOM   2655  CA  ILE A 342      12.943  -9.721  86.653  1.00  0.00              
ATOM   2656  CB  ILE A 342      13.493  -9.934  85.215  1.00  0.00              
ATOM   2657  CG2 ILE A 342      14.980  -9.589  85.127  1.00  0.00              
ATOM   2658  CG1 ILE A 342      13.272 -11.370  84.745  1.00  0.00              
ATOM   2659  CD1 ILE A 342      13.543 -11.598  83.243  1.00  0.00              
ATOM   2660  C   ILE A 342      13.256  -8.316  87.162  1.00  0.00              
ATOM   2661  O   ILE A 342      14.101  -8.149  88.047  1.00  0.00              
ATOM   2662  N   LEU A 343      12.554  -7.305  86.636  1.00  0.00              
ATOM   2663  CA  LEU A 343      12.759  -5.930  87.062  1.00  0.00              
ATOM   2664  CB  LEU A 343      11.959  -4.965  86.196  1.00  0.00              
ATOM   2665  CG  LEU A 343      12.744  -4.001  85.311  1.00  0.00              
ATOM   2666  CD1 LEU A 343      13.638  -4.737  84.323  1.00  0.00              
ATOM   2667  CD2 LEU A 343      11.792  -3.083  84.568  1.00  0.00              
ATOM   2668  C   LEU A 343      12.440  -5.710  88.532  1.00  0.00              
ATOM   2669  O   LEU A 343      13.255  -5.140  89.257  1.00  0.00              
ATOM   2670  N   ALA A 344      11.301  -6.219  89.010  1.00  0.00              
ATOM   2671  CA  ALA A 344      10.887  -6.044  90.395  1.00  0.00              
ATOM   2672  CB  ALA A 344       9.519  -6.666  90.614  1.00  0.00              
ATOM   2673  C   ALA A 344      11.838  -6.627  91.433  1.00  0.00              
ATOM   2674  O   ALA A 344      11.845  -6.178  92.579  1.00  0.00              
ATOM   2675  N   SER A 345      12.648  -7.626  91.073  1.00  0.00              
ATOM   2676  CA  SER A 345      13.720  -8.084  91.945  1.00  0.00              
ATOM   2677  CB  SER A 345      14.098  -9.519  91.585  1.00  0.00              
ATOM   2678  OG  SER A 345      13.987  -9.815  90.197  1.00  0.00              
ATOM   2679  C   SER A 345      14.968  -7.205  92.023  1.00  0.00              
ATOM   2680  O   SER A 345      15.742  -7.310  92.976  1.00  0.00              
ATOM   2681  N   LEU A 346      15.190  -6.310  91.055  1.00  0.00              
ATOM   2682  CA  LEU A 346      16.452  -5.592  90.947  1.00  0.00              
ATOM   2683  CB  LEU A 346      16.681  -5.177  89.496  1.00  0.00              
ATOM   2684  CG  LEU A 346      16.826  -6.301  88.469  1.00  0.00              
ATOM   2685  CD1 LEU A 346      16.776  -5.757  87.057  1.00  0.00              
ATOM   2686  CD2 LEU A 346      18.095  -7.108  88.690  1.00  0.00              
ATOM   2687  C   LEU A 346      16.595  -4.400  91.887  1.00  0.00              
ATOM   2688  O   LEU A 346      15.707  -3.547  91.997  1.00  0.00              
ATOM   2689  N   SER A 347      17.748  -4.307  92.552  1.00  0.00              
ATOM   2690  CA  SER A 347      17.984  -3.321  93.598  1.00  0.00              
ATOM   2691  CB  SER A 347      19.286  -3.648  94.316  1.00  0.00              
ATOM   2692  OG  SER A 347      20.325  -3.905  93.381  1.00  0.00              
ATOM   2693  C   SER A 347      17.955  -1.870  93.133  1.00  0.00              
ATOM   2694  O   SER A 347      17.452  -0.992  93.841  1.00  0.00              
ATOM   2695  N   THR A 348      18.449  -1.593  91.924  1.00  0.00              
ATOM   2696  CA  THR A 348      18.313  -0.272  91.326  1.00  0.00              
ATOM   2697  CB  THR A 348      19.254  -0.131  90.112  1.00  0.00              
ATOM   2698  OG1 THR A 348      19.140  -1.335  89.360  1.00  0.00              
ATOM   2699  CG2 THR A 348      20.699   0.094  90.532  1.00  0.00              
ATOM   2700  C   THR A 348      16.858   0.049  90.991  1.00  0.00              
ATOM   2701  O   THR A 348      16.409   1.181  91.173  1.00  0.00              
ATOM   2702  N   PHE A 349      16.075  -0.959  90.584  1.00  0.00              
ATOM   2703  CA  PHE A 349      14.648  -0.780  90.342  1.00  0.00              
ATOM   2704  CB  PHE A 349      14.051  -2.008  89.654  1.00  0.00              
ATOM   2705  CG  PHE A 349      12.597  -1.844  89.224  1.00  0.00              
ATOM   2706  CD1 PHE A 349      12.291  -1.112  88.093  1.00  0.00              
ATOM   2707  CD2 PHE A 349      11.587  -2.420  89.973  1.00  0.00              
ATOM   2708  CE1 PHE A 349      10.973  -0.960  87.717  1.00  0.00              
ATOM   2709  CE2 PHE A 349      10.274  -2.263  89.589  1.00  0.00              
ATOM   2710  CZ  PHE A 349       9.967  -1.536  88.461  1.00  0.00              
ATOM   2711  C   PHE A 349      13.892  -0.489  91.631  1.00  0.00              
ATOM   2712  O   PHE A 349      12.871   0.198  91.595  1.00  0.00              
ATOM   2713  N   GLN A 350      14.382  -0.956  92.788  1.00  0.00              
ATOM   2714  CA  GLN A 350      13.737  -0.668  94.066  1.00  0.00              
ATOM   2715  CB  GLN A 350      14.469  -1.296  95.253  1.00  0.00              
ATOM   2716  CG  GLN A 350      14.749  -2.797  95.184  1.00  0.00              
ATOM   2717  CD  GLN A 350      13.554  -3.680  94.860  1.00  0.00              
ATOM   2718  OE1 GLN A 350      12.700  -3.959  95.698  1.00  0.00              
ATOM   2719  NE2 GLN A 350      13.443  -4.144  93.626  1.00  0.00              
ATOM   2720  C   GLN A 350      13.562   0.824  94.335  1.00  0.00              
ATOM   2721  O   GLN A 350      12.611   1.238  94.997  1.00  0.00              
ATOM   2722  N   GLN A 351      14.429   1.657  93.747  1.00  0.00              
ATOM   2723  CA  GLN A 351      14.345   3.103  93.908  1.00  0.00              
ATOM   2724  CB  GLN A 351      15.625   3.785  93.408  1.00  0.00              
ATOM   2725  CG  GLN A 351      16.965   3.115  93.744  1.00  0.00              
ATOM   2726  CD  GLN A 351      17.149   2.676  95.191  1.00  0.00              
ATOM   2727  OE1 GLN A 351      17.175   3.478  96.120  1.00  0.00              
ATOM   2728  NE2 GLN A 351      17.290   1.379  95.435  1.00  0.00              
ATOM   2729  C   GLN A 351      13.132   3.682  93.176  1.00  0.00              
ATOM   2730  O   GLN A 351      12.638   4.763  93.510  1.00  0.00              
ATOM   2731  N   MET A 352      12.630   2.957  92.168  1.00  0.00              
ATOM   2732  CA  MET A 352      11.416   3.327  91.456  1.00  0.00              
ATOM   2733  CB  MET A 352      11.352   2.666  90.077  1.00  0.00              
ATOM   2734  CG  MET A 352      12.366   3.133  89.039  1.00  0.00              
ATOM   2735  SD  MET A 352      14.089   2.765  89.454  1.00  0.00              
ATOM   2736  CE  MET A 352      14.741   4.409  89.508  1.00  0.00              
ATOM   2737  C   MET A 352      10.144   2.979  92.220  1.00  0.00              
ATOM   2738  O   MET A 352       9.057   3.392  91.807  1.00  0.00              
ATOM   2739  N   TRP A 353      10.217   2.218  93.323  1.00  0.00              
ATOM   2740  CA  TRP A 353       9.030   1.942  94.117  1.00  0.00              
ATOM   2741  CB  TRP A 353       9.245   0.867  95.182  1.00  0.00              
ATOM   2742  CG  TRP A 353       9.532  -0.557  94.721  1.00  0.00              
ATOM   2743  CD2 TRP A 353       8.953  -1.281  93.709  1.00  0.00              
ATOM   2744  CE2 TRP A 353       9.589  -2.483  93.822  1.00  0.00              
ATOM   2745  CE3 TRP A 353       7.736  -1.179  93.079  1.00  0.00              
ATOM   2746  CD1 TRP A 353      10.470  -1.306  95.393  1.00  0.00              
ATOM   2747  NE1 TRP A 353      10.473  -2.490  94.823  1.00  0.00              
ATOM   2748  CZ2 TRP A 353       9.091  -3.656  93.313  1.00  0.00              
ATOM   2749  CZ3 TRP A 353       7.223  -2.342  92.528  1.00  0.00              
ATOM   2750  CH2 TRP A 353       7.886  -3.558  92.639  1.00  0.00              
ATOM   2751  C   TRP A 353       8.571   3.202  94.830  1.00  0.00              
ATOM   2752  O   TRP A 353       9.278   3.767  95.668  1.00  0.00              
ATOM   2753  N   ILE A 354       7.370   3.655  94.480  1.00  0.00              
ATOM   2754  CA  ILE A 354       6.746   4.771  95.172  1.00  0.00              
ATOM   2755  CB  ILE A 354       5.507   5.265  94.395  1.00  0.00              
ATOM   2756  CG2 ILE A 354       4.913   6.469  95.115  1.00  0.00              
ATOM   2757  CG1 ILE A 354       5.818   5.593  92.942  1.00  0.00              
ATOM   2758  CD1 ILE A 354       4.568   5.733  92.055  1.00  0.00              
ATOM   2759  C   ILE A 354       6.308   4.205  96.514  1.00  0.00              
ATOM   2760  O   ILE A 354       5.473   3.300  96.546  1.00  0.00              
ATOM   2761  N   THR A 355       6.894   4.645  97.625  1.00  0.00              
ATOM   2762  CA  THR A 355       6.369   4.274  98.930  1.00  0.00              
ATOM   2763  CB  THR A 355       7.401   4.502 100.048  1.00  0.00              
ATOM   2764  OG1 THR A 355       7.747   5.883 100.012  1.00  0.00              
ATOM   2765  CG2 THR A 355       8.618   3.599  99.905  1.00  0.00              
ATOM   2766  C   THR A 355       5.085   5.034  99.238  1.00  0.00              
ATOM   2767  O   THR A 355       4.811   6.065  98.613  1.00  0.00              
ATOM   2768  N   LYS A 356       4.282   4.567 100.203  1.00  0.00              
ATOM   2769  CA  LYS A 356       3.138   5.340 100.677  1.00  0.00              
ATOM   2770  CB  LYS A 356       2.324   4.553 101.704  1.00  0.00              
ATOM   2771  CG  LYS A 356       0.948   5.174 101.929  1.00  0.00              
ATOM   2772  CD  LYS A 356       0.066   4.342 102.844  1.00  0.00              
ATOM   2773  CE  LYS A 356      -1.226   5.112 103.079  1.00  0.00              
ATOM   2774  NZ  LYS A 356      -2.114   4.410 103.987  1.00  0.00              
ATOM   2775  C   LYS A 356       3.580   6.695 101.229  1.00  0.00              
ATOM   2776  O   LYS A 356       2.890   7.698 101.065  1.00  0.00              
ATOM   2777  N   GLN A 357       4.774   6.730 101.831  1.00  0.00              
ATOM   2778  CA  GLN A 357       5.468   7.957 102.204  1.00  0.00              
ATOM   2779  CB  GLN A 357       6.812   7.523 102.816  1.00  0.00              
ATOM   2780  CG  GLN A 357       7.907   8.539 103.144  1.00  0.00              
ATOM   2781  CD  GLN A 357       8.847   8.856 101.986  1.00  0.00              
ATOM   2782  OE1 GLN A 357       9.439   7.977 101.361  1.00  0.00              
ATOM   2783  NE2 GLN A 357       8.998  10.124 101.635  1.00  0.00              
ATOM   2784  C   GLN A 357       5.613   8.903 101.010  1.00  0.00              
ATOM   2785  O   GLN A 357       5.062  10.008 101.016  1.00  0.00              
ATOM   2786  N   GLU A 358       6.299   8.463  99.947  1.00  0.00              
ATOM   2787  CA  GLU A 358       6.478   9.270  98.744  1.00  0.00              
ATOM   2788  CB  GLU A 358       7.353   8.518  97.753  1.00  0.00              
ATOM   2789  CG  GLU A 358       8.825   8.571  98.148  1.00  0.00              
ATOM   2790  CD  GLU A 358       9.687   7.489  97.518  1.00  0.00              
ATOM   2791  OE1 GLU A 358      10.601   7.810  96.758  1.00  0.00              
ATOM   2792  OE2 GLU A 358       9.450   6.315  97.805  1.00  0.00              
ATOM   2793  C   GLU A 358       5.164   9.700  98.101  1.00  0.00              
ATOM   2794  O   GLU A 358       5.017  10.848  97.676  1.00  0.00              
ATOM   2795  N   TYR A 359       4.181   8.794  98.091  1.00  0.00              
ATOM   2796  CA  TYR A 359       2.825   9.103  97.662  1.00  0.00              
ATOM   2797  CB  TYR A 359       1.969   7.833  97.713  1.00  0.00              
ATOM   2798  CG  TYR A 359       0.526   8.031  97.266  1.00  0.00              
ATOM   2799  CD1 TYR A 359       0.238   8.128  95.921  1.00  0.00              
ATOM   2800  CE1 TYR A 359      -1.056   8.370  95.516  1.00  0.00              
ATOM   2801  CD2 TYR A 359      -0.482   8.148  98.207  1.00  0.00              
ATOM   2802  CE2 TYR A 359      -1.775   8.402  97.803  1.00  0.00              
ATOM   2803  CZ  TYR A 359      -2.046   8.527  96.458  1.00  0.00              
ATOM   2804  OH  TYR A 359      -3.321   8.840  96.038  1.00  0.00              
ATOM   2805  C   TYR A 359       2.193  10.192  98.523  1.00  0.00              
ATOM   2806  O   TYR A 359       1.614  11.139  97.994  1.00  0.00              
ATOM   2807  N   ASP A 360       2.315  10.096  99.850  1.00  0.00              
ATOM   2808  CA  ASP A 360       1.665  11.033 100.761  1.00  0.00              
ATOM   2809  CB  ASP A 360       1.777  10.608 102.228  1.00  0.00              
ATOM   2810  CG  ASP A 360       1.001   9.365 102.648  1.00  0.00              
ATOM   2811  OD1 ASP A 360       1.451   8.691 103.575  1.00  0.00              
ATOM   2812  OD2 ASP A 360      -0.052   9.073 102.077  1.00  0.00              
ATOM   2813  C   ASP A 360       2.233  12.433 100.633  1.00  0.00              
ATOM   2814  O   ASP A 360       1.525  13.421 100.823  1.00  0.00              
ATOM   2815  N   GLU A 361       3.526  12.519 100.311  1.00  0.00              
ATOM   2816  CA  GLU A 361       4.156  13.807 100.079  1.00  0.00              
ATOM   2817  CB  GLU A 361       5.623  13.798 100.498  1.00  0.00              
ATOM   2818  CG  GLU A 361       5.847  13.811 102.013  1.00  0.00              
ATOM   2819  CD  GLU A 361       5.788  12.456 102.709  1.00  0.00              
ATOM   2820  OE1 GLU A 361       6.816  11.775 102.725  1.00  0.00              
ATOM   2821  OE2 GLU A 361       4.744  12.093 103.255  1.00  0.00              
ATOM   2822  C   GLU A 361       4.018  14.370  98.668  1.00  0.00              
ATOM   2823  O   GLU A 361       3.893  15.585  98.514  1.00  0.00              
ATOM   2824  N   ALA A 362       4.037  13.544  97.616  1.00  0.00              
ATOM   2825  CA  ALA A 362       3.995  14.066  96.254  1.00  0.00              
ATOM   2826  CB  ALA A 362       5.196  13.537  95.491  1.00  0.00              
ATOM   2827  C   ALA A 362       2.738  13.777  95.436  1.00  0.00              
ATOM   2828  O   ALA A 362       2.606  14.230  94.293  1.00  0.00              
ATOM   2829  N   GLY A 363       1.795  13.021  96.002  1.00  0.00              
ATOM   2830  CA  GLY A 363       0.525  12.716  95.355  1.00  0.00              
ATOM   2831  C   GLY A 363       0.636  11.685  94.233  1.00  0.00              
ATOM   2832  O   GLY A 363       1.742  11.260  93.890  1.00  0.00              
ATOM   2833  N   PRO A 364      -0.468  11.261  93.590  1.00  0.00              
ATOM   2834  CD  PRO A 364      -1.826  11.704  93.895  1.00  0.00              
ATOM   2835  CA  PRO A 364      -0.461  10.311  92.471  1.00  0.00              
ATOM   2836  CB  PRO A 364      -1.938  10.147  92.166  1.00  0.00              
ATOM   2837  CG  PRO A 364      -2.551  11.459  92.585  1.00  0.00              
ATOM   2838  C   PRO A 364       0.348  10.772  91.259  1.00  0.00              
ATOM   2839  O   PRO A 364       0.783   9.985  90.417  1.00  0.00              
ATOM   2840  N   SER A 365       0.569  12.085  91.198  1.00  0.00              
ATOM   2841  CA  SER A 365       1.487  12.732  90.282  1.00  0.00              
ATOM   2842  CB  SER A 365       1.519  14.219  90.637  1.00  0.00              
ATOM   2843  OG  SER A 365       1.086  14.465  91.977  1.00  0.00              
ATOM   2844  C   SER A 365       2.895  12.150  90.241  1.00  0.00              
ATOM   2845  O   SER A 365       3.496  12.094  89.164  1.00  0.00              
ATOM   2846  N   ILE A 366       3.405  11.636  91.370  1.00  0.00              
ATOM   2847  CA  ILE A 366       4.782  11.158  91.475  1.00  0.00              
ATOM   2848  CB  ILE A 366       5.086  10.735  92.935  1.00  0.00              
ATOM   2849  CG2 ILE A 366       4.286   9.496  93.317  1.00  0.00              
ATOM   2850  CG1 ILE A 366       6.586  10.550  93.169  1.00  0.00              
ATOM   2851  CD1 ILE A 366       7.013  10.232  94.609  1.00  0.00              
ATOM   2852  C   ILE A 366       5.202  10.082  90.468  1.00  0.00              
ATOM   2853  O   ILE A 366       6.394   9.949  90.181  1.00  0.00              
ATOM   2854  N   VAL A 367       4.263   9.346  89.854  1.00  0.00              
ATOM   2855  CA  VAL A 367       4.589   8.358  88.820  1.00  0.00              
ATOM   2856  CB  VAL A 367       3.326   7.649  88.266  1.00  0.00              
ATOM   2857  CG1 VAL A 367       3.735   6.428  87.453  1.00  0.00              
ATOM   2858  CG2 VAL A 367       2.356   7.211  89.353  1.00  0.00              
ATOM   2859  C   VAL A 367       5.357   9.015  87.668  1.00  0.00              
ATOM   2860  O   VAL A 367       6.298   8.450  87.112  1.00  0.00              
ATOM   2861  N   HIS A 368       5.014  10.274  87.377  1.00  0.00              
ATOM   2862  CA  HIS A 368       5.652  11.049  86.319  1.00  0.00              
ATOM   2863  CB  HIS A 368       4.783  12.260  85.982  1.00  0.00              
ATOM   2864  CG  HIS A 368       3.342  11.869  85.697  1.00  0.00              
ATOM   2865  ND1 HIS A 368       2.380  11.731  86.595  1.00  0.00              
ATOM   2866  CD2 HIS A 368       2.854  11.490  84.472  1.00  0.00              
ATOM   2867  NE2 HIS A 368       1.624  11.107  84.712  1.00  0.00              
ATOM   2868  CE1 HIS A 368       1.333  11.256  85.982  1.00  0.00              
ATOM   2869  C   HIS A 368       7.060  11.514  86.683  1.00  0.00              
ATOM   2870  O   HIS A 368       7.812  11.998  85.828  1.00  0.00              
ATOM   2871  N   ARG A 369       7.407  11.415  87.971  1.00  0.00              
ATOM   2872  CA  ARG A 369       8.752  11.682  88.451  1.00  0.00              
ATOM   2873  CB  ARG A 369       8.717  12.425  89.791  1.00  0.00              
ATOM   2874  CG  ARG A 369       7.956  13.761  89.840  1.00  0.00              
ATOM   2875  CD  ARG A 369       8.530  14.880  88.961  1.00  0.00              
ATOM   2876  NE  ARG A 369       8.362  14.582  87.548  1.00  0.00              
ATOM   2877  CZ  ARG A 369       7.523  15.226  86.742  1.00  0.00              
ATOM   2878  NH1 ARG A 369       7.283  14.668  85.565  1.00  0.00              
ATOM   2879  NH2 ARG A 369       6.962  16.381  87.081  1.00  0.00              
ATOM   2880  C   ARG A 369       9.546  10.391  88.582  1.00  0.00              
ATOM   2881  O   ARG A 369      10.756  10.369  88.347  1.00  0.00              
ATOM   2882  N   LYS A 370       8.883   9.286  88.938  1.00  0.00              
ATOM   2883  CA  LYS A 370       9.519   7.979  89.009  1.00  0.00              
ATOM   2884  CB  LYS A 370       8.672   7.027  89.853  1.00  0.00              
ATOM   2885  CG  LYS A 370       8.671   7.320  91.345  1.00  0.00              
ATOM   2886  CD  LYS A 370      10.037   7.057  91.955  1.00  0.00              
ATOM   2887  CE  LYS A 370       9.949   7.229  93.457  1.00  0.00              
ATOM   2888  NZ  LYS A 370      11.248   7.046  94.075  1.00  0.00              
ATOM   2889  C   LYS A 370       9.798   7.389  87.629  1.00  0.00              
ATOM   2890  O   LYS A 370       9.181   6.427  87.169  1.00  0.00              
ATOM   2891  N   CYS A 371      10.765   7.991  86.941  1.00  0.00              
ATOM   2892  CA  CYS A 371      11.160   7.543  85.615  1.00  0.00              
ATOM   2893  CB  CYS A 371      12.060   8.599  84.984  1.00  0.00              
ATOM   2894  SG  CYS A 371      12.353   8.357  83.215  1.00  0.00              
ATOM   2895  C   CYS A 371      11.864   6.187  85.666  1.00  0.00              
ATOM   2896  O   CYS A 371      12.724   5.995  86.530  1.00  0.00              
ATOM   2897  OXT CYS A 371      11.544   5.332  84.843  1.00  0.00              
TER    2898      CYS A 371
ATOM   2899  N   ASP B   1      51.038  25.848  59.547  1.00  0.00              
ATOM   2900  CA  ASP B   1      51.511  25.061  60.685  1.00  0.00              
ATOM   2901  CB  ASP B   1      52.966  25.442  61.024  1.00  0.00              
ATOM   2902  CG  ASP B   1      53.595  24.755  62.244  1.00  0.00              
ATOM   2903  OD1 ASP B   1      53.558  23.530  62.344  1.00  0.00              
ATOM   2904  OD2 ASP B   1      54.107  25.468  63.108  1.00  0.00              
ATOM   2905  C   ASP B   1      50.619  25.179  61.916  1.00  0.00              
ATOM   2906  O   ASP B   1      50.749  24.433  62.887  1.00  0.00              
ATOM   2907  N   TYR B   2      49.662  26.105  61.836  1.00  0.00              
ATOM   2908  CA  TYR B   2      48.691  26.334  62.902  1.00  0.00              
ATOM   2909  CB  TYR B   2      47.723  27.455  62.501  1.00  0.00              
ATOM   2910  CG  TYR B   2      46.703  27.817  63.577  1.00  0.00              
ATOM   2911  CD1 TYR B   2      47.114  28.429  64.746  1.00  0.00              
ATOM   2912  CE1 TYR B   2      46.198  28.700  65.742  1.00  0.00              
ATOM   2913  CD2 TYR B   2      45.371  27.498  63.391  1.00  0.00              
ATOM   2914  CE2 TYR B   2      44.452  27.767  64.384  1.00  0.00              
ATOM   2915  CZ  TYR B   2      44.875  28.362  65.554  1.00  0.00              
ATOM   2916  OH  TYR B   2      43.962  28.623  66.555  1.00  0.00              
ATOM   2917  C   TYR B   2      47.921  25.064  63.257  1.00  0.00              
ATOM   2918  O   TYR B   2      47.709  24.765  64.432  1.00  0.00              
ATOM   2919  N   GLU B   3      47.546  24.299  62.226  1.00  0.00              
ATOM   2920  CA  GLU B   3      46.886  23.013  62.392  1.00  0.00              
ATOM   2921  CB  GLU B   3      46.612  22.407  61.019  1.00  0.00              
ATOM   2922  CG  GLU B   3      45.748  21.150  61.049  1.00  0.00              
ATOM   2923  CD  GLU B   3      45.550  20.514  59.682  1.00  0.00              
ATOM   2924  OE1 GLU B   3      46.406  19.735  59.266  1.00  0.00              
ATOM   2925  OE2 GLU B   3      44.544  20.804  59.036  1.00  0.00              
ATOM   2926  C   GLU B   3      47.726  22.058  63.235  1.00  0.00              
ATOM   2927  O   GLU B   3      47.210  21.462  64.178  1.00  0.00              
ATOM   2928  N   LYS B   4      49.032  21.953  62.955  1.00  0.00              
ATOM   2929  CA  LYS B   4      49.908  21.058  63.699  1.00  0.00              
ATOM   2930  CB  LYS B   4      51.266  20.942  62.999  1.00  0.00              
ATOM   2931  CG  LYS B   4      52.294  19.977  63.601  1.00  0.00              
ATOM   2932  CD  LYS B   4      51.767  18.551  63.727  1.00  0.00              
ATOM   2933  CE  LYS B   4      52.882  17.596  64.125  1.00  0.00              
ATOM   2934  NZ  LYS B   4      52.321  16.329  64.554  1.00  0.00              
ATOM   2935  C   LYS B   4      50.049  21.535  65.139  1.00  0.00              
ATOM   2936  O   LYS B   4      49.988  20.722  66.061  1.00  0.00              
ATOM   2937  N   ASN B   5      50.159  22.852  65.355  1.00  0.00              
ATOM   2938  CA  ASN B   5      50.161  23.419  66.702  1.00  0.00              
ATOM   2939  CB  ASN B   5      50.320  24.935  66.686  1.00  0.00              
ATOM   2940  CG  ASN B   5      51.743  25.394  66.415  1.00  0.00              
ATOM   2941  OD1 ASN B   5      52.493  25.747  67.319  1.00  0.00              
ATOM   2942  ND2 ASN B   5      52.166  25.414  65.163  1.00  0.00              
ATOM   2943  C   ASN B   5      48.901  23.074  67.482  1.00  0.00              
ATOM   2944  O   ASN B   5      48.975  22.660  68.640  1.00  0.00              
ATOM   2945  N   LYS B   6      47.738  23.195  66.832  1.00  0.00              
ATOM   2946  CA  LYS B   6      46.459  22.834  67.428  1.00  0.00              
ATOM   2947  CB  LYS B   6      45.334  23.216  66.469  1.00  0.00              
ATOM   2948  CG  LYS B   6      43.932  23.045  67.031  1.00  0.00              
ATOM   2949  CD  LYS B   6      42.912  23.405  65.967  1.00  0.00              
ATOM   2950  CE  LYS B   6      41.510  23.211  66.517  1.00  0.00              
ATOM   2951  NZ  LYS B   6      40.523  23.527  65.503  1.00  0.00              
ATOM   2952  C   LYS B   6      46.402  21.345  67.761  1.00  0.00              
ATOM   2953  O   LYS B   6      45.975  20.970  68.852  1.00  0.00              
ATOM   2954  N   VAL B   7      46.870  20.485  66.851  1.00  0.00              
ATOM   2955  CA  VAL B   7      46.941  19.044  67.074  1.00  0.00              
ATOM   2956  CB  VAL B   7      47.391  18.370  65.750  1.00  0.00              
ATOM   2957  CG1 VAL B   7      47.749  16.903  65.887  1.00  0.00              
ATOM   2958  CG2 VAL B   7      46.256  18.454  64.741  1.00  0.00              
ATOM   2959  C   VAL B   7      47.832  18.700  68.269  1.00  0.00              
ATOM   2960  O   VAL B   7      47.433  17.928  69.148  1.00  0.00              
ATOM   2961  N   CYS B   8      49.018  19.314  68.346  1.00  0.00              
ATOM   2962  CA  CYS B   8      49.911  19.168  69.489  1.00  0.00              
ATOM   2963  CB  CYS B   8      51.200  19.950  69.272  1.00  0.00              
ATOM   2964  SG  CYS B   8      52.106  19.508  67.769  1.00  0.00              
ATOM   2965  C   CYS B   8      49.273  19.646  70.788  1.00  0.00              
ATOM   2966  O   CYS B   8      49.425  19.017  71.842  1.00  0.00              
ATOM   2967  N   LYS B   9      48.533  20.760  70.717  1.00  0.00              
ATOM   2968  CA  LYS B   9      47.799  21.291  71.855  1.00  0.00              
ATOM   2969  CB  LYS B   9      47.174  22.634  71.490  1.00  0.00              
ATOM   2970  CG  LYS B   9      46.537  23.377  72.653  1.00  0.00              
ATOM   2971  CD  LYS B   9      45.982  24.702  72.164  1.00  0.00              
ATOM   2972  CE  LYS B   9      45.385  25.470  73.331  1.00  0.00              
ATOM   2973  NZ  LYS B   9      44.882  26.753  72.884  1.00  0.00              
ATOM   2974  C   LYS B   9      46.732  20.306  72.313  1.00  0.00              
ATOM   2975  O   LYS B   9      46.626  20.040  73.508  1.00  0.00              
ATOM   2976  N   GLU B  10      45.969  19.707  71.392  1.00  0.00              
ATOM   2977  CA  GLU B  10      44.972  18.708  71.753  1.00  0.00              
ATOM   2978  CB  GLU B  10      44.139  18.279  70.546  1.00  0.00              
ATOM   2979  CG  GLU B  10      43.367  19.398  69.848  1.00  0.00              
ATOM   2980  CD  GLU B  10      42.469  20.227  70.756  1.00  0.00              
ATOM   2981  OE1 GLU B  10      41.423  19.727  71.171  1.00  0.00              
ATOM   2982  OE2 GLU B  10      42.817  21.372  71.042  1.00  0.00              
ATOM   2983  C   GLU B  10      45.598  17.484  72.405  1.00  0.00              
ATOM   2984  O   GLU B  10      45.113  17.021  73.436  1.00  0.00              
ATOM   2985  N   PHE B  11      46.706  16.987  71.846  1.00  0.00              
ATOM   2986  CA  PHE B  11      47.444  15.869  72.420  1.00  0.00              
ATOM   2987  CB  PHE B  11      48.660  15.594  71.545  1.00  0.00              
ATOM   2988  CG  PHE B  11      49.433  14.317  71.849  1.00  0.00              
ATOM   2989  CD1 PHE B  11      48.960  13.102  71.392  1.00  0.00              
ATOM   2990  CD2 PHE B  11      50.633  14.380  72.533  1.00  0.00              
ATOM   2991  CE1 PHE B  11      49.696  11.957  71.606  1.00  0.00              
ATOM   2992  CE2 PHE B  11      51.358  13.227  72.749  1.00  0.00              
ATOM   2993  CZ  PHE B  11      50.892  12.017  72.285  1.00  0.00              
ATOM   2994  C   PHE B  11      47.883  16.141  73.856  1.00  0.00              
ATOM   2995  O   PHE B  11      47.619  15.339  74.754  1.00  0.00              
ATOM   2996  N   SER B  12      48.526  17.287  74.085  1.00  0.00              
ATOM   2997  CA  SER B  12      49.031  17.627  75.406  1.00  0.00              
ATOM   2998  CB  SER B  12      50.058  18.751  75.305  1.00  0.00              
ATOM   2999  OG  SER B  12      49.608  19.845  74.517  1.00  0.00              
ATOM   3000  C   SER B  12      47.948  17.967  76.423  1.00  0.00              
ATOM   3001  O   SER B  12      47.980  17.483  77.554  1.00  0.00              
ATOM   3002  N   HIS B  13      46.966  18.781  76.024  1.00  0.00              
ATOM   3003  CA  HIS B  13      45.878  19.187  76.902  1.00  0.00              
ATOM   3004  CB  HIS B  13      45.104  20.343  76.262  1.00  0.00              
ATOM   3005  CG  HIS B  13      44.072  21.036  77.146  1.00  0.00              
ATOM   3006  ND1 HIS B  13      43.470  20.593  78.243  1.00  0.00              
ATOM   3007  CD2 HIS B  13      43.595  22.300  76.886  1.00  0.00              
ATOM   3008  NE2 HIS B  13      42.733  22.541  77.840  1.00  0.00              
ATOM   3009  CE1 HIS B  13      42.654  21.521  78.658  1.00  0.00              
ATOM   3010  C   HIS B  13      44.927  18.043  77.232  1.00  0.00              
ATOM   3011  O   HIS B  13      44.432  17.967  78.359  1.00  0.00              
ATOM   3012  N   LEU B  14      44.617  17.173  76.269  1.00  0.00              
ATOM   3013  CA  LEU B  14      43.701  16.073  76.523  1.00  0.00              
ATOM   3014  CB  LEU B  14      42.892  15.740  75.275  1.00  0.00              
ATOM   3015  CG  LEU B  14      41.967  16.798  74.687  1.00  0.00              
ATOM   3016  CD1 LEU B  14      41.416  16.311  73.361  1.00  0.00              
ATOM   3017  CD2 LEU B  14      40.842  17.147  75.648  1.00  0.00              
ATOM   3018  C   LEU B  14      44.384  14.814  77.031  1.00  0.00              
ATOM   3019  O   LEU B  14      43.781  14.046  77.783  1.00  0.00              
ATOM   3020  N   GLY B  15      45.636  14.573  76.638  1.00  0.00              
ATOM   3021  CA  GLY B  15      46.310  13.330  76.973  1.00  0.00              
ATOM   3022  C   GLY B  15      46.177  12.342  75.824  1.00  0.00              
ATOM   3023  O   GLY B  15      45.139  12.277  75.159  1.00  0.00              
ATOM   3024  N   LYS B  16      47.230  11.539  75.626  1.00  0.00              
ATOM   3025  CA  LYS B  16      47.374  10.638  74.486  1.00  0.00              
ATOM   3026  CB  LYS B  16      48.574   9.715  74.715  1.00  0.00              
ATOM   3027  CG  LYS B  16      48.884   8.778  73.552  1.00  0.00              
ATOM   3028  CD  LYS B  16      50.156   7.996  73.818  1.00  0.00              
ATOM   3029  CE  LYS B  16      50.399   7.034  72.668  1.00  0.00              
ATOM   3030  NZ  LYS B  16      51.671   6.361  72.838  1.00  0.00              
ATOM   3031  C   LYS B  16      46.133   9.833  74.115  1.00  0.00              
ATOM   3032  O   LYS B  16      45.595  10.026  73.027  1.00  0.00              
ATOM   3033  N   GLU B  17      45.621   9.001  75.030  1.00  0.00              
ATOM   3034  CA  GLU B  17      44.449   8.168  74.779  1.00  0.00              
ATOM   3035  CB  GLU B  17      44.188   7.290  76.001  1.00  0.00              
ATOM   3036  CG  GLU B  17      43.113   6.223  75.795  1.00  0.00              
ATOM   3037  CD  GLU B  17      42.751   5.449  77.052  1.00  0.00              
ATOM   3038  OE1 GLU B  17      42.151   6.026  77.957  1.00  0.00              
ATOM   3039  OE2 GLU B  17      43.064   4.259  77.128  1.00  0.00              
ATOM   3040  C   GLU B  17      43.201   8.987  74.445  1.00  0.00              
ATOM   3041  O   GLU B  17      42.350   8.571  73.653  1.00  0.00              
ATOM   3042  N   ASP B  18      43.096  10.185  75.024  1.00  0.00              
ATOM   3043  CA  ASP B  18      41.951  11.058  74.798  1.00  0.00              
ATOM   3044  CB  ASP B  18      41.901  12.200  75.809  1.00  0.00              
ATOM   3045  CG  ASP B  18      41.797  11.765  77.264  1.00  0.00              
ATOM   3046  OD1 ASP B  18      40.805  12.102  77.908  1.00  0.00              
ATOM   3047  OD2 ASP B  18      42.698  11.068  77.740  1.00  0.00              
ATOM   3048  C   ASP B  18      42.042  11.632  73.395  1.00  0.00              
ATOM   3049  O   ASP B  18      41.041  11.701  72.681  1.00  0.00              
ATOM   3050  N   PHE B  19      43.259  11.992  72.970  1.00  0.00              
ATOM   3051  CA  PHE B  19      43.514  12.401  71.598  1.00  0.00              
ATOM   3052  CB  PHE B  19      44.950  12.916  71.458  1.00  0.00              
ATOM   3053  CG  PHE B  19      45.293  13.429  70.064  1.00  0.00              
ATOM   3054  CD1 PHE B  19      44.758  14.620  69.613  1.00  0.00              
ATOM   3055  CD2 PHE B  19      46.114  12.680  69.240  1.00  0.00              
ATOM   3056  CE1 PHE B  19      45.029  15.047  68.330  1.00  0.00              
ATOM   3057  CE2 PHE B  19      46.377  13.114  67.959  1.00  0.00              
ATOM   3058  CZ  PHE B  19      45.832  14.293  67.502  1.00  0.00              
ATOM   3059  C   PHE B  19      43.251  11.253  70.627  1.00  0.00              
ATOM   3060  O   PHE B  19      42.682  11.483  69.558  1.00  0.00              
ATOM   3061  N   THR B  20      43.641  10.017  70.966  1.00  0.00              
ATOM   3062  CA  THR B  20      43.316   8.833  70.177  1.00  0.00              
ATOM   3063  CB  THR B  20      43.895   7.571  70.851  1.00  0.00              
ATOM   3064  OG1 THR B  20      45.240   7.877  71.192  1.00  0.00              
ATOM   3065  CG2 THR B  20      43.861   6.340  69.958  1.00  0.00              
ATOM   3066  C   THR B  20      41.806   8.691  70.016  1.00  0.00              
ATOM   3067  O   THR B  20      41.313   8.493  68.907  1.00  0.00              
ATOM   3068  N   SER B  21      41.061   8.860  71.113  1.00  0.00              
ATOM   3069  CA  SER B  21      39.607   8.773  71.098  1.00  0.00              
ATOM   3070  CB  SER B  21      39.076   8.871  72.522  1.00  0.00              
ATOM   3071  OG  SER B  21      39.635   7.861  73.355  1.00  0.00              
ATOM   3072  C   SER B  21      38.977   9.849  70.219  1.00  0.00              
ATOM   3073  O   SER B  21      38.128   9.551  69.375  1.00  0.00              
ATOM   3074  N   LEU B  22      39.438  11.098  70.369  1.00  0.00              
ATOM   3075  CA  LEU B  22      38.994  12.215  69.543  1.00  0.00              
ATOM   3076  CB  LEU B  22      39.711  13.494  69.978  1.00  0.00              
ATOM   3077  CG  LEU B  22      39.366  14.817  69.297  1.00  0.00              
ATOM   3078  CD1 LEU B  22      37.955  15.262  69.653  1.00  0.00              
ATOM   3079  CD2 LEU B  22      40.365  15.887  69.699  1.00  0.00              
ATOM   3080  C   LEU B  22      39.263  11.956  68.065  1.00  0.00              
ATOM   3081  O   LEU B  22      38.373  12.112  67.228  1.00  0.00              
ATOM   3082  N   SER B  23      40.481  11.506  67.750  1.00  0.00              
ATOM   3083  CA  SER B  23      40.869  11.210  66.381  1.00  0.00              
ATOM   3084  CB  SER B  23      42.363  10.920  66.302  1.00  0.00              
ATOM   3085  OG  SER B  23      43.139  11.980  66.845  1.00  0.00              
ATOM   3086  C   SER B  23      40.078  10.040  65.810  1.00  0.00              
ATOM   3087  O   SER B  23      39.728  10.048  64.631  1.00  0.00              
ATOM   3088  N   LEU B  24      39.750   9.040  66.639  1.00  0.00              
ATOM   3089  CA  LEU B  24      38.931   7.910  66.225  1.00  0.00              
ATOM   3090  CB  LEU B  24      38.861   6.882  67.349  1.00  0.00              
ATOM   3091  CG  LEU B  24      38.229   5.518  67.107  1.00  0.00              
ATOM   3092  CD1 LEU B  24      39.030   4.695  66.111  1.00  0.00              
ATOM   3093  CD2 LEU B  24      38.174   4.775  68.422  1.00  0.00              
ATOM   3094  C   LEU B  24      37.537   8.366  65.824  1.00  0.00              
ATOM   3095  O   LEU B  24      37.073   8.034  64.731  1.00  0.00              
ATOM   3096  N   VAL B  25      36.894   9.169  66.681  1.00  0.00              
ATOM   3097  CA  VAL B  25      35.591   9.758  66.384  1.00  0.00              
ATOM   3098  CB  VAL B  25      35.103  10.588  67.601  1.00  0.00              
ATOM   3099  CG1 VAL B  25      33.825  11.366  67.316  1.00  0.00              
ATOM   3100  CG2 VAL B  25      34.836   9.670  68.783  1.00  0.00              
ATOM   3101  C   VAL B  25      35.651  10.602  65.112  1.00  0.00              
ATOM   3102  O   VAL B  25      34.821  10.447  64.213  1.00  0.00              
ATOM   3103  N   LEU B  26      36.677  11.455  65.017  1.00  0.00              
ATOM   3104  CA  LEU B  26      36.888  12.328  63.871  1.00  0.00              
ATOM   3105  CB  LEU B  26      38.129  13.182  64.116  1.00  0.00              
ATOM   3106  CG  LEU B  26      38.474  14.314  63.161  1.00  0.00              
ATOM   3107  CD1 LEU B  26      37.425  15.415  63.221  1.00  0.00              
ATOM   3108  CD2 LEU B  26      39.841  14.876  63.508  1.00  0.00              
ATOM   3109  C   LEU B  26      37.026  11.559  62.561  1.00  0.00              
ATOM   3110  O   LEU B  26      36.261  11.792  61.625  1.00  0.00              
ATOM   3111  N   TYR B  27      37.955  10.605  62.470  1.00  0.00              
ATOM   3112  CA  TYR B  27      38.130   9.840  61.245  1.00  0.00              
ATOM   3113  CB  TYR B  27      39.459   9.091  61.238  1.00  0.00              
ATOM   3114  CG  TYR B  27      40.649  10.036  61.126  1.00  0.00              
ATOM   3115  CD1 TYR B  27      41.622  10.034  62.104  1.00  0.00              
ATOM   3116  CE1 TYR B  27      42.678  10.917  62.032  1.00  0.00              
ATOM   3117  CD2 TYR B  27      40.742  10.911  60.060  1.00  0.00              
ATOM   3118  CE2 TYR B  27      41.798  11.794  59.980  1.00  0.00              
ATOM   3119  CZ  TYR B  27      42.755  11.793  60.971  1.00  0.00              
ATOM   3120  OH  TYR B  27      43.809  12.681  60.902  1.00  0.00              
ATOM   3121  C   TYR B  27      36.966   8.917  60.928  1.00  0.00              
ATOM   3122  O   TYR B  27      36.664   8.693  59.755  1.00  0.00              
ATOM   3123  N   SER B  28      36.265   8.413  61.949  1.00  0.00              
ATOM   3124  CA  SER B  28      35.036   7.670  61.720  1.00  0.00              
ATOM   3125  CB  SER B  28      34.556   6.993  62.995  1.00  0.00              
ATOM   3126  OG  SER B  28      35.533   6.093  63.499  1.00  0.00              
ATOM   3127  C   SER B  28      33.935   8.554  61.142  1.00  0.00              
ATOM   3128  O   SER B  28      33.267   8.144  60.193  1.00  0.00              
ATOM   3129  N   ARG B  29      33.748   9.782  61.649  1.00  0.00              
ATOM   3130  CA  ARG B  29      32.736  10.676  61.100  1.00  0.00              
ATOM   3131  CB  ARG B  29      32.414  11.843  62.051  1.00  0.00              
ATOM   3132  CG  ARG B  29      33.399  13.007  62.126  1.00  0.00              
ATOM   3133  CD  ARG B  29      33.105  13.973  63.269  1.00  0.00              
ATOM   3134  NE  ARG B  29      31.795  14.601  63.177  1.00  0.00              
ATOM   3135  CZ  ARG B  29      31.571  15.759  62.554  1.00  0.00              
ATOM   3136  NH1 ARG B  29      30.328  16.213  62.528  1.00  0.00              
ATOM   3137  NH2 ARG B  29      32.551  16.463  61.993  1.00  0.00              
ATOM   3138  C   ARG B  29      33.112  11.162  59.703  1.00  0.00              
ATOM   3139  O   ARG B  29      32.246  11.319  58.845  1.00  0.00              
ATOM   3140  N   LYS B  30      34.409  11.374  59.447  1.00  0.00              
ATOM   3141  CA  LYS B  30      34.894  11.712  58.116  1.00  0.00              
ATOM   3142  CB  LYS B  30      36.370  12.080  58.144  1.00  0.00              
ATOM   3143  CG  LYS B  30      36.692  13.419  58.778  1.00  0.00              
ATOM   3144  CD  LYS B  30      38.202  13.566  58.803  1.00  0.00              
ATOM   3145  CE  LYS B  30      38.597  14.914  59.373  1.00  0.00              
ATOM   3146  NZ  LYS B  30      40.039  15.001  59.493  1.00  0.00              
ATOM   3147  C   LYS B  30      34.703  10.591  57.105  1.00  0.00              
ATOM   3148  O   LYS B  30      34.215  10.833  55.998  1.00  0.00              
ATOM   3149  N   PHE B  31      35.067   9.358  57.468  1.00  0.00              
ATOM   3150  CA  PHE B  31      35.004   8.233  56.548  1.00  0.00              
ATOM   3151  CB  PHE B  31      36.382   7.555  56.445  1.00  0.00              
ATOM   3152  CG  PHE B  31      37.544   8.443  56.020  1.00  0.00              
ATOM   3153  CD1 PHE B  31      38.332   9.056  56.976  1.00  0.00              
ATOM   3154  CD2 PHE B  31      37.831   8.609  54.681  1.00  0.00              
ATOM   3155  CE1 PHE B  31      39.402   9.835  56.587  1.00  0.00              
ATOM   3156  CE2 PHE B  31      38.902   9.391  54.300  1.00  0.00              
ATOM   3157  CZ  PHE B  31      39.688  10.003  55.251  1.00  0.00              
ATOM   3158  C   PHE B  31      33.950   7.209  56.984  1.00  0.00              
ATOM   3159  O   PHE B  31      34.307   6.179  57.566  1.00  0.00              
ATOM   3160  N   PRO B  32      32.646   7.378  56.695  1.00  0.00              
ATOM   3161  CD  PRO B  32      32.106   8.428  55.834  1.00  0.00              
ATOM   3162  CA  PRO B  32      31.582   6.471  57.133  1.00  0.00              
ATOM   3163  CB  PRO B  32      30.330   7.137  56.592  1.00  0.00              
ATOM   3164  CG  PRO B  32      30.803   7.830  55.343  1.00  0.00              
ATOM   3165  C   PRO B  32      31.718   5.028  56.649  1.00  0.00              
ATOM   3166  O   PRO B  32      31.275   4.084  57.302  1.00  0.00              
ATOM   3167  N   SER B  33      32.344   4.854  55.483  1.00  0.00              
ATOM   3168  CA  SER B  33      32.612   3.546  54.911  1.00  0.00              
ATOM   3169  CB  SER B  33      32.735   3.721  53.404  1.00  0.00              
ATOM   3170  OG  SER B  33      31.677   4.533  52.906  1.00  0.00              
ATOM   3171  C   SER B  33      33.877   2.883  55.451  1.00  0.00              
ATOM   3172  O   SER B  33      34.140   1.716  55.150  1.00  0.00              
ATOM   3173  N   GLY B  34      34.684   3.591  56.249  1.00  0.00              
ATOM   3174  CA  GLY B  34      35.956   3.065  56.715  1.00  0.00              
ATOM   3175  C   GLY B  34      35.750   2.034  57.810  1.00  0.00              
ATOM   3176  O   GLY B  34      35.117   2.319  58.830  1.00  0.00              
ATOM   3177  N   THR B  35      36.270   0.822  57.605  1.00  0.00              
ATOM   3178  CA  THR B  35      36.115  -0.230  58.599  1.00  0.00              
ATOM   3179  CB  THR B  35      36.352  -1.642  58.015  1.00  0.00              
ATOM   3180  OG1 THR B  35      37.682  -1.706  57.518  1.00  0.00              
ATOM   3181  CG2 THR B  35      35.346  -1.979  56.926  1.00  0.00              
ATOM   3182  C   THR B  35      36.995   0.018  59.818  1.00  0.00              
ATOM   3183  O   THR B  35      38.016   0.709  59.734  1.00  0.00              
ATOM   3184  N   PHE B  36      36.583  -0.572  60.947  1.00  0.00              
ATOM   3185  CA  PHE B  36      37.227  -0.407  62.244  1.00  0.00              
ATOM   3186  CB  PHE B  36      36.697  -1.476  63.208  1.00  0.00              
ATOM   3187  CG  PHE B  36      37.257  -1.400  64.623  1.00  0.00              
ATOM   3188  CD1 PHE B  36      37.941  -2.484  65.139  1.00  0.00              
ATOM   3189  CD2 PHE B  36      37.112  -0.249  65.374  1.00  0.00              
ATOM   3190  CE1 PHE B  36      38.496  -2.407  66.400  1.00  0.00              
ATOM   3191  CE2 PHE B  36      37.677  -0.180  66.629  1.00  0.00              
ATOM   3192  CZ  PHE B  36      38.368  -1.255  67.143  1.00  0.00              
ATOM   3193  C   PHE B  36      38.750  -0.396  62.215  1.00  0.00              
ATOM   3194  O   PHE B  36      39.348   0.624  62.547  1.00  0.00              
ATOM   3195  N   GLU B  37      39.387  -1.474  61.747  1.00  0.00              
ATOM   3196  CA  GLU B  37      40.839  -1.548  61.737  1.00  0.00              
ATOM   3197  CB  GLU B  37      41.306  -2.968  61.413  1.00  0.00              
ATOM   3198  CG  GLU B  37      42.799  -3.235  61.650  1.00  0.00              
ATOM   3199  CD  GLU B  37      43.292  -2.939  63.065  1.00  0.00              
ATOM   3200  OE1 GLU B  37      44.088  -2.013  63.237  1.00  0.00              
ATOM   3201  OE2 GLU B  37      42.885  -3.635  63.994  1.00  0.00              
ATOM   3202  C   GLU B  37      41.490  -0.520  60.817  1.00  0.00              
ATOM   3203  O   GLU B  37      42.581  -0.045  61.133  1.00  0.00              
ATOM   3204  N   GLN B  38      40.830  -0.123  59.720  1.00  0.00              
ATOM   3205  CA  GLN B  38      41.349   0.925  58.850  1.00  0.00              
ATOM   3206  CB  GLN B  38      40.453   1.146  57.639  1.00  0.00              
ATOM   3207  CG  GLN B  38      40.480   0.081  56.562  1.00  0.00              
ATOM   3208  CD  GLN B  38      39.492   0.394  55.449  1.00  0.00              
ATOM   3209  OE1 GLN B  38      38.286   0.189  55.593  1.00  0.00              
ATOM   3210  NE2 GLN B  38      39.921   0.925  54.314  1.00  0.00              
ATOM   3211  C   GLN B  38      41.442   2.240  59.609  1.00  0.00              
ATOM   3212  O   GLN B  38      42.475   2.917  59.611  1.00  0.00              
ATOM   3213  N   VAL B  39      40.344   2.572  60.300  1.00  0.00              
ATOM   3214  CA  VAL B  39      40.277   3.784  61.103  1.00  0.00              
ATOM   3215  CB  VAL B  39      38.843   4.021  61.642  1.00  0.00              
ATOM   3216  CG1 VAL B  39      38.747   5.331  62.409  1.00  0.00              
ATOM   3217  CG2 VAL B  39      37.837   4.071  60.501  1.00  0.00              
ATOM   3218  C   VAL B  39      41.311   3.690  62.222  1.00  0.00              
ATOM   3219  O   VAL B  39      42.123   4.600  62.375  1.00  0.00              
ATOM   3220  N   SER B  40      41.356   2.576  62.960  1.00  0.00              
ATOM   3221  CA  SER B  40      42.360   2.340  63.989  1.00  0.00              
ATOM   3222  CB  SER B  40      42.138   0.975  64.624  1.00  0.00              
ATOM   3223  OG  SER B  40      40.815   0.842  65.125  1.00  0.00              
ATOM   3224  C   SER B  40      43.803   2.441  63.507  1.00  0.00              
ATOM   3225  O   SER B  40      44.663   2.882  64.273  1.00  0.00              
ATOM   3226  N   GLN B  41      44.120   2.041  62.268  1.00  0.00              
ATOM   3227  CA  GLN B  41      45.452   2.251  61.716  1.00  0.00              
ATOM   3228  CB  GLN B  41      45.672   1.461  60.428  1.00  0.00              
ATOM   3229  CG  GLN B  41      45.853  -0.038  60.636  1.00  0.00              
ATOM   3230  CD  GLN B  41      47.040  -0.397  61.520  1.00  0.00              
ATOM   3231  OE1 GLN B  41      48.199  -0.192  61.173  1.00  0.00              
ATOM   3232  NE2 GLN B  41      46.801  -0.946  62.703  1.00  0.00              
ATOM   3233  C   GLN B  41      45.755   3.719  61.473  1.00  0.00              
ATOM   3234  O   GLN B  41      46.796   4.217  61.914  1.00  0.00              
ATOM   3235  N   LEU B  42      44.829   4.433  60.819  1.00  0.00              
ATOM   3236  CA  LEU B  42      45.016   5.851  60.543  1.00  0.00              
ATOM   3237  CB  LEU B  42      43.875   6.398  59.685  1.00  0.00              
ATOM   3238  CG  LEU B  42      43.988   7.822  59.139  1.00  0.00              
ATOM   3239  CD1 LEU B  42      45.215   7.988  58.253  1.00  0.00              
ATOM   3240  CD2 LEU B  42      42.744   8.179  58.352  1.00  0.00              
ATOM   3241  C   LEU B  42      45.159   6.661  61.823  1.00  0.00              
ATOM   3242  O   LEU B  42      46.105   7.434  61.963  1.00  0.00              
ATOM   3243  N   VAL B  43      44.262   6.430  62.784  1.00  0.00              
ATOM   3244  CA  VAL B  43      44.291   7.088  64.084  1.00  0.00              
ATOM   3245  CB  VAL B  43      43.075   6.633  64.923  1.00  0.00              
ATOM   3246  CG1 VAL B  43      43.081   7.190  66.336  1.00  0.00              
ATOM   3247  CG2 VAL B  43      41.805   7.097  64.241  1.00  0.00              
ATOM   3248  C   VAL B  43      45.603   6.829  64.815  1.00  0.00              
ATOM   3249  O   VAL B  43      46.253   7.775  65.257  1.00  0.00              
ATOM   3250  N   LYS B  44      46.020   5.559  64.898  1.00  0.00              
ATOM   3251  CA  LYS B  44      47.269   5.159  65.542  1.00  0.00              
ATOM   3252  CB  LYS B  44      47.439   3.670  65.293  1.00  0.00              
ATOM   3253  CG  LYS B  44      48.475   2.904  66.090  1.00  0.00              
ATOM   3254  CD  LYS B  44      48.537   1.438  65.650  1.00  0.00              
ATOM   3255  CE  LYS B  44      47.277   0.607  65.923  1.00  0.00              
ATOM   3256  NZ  LYS B  44      46.252   0.748  64.901  1.00  0.00              
ATOM   3257  C   LYS B  44      48.462   5.910  64.961  1.00  0.00              
ATOM   3258  O   LYS B  44      49.287   6.489  65.677  1.00  0.00              
ATOM   3259  N   GLU B  45      48.518   5.946  63.629  1.00  0.00              
ATOM   3260  CA  GLU B  45      49.596   6.632  62.948  1.00  0.00              
ATOM   3261  CB  GLU B  45      49.719   6.123  61.520  1.00  0.00              
ATOM   3262  CG  GLU B  45      50.191   4.672  61.604  1.00  0.00              
ATOM   3263  CD  GLU B  45      50.343   3.937  60.286  1.00  0.00              
ATOM   3264  OE1 GLU B  45      51.375   4.087  59.630  1.00  0.00              
ATOM   3265  OE2 GLU B  45      49.448   3.178  59.910  1.00  0.00              
ATOM   3266  C   GLU B  45      49.530   8.149  63.068  1.00  0.00              
ATOM   3267  O   GLU B  45      50.578   8.772  63.249  1.00  0.00              
ATOM   3268  N   VAL B  46      48.342   8.765  63.066  1.00  0.00              
ATOM   3269  CA  VAL B  46      48.191  10.194  63.342  1.00  0.00              
ATOM   3270  CB  VAL B  46      46.741  10.655  63.048  1.00  0.00              
ATOM   3271  CG1 VAL B  46      46.450  12.087  63.486  1.00  0.00              
ATOM   3272  CG2 VAL B  46      46.507  10.582  61.546  1.00  0.00              
ATOM   3273  C   VAL B  46      48.643  10.540  64.761  1.00  0.00              
ATOM   3274  O   VAL B  46      49.296  11.565  64.992  1.00  0.00              
ATOM   3275  N   VAL B  47      48.348   9.659  65.723  1.00  0.00              
ATOM   3276  CA  VAL B  47      48.868   9.796  67.076  1.00  0.00              
ATOM   3277  CB  VAL B  47      48.241   8.749  68.030  1.00  0.00              
ATOM   3278  CG1 VAL B  47      48.822   8.805  69.437  1.00  0.00              
ATOM   3279  CG2 VAL B  47      46.748   9.009  68.144  1.00  0.00              
ATOM   3280  C   VAL B  47      50.392   9.741  67.058  1.00  0.00              
ATOM   3281  O   VAL B  47      51.014  10.578  67.710  1.00  0.00              
ATOM   3282  N   SER B  48      51.037   8.844  66.298  1.00  0.00              
ATOM   3283  CA  SER B  48      52.494   8.860  66.194  1.00  0.00              
ATOM   3284  CB  SER B  48      53.026   7.582  65.542  1.00  0.00              
ATOM   3285  OG  SER B  48      52.922   7.552  64.123  1.00  0.00              
ATOM   3286  C   SER B  48      53.051  10.093  65.479  1.00  0.00              
ATOM   3287  O   SER B  48      54.171  10.528  65.773  1.00  0.00              
ATOM   3288  N   LEU B  49      52.307  10.675  64.524  1.00  0.00              
ATOM   3289  CA  LEU B  49      52.692  11.937  63.890  1.00  0.00              
ATOM   3290  CB  LEU B  49      51.704  12.386  62.816  1.00  0.00              
ATOM   3291  CG  LEU B  49      51.290  11.503  61.650  1.00  0.00              
ATOM   3292  CD1 LEU B  49      50.260  12.242  60.820  1.00  0.00              
ATOM   3293  CD2 LEU B  49      52.463  11.091  60.790  1.00  0.00              
ATOM   3294  C   LEU B  49      52.740  13.055  64.919  1.00  0.00              
ATOM   3295  O   LEU B  49      53.616  13.925  64.911  1.00  0.00              
ATOM   3296  N   THR B  50      51.764  13.027  65.825  1.00  0.00              
ATOM   3297  CA  THR B  50      51.678  14.025  66.872  1.00  0.00              
ATOM   3298  CB  THR B  50      50.270  14.016  67.479  1.00  0.00              
ATOM   3299  OG1 THR B  50      49.353  14.029  66.389  1.00  0.00              
ATOM   3300  CG2 THR B  50      50.045  15.265  68.303  1.00  0.00              
ATOM   3301  C   THR B  50      52.771  13.788  67.911  1.00  0.00              
ATOM   3302  O   THR B  50      53.629  14.644  68.119  1.00  0.00              
ATOM   3303  N   GLU B  51      52.798  12.588  68.496  1.00  0.00              
ATOM   3304  CA  GLU B  51      53.754  12.188  69.521  1.00  0.00              
ATOM   3305  CB  GLU B  51      53.516  10.712  69.827  1.00  0.00              
ATOM   3306  CG  GLU B  51      54.351  10.095  70.943  1.00  0.00              
ATOM   3307  CD  GLU B  51      54.070   8.617  71.165  1.00  0.00              
ATOM   3308  OE1 GLU B  51      54.218   7.826  70.232  1.00  0.00              
ATOM   3309  OE2 GLU B  51      53.699   8.246  72.280  1.00  0.00              
ATOM   3310  C   GLU B  51      55.209  12.428  69.136  1.00  0.00              
ATOM   3311  O   GLU B  51      55.984  12.945  69.941  1.00  0.00              
ATOM   3312  N   ALA B  52      55.594  12.063  67.909  1.00  0.00              
ATOM   3313  CA  ALA B  52      56.941  12.341  67.443  1.00  0.00              
ATOM   3314  CB  ALA B  52      57.274  11.476  66.237  1.00  0.00              
ATOM   3315  C   ALA B  52      57.122  13.799  67.045  1.00  0.00              
ATOM   3316  O   ALA B  52      57.968  14.498  67.602  1.00  0.00              
ATOM   3317  N   CYS B  53      56.301  14.323  66.133  1.00  0.00              
ATOM   3318  CA  CYS B  53      56.611  15.606  65.526  1.00  0.00              
ATOM   3319  CB  CYS B  53      56.124  15.609  64.092  1.00  0.00              
ATOM   3320  SG  CYS B  53      56.903  14.215  63.238  1.00  0.00              
ATOM   3321  C   CYS B  53      56.190  16.845  66.304  1.00  0.00              
ATOM   3322  O   CYS B  53      56.474  17.971  65.896  1.00  0.00              
ATOM   3323  N   CYS B  54      55.531  16.658  67.450  1.00  0.00              
ATOM   3324  CA  CYS B  54      55.356  17.739  68.408  1.00  0.00              
ATOM   3325  CB  CYS B  54      54.023  17.606  69.128  1.00  0.00              
ATOM   3326  SG  CYS B  54      52.588  17.565  68.026  1.00  0.00              
ATOM   3327  C   CYS B  54      56.472  17.779  69.449  1.00  0.00              
ATOM   3328  O   CYS B  54      56.490  18.678  70.294  1.00  0.00              
ATOM   3329  N   ALA B  55      57.414  16.826  69.437  1.00  0.00              
ATOM   3330  CA  ALA B  55      58.463  16.779  70.447  1.00  0.00              
ATOM   3331  CB  ALA B  55      59.182  15.440  70.398  1.00  0.00              
ATOM   3332  C   ALA B  55      59.516  17.869  70.302  1.00  0.00              
ATOM   3333  O   ALA B  55      59.795  18.374  69.209  1.00  0.00              
ATOM   3334  N   GLU B  56      60.121  18.226  71.438  1.00  0.00              
ATOM   3335  CA  GLU B  56      61.154  19.249  71.490  1.00  0.00              
ATOM   3336  CB  GLU B  56      61.525  19.509  72.948  1.00  0.00              
ATOM   3337  CG  GLU B  56      62.448  20.703  73.167  1.00  0.00              
ATOM   3338  CD  GLU B  56      62.830  20.909  74.625  1.00  0.00              
ATOM   3339  OE1 GLU B  56      63.881  20.420  75.036  1.00  0.00              
ATOM   3340  OE2 GLU B  56      62.075  21.560  75.346  1.00  0.00              
ATOM   3341  C   GLU B  56      62.370  18.812  70.679  1.00  0.00              
ATOM   3342  O   GLU B  56      63.118  17.909  71.055  1.00  0.00              
ATOM   3343  N   GLY B  57      62.510  19.446  69.516  1.00  0.00              
ATOM   3344  CA  GLY B  57      63.615  19.163  68.615  1.00  0.00              
ATOM   3345  C   GLY B  57      63.220  18.249  67.463  1.00  0.00              
ATOM   3346  O   GLY B  57      64.090  17.717  66.770  1.00  0.00              
ATOM   3347  N   ALA B  58      61.920  18.032  67.238  1.00  0.00              
ATOM   3348  CA  ALA B  58      61.458  17.295  66.071  1.00  0.00              
ATOM   3349  CB  ALA B  58      59.979  16.998  66.209  1.00  0.00              
ATOM   3350  C   ALA B  58      61.647  18.083  64.780  1.00  0.00              
ATOM   3351  O   ALA B  58      61.573  19.314  64.760  1.00  0.00              
ATOM   3352  N   ASP B  59      61.890  17.362  63.683  1.00  0.00              
ATOM   3353  CA  ASP B  59      62.184  17.984  62.399  1.00  0.00              
ATOM   3354  CB  ASP B  59      62.809  16.956  61.450  1.00  0.00              
ATOM   3355  CG  ASP B  59      63.227  17.554  60.113  1.00  0.00              
ATOM   3356  OD1 ASP B  59      62.402  17.606  59.201  1.00  0.00              
ATOM   3357  OD2 ASP B  59      64.369  17.988  59.992  1.00  0.00              
ATOM   3358  C   ASP B  59      60.955  18.623  61.750  1.00  0.00              
ATOM   3359  O   ASP B  59      60.008  17.905  61.419  1.00  0.00              
ATOM   3360  N   PRO B  60      60.950  19.939  61.473  1.00  0.00              
ATOM   3361  CD  PRO B  60      62.066  20.844  61.738  1.00  0.00              
ATOM   3362  CA  PRO B  60      59.815  20.678  60.915  1.00  0.00              
ATOM   3363  CB  PRO B  60      60.389  22.062  60.699  1.00  0.00              
ATOM   3364  CG  PRO B  60      61.381  22.193  61.822  1.00  0.00              
ATOM   3365  C   PRO B  60      59.202  20.137  59.628  1.00  0.00              
ATOM   3366  O   PRO B  60      58.009  20.317  59.389  1.00  0.00              
ATOM   3367  N   ASP B  61      59.968  19.437  58.783  1.00  0.00              
ATOM   3368  CA  ASP B  61      59.435  18.900  57.535  1.00  0.00              
ATOM   3369  CB  ASP B  61      60.527  18.329  56.633  1.00  0.00              
ATOM   3370  CG  ASP B  61      61.519  19.363  56.130  1.00  0.00              
ATOM   3371  OD1 ASP B  61      61.545  19.622  54.929  1.00  0.00              
ATOM   3372  OD2 ASP B  61      62.262  19.913  56.946  1.00  0.00              
ATOM   3373  C   ASP B  61      58.386  17.824  57.758  1.00  0.00              
ATOM   3374  O   ASP B  61      57.502  17.652  56.919  1.00  0.00              
ATOM   3375  N   CYS B  62      58.433  17.148  58.917  1.00  0.00              
ATOM   3376  CA  CYS B  62      57.550  16.037  59.257  1.00  0.00              
ATOM   3377  CB  CYS B  62      57.690  15.698  60.734  1.00  0.00              
ATOM   3378  SG  CYS B  62      56.443  14.516  61.300  1.00  0.00              
ATOM   3379  C   CYS B  62      56.073  16.206  58.927  1.00  0.00              
ATOM   3380  O   CYS B  62      55.476  15.309  58.327  1.00  0.00              
ATOM   3381  N   TYR B  63      55.481  17.363  59.245  1.00  0.00              
ATOM   3382  CA  TYR B  63      54.070  17.593  58.961  1.00  0.00              
ATOM   3383  CB  TYR B  63      53.505  18.783  59.751  1.00  0.00              
ATOM   3384  CG  TYR B  63      54.311  20.075  59.744  1.00  0.00              
ATOM   3385  CD1 TYR B  63      54.269  20.929  58.658  1.00  0.00              
ATOM   3386  CE1 TYR B  63      54.925  22.141  58.709  1.00  0.00              
ATOM   3387  CD2 TYR B  63      55.036  20.418  60.869  1.00  0.00              
ATOM   3388  CE2 TYR B  63      55.690  21.630  60.926  1.00  0.00              
ATOM   3389  CZ  TYR B  63      55.618  22.489  59.850  1.00  0.00              
ATOM   3390  OH  TYR B  63      56.221  23.729  59.929  1.00  0.00              
ATOM   3391  C   TYR B  63      53.696  17.660  57.482  1.00  0.00              
ATOM   3392  O   TYR B  63      52.515  17.681  57.126  1.00  0.00              
ATOM   3393  N   ASP B  64      54.693  17.706  56.595  1.00  0.00              
ATOM   3394  CA  ASP B  64      54.476  17.411  55.188  1.00  0.00              
ATOM   3395  CB  ASP B  64      55.103  18.469  54.286  1.00  0.00              
ATOM   3396  CG  ASP B  64      54.886  18.188  52.802  1.00  0.00              
ATOM   3397  OD1 ASP B  64      53.774  18.399  52.312  1.00  0.00              
ATOM   3398  OD2 ASP B  64      55.839  17.778  52.140  1.00  0.00              
ATOM   3399  C   ASP B  64      55.020  16.036  54.816  1.00  0.00              
ATOM   3400  O   ASP B  64      54.376  15.309  54.064  1.00  0.00              
ATOM   3401  N   THR B  65      56.207  15.668  55.304  1.00  0.00              
ATOM   3402  CA  THR B  65      56.855  14.414  54.945  1.00  0.00              
ATOM   3403  CB  THR B  65      58.315  14.439  55.441  1.00  0.00              
ATOM   3404  OG1 THR B  65      58.847  15.688  55.013  1.00  0.00              
ATOM   3405  CG2 THR B  65      59.159  13.302  54.881  1.00  0.00              
ATOM   3406  C   THR B  65      56.122  13.178  55.459  1.00  0.00              
ATOM   3407  O   THR B  65      55.701  12.339  54.660  1.00  0.00              
ATOM   3408  N   ARG B  66      55.920  13.047  56.776  1.00  0.00              
ATOM   3409  CA  ARG B  66      55.286  11.864  57.344  1.00  0.00              
ATOM   3410  CB  ARG B  66      55.427  11.813  58.859  1.00  0.00              
ATOM   3411  CG  ARG B  66      56.817  11.451  59.367  1.00  0.00              
ATOM   3412  CD  ARG B  66      56.781  11.152  60.866  1.00  0.00              
ATOM   3413  NE  ARG B  66      55.993   9.961  61.157  1.00  0.00              
ATOM   3414  CZ  ARG B  66      55.451   9.709  62.352  1.00  0.00              
ATOM   3415  NH1 ARG B  66      54.727   8.603  62.476  1.00  0.00              
ATOM   3416  NH2 ARG B  66      55.618  10.533  63.386  1.00  0.00              
ATOM   3417  C   ARG B  66      53.818  11.746  56.962  1.00  0.00              
ATOM   3418  O   ARG B  66      53.306  10.643  56.758  1.00  0.00              
ATOM   3419  N   THR B  67      53.136  12.883  56.813  1.00  0.00              
ATOM   3420  CA  THR B  67      51.776  12.906  56.298  1.00  0.00              
ATOM   3421  CB  THR B  67      51.176  14.309  56.454  1.00  0.00              
ATOM   3422  OG1 THR B  67      52.204  15.201  56.054  1.00  0.00              
ATOM   3423  CG2 THR B  67      50.739  14.604  57.878  1.00  0.00              
ATOM   3424  C   THR B  67      51.726  12.428  54.852  1.00  0.00              
ATOM   3425  O   THR B  67      50.919  11.555  54.531  1.00  0.00              
ATOM   3426  N   SER B  68      52.613  12.927  53.979  1.00  0.00              
ATOM   3427  CA  SER B  68      52.710  12.421  52.614  1.00  0.00              
ATOM   3428  CB  SER B  68      53.651  13.272  51.765  1.00  0.00              
ATOM   3429  OG  SER B  68      53.556  12.971  50.376  1.00  0.00              
ATOM   3430  C   SER B  68      53.151  10.960  52.556  1.00  0.00              
ATOM   3431  O   SER B  68      52.822  10.262  51.591  1.00  0.00              
ATOM   3432  N   ALA B  69      53.907  10.472  53.546  1.00  0.00              
ATOM   3433  CA  ALA B  69      54.194   9.049  53.665  1.00  0.00              
ATOM   3434  CB  ALA B  69      55.194   8.798  54.782  1.00  0.00              
ATOM   3435  C   ALA B  69      52.926   8.265  53.978  1.00  0.00              
ATOM   3436  O   ALA B  69      52.695   7.202  53.398  1.00  0.00              
ATOM   3437  N   LEU B  70      52.063   8.789  54.858  1.00  0.00              
ATOM   3438  CA  LEU B  70      50.756   8.186  55.082  1.00  0.00              
ATOM   3439  CB  LEU B  70      50.030   8.791  56.280  1.00  0.00              
ATOM   3440  CG  LEU B  70      50.646   8.709  57.672  1.00  0.00              
ATOM   3441  CD1 LEU B  70      49.606   9.138  58.690  1.00  0.00              
ATOM   3442  CD2 LEU B  70      51.120   7.303  58.010  1.00  0.00              
ATOM   3443  C   LEU B  70      49.862   8.266  53.851  1.00  0.00              
ATOM   3444  O   LEU B  70      49.063   7.359  53.613  1.00  0.00              
ATOM   3445  N   SER B  71      49.972   9.323  53.039  1.00  0.00              
ATOM   3446  CA  SER B  71      49.325   9.377  51.734  1.00  0.00              
ATOM   3447  CB  SER B  71      49.587  10.721  51.079  1.00  0.00              
ATOM   3448  OG  SER B  71      49.267  11.786  51.964  1.00  0.00              
ATOM   3449  C   SER B  71      49.814   8.260  50.820  1.00  0.00              
ATOM   3450  O   SER B  71      49.004   7.544  50.230  1.00  0.00              
ATOM   3451  N   ALA B  72      51.134   8.049  50.737  1.00  0.00              
ATOM   3452  CA  ALA B  72      51.696   6.940  49.974  1.00  0.00              
ATOM   3453  CB  ALA B  72      53.214   6.972  50.063  1.00  0.00              
ATOM   3454  C   ALA B  72      51.223   5.580  50.479  1.00  0.00              
ATOM   3455  O   ALA B  72      50.928   4.684  49.688  1.00  0.00              
ATOM   3456  N   LYS B  73      51.100   5.428  51.802  1.00  0.00              
ATOM   3457  CA  LYS B  73      50.540   4.223  52.398  1.00  0.00              
ATOM   3458  CB  LYS B  73      50.781   4.245  53.900  1.00  0.00              
ATOM   3459  CG  LYS B  73      50.781   2.863  54.532  1.00  0.00              
ATOM   3460  CD  LYS B  73      50.941   2.986  56.036  1.00  0.00              
ATOM   3461  CE  LYS B  73      51.058   1.610  56.665  1.00  0.00              
ATOM   3462  NZ  LYS B  73      51.031   1.713  58.110  1.00  0.00              
ATOM   3463  C   LYS B  73      49.049   4.086  52.087  1.00  0.00              
ATOM   3464  O   LYS B  73      48.562   2.980  51.854  1.00  0.00              
ATOM   3465  N   SER B  74      48.304   5.199  52.023  1.00  0.00              
ATOM   3466  CA  SER B  74      46.909   5.189  51.586  1.00  0.00              
ATOM   3467  CB  SER B  74      46.286   6.578  51.687  1.00  0.00              
ATOM   3468  OG  SER B  74      46.333   7.122  52.998  1.00  0.00              
ATOM   3469  C   SER B  74      46.796   4.719  50.141  1.00  0.00              
ATOM   3470  O   SER B  74      45.850   4.022  49.770  1.00  0.00              
ATOM   3471  N   CYS B  75      47.795   5.080  49.331  1.00  0.00              
ATOM   3472  CA  CYS B  75      47.900   4.633  47.952  1.00  0.00              
ATOM   3473  CB  CYS B  75      48.805   5.591  47.193  1.00  0.00              
ATOM   3474  SG  CYS B  75      48.120   7.264  47.163  1.00  0.00              
ATOM   3475  C   CYS B  75      48.376   3.197  47.749  1.00  0.00              
ATOM   3476  O   CYS B  75      48.611   2.779  46.611  1.00  0.00              
ATOM   3477  N   GLU B  76      48.542   2.405  48.815  1.00  0.00              
ATOM   3478  CA  GLU B  76      48.845   0.988  48.675  1.00  0.00              
ATOM   3479  CB  GLU B  76      49.209   0.415  50.040  1.00  0.00              
ATOM   3480  CG  GLU B  76      49.843  -0.975  50.013  1.00  0.00              
ATOM   3481  CD  GLU B  76      50.121  -1.614  51.372  1.00  0.00              
ATOM   3482  OE1 GLU B  76      50.362  -0.909  52.355  1.00  0.00              
ATOM   3483  OE2 GLU B  76      50.131  -2.844  51.427  1.00  0.00              
ATOM   3484  C   GLU B  76      47.617   0.271  48.119  1.00  0.00              
ATOM   3485  O   GLU B  76      46.483   0.627  48.445  1.00  0.00              
ATOM   3486  N   SER B  77      47.829  -0.749  47.281  1.00  0.00              
ATOM   3487  CA  SER B  77      46.753  -1.566  46.725  1.00  0.00              
ATOM   3488  CB  SER B  77      47.384  -2.647  45.852  1.00  0.00              
ATOM   3489  OG  SER B  77      48.377  -3.373  46.580  1.00  0.00              
ATOM   3490  C   SER B  77      45.928  -2.204  47.837  1.00  0.00              
ATOM   3491  O   SER B  77      44.704  -2.094  47.922  1.00  0.00              
ATOM   3492  N   ASN B  78      46.664  -2.851  48.738  1.00  0.00              
ATOM   3493  CA  ASN B  78      46.103  -3.383  49.964  1.00  0.00              
ATOM   3494  CB  ASN B  78      46.910  -4.606  50.408  1.00  0.00              
ATOM   3495  CG  ASN B  78      46.831  -5.781  49.443  1.00  0.00              
ATOM   3496  OD1 ASN B  78      46.310  -6.841  49.776  1.00  0.00              
ATOM   3497  ND2 ASN B  78      47.328  -5.680  48.214  1.00  0.00              
ATOM   3498  C   ASN B  78      46.201  -2.242  50.967  1.00  0.00              
ATOM   3499  O   ASN B  78      47.108  -2.178  51.799  1.00  0.00              
ATOM   3500  N   SER B  79      45.302  -1.268  50.814  1.00  0.00              
ATOM   3501  CA  SER B  79      45.332  -0.066  51.633  1.00  0.00              
ATOM   3502  CB  SER B  79      44.446   1.019  51.030  1.00  0.00              
ATOM   3503  OG  SER B  79      44.665   2.278  51.653  1.00  0.00              
ATOM   3504  C   SER B  79      44.920  -0.330  53.077  1.00  0.00              
ATOM   3505  O   SER B  79      43.843  -0.877  53.326  1.00  0.00              
ATOM   3506  N   PRO B  80      45.754   0.027  54.064  1.00  0.00              
ATOM   3507  CD  PRO B  80      47.155   0.403  53.878  1.00  0.00              
ATOM   3508  CA  PRO B  80      45.412  -0.060  55.479  1.00  0.00              
ATOM   3509  CB  PRO B  80      46.774  -0.011  56.141  1.00  0.00              
ATOM   3510  CG  PRO B  80      47.555   0.916  55.246  1.00  0.00              
ATOM   3511  C   PRO B  80      44.511   1.073  55.962  1.00  0.00              
ATOM   3512  O   PRO B  80      43.989   1.019  57.074  1.00  0.00              
ATOM   3513  N   PHE B  81      44.305   2.110  55.144  1.00  0.00              
ATOM   3514  CA  PHE B  81      43.631   3.317  55.588  1.00  0.00              
ATOM   3515  CB  PHE B  81      44.484   4.535  55.226  1.00  0.00              
ATOM   3516  CG  PHE B  81      45.786   4.657  56.009  1.00  0.00              
ATOM   3517  CD1 PHE B  81      46.850   5.322  55.439  1.00  0.00              
ATOM   3518  CD2 PHE B  81      45.907   4.144  57.288  1.00  0.00              
ATOM   3519  CE1 PHE B  81      48.017   5.494  56.148  1.00  0.00              
ATOM   3520  CE2 PHE B  81      47.082   4.312  57.986  1.00  0.00              
ATOM   3521  CZ  PHE B  81      48.135   4.993  57.422  1.00  0.00              
ATOM   3522  C   PHE B  81      42.230   3.456  55.007  1.00  0.00              
ATOM   3523  O   PHE B  81      41.934   2.823  53.989  1.00  0.00              
ATOM   3524  N   PRO B  82      41.303   4.209  55.622  1.00  0.00              
ATOM   3525  CD  PRO B  82      41.392   4.696  56.997  1.00  0.00              
ATOM   3526  CA  PRO B  82      40.003   4.510  55.036  1.00  0.00              
ATOM   3527  CB  PRO B  82      39.202   4.985  56.231  1.00  0.00              
ATOM   3528  CG  PRO B  82      40.217   5.645  57.125  1.00  0.00              
ATOM   3529  C   PRO B  82      40.124   5.543  53.922  1.00  0.00              
ATOM   3530  O   PRO B  82      40.711   6.615  54.083  1.00  0.00              
ATOM   3531  N   VAL B  83      39.591   5.188  52.756  1.00  0.00              
ATOM   3532  CA  VAL B  83      39.722   6.022  51.572  1.00  0.00              
ATOM   3533  CB  VAL B  83      40.183   5.181  50.351  1.00  0.00              
ATOM   3534  CG1 VAL B  83      41.586   4.632  50.580  1.00  0.00              
ATOM   3535  CG2 VAL B  83      39.219   4.047  50.020  1.00  0.00              
ATOM   3536  C   VAL B  83      38.454   6.812  51.260  1.00  0.00              
ATOM   3537  O   VAL B  83      37.413   6.647  51.905  1.00  0.00              
ATOM   3538  N   HIS B  84      38.535   7.700  50.271  1.00  0.00              
ATOM   3539  CA  HIS B  84      37.375   8.432  49.798  1.00  0.00              
ATOM   3540  CB  HIS B  84      37.551   9.923  50.073  1.00  0.00              
ATOM   3541  CG  HIS B  84      36.761  10.397  51.285  1.00  0.00              
ATOM   3542  ND1 HIS B  84      36.027   9.668  52.117  1.00  0.00              
ATOM   3543  CD2 HIS B  84      36.651  11.716  51.656  1.00  0.00              
ATOM   3544  NE2 HIS B  84      35.833  11.710  52.677  1.00  0.00              
ATOM   3545  CE1 HIS B  84      35.448  10.489  52.951  1.00  0.00              
ATOM   3546  C   HIS B  84      37.147   8.169  48.314  1.00  0.00              
ATOM   3547  O   HIS B  84      38.096   7.782  47.622  1.00  0.00              
ATOM   3548  N   PRO B  85      35.927   8.311  47.766  1.00  0.00              
ATOM   3549  CD  PRO B  85      34.683   8.431  48.525  1.00  0.00              
ATOM   3550  CA  PRO B  85      35.642   8.161  46.338  1.00  0.00              
ATOM   3551  CB  PRO B  85      34.146   8.413  46.270  1.00  0.00              
ATOM   3552  CG  PRO B  85      33.655   7.851  47.576  1.00  0.00              
ATOM   3553  C   PRO B  85      36.445   9.117  45.459  1.00  0.00              
ATOM   3554  O   PRO B  85      36.013  10.209  45.086  1.00  0.00              
ATOM   3555  N   GLY B  86      37.673   8.684  45.177  1.00  0.00              
ATOM   3556  CA  GLY B  86      38.601   9.449  44.367  1.00  0.00              
ATOM   3557  C   GLY B  86      40.053   9.184  44.738  1.00  0.00              
ATOM   3558  O   GLY B  86      40.924   9.339  43.880  1.00  0.00              
ATOM   3559  N   THR B  87      40.342   8.742  45.975  1.00  0.00              
ATOM   3560  CA  THR B  87      41.705   8.548  46.473  1.00  0.00              
ATOM   3561  CB  THR B  87      41.665   7.888  47.870  1.00  0.00              
ATOM   3562  OG1 THR B  87      40.736   8.649  48.636  1.00  0.00              
ATOM   3563  CG2 THR B  87      43.014   7.895  48.580  1.00  0.00              
ATOM   3564  C   THR B  87      42.631   7.775  45.536  1.00  0.00              
ATOM   3565  O   THR B  87      43.780   8.170  45.350  1.00  0.00              
ATOM   3566  N   ALA B  88      42.134   6.716  44.887  1.00  0.00              
ATOM   3567  CA  ALA B  88      42.898   5.979  43.886  1.00  0.00              
ATOM   3568  CB  ALA B  88      42.045   4.851  43.331  1.00  0.00              
ATOM   3569  C   ALA B  88      43.345   6.846  42.710  1.00  0.00              
ATOM   3570  O   ALA B  88      44.508   6.801  42.302  1.00  0.00              
ATOM   3571  N   GLU B  89      42.447   7.700  42.205  1.00  0.00              
ATOM   3572  CA  GLU B  89      42.773   8.580  41.095  1.00  0.00              
ATOM   3573  CB  GLU B  89      41.503   9.130  40.441  1.00  0.00              
ATOM   3574  CG  GLU B  89      41.714   9.989  39.187  1.00  0.00              
ATOM   3575  CD  GLU B  89      42.508   9.322  38.066  1.00  0.00              
ATOM   3576  OE1 GLU B  89      41.974   8.422  37.418  1.00  0.00              
ATOM   3577  OE2 GLU B  89      43.652   9.714  37.839  1.00  0.00              
ATOM   3578  C   GLU B  89      43.696   9.701  41.561  1.00  0.00              
ATOM   3579  O   GLU B  89      44.560  10.150  40.803  1.00  0.00              
ATOM   3580  N   CYS B  90      43.536  10.141  42.814  1.00  0.00              
ATOM   3581  CA  CYS B  90      44.504  11.029  43.438  1.00  0.00              
ATOM   3582  CB  CYS B  90      44.097  11.385  44.861  1.00  0.00              
ATOM   3583  SG  CYS B  90      42.448  12.114  45.025  1.00  0.00              
ATOM   3584  C   CYS B  90      45.880  10.378  43.462  1.00  0.00              
ATOM   3585  O   CYS B  90      46.863  11.003  43.074  1.00  0.00              
ATOM   3586  N   CYS B  91      45.966   9.098  43.842  1.00  0.00              
ATOM   3587  CA  CYS B  91      47.222   8.363  43.859  1.00  0.00              
ATOM   3588  CB  CYS B  91      47.013   6.963  44.401  1.00  0.00              
ATOM   3589  SG  CYS B  91      46.422   6.987  46.109  1.00  0.00              
ATOM   3590  C   CYS B  91      47.926   8.288  42.513  1.00  0.00              
ATOM   3591  O   CYS B  91      49.153   8.385  42.456  1.00  0.00              
ATOM   3592  N   THR B  92      47.180   8.147  41.413  1.00  0.00              
ATOM   3593  CA  THR B  92      47.767   8.228  40.082  1.00  0.00              
ATOM   3594  CB  THR B  92      46.792   7.673  39.026  1.00  0.00              
ATOM   3595  OG1 THR B  92      45.470   8.030  39.414  1.00  0.00              
ATOM   3596  CG2 THR B  92      46.915   6.164  38.903  1.00  0.00              
ATOM   3597  C   THR B  92      48.302   9.599  39.678  1.00  0.00              
ATOM   3598  O   THR B  92      49.051   9.716  38.708  1.00  0.00              
ATOM   3599  N   LYS B  93      47.937  10.661  40.401  1.00  0.00              
ATOM   3600  CA  LYS B  93      48.455  11.990  40.130  1.00  0.00              
ATOM   3601  CB  LYS B  93      47.300  12.992  40.052  1.00  0.00              
ATOM   3602  CG  LYS B  93      46.261  12.721  38.968  1.00  0.00              
ATOM   3603  CD  LYS B  93      46.877  12.778  37.578  1.00  0.00              
ATOM   3604  CE  LYS B  93      45.826  12.447  36.534  1.00  0.00              
ATOM   3605  NZ  LYS B  93      46.424  12.422  35.214  1.00  0.00              
ATOM   3606  C   LYS B  93      49.427  12.349  41.248  1.00  0.00              
ATOM   3607  O   LYS B  93      49.033  12.777  42.328  1.00  0.00              
ATOM   3608  N   GLU B  94      50.730  12.247  40.992  1.00  0.00              
ATOM   3609  CA  GLU B  94      51.728  12.188  42.054  1.00  0.00              
ATOM   3610  CB  GLU B  94      53.095  11.853  41.464  1.00  0.00              
ATOM   3611  CG  GLU B  94      53.334  10.366  41.182  1.00  0.00              
ATOM   3612  CD  GLU B  94      52.332   9.687  40.255  1.00  0.00              
ATOM   3613  OE1 GLU B  94      52.133  10.171  39.141  1.00  0.00              
ATOM   3614  OE2 GLU B  94      51.762   8.677  40.662  1.00  0.00              
ATOM   3615  C   GLU B  94      51.882  13.331  43.054  1.00  0.00              
ATOM   3616  O   GLU B  94      51.780  14.524  42.745  1.00  0.00              
ATOM   3617  N   GLY B  95      52.092  12.897  44.302  1.00  0.00              
ATOM   3618  CA  GLY B  95      52.587  13.736  45.385  1.00  0.00              
ATOM   3619  C   GLY B  95      51.709  14.931  45.717  1.00  0.00              
ATOM   3620  O   GLY B  95      50.724  14.833  46.448  1.00  0.00              
ATOM   3621  N   LEU B  96      52.068  16.069  45.123  1.00  0.00              
ATOM   3622  CA  LEU B  96      51.378  17.325  45.374  1.00  0.00              
ATOM   3623  CB  LEU B  96      52.186  18.492  44.818  1.00  0.00              
ATOM   3624  CG  LEU B  96      53.568  18.757  45.406  1.00  0.00              
ATOM   3625  CD1 LEU B  96      54.269  19.846  44.613  1.00  0.00              
ATOM   3626  CD2 LEU B  96      53.478  19.134  46.878  1.00  0.00              
ATOM   3627  C   LEU B  96      49.984  17.329  44.766  1.00  0.00              
ATOM   3628  O   LEU B  96      49.032  17.838  45.362  1.00  0.00              
ATOM   3629  N   GLU B  97      49.858  16.696  43.593  1.00  0.00              
ATOM   3630  CA  GLU B  97      48.583  16.610  42.897  1.00  0.00              
ATOM   3631  CB  GLU B  97      48.771  15.998  41.518  1.00  0.00              
ATOM   3632  CG  GLU B  97      49.836  16.627  40.629  1.00  0.00              
ATOM   3633  CD  GLU B  97      50.064  15.833  39.351  1.00  0.00              
ATOM   3634  OE1 GLU B  97      49.541  16.228  38.311  1.00  0.00              
ATOM   3635  OE2 GLU B  97      50.756  14.814  39.395  1.00  0.00              
ATOM   3636  C   GLU B  97      47.646  15.727  43.714  1.00  0.00              
ATOM   3637  O   GLU B  97      46.495  16.079  43.959  1.00  0.00              
ATOM   3638  N   ARG B  98      48.173  14.577  44.146  1.00  0.00              
ATOM   3639  CA  ARG B  98      47.555  13.679  45.112  1.00  0.00              
ATOM   3640  CB  ARG B  98      48.613  12.644  45.467  1.00  0.00              
ATOM   3641  CG  ARG B  98      48.254  11.464  46.350  1.00  0.00              
ATOM   3642  CD  ARG B  98      49.500  10.598  46.482  1.00  0.00              
ATOM   3643  NE  ARG B  98      49.908  10.048  45.196  1.00  0.00              
ATOM   3644  CZ  ARG B  98      51.164   9.708  44.907  1.00  0.00              
ATOM   3645  NH1 ARG B  98      51.397   9.079  43.764  1.00  0.00              
ATOM   3646  NH2 ARG B  98      52.176  10.046  45.700  1.00  0.00              
ATOM   3647  C   ARG B  98      47.055  14.384  46.364  1.00  0.00              
ATOM   3648  O   ARG B  98      45.892  14.228  46.738  1.00  0.00              
ATOM   3649  N   LYS B  99      47.919  15.187  46.995  1.00  0.00              
ATOM   3650  CA  LYS B  99      47.580  15.947  48.191  1.00  0.00              
ATOM   3651  CB  LYS B  99      48.823  16.709  48.647  1.00  0.00              
ATOM   3652  CG  LYS B  99      48.736  17.367  50.014  1.00  0.00              
ATOM   3653  CD  LYS B  99      50.046  18.083  50.306  1.00  0.00              
ATOM   3654  CE  LYS B  99      49.990  18.732  51.679  1.00  0.00              
ATOM   3655  NZ  LYS B  99      51.200  19.488  51.942  1.00  0.00              
ATOM   3656  C   LYS B  99      46.410  16.897  47.946  1.00  0.00              
ATOM   3657  O   LYS B  99      45.429  16.891  48.695  1.00  0.00              
ATOM   3658  N   LEU B 100      46.481  17.675  46.859  1.00  0.00              
ATOM   3659  CA  LEU B 100      45.419  18.598  46.473  1.00  0.00              
ATOM   3660  CB  LEU B 100      45.905  19.394  45.255  1.00  0.00              
ATOM   3661  CG  LEU B 100      45.180  20.636  44.731  1.00  0.00              
ATOM   3662  CD1 LEU B 100      46.175  21.520  43.999  1.00  0.00              
ATOM   3663  CD2 LEU B 100      44.001  20.307  43.825  1.00  0.00              
ATOM   3664  C   LEU B 100      44.113  17.859  46.186  1.00  0.00              
ATOM   3665  O   LEU B 100      43.040  18.257  46.644  1.00  0.00              
ATOM   3666  N   CYS B 101      44.214  16.749  45.453  1.00  0.00              
ATOM   3667  CA  CYS B 101      43.082  15.903  45.104  1.00  0.00              
ATOM   3668  CB  CYS B 101      43.590  14.777  44.215  1.00  0.00              
ATOM   3669  SG  CYS B 101      42.387  13.564  43.621  1.00  0.00              
ATOM   3670  C   CYS B 101      42.393  15.356  46.348  1.00  0.00              
ATOM   3671  O   CYS B 101      41.173  15.463  46.471  1.00  0.00              
ATOM   3672  N   MET B 102      43.159  14.835  47.314  1.00  0.00              
ATOM   3673  CA  MET B 102      42.596  14.376  48.577  1.00  0.00              
ATOM   3674  CB  MET B 102      43.622  13.656  49.435  1.00  0.00              
ATOM   3675  CG  MET B 102      44.062  12.320  48.858  1.00  0.00              
ATOM   3676  SD  MET B 102      45.196  11.448  49.966  1.00  0.00              
ATOM   3677  CE  MET B 102      46.632  12.451  49.718  1.00  0.00              
ATOM   3678  C   MET B 102      41.967  15.505  49.377  1.00  0.00              
ATOM   3679  O   MET B 102      40.882  15.336  49.931  1.00  0.00              
ATOM   3680  N   ALA B 103      42.605  16.682  49.405  1.00  0.00              
ATOM   3681  CA  ALA B 103      42.023  17.861  50.035  1.00  0.00              
ATOM   3682  CB  ALA B 103      43.010  19.017  49.964  1.00  0.00              
ATOM   3683  C   ALA B 103      40.723  18.320  49.379  1.00  0.00              
ATOM   3684  O   ALA B 103      39.874  18.937  50.023  1.00  0.00              
ATOM   3685  N   ALA B 104      40.555  18.033  48.085  1.00  0.00              
ATOM   3686  CA  ALA B 104      39.301  18.283  47.392  1.00  0.00              
ATOM   3687  CB  ALA B 104      39.580  18.431  45.903  1.00  0.00              
ATOM   3688  C   ALA B 104      38.245  17.193  47.567  1.00  0.00              
ATOM   3689  O   ALA B 104      37.090  17.389  47.179  1.00  0.00              
ATOM   3690  N   LEU B 105      38.585  16.032  48.142  1.00  0.00              
ATOM   3691  CA  LEU B 105      37.627  14.946  48.284  1.00  0.00              
ATOM   3692  CB  LEU B 105      38.323  13.603  48.461  1.00  0.00              
ATOM   3693  CG  LEU B 105      39.100  13.058  47.272  1.00  0.00              
ATOM   3694  CD1 LEU B 105      39.838  11.798  47.668  1.00  0.00              
ATOM   3695  CD2 LEU B 105      38.186  12.804  46.085  1.00  0.00              
ATOM   3696  C   LEU B 105      36.607  15.157  49.390  1.00  0.00              
ATOM   3697  O   LEU B 105      36.925  15.465  50.540  1.00  0.00              
ATOM   3698  N   LYS B 106      35.347  14.972  49.004  1.00  0.00              
ATOM   3699  CA  LYS B 106      34.220  15.258  49.873  1.00  0.00              
ATOM   3700  CB  LYS B 106      33.003  15.634  49.037  1.00  0.00              
ATOM   3701  CG  LYS B 106      33.189  16.872  48.177  1.00  0.00              
ATOM   3702  CD  LYS B 106      31.942  17.080  47.337  1.00  0.00              
ATOM   3703  CE  LYS B 106      32.114  18.290  46.438  1.00  0.00              
ATOM   3704  NZ  LYS B 106      30.931  18.475  45.621  1.00  0.00              
ATOM   3705  C   LYS B 106      33.839  14.096  50.774  1.00  0.00              
ATOM   3706  O   LYS B 106      33.809  12.935  50.351  1.00  0.00              
ATOM   3707  N   HIS B 107      33.540  14.433  52.033  1.00  0.00              
ATOM   3708  CA  HIS B 107      32.853  13.532  52.950  1.00  0.00              
ATOM   3709  CB  HIS B 107      32.641  14.235  54.303  1.00  0.00              
ATOM   3710  CG  HIS B 107      31.662  13.544  55.250  1.00  0.00              
ATOM   3711  ND1 HIS B 107      31.760  12.341  55.793  1.00  0.00              
ATOM   3712  CD2 HIS B 107      30.441  14.077  55.603  1.00  0.00              
ATOM   3713  NE2 HIS B 107      29.857  13.146  56.311  1.00  0.00              
ATOM   3714  CE1 HIS B 107      30.644  12.106  56.430  1.00  0.00              
ATOM   3715  C   HIS B 107      31.515  13.104  52.357  1.00  0.00              
ATOM   3716  O   HIS B 107      30.779  13.915  51.792  1.00  0.00              
ATOM   3717  N   GLN B 108      31.205  11.815  52.478  1.00  0.00              
ATOM   3718  CA  GLN B 108      29.939  11.292  51.997  1.00  0.00              
ATOM   3719  CB  GLN B 108      30.139   9.907  51.378  1.00  0.00              
ATOM   3720  CG  GLN B 108      31.185   9.843  50.264  1.00  0.00              
ATOM   3721  CD  GLN B 108      30.899  10.745  49.071  1.00  0.00              
ATOM   3722  OE1 GLN B 108      29.957  10.533  48.312  1.00  0.00              
ATOM   3723  NE2 GLN B 108      31.694  11.782  48.851  1.00  0.00              
ATOM   3724  C   GLN B 108      28.982  11.226  53.184  1.00  0.00              
ATOM   3725  O   GLN B 108      29.222  10.435  54.099  1.00  0.00              
ATOM   3726  N   PRO B 109      27.923  12.049  53.259  1.00  0.00              
ATOM   3727  CD  PRO B 109      27.642  13.130  52.321  1.00  0.00              
ATOM   3728  CA  PRO B 109      26.960  12.060  54.359  1.00  0.00              
ATOM   3729  CB  PRO B 109      25.983  13.139  53.939  1.00  0.00              
ATOM   3730  CG  PRO B 109      26.849  14.102  53.173  1.00  0.00              
ATOM   3731  C   PRO B 109      26.261  10.724  54.571  1.00  0.00              
ATOM   3732  O   PRO B 109      25.626  10.174  53.665  1.00  0.00              
ATOM   3733  N   GLN B 110      26.392  10.184  55.786  1.00  0.00              
ATOM   3734  CA  GLN B 110      25.783   8.907  56.113  1.00  0.00              
ATOM   3735  CB  GLN B 110      26.380   8.323  57.397  1.00  0.00              
ATOM   3736  CG  GLN B 110      25.790   6.987  57.866  1.00  0.00              
ATOM   3737  CD  GLN B 110      25.890   5.809  56.908  1.00  0.00              
ATOM   3738  OE1 GLN B 110      25.445   5.862  55.760  1.00  0.00              
ATOM   3739  NE2 GLN B 110      26.410   4.680  57.362  1.00  0.00              
ATOM   3740  C   GLN B 110      24.260   8.956  56.159  1.00  0.00              
ATOM   3741  O   GLN B 110      23.619   9.388  57.125  1.00  0.00              
ATOM   3742  N   GLU B 111      23.713   8.526  55.024  1.00  0.00              
ATOM   3743  CA  GLU B 111      22.278   8.391  54.844  1.00  0.00              
ATOM   3744  CB  GLU B 111      21.905   8.670  53.389  1.00  0.00              
ATOM   3745  CG  GLU B 111      22.288  10.079  52.929  1.00  0.00              
ATOM   3746  CD  GLU B 111      21.871  10.457  51.513  1.00  0.00              
ATOM   3747  OE1 GLU B 111      21.972   9.648  50.589  1.00  0.00              
ATOM   3748  OE2 GLU B 111      21.432  11.589  51.308  1.00  0.00              
ATOM   3749  C   GLU B 111      21.717   7.041  55.281  1.00  0.00              
ATOM   3750  O   GLU B 111      20.504   6.905  55.441  1.00  0.00              
ATOM   3751  N   PHE B 112      22.551   6.011  55.480  1.00  0.00              
ATOM   3752  CA  PHE B 112      22.065   4.704  55.913  1.00  0.00              
ATOM   3753  CB  PHE B 112      22.265   3.654  54.815  1.00  0.00              
ATOM   3754  CG  PHE B 112      21.321   3.835  53.635  1.00  0.00              
ATOM   3755  CD1 PHE B 112      21.756   4.480  52.492  1.00  0.00              
ATOM   3756  CD2 PHE B 112      20.023   3.366  53.718  1.00  0.00              
ATOM   3757  CE1 PHE B 112      20.883   4.664  51.440  1.00  0.00              
ATOM   3758  CE2 PHE B 112      19.159   3.553  52.659  1.00  0.00              
ATOM   3759  CZ  PHE B 112      19.587   4.203  51.523  1.00  0.00              
ATOM   3760  C   PHE B 112      22.683   4.253  57.238  1.00  0.00              
ATOM   3761  O   PHE B 112      23.681   3.528  57.262  1.00  0.00              
ATOM   3762  N   PRO B 113      22.124   4.664  58.386  1.00  0.00              
ATOM   3763  CD  PRO B 113      20.880   5.423  58.477  1.00  0.00              
ATOM   3764  CA  PRO B 113      22.679   4.398  59.711  1.00  0.00              
ATOM   3765  CB  PRO B 113      21.829   5.284  60.600  1.00  0.00              
ATOM   3766  CG  PRO B 113      20.483   5.242  59.921  1.00  0.00              
ATOM   3767  C   PRO B 113      22.703   2.938  60.164  1.00  0.00              
ATOM   3768  O   PRO B 113      21.761   2.407  60.757  1.00  0.00              
ATOM   3769  N   THR B 114      23.836   2.279  59.924  1.00  0.00              
ATOM   3770  CA  THR B 114      24.046   0.884  60.306  1.00  0.00              
ATOM   3771  CB  THR B 114      25.206   0.282  59.471  1.00  0.00              
ATOM   3772  OG1 THR B 114      26.378   1.062  59.703  1.00  0.00              
ATOM   3773  CG2 THR B 114      24.870   0.223  57.988  1.00  0.00              
ATOM   3774  C   THR B 114      24.243   0.614  61.806  1.00  0.00              
ATOM   3775  O   THR B 114      24.885  -0.365  62.206  1.00  0.00              
ATOM   3776  N   TYR B 115      23.636   1.420  62.680  1.00  0.00              
ATOM   3777  CA  TYR B 115      23.877   1.335  64.109  1.00  0.00              
ATOM   3778  CB  TYR B 115      23.749   2.726  64.743  1.00  0.00              
ATOM   3779  CG  TYR B 115      23.886   2.779  66.265  1.00  0.00              
ATOM   3780  CD1 TYR B 115      25.067   2.427  66.891  1.00  0.00              
ATOM   3781  CE1 TYR B 115      25.147   2.469  68.270  1.00  0.00              
ATOM   3782  CD2 TYR B 115      22.802   3.183  67.020  1.00  0.00              
ATOM   3783  CE2 TYR B 115      22.879   3.238  68.394  1.00  0.00              
ATOM   3784  CZ  TYR B 115      24.056   2.879  69.010  1.00  0.00              
ATOM   3785  OH  TYR B 115      24.140   2.947  70.387  1.00  0.00              
ATOM   3786  C   TYR B 115      22.938   0.334  64.766  1.00  0.00              
ATOM   3787  O   TYR B 115      21.719   0.351  64.575  1.00  0.00              
ATOM   3788  N   VAL B 116      23.540  -0.563  65.541  1.00  0.00              
ATOM   3789  CA  VAL B 116      22.795  -1.455  66.403  1.00  0.00              
ATOM   3790  CB  VAL B 116      22.611  -2.862  65.767  1.00  0.00              
ATOM   3791  CG1 VAL B 116      23.918  -3.603  65.505  1.00  0.00              
ATOM   3792  CG2 VAL B 116      21.644  -3.695  66.597  1.00  0.00              
ATOM   3793  C   VAL B 116      23.483  -1.471  67.763  1.00  0.00              
ATOM   3794  O   VAL B 116      24.684  -1.722  67.883  1.00  0.00              
ATOM   3795  N   GLU B 117      22.727  -1.106  68.796  1.00  0.00              
ATOM   3796  CA  GLU B 117      23.220  -1.182  70.160  1.00  0.00              
ATOM   3797  CB  GLU B 117      22.417  -0.254  71.064  1.00  0.00              
ATOM   3798  CG  GLU B 117      23.100  -0.054  72.418  1.00  0.00              
ATOM   3799  CD  GLU B 117      22.214   0.317  73.600  1.00  0.00              
ATOM   3800  OE1 GLU B 117      22.741   0.310  74.718  1.00  0.00              
ATOM   3801  OE2 GLU B 117      21.020   0.592  73.419  1.00  0.00              
ATOM   3802  C   GLU B 117      23.078  -2.620  70.657  1.00  0.00              
ATOM   3803  O   GLU B 117      22.018  -3.222  70.460  1.00  0.00              
ATOM   3804  N   PRO B 118      24.105  -3.226  71.271  1.00  0.00              
ATOM   3805  CD  PRO B 118      25.497  -2.797  71.172  1.00  0.00              
ATOM   3806  CA  PRO B 118      24.008  -4.526  71.931  1.00  0.00              
ATOM   3807  CB  PRO B 118      25.445  -4.805  72.323  1.00  0.00              
ATOM   3808  CG  PRO B 118      26.242  -4.114  71.251  1.00  0.00              
ATOM   3809  C   PRO B 118      23.093  -4.523  73.154  1.00  0.00              
ATOM   3810  O   PRO B 118      22.750  -3.474  73.709  1.00  0.00              
ATOM   3811  N   THR B 119      22.680  -5.716  73.584  1.00  0.00              
ATOM   3812  CA  THR B 119      21.876  -5.874  74.787  1.00  0.00              
ATOM   3813  CB  THR B 119      21.130  -7.223  74.712  1.00  0.00              
ATOM   3814  OG1 THR B 119      22.115  -8.224  74.467  1.00  0.00              
ATOM   3815  CG2 THR B 119      20.085  -7.240  73.608  1.00  0.00              
ATOM   3816  C   THR B 119      22.768  -5.822  76.023  1.00  0.00              
ATOM   3817  O   THR B 119      23.849  -6.418  75.996  1.00  0.00              
ATOM   3818  N   ASN B 120      22.313  -5.178  77.107  1.00  0.00              
ATOM   3819  CA  ASN B 120      23.033  -4.997  78.374  1.00  0.00              
ATOM   3820  CB  ASN B 120      22.038  -4.908  79.532  1.00  0.00              
ATOM   3821  CG  ASN B 120      21.106  -3.707  79.483  1.00  0.00              
ATOM   3822  OD1 ASN B 120      20.743  -3.204  78.418  1.00  0.00              
ATOM   3823  ND2 ASN B 120      20.688  -3.203  80.636  1.00  0.00              
ATOM   3824  C   ASN B 120      24.131  -5.980  78.770  1.00  0.00              
ATOM   3825  O   ASN B 120      25.268  -5.582  79.031  1.00  0.00              
ATOM   3826  N   ASP B 121      23.812  -7.281  78.776  1.00  0.00              
ATOM   3827  CA  ASP B 121      24.784  -8.317  79.107  1.00  0.00              
ATOM   3828  CB  ASP B 121      24.132  -9.699  79.169  1.00  0.00              
ATOM   3829  CG  ASP B 121      25.124 -10.827  79.450  1.00  0.00              
ATOM   3830  OD1 ASP B 121      25.575 -10.959  80.586  1.00  0.00              
ATOM   3831  OD2 ASP B 121      25.434 -11.573  78.522  1.00  0.00              
ATOM   3832  C   ASP B 121      25.966  -8.363  78.149  1.00  0.00              
ATOM   3833  O   ASP B 121      27.097  -8.515  78.599  1.00  0.00              
ATOM   3834  N   GLU B 122      25.726  -8.220  76.843  1.00  0.00              
ATOM   3835  CA  GLU B 122      26.784  -8.260  75.837  1.00  0.00              
ATOM   3836  CB  GLU B 122      26.213  -8.197  74.427  1.00  0.00              
ATOM   3837  CG  GLU B 122      25.213  -9.287  74.056  1.00  0.00              
ATOM   3838  CD  GLU B 122      24.646  -9.137  72.648  1.00  0.00              
ATOM   3839  OE1 GLU B 122      24.122  -8.068  72.323  1.00  0.00              
ATOM   3840  OE2 GLU B 122      24.736 -10.089  71.876  1.00  0.00              
ATOM   3841  C   GLU B 122      27.716  -7.070  76.015  1.00  0.00              
ATOM   3842  O   GLU B 122      28.937  -7.204  75.922  1.00  0.00              
ATOM   3843  N   ILE B 123      27.105  -5.914  76.312  1.00  0.00              
ATOM   3844  CA  ILE B 123      27.818  -4.671  76.588  1.00  0.00              
ATOM   3845  CB  ILE B 123      26.798  -3.552  76.928  1.00  0.00              
ATOM   3846  CG2 ILE B 123      27.508  -2.250  77.263  1.00  0.00              
ATOM   3847  CG1 ILE B 123      25.797  -3.318  75.806  1.00  0.00              
ATOM   3848  CD1 ILE B 123      24.671  -2.331  76.168  1.00  0.00              
ATOM   3849  C   ILE B 123      28.791  -4.890  77.744  1.00  0.00              
ATOM   3850  O   ILE B 123      30.002  -4.696  77.597  1.00  0.00              
ATOM   3851  N   CYS B 124      28.255  -5.354  78.880  1.00  0.00              
ATOM   3852  CA  CYS B 124      29.074  -5.661  80.040  1.00  0.00              
ATOM   3853  CB  CYS B 124      28.227  -6.049  81.241  1.00  0.00              
ATOM   3854  SG  CYS B 124      27.229  -4.672  81.858  1.00  0.00              
ATOM   3855  C   CYS B 124      30.118  -6.735  79.791  1.00  0.00              
ATOM   3856  O   CYS B 124      31.262  -6.560  80.202  1.00  0.00              
ATOM   3857  N   GLU B 125      29.781  -7.824  79.091  1.00  0.00              
ATOM   3858  CA  GLU B 125      30.737  -8.883  78.804  1.00  0.00              
ATOM   3859  CB  GLU B 125      30.069 -10.102  78.175  1.00  0.00              
ATOM   3860  CG  GLU B 125      29.207 -10.902  79.149  1.00  0.00              
ATOM   3861  CD  GLU B 125      29.964 -11.428  80.361  1.00  0.00              
ATOM   3862  OE1 GLU B 125      30.757 -12.361  80.209  1.00  0.00              
ATOM   3863  OE2 GLU B 125      29.776 -10.900  81.455  1.00  0.00              
ATOM   3864  C   GLU B 125      31.907  -8.435  77.950  1.00  0.00              
ATOM   3865  O   GLU B 125      33.051  -8.699  78.313  1.00  0.00              
ATOM   3866  N   ALA B 126      31.651  -7.717  76.851  1.00  0.00              
ATOM   3867  CA  ALA B 126      32.719  -7.198  76.006  1.00  0.00              
ATOM   3868  CB  ALA B 126      32.113  -6.424  74.847  1.00  0.00              
ATOM   3869  C   ALA B 126      33.636  -6.257  76.782  1.00  0.00              
ATOM   3870  O   ALA B 126      34.860  -6.413  76.780  1.00  0.00              
ATOM   3871  N   PHE B 127      33.019  -5.335  77.531  1.00  0.00              
ATOM   3872  CA  PHE B 127      33.746  -4.387  78.361  1.00  0.00              
ATOM   3873  CB  PHE B 127      32.752  -3.381  78.921  1.00  0.00              
ATOM   3874  CG  PHE B 127      33.314  -1.987  79.156  1.00  0.00              
ATOM   3875  CD1 PHE B 127      33.449  -1.116  78.090  1.00  0.00              
ATOM   3876  CD2 PHE B 127      33.623  -1.568  80.437  1.00  0.00              
ATOM   3877  CE1 PHE B 127      33.870   0.178  78.311  1.00  0.00              
ATOM   3878  CE2 PHE B 127      34.042  -0.270  80.648  1.00  0.00              
ATOM   3879  CZ  PHE B 127      34.162   0.604  79.589  1.00  0.00              
ATOM   3880  C   PHE B 127      34.506  -5.069  79.499  1.00  0.00              
ATOM   3881  O   PHE B 127      35.562  -4.593  79.911  1.00  0.00              
ATOM   3882  N   ARG B 128      33.992  -6.187  80.024  1.00  0.00              
ATOM   3883  CA  ARG B 128      34.672  -6.963  81.053  1.00  0.00              
ATOM   3884  CB  ARG B 128      33.698  -7.965  81.672  1.00  0.00              
ATOM   3885  CG  ARG B 128      34.270  -8.780  82.825  1.00  0.00              
ATOM   3886  CD  ARG B 128      33.350  -9.925  83.249  1.00  0.00              
ATOM   3887  NE  ARG B 128      33.048 -10.883  82.188  1.00  0.00              
ATOM   3888  CZ  ARG B 128      33.943 -11.710  81.635  1.00  0.00              
ATOM   3889  NH1 ARG B 128      33.524 -12.563  80.711  1.00  0.00              
ATOM   3890  NH2 ARG B 128      35.227 -11.703  81.981  1.00  0.00              
ATOM   3891  C   ARG B 128      35.880  -7.699  80.484  1.00  0.00              
ATOM   3892  O   ARG B 128      36.949  -7.714  81.094  1.00  0.00              
ATOM   3893  N   LYS B 129      35.715  -8.321  79.311  1.00  0.00              
ATOM   3894  CA  LYS B 129      36.793  -9.052  78.657  1.00  0.00              
ATOM   3895  CB  LYS B 129      36.257  -9.832  77.463  1.00  0.00              
ATOM   3896  CG  LYS B 129      35.324 -10.954  77.895  1.00  0.00              
ATOM   3897  CD  LYS B 129      34.651 -11.593  76.696  1.00  0.00              
ATOM   3898  CE  LYS B 129      33.646 -12.624  77.181  1.00  0.00              
ATOM   3899  NZ  LYS B 129      32.978 -13.249  76.057  1.00  0.00              
ATOM   3900  C   LYS B 129      37.930  -8.135  78.227  1.00  0.00              
ATOM   3901  O   LYS B 129      39.103  -8.477  78.382  1.00  0.00              
ATOM   3902  N   ASP B 130      37.582  -6.971  77.671  1.00  0.00              
ATOM   3903  CA  ASP B 130      38.531  -5.891  77.444  1.00  0.00              
ATOM   3904  CB  ASP B 130      39.501  -6.178  76.281  1.00  0.00              
ATOM   3905  CG  ASP B 130      40.366  -4.976  75.920  1.00  0.00              
ATOM   3906  OD1 ASP B 130      40.238  -4.474  74.805  1.00  0.00              
ATOM   3907  OD2 ASP B 130      41.128  -4.501  76.761  1.00  0.00              
ATOM   3908  C   ASP B 130      37.788  -4.589  77.174  1.00  0.00              
ATOM   3909  O   ASP B 130      37.223  -4.441  76.090  1.00  0.00              
ATOM   3910  N   PRO B 131      37.820  -3.591  78.069  1.00  0.00              
ATOM   3911  CD  PRO B 131      38.601  -3.608  79.303  1.00  0.00              
ATOM   3912  CA  PRO B 131      37.110  -2.322  77.912  1.00  0.00              
ATOM   3913  CB  PRO B 131      37.523  -1.550  79.153  1.00  0.00              
ATOM   3914  CG  PRO B 131      38.860  -2.133  79.538  1.00  0.00              
ATOM   3915  C   PRO B 131      37.413  -1.558  76.627  1.00  0.00              
ATOM   3916  O   PRO B 131      36.517  -1.001  75.988  1.00  0.00              
ATOM   3917  N   LYS B 132      38.690  -1.603  76.227  1.00  0.00              
ATOM   3918  CA  LYS B 132      39.192  -0.874  75.073  1.00  0.00              
ATOM   3919  CB  LYS B 132      40.700  -1.071  74.908  1.00  0.00              
ATOM   3920  CG  LYS B 132      41.546  -0.826  76.157  1.00  0.00              
ATOM   3921  CD  LYS B 132      41.435   0.596  76.686  1.00  0.00              
ATOM   3922  CE  LYS B 132      42.190   0.682  78.001  1.00  0.00              
ATOM   3923  NZ  LYS B 132      42.108   2.019  78.554  1.00  0.00              
ATOM   3924  C   LYS B 132      38.487  -1.268  73.784  1.00  0.00              
ATOM   3925  O   LYS B 132      38.049  -0.381  73.053  1.00  0.00              
ATOM   3926  N   GLU B 133      38.309  -2.567  73.502  1.00  0.00              
ATOM   3927  CA  GLU B 133      37.621  -2.989  72.289  1.00  0.00              
ATOM   3928  CB  GLU B 133      37.744  -4.503  72.019  1.00  0.00              
ATOM   3929  CG  GLU B 133      37.484  -5.534  73.124  1.00  0.00              
ATOM   3930  CD  GLU B 133      36.044  -5.977  73.355  1.00  0.00              
ATOM   3931  OE1 GLU B 133      35.701  -7.088  72.955  1.00  0.00              
ATOM   3932  OE2 GLU B 133      35.265  -5.220  73.927  1.00  0.00              
ATOM   3933  C   GLU B 133      36.190  -2.489  72.154  1.00  0.00              
ATOM   3934  O   GLU B 133      35.824  -1.994  71.089  1.00  0.00              
ATOM   3935  N   TYR B 134      35.385  -2.547  73.223  1.00  0.00              
ATOM   3936  CA  TYR B 134      34.019  -2.043  73.176  1.00  0.00              
ATOM   3937  CB  TYR B 134      33.225  -2.443  74.424  1.00  0.00              
ATOM   3938  CG  TYR B 134      31.722  -2.236  74.257  1.00  0.00              
ATOM   3939  CD1 TYR B 134      31.008  -3.077  73.424  1.00  0.00              
ATOM   3940  CE1 TYR B 134      29.665  -2.857  73.204  1.00  0.00              
ATOM   3941  CD2 TYR B 134      31.083  -1.188  74.892  1.00  0.00              
ATOM   3942  CE2 TYR B 134      29.740  -0.963  74.669  1.00  0.00              
ATOM   3943  CZ  TYR B 134      29.039  -1.797  73.822  1.00  0.00              
ATOM   3944  OH  TYR B 134      27.694  -1.587  73.577  1.00  0.00              
ATOM   3945  C   TYR B 134      34.022  -0.531  73.020  1.00  0.00              
ATOM   3946  O   TYR B 134      33.283   0.006  72.193  1.00  0.00              
ATOM   3947  N   ALA B 135      34.885   0.150  73.784  1.00  0.00              
ATOM   3948  CA  ALA B 135      35.028   1.596  73.698  1.00  0.00              
ATOM   3949  CB  ALA B 135      36.149   2.048  74.624  1.00  0.00              
ATOM   3950  C   ALA B 135      35.365   2.069  72.290  1.00  0.00              
ATOM   3951  O   ALA B 135      34.669   2.907  71.712  1.00  0.00              
ATOM   3952  N   ASN B 136      36.406   1.470  71.709  1.00  0.00              
ATOM   3953  CA  ASN B 136      36.862   1.819  70.377  1.00  0.00              
ATOM   3954  CB  ASN B 136      38.207   1.167  70.059  1.00  0.00              
ATOM   3955  CG  ASN B 136      39.390   1.688  70.867  1.00  0.00              
ATOM   3956  OD1 ASN B 136      40.299   0.937  71.211  1.00  0.00              
ATOM   3957  ND2 ASN B 136      39.480   2.970  71.202  1.00  0.00              
ATOM   3958  C   ASN B 136      35.850   1.464  69.303  1.00  0.00              
ATOM   3959  O   ASN B 136      35.579   2.282  68.422  1.00  0.00              
ATOM   3960  N   GLN B 137      35.243   0.274  69.379  1.00  0.00              
ATOM   3961  CA  GLN B 137      34.259  -0.146  68.393  1.00  0.00              
ATOM   3962  CB  GLN B 137      33.957  -1.634  68.559  1.00  0.00              
ATOM   3963  CG  GLN B 137      33.453  -2.339  67.303  1.00  0.00              
ATOM   3964  CD  GLN B 137      31.948  -2.552  67.246  1.00  0.00              
ATOM   3965  OE1 GLN B 137      31.447  -3.625  67.568  1.00  0.00              
ATOM   3966  NE2 GLN B 137      31.163  -1.563  66.847  1.00  0.00              
ATOM   3967  C   GLN B 137      32.988   0.693  68.469  1.00  0.00              
ATOM   3968  O   GLN B 137      32.347   0.916  67.440  1.00  0.00              
ATOM   3969  N   PHE B 138      32.606   1.177  69.657  1.00  0.00              
ATOM   3970  CA  PHE B 138      31.493   2.106  69.783  1.00  0.00              
ATOM   3971  CB  PHE B 138      31.080   2.268  71.249  1.00  0.00              
ATOM   3972  CG  PHE B 138      29.784   3.046  71.431  1.00  0.00              
ATOM   3973  CD1 PHE B 138      28.576   2.450  71.118  1.00  0.00              
ATOM   3974  CD2 PHE B 138      29.818   4.356  71.875  1.00  0.00              
ATOM   3975  CE1 PHE B 138      27.409   3.173  71.232  1.00  0.00              
ATOM   3976  CE2 PHE B 138      28.644   5.071  71.979  1.00  0.00              
ATOM   3977  CZ  PHE B 138      27.441   4.482  71.656  1.00  0.00              
ATOM   3978  C   PHE B 138      31.851   3.459  69.176  1.00  0.00              
ATOM   3979  O   PHE B 138      31.102   3.976  68.341  1.00  0.00              
ATOM   3980  N   MET B 139      33.007   4.021  69.559  1.00  0.00              
ATOM   3981  CA  MET B 139      33.475   5.298  69.024  1.00  0.00              
ATOM   3982  CB  MET B 139      34.754   5.765  69.708  1.00  0.00              
ATOM   3983  CG  MET B 139      34.588   6.155  71.167  1.00  0.00              
ATOM   3984  SD  MET B 139      36.075   6.931  71.846  1.00  0.00              
ATOM   3985  CE  MET B 139      36.946   5.499  72.410  1.00  0.00              
ATOM   3986  C   MET B 139      33.702   5.292  67.517  1.00  0.00              
ATOM   3987  O   MET B 139      33.708   6.338  66.872  1.00  0.00              
ATOM   3988  N   TRP B 140      33.945   4.105  66.959  1.00  0.00              
ATOM   3989  CA  TRP B 140      33.809   3.887  65.533  1.00  0.00              
ATOM   3990  CB  TRP B 140      34.493   2.561  65.173  1.00  0.00              
ATOM   3991  CG  TRP B 140      34.310   2.092  63.735  1.00  0.00              
ATOM   3992  CD2 TRP B 140      33.529   1.051  63.316  1.00  0.00              
ATOM   3993  CE2 TRP B 140      33.674   1.100  61.969  1.00  0.00              
ATOM   3994  CE3 TRP B 140      32.940  -0.010  63.958  1.00  0.00              
ATOM   3995  CD1 TRP B 140      34.903   2.728  62.664  1.00  0.00              
ATOM   3996  NE1 TRP B 140      34.492   2.087  61.586  1.00  0.00              
ATOM   3997  CZ2 TRP B 140      33.237   0.109  61.128  1.00  0.00              
ATOM   3998  CZ3 TRP B 140      32.472  -1.022  63.134  1.00  0.00              
ATOM   3999  CH2 TRP B 140      32.615  -0.963  61.749  1.00  0.00              
ATOM   4000  C   TRP B 140      32.328   3.922  65.150  1.00  0.00              
ATOM   4001  O   TRP B 140      31.856   4.945  64.653  1.00  0.00              
ATOM   4002  N   GLU B 141      31.558   2.875  65.489  1.00  0.00              
ATOM   4003  CA  GLU B 141      30.243   2.605  64.912  1.00  0.00              
ATOM   4004  CB  GLU B 141      29.623   1.371  65.564  1.00  0.00              
ATOM   4005  CG  GLU B 141      28.471   0.762  64.762  1.00  0.00              
ATOM   4006  CD  GLU B 141      27.753  -0.397  65.441  1.00  0.00              
ATOM   4007  OE1 GLU B 141      28.413  -1.343  65.875  1.00  0.00              
ATOM   4008  OE2 GLU B 141      26.527  -0.347  65.531  1.00  0.00              
ATOM   4009  C   GLU B 141      29.248   3.756  64.971  1.00  0.00              
ATOM   4010  O   GLU B 141      28.571   4.051  63.975  1.00  0.00              
ATOM   4011  N   TYR B 142      29.195   4.419  66.133  1.00  0.00              
ATOM   4012  CA  TYR B 142      28.305   5.547  66.353  1.00  0.00              
ATOM   4013  CB  TYR B 142      28.397   5.969  67.827  1.00  0.00              
ATOM   4014  CG  TYR B 142      27.218   6.773  68.369  1.00  0.00              
ATOM   4015  CD1 TYR B 142      26.046   6.129  68.723  1.00  0.00              
ATOM   4016  CE1 TYR B 142      24.986   6.845  69.247  1.00  0.00              
ATOM   4017  CD2 TYR B 142      27.326   8.139  68.540  1.00  0.00              
ATOM   4018  CE2 TYR B 142      26.269   8.859  69.061  1.00  0.00              
ATOM   4019  CZ  TYR B 142      25.104   8.209  69.416  1.00  0.00              
ATOM   4020  OH  TYR B 142      24.052   8.927  69.966  1.00  0.00              
ATOM   4021  C   TYR B 142      28.731   6.677  65.419  1.00  0.00              
ATOM   4022  O   TYR B 142      27.946   7.134  64.586  1.00  0.00              
ATOM   4023  N   SER B 143      30.008   7.066  65.460  1.00  0.00              
ATOM   4024  CA  SER B 143      30.497   8.179  64.667  1.00  0.00              
ATOM   4025  CB  SER B 143      31.861   8.592  65.179  1.00  0.00              
ATOM   4026  OG  SER B 143      31.736   8.949  66.550  1.00  0.00              
ATOM   4027  C   SER B 143      30.509   7.931  63.164  1.00  0.00              
ATOM   4028  O   SER B 143      30.223   8.858  62.408  1.00  0.00              
ATOM   4029  N   THR B 144      30.781   6.706  62.691  1.00  0.00              
ATOM   4030  CA  THR B 144      30.616   6.359  61.282  1.00  0.00              
ATOM   4031  CB  THR B 144      31.059   4.911  60.985  1.00  0.00              
ATOM   4032  OG1 THR B 144      30.724   4.111  62.114  1.00  0.00              
ATOM   4033  CG2 THR B 144      32.534   4.807  60.651  1.00  0.00              
ATOM   4034  C   THR B 144      29.187   6.542  60.799  1.00  0.00              
ATOM   4035  O   THR B 144      28.927   6.981  59.678  1.00  0.00              
ATOM   4036  N   ASN B 145      28.238   6.213  61.678  1.00  0.00              
ATOM   4037  CA  ASN B 145      26.842   6.279  61.305  1.00  0.00              
ATOM   4038  CB  ASN B 145      26.064   5.158  61.955  1.00  0.00              
ATOM   4039  CG  ASN B 145      26.385   3.857  61.243  1.00  0.00              
ATOM   4040  OD1 ASN B 145      26.147   3.716  60.041  1.00  0.00              
ATOM   4041  ND2 ASN B 145      26.968   2.871  61.909  1.00  0.00              
ATOM   4042  C   ASN B 145      26.192   7.626  61.528  1.00  0.00              
ATOM   4043  O   ASN B 145      25.161   7.934  60.929  1.00  0.00              
ATOM   4044  N   TYR B 146      26.787   8.450  62.389  1.00  0.00              
ATOM   4045  CA  TYR B 146      26.316   9.810  62.566  1.00  0.00              
ATOM   4046  CB  TYR B 146      25.862  10.036  64.013  1.00  0.00              
ATOM   4047  CG  TYR B 146      24.841   9.004  64.469  1.00  0.00              
ATOM   4048  CD1 TYR B 146      25.170   8.150  65.497  1.00  0.00              
ATOM   4049  CE1 TYR B 146      24.364   7.075  65.789  1.00  0.00              
ATOM   4050  CD2 TYR B 146      23.660   8.826  63.775  1.00  0.00              
ATOM   4051  CE2 TYR B 146      22.858   7.744  64.060  1.00  0.00              
ATOM   4052  CZ  TYR B 146      23.217   6.874  65.063  1.00  0.00              
ATOM   4053  OH  TYR B 146      22.422   5.792  65.367  1.00  0.00              
ATOM   4054  C   TYR B 146      27.384  10.795  62.110  1.00  0.00              
ATOM   4055  O   TYR B 146      27.763  11.739  62.805  1.00  0.00              
ATOM   4056  N   GLY B 147      27.820  10.576  60.864  1.00  0.00              
ATOM   4057  CA  GLY B 147      28.907  11.325  60.246  1.00  0.00              
ATOM   4058  C   GLY B 147      28.653  12.823  60.153  1.00  0.00              
ATOM   4059  O   GLY B 147      29.555  13.634  60.354  1.00  0.00              
ATOM   4060  N   GLN B 148      27.408  13.203  59.862  1.00  0.00              
ATOM   4061  CA  GLN B 148      27.024  14.603  59.805  1.00  0.00              
ATOM   4062  CB  GLN B 148      26.071  14.837  58.637  1.00  0.00              
ATOM   4063  CG  GLN B 148      26.785  15.233  57.351  1.00  0.00              
ATOM   4064  CD  GLN B 148      27.422  16.616  57.415  1.00  0.00              
ATOM   4065  OE1 GLN B 148      28.634  16.770  57.525  1.00  0.00              
ATOM   4066  NE2 GLN B 148      26.645  17.687  57.330  1.00  0.00              
ATOM   4067  C   GLN B 148      26.429  15.138  61.100  1.00  0.00              
ATOM   4068  O   GLN B 148      25.943  16.270  61.145  1.00  0.00              
ATOM   4069  N   ALA B 149      26.436  14.349  62.178  1.00  0.00              
ATOM   4070  CA  ALA B 149      26.004  14.847  63.474  1.00  0.00              
ATOM   4071  CB  ALA B 149      25.630  13.687  64.378  1.00  0.00              
ATOM   4072  C   ALA B 149      27.173  15.580  64.121  1.00  0.00              
ATOM   4073  O   ALA B 149      28.317  15.171  63.905  1.00  0.00              
ATOM   4074  N   PRO B 150      26.969  16.660  64.892  1.00  0.00              
ATOM   4075  CD  PRO B 150      25.664  17.264  65.144  1.00  0.00              
ATOM   4076  CA  PRO B 150      28.030  17.429  65.535  1.00  0.00              
ATOM   4077  CB  PRO B 150      27.257  18.360  66.440  1.00  0.00              
ATOM   4078  CG  PRO B 150      26.002  18.645  65.666  1.00  0.00              
ATOM   4079  C   PRO B 150      29.032  16.606  66.332  1.00  0.00              
ATOM   4080  O   PRO B 150      28.669  15.805  67.201  1.00  0.00              
ATOM   4081  N   LEU B 151      30.309  16.815  65.988  1.00  0.00              
ATOM   4082  CA  LEU B 151      31.453  16.272  66.715  1.00  0.00              
ATOM   4083  CB  LEU B 151      32.723  16.983  66.239  1.00  0.00              
ATOM   4084  CG  LEU B 151      34.097  16.620  66.806  1.00  0.00              
ATOM   4085  CD1 LEU B 151      34.466  15.172  66.526  1.00  0.00              
ATOM   4086  CD2 LEU B 151      35.150  17.535  66.209  1.00  0.00              
ATOM   4087  C   LEU B 151      31.311  16.387  68.229  1.00  0.00              
ATOM   4088  O   LEU B 151      31.582  15.427  68.952  1.00  0.00              
ATOM   4089  N   SER B 152      30.828  17.546  68.689  1.00  0.00              
ATOM   4090  CA  SER B 152      30.453  17.773  70.077  1.00  0.00              
ATOM   4091  CB  SER B 152      29.754  19.121  70.163  1.00  0.00              
ATOM   4092  OG  SER B 152      28.706  19.213  69.199  1.00  0.00              
ATOM   4093  C   SER B 152      29.545  16.683  70.635  1.00  0.00              
ATOM   4094  O   SER B 152      29.933  15.959  71.554  1.00  0.00              
ATOM   4095  N   LEU B 153      28.368  16.528  70.014  1.00  0.00              
ATOM   4096  CA  LEU B 153      27.374  15.541  70.412  1.00  0.00              
ATOM   4097  CB  LEU B 153      26.151  15.589  69.507  1.00  0.00              
ATOM   4098  CG  LEU B 153      25.232  16.787  69.627  1.00  0.00              
ATOM   4099  CD1 LEU B 153      24.123  16.702  68.598  1.00  0.00              
ATOM   4100  CD2 LEU B 153      24.653  16.867  71.028  1.00  0.00              
ATOM   4101  C   LEU B 153      27.902  14.120  70.447  1.00  0.00              
ATOM   4102  O   LEU B 153      27.688  13.402  71.430  1.00  0.00              
ATOM   4103  N   LEU B 154      28.640  13.756  69.392  1.00  0.00              
ATOM   4104  CA  LEU B 154      29.292  12.459  69.301  1.00  0.00              
ATOM   4105  CB  LEU B 154      30.075  12.348  67.997  1.00  0.00              
ATOM   4106  CG  LEU B 154      29.312  12.327  66.679  1.00  0.00              
ATOM   4107  CD1 LEU B 154      30.268  12.480  65.515  1.00  0.00              
ATOM   4108  CD2 LEU B 154      28.516  11.045  66.537  1.00  0.00              
ATOM   4109  C   LEU B 154      30.221  12.217  70.482  1.00  0.00              
ATOM   4110  O   LEU B 154      29.984  11.292  71.260  1.00  0.00              
ATOM   4111  N   VAL B 155      31.209  13.099  70.684  1.00  0.00              
ATOM   4112  CA  VAL B 155      32.199  12.941  71.746  1.00  0.00              
ATOM   4113  CB  VAL B 155      33.334  13.994  71.578  1.00  0.00              
ATOM   4114  CG1 VAL B 155      34.406  13.898  72.652  1.00  0.00              
ATOM   4115  CG2 VAL B 155      34.044  13.807  70.246  1.00  0.00              
ATOM   4116  C   VAL B 155      31.560  12.979  73.138  1.00  0.00              
ATOM   4117  O   VAL B 155      32.003  12.272  74.054  1.00  0.00              
ATOM   4118  N   SER B 156      30.509  13.785  73.335  1.00  0.00              
ATOM   4119  CA  SER B 156      29.765  13.763  74.583  1.00  0.00              
ATOM   4120  CB  SER B 156      28.808  14.947  74.701  1.00  0.00              
ATOM   4121  OG  SER B 156      27.986  15.175  73.565  1.00  0.00              
ATOM   4122  C   SER B 156      29.019  12.458  74.807  1.00  0.00              
ATOM   4123  O   SER B 156      29.085  11.900  75.907  1.00  0.00              
ATOM   4124  N   TYR B 157      28.346  11.920  73.779  1.00  0.00              
ATOM   4125  CA  TYR B 157      27.568  10.710  73.973  1.00  0.00              
ATOM   4126  CB  TYR B 157      26.548  10.439  72.862  1.00  0.00              
ATOM   4127  CG  TYR B 157      25.635   9.264  73.210  1.00  0.00              
ATOM   4128  CD1 TYR B 157      24.596   9.429  74.107  1.00  0.00              
ATOM   4129  CE1 TYR B 157      23.839   8.340  74.494  1.00  0.00              
ATOM   4130  CD2 TYR B 157      25.893   8.014  72.681  1.00  0.00              
ATOM   4131  CE2 TYR B 157      25.138   6.928  73.060  1.00  0.00              
ATOM   4132  CZ  TYR B 157      24.119   7.098  73.966  1.00  0.00              
ATOM   4133  OH  TYR B 157      23.390   5.994  74.350  1.00  0.00              
ATOM   4134  C   TYR B 157      28.475   9.509  74.161  1.00  0.00              
ATOM   4135  O   TYR B 157      28.193   8.705  75.047  1.00  0.00              
ATOM   4136  N   THR B 158      29.561   9.368  73.393  1.00  0.00              
ATOM   4137  CA  THR B 158      30.484   8.250  73.550  1.00  0.00              
ATOM   4138  CB  THR B 158      31.619   8.355  72.512  1.00  0.00              
ATOM   4139  OG1 THR B 158      32.136   9.681  72.584  1.00  0.00              
ATOM   4140  CG2 THR B 158      31.135   8.046  71.101  1.00  0.00              
ATOM   4141  C   THR B 158      31.032   8.176  74.970  1.00  0.00              
ATOM   4142  O   THR B 158      31.033   7.125  75.611  1.00  0.00              
ATOM   4143  N   LYS B 159      31.405   9.356  75.477  1.00  0.00              
ATOM   4144  CA  LYS B 159      31.911   9.524  76.830  1.00  0.00              
ATOM   4145  CB  LYS B 159      32.264  10.993  76.983  1.00  0.00              
ATOM   4146  CG  LYS B 159      33.198  11.361  78.120  1.00  0.00              
ATOM   4147  CD  LYS B 159      33.472  12.865  78.180  1.00  0.00              
ATOM   4148  CE  LYS B 159      34.221  13.439  76.972  1.00  0.00              
ATOM   4149  NZ  LYS B 159      33.345  13.800  75.867  1.00  0.00              
ATOM   4150  C   LYS B 159      30.859   9.111  77.860  1.00  0.00              
ATOM   4151  O   LYS B 159      31.115   8.276  78.731  1.00  0.00              
ATOM   4152  N   SER B 160      29.642   9.649  77.711  1.00  0.00              
ATOM   4153  CA  SER B 160      28.539   9.367  78.621  1.00  0.00              
ATOM   4154  CB  SER B 160      27.329  10.216  78.254  1.00  0.00              
ATOM   4155  OG  SER B 160      27.627  11.606  78.262  1.00  0.00              
ATOM   4156  C   SER B 160      28.145   7.893  78.627  1.00  0.00              
ATOM   4157  O   SER B 160      27.944   7.299  79.687  1.00  0.00              
ATOM   4158  N   TYR B 161      28.096   7.284  77.437  1.00  0.00              
ATOM   4159  CA  TYR B 161      27.754   5.882  77.266  1.00  0.00              
ATOM   4160  CB  TYR B 161      27.665   5.559  75.770  1.00  0.00              
ATOM   4161  CG  TYR B 161      27.189   4.152  75.433  1.00  0.00              
ATOM   4162  CD1 TYR B 161      25.838   3.876  75.373  1.00  0.00              
ATOM   4163  CE1 TYR B 161      25.405   2.597  75.089  1.00  0.00              
ATOM   4164  CD2 TYR B 161      28.112   3.153  75.187  1.00  0.00              
ATOM   4165  CE2 TYR B 161      27.683   1.875  74.903  1.00  0.00              
ATOM   4166  CZ  TYR B 161      26.334   1.604  74.869  1.00  0.00              
ATOM   4167  OH  TYR B 161      25.919   0.311  74.620  1.00  0.00              
ATOM   4168  C   TYR B 161      28.796   5.003  77.941  1.00  0.00              
ATOM   4169  O   TYR B 161      28.442   4.128  78.729  1.00  0.00              
ATOM   4170  N   LEU B 162      30.085   5.233  77.675  1.00  0.00              
ATOM   4171  CA  LEU B 162      31.137   4.425  78.275  1.00  0.00              
ATOM   4172  CB  LEU B 162      32.472   4.701  77.602  1.00  0.00              
ATOM   4173  CG  LEU B 162      32.552   4.375  76.114  1.00  0.00              
ATOM   4174  CD1 LEU B 162      33.854   4.893  75.533  1.00  0.00              
ATOM   4175  CD2 LEU B 162      32.346   2.890  75.857  1.00  0.00              
ATOM   4176  C   LEU B 162      31.237   4.596  79.783  1.00  0.00              
ATOM   4177  O   LEU B 162      31.512   3.632  80.502  1.00  0.00              
ATOM   4178  N   SER B 163      30.965   5.809  80.281  1.00  0.00              
ATOM   4179  CA  SER B 163      30.844   6.047  81.712  1.00  0.00              
ATOM   4180  CB  SER B 163      30.629   7.537  81.977  1.00  0.00              
ATOM   4181  OG  SER B 163      30.813   7.899  83.340  1.00  0.00              
ATOM   4182  C   SER B 163      29.687   5.232  82.287  1.00  0.00              
ATOM   4183  O   SER B 163      29.845   4.588  83.325  1.00  0.00              
ATOM   4184  N   MET B 164      28.538   5.229  81.598  1.00  0.00              
ATOM   4185  CA  MET B 164      27.382   4.423  81.968  1.00  0.00              
ATOM   4186  CB  MET B 164      26.235   4.722  81.001  1.00  0.00              
ATOM   4187  CG  MET B 164      24.974   3.885  81.158  1.00  0.00              
ATOM   4188  SD  MET B 164      23.701   4.342  79.958  1.00  0.00              
ATOM   4189  CE  MET B 164      24.243   3.347  78.601  1.00  0.00              
ATOM   4190  C   MET B 164      27.696   2.932  81.982  1.00  0.00              
ATOM   4191  O   MET B 164      27.243   2.213  82.871  1.00  0.00              
ATOM   4192  N   VAL B 165      28.477   2.438  81.016  1.00  0.00              
ATOM   4193  CA  VAL B 165      28.899   1.042  81.012  1.00  0.00              
ATOM   4194  CB  VAL B 165      29.643   0.662  79.711  1.00  0.00              
ATOM   4195  CG1 VAL B 165      29.931  -0.828  79.685  1.00  0.00              
ATOM   4196  CG2 VAL B 165      28.830   1.002  78.474  1.00  0.00              
ATOM   4197  C   VAL B 165      29.766   0.762  82.236  1.00  0.00              
ATOM   4198  O   VAL B 165      29.524  -0.205  82.960  1.00  0.00              
ATOM   4199  N   GLY B 166      30.740   1.641  82.502  1.00  0.00              
ATOM   4200  CA  GLY B 166      31.627   1.521  83.651  1.00  0.00              
ATOM   4201  C   GLY B 166      30.883   1.443  84.978  1.00  0.00              
ATOM   4202  O   GLY B 166      31.121   0.528  85.773  1.00  0.00              
ATOM   4203  N   SER B 167      29.954   2.374  85.217  1.00  0.00              
ATOM   4204  CA  SER B 167      29.160   2.373  86.435  1.00  0.00              
ATOM   4205  CB  SER B 167      28.382   3.681  86.548  1.00  0.00              
ATOM   4206  OG  SER B 167      27.648   3.935  85.358  1.00  0.00              
ATOM   4207  C   SER B 167      28.204   1.189  86.478  1.00  0.00              
ATOM   4208  O   SER B 167      28.271   0.344  87.374  1.00  0.00              
ATOM   4209  N   CYS B 168      27.336   1.079  85.472  1.00  0.00              
ATOM   4210  CA  CYS B 168      26.300   0.064  85.473  1.00  0.00              
ATOM   4211  CB  CYS B 168      25.306   0.301  84.365  1.00  0.00              
ATOM   4212  SG  CYS B 168      24.512   1.909  84.594  1.00  0.00              
ATOM   4213  C   CYS B 168      26.785  -1.371  85.478  1.00  0.00              
ATOM   4214  O   CYS B 168      26.251  -2.171  86.250  1.00  0.00              
ATOM   4215  N   CYS B 169      27.833  -1.726  84.730  1.00  0.00              
ATOM   4216  CA  CYS B 169      28.375  -3.077  84.799  1.00  0.00              
ATOM   4217  CB  CYS B 169      29.331  -3.347  83.646  1.00  0.00              
ATOM   4218  SG  CYS B 169      28.538  -3.141  82.031  1.00  0.00              
ATOM   4219  C   CYS B 169      29.048  -3.408  86.130  1.00  0.00              
ATOM   4220  O   CYS B 169      29.396  -4.563  86.376  1.00  0.00              
ATOM   4221  N   THR B 170      29.248  -2.424  87.016  1.00  0.00              
ATOM   4222  CA  THR B 170      29.707  -2.698  88.368  1.00  0.00              
ATOM   4223  CB  THR B 170      31.029  -1.948  88.665  1.00  0.00              
ATOM   4224  OG1 THR B 170      30.859  -0.575  88.332  1.00  0.00              
ATOM   4225  CG2 THR B 170      32.212  -2.549  87.920  1.00  0.00              
ATOM   4226  C   THR B 170      28.640  -2.397  89.424  1.00  0.00              
ATOM   4227  O   THR B 170      28.902  -2.472  90.627  1.00  0.00              
ATOM   4228  N   SER B 171      27.408  -2.085  89.004  1.00  0.00              
ATOM   4229  CA  SER B 171      26.377  -1.654  89.936  1.00  0.00              
ATOM   4230  CB  SER B 171      25.368  -0.738  89.240  1.00  0.00              
ATOM   4231  OG  SER B 171      24.528  -1.422  88.319  1.00  0.00              
ATOM   4232  C   SER B 171      25.651  -2.810  90.616  1.00  0.00              
ATOM   4233  O   SER B 171      25.720  -3.965  90.190  1.00  0.00              
ATOM   4234  N   ALA B 172      24.904  -2.468  91.671  1.00  0.00              
ATOM   4235  CA  ALA B 172      24.087  -3.419  92.413  1.00  0.00              
ATOM   4236  CB  ALA B 172      23.440  -2.688  93.582  1.00  0.00              
ATOM   4237  C   ALA B 172      22.983  -4.104  91.608  1.00  0.00              
ATOM   4238  O   ALA B 172      22.449  -5.129  92.035  1.00  0.00              
ATOM   4239  N   SER B 173      22.581  -3.519  90.474  1.00  0.00              
ATOM   4240  CA  SER B 173      21.725  -4.166  89.487  1.00  0.00              
ATOM   4241  CB  SER B 173      20.246  -4.153  89.870  1.00  0.00              
ATOM   4242  OG  SER B 173      19.917  -4.994  90.965  1.00  0.00              
ATOM   4243  C   SER B 173      21.924  -3.469  88.141  1.00  0.00              
ATOM   4244  O   SER B 173      21.285  -2.441  87.864  1.00  0.00              
ATOM   4245  N   PRO B 174      22.803  -4.017  87.280  1.00  0.00              
ATOM   4246  CD  PRO B 174      23.486  -5.291  87.500  1.00  0.00              
ATOM   4247  CA  PRO B 174      23.222  -3.434  86.007  1.00  0.00              
ATOM   4248  CB  PRO B 174      24.048  -4.542  85.382  1.00  0.00              
ATOM   4249  CG  PRO B 174      24.684  -5.195  86.578  1.00  0.00              
ATOM   4250  C   PRO B 174      22.105  -2.990  85.080  1.00  0.00              
ATOM   4251  O   PRO B 174      22.114  -1.864  84.587  1.00  0.00              
ATOM   4252  N   THR B 175      21.114  -3.863  84.894  1.00  0.00              
ATOM   4253  CA  THR B 175      19.998  -3.669  83.981  1.00  0.00              
ATOM   4254  CB  THR B 175      19.027  -4.853  84.163  1.00  0.00              
ATOM   4255  OG1 THR B 175      19.829  -6.003  84.421  1.00  0.00              
ATOM   4256  CG2 THR B 175      18.183  -5.096  82.926  1.00  0.00              
ATOM   4257  C   THR B 175      19.272  -2.337  84.155  1.00  0.00              
ATOM   4258  O   THR B 175      19.157  -1.558  83.205  1.00  0.00              
ATOM   4259  N   VAL B 176      18.829  -2.039  85.381  1.00  0.00              
ATOM   4260  CA  VAL B 176      18.084  -0.815  85.638  1.00  0.00              
ATOM   4261  CB  VAL B 176      17.117  -0.985  86.835  1.00  0.00              
ATOM   4262  CG1 VAL B 176      16.268   0.256  87.090  1.00  0.00              
ATOM   4263  CG2 VAL B 176      16.172  -2.141  86.563  1.00  0.00              
ATOM   4264  C   VAL B 176      19.015   0.386  85.783  1.00  0.00              
ATOM   4265  O   VAL B 176      18.605   1.517  85.517  1.00  0.00              
ATOM   4266  N   CYS B 177      20.286   0.177  86.152  1.00  0.00              
ATOM   4267  CA  CYS B 177      21.277   1.249  86.124  1.00  0.00              
ATOM   4268  CB  CYS B 177      22.609   0.738  86.650  1.00  0.00              
ATOM   4269  SG  CYS B 177      23.982   1.914  86.546  1.00  0.00              
ATOM   4270  C   CYS B 177      21.439   1.763  84.697  1.00  0.00              
ATOM   4271  O   CYS B 177      21.354   2.968  84.444  1.00  0.00              
ATOM   4272  N   PHE B 178      21.627   0.824  83.756  1.00  0.00              
ATOM   4273  CA  PHE B 178      21.620   1.125  82.333  1.00  0.00              
ATOM   4274  CB  PHE B 178      21.760  -0.134  81.486  1.00  0.00              
ATOM   4275  CG  PHE B 178      23.183  -0.608  81.240  1.00  0.00              
ATOM   4276  CD1 PHE B 178      23.601  -1.826  81.739  1.00  0.00              
ATOM   4277  CD2 PHE B 178      24.042   0.157  80.475  1.00  0.00              
ATOM   4278  CE1 PHE B 178      24.873  -2.279  81.461  1.00  0.00              
ATOM   4279  CE2 PHE B 178      25.313  -0.304  80.202  1.00  0.00              
ATOM   4280  CZ  PHE B 178      25.729  -1.521  80.693  1.00  0.00              
ATOM   4281  C   PHE B 178      20.335   1.828  81.941  1.00  0.00              
ATOM   4282  O   PHE B 178      20.401   2.919  81.387  1.00  0.00              
ATOM   4283  N   LEU B 179      19.175   1.249  82.279  1.00  0.00              
ATOM   4284  CA  LEU B 179      17.873   1.845  82.005  1.00  0.00              
ATOM   4285  CB  LEU B 179      16.786   0.977  82.643  1.00  0.00              
ATOM   4286  CG  LEU B 179      15.306   1.333  82.557  1.00  0.00              
ATOM   4287  CD1 LEU B 179      14.819   1.354  81.119  1.00  0.00              
ATOM   4288  CD2 LEU B 179      14.496   0.327  83.356  1.00  0.00              
ATOM   4289  C   LEU B 179      17.742   3.303  82.443  1.00  0.00              
ATOM   4290  O   LEU B 179      17.461   4.152  81.596  1.00  0.00              
ATOM   4291  N   LYS B 180      17.989   3.649  83.715  1.00  0.00              
ATOM   4292  CA  LYS B 180      17.856   5.031  84.165  1.00  0.00              
ATOM   4293  CB  LYS B 180      17.941   5.177  85.689  1.00  0.00              
ATOM   4294  CG  LYS B 180      19.288   4.865  86.337  1.00  0.00              
ATOM   4295  CD  LYS B 180      19.358   5.344  87.780  1.00  0.00              
ATOM   4296  CE  LYS B 180      19.275   6.865  87.940  1.00  0.00              
ATOM   4297  NZ  LYS B 180      20.388   7.573  87.326  1.00  0.00              
ATOM   4298  C   LYS B 180      18.854   5.966  83.492  1.00  0.00              
ATOM   4299  O   LYS B 180      18.485   7.054  83.037  1.00  0.00              
ATOM   4300  N   GLU B 181      20.113   5.525  83.361  1.00  0.00              
ATOM   4301  CA  GLU B 181      21.120   6.340  82.707  1.00  0.00              
ATOM   4302  CB  GLU B 181      22.524   5.820  82.948  1.00  0.00              
ATOM   4303  CG  GLU B 181      22.989   6.023  84.387  1.00  0.00              
ATOM   4304  CD  GLU B 181      24.488   5.846  84.587  1.00  0.00              
ATOM   4305  OE1 GLU B 181      25.265   6.572  83.965  1.00  0.00              
ATOM   4306  OE2 GLU B 181      24.899   5.001  85.383  1.00  0.00              
ATOM   4307  C   GLU B 181      20.846   6.538  81.224  1.00  0.00              
ATOM   4308  O   GLU B 181      21.134   7.597  80.673  1.00  0.00              
ATOM   4309  N   ARG B 182      20.226   5.558  80.573  1.00  0.00              
ATOM   4310  CA  ARG B 182      19.748   5.714  79.211  1.00  0.00              
ATOM   4311  CB  ARG B 182      19.338   4.382  78.647  1.00  0.00              
ATOM   4312  CG  ARG B 182      20.524   3.531  78.272  1.00  0.00              
ATOM   4313  CD  ARG B 182      19.997   2.136  78.077  1.00  0.00              
ATOM   4314  NE  ARG B 182      21.012   1.257  77.536  1.00  0.00              
ATOM   4315  CZ  ARG B 182      20.991  -0.049  77.773  1.00  0.00              
ATOM   4316  NH1 ARG B 182      21.859  -0.833  77.163  1.00  0.00              
ATOM   4317  NH2 ARG B 182      20.091  -0.608  78.579  1.00  0.00              
ATOM   4318  C   ARG B 182      18.571   6.668  79.135  1.00  0.00              
ATOM   4319  O   ARG B 182      18.521   7.491  78.226  1.00  0.00              
ATOM   4320  N   LEU B 183      17.636   6.607  80.088  1.00  0.00              
ATOM   4321  CA  LEU B 183      16.525   7.549  80.143  1.00  0.00              
ATOM   4322  CB  LEU B 183      15.542   7.156  81.241  1.00  0.00              
ATOM   4323  CG  LEU B 183      14.764   5.856  81.059  1.00  0.00              
ATOM   4324  CD1 LEU B 183      14.107   5.442  82.361  1.00  0.00              
ATOM   4325  CD2 LEU B 183      13.752   5.969  79.931  1.00  0.00              
ATOM   4326  C   LEU B 183      16.974   8.995  80.325  1.00  0.00              
ATOM   4327  O   LEU B 183      16.333   9.911  79.809  1.00  0.00              
ATOM   4328  N   GLN B 184      18.075   9.234  81.045  1.00  0.00              
ATOM   4329  CA  GLN B 184      18.669  10.565  81.077  1.00  0.00              
ATOM   4330  CB  GLN B 184      19.366  10.827  82.420  1.00  0.00              
ATOM   4331  CG  GLN B 184      20.498   9.887  82.805  1.00  0.00              
ATOM   4332  CD  GLN B 184      20.833   9.866  84.290  1.00  0.00              
ATOM   4333  OE1 GLN B 184      20.612   8.878  84.994  1.00  0.00              
ATOM   4334  NE2 GLN B 184      21.392  10.940  84.829  1.00  0.00              
ATOM   4335  C   GLN B 184      19.544  10.891  79.863  1.00  0.00              
ATOM   4336  O   GLN B 184      19.562  12.034  79.403  1.00  0.00              
ATOM   4337  N   LEU B 185      20.260   9.915  79.290  1.00  0.00              
ATOM   4338  CA  LEU B 185      21.029  10.107  78.059  1.00  0.00              
ATOM   4339  CB  LEU B 185      22.050   8.983  77.890  1.00  0.00              
ATOM   4340  CG  LEU B 185      23.475   9.111  78.429  1.00  0.00              
ATOM   4341  CD1 LEU B 185      23.544   9.585  79.874  1.00  0.00              
ATOM   4342  CD2 LEU B 185      24.178   7.774  78.270  1.00  0.00              
ATOM   4343  C   LEU B 185      20.196  10.207  76.783  1.00  0.00              
ATOM   4344  O   LEU B 185      20.674  10.677  75.746  1.00  0.00              
ATOM   4345  N   LYS B 186      18.938   9.759  76.874  1.00  0.00              
ATOM   4346  CA  LYS B 186      17.937   9.756  75.812  1.00  0.00              
ATOM   4347  CB  LYS B 186      16.571   9.651  76.480  1.00  0.00              
ATOM   4348  CG  LYS B 186      15.361   9.562  75.563  1.00  0.00              
ATOM   4349  CD  LYS B 186      14.136  10.095  76.296  1.00  0.00              
ATOM   4350  CE  LYS B 186      14.133  11.616  76.424  1.00  0.00              
ATOM   4351  NZ  LYS B 186      14.005  12.253  75.126  1.00  0.00              
ATOM   4352  C   LYS B 186      17.962  10.987  74.920  1.00  0.00              
ATOM   4353  O   LYS B 186      18.154  10.886  73.708  1.00  0.00              
ATOM   4354  N   HIS B 187      17.828  12.161  75.543  1.00  0.00              
ATOM   4355  CA  HIS B 187      17.777  13.430  74.836  1.00  0.00              
ATOM   4356  CB  HIS B 187      17.528  14.541  75.850  1.00  0.00              
ATOM   4357  CG  HIS B 187      17.068  15.857  75.239  1.00  0.00              
ATOM   4358  ND1 HIS B 187      17.731  16.659  74.417  1.00  0.00              
ATOM   4359  CD2 HIS B 187      15.843  16.425  75.502  1.00  0.00              
ATOM   4360  NE2 HIS B 187      15.842  17.547  74.830  1.00  0.00              
ATOM   4361  CE1 HIS B 187      16.974  17.698  74.185  1.00  0.00              
ATOM   4362  C   HIS B 187      19.056  13.703  74.049  1.00  0.00              
ATOM   4363  O   HIS B 187      19.000  14.263  72.955  1.00  0.00              
ATOM   4364  N   LEU B 188      20.209  13.278  74.577  1.00  0.00              
ATOM   4365  CA  LEU B 188      21.497  13.497  73.936  1.00  0.00              
ATOM   4366  CB  LEU B 188      22.609  13.230  74.954  1.00  0.00              
ATOM   4367  CG  LEU B 188      24.080  13.430  74.601  1.00  0.00              
ATOM   4368  CD1 LEU B 188      24.379  14.881  74.267  1.00  0.00              
ATOM   4369  CD2 LEU B 188      24.943  12.991  75.771  1.00  0.00              
ATOM   4370  C   LEU B 188      21.647  12.589  72.721  1.00  0.00              
ATOM   4371  O   LEU B 188      22.034  13.040  71.637  1.00  0.00              
ATOM   4372  N   SER B 189      21.302  11.305  72.879  1.00  0.00              
ATOM   4373  CA  SER B 189      21.399  10.358  71.778  1.00  0.00              
ATOM   4374  CB  SER B 189      21.206   8.928  72.257  1.00  0.00              
ATOM   4375  OG  SER B 189      21.700   7.980  71.315  1.00  0.00              
ATOM   4376  C   SER B 189      20.398  10.699  70.683  1.00  0.00              
ATOM   4377  O   SER B 189      20.798  10.832  69.526  1.00  0.00              
ATOM   4378  N   LEU B 190      19.127  10.934  71.039  1.00  0.00              
ATOM   4379  CA  LEU B 190      18.113  11.352  70.079  1.00  0.00              
ATOM   4380  CB  LEU B 190      16.740  11.506  70.725  1.00  0.00              
ATOM   4381  CG  LEU B 190      15.997  10.249  71.168  1.00  0.00              
ATOM   4382  CD1 LEU B 190      14.709  10.630  71.877  1.00  0.00              
ATOM   4383  CD2 LEU B 190      15.697   9.340  69.984  1.00  0.00              
ATOM   4384  C   LEU B 190      18.485  12.631  69.346  1.00  0.00              
ATOM   4385  O   LEU B 190      18.240  12.749  68.144  1.00  0.00              
ATOM   4386  N   LEU B 191      19.119  13.577  70.052  1.00  0.00              
ATOM   4387  CA  LEU B 191      19.699  14.750  69.417  1.00  0.00              
ATOM   4388  CB  LEU B 191      20.250  15.691  70.481  1.00  0.00              
ATOM   4389  CG  LEU B 191      20.712  17.103  70.154  1.00  0.00              
ATOM   4390  CD1 LEU B 191      19.636  17.919  69.458  1.00  0.00              
ATOM   4391  CD2 LEU B 191      21.115  17.782  71.446  1.00  0.00              
ATOM   4392  C   LEU B 191      20.784  14.365  68.421  1.00  0.00              
ATOM   4393  O   LEU B 191      20.758  14.866  67.300  1.00  0.00              
ATOM   4394  N   THR B 192      21.686  13.427  68.752  1.00  0.00              
ATOM   4395  CA  THR B 192      22.766  13.044  67.842  1.00  0.00              
ATOM   4396  CB  THR B 192      23.715  11.989  68.452  1.00  0.00              
ATOM   4397  OG1 THR B 192      23.972  12.253  69.829  1.00  0.00              
ATOM   4398  CG2 THR B 192      25.040  12.013  67.707  1.00  0.00              
ATOM   4399  C   THR B 192      22.174  12.451  66.560  1.00  0.00              
ATOM   4400  O   THR B 192      22.523  12.836  65.438  1.00  0.00              
ATOM   4401  N   THR B 193      21.216  11.538  66.748  1.00  0.00              
ATOM   4402  CA  THR B 193      20.576  10.839  65.649  1.00  0.00              
ATOM   4403  CB  THR B 193      19.707   9.692  66.213  1.00  0.00              
ATOM   4404  OG1 THR B 193      18.837  10.222  67.204  1.00  0.00              
ATOM   4405  CG2 THR B 193      20.563   8.600  66.832  1.00  0.00              
ATOM   4406  C   THR B 193      19.786  11.764  64.730  1.00  0.00              
ATOM   4407  O   THR B 193      19.895  11.689  63.503  1.00  0.00              
ATOM   4408  N   LEU B 194      19.027  12.676  65.341  1.00  0.00              
ATOM   4409  CA  LEU B 194      18.208  13.639  64.622  1.00  0.00              
ATOM   4410  CB  LEU B 194      17.355  14.359  65.655  1.00  0.00              
ATOM   4411  CG  LEU B 194      16.185  15.251  65.303  1.00  0.00              
ATOM   4412  CD1 LEU B 194      15.122  14.497  64.524  1.00  0.00              
ATOM   4413  CD2 LEU B 194      15.594  15.760  66.605  1.00  0.00              
ATOM   4414  C   LEU B 194      19.082  14.620  63.849  1.00  0.00              
ATOM   4415  O   LEU B 194      18.868  14.855  62.654  1.00  0.00              
ATOM   4416  N   SER B 195      20.106  15.158  64.525  1.00  0.00              
ATOM   4417  CA  SER B 195      21.063  16.053  63.902  1.00  0.00              
ATOM   4418  CB  SER B 195      22.054  16.592  64.917  1.00  0.00              
ATOM   4419  OG  SER B 195      21.394  17.401  65.883  1.00  0.00              
ATOM   4420  C   SER B 195      21.792  15.457  62.711  1.00  0.00              
ATOM   4421  O   SER B 195      21.971  16.175  61.728  1.00  0.00              
ATOM   4422  N   ASN B 196      22.174  14.169  62.718  1.00  0.00              
ATOM   4423  CA  ASN B 196      22.744  13.554  61.521  1.00  0.00              
ATOM   4424  CB  ASN B 196      23.132  12.090  61.722  1.00  0.00              
ATOM   4425  CG  ASN B 196      23.850  11.498  60.509  1.00  0.00              
ATOM   4426  OD1 ASN B 196      25.011  11.810  60.248  1.00  0.00              
ATOM   4427  ND2 ASN B 196      23.234  10.633  59.716  1.00  0.00              
ATOM   4428  C   ASN B 196      21.800  13.647  60.332  1.00  0.00              
ATOM   4429  O   ASN B 196      22.232  14.014  59.237  1.00  0.00              
ATOM   4430  N   ARG B 197      20.503  13.385  60.519  1.00  0.00              
ATOM   4431  CA  ARG B 197      19.588  13.416  59.394  1.00  0.00              
ATOM   4432  CB  ARG B 197      18.294  12.674  59.698  1.00  0.00              
ATOM   4433  CG  ARG B 197      17.616  12.115  58.442  1.00  0.00              
ATOM   4434  CD  ARG B 197      18.568  11.369  57.494  1.00  0.00              
ATOM   4435  NE  ARG B 197      19.300  10.283  58.132  1.00  0.00              
ATOM   4436  CZ  ARG B 197      20.582  10.030  57.854  1.00  0.00              
ATOM   4437  NH1 ARG B 197      21.174   8.958  58.356  1.00  0.00              
ATOM   4438  NH2 ARG B 197      21.346  10.846  57.140  1.00  0.00              
ATOM   4439  C   ARG B 197      19.338  14.824  58.874  1.00  0.00              
ATOM   4440  O   ARG B 197      19.500  15.059  57.674  1.00  0.00              
ATOM   4441  N   VAL B 198      19.028  15.787  59.748  1.00  0.00              
ATOM   4442  CA  VAL B 198      18.843  17.166  59.303  1.00  0.00              
ATOM   4443  CB  VAL B 198      18.230  18.085  60.393  1.00  0.00              
ATOM   4444  CG1 VAL B 198      16.796  17.683  60.675  1.00  0.00              
ATOM   4445  CG2 VAL B 198      19.003  18.082  61.701  1.00  0.00              
ATOM   4446  C   VAL B 198      20.108  17.775  58.699  1.00  0.00              
ATOM   4447  O   VAL B 198      20.057  18.405  57.639  1.00  0.00              
ATOM   4448  N   CYS B 199      21.274  17.547  59.314  1.00  0.00              
ATOM   4449  CA  CYS B 199      22.529  18.051  58.779  1.00  0.00              
ATOM   4450  CB  CYS B 199      23.613  18.067  59.844  1.00  0.00              
ATOM   4451  SG  CYS B 199      23.160  19.020  61.316  1.00  0.00              
ATOM   4452  C   CYS B 199      23.023  17.297  57.550  1.00  0.00              
ATOM   4453  O   CYS B 199      23.796  17.858  56.768  1.00  0.00              
ATOM   4454  N   SER B 200      22.633  16.034  57.330  1.00  0.00              
ATOM   4455  CA  SER B 200      22.931  15.370  56.066  1.00  0.00              
ATOM   4456  CB  SER B 200      22.797  13.849  56.125  1.00  0.00              
ATOM   4457  OG  SER B 200      21.542  13.400  56.611  1.00  0.00              
ATOM   4458  C   SER B 200      22.100  15.934  54.927  1.00  0.00              
ATOM   4459  O   SER B 200      22.638  16.160  53.844  1.00  0.00              
ATOM   4460  N   GLN B 201      20.807  16.204  55.161  1.00  0.00              
ATOM   4461  CA  GLN B 201      19.982  16.924  54.194  1.00  0.00              
ATOM   4462  CB  GLN B 201      18.553  17.092  54.699  1.00  0.00              
ATOM   4463  CG  GLN B 201      17.779  15.782  54.716  1.00  0.00              
ATOM   4464  CD  GLN B 201      16.351  15.871  55.237  1.00  0.00              
ATOM   4465  OE1 GLN B 201      15.767  16.933  55.461  1.00  0.00              
ATOM   4466  NE2 GLN B 201      15.705  14.728  55.416  1.00  0.00              
ATOM   4467  C   GLN B 201      20.566  18.289  53.852  1.00  0.00              
ATOM   4468  O   GLN B 201      20.712  18.640  52.678  1.00  0.00              
ATOM   4469  N   TYR B 202      20.961  19.028  54.897  1.00  0.00              
ATOM   4470  CA  TYR B 202      21.653  20.300  54.746  1.00  0.00              
ATOM   4471  CB  TYR B 202      21.981  20.868  56.129  1.00  0.00              
ATOM   4472  CG  TYR B 202      22.539  22.284  56.111  1.00  0.00              
ATOM   4473  CD1 TYR B 202      21.691  23.350  55.889  1.00  0.00              
ATOM   4474  CE1 TYR B 202      22.194  24.630  55.837  1.00  0.00              
ATOM   4475  CD2 TYR B 202      23.892  22.497  56.297  1.00  0.00              
ATOM   4476  CE2 TYR B 202      24.402  23.776  56.229  1.00  0.00              
ATOM   4477  CZ  TYR B 202      23.547  24.829  55.992  1.00  0.00              
ATOM   4478  OH  TYR B 202      24.058  26.104  55.876  1.00  0.00              
ATOM   4479  C   TYR B 202      22.919  20.193  53.902  1.00  0.00              
ATOM   4480  O   TYR B 202      23.102  20.972  52.966  1.00  0.00              
ATOM   4481  N   ALA B 203      23.795  19.230  54.208  1.00  0.00              
ATOM   4482  CA  ALA B 203      25.028  19.038  53.456  1.00  0.00              
ATOM   4483  CB  ALA B 203      25.874  17.963  54.115  1.00  0.00              
ATOM   4484  C   ALA B 203      24.806  18.603  52.014  1.00  0.00              
ATOM   4485  O   ALA B 203      25.495  19.066  51.105  1.00  0.00              
ATOM   4486  N   ALA B 204      23.831  17.718  51.798  1.00  0.00              
ATOM   4487  CA  ALA B 204      23.520  17.210  50.472  1.00  0.00              
ATOM   4488  CB  ALA B 204      22.533  16.064  50.595  1.00  0.00              
ATOM   4489  C   ALA B 204      22.893  18.254  49.560  1.00  0.00              
ATOM   4490  O   ALA B 204      23.137  18.261  48.353  1.00  0.00              
ATOM   4491  N   TYR B 205      22.060  19.131  50.124  1.00  0.00              
ATOM   4492  CA  TYR B 205      21.428  20.177  49.342  1.00  0.00              
ATOM   4493  CB  TYR B 205      20.004  20.404  49.833  1.00  0.00              
ATOM   4494  CG  TYR B 205      18.995  19.352  49.387  1.00  0.00              
ATOM   4495  CD1 TYR B 205      17.888  19.109  50.174  1.00  0.00              
ATOM   4496  CE1 TYR B 205      16.910  18.242  49.735  1.00  0.00              
ATOM   4497  CD2 TYR B 205      19.141  18.695  48.177  1.00  0.00              
ATOM   4498  CE2 TYR B 205      18.167  17.827  47.735  1.00  0.00              
ATOM   4499  CZ  TYR B 205      17.052  17.618  48.514  1.00  0.00              
ATOM   4500  OH  TYR B 205      16.065  16.772  48.060  1.00  0.00              
ATOM   4501  C   TYR B 205      22.165  21.504  49.263  1.00  0.00              
ATOM   4502  O   TYR B 205      22.175  22.151  48.214  1.00  0.00              
ATOM   4503  N   GLY B 206      22.802  21.931  50.353  1.00  0.00              
ATOM   4504  CA  GLY B 206      23.352  23.275  50.441  1.00  0.00              
ATOM   4505  C   GLY B 206      22.288  24.248  50.929  1.00  0.00              
ATOM   4506  O   GLY B 206      21.108  24.108  50.599  1.00  0.00              
ATOM   4507  N   GLU B 207      22.712  25.274  51.679  1.00  0.00              
ATOM   4508  CA  GLU B 207      21.826  26.154  52.439  1.00  0.00              
ATOM   4509  CB  GLU B 207      22.616  27.357  52.967  1.00  0.00              
ATOM   4510  CG  GLU B 207      21.815  28.281  53.885  1.00  0.00              
ATOM   4511  CD  GLU B 207      22.659  29.135  54.816  1.00  0.00              
ATOM   4512  OE1 GLU B 207      22.811  28.741  55.976  1.00  0.00              
ATOM   4513  OE2 GLU B 207      23.157  30.174  54.389  1.00  0.00              
ATOM   4514  C   GLU B 207      20.520  26.596  51.786  1.00  0.00              
ATOM   4515  O   GLU B 207      19.456  26.332  52.347  1.00  0.00              
ATOM   4516  N   LYS B 208      20.560  27.205  50.596  1.00  0.00              
ATOM   4517  CA  LYS B 208      19.351  27.660  49.917  1.00  0.00              
ATOM   4518  CB  LYS B 208      19.712  28.425  48.643  1.00  0.00              
ATOM   4519  CG  LYS B 208      18.512  29.086  47.972  1.00  0.00              
ATOM   4520  CD  LYS B 208      18.904  29.757  46.668  1.00  0.00              
ATOM   4521  CE  LYS B 208      17.664  30.356  46.024  1.00  0.00              
ATOM   4522  NZ  LYS B 208      17.999  31.007  44.773  1.00  0.00              
ATOM   4523  C   LYS B 208      18.411  26.505  49.584  1.00  0.00              
ATOM   4524  O   LYS B 208      17.205  26.584  49.822  1.00  0.00              
ATOM   4525  N   LYS B 209      18.960  25.388  49.100  1.00  0.00              
ATOM   4526  CA  LYS B 209      18.141  24.269  48.667  1.00  0.00              
ATOM   4527  CB  LYS B 209      18.958  23.390  47.735  1.00  0.00              
ATOM   4528  CG  LYS B 209      18.140  22.428  46.891  1.00  0.00              
ATOM   4529  CD  LYS B 209      19.088  21.734  45.934  1.00  0.00              
ATOM   4530  CE  LYS B 209      18.325  20.906  44.918  1.00  0.00              
ATOM   4531  NZ  LYS B 209      19.226  20.471  43.869  1.00  0.00              
ATOM   4532  C   LYS B 209      17.623  23.495  49.875  1.00  0.00              
ATOM   4533  O   LYS B 209      16.529  22.933  49.837  1.00  0.00              
ATOM   4534  N   SER B 210      18.374  23.484  50.982  1.00  0.00              
ATOM   4535  CA  SER B 210      17.907  22.911  52.235  1.00  0.00              
ATOM   4536  CB  SER B 210      19.062  22.777  53.219  1.00  0.00              
ATOM   4537  OG  SER B 210      18.740  21.962  54.341  1.00  0.00              
ATOM   4538  C   SER B 210      16.809  23.777  52.842  1.00  0.00              
ATOM   4539  O   SER B 210      15.855  23.249  53.413  1.00  0.00              
ATOM   4540  N   ARG B 211      16.928  25.104  52.730  1.00  0.00              
ATOM   4541  CA  ARG B 211      15.897  26.047  53.145  1.00  0.00              
ATOM   4542  CB  ARG B 211      16.442  27.449  52.899  1.00  0.00              
ATOM   4543  CG  ARG B 211      15.578  28.648  53.226  1.00  0.00              
ATOM   4544  CD  ARG B 211      16.369  29.853  52.735  1.00  0.00              
ATOM   4545  NE  ARG B 211      15.588  31.078  52.757  1.00  0.00              
ATOM   4546  CZ  ARG B 211      14.690  31.382  51.819  1.00  0.00              
ATOM   4547  NH1 ARG B 211      13.971  32.484  51.976  1.00  0.00              
ATOM   4548  NH2 ARG B 211      14.533  30.639  50.727  1.00  0.00              
ATOM   4549  C   ARG B 211      14.612  25.803  52.362  1.00  0.00              
ATOM   4550  O   ARG B 211      13.530  25.688  52.943  1.00  0.00              
ATOM   4551  N   LEU B 212      14.744  25.672  51.036  1.00  0.00              
ATOM   4552  CA  LEU B 212      13.639  25.268  50.181  1.00  0.00              
ATOM   4553  CB  LEU B 212      14.039  25.281  48.709  1.00  0.00              
ATOM   4554  CG  LEU B 212      13.793  26.537  47.872  1.00  0.00              
ATOM   4555  CD1 LEU B 212      14.440  27.784  48.457  1.00  0.00              
ATOM   4556  CD2 LEU B 212      14.288  26.298  46.456  1.00  0.00              
ATOM   4557  C   LEU B 212      13.062  23.911  50.557  1.00  0.00              
ATOM   4558  O   LEU B 212      11.847  23.803  50.680  1.00  0.00              
ATOM   4559  N   SER B 213      13.885  22.884  50.801  1.00  0.00              
ATOM   4560  CA  SER B 213      13.418  21.578  51.259  1.00  0.00              
ATOM   4561  CB  SER B 213      14.604  20.628  51.425  1.00  0.00              
ATOM   4562  OG  SER B 213      14.262  19.304  51.825  1.00  0.00              
ATOM   4563  C   SER B 213      12.639  21.672  52.565  1.00  0.00              
ATOM   4564  O   SER B 213      11.587  21.047  52.706  1.00  0.00              
ATOM   4565  N   ASN B 214      13.127  22.474  53.518  1.00  0.00              
ATOM   4566  CA  ASN B 214      12.430  22.711  54.775  1.00  0.00              
ATOM   4567  CB  ASN B 214      13.274  23.573  55.718  1.00  0.00              
ATOM   4568  CG  ASN B 214      14.459  22.838  56.337  1.00  0.00              
ATOM   4569  OD1 ASN B 214      14.355  21.686  56.750  1.00  0.00              
ATOM   4570  ND2 ASN B 214      15.633  23.443  56.461  1.00  0.00              
ATOM   4571  C   ASN B 214      11.071  23.357  54.542  1.00  0.00              
ATOM   4572  O   ASN B 214      10.062  22.925  55.103  1.00  0.00              
ATOM   4573  N   LEU B 215      11.032  24.357  53.654  1.00  0.00              
ATOM   4574  CA  LEU B 215       9.793  25.000  53.236  1.00  0.00              
ATOM   4575  CB  LEU B 215      10.136  26.141  52.282  1.00  0.00              
ATOM   4576  CG  LEU B 215       9.066  27.108  51.799  1.00  0.00              
ATOM   4577  CD1 LEU B 215       8.529  27.940  52.950  1.00  0.00              
ATOM   4578  CD2 LEU B 215       9.660  28.029  50.754  1.00  0.00              
ATOM   4579  C   LEU B 215       8.827  24.017  52.576  1.00  0.00              
ATOM   4580  O   LEU B 215       7.633  24.033  52.875  1.00  0.00              
ATOM   4581  N   ILE B 216       9.335  23.133  51.706  1.00  0.00              
ATOM   4582  CA  ILE B 216       8.542  22.096  51.051  1.00  0.00              
ATOM   4583  CB  ILE B 216       9.397  21.327  50.005  1.00  0.00              
ATOM   4584  CG2 ILE B 216       8.645  20.129  49.432  1.00  0.00              
ATOM   4585  CG1 ILE B 216       9.834  22.243  48.868  1.00  0.00              
ATOM   4586  CD1 ILE B 216      10.879  21.638  47.910  1.00  0.00              
ATOM   4587  C   ILE B 216       7.945  21.145  52.083  1.00  0.00              
ATOM   4588  O   ILE B 216       6.746  20.867  52.039  1.00  0.00              
ATOM   4589  N   LYS B 217       8.760  20.670  53.035  1.00  0.00              
ATOM   4590  CA  LYS B 217       8.280  19.810  54.108  1.00  0.00              
ATOM   4591  CB  LYS B 217       9.408  19.381  55.043  1.00  0.00              
ATOM   4592  CG  LYS B 217      10.345  18.406  54.355  1.00  0.00              
ATOM   4593  CD  LYS B 217      11.414  17.847  55.275  1.00  0.00              
ATOM   4594  CE  LYS B 217      12.184  16.862  54.419  1.00  0.00              
ATOM   4595  NZ  LYS B 217      13.205  16.129  55.137  1.00  0.00              
ATOM   4596  C   LYS B 217       7.166  20.471  54.900  1.00  0.00              
ATOM   4597  O   LYS B 217       6.077  19.910  55.014  1.00  0.00              
ATOM   4598  N   LEU B 218       7.396  21.703  55.366  1.00  0.00              
ATOM   4599  CA  LEU B 218       6.379  22.461  56.083  1.00  0.00              
ATOM   4600  CB  LEU B 218       6.948  23.796  56.548  1.00  0.00              
ATOM   4601  CG  LEU B 218       8.086  23.776  57.562  1.00  0.00              
ATOM   4602  CD1 LEU B 218       8.680  25.163  57.710  1.00  0.00              
ATOM   4603  CD2 LEU B 218       7.631  23.221  58.901  1.00  0.00              
ATOM   4604  C   LEU B 218       5.109  22.685  55.268  1.00  0.00              
ATOM   4605  O   LEU B 218       4.007  22.586  55.805  1.00  0.00              
ATOM   4606  N   ALA B 219       5.246  22.936  53.962  1.00  0.00              
ATOM   4607  CA  ALA B 219       4.108  23.070  53.062  1.00  0.00              
ATOM   4608  CB  ALA B 219       4.594  23.455  51.675  1.00  0.00              
ATOM   4609  C   ALA B 219       3.308  21.787  52.893  1.00  0.00              
ATOM   4610  O   ALA B 219       2.078  21.813  52.894  1.00  0.00              
ATOM   4611  N   GLN B 220       3.982  20.643  52.750  1.00  0.00              
ATOM   4612  CA  GLN B 220       3.283  19.384  52.536  1.00  0.00              
ATOM   4613  CB  GLN B 220       4.166  18.380  51.797  1.00  0.00              
ATOM   4614  CG  GLN B 220       4.555  18.954  50.439  1.00  0.00              
ATOM   4615  CD  GLN B 220       5.150  17.990  49.427  1.00  0.00              
ATOM   4616  OE1 GLN B 220       6.051  17.194  49.697  1.00  0.00              
ATOM   4617  NE2 GLN B 220       4.646  18.074  48.204  1.00  0.00              
ATOM   4618  C   GLN B 220       2.706  18.801  53.818  1.00  0.00              
ATOM   4619  O   GLN B 220       1.698  18.091  53.797  1.00  0.00              
ATOM   4620  N   LYS B 221       3.336  19.099  54.955  1.00  0.00              
ATOM   4621  CA  LYS B 221       2.793  18.748  56.258  1.00  0.00              
ATOM   4622  CB  LYS B 221       3.891  18.776  57.308  1.00  0.00              
ATOM   4623  CG  LYS B 221       4.935  17.698  57.077  1.00  0.00              
ATOM   4624  CD  LYS B 221       6.144  17.984  57.943  1.00  0.00              
ATOM   4625  CE  LYS B 221       7.201  16.924  57.708  1.00  0.00              
ATOM   4626  NZ  LYS B 221       8.307  17.149  58.612  1.00  0.00              
ATOM   4627  C   LYS B 221       1.665  19.681  56.673  1.00  0.00              
ATOM   4628  O   LYS B 221       0.692  19.246  57.292  1.00  0.00              
ATOM   4629  N   VAL B 222       1.770  20.981  56.368  1.00  0.00              
ATOM   4630  CA  VAL B 222       0.700  21.927  56.655  1.00  0.00              
ATOM   4631  CB  VAL B 222       1.048  22.879  57.834  1.00  0.00              
ATOM   4632  CG1 VAL B 222      -0.192  23.649  58.241  1.00  0.00              
ATOM   4633  CG2 VAL B 222       1.588  22.172  59.061  1.00  0.00              
ATOM   4634  C   VAL B 222       0.337  22.735  55.403  1.00  0.00              
ATOM   4635  O   VAL B 222       0.809  23.862  55.223  1.00  0.00              
ATOM   4636  N   PRO B 223      -0.521  22.226  54.504  1.00  0.00              
ATOM   4637  CD  PRO B 223      -0.983  20.843  54.466  1.00  0.00              
ATOM   4638  CA  PRO B 223      -1.020  22.975  53.354  1.00  0.00              
ATOM   4639  CB  PRO B 223      -1.746  21.912  52.555  1.00  0.00              
ATOM   4640  CG  PRO B 223      -2.216  20.924  53.590  1.00  0.00              
ATOM   4641  C   PRO B 223      -1.924  24.142  53.739  1.00  0.00              
ATOM   4642  O   PRO B 223      -1.998  25.148  53.035  1.00  0.00              
ATOM   4643  N   THR B 224      -2.576  24.044  54.899  1.00  0.00              
ATOM   4644  CA  THR B 224      -3.494  25.049  55.415  1.00  0.00              
ATOM   4645  CB  THR B 224      -4.316  24.390  56.541  1.00  0.00              
ATOM   4646  OG1 THR B 224      -3.422  23.555  57.276  1.00  0.00              
ATOM   4647  CG2 THR B 224      -5.477  23.575  55.993  1.00  0.00              
ATOM   4648  C   THR B 224      -2.870  26.358  55.896  1.00  0.00              
ATOM   4649  O   THR B 224      -3.580  27.285  56.290  1.00  0.00              
ATOM   4650  N   ALA B 225      -1.538  26.453  55.882  1.00  0.00              
ATOM   4651  CA  ALA B 225      -0.838  27.641  56.342  1.00  0.00              
ATOM   4652  CB  ALA B 225       0.567  27.218  56.738  1.00  0.00              
ATOM   4653  C   ALA B 225      -0.719  28.732  55.280  1.00  0.00              
ATOM   4654  O   ALA B 225      -1.318  28.663  54.201  1.00  0.00              
ATOM   4655  N   ASP B 226       0.038  29.788  55.585  1.00  0.00              
ATOM   4656  CA  ASP B 226       0.485  30.725  54.566  1.00  0.00              
ATOM   4657  CB  ASP B 226      -0.250  32.064  54.671  1.00  0.00              
ATOM   4658  CG  ASP B 226      -0.330  32.876  53.375  1.00  0.00              
ATOM   4659  OD1 ASP B 226       0.502  32.708  52.473  1.00  0.00              
ATOM   4660  OD2 ASP B 226      -1.246  33.686  53.259  1.00  0.00              
ATOM   4661  C   ASP B 226       1.982  30.929  54.766  1.00  0.00              
ATOM   4662  O   ASP B 226       2.510  30.631  55.843  1.00  0.00              
ATOM   4663  N   LEU B 227       2.681  31.456  53.751  1.00  0.00              
ATOM   4664  CA  LEU B 227       4.122  31.695  53.768  1.00  0.00              
ATOM   4665  CB  LEU B 227       4.509  32.512  52.537  1.00  0.00              
ATOM   4666  CG  LEU B 227       5.990  32.658  52.206  1.00  0.00              
ATOM   4667  CD1 LEU B 227       6.551  31.334  51.709  1.00  0.00              
ATOM   4668  CD2 LEU B 227       6.204  33.739  51.164  1.00  0.00              
ATOM   4669  C   LEU B 227       4.642  32.395  55.020  1.00  0.00              
ATOM   4670  O   LEU B 227       5.705  32.064  55.541  1.00  0.00              
ATOM   4671  N   GLU B 228       3.832  33.308  55.559  1.00  0.00              
ATOM   4672  CA  GLU B 228       4.169  34.085  56.746  1.00  0.00              
ATOM   4673  CB  GLU B 228       3.104  35.158  56.989  1.00  0.00              
ATOM   4674  CG  GLU B 228       3.013  36.300  55.960  1.00  0.00              
ATOM   4675  CD  GLU B 228       2.639  35.923  54.528  1.00  0.00              
ATOM   4676  OE1 GLU B 228       3.163  36.536  53.602  1.00  0.00              
ATOM   4677  OE2 GLU B 228       1.845  34.996  54.333  1.00  0.00              
ATOM   4678  C   GLU B 228       4.325  33.226  57.999  1.00  0.00              
ATOM   4679  O   GLU B 228       4.951  33.634  58.975  1.00  0.00              
ATOM   4680  N   ASP B 229       3.742  32.023  57.983  1.00  0.00              
ATOM   4681  CA  ASP B 229       3.936  31.060  59.055  1.00  0.00              
ATOM   4682  CB  ASP B 229       2.779  30.071  59.185  1.00  0.00              
ATOM   4683  CG  ASP B 229       1.409  30.663  59.454  1.00  0.00              
ATOM   4684  OD1 ASP B 229       1.256  31.473  60.367  1.00  0.00              
ATOM   4685  OD2 ASP B 229       0.474  30.297  58.733  1.00  0.00              
ATOM   4686  C   ASP B 229       5.179  30.240  58.762  1.00  0.00              
ATOM   4687  O   ASP B 229       6.111  30.191  59.565  1.00  0.00              
ATOM   4688  N   VAL B 230       5.198  29.613  57.582  1.00  0.00              
ATOM   4689  CA  VAL B 230       6.205  28.612  57.257  1.00  0.00              
ATOM   4690  CB  VAL B 230       5.735  27.672  56.120  1.00  0.00              
ATOM   4691  CG1 VAL B 230       4.545  26.847  56.579  1.00  0.00              
ATOM   4692  CG2 VAL B 230       5.365  28.422  54.853  1.00  0.00              
ATOM   4693  C   VAL B 230       7.606  29.147  56.986  1.00  0.00              
ATOM   4694  O   VAL B 230       8.581  28.604  57.508  1.00  0.00              
ATOM   4695  N   LEU B 231       7.742  30.231  56.214  1.00  0.00              
ATOM   4696  CA  LEU B 231       9.048  30.762  55.849  1.00  0.00              
ATOM   4697  CB  LEU B 231       8.940  31.857  54.783  1.00  0.00              
ATOM   4698  CG  LEU B 231      10.220  32.422  54.172  1.00  0.00              
ATOM   4699  CD1 LEU B 231      11.005  31.332  53.455  1.00  0.00              
ATOM   4700  CD2 LEU B 231       9.892  33.562  53.226  1.00  0.00              
ATOM   4701  C   LEU B 231       9.908  31.217  57.028  1.00  0.00              
ATOM   4702  O   LEU B 231      11.086  30.861  57.006  1.00  0.00              
ATOM   4703  N   PRO B 232       9.462  31.939  58.078  1.00  0.00              
ATOM   4704  CD  PRO B 232       8.198  32.672  58.139  1.00  0.00              
ATOM   4705  CA  PRO B 232      10.261  32.222  59.272  1.00  0.00              
ATOM   4706  CB  PRO B 232       9.265  32.897  60.189  1.00  0.00              
ATOM   4707  CG  PRO B 232       8.445  33.703  59.222  1.00  0.00              
ATOM   4708  C   PRO B 232      10.843  30.968  59.912  1.00  0.00              
ATOM   4709  O   PRO B 232      11.998  30.954  60.344  1.00  0.00              
ATOM   4710  N   LEU B 233      10.061  29.883  59.912  1.00  0.00              
ATOM   4711  CA  LEU B 233      10.500  28.612  60.465  1.00  0.00              
ATOM   4712  CB  LEU B 233       9.323  27.656  60.606  1.00  0.00              
ATOM   4713  CG  LEU B 233       8.066  28.177  61.283  1.00  0.00              
ATOM   4714  CD1 LEU B 233       6.990  27.115  61.288  1.00  0.00              
ATOM   4715  CD2 LEU B 233       8.365  28.662  62.684  1.00  0.00              
ATOM   4716  C   LEU B 233      11.559  27.994  59.567  1.00  0.00              
ATOM   4717  O   LEU B 233      12.614  27.580  60.049  1.00  0.00              
ATOM   4718  N   ALA B 234      11.302  27.983  58.252  1.00  0.00              
ATOM   4719  CA  ALA B 234      12.251  27.497  57.259  1.00  0.00              
ATOM   4720  CB  ALA B 234      11.663  27.641  55.864  1.00  0.00              
ATOM   4721  C   ALA B 234      13.577  28.248  57.281  1.00  0.00              
ATOM   4722  O   ALA B 234      14.633  27.646  57.083  1.00  0.00              
ATOM   4723  N   GLU B 235      13.546  29.561  57.539  1.00  0.00              
ATOM   4724  CA  GLU B 235      14.756  30.337  57.780  1.00  0.00              
ATOM   4725  CB  GLU B 235      14.441  31.823  57.973  1.00  0.00              
ATOM   4726  CG  GLU B 235      13.784  32.572  56.814  1.00  0.00              
ATOM   4727  CD  GLU B 235      14.617  32.840  55.565  1.00  0.00              
ATOM   4728  OE1 GLU B 235      14.051  33.359  54.603  1.00  0.00              
ATOM   4729  OE2 GLU B 235      15.817  32.562  55.528  1.00  0.00              
ATOM   4730  C   GLU B 235      15.447  29.844  59.044  1.00  0.00              
ATOM   4731  O   GLU B 235      16.605  29.422  59.015  1.00  0.00              
ATOM   4732  N   ASP B 236      14.698  29.858  60.154  1.00  0.00              
ATOM   4733  CA  ASP B 236      15.228  29.552  61.474  1.00  0.00              
ATOM   4734  CB  ASP B 236      14.125  29.686  62.522  1.00  0.00              
ATOM   4735  CG  ASP B 236      14.549  29.373  63.951  1.00  0.00              
ATOM   4736  OD1 ASP B 236      15.403  30.063  64.504  1.00  0.00              
ATOM   4737  OD2 ASP B 236      13.990  28.438  64.522  1.00  0.00              
ATOM   4738  C   ASP B 236      15.897  28.191  61.568  1.00  0.00              
ATOM   4739  O   ASP B 236      17.032  28.126  62.031  1.00  0.00              
ATOM   4740  N   ILE B 237      15.252  27.116  61.101  1.00  0.00              
ATOM   4741  CA  ILE B 237      15.854  25.787  61.120  1.00  0.00              
ATOM   4742  CB  ILE B 237      14.824  24.681  60.749  1.00  0.00              
ATOM   4743  CG2 ILE B 237      14.227  24.893  59.363  1.00  0.00              
ATOM   4744  CG1 ILE B 237      15.411  23.278  60.907  1.00  0.00              
ATOM   4745  CD1 ILE B 237      14.434  22.120  60.618  1.00  0.00              
ATOM   4746  C   ILE B 237      17.124  25.707  60.274  1.00  0.00              
ATOM   4747  O   ILE B 237      18.134  25.174  60.734  1.00  0.00              
ATOM   4748  N   THR B 238      17.129  26.286  59.068  1.00  0.00              
ATOM   4749  CA  THR B 238      18.297  26.242  58.198  1.00  0.00              
ATOM   4750  CB  THR B 238      17.918  26.759  56.799  1.00  0.00              
ATOM   4751  OG1 THR B 238      16.751  26.034  56.421  1.00  0.00              
ATOM   4752  CG2 THR B 238      19.003  26.519  55.765  1.00  0.00              
ATOM   4753  C   THR B 238      19.471  27.016  58.799  1.00  0.00              
ATOM   4754  O   THR B 238      20.624  26.584  58.712  1.00  0.00              
ATOM   4755  N   ASN B 239      19.173  28.139  59.463  1.00  0.00              
ATOM   4756  CA  ASN B 239      20.180  28.902  60.192  1.00  0.00              
ATOM   4757  CB  ASN B 239      19.639  30.257  60.640  1.00  0.00              
ATOM   4758  CG  ASN B 239      19.347  31.217  59.495  1.00  0.00              
ATOM   4759  OD1 ASN B 239      20.132  31.399  58.569  1.00  0.00              
ATOM   4760  ND2 ASN B 239      18.196  31.873  59.510  1.00  0.00              
ATOM   4761  C   ASN B 239      20.714  28.149  61.402  1.00  0.00              
ATOM   4762  O   ASN B 239      21.909  28.193  61.694  1.00  0.00              
ATOM   4763  N   ILE B 240      19.836  27.434  62.118  1.00  0.00              
ATOM   4764  CA  ILE B 240      20.231  26.530  63.196  1.00  0.00              
ATOM   4765  CB  ILE B 240      18.942  25.924  63.816  1.00  0.00              
ATOM   4766  CG2 ILE B 240      19.148  24.595  64.541  1.00  0.00              
ATOM   4767  CG1 ILE B 240      18.268  26.969  64.696  1.00  0.00              
ATOM   4768  CD1 ILE B 240      16.881  26.567  65.228  1.00  0.00              
ATOM   4769  C   ILE B 240      21.207  25.468  62.693  1.00  0.00              
ATOM   4770  O   ILE B 240      22.212  25.169  63.344  1.00  0.00              
ATOM   4771  N   LEU B 241      20.918  24.918  61.510  1.00  0.00              
ATOM   4772  CA  LEU B 241      21.799  23.961  60.864  1.00  0.00              
ATOM   4773  CB  LEU B 241      21.150  23.420  59.594  1.00  0.00              
ATOM   4774  CG  LEU B 241      19.867  22.614  59.766  1.00  0.00              
ATOM   4775  CD1 LEU B 241      19.194  22.330  58.436  1.00  0.00              
ATOM   4776  CD2 LEU B 241      20.154  21.335  60.520  1.00  0.00              
ATOM   4777  C   LEU B 241      23.179  24.534  60.575  1.00  0.00              
ATOM   4778  O   LEU B 241      24.173  23.976  61.049  1.00  0.00              
ATOM   4779  N   SER B 242      23.284  25.670  59.875  1.00  0.00              
ATOM   4780  CA  SER B 242      24.579  26.288  59.619  1.00  0.00              
ATOM   4781  CB  SER B 242      24.430  27.462  58.665  1.00  0.00              
ATOM   4782  OG  SER B 242      23.199  28.150  58.835  1.00  0.00              
ATOM   4783  C   SER B 242      25.342  26.722  60.862  1.00  0.00              
ATOM   4784  O   SER B 242      26.571  26.647  60.902  1.00  0.00              
ATOM   4785  N   LYS B 243      24.613  27.166  61.887  1.00  0.00              
ATOM   4786  CA  LYS B 243      25.213  27.525  63.161  1.00  0.00              
ATOM   4787  CB  LYS B 243      24.177  28.287  63.987  1.00  0.00              
ATOM   4788  CG  LYS B 243      24.674  28.906  65.283  1.00  0.00              
ATOM   4789  CD  LYS B 243      23.568  29.756  65.890  1.00  0.00              
ATOM   4790  CE  LYS B 243      24.037  30.400  67.186  1.00  0.00              
ATOM   4791  NZ  LYS B 243      24.137  29.421  68.252  1.00  0.00              
ATOM   4792  C   LYS B 243      25.740  26.314  63.926  1.00  0.00              
ATOM   4793  O   LYS B 243      26.861  26.343  64.438  1.00  0.00              
ATOM   4794  N   CYS B 244      24.979  25.218  63.998  1.00  0.00              
ATOM   4795  CA  CYS B 244      25.310  24.166  64.944  1.00  0.00              
ATOM   4796  CB  CYS B 244      24.161  24.013  65.930  1.00  0.00              
ATOM   4797  SG  CYS B 244      23.701  25.621  66.628  1.00  0.00              
ATOM   4798  C   CYS B 244      25.753  22.810  64.411  1.00  0.00              
ATOM   4799  O   CYS B 244      26.398  22.065  65.158  1.00  0.00              
ATOM   4800  N   CYS B 245      25.483  22.460  63.142  1.00  0.00              
ATOM   4801  CA  CYS B 245      25.818  21.141  62.599  1.00  0.00              
ATOM   4802  CB  CYS B 245      25.421  21.006  61.136  1.00  0.00              
ATOM   4803  SG  CYS B 245      23.636  20.927  60.855  1.00  0.00              
ATOM   4804  C   CYS B 245      27.272  20.711  62.721  1.00  0.00              
ATOM   4805  O   CYS B 245      27.562  19.537  62.947  1.00  0.00              
ATOM   4806  N   GLU B 246      28.221  21.637  62.582  1.00  0.00              
ATOM   4807  CA  GLU B 246      29.618  21.303  62.791  1.00  0.00              
ATOM   4808  CB  GLU B 246      30.444  21.630  61.543  1.00  0.00              
ATOM   4809  CG  GLU B 246      30.200  20.672  60.372  1.00  0.00              
ATOM   4810  CD  GLU B 246      30.555  19.219  60.670  1.00  0.00              
ATOM   4811  OE1 GLU B 246      31.741  18.887  60.739  1.00  0.00              
ATOM   4812  OE2 GLU B 246      29.652  18.406  60.859  1.00  0.00              
ATOM   4813  C   GLU B 246      30.195  21.915  64.062  1.00  0.00              
ATOM   4814  O   GLU B 246      31.320  22.420  64.096  1.00  0.00              
ATOM   4815  N   SER B 247      29.410  21.875  65.142  1.00  0.00              
ATOM   4816  CA  SER B 247      29.913  22.291  66.437  1.00  0.00              
ATOM   4817  CB  SER B 247      28.769  22.548  67.412  1.00  0.00              
ATOM   4818  OG  SER B 247      27.866  21.455  67.513  1.00  0.00              
ATOM   4819  C   SER B 247      30.898  21.264  66.982  1.00  0.00              
ATOM   4820  O   SER B 247      30.556  20.114  67.277  1.00  0.00              
ATOM   4821  N   ALA B 248      32.163  21.683  67.028  1.00  0.00              
ATOM   4822  CA  ALA B 248      33.231  20.866  67.583  1.00  0.00              
ATOM   4823  CB  ALA B 248      34.572  21.513  67.272  1.00  0.00              
ATOM   4824  C   ALA B 248      33.145  20.674  69.092  1.00  0.00              
ATOM   4825  O   ALA B 248      33.309  19.562  69.590  1.00  0.00              
ATOM   4826  N   SER B 249      32.881  21.752  69.833  1.00  0.00              
ATOM   4827  CA  SER B 249      32.807  21.691  71.282  1.00  0.00              
ATOM   4828  CB  SER B 249      33.956  22.523  71.845  1.00  0.00              
ATOM   4829  OG  SER B 249      33.943  23.826  71.266  1.00  0.00              
ATOM   4830  C   SER B 249      31.460  22.170  71.814  1.00  0.00              
ATOM   4831  O   SER B 249      30.638  21.375  72.274  1.00  0.00              
ATOM   4832  N   GLU B 250      31.192  23.477  71.744  1.00  0.00              
ATOM   4833  CA  GLU B 250      29.944  24.029  72.243  1.00  0.00              
ATOM   4834  CB  GLU B 250      30.117  25.529  72.511  1.00  0.00              
ATOM   4835  CG  GLU B 250      28.967  26.220  73.251  1.00  0.00              
ATOM   4836  CD  GLU B 250      28.683  25.677  74.646  1.00  0.00              
ATOM   4837  OE1 GLU B 250      29.482  25.906  75.551  1.00  0.00              
ATOM   4838  OE2 GLU B 250      27.652  25.023  74.818  1.00  0.00              
ATOM   4839  C   GLU B 250      28.794  23.740  71.283  1.00  0.00              
ATOM   4840  O   GLU B 250      28.517  24.486  70.339  1.00  0.00              
ATOM   4841  N   ASP B 251      28.142  22.597  71.505  1.00  0.00              
ATOM   4842  CA  ASP B 251      26.944  22.261  70.751  1.00  0.00              
ATOM   4843  CB  ASP B 251      26.495  20.814  70.963  1.00  0.00              
ATOM   4844  CG  ASP B 251      25.256  20.491  70.136  1.00  0.00              
ATOM   4845  OD1 ASP B 251      24.172  20.349  70.704  1.00  0.00              
ATOM   4846  OD2 ASP B 251      25.343  20.446  68.910  1.00  0.00              
ATOM   4847  C   ASP B 251      25.780  23.188  71.054  1.00  0.00              
ATOM   4848  O   ASP B 251      25.105  23.060  72.077  1.00  0.00              
ATOM   4849  N   CYS B 252      25.536  24.136  70.154  1.00  0.00              
ATOM   4850  CA  CYS B 252      24.353  24.969  70.264  1.00  0.00              
ATOM   4851  CB  CYS B 252      24.529  26.274  69.508  1.00  0.00              
ATOM   4852  SG  CYS B 252      25.228  26.141  67.844  1.00  0.00              
ATOM   4853  C   CYS B 252      23.029  24.305  69.908  1.00  0.00              
ATOM   4854  O   CYS B 252      21.981  24.749  70.384  1.00  0.00              
ATOM   4855  N   MET B 253      23.044  23.215  69.126  1.00  0.00              
ATOM   4856  CA  MET B 253      21.837  22.526  68.665  1.00  0.00              
ATOM   4857  CB  MET B 253      22.243  21.278  67.884  1.00  0.00              
ATOM   4858  CG  MET B 253      21.157  20.640  67.034  1.00  0.00              
ATOM   4859  SD  MET B 253      20.649  21.682  65.644  1.00  0.00              
ATOM   4860  CE  MET B 253      21.747  21.075  64.395  1.00  0.00              
ATOM   4861  C   MET B 253      20.873  22.152  69.791  1.00  0.00              
ATOM   4862  O   MET B 253      19.657  22.308  69.661  1.00  0.00              
ATOM   4863  N   ALA B 254      21.445  21.718  70.921  1.00  0.00              
ATOM   4864  CA  ALA B 254      20.712  21.459  72.154  1.00  0.00              
ATOM   4865  CB  ALA B 254      21.710  21.149  73.258  1.00  0.00              
ATOM   4866  C   ALA B 254      19.834  22.599  72.659  1.00  0.00              
ATOM   4867  O   ALA B 254      18.788  22.358  73.260  1.00  0.00              
ATOM   4868  N   LYS B 255      20.249  23.849  72.438  1.00  0.00              
ATOM   4869  CA  LYS B 255      19.443  25.004  72.806  1.00  0.00              
ATOM   4870  CB  LYS B 255      20.305  26.209  73.204  1.00  0.00              
ATOM   4871  CG  LYS B 255      21.373  25.993  74.276  1.00  0.00              
ATOM   4872  CD  LYS B 255      22.682  25.573  73.624  1.00  0.00              
ATOM   4873  CE  LYS B 255      23.800  25.354  74.625  1.00  0.00              
ATOM   4874  NZ  LYS B 255      25.018  25.039  73.904  1.00  0.00              
ATOM   4875  C   LYS B 255      18.560  25.407  71.630  1.00  0.00              
ATOM   4876  O   LYS B 255      17.388  25.761  71.791  1.00  0.00              
ATOM   4877  N   GLU B 256      19.135  25.323  70.424  1.00  0.00              
ATOM   4878  CA  GLU B 256      18.478  25.759  69.202  1.00  0.00              
ATOM   4879  CB  GLU B 256      19.396  25.606  68.000  1.00  0.00              
ATOM   4880  CG  GLU B 256      20.713  26.373  67.978  1.00  0.00              
ATOM   4881  CD  GLU B 256      20.659  27.888  68.117  1.00  0.00              
ATOM   4882  OE1 GLU B 256      19.801  28.533  67.515  1.00  0.00              
ATOM   4883  OE2 GLU B 256      21.514  28.423  68.826  1.00  0.00              
ATOM   4884  C   GLU B 256      17.181  25.031  68.887  1.00  0.00              
ATOM   4885  O   GLU B 256      16.162  25.682  68.656  1.00  0.00              
ATOM   4886  N   LEU B 257      17.178  23.692  68.883  1.00  0.00              
ATOM   4887  CA  LEU B 257      15.974  22.947  68.539  1.00  0.00              
ATOM   4888  CB  LEU B 257      16.252  21.465  68.281  1.00  0.00              
ATOM   4889  CG  LEU B 257      17.088  21.102  67.059  1.00  0.00              
ATOM   4890  CD1 LEU B 257      17.243  19.595  66.971  1.00  0.00              
ATOM   4891  CD2 LEU B 257      16.458  21.630  65.777  1.00  0.00              
ATOM   4892  C   LEU B 257      14.781  23.148  69.473  1.00  0.00              
ATOM   4893  O   LEU B 257      13.677  23.275  68.943  1.00  0.00              
ATOM   4894  N   PRO B 258      14.886  23.222  70.815  1.00  0.00              
ATOM   4895  CD  PRO B 258      15.949  22.616  71.614  1.00  0.00              
ATOM   4896  CA  PRO B 258      13.811  23.681  71.694  1.00  0.00              
ATOM   4897  CB  PRO B 258      14.471  23.692  73.054  1.00  0.00              
ATOM   4898  CG  PRO B 258      15.317  22.451  72.983  1.00  0.00              
ATOM   4899  C   PRO B 258      13.257  25.051  71.316  1.00  0.00              
ATOM   4900  O   PRO B 258      12.036  25.230  71.232  1.00  0.00              
ATOM   4901  N   GLU B 259      14.143  26.015  71.034  1.00  0.00              
ATOM   4902  CA  GLU B 259      13.727  27.326  70.556  1.00  0.00              
ATOM   4903  CB  GLU B 259      14.948  28.252  70.490  1.00  0.00              
ATOM   4904  CG  GLU B 259      14.752  29.667  69.932  1.00  0.00              
ATOM   4905  CD  GLU B 259      13.625  30.490  70.550  1.00  0.00              
ATOM   4906  OE1 GLU B 259      13.595  30.663  71.768  1.00  0.00              
ATOM   4907  OE2 GLU B 259      12.783  30.970  69.788  1.00  0.00              
ATOM   4908  C   GLU B 259      12.996  27.240  69.218  1.00  0.00              
ATOM   4909  O   GLU B 259      12.007  27.949  69.009  1.00  0.00              
ATOM   4910  N   HIS B 260      13.451  26.357  68.323  1.00  0.00              
ATOM   4911  CA  HIS B 260      12.759  26.112  67.070  1.00  0.00              
ATOM   4912  CB  HIS B 260      13.539  25.168  66.159  1.00  0.00              
ATOM   4913  CG  HIS B 260      12.914  25.046  64.776  1.00  0.00              
ATOM   4914  ND1 HIS B 260      12.493  26.036  64.005  1.00  0.00              
ATOM   4915  CD2 HIS B 260      12.634  23.859  64.145  1.00  0.00              
ATOM   4916  NE2 HIS B 260      12.042  24.207  63.030  1.00  0.00              
ATOM   4917  CE1 HIS B 260      11.952  25.511  62.941  1.00  0.00              
ATOM   4918  C   HIS B 260      11.368  25.554  67.325  1.00  0.00              
ATOM   4919  O   HIS B 260      10.413  26.084  66.762  1.00  0.00              
ATOM   4920  N   THR B 261      11.205  24.540  68.186  1.00  0.00              
ATOM   4921  CA  THR B 261       9.888  23.992  68.484  1.00  0.00              
ATOM   4922  CB  THR B 261       9.970  22.724  69.351  1.00  0.00              
ATOM   4923  OG1 THR B 261      10.967  22.909  70.349  1.00  0.00              
ATOM   4924  CG2 THR B 261      10.308  21.522  68.493  1.00  0.00              
ATOM   4925  C   THR B 261       8.882  24.983  69.051  1.00  0.00              
ATOM   4926  O   THR B 261       7.688  24.876  68.764  1.00  0.00              
ATOM   4927  N   VAL B 262       9.355  25.980  69.814  1.00  0.00              
ATOM   4928  CA  VAL B 262       8.505  27.070  70.285  1.00  0.00              
ATOM   4929  CB  VAL B 262       9.297  28.028  71.213  1.00  0.00              
ATOM   4930  CG1 VAL B 262       8.453  29.207  71.682  1.00  0.00              
ATOM   4931  CG2 VAL B 262       9.798  27.286  72.442  1.00  0.00              
ATOM   4932  C   VAL B 262       7.912  27.815  69.090  1.00  0.00              
ATOM   4933  O   VAL B 262       6.688  27.906  68.955  1.00  0.00              
ATOM   4934  N   LYS B 263       8.773  28.283  68.178  1.00  0.00              
ATOM   4935  CA  LYS B 263       8.330  28.985  66.978  1.00  0.00              
ATOM   4936  CB  LYS B 263       9.517  29.433  66.137  1.00  0.00              
ATOM   4937  CG  LYS B 263      10.460  30.452  66.744  1.00  0.00              
ATOM   4938  CD  LYS B 263      11.433  30.819  65.636  1.00  0.00
[truncated: 120,880 more chars]
